# Supplementary material for: Predicting drug target interactions using meta-path-based semantic network analysis
Source: BMC Bioinformatics. 2016 Apr 12;17:160. doi: 10.1186/s12859-016-1005-x (PMC4830032; doi:10.1186/s12859-016-1005-x)
Supplement: Additional file 1: — (Cpluspluscodes.zip): it contains the C++ codes to generate adjacent matrix and compute commuting matrix. (ZIP 9294 kb) [file 12859_2016_1005_MOESM1_ESM.zip]

Archive with 6 entries (5 files):
- cplusplus/
- cplusplus/AMatrix.cpp
- cplusplus/armaAMatrix.hpp
- cplusplus/Main.cpp
- cplusplus/Makefile
- cplusplus/Nodes.cpp
