# Supplementary material for: Predicting drug target interactions using meta-path-based semantic network analysis
Source: BMC Bioinformatics. 2016 Apr 12;17:160. doi: 10.1186/s12859-016-1005-x (PMC4830032; doi:10.1186/s12859-016-1005-x)
Supplement: Additional file 1: — (Cpluspluscodes.zip): it contains the C++ codes to generate adjacent matrix and compute commuting matrix. (ZIP 9294 kb) [file 12859_2016_1005_MOESM1_ESM.zip › cplusplus/AMatrix.cpp]

# include "armaAMatrix.hpp"

using namespace std;
using namespace arma;

bool AMatrix::init( const char* filename1, const char* filename2, const char* filename3, const Nodes& nodesobj ){

	comp2chebi.set_size( nodesobj.comp.size(), nodesobj.chebi.size() );
 	comp2gene.set_size( nodesobj.comp.size(), nodesobj.gene.size() );
 	comp2sub.set_size( nodesobj.comp.size(), nodesobj.sub.size() );
 	sider2comp.set_size( nodesobj.sider.size(), nodesobj.comp.size() );
 	dis2comp.set_size( nodesobj.dis.size(), nodesobj.comp.size() );
	comp4comp.set_size( nodesobj.comp.size(), nodesobj.comp.size() );
 	gene2gene.set_size( nodesobj.gene.size(), nodesobj.gene.size() );
	gene4gene.set_size( nodesobj.gene.size(), nodesobj.gene.size() );
 	gene2go.set_size( nodesobj.gene.size(), nodesobj.go.size() );
 	dis2gene.set_size( nodesobj.dis.size(), nodesobj.gene.size() );
 	path2gene.set_size( nodesobj.path.size(), nodesobj.gene.size() );
 	tis2gene.set_size( nodesobj.tis.size(), nodesobj.gene.size() );
 	
	ifstream infile1;
	infile1.open( filename1 );
 	if ( infile1.is_open() ) {
		while (!infile1.eof()) {
			string line;
			getline( infile1, line );
			stringstream ssline ( line );
			string token;
			vector<string> tokens;
			while (getline(ssline, token, '\t')) {
				tokens.push_back(token);
			}
			if (tokens.size()!=3) {
				cerr << "Reading fails in chem2bio2rdf.txt for line :\n" << line << endl;
				continue;
			}
			
 			if ( tokens[1] == "http://chem2bio2rdf.org/chebi" ) {
			    	int rowIndx=-1;
			    	int colIndx=-1;
			    	for (int i=0;i<nodesobj.comp.size();i++) {
						if (nodesobj.comp[i]==tokens[0]) {
							rowIndx = i;
						}
			    	}
			    	for (int j=0;j<nodesobj.chebi.size();j++) {
						if (nodesobj.chebi[j]==tokens[2]) {
							colIndx = j;
						}
					}	
				if (rowIndx >= 0 && colIndx >= 0)
					comp2chebi( rowIndx, colIndx ) = 1;
			}
			else if ( tokens[1] == "http://chem2bio2rdf.org/chemogenomics/resource/chemogenomics" ||
				  tokens[1] == "http://chem2bio2rdf.org/chemogenomics/resource/expression" ) {
					int rowIndx=-1;
			    	int colIndx=-1;
			    	for (int i=0;i<nodesobj.comp.size();i++) {
						if (nodesobj.comp[i]==tokens[0]) {
							rowIndx = i;
						}
			    	}
			    	for (int j=0;j<nodesobj.gene.size();j++) {
						if (nodesobj.gene[j]==tokens[2]) {
							colIndx = j;
						}
					}
				if (rowIndx >= 0 && colIndx >= 0)
					comp2gene( rowIndx, colIndx ) = 1;
			}
			else if ( tokens[1] == "http://chem2bio2rdf.org/hgnc/resource/Gene_Family_Name" ||
				  tokens[1] == "http://chem2bio2rdf.org/hprd" ) {
					int rowIndx=-1;
			    	int colIndx=-1;
			    	for (int i=0;i<nodesobj.gene.size();i++) {
						if (nodesobj.gene[i]==tokens[0]) {
							rowIndx = i;
						}
			    	}
			    	for (int j=0;j<nodesobj.gene.size();j++) {
						if (nodesobj.gene[j]==tokens[2]) {
							colIndx = j;
						}
					}
				if (rowIndx >= 0 && colIndx >= 0 && rowIndx!=colIndx)
					gene2gene( rowIndx, colIndx ) = 1;
					gene2gene( colIndx, rowIndx ) = 1;
			}
			else if ( tokens[1] == "http://chem2bio2rdf.org/hprd/resource/tissue" ) {
					int rowIndx=-1;
			    	int colIndx=-1;
			    	for (int i=0;i<nodesobj.tis.size();i++) {
						if (nodesobj.tis[i]==tokens[0]) {
							rowIndx = i;
						}
			    	}
			    	for (int j=0;j<nodesobj.gene.size();j++) {
						if (nodesobj.gene[j]==tokens[2]) {
							colIndx = j;
						}
					}
				if (rowIndx >= 0 && colIndx >= 0)
					tis2gene( rowIndx, colIndx ) = 1;
			}
			else if ( tokens[1] == "http://chem2bio2rdf.org/kegg/resource/protein" ) {
					int rowIndx=-1;
			    	int colIndx=-1;
			    	for (int i=0;i<nodesobj.path.size();i++) {
						if (nodesobj.path[i]==tokens[0]) {
							rowIndx = i;
						}
			    	}
			    	for (int j=0;j<nodesobj.gene.size();j++) {
						if (nodesobj.gene[j]==tokens[2]) {
							colIndx = j;
						}
					}
				if (rowIndx >= 0 && colIndx >= 0)
					path2gene( rowIndx, colIndx ) = 1;
			}
			else if ( tokens[1] == "http://chem2bio2rdf.org/omim/resource/drug" ) {
					int rowIndx=-1;
			    	int colIndx=-1;
			    	for (int i=0;i<nodesobj.dis.size();i++) {
						if (nodesobj.dis[i]==tokens[0]) {
							rowIndx = i;
						}
			    	}
			    	for (int j=0;j<nodesobj.comp.size();j++) {
						if (nodesobj.comp[j]==tokens[2]) {
							colIndx = j;
						}
					}
				if (rowIndx >= 0 && colIndx >= 0)
					dis2comp( rowIndx, colIndx ) = 1;
			}
			else if ( tokens[1] == "http://chem2bio2rdf.org/omim/resource/gene" ) {
					int rowIndx=-1;
			    	int colIndx=-1;
			    	for (int i=0;i<nodesobj.dis.size();i++) {
						if (nodesobj.dis[i]==tokens[0]) {
							rowIndx = i;
						}
			    	}
			    	for (int j=0;j<nodesobj.gene.size();j++) {
						if (nodesobj.gene[j]==tokens[2]) {
							colIndx = j;
						}
					}
				if (rowIndx >= 0 && colIndx >= 0)
					dis2gene( rowIndx, colIndx ) = 1;
			}
			else if ( tokens[1] == "http://chem2bio2rdf.org/sider/resource/cid" ) {
			    	int rowIndx=-1;
			    	int colIndx=-1;
			    	for (int i=0;i<nodesobj.sider.size();i++) {
						if (nodesobj.sider[i]==tokens[0]) {
							rowIndx = i;
						}
			    	}
					for (int j=0;j<nodesobj.comp.size();j++) {
						if (nodesobj.comp[j]==tokens[2]) {
							colIndx = j;
						}
					}
				if (rowIndx >=0 && colIndx>=0)
					sider2comp( rowIndx, colIndx ) = 1;
			}
			else if ( tokens[1] == "http://chem2bio2rdf.org/substructure" ) {
					int rowIndx=-1;
			    	int colIndx=-1;
			    	for (int i=0;i<nodesobj.comp.size();i++) {
						if (nodesobj.comp[i]==tokens[0]) {
							rowIndx = i;
						}
			    	}
					for (int j=0;j<nodesobj.sub.size();j++) {
						if (nodesobj.sub[j]==tokens[2]) {
							colIndx = j;
						}
					}
				if (rowIndx >=0 && colIndx>=0)
					comp2sub( rowIndx, colIndx ) = 1;
			}
			else if ( tokens[1] == "http://chem2bio2rdf.org/uniprot/resource/GO_ID" ) {
					int rowIndx=-1;
			    	int colIndx=-1;
			    	for (int i=0;i<nodesobj.gene.size();i++) {
						if (nodesobj.gene[i]==tokens[0]) {
							rowIndx = i;
						}
			    	}
					for (int j=0;j<nodesobj.go.size();j++) {
						if (nodesobj.go[j]==tokens[2]) {
							colIndx = j;
						}
					}
				if (rowIndx >=0 && colIndx>=0)
					gene2go( rowIndx, colIndx ) = 1;
			} 
			else {
				cerr << "Cannot identify node relation :" << tokens[1] << endl;
			}
		}
		infile1.close();
	}else {
		cerr << "Cannot open file!\n";
		return false;
	}
	
	ifstream infile2;
	infile2.open( filename2 );
	if ( infile2.is_open() ) {
		while (!infile2.eof()) {
			string line;
			getline( infile2, line );
			stringstream ssline ( line );
			string token;
			vector<string> tokens;
			while (getline(ssline, token, '|')) {
				tokens.push_back(token);
			}
			if (tokens.size()!=2) {
				cerr << "Reading fails in pc2dnbr.log for line :\n" << line << endl;
				continue;
			}
			string cid1 = string("http://chem2bio2rdf.org/pubchem/resource/pubchem_compound/") + tokens[0];
			string cid2 = string("http://chem2bio2rdf.org/pubchem/resource/pubchem_compound/") + tokens[1];
			int rowIndx=-1;
			int colIndx=-1;
			for (int i=0;i<nodesobj.comp.size();i++) {
				if (nodesobj.comp[i]==cid1) {
					rowIndx = i;
				}
				if (nodesobj.comp[i]==cid2) {
					colIndx = i;
				}
			}
			if (rowIndx >= 0 && colIndx >= 0 && rowIndx != colIndx )
				comp4comp( rowIndx, colIndx ) = 1;
		}
		infile2.close();
	}else {
		cerr << "Cannot open file!\n";
		return false;
	}
	
	ifstream infile3;
	infile3.open( filename3 );
	if ( infile3.is_open() ) {
		while (!infile3.eof()) {
			string line;
			getline( infile3, line );
			stringstream ssline ( line );
			string token;
			vector<string> tokens;
			while (getline(ssline, token, '\t')) {
				tokens.push_back(token);
			}
			if (tokens.size()!=2) {
				cerr << "Reading fails in gene4gene.txt for line :\n" << line << endl;
				continue;
			}
			string gene1 = string("http://chem2bio2rdf.org/uniprot/resource/gene/") + tokens[0];
			string gene2 = string("http://chem2bio2rdf.org/uniprot/resource/gene/") + tokens[1];
			int rowIndx=-1;
			int colIndx=-1;
			for (int i=0;i<nodesobj.gene.size();i++) {
				if (nodesobj.gene[i]==gene1) {
					rowIndx = i;
				}
				if (nodesobj.gene[i]==gene2) {
					colIndx = i;
				}
			}
			if (rowIndx >= 0 && colIndx >= 0 && rowIndx != colIndx )
				gene4gene( rowIndx, colIndx ) = 1;
		}
		infile3.close();
	}else {
		cerr << "Cannot open file!\n";
		return false;
	}
	
	return true;
}

void AMatrix::save() {
	
	comp2chebi.save( "../data/adjacentmatrix/comp2chebi" );
	comp2gene.save( "../data/adjacentmatrix/comp2gene" );
	comp2sub.save( "../data/adjacentmatrix/comp2sub" );
	sider2comp.save( "../data/adjacentmatrix/sider2comp" );
	dis2comp.save( "../data/adjacentmatrix/dis2comp" );
	comp4comp.save( "../data/adjacentmatrix/comp4comp" );
	gene2gene.save( "../data/adjacentmatrix/gene2gene" );
	gene4gene.save( "../data/adjacentmatrix/gene4gene" );
	gene2go.save( "../data/adjacentmatrix/gene2go" );
	dis2gene.save( "../data/adjacentmatrix/dis2gene" );
	path2gene.save( "../data/adjacentmatrix/path2gene" );
	tis2gene.save( "../data/adjacentmatrix/tis2gene" );
	
}

void AMatrix::load() {

	comp2chebi.load( "../data/adjacentmatrix/comp2chebi" );
	comp2gene.load( "../data/adjacentmatrix/comp2gene" );
	comp2sub.load( "../data/adjacentmatrix/comp2sub" );
	sider2comp.load( "../data/adjacentmatrix/sider2comp" );
	dis2comp.load( "../data/adjacentmatrix/dis2comp" );
	comp4comp.load( "../data/adjacentmatrix/comp4comp" );
	gene2gene.load( "../data/adjacentmatrix/gene2gene" );
	gene4gene.load( "../data/adjacentmatrix/gene4gene" );
	gene2go.load( "../data/adjacentmatrix/gene2go" );
	dis2gene.load( "../data/adjacentmatrix/dis2gene" );
	path2gene.load( "../data/adjacentmatrix/path2gene" );
	tis2gene.load( "../data/adjacentmatrix/tis2gene" );

}
