# Supplementary material for: Predicting drug target interactions using meta-path-based semantic network analysis
Source: BMC Bioinformatics. 2016 Apr 12;17:160. doi: 10.1186/s12859-016-1005-x (PMC4830032; doi:10.1186/s12859-016-1005-x)
Supplement: Additional file 1: — (Cpluspluscodes.zip): it contains the C++ codes to generate adjacent matrix and compute commuting matrix. (ZIP 9294 kb) [file 12859_2016_1005_MOESM1_ESM.zip › cplusplus/armaAMatrix.hpp]

# ifndef _ARMAAMATRIX_HPP
# define _ARMAAMATRIX_HPP

# include <iostream>
# include <sstream>
# include <fstream>
# include <vector>
# include <map>
# include <algorithm>
# include <string>

#define ARMA_64BIT_WORD
#include <armadillo>

#include <stdio.h>
#include <stdlib.h>
#include <unistd.h>
#include <sys/types.h>
#include <sys/wait.h>

using namespace std;
using namespace arma;

class Nodes {
public:
	vector<string> comp;
	vector<string> gene;
	vector<string> sider;
	vector<string> go;
	vector<string> chebi;
	vector<string> sub;
	vector<string> tis;
	vector<string> path;
	vector<string> dis;

	bool init( const char* );	
};

class AMatrix {
public:
	sp_fmat comp2chebi;
 	sp_fmat comp2gene;
 	sp_fmat comp2sub;
 	sp_fmat sider2comp;
 	sp_fmat dis2comp;
	sp_fmat comp4comp;
 	sp_fmat gene2gene;
	sp_fmat gene4gene;
 	sp_fmat gene2go;
 	sp_fmat dis2gene;
 	sp_fmat path2gene;
 	sp_fmat tis2gene;

	bool init( const char*, const char*, const char*, const Nodes& );
	
	void save();
	void load();
};


# endif
