# Supplementary material for: Predicting drug target interactions using meta-path-based semantic network analysis
Source: BMC Bioinformatics. 2016 Apr 12;17:160. doi: 10.1186/s12859-016-1005-x (PMC4830032; doi:10.1186/s12859-016-1005-x)
Supplement: Additional file 1: — (Cpluspluscodes.zip): it contains the C++ codes to generate adjacent matrix and compute commuting matrix. (ZIP 9294 kb) [file 12859_2016_1005_MOESM1_ESM.zip › cplusplus/Main.cpp]

# include "armaAMatrix.hpp"

using namespace std;
using namespace arma;

int main( int argc, char* argv[] ) {
	
	// Nodes nodesobj;
	// nodesobj.init( "../data/node2class.txt" );
	// cout << "Nodes init finished!\n";
	
	// sp_fmat comp2gene;
	// comp2gene.set_size( nodesobj.comp.size(), nodesobj.gene.size() );
	// ifstream infile;
	// infile.open( "../data/label/hidden.txt" );
	// if ( infile.is_open() ) {
		// string line;
		// while ( getline( infile, line ) ) {
			// stringstream ssline ( line );
			// string token;
			// vector<string> tokens;
			// while (getline(ssline, token, '\t')) {
				// tokens.push_back(token);
			// }
			// string var1 = tokens[0].substr( tokens[0].find_last_of( '/' ) + 1 );
			// string var2 = tokens[1].substr( tokens[1].find_last_of( '/' ) + 1 );
			
			// int rowIndx=-1;
			// int colIndx=-1;
			// for (int i=0;i<nodesobj.comp.size();i++) {
				// if (nodesobj.comp[i]==var1) {
					// rowIndx = i;
					// break;
				// }
			// }
			// for (int j=0;j<nodesobj.gene.size();j++) {
				// if (nodesobj.gene[j]==var2) {
					// colIndx = j;
					// break;
				// }
			// }
			// if ( rowIndx >= 0 && colIndx >= 0 && rowIndx<nodesobj.comp.size() && colIndx<nodesobj.gene.size() ) {
				// comp2gene( rowIndx, colIndx ) = 1;
			// }
		// }
		// infile.close();
	// }else {
		// cerr << "Cannot open file!\n";
		// return false;
	// }
	
	// comp2gene.save( "../data/adjacentmatrix/comp2gene" );
		
	AMatrix amatrixobj;
	// // amatrixobj.init( "../data/chem2bio2rdf.txt", "../data/pc2dnbr.log", "../data/gene4gene.txt", nodesobj );
	amatrixobj.load();
		
	// cout << "Row size of comp2chebi :" << amatrixobj.comp2chebi.n_rows << endl;
	// cout << "Column size of comp2chebi :" << amatrixobj.comp2chebi.n_cols << endl;
	// cout << "Non-Zeros size of comp2chebi :" << amatrixobj.comp2chebi.n_nonzero << endl;
	// cout << "Max value of comp2chebi :" << amatrixobj.comp2chebi.max() << endl << endl;
 	// cout << "Row size of comp2gene :" << amatrixobj.comp2gene.n_rows << endl;
	// cout << "Column size of comp2gene :" << amatrixobj.comp2gene.n_cols << endl;
	// cout << "Non-Zeros size of comp2gene :" << amatrixobj.comp2gene.n_nonzero << endl; 
	// cout << "Max value of comp2gene :" << amatrixobj.comp2gene.max() << endl << endl;
	// cout << "Row size of sider2comp :" << amatrixobj.sider2comp.n_rows << endl;
	// cout << "Column size of sider2comp: " << amatrixobj.sider2comp.n_cols << endl;
	// cout << "Non-Zeros size of sider2comp :" << amatrixobj.sider2comp.n_nonzero << endl;
	// cout << "Max value of sider2comp :" << amatrixobj.sider2comp.max() << endl << endl;
	// cout << "Row size of comp2sub :" << amatrixobj.comp2sub.n_rows << endl;
	// cout << "Column size of comp2sub :" << amatrixobj.comp2sub.n_cols << endl;
	// cout << "Non-Zeros size of comp2sub :" << amatrixobj.comp2sub.n_nonzero << endl;
	// cout << "Max value of comp2sub :" << amatrixobj.comp2sub.max() << endl << endl;
	// cout << "Row size of dis2comp :" << amatrixobj.dis2comp.n_rows << endl;
	// cout << "Column size of dis2comp :" << amatrixobj.dis2comp.n_cols << endl;
	// cout << "Non-Zeros size of dis2comp :" << amatrixobj.dis2comp.n_nonzero << endl;
	// cout << "Max value of dis2comp :" << amatrixobj.dis2comp.max() << endl << endl;
	// cout << "Row size of comp4comp :" << amatrixobj.comp4comp.n_rows << endl;
	// cout << "Column size of comp4comp :" << amatrixobj.comp4comp.n_cols << endl;
	// cout << "Non-Zeros size of comp4comp :" << amatrixobj.comp4comp.n_nonzero << endl;
	// cout << "Max value of comp4comp :" << amatrixobj.comp4comp.max() << endl << endl;
	// cout << "Row size of gene2gene :" << amatrixobj.gene2gene.n_rows << endl;
	// cout << "Column size of gene2gene :" << amatrixobj.gene2gene.n_cols << endl;
	// cout << "Non-Zeros size of gene2gene :" << amatrixobj.gene2gene.n_nonzero << endl;
	// cout << "Max value of gene2gene :" << amatrixobj.gene2gene.max() << endl << endl;
	// cout << "Row size of gene4gene :" << amatrixobj.gene4gene.n_rows << endl;
	// cout << "Column size of gene4gene :" << amatrixobj.gene4gene.n_cols << endl;
	// cout << "Non-Zeros size of gene4gene :" << amatrixobj.gene4gene.n_nonzero << endl;
	// cout << "Max value of gene4gene :" << amatrixobj.gene4gene.max() << endl << endl;
	// cout << "Row size of gene2go :" << amatrixobj.gene2go.n_rows << endl;
	// cout << "Column size of gene2go :" << amatrixobj.gene2go.n_cols << endl;
	// cout << "Non-Zeros size of gene2go :" << amatrixobj.gene2go.n_nonzero << endl;
	// cout << "Max value of gene2go :" << amatrixobj.gene2go.max() << endl << endl;
	// cout << "Row size of dis2gene :" << amatrixobj.dis2gene.n_rows << endl;
	// cout << "Column size of dis2gene :" << amatrixobj.dis2gene.n_cols << endl;
	// cout << "Non-Zeros size of dis2gene :" << amatrixobj.dis2gene.n_nonzero << endl;
	// cout << "Max value of dis2gene :" << amatrixobj.dis2gene.max() << endl << endl;
	// cout << "Row size of path2gene :" << amatrixobj.path2gene.n_rows << endl;
	// cout << "Column size of path2gene :" << amatrixobj.path2gene.n_cols << endl;
	// cout << "Non-Zeros size of path2gene :" << amatrixobj.path2gene.n_nonzero << endl;
	// cout << "Max value of path2gene :" << amatrixobj.path2gene.max() << endl << endl;
	// cout << "Row size of tis2gene :" << amatrixobj.tis2gene.n_rows << endl;
	// cout << "Column size of tis2gene :" << amatrixobj.tis2gene.n_cols << endl;
	// cout << "Non-Zeros size of tis2gene :" << amatrixobj.tis2gene.n_nonzero << endl;
	// cout << "Max value of tis2gene :" << amatrixobj.tis2gene.max() << endl << endl;
	
	
// transitional symmetric matrix
	// sp_fmat comp2gene2comp = amatrixobj.comp2gene * amatrixobj.comp2gene.t();
	// for ( unsigned i=0; i<comp2gene2comp.n_rows ; i++ ) {
		// comp2gene2comp(i,i) = 0;
	// }
	// cout << "Row size of comp2gene2comp :" << comp2gene2comp.n_rows << endl;
	// cout << "Column size of comp2gene2comp :" << comp2gene2comp.n_cols << endl;
	// cout << "Non-Zeros size of comp2gene2comp :" << comp2gene2comp.n_nonzero << endl; 
	// cout << "Max value of comp2gene2comp :" << comp2gene2comp.max() << endl << endl;
	// comp2gene2comp.save( "../data/transsymmatrix/comp2gene2comp" );
	// comp2gene2comp.clear();
	// sp_fmat comp2gene2comp;
	// comp2gene2comp.load( "/export/home/fug2/MetaPath/adjacentmatrix/data/transsymmatrix/comp2gene2comp" );
	
	// sp_fmat comp2chebi2comp = amatrixobj.comp2chebi * amatrixobj.comp2chebi.t();
	// for ( unsigned i=0; i<comp2chebi2comp.n_rows ; i++ ) {
		// comp2chebi2comp(i,i) = 0;
	// }
	// cout << "Row size of comp2chebi2comp :" << comp2chebi2comp.n_rows << endl;
	// cout << "Column size of comp2chebi2comp :" << comp2chebi2comp.n_cols << endl;
	// cout << "Non-Zeros size of comp2chebi2comp :" << comp2chebi2comp.n_nonzero << endl; 
	// cout << "Max value of comp2chebi2comp :" << comp2chebi2comp.max() << endl << endl;
	// comp2chebi2comp.save( "../data/transsymmatrix/comp2chebi2comp" );
	// comp2chebi2comp.clear();	
	// sp_fmat comp2chebi2comp;
	// comp2chebi2comp.load( "/export/home/fug2/MetaPath/adjacentmatrix/data/transsymmatrix/comp2chebi2comp" );

	// sp_fmat comp2sub2comp = amatrixobj.comp2sub * amatrixobj.comp2sub.t();
	// for ( unsigned i=0; i<comp2sub2comp.n_rows ; i++ ) {
		// comp2sub2comp(i,i) = 0;
	// }
	// cout << "Row size of comp2sub2comp :" << comp2sub2comp.n_rows << endl;
	// cout << "Column size of comp2sub2comp :" << comp2sub2comp.n_cols << endl;
	// cout << "Non-Zeros size of comp2sub2comp :" << comp2sub2comp.n_nonzero << endl; 
	// cout << "Max value of comp2sub2comp :" << comp2sub2comp.max() << endl << endl;
	// comp2sub2comp.save( "../data/transsymmatrix/comp2sub2comp" );
	// comp2sub2comp.clear();	
	// sp_fmat comp2sub2comp;
	// comp2sub2comp.load( "/export/home/fug2/MetaPath/adjacentmatrix/data/transsymmatrix/comp2sub2comp" );

	// sp_fmat comp2dis2comp = amatrixobj.dis2comp.t() * amatrixobj.dis2comp;
	// for ( unsigned i=0; i<comp2dis2comp.n_rows ; i++ ) {
		// comp2dis2comp(i,i) = 0;
	// }
	// cout << "Row size of comp2dis2comp :" << comp2dis2comp.n_rows << endl;
	// cout << "Column size of comp2dis2comp :" << comp2dis2comp.n_cols << endl;
	// cout << "Non-Zeros size of comp2dis2comp :" << comp2dis2comp.n_nonzero << endl; 
	// cout << "Max value of comp2dis2comp :" << comp2dis2comp.max() << endl << endl;
	// comp2dis2comp.save( "../data/transsymmatrix/comp2dis2comp" );
	// comp2dis2comp.clear();	
	// sp_fmat comp2dis2comp;
	// comp2dis2comp.load( "/export/home/fug2/MetaPath/adjacentmatrix/data/transsymmatrix/comp2dis2comp" );
	
	// sp_fmat comp2sider2comp = amatrixobj.sider2comp.t() * amatrixobj.sider2comp;
	// for ( unsigned i=0; i<comp2sider2comp.n_rows ; i++ ) {
		// comp2sider2comp(i,i) = 0;
	// }
	// cout << "Row size of comp2sider2comp :" << comp2sider2comp.n_rows << endl;
	// cout << "Column size of comp2sider2comp :" << comp2sider2comp.n_cols << endl;
	// cout << "Non-Zeros size of comp2sider2comp :" << comp2sider2comp.n_nonzero << endl; 
	// cout << "Max value of comp2sider2comp :" << comp2sider2comp.max() << endl << endl;
	// comp2sider2comp.save( "../data/transsymmatrix/comp2sider2comp" );
	// comp2sider2comp.clear();	
	// sp_fmat comp2sider2comp;
	// comp2sider2comp.load( "/export/home/fug2/MetaPath/adjacentmatrix/data/transsymmatrix/comp2sider2comp" );
	
	// sp_fmat gene2go2gene = amatrixobj.gene2go * amatrixobj.gene2go.t();
	// for ( unsigned i=0; i<gene2go2gene.n_rows ; i++ ) {
		// gene2go2gene(i,i) = 0;
	// }
	// cout << "Row size of gene2go2gene :" << gene2go2gene.n_rows << endl;
	// cout << "Column size of gene2go2gene :" << gene2go2gene.n_cols << endl;
	// cout << "Non-Zeros size of gene2go2gene :" << gene2go2gene.n_nonzero << endl; 
	// cout << "Max value of gene2go2gene :" << gene2go2gene.max() << endl << endl;
	// gene2go2gene.save( "../data/transsymmatrix/gene2go2gene" );
	// gene2go2gene.clear();
	// sp_fmat gene2go2gene;
	// gene2go2gene.load( "/export/home/fug2/MetaPath/adjacentmatrix/data/transsymmatrix/gene2go2gene" );
	
	// sp_fmat gene2path2gene = amatrixobj.path2gene.t() * amatrixobj.path2gene;
	// for ( unsigned i=0; i<gene2path2gene.n_rows ; i++ ) {
		// gene2path2gene(i,i) = 0;
	// }
	// cout << "Row size of gene2path2gene :" << gene2path2gene.n_rows << endl;
	// cout << "Column size of gene2path2gene :" << gene2path2gene.n_cols << endl;
	// cout << "Non-Zeros size of gene2path2gene :" << gene2path2gene.n_nonzero << endl; 
	// cout << "Max value of gene2path2gene :" << gene2path2gene.max() << endl << endl;
	// gene2path2gene.save( "../data/transsymmatrix/gene2path2gene" );
	// gene2path2gene.clear();
	// sp_fmat gene2path2gene;
	// gene2path2gene.load( "/export/home/fug2/MetaPath/adjacentmatrix/data/transsymmatrix/gene2path2gene" );
	
	// sp_fmat gene2dis2gene = amatrixobj.dis2gene.t() * amatrixobj.dis2gene;
	// for ( unsigned i=0; i<gene2dis2gene.n_rows ; i++ ) {
		// gene2dis2gene(i,i) = 0;
	// }
	// cout << "Row size of gene2dis2gene :" << gene2dis2gene.n_rows << endl;
	// cout << "Column size of gene2dis2gene :" << gene2dis2gene.n_cols << endl;
	// cout << "Non-Zeros size of gene2dis2gene :" << gene2dis2gene.n_nonzero << endl; 
	// cout << "Max value of gene2dis2gene :" << gene2dis2gene.max() << endl << endl;
	// gene2dis2gene.save( "../data/transsymmatrix/gene2dis2gene" );
	// gene2dis2gene.clear();
	// sp_fmat gene2dis2gene;
	// gene2dis2gene.load( "/export/home/fug2/MetaPath/adjacentmatrix/data/transsymmatrix/gene2dis2gene" );
	
	// sp_fmat gene2tis2gene = amatrixobj.tis2gene.t() * amatrixobj.tis2gene;
	// for ( unsigned i=0; i<gene2tis2gene.n_rows ; i++ ) {
		// gene2tis2gene(i,i) = 0;
	// }
	// cout << "Row size of gene2tis2gene :" << gene2tis2gene.n_rows << endl;
	// cout << "Column size of gene2tis2gene :" << gene2tis2gene.n_cols << endl;
	// cout << "Non-Zeros size of gene2tis2gene :" << gene2tis2gene.n_nonzero << endl; 
	// cout << "Max value of gene2tis2gene :" << gene2tis2gene.max() << endl << endl;
	// gene2tis2gene.save( "../data/transsymmatrix/gene2tis2gene" );
	// gene2tis2gene.clear();
	// sp_fmat gene2tis2gene;
	// gene2tis2gene.load( "/export/home/fug2/MetaPath/adjacentmatrix/data/transsymmatrix/gene2tis2gene" );


// // // path length equals 2
	// sp_fmat comp4comp2gene = amatrixobj.comp4comp * amatrixobj.comp2gene ;
	// // for ( unsigned i=0; i<comp4comp2gene.n_rows ; i++ ) {
		// // sp_fmat singlerow = comp4comp2gene.row(i);
		// // if ( singlerow.max() > 0 ) {
			// // double rowsum = accu( singlerow );
			// // if (rowsum>1) {
				// // comp4comp2gene.row(i) = comp4comp2gene.row(i) / rowsum;
			// // }
		// // }
	// // }
	// cout << "Non-Zeros size of comp4comp2gene :" << comp4comp2gene.n_nonzero << endl; 
	// cout << "Max value of comp4comp2gene :" << comp4comp2gene.max() << endl << endl;
	// comp4comp2gene.save( "/export/home/fug2/MetaPath/adjacentmatrix/data/commutingmatrix/comp4comp2gene" );
	// sp_fmat comp4comp2gene;
	// comp4comp2gene.load( "/export/home/fug2/MetaPath/adjacentmatrix/data/commutingmatrix/comp4comp2gene" );
	
	// sp_fmat comp2gene2gene = amatrixobj.comp2gene * amatrixobj.gene2gene ;
	// // for ( unsigned i=0; i<comp2gene2gene.n_rows ; i++ ) {
		// // sp_fmat singlerow = comp2gene2gene.row(i);
		// // if ( singlerow.max() > 0 ) {
			// // double rowsum = accu( singlerow );
			// // if ( rowsum>1 )
				// // comp2gene2gene.row(i) = comp2gene2gene.row(i) / rowsum;
		// // }
	// // }
	// cout << "Non-Zeros size of comp2gene2gene :" << comp2gene2gene.n_nonzero << endl; 
	// cout << "Max value of comp2gene2gene :" << comp2gene2gene.max() << endl << endl;
	// comp2gene2gene.save( "/export/home/fug2/MetaPath/adjacentmatrix/data/commutingmatrix/comp2gene2gene" );
	// sp_fmat comp2gene2gene;
	// comp2gene2gene.load( "/export/home/fug2/MetaPath/adjacentmatrix/data/commutingmatrix/comp2gene2gene" );
	
	// sp_fmat comp2gene4gene = amatrixobj.comp2gene * amatrixobj.gene4gene ;
	// // for ( unsigned i=0; i<comp2gene4gene.n_rows ; i++ ) {
		// // sp_fmat singlerow = comp2gene4gene.row(i);
		// // if ( singlerow.max() > 0 ) {
			// // double rowsum = accu( singlerow );
			// // if ( rowsum>1 )
				// // comp2gene4gene.row(i) = comp2gene4gene.row(i) / rowsum;
		// // }
	// // }
	// cout << "Non-Zeros size of comp2gene4gene :" << comp2gene4gene.n_nonzero << endl; 
	// cout << "Max value of comp2gene4gene :" << comp2gene4gene.max() << endl << endl;
	// comp2gene4gene.save( "/export/home/fug2/MetaPath/adjacentmatrix/data/commutingmatrix/comp2gene4gene" );
	// sp_fmat comp2gene4gene;
	// comp2gene4gene.load( "/export/home/fug2/MetaPath/adjacentmatrix/data/commutingmatrix/comp2gene4gene" );
	
	// sp_fmat comp2dis2gene = amatrixobj.dis2comp.t() * amatrixobj.dis2gene;
	// // for ( unsigned i=0; i<comp2dis2gene.n_rows ; i++ ) {
		// // sp_fmat singlerow = comp2dis2gene.row(i);
		// // if ( singlerow.max() > 0 ) {
			// // double rowsum = accu( singlerow );
			// // if ( rowsum>1 )
				// // comp2dis2gene.row(i) = comp2dis2gene.row(i) / rowsum;
		// // }
	// // }
	// cout << "Non-Zeros size of comp2dis2gene :" << comp2dis2gene.n_nonzero << endl; 
	// cout << "Max value of comp2dis2gene :" << comp2dis2gene.max() << endl << endl;
	// comp2dis2gene.save( "/export/home/fug2/MetaPath/adjacentmatrix/data/commutingmatrix/comp2dis2gene" );
	// sp_fmat comp2dis2gene;
	// comp2dis2gene.load( "/export/home/fug2/MetaPath/adjacentmatrix/data/commutingmatrix/comp2dis2gene" );

// path length equals 3	
	// vector<unsigned> special_rows;
	// ifstream infile;
	// infile.open( "/export/home/fug2/MetaPath/adjacentmatrix/data/label/drugbank.txt" );
	// if ( infile.is_open() ) {
		// string line;
		// while (getline( infile, line )) {
			// stringstream ssline ( line );
			// string token;
			// vector<string> tokens;
			// while (getline(ssline, token, '\t')) {
				// tokens.push_back(token);
			// }
			// if (tokens.size() != 2) {
				// cout << "Wrong input for drugbank: " << line << endl;
				// continue;
			// }
			// int rowIndx=-1;
			// for (int i=0;i<nodesobj.comp.size();i++) {
				// if (nodesobj.comp[i]==tokens[0]) {
					// rowIndx = i;
					// break;
				// }
			// }
			// if (rowIndx >= 0 && rowIndx<nodesobj.comp.size()) {
				// special_rows.push_back( (unsigned) rowIndx );
			// } else {
				// cout << "wrong: " << rowIndx << endl;
			// }
		// }
		// infile.close();
	// } else {
		// cerr << "Cannot open file!\n";
		// return false;
	// }
	// infile.open( "/export/home/fug2/MetaPath/adjacentmatrix/data/label/negative_match.txt" );
	// if ( infile.is_open() ) {	
		// string line;
		// while (getline( infile, line )) {
			// stringstream ssline ( line );
			// string token;
			// vector<string> tokens;
			// while (getline(ssline, token, '\t')) {
				// tokens.push_back(token);
			// }
			// if (tokens.size() != 4) {
				// cout << "Wrong input for negative match: " << line << endl;
				// continue;
			// }
			// int rowIndx=-1;
			// for (int i=0;i<nodesobj.comp.size();i++) {
				// if (nodesobj.comp[i]==tokens[0]) {
					// rowIndx = i;
					// break;
				// }
			// }
			// if (rowIndx >= 0 && rowIndx<nodesobj.comp.size()) {
				// special_rows.push_back( (unsigned) rowIndx );
			// } else {
				// cout << "wrong: " << rowIndx << endl;
			// }
		// }
		// infile.close();
	// } else {
		// cerr << "Cannot open file!\n";
		// return false;
	// }
	// cout << "special_rows size is: " << special_rows.size() << endl;
	
	// sp_fmat comp4comp2gene2gene = amatrixobj.comp4comp * amatrixobj.comp2gene * amatrixobj.gene2gene ;
	// // for ( unsigned i=0; i<special_rows.size() ; i++ ) {
		// // sp_fmat singlerow = comp4comp2gene2gene.row(special_rows[i]);
		// // if ( singlerow.max() > 0 ) {
			// // double rowsum = accu( singlerow );
			// // if ( rowsum>1 )
				// // comp4comp2gene2gene.row(special_rows[i]) = comp4comp2gene2gene.row(special_rows[i]) / rowsum;
		// // }
	// // }
	// cout << "Non-Zeros size of comp4comp2gene2gene :" << comp4comp2gene2gene.n_nonzero << endl; 
	// cout << "Max value of comp4comp2gene2gene :" << comp4comp2gene2gene.max() << endl << endl;
	// comp4comp2gene2gene.save( "/export/home/fug2/MetaPath/adjacentmatrix/data/commutingmatrix/comp4comp2gene2gene" );
	// // sp_fmat comp4comp2gene2gene;
	// // comp4comp2gene2gene.load( "/export/home/fug2/commutingmatrix/comp4comp2gene2gene" );
	
	// sp_fmat comp4comp2gene4gene = amatrixobj.comp4comp * amatrixobj.comp2gene * amatrixobj.gene4gene ;
	// // for ( unsigned i=0; i<special_rows.size() ; i++ ) {
		// // sp_fmat singlerow = comp4comp2gene4gene.row(special_rows[i]);
		// // if ( singlerow.max() > 0 ) {
			// // double rowsum = accu( singlerow );
			// // if ( rowsum>1 )
				// // comp4comp2gene4gene.row(special_rows[i]) = comp4comp2gene4gene.row(special_rows[i]) / rowsum;
		// // }
	// // }
	// cout << "Non-Zeros size of comp4comp2gene4gene :" << comp4comp2gene4gene.n_nonzero << endl; 
	// cout << "Max value of comp4comp2gene4gene :" << comp4comp2gene4gene.max() << endl << endl;
	// comp4comp2gene4gene.save( "/export/home/fug2/MetaPath/adjacentmatrix/data/commutingmatrix/comp4comp2gene4gene" );
	// // sp_fmat comp4comp2gene4gene;
	// // comp4comp2gene4gene.load( "/export/home/fug2/commutingmatrix/comp4comp2gene4gene" );
	
	
	// // // sp_fmat comp2gene2comp;
	// // // comp2gene2comp.load( "../data/transsymmatrix/comp2gene2comp" );
	// sp_fmat comp2gene2comp2gene = comp2gene2comp * amatrixobj.comp2gene ;
	// // for ( unsigned i=0; i<comp2gene2comp2gene.n_rows ; i++ ) {
		// // sp_fmat singlerow = comp2gene2comp2gene.row(i);
		// // if ( singlerow.max() > 0 ) {
			// // double rowsum = accu( singlerow );
			// // if ( rowsum>1 )
				// // comp2gene2comp2gene.row(i) = comp2gene2comp2gene.row(i) / rowsum;
		// // }
	// // }
	// cout << "Non-Zeros size of comp2gene2comp2gene :" << comp2gene2comp2gene.n_nonzero << endl; 
	// cout << "Max value of comp2gene2comp2gene :" << comp2gene2comp2gene.max() << endl << endl;
	// comp2gene2comp2gene.save( "/export/home/fug2/MetaPath/adjacentmatrix/data/commutingmatrix/comp2gene2comp2gene" );

	// // // sp_fmat comp2sub2comp;
	// // // comp2sub2comp.load( "../data/transsymmatrix/comp2sub2comp" );
	// sp_fmat comp2sub2comp2gene = comp2sub2comp * amatrixobj.comp2gene ;
	// // for ( unsigned i=0; i<comp2sub2comp2gene.n_rows ; i++ ) {
		// // sp_fmat singlerow = comp2sub2comp2gene.row(i);
		// // if ( singlerow.max() > 0 ) {
			// // double rowsum = accu( singlerow );
			// // if ( rowsum>1 )
				// // comp2sub2comp2gene.row(i) = comp2sub2comp2gene.row(i) / rowsum;
		// // }
	// // }
	// cout << "Non-Zeros size of comp2sub2comp2gene :" << comp2sub2comp2gene.n_nonzero << endl; 
	// cout << "Max value of comp2sub2comp2gene :" << comp2sub2comp2gene.max() << endl << endl;
	// comp2sub2comp2gene.save( "/export/home/fug2/MetaPath/adjacentmatrix/data/commutingmatrix/comp2sub2comp2gene" );

	// // // sp_fmat comp2chebi2comp;
	// // // comp2chebi2comp.load( "../data/transsymmatrix/comp2chebi2comp" );
	// sp_fmat comp2chebi2comp2gene = comp2chebi2comp * amatrixobj.comp2gene ;
	// // for ( unsigned i=0; i<comp2chebi2comp2gene.n_rows ; i++ ) {
		// // sp_fmat singlerow = comp2chebi2comp2gene.row(i);
		// // if ( singlerow.max() > 0 ) {
			// // double rowsum = accu( singlerow );
			// // if ( rowsum>1 )
				// // comp2chebi2comp2gene.row(i) = comp2chebi2comp2gene.row(i) / rowsum;
		// // }
	// // }
	// cout << "Non-Zeros size of comp2chebi2comp2gene :" << comp2chebi2comp2gene.n_nonzero << endl; 
	// cout << "Max value of comp2chebi2comp2gene :" << comp2chebi2comp2gene.max() << endl << endl;
	// comp2chebi2comp2gene.save( "/export/home/fug2/MetaPath/adjacentmatrix/data/commutingmatrix/comp2chebi2comp2gene" );

	// // // sp_fmat comp2sider2comp;
	// // // comp2sider2comp.load( "../data/transsymmatrix/comp2sider2comp" );	
	// sp_fmat comp2sider2comp2gene = comp2sider2comp * amatrixobj.comp2gene ;
	// // for ( unsigned i=0; i<comp2sider2comp2gene.n_rows ; i++ ) {
		// // sp_fmat singlerow = comp2sider2comp2gene.row(i);
		// // if ( singlerow.max() > 0 ) {
			// // double rowsum = accu( singlerow );
			// // if ( rowsum>1 )
				// // comp2sider2comp2gene.row(i) = comp2sider2comp2gene.row(i) / rowsum;
		// // }
	// // }
	// cout << "Non-Zeros size of comp2sider2comp2gene :" << comp2sider2comp2gene.n_nonzero << endl; 
	// cout << "Max value of comp2sider2comp2gene :" << comp2sider2comp2gene.max() << endl << endl;
	// comp2sider2comp2gene.save( "/export/home/fug2/MetaPath/adjacentmatrix/data/commutingmatrix/comp2sider2comp2gene" );
	
	// // // sp_fmat comp2dis2comp;
	// // // comp2dis2comp.load( "../data/transsymmatrix/comp2dis2comp" );	
	// sp_fmat comp2dis2comp2gene = comp2dis2comp * amatrixobj.comp2gene ;
	// // for ( unsigned i=0; i<comp2dis2comp2gene.n_rows ; i++ ) {
		// // sp_fmat singlerow = comp2dis2comp2gene.row(i);
		// // if ( singlerow.max() > 0 ) {
			// // double rowsum = accu( singlerow );
			// // if ( rowsum>1 )
				// // comp2dis2comp2gene.row(i) = comp2dis2comp2gene.row(i) / rowsum;
		// // }
	// // }
	// cout << "Non-Zeros size of comp2dis2comp2gene :" << comp2dis2comp2gene.n_nonzero << endl; 
	// cout << "Max value of comp2dis2comp2gene :" << comp2dis2comp2gene.max() << endl << endl;
	// comp2dis2comp2gene.save( "/export/home/fug2/MetaPath/adjacentmatrix/data/commutingmatrix/comp2dis2comp2gene" );

	
	// // // sp_fmat gene2go2gene;
	// // // gene2go2gene.load( "../data/transsymmatrix/gene2go2gene" );	
	// sp_fmat comp2gene2go2gene = amatrixobj.comp2gene * gene2go2gene ;
	// // for ( unsigned i=0; i<comp2gene2go2gene.n_rows ; i++ ) {
		// // sp_fmat singlerow = comp2gene2go2gene.row(i);
		// // if ( singlerow.max() > 0 ) {
			// // double rowsum = accu( singlerow );
			// // if ( rowsum>1 )
				// // comp2gene2go2gene.row(i) = comp2gene2go2gene.row(i) / rowsum;
		// // }
	// // }
	// cout << "Non-Zeros size of comp2gene2go2gene :" << comp2gene2go2gene.n_nonzero << endl; 
	// cout << "Max value of comp2gene2go2gene :" << comp2gene2go2gene.max() << endl << endl;
	// comp2gene2go2gene.save( "/export/home/fug2/MetaPath/adjacentmatrix/data/commutingmatrix/comp2gene2go2gene" );
	
	// // // sp_fmat gene2path2gene;
	// // // gene2path2gene.load( "../data/transsymmatrix/gene2path2gene" );
	// sp_fmat comp2gene2path2gene = amatrixobj.comp2gene * gene2path2gene ;
	// // for ( unsigned i=0; i<comp2gene2path2gene.n_rows ; i++ ) {
		// // sp_fmat singlerow = comp2gene2path2gene.row(i);
		// // if ( singlerow.max() > 0 ) {
			// // double rowsum = accu( singlerow );
			// // if ( rowsum>1 )
				// // comp2gene2path2gene.row(i) = comp2gene2path2gene.row(i) / rowsum;
		// // }
	// // }
	// cout << "Non-Zeros size of comp2gene2path2gene :" << comp2gene2path2gene.n_nonzero << endl; 
	// cout << "Max value of comp2gene2path2gene :" << comp2gene2path2gene.max() << endl << endl;
	// comp2gene2path2gene.save( "/export/home/fug2/MetaPath/adjacentmatrix/data/commutingmatrix/comp2gene2path2gene" );
	
	// // // sp_fmat gene2tis2gene;
	// // // gene2tis2gene.load( "../data/transsymmatrix/gene2tis2gene" );
	// sp_fmat comp2gene2tis2gene = amatrixobj.comp2gene * gene2tis2gene ;
	// // for ( unsigned i=0; i<comp2gene2tis2gene.n_rows ; i++ ) {
		// // sp_fmat singlerow = comp2gene2tis2gene.row(i);
		// // if ( singlerow.max() > 0 ) {
			// // double rowsum = accu( singlerow );
			// // if ( rowsum>1 )
				// // comp2gene2tis2gene.row(i) = comp2gene2tis2gene.row(i) / rowsum;
		// // }
	// // }
	// cout << "Non-Zeros size of comp2gene2tis2gene :" << comp2gene2tis2gene.n_nonzero << endl; 
	// cout << "Max value of comp2gene2tis2gene :" << comp2gene2tis2gene.max() << endl << endl;
	// comp2gene2tis2gene.save( "/export/home/fug2/MetaPath/adjacentmatrix/data/commutingmatrix/comp2gene2tis2gene" );
	
	// // // sp_fmat gene2dis2gene;
	// // // gene2dis2gene.load( "../data/transsymmatrix/gene2dis2gene" );
	// sp_fmat comp2gene2dis2gene = amatrixobj.comp2gene * gene2dis2gene ;
	// // for ( unsigned i=0; i<comp2gene2dis2gene.n_rows ; i++ ) {
		// // sp_fmat singlerow = comp2gene2dis2gene.row(i);
		// // if ( singlerow.max() > 0 ) {
			// // double rowsum = accu( singlerow );
			// // if ( rowsum>1 )
				// // comp2gene2dis2gene.row(i) = comp2gene2dis2gene.row(i) / rowsum;
		// // }
	// // }
	// cout << "Non-Zeros size of comp2gene2dis2gene :" << comp2gene2dis2gene.n_nonzero << endl; 
	// cout << "Max value of comp2gene2dis2gene :" << comp2gene2dis2gene.max() << endl << endl;
	// comp2gene2dis2gene.save( "/export/home/fug2/MetaPath/adjacentmatrix/data/commutingmatrix/comp2gene2dis2gene" );
	
// path length equals 4
	// sp_fmat comp2gene2comp2gene2gene = comp2gene2comp * comp2gene2gene ;
	// // for ( unsigned i=0; i<comp2gene2comp2gene2gene.n_rows ; i++ ) {
		// // sp_fmat singlerow = comp2gene2comp2gene2gene.row(i);
		// // if ( singlerow.max() > 0 ) {
			// // double rowsum = accu( singlerow );
			// // if ( rowsum>1 )
				// // comp2gene2comp2gene2gene.row(i) = comp2gene2comp2gene2gene.row(i) / rowsum;
		// // }
	// // }
	// cout << "Non-Zeros size of comp2gene2comp2gene2gene :" << comp2gene2comp2gene2gene.n_nonzero << endl; 
	// cout << "Max value of comp2gene2comp2gene2gene :" << comp2gene2comp2gene2gene.max() << endl << endl;
	// comp2gene2comp2gene2gene.save( "/export/home/fug2/MetaPath/adjacentmatrix/data/commutingmatrix/comp2gene2comp2gene2gene" );
	
	// sp_fmat comp2gene2comp2dis2gene = comp2gene2comp * comp2dis2gene ;
	// // for ( unsigned i=0; i<comp2gene2comp2dis2gene.n_rows ; i++ ) {
		// // sp_fmat singlerow = comp2gene2comp2dis2gene.row(i);
		// // if ( singlerow.max() > 0 ) {
			// // double rowsum = accu( singlerow );
			// // if ( rowsum>1 )
				// // comp2gene2comp2dis2gene.row(i) = comp2gene2comp2dis2gene.row(i) / rowsum;
		// // }
	// // }
	// cout << "Non-Zeros size of comp2gene2comp2dis2gene :" << comp2gene2comp2dis2gene.n_nonzero << endl; 
	// cout << "Max value of comp2gene2comp2dis2gene :" << comp2gene2comp2dis2gene.max() << endl << endl;
	// comp2gene2comp2dis2gene.save( "/export/home/fug2/MetaPath/adjacentmatrix/data/commutingmatrix/comp2gene2comp2dis2gene" );
	
	// sp_fmat comp2gene2comp4comp2gene = comp2gene2comp * comp4comp2gene ;
	// // for ( unsigned i=0; i<comp2gene2comp4comp2gene.n_rows ; i++ ) {
		// // sp_fmat singlerow = comp2gene2comp4comp2gene.row(i);
		// // if ( singlerow.max() > 0 ) {
			// // double rowsum = accu( singlerow );
			// // if ( rowsum>1 )
				// // comp2gene2comp4comp2gene.row(i) = comp2gene2comp4comp2gene.row(i) / rowsum;
		// // }
	// // }
	// cout << "Non-Zeros size of comp2gene2comp4comp2gene :" << comp2gene2comp4comp2gene.n_nonzero << endl; 
	// cout << "Max value of comp2gene2comp4comp2gene :" << comp2gene2comp4comp2gene.max() << endl << endl;
	// comp2gene2comp4comp2gene.save( "/export/home/fug2/MetaPath/adjacentmatrix/data/commutingmatrix/comp2gene2comp4comp2gene" );
	
	// sp_fmat comp2gene2comp2gene4gene = comp2gene2comp * comp2gene4gene ;
	// // for ( unsigned i=0; i<comp2gene2comp2gene4gene.n_rows ; i++ ) {
		// // sp_fmat singlerow = comp2gene2comp2gene4gene.row(i);
		// // if ( singlerow.max() > 0 ) {
			// // double rowsum = accu( singlerow );
			// // if ( rowsum>1 )
				// // comp2gene2comp2gene4gene.row(i) = comp2gene2comp2gene4gene.row(i) / rowsum;
		// // }
	// // }
	// cout << "Non-Zeros size of comp2gene2comp2gene4gene :" << comp2gene2comp2gene4gene.n_nonzero << endl; 
	// cout << "Max value of comp2gene2comp2gene4gene :" << comp2gene2comp2gene4gene.max() << endl << endl;
	// comp2gene2comp2gene4gene.save( "/export/home/fug2/MetaPath/adjacentmatrix/data/commutingmatrix/comp2gene2comp2gene4gene" );
	
	// sp_fmat comp2chebi2comp2gene2gene = comp2chebi2comp * comp2gene2gene ;
	// // for ( unsigned i=0; i<comp2chebi2comp2gene2gene.n_rows ; i++ ) {
		// // sp_fmat singlerow = comp2chebi2comp2gene2gene.row(i);
		// // if ( singlerow.max() > 0 ) {
			// // double rowsum = accu( singlerow );
			// // if ( rowsum>1 )
				// // comp2chebi2comp2gene2gene.row(i) = comp2chebi2comp2gene2gene.row(i) / rowsum;
		// // }
	// // }
	// cout << "Non-Zeros size of comp2chebi2comp2gene2gene :" << comp2chebi2comp2gene2gene.n_nonzero << endl; 
	// cout << "Max value of comp2chebi2comp2gene2gene :" << comp2chebi2comp2gene2gene.max() << endl << endl;
	// comp2chebi2comp2gene2gene.save( "/export/home/fug2/MetaPath/adjacentmatrix/data/commutingmatrix/comp2chebi2comp2gene2gene" );
	
	// sp_fmat comp2chebi2comp2dis2gene = comp2chebi2comp * comp2dis2gene ;
	// // for ( unsigned i=0; i<comp2chebi2comp2dis2gene.n_rows ; i++ ) {
		// // sp_fmat singlerow = comp2chebi2comp2dis2gene.row(i);
		// // if ( singlerow.max() > 0 ) {
			// // double rowsum = accu( singlerow );
			// // if ( rowsum>1 )
				// // comp2chebi2comp2dis2gene.row(i) = comp2chebi2comp2dis2gene.row(i) / rowsum;
		// // }
	// // }
	// cout << "Non-Zeros size of comp2chebi2comp2dis2gene :" << comp2chebi2comp2dis2gene.n_nonzero << endl; 
	// cout << "Max value of comp2chebi2comp2dis2gene :" << comp2chebi2comp2dis2gene.max() << endl << endl;
	// comp2chebi2comp2dis2gene.save( "/export/home/fug2/MetaPath/adjacentmatrix/data/commutingmatrix/comp2chebi2comp2dis2gene" );
	
	// sp_fmat comp2chebi2comp2gene4gene = comp2chebi2comp * comp2gene4gene ;
	// // for ( unsigned i=0; i<comp2chebi2comp2gene4gene.n_rows ; i++ ) {
		// // sp_fmat singlerow = comp2chebi2comp2gene4gene.row(i);
		// // if ( singlerow.max() > 0 ) {
			// // double rowsum = accu( singlerow );
			// // if ( rowsum>1 )
				// // comp2chebi2comp2gene4gene.row(i) = comp2chebi2comp2gene4gene.row(i) / rowsum;
		// // }
	// // }
	// cout << "Non-Zeros size of comp2chebi2comp2gene4gene :" << comp2chebi2comp2gene4gene.n_nonzero << endl; 
	// cout << "Max value of comp2chebi2comp2gene4gene :" << comp2chebi2comp2gene4gene.max() << endl << endl;
	// comp2chebi2comp2gene4gene.save( "/export/home/fug2/MetaPath/adjacentmatrix/data/commutingmatrix/comp2chebi2comp2gene4gene" );
	
	// sp_fmat comp2chebi2comp4comp2gene = comp2chebi2comp * comp4comp2gene ;
	// // for ( unsigned i=0; i<comp2chebi2comp4comp2gene.n_rows ; i++ ) {
		// // sp_fmat singlerow = comp2chebi2comp4comp2gene.row(i);
		// // if ( singlerow.max() > 0 ) {
			// // double rowsum = accu( singlerow );
			// // if ( rowsum>1 )
				// // comp2chebi2comp4comp2gene.row(i) = comp2chebi2comp4comp2gene.row(i) / rowsum;
		// // }
	// // }
	// cout << "Non-Zeros size of comp2chebi2comp4comp2gene :" << comp2chebi2comp4comp2gene.n_nonzero << endl; 
	// cout << "Max value of comp2chebi2comp4comp2gene :" << comp2chebi2comp4comp2gene.max() << endl << endl;
	// comp2chebi2comp4comp2gene.save( "/export/home/fug2/MetaPath/adjacentmatrix/data/commutingmatrix/comp2chebi2comp4comp2gene" );

	// sp_fmat comp2dis2comp2gene2gene = comp2dis2comp * comp2gene2gene ;
	// // for ( unsigned i=0; i<comp2dis2comp2gene2gene.n_rows ; i++ ) {
		// // sp_fmat singlerow = comp2dis2comp2gene2gene.row(i);
		// // if ( singlerow.max() > 0 ) {
			// // double rowsum = accu( singlerow );
			// // if ( rowsum>1 )
				// // comp2dis2comp2gene2gene.row(i) = comp2dis2comp2gene2gene.row(i) / rowsum;
		// // }
	// // }
	// cout << "Non-Zeros size of comp2dis2comp2gene2gene :" << comp2dis2comp2gene2gene.n_nonzero << endl; 
	// cout << "Max value of comp2dis2comp2gene2gene :" << comp2dis2comp2gene2gene.max() << endl << endl;
	// comp2dis2comp2gene2gene.save( "/export/home/fug2/MetaPath/adjacentmatrix/data/commutingmatrix/comp2dis2comp2gene2gene" );
	
	// sp_fmat comp2dis2comp2dis2gene = comp2dis2comp * comp2dis2gene ;
	// // for ( unsigned i=0; i<comp2dis2comp2dis2gene.n_rows ; i++ ) {
		// // sp_fmat singlerow = comp2dis2comp2dis2gene.row(i);
		// // if ( singlerow.max() > 0 ) {
			// // double rowsum = accu( singlerow );
			// // if ( rowsum>1 )
				// // comp2dis2comp2dis2gene.row(i) = comp2dis2comp2dis2gene.row(i) / rowsum;
		// // }
	// // }
	// cout << "Non-Zeros size of comp2dis2comp2dis2gene :" << comp2dis2comp2dis2gene.n_nonzero << endl; 
	// cout << "Max value of comp2dis2comp2dis2gene :" << comp2dis2comp2dis2gene.max() << endl << endl;
	// comp2dis2comp2dis2gene.save( "/export/home/fug2/MetaPath/adjacentmatrix/data/commutingmatrix/comp2dis2comp2dis2gene" );
	
	// sp_fmat comp2dis2comp2gene4gene = comp2dis2comp * comp2gene4gene ;
	// // for ( unsigned i=0; i<comp2dis2comp2gene4gene.n_rows ; i++ ) {
		// // sp_fmat singlerow = comp2dis2comp2gene4gene.row(i);
		// // if ( singlerow.max() > 0 ) {
			// // double rowsum = accu( singlerow );
			// // if ( rowsum>1 )
				// // comp2dis2comp2gene4gene.row(i) = comp2dis2comp2gene4gene.row(i) / rowsum;
		// // }
	// // }
	// cout << "Non-Zeros size of comp2dis2comp2gene4gene :" << comp2dis2comp2gene4gene.n_nonzero << endl; 
	// cout << "Max value of comp2dis2comp2gene4gene :" << comp2dis2comp2gene4gene.max() << endl << endl;
	// comp2dis2comp2gene4gene.save( "/export/home/fug2/MetaPath/adjacentmatrix/data/commutingmatrix/comp2dis2comp2gene4gene" );
	
	// sp_fmat comp2dis2comp4comp2gene = comp2dis2comp * comp4comp2gene ;
	// // for ( unsigned i=0; i<comp2dis2comp4comp2gene.n_rows ; i++ ) {
		// // sp_fmat singlerow = comp2dis2comp4comp2gene.row(i);
		// // if ( singlerow.max() > 0 ) {
			// // double rowsum = accu( singlerow );
			// // if ( rowsum>1 )
				// // comp2dis2comp4comp2gene.row(i) = comp2dis2comp4comp2gene.row(i) / rowsum;
		// // }
	// // }
	// cout << "Non-Zeros size of comp2dis2comp4comp2gene :" << comp2dis2comp4comp2gene.n_nonzero << endl; 
	// cout << "Max value of comp2dis2comp4comp2gene :" << comp2dis2comp4comp2gene.max() << endl << endl;
	// comp2dis2comp4comp2gene.save( "/export/home/fug2/MetaPath/adjacentmatrix/data/commutingmatrix/comp2dis2comp4comp2gene" );
	
	// sp_fmat comp2sider2comp2gene2gene = comp2sider2comp * comp2gene2gene ;
	// // for ( unsigned i=0; i<comp2sider2comp2gene2gene.n_rows ; i++ ) {
		// // sp_fmat singlerow = comp2sider2comp2gene2gene.row(i);
		// // if ( singlerow.max() > 0 ) {
			// // double rowsum = accu( singlerow );
			// // if ( rowsum>1 )
				// // comp2sider2comp2gene2gene.row(i) = comp2sider2comp2gene2gene.row(i) / rowsum;
		// // }
	// // }
	// cout << "Non-Zeros size of comp2sider2comp2gene2gene :" << comp2sider2comp2gene2gene.n_nonzero << endl; 
	// cout << "Max value of comp2sider2comp2gene2gene :" << comp2sider2comp2gene2gene.max() << endl << endl;
	// comp2sider2comp2gene2gene.save( "/export/home/fug2/MetaPath/adjacentmatrix/data/commutingmatrix/comp2sider2comp2gene2gene" );
	
	// sp_fmat comp2sider2comp2dis2gene = comp2sider2comp * comp2dis2gene ;
	// // for ( unsigned i=0; i<comp2sider2comp2dis2gene.n_rows ; i++ ) {
		// // sp_fmat singlerow = comp2sider2comp2dis2gene.row(i);
		// // if ( singlerow.max() > 0 ) {
			// // double rowsum = accu( singlerow );
			// // if ( rowsum>1 )
				// // comp2sider2comp2dis2gene.row(i) = comp2sider2comp2dis2gene.row(i) / rowsum;
		// // }
	// // }
	// cout << "Non-Zeros size of comp2sider2comp2dis2gene :" << comp2sider2comp2dis2gene.n_nonzero << endl; 
	// cout << "Max value of comp2sider2comp2dis2gene :" << comp2sider2comp2dis2gene.max() << endl << endl;
	// comp2sider2comp2dis2gene.save( "/export/home/fug2/MetaPath/adjacentmatrix/data/commutingmatrix/comp2sider2comp2dis2gene" );
	
	// sp_fmat comp2sider2comp2gene4gene = comp2sider2comp * comp2gene4gene ;
	// // for ( unsigned i=0; i<comp2sider2comp2gene4gene.n_rows ; i++ ) {
		// // sp_fmat singlerow = comp2sider2comp2gene4gene.row(i);
		// // if ( singlerow.max() > 0 ) {
			// // double rowsum = accu( singlerow );
			// // if ( rowsum>1 )
				// // comp2sider2comp2gene4gene.row(i) = comp2sider2comp2gene4gene.row(i) / rowsum;
		// // }
	// // }
	// cout << "Non-Zeros size of comp2sider2comp2gene4gene :" << comp2sider2comp2gene4gene.n_nonzero << endl; 
	// cout << "Max value of comp2sider2comp2gene4gene :" << comp2sider2comp2gene4gene.max() << endl << endl;
	// comp2sider2comp2gene4gene.save( "/export/home/fug2/MetaPath/adjacentmatrix/data/commutingmatrix/comp2sider2comp2gene4gene" );
	
	// sp_fmat comp2sider2comp4comp2gene = comp2sider2comp * comp4comp2gene ;
	// // for ( unsigned i=0; i<comp2sider2comp4comp2gene.n_rows ; i++ ) {
		// // sp_fmat singlerow = comp2sider2comp4comp2gene.row(i);
		// // if ( singlerow.max() > 0 ) {
			// // double rowsum = accu( singlerow );
			// // if ( rowsum>1 )
				// // comp2sider2comp4comp2gene.row(i) = comp2sider2comp4comp2gene.row(i) / rowsum;
		// // }
	// // }
	// cout << "Non-Zeros size of comp2sider2comp4comp2gene :" << comp2sider2comp4comp2gene.n_nonzero << endl; 
	// cout << "Max value of comp2sider2comp4comp2gene :" << comp2sider2comp4comp2gene.max() << endl << endl;
	// comp2sider2comp4comp2gene.save( "/export/home/fug2/MetaPath/adjacentmatrix/data/commutingmatrix/comp2sider2comp4comp2gene" );
	
	// sp_fmat comp2sub2comp2gene2gene = comp2sub2comp * comp2gene2gene ;
	// // for ( unsigned i=0; i<comp2sub2comp2gene2gene.n_rows ; i++ ) {
		// // sp_fmat singlerow = comp2sub2comp2gene2gene.row(i);
		// // if ( singlerow.max() > 0 ) {
			// // double rowsum = accu( singlerow );
			// // if ( rowsum>1 )
				// // comp2sub2comp2gene2gene.row(i) = comp2sub2comp2gene2gene.row(i) / rowsum;
		// // }
	// // }
	// cout << "Non-Zeros size of comp2sub2comp2gene2gene :" << comp2sub2comp2gene2gene.n_nonzero << endl; 
	// cout << "Max value of comp2sub2comp2gene2gene :" << comp2sub2comp2gene2gene.max() << endl << endl;
	// comp2sub2comp2gene2gene.save( "/export/home/fug2/MetaPath/adjacentmatrix/data/commutingmatrix/comp2sub2comp2gene2gene" );
	
	// sp_fmat comp2sub2comp2dis2gene = comp2sub2comp * comp2dis2gene ;
	// // for ( unsigned i=0; i<comp2sub2comp2dis2gene.n_rows ; i++ ) {
		// // sp_fmat singlerow = comp2sub2comp2dis2gene.row(i);
		// // if ( singlerow.max() > 0 ) {
			// // double rowsum = accu( singlerow );
			// // if ( rowsum>1 )
				// // comp2sub2comp2dis2gene.row(i) = comp2sub2comp2dis2gene.row(i) / rowsum;
		// // }
	// // }
	// cout << "Non-Zeros size of comp2sub2comp2dis2gene :" << comp2sub2comp2dis2gene.n_nonzero << endl; 
	// cout << "Max value of comp2sub2comp2dis2gene :" << comp2sub2comp2dis2gene.max() << endl << endl;
	// comp2sub2comp2dis2gene.save( "/export/home/fug2/MetaPath/adjacentmatrix/data/commutingmatrix/comp2sub2comp2dis2gene" );

	// sp_fmat comp2sub2comp2gene4gene = comp2sub2comp * comp2gene4gene ;
	// // for ( unsigned i=0; i<comp2sub2comp2gene4gene.n_rows ; i++ ) {
		// // sp_fmat singlerow = comp2sub2comp2gene4gene.row(i);
		// // if ( singlerow.max() > 0 ) {
			// // double rowsum = accu( singlerow );
			// // if ( rowsum>1 )
				// // comp2sub2comp2gene4gene.row(i) = comp2sub2comp2gene4gene.row(i) / rowsum;
		// // }
	// // }
	// cout << "Non-Zeros size of comp2sub2comp2gene4gene :" << comp2sub2comp2gene4gene.n_nonzero << endl; 
	// cout << "Max value of comp2sub2comp2gene4gene :" << comp2sub2comp2gene4gene.max() << endl << endl;
	// comp2sub2comp2gene4gene.save( "/export/home/fug2/MetaPath/adjacentmatrix/data/commutingmatrix/comp2sub2comp2gene4gene" );
	
	// sp_fmat comp2sub2comp4comp2gene = comp2sub2comp * comp4comp2gene ;
	// // for ( unsigned i=0; i<comp2sub2comp4comp2gene.n_rows ; i++ ) {
		// // sp_fmat singlerow = comp2sub2comp4comp2gene.row(i);
		// // if ( singlerow.max() > 0 ) {
			// // double rowsum = accu( singlerow );
			// // if ( rowsum>1 )
				// // comp2sub2comp4comp2gene.row(i) = comp2sub2comp4comp2gene.row(i) / rowsum;
		// // }
	// // }
	// cout << "Non-Zeros size of comp2sub2comp4comp2gene :" << comp2sub2comp4comp2gene.n_nonzero << endl; 
	// cout << "Max value of comp2sub2comp4comp2gene :" << comp2sub2comp4comp2gene.max() << endl << endl;
	// comp2sub2comp4comp2gene.save( "/export/home/fug2/MetaPath/adjacentmatrix/data/commutingmatrix/comp2sub2comp4comp2gene" );
	
	// sp_fmat comp2gene2gene2go2gene = comp2gene2gene * gene2go2gene ;
	// // for ( unsigned i=0; i<comp2gene2gene2go2gene.n_rows ; i++ ) {
		// // sp_fmat singlerow = comp2gene2gene2go2gene.row(i);
		// // if ( singlerow.max() > 0 ) {
			// // double rowsum = accu( singlerow );
			// // if ( rowsum>1 )
				// // comp2gene2gene2go2gene.row(i) = comp2gene2gene2go2gene.row(i) / rowsum;
		// // }
	// // }
	// cout << "Non-Zeros size of comp2gene2gene2go2gene :" << comp2gene2gene2go2gene.n_nonzero << endl; 
	// cout << "Max value of comp2gene2gene2go2gene :" << comp2gene2gene2go2gene.max() << endl << endl;
	// comp2gene2gene2go2gene.save( "/export/home/fug2/MetaPath/adjacentmatrix/data/commutingmatrix/comp2gene2gene2go2gene" );
	
	// sp_fmat comp2dis2gene2go2gene = comp2dis2gene * gene2go2gene ;
	// // for ( unsigned i=0; i<comp2dis2gene2go2gene.n_rows ; i++ ) {
		// // sp_fmat singlerow = comp2dis2gene2go2gene.row(i);
		// // if ( singlerow.max() > 0 ) {
			// // double rowsum = accu( singlerow );
			// // if ( rowsum>1 )
				// // comp2dis2gene2go2gene.row(i) = comp2dis2gene2go2gene.row(i) / rowsum;
		// // }
	// // }
	// cout << "Non-Zeros size of comp2dis2gene2go2gene :" << comp2dis2gene2go2gene.n_nonzero << endl; 
	// cout << "Max value of comp2dis2gene2go2gene :" << comp2dis2gene2go2gene.max() << endl << endl;
	// comp2dis2gene2go2gene.save( "/export/home/fug2/MetaPath/adjacentmatrix/data/commutingmatrix/comp2dis2gene2go2gene" );
	
	
	// sp_fmat comp2gene4gene2go2gene = comp2gene4gene * gene2go2gene ;
		// // for ( unsigned i=0; i<comp2gene4gene2go2gene.n_rows ; i++ ) {
		// // sp_fmat singlerow = comp2gene4gene2go2gene.row(i);
		// // if ( singlerow.max() > 0 ) {
			// // double rowsum = accu( singlerow );
			// // if ( rowsum>1 )
				// // comp2gene4gene2go2gene.row(i) = comp2gene4gene2go2gene.row(i) / rowsum;
		// // }
	// // }
	// cout << "Non-Zeros size of comp2gene4gene2go2gene :" << comp2gene4gene2go2gene.n_nonzero << endl; 
	// comp2gene4gene2go2gene.save( "/export/home/fug2/MetaPath/adjacentmatrix/data/commutingmatrix/comp2gene4gene2go2gene" );
	
	
	// sp_fmat comp4comp2gene2go2gene = comp4comp2gene * gene2go2gene ;
	// for ( unsigned i=0; i<special_rows.size() ; i++ ) {
		// sp_fmat singlerow = comp4comp2gene2go2gene.row(special_rows[i]);
		// if ( singlerow.max() > 0 ) {
			// double rowsum = accu( singlerow );
			// if ( rowsum>1 )
				// comp4comp2gene2go2gene.row(special_rows[i]) = comp4comp2gene2go2gene.row(special_rows[i]) / rowsum;
		// }
	// }
	// cout << "Non-Zeros size of comp4comp2gene2go2gene :" << comp4comp2gene2go2gene.n_nonzero << endl; 
	// comp4comp2gene2go2gene.save( "/export/home/fug2/MetaPath/adjacentmatrix/data/commutingmatrix_rw/comp4comp2gene2go2gene" );
	
	
	// sp_fmat comp2gene2gene2path2gene = comp2gene2gene * gene2path2gene ;
	// // for ( unsigned i=0; i<comp2gene2gene2path2gene.n_rows ; i++ ) {
		// // sp_fmat singlerow = comp2gene2gene2path2gene.row(i);
		// // if ( singlerow.max() > 0 ) {
			// // double rowsum = accu( singlerow );
			// // if ( rowsum>1 )
				// // comp2gene2gene2path2gene.row(i) = comp2gene2gene2path2gene.row(i) / rowsum;
		// // }
	// // }
	// cout << "Non-Zeros size of comp2gene2gene2path2gene :" << comp2gene2gene2path2gene.n_nonzero << endl; 
	// cout << "Max value of comp2gene2gene2path2gene :" << comp2gene2gene2path2gene.max() << endl << endl;
	// comp2gene2gene2path2gene.save( "/export/home/fug2/MetaPath/adjacentmatrix/data/commutingmatrix/comp2gene2gene2path2gene" );
	
	// sp_fmat comp2dis2gene2path2gene = comp2dis2gene * gene2path2gene ;
	// // for ( unsigned i=0; i<comp2dis2gene2path2gene.n_rows ; i++ ) {
		// // sp_fmat singlerow = comp2dis2gene2path2gene.row(i);
		// // if ( singlerow.max() > 0 ) {
			// // double rowsum = accu( singlerow );
			// // if ( rowsum>1 )
				// // comp2dis2gene2path2gene.row(i) = comp2dis2gene2path2gene.row(i) / rowsum;
		// // }
	// // }
	// cout << "Non-Zeros size of comp2dis2gene2path2gene :" << comp2dis2gene2path2gene.n_nonzero << endl; 
	// cout << "Max value of comp2dis2gene2path2gene :" << comp2dis2gene2path2gene.max() << endl << endl;
	// comp2dis2gene2path2gene.save( "/export/home/fug2/MetaPath/adjacentmatrix/data/commutingmatrix/comp2dis2gene2path2gene" );
	
	
	// sp_fmat comp2gene4gene2path2gene = comp2gene4gene * gene2path2gene ;
	// for ( unsigned i=0; i<special_rows.size() ; i++ ) {
		// sp_fmat singlerow = comp2gene4gene2path2gene.row(special_rows[i]);
		// if ( singlerow.max() > 0 ) {
			// double rowsum = accu( singlerow );
			// if ( rowsum>1 )
				// comp2gene4gene2path2gene.row(special_rows[i]) = comp2gene4gene2path2gene.row(special_rows[i]) / rowsum;
		// }
	// }
	// cout << "Non-Zeros size of comp2gene4gene2path2gene :" << comp2gene4gene2path2gene.n_nonzero << endl;
	// comp2gene4gene2path2gene.save( "/export/home/fug2/MetaPath/adjacentmatrix/data/commutingmatrix_rw/comp2gene4gene2path2gene" );
	
	
	// sp_fmat comp4comp2gene2path2gene = comp4comp2gene * gene2path2gene ;
	// for ( unsigned i=0; i<special_rows.size() ; i++ ) {
		// sp_fmat singlerow = comp4comp2gene2path2gene.row(special_rows[i]);
		// if ( singlerow.max() > 0 ) {
			// double rowsum = accu( singlerow );
			// if ( rowsum>1 )
				// comp4comp2gene2path2gene.row(special_rows[i]) = comp4comp2gene2path2gene.row(special_rows[i]) / rowsum;
		// }
	// }
	// cout << "Non-Zeros size of comp4comp2gene2path2gene :" << comp4comp2gene2path2gene.n_nonzero << endl; 
	// comp4comp2gene2path2gene.save( "/export/home/fug2/MetaPath/adjacentmatrix/data/commutingmatrix_rw/comp4comp2gene2path2gene" );

	
	// sp_fmat comp2gene2gene2dis2gene = comp2gene2gene * gene2dis2gene ;
	// for ( unsigned i=0; i<special_rows.size() ; i++ ) {
		// sp_fmat singlerow = comp2gene2gene2dis2gene.row(special_rows[i]);
		// if ( singlerow.max() > 0 ) {
			// double rowsum = accu( singlerow );
			// if ( rowsum>1 )
				// comp2gene2gene2dis2gene.row(special_rows[i]) = comp2gene2gene2dis2gene.row(special_rows[i]) / rowsum;
		// }
	// }
	// cout << "Non-Zeros size of comp2gene2gene2dis2gene :" << comp2gene2gene2dis2gene.n_nonzero << endl; 
	// comp2gene2gene2dis2gene.save( "/export/home/fug2/MetaPath/adjacentmatrix/data/commutingmatrix_rw/comp2gene2gene2dis2gene" );

	
	// sp_fmat comp2dis2gene2dis2gene = comp2dis2gene * gene2dis2gene ;
	// for ( unsigned i=0; i<special_rows.size() ; i++ ) {
		// sp_fmat singlerow = comp2dis2gene2dis2gene.row(special_rows[i]);
		// if ( singlerow.max() > 0 ) {
			// double rowsum = accu( singlerow );
			// if ( rowsum>1 )
				// comp2dis2gene2dis2gene.row(special_rows[i]) = comp2dis2gene2dis2gene.row(special_rows[i]) / rowsum;
		// }
	// }
	// cout << "Non-Zeros size of comp2dis2gene2dis2gene :" << comp2dis2gene2dis2gene.n_nonzero << endl; 
	// comp2dis2gene2dis2gene.save( "/export/home/fug2/MetaPath/adjacentmatrix/data/commutingmatrix_rw/comp2dis2gene2dis2gene" );

	
	// sp_fmat comp2gene4gene2dis2gene = comp2gene4gene * gene2dis2gene ;
	// for ( unsigned i=0; i<special_rows.size() ; i++ ) {
		// sp_fmat singlerow = comp2gene4gene2dis2gene.row(special_rows[i]);
		// if ( singlerow.max() > 0 ) {
			// double rowsum = accu( singlerow );
			// if ( rowsum>1 )
				// comp2gene4gene2dis2gene.row(special_rows[i]) = comp2gene4gene2dis2gene.row(special_rows[i]) / rowsum;
		// }
	// }
	// cout << "Non-Zeros size of comp2gene4gene2dis2gene :" << comp2gene4gene2dis2gene.n_nonzero << endl; 
	// comp2gene4gene2dis2gene.save( "/export/home/fug2/MetaPath/adjacentmatrix/data/commutingmatrix_rw/comp2gene4gene2dis2gene" );

	
	// sp_fmat comp4comp2gene2dis2gene = comp4comp2gene * gene2dis2gene ;
	// for ( unsigned i=0; i<special_rows.size() ; i++ ) {
		// sp_fmat singlerow = comp4comp2gene2dis2gene.row(special_rows[i]);
		// if ( singlerow.max() > 0 ) {
			// double rowsum = accu( singlerow );
			// if ( rowsum>1 )
				// comp4comp2gene2dis2gene.row(special_rows[i]) = comp4comp2gene2dis2gene.row(special_rows[i]) / rowsum;
		// }
	// }
	// cout << "Non-Zeros size of comp4comp2gene2dis2gene :" << comp4comp2gene2dis2gene.n_nonzero << endl; 
	// comp4comp2gene2dis2gene.save( "/export/home/fug2/MetaPath/adjacentmatrix/data/commutingmatrix_rw/comp4comp2gene2dis2gene" );

	
	// sp_fmat comp2gene2gene2tis2gene = comp2gene2gene * gene2tis2gene ;
	// for ( unsigned i=0; i<special_rows.size() ; i++ ) {
		// sp_fmat singlerow = comp2gene2gene2tis2gene.row(special_rows[i]);
		// if ( singlerow.max() > 0 ) {
			// double rowsum = accu( singlerow );
			// if ( rowsum>1 )
				// comp2gene2gene2tis2gene.row(special_rows[i]) = comp2gene2gene2tis2gene.row(special_rows[i]) / rowsum;
		// }
	// }
	// cout << "Non-Zeros size of comp2gene2gene2tis2gene :" << comp2gene2gene2tis2gene.n_nonzero << endl;
	// comp2gene2gene2tis2gene.save( "/export/home/fug2/MetaPath/adjacentmatrix/data/commutingmatrix_rw/comp2gene2gene2tis2gene" );

	
	// sp_fmat comp2dis2gene2tis2gene = comp2dis2gene * gene2tis2gene ;
	// for ( unsigned i=0; i<special_rows.size() ; i++ ) {
		// sp_fmat singlerow = comp2dis2gene2tis2gene.row(special_rows[i]);
		// if ( singlerow.max() > 0 ) {
			// double rowsum = accu( singlerow );
			// if ( rowsum>1 )
				// comp2dis2gene2tis2gene.row(special_rows[i]) = comp2dis2gene2tis2gene.row(special_rows[i]) / rowsum;
		// }
	// }
	// cout << "Non-Zeros size of comp2dis2gene2tis2gene :" << comp2dis2gene2tis2gene.n_nonzero << endl; 
	// comp2dis2gene2tis2gene.save( "/export/home/fug2/MetaPath/adjacentmatrix/data/commutingmatrix_rw/comp2dis2gene2tis2gene" );

	
	// sp_fmat comp2gene4gene2tis2gene = comp2gene4gene * gene2tis2gene ;
	// for ( unsigned i=0; i<special_rows.size() ; i++ ) {
		// sp_fmat singlerow = comp2gene4gene2tis2gene.row(special_rows[i]);
		// if ( singlerow.max() > 0 ) {
			// double rowsum = accu( singlerow );
			// if ( rowsum>1 )
				// comp2gene4gene2tis2gene.row(special_rows[i]) = comp2gene4gene2tis2gene.row(special_rows[i]) / rowsum;
		// }
	// }
	// cout << "Non-Zeros size of comp2gene4gene2tis2gene :" << comp2gene4gene2tis2gene.n_nonzero << endl;
	// comp2gene4gene2tis2gene.save( "/export/home/fug2/MetaPath/adjacentmatrix/data/commutingmatrix_rw/comp2gene4gene2tis2gene" );

	
	// sp_fmat comp4comp2gene2tis2gene = comp4comp2gene * gene2tis2gene ;
	// // for ( unsigned i=0; i<special_rows.size() ; i++ ) {
		// // sp_fmat singlerow = comp4comp2gene2tis2gene.row(special_rows[i]);
		// // if ( singlerow.max() > 0 ) {
			// // double rowsum = accu( singlerow );
			// // if ( rowsum>1 )
				// // comp4comp2gene2tis2gene.row(special_rows[i]) = comp4comp2gene2tis2gene.row(special_rows[i]) / rowsum;
		// // }
	// // }
	// cout << "Non-Zeros size of comp4comp2gene2tis2gene :" << comp4comp2gene2tis2gene.n_nonzero << endl; 
	// comp4comp2gene2tis2gene.save( "/export/home/fug2/MetaPath/adjacentmatrix/data/commutingmatrix/comp4comp2gene2tis2gene" );
	
// // // // Matrix extraction
	sp_fmat comp2gene2gene;
	comp2gene2gene.load("/export/home/fug2/MetaPath/adjacentmatrix/data/commutingmatrix_rw/comp2gene2gene");
	sp_fmat comp2gene4gene;
	comp2gene4gene.load("/export/home/fug2/MetaPath/adjacentmatrix/data/commutingmatrix_rw/comp2gene4gene");
	sp_fmat comp2dis2gene;
	comp2dis2gene.load("/export/home/fug2/MetaPath/adjacentmatrix/data/commutingmatrix_rw/comp2dis2gene");
	sp_fmat comp4comp2gene;
	comp4comp2gene.load("/export/home/fug2/MetaPath/adjacentmatrix/data/commutingmatrix_rw/comp4comp2gene");
	sp_fmat comp4comp2gene2gene;
	comp4comp2gene2gene.load("/export/home/fug2/MetaPath/adjacentmatrix/data/commutingmatrix_rw/comp4comp2gene2gene");
	sp_fmat comp4comp2gene4gene;
	comp4comp2gene4gene.load("/export/home/fug2/MetaPath/adjacentmatrix/data/commutingmatrix_rw/comp4comp2gene4gene");
	sp_fmat comp2gene2comp2gene;
	comp2gene2comp2gene.load("/export/home/fug2/MetaPath/adjacentmatrix/data/commutingmatrix_rw/comp2gene2comp2gene");
	sp_fmat comp2sub2comp2gene;
	comp2sub2comp2gene.load("/export/home/fug2/MetaPath/adjacentmatrix/data/commutingmatrix_rw/comp2sub2comp2gene");
	sp_fmat comp2chebi2comp2gene;
	comp2chebi2comp2gene.load("/export/home/fug2/MetaPath/adjacentmatrix/data/commutingmatrix_rw/comp2chebi2comp2gene");
	sp_fmat comp2sider2comp2gene;
	comp2sider2comp2gene.load("/export/home/fug2/MetaPath/adjacentmatrix/data/commutingmatrix_rw/comp2sider2comp2gene");
	sp_fmat comp2dis2comp2gene;
	comp2dis2comp2gene.load("/export/home/fug2/MetaPath/adjacentmatrix/data/commutingmatrix_rw/comp2dis2comp2gene");
	sp_fmat comp2gene2go2gene;
	comp2gene2go2gene.load("/export/home/fug2/MetaPath/adjacentmatrix/data/commutingmatrix_rw/comp2gene2go2gene");
	sp_fmat comp2gene2path2gene;
	comp2gene2path2gene.load("/export/home/fug2/MetaPath/adjacentmatrix/data/commutingmatrix_rw/comp2gene2path2gene");
	sp_fmat comp2gene2tis2gene;
	comp2gene2tis2gene.load("/export/home/fug2/MetaPath/adjacentmatrix/data/commutingmatrix_rw/comp2gene2tis2gene");
	sp_fmat comp2gene2dis2gene;
	comp2gene2dis2gene.load("/export/home/fug2/MetaPath/adjacentmatrix/data/commutingmatrix_rw/comp2gene2dis2gene");
	
	
	sp_fmat comp2gene2comp2gene2gene;
	comp2gene2comp2gene2gene.load( "/export/home/fug2/MetaPath/adjacentmatrix/data/commutingmatrix_rw/comp2gene2comp2gene2gene" );
	sp_fmat comp2gene2comp2dis2gene;
	comp2gene2comp2dis2gene.load( "/export/home/fug2/MetaPath/adjacentmatrix/data/commutingmatrix_rw/comp2gene2comp2dis2gene" );
	sp_fmat comp2gene2comp4comp2gene;
	comp2gene2comp4comp2gene.load( "/export/home/fug2/MetaPath/adjacentmatrix/data/commutingmatrix_rw/comp2gene2comp4comp2gene" );
	sp_fmat comp2gene2comp2gene4gene;
	comp2gene2comp2gene4gene.load( "/export/home/fug2/MetaPath/adjacentmatrix/data/commutingmatrix_rw/comp2gene2comp2gene4gene" );
	sp_fmat comp2chebi2comp2gene2gene;
	comp2chebi2comp2gene2gene.load( "/export/home/fug2/MetaPath/adjacentmatrix/data/commutingmatrix_rw/comp2chebi2comp2gene2gene" );
	sp_fmat comp2chebi2comp2dis2gene;
	comp2chebi2comp2dis2gene.load( "/export/home/fug2/MetaPath/adjacentmatrix/data/commutingmatrix_rw/comp2chebi2comp2dis2gene" );
	sp_fmat comp2chebi2comp2gene4gene;
	comp2chebi2comp2gene4gene.load( "/export/home/fug2/MetaPath/adjacentmatrix/data/commutingmatrix_rw/comp2chebi2comp2gene4gene" );
	sp_fmat comp2chebi2comp4comp2gene;
	comp2chebi2comp4comp2gene.load( "/export/home/fug2/MetaPath/adjacentmatrix/data/commutingmatrix_rw/comp2chebi2comp4comp2gene" );
	sp_fmat comp2dis2comp2gene2gene;
	comp2dis2comp2gene2gene.load( "/export/home/fug2/MetaPath/adjacentmatrix/data/commutingmatrix_rw/comp2dis2comp2gene2gene" );
	sp_fmat comp2dis2comp2dis2gene;
	comp2dis2comp2dis2gene.load( "/export/home/fug2/MetaPath/adjacentmatrix/data/commutingmatrix_rw/comp2dis2comp2dis2gene" );
	sp_fmat comp2dis2comp2gene4gene;
	comp2dis2comp2gene4gene.load( "/export/home/fug2/MetaPath/adjacentmatrix/data/commutingmatrix_rw/comp2dis2comp2gene4gene" );
	sp_fmat comp2dis2comp4comp2gene;
	comp2dis2comp4comp2gene.load( "/export/home/fug2/MetaPath/adjacentmatrix/data/commutingmatrix_rw/comp2dis2comp4comp2gene" );
	sp_fmat comp2sider2comp2gene2gene;
	comp2sider2comp2gene2gene.load("/export/home/fug2/MetaPath/adjacentmatrix/data/commutingmatrix_rw/comp2sider2comp2gene2gene");
	sp_fmat comp2sider2comp2dis2gene;
	comp2sider2comp2dis2gene.load( "/export/home/fug2/MetaPath/adjacentmatrix/data/commutingmatrix_rw/comp2sider2comp2dis2gene" );
	sp_fmat comp2sider2comp2gene4gene;
	comp2sider2comp2gene4gene.load( "/export/home/fug2/MetaPath/adjacentmatrix/data/commutingmatrix_rw/comp2sider2comp2gene4gene" );
	sp_fmat comp2sider2comp4comp2gene;
	comp2sider2comp4comp2gene.load( "/export/home/fug2/MetaPath/adjacentmatrix/data/commutingmatrix_rw/comp2sider2comp4comp2gene" );
	sp_fmat comp2sub2comp2gene2gene;
	comp2sub2comp2gene2gene.load( "/export/home/fug2/MetaPath/adjacentmatrix/data/commutingmatrix_rw/comp2sub2comp2gene2gene" );
	
	sp_fmat comp2sub2comp2dis2gene;
	comp2sub2comp2dis2gene.load( "/export/home/fug2/MetaPath/adjacentmatrix/data/commutingmatrix_rw/comp2sub2comp2dis2gene" );
	
	sp_fmat comp2sub2comp2gene4gene;
	comp2sub2comp2gene4gene.load( "/export/home/fug2/MetaPath/adjacentmatrix/data/commutingmatrix_rw/comp2sub2comp2gene4gene" );
	
	sp_fmat comp2sub2comp4comp2gene;
	comp2sub2comp4comp2gene.load( "/export/home/fug2/MetaPath/adjacentmatrix/data/commutingmatrix_rw/comp2sub2comp4comp2gene" );
	
	sp_fmat comp2gene2gene2go2gene;
	comp2gene2gene2go2gene.load( "/export/home/fug2/MetaPath/adjacentmatrix/data/commutingmatrix_rw/comp2gene2gene2go2gene" );
	
	sp_fmat comp2dis2gene2go2gene;
	comp2dis2gene2go2gene.load("/export/home/fug2/MetaPath/adjacentmatrix/data/commutingmatrix_rw/comp2dis2gene2go2gene");
	
	sp_fmat comp2gene4gene2go2gene;
	comp2gene4gene2go2gene.load( "/export/home/fug2/MetaPath/adjacentmatrix/data/commutingmatrix_rw/comp2gene4gene2go2gene" );
	
	sp_fmat comp4comp2gene2go2gene;
	comp4comp2gene2go2gene.load( "/export/home/fug2/MetaPath/adjacentmatrix/data/commutingmatrix_rw/comp4comp2gene2go2gene" );
	
	sp_fmat comp2gene2gene2path2gene;
	comp2gene2gene2path2gene.load( "/export/home/fug2/MetaPath/adjacentmatrix/data/commutingmatrix_rw/comp2gene2gene2path2gene" );
	
	sp_fmat comp2dis2gene2path2gene;
	comp2dis2gene2path2gene.load( "/export/home/fug2/MetaPath/adjacentmatrix/data/commutingmatrix_rw/comp2dis2gene2path2gene" );
	
	sp_fmat comp2gene4gene2path2gene;
	comp2gene4gene2path2gene.load( "/export/home/fug2/MetaPath/adjacentmatrix/data/commutingmatrix_rw/comp2gene4gene2path2gene" );
	
	sp_fmat comp4comp2gene2path2gene;
	comp4comp2gene2path2gene.load( "/export/home/fug2/MetaPath/adjacentmatrix/data/commutingmatrix_rw/comp4comp2gene2path2gene" );
	
	sp_fmat comp2gene2gene2dis2gene;
	comp2gene2gene2dis2gene.load( "/export/home/fug2/MetaPath/adjacentmatrix/data/commutingmatrix_rw/comp2gene2gene2dis2gene" );
	
	sp_fmat comp2dis2gene2dis2gene;
	comp2dis2gene2dis2gene.load( "/export/home/fug2/MetaPath/adjacentmatrix/data/commutingmatrix_rw/comp2dis2gene2dis2gene" );
	
	sp_fmat comp2gene4gene2dis2gene;
	comp2gene4gene2dis2gene.load( "/export/home/fug2/MetaPath/adjacentmatrix/data/commutingmatrix_rw/comp2gene4gene2dis2gene" );
	
	sp_fmat comp4comp2gene2dis2gene;
	comp4comp2gene2dis2gene.load( "/export/home/fug2/MetaPath/adjacentmatrix/data/commutingmatrix_rw/comp4comp2gene2dis2gene" );
	
	sp_fmat comp2gene2gene2tis2gene;
	comp2gene2gene2tis2gene.load( "/export/home/fug2/MetaPath/adjacentmatrix/data/commutingmatrix_rw/comp2gene2gene2tis2gene" );
	
	sp_fmat comp2dis2gene2tis2gene;
	comp2dis2gene2tis2gene.load( "/export/home/fug2/MetaPath/adjacentmatrix/data/commutingmatrix_rw/comp2dis2gene2tis2gene" );
	
	sp_fmat comp2gene4gene2tis2gene;
	comp2gene4gene2tis2gene.load( "/export/home/fug2/MetaPath/adjacentmatrix/data/commutingmatrix_rw/comp2gene4gene2tis2gene" );
	
	sp_fmat comp4comp2gene2tis2gene;
	comp4comp2gene2tis2gene.load( "/export/home/fug2/MetaPath/adjacentmatrix/data/commutingmatrix_rw/comp4comp2gene2tis2gene" );
	
	
	// Nodes nodesobj;
	// nodesobj.init( "/export/home/fug2/MetaPath/adjacentmatrix/data/node2class.txt" );
	// // ofstream outfile;
	// // outfile.open( "/export/home/fug2/MetaPath/adjacentmatrix/data/result/yingdinglist_name.csv" );
	
	// for (int j=0;j<nodesobj.gene.size();j++) {
		// // if (nodesobj.gene[j]=="GPC3" ||
			// // nodesobj.gene[j]=="NDRG1" ||
			// // nodesobj.gene[j]=="CDC37" ||
			// // nodesobj.gene[j]=="CDC25B" ||
			// // nodesobj.gene[j]=="CDC25C" ) {
			// int colIndx = j;
			// for (int i=0;i<nodesobj.comp.size();i++) {
				// int rowIndx = i;
				// outfile 
				// // << nodesobj.comp[i] << "\t" << nodesobj.gene[j] << endl;
				// << comp2chebi2comp2dis2gene(rowIndx,colIndx) << "," \
				// << comp2chebi2comp2gene(rowIndx,colIndx) << "," \
				// << comp2chebi2comp2gene2gene(rowIndx,colIndx) << "," \
				// << comp2chebi2comp2gene4gene(rowIndx,colIndx) << "," \
				// << comp2chebi2comp4comp2gene(rowIndx,colIndx) << "," \
				// << comp2dis2comp2dis2gene(rowIndx,colIndx) << "," \
				// << comp2dis2comp2gene(rowIndx,colIndx) << "," \
				// << comp2dis2comp2gene2gene(rowIndx,colIndx) << "," \
				// << comp2dis2comp2gene4gene(rowIndx,colIndx) << "," \
				// << comp2dis2comp4comp2gene(rowIndx,colIndx) << "," \
				// << comp2dis2gene(rowIndx,colIndx) << "," \
				// << comp2dis2gene2go2gene(rowIndx,colIndx) << "," \
				// << comp2dis2gene2path2gene(rowIndx,colIndx) << "," \
				// << comp2gene2comp2dis2gene(rowIndx,colIndx) << "," \
				// << comp2gene2comp2gene(rowIndx,colIndx) << "," \
				// << comp2gene2comp2gene2gene(rowIndx,colIndx) << "," \
				// << comp2gene2comp2gene4gene(rowIndx,colIndx) << "," \
				// << comp2gene2comp4comp2gene(rowIndx,colIndx) << "," \
				// << comp2gene2dis2gene(rowIndx,colIndx) << "," \
				// << comp2gene2gene(rowIndx,colIndx) << "," \
				// << comp2gene2gene2go2gene(rowIndx,colIndx) << "," \
				// << comp2gene2gene2path2gene(rowIndx,colIndx) << "," \
				// << comp2gene2go2gene(rowIndx,colIndx) << "," \
				// << comp2gene2path2gene(rowIndx,colIndx) << "," \
				// << comp2gene2tis2gene(rowIndx,colIndx) << "," \
				// << comp2gene4gene(rowIndx,colIndx) << "," \
				// << comp2sider2comp2dis2gene(rowIndx,colIndx) << "," \
				// << comp2sider2comp2gene(rowIndx,colIndx) << "," \
				// << comp2sider2comp2gene2gene(rowIndx,colIndx) << "," \
				// << comp2sider2comp2gene4gene(rowIndx,colIndx) << "," \
				// << comp2sider2comp4comp2gene(rowIndx,colIndx) << "," \
				// << comp2sub2comp2dis2gene(rowIndx,colIndx) << "," \
				// << comp2sub2comp2gene(rowIndx,colIndx) << "," \
				// << comp2sub2comp2gene2gene(rowIndx,colIndx) << "," \
				// << comp2sub2comp2gene4gene(rowIndx,colIndx) << "," \
				// << comp2sub2comp4comp2gene(rowIndx,colIndx) << "," \
				// << comp4comp2gene(rowIndx,colIndx) << "," \
				// << comp4comp2gene2gene(rowIndx,colIndx) << "," \
				// << comp4comp2gene4gene(rowIndx,colIndx) << endl;
			// }
		// // }
	// }
	// outfile.close();
	
	Nodes nodesobj;
	nodesobj.init( "/export/home/fug2/MetaPath/adjacentmatrix/data/node2class.txt" );
	ifstream infile;
	// infile.open( "/export/home/fug2/MetaPath/adjacentmatrix/data/label/drugbank.txt" );
	// infile.open( "/export/home/fug2/MetaPath/adjacentmatrix/data/label/slap_pos_rawscore.csv" );
	infile.open( "/export/home/fug2/MetaPath/adjacentmatrix/data/label/bioactivity_filtered_pos_defined.txt" );
	ofstream outfile;
	// outfile.open( "/export/home/fug2/MetaPath/adjacentmatrix/data/result/positive_rw.csv" );
	// outfile.open( "/export/home/fug2/MetaPath/adjacentmatrix/data/result/external_testset_pos_pathcount.csv" );
	outfile.open( "/export/home/fug2/MetaPath/adjacentmatrix/data/result/external_trainset_pos_randomwalk.csv" );
	if ( infile.is_open() ) {
		string line;
		while (getline( infile, line )) {
			stringstream ssline ( line );
			string token;
			vector<string> tokens;
			while (getline(ssline, token, '\t')) {
			// while (getline(ssline, token, ',')) {
				tokens.push_back(token);
			}
			if (tokens.size() < 2) {
				cout << "Wrong input for drugbank: " << line << endl;
				continue;
			}
			int rowIndx=-1;
			int colIndx=-1;
			for (int i=0;i<nodesobj.comp.size();i++) {
				if (nodesobj.comp[i]==tokens[0]) {
					rowIndx = i;
					break;
				}
			}
			for (int j=0;j<nodesobj.gene.size();j++) {
				if (nodesobj.gene[j]==tokens[1]) {
					colIndx = j;
					break;
				}
			}
			if (rowIndx >= 0 && colIndx >= 0 && rowIndx<nodesobj.comp.size() && colIndx<nodesobj.gene.size()) {
				outfile 
				<< comp4comp2gene(rowIndx,colIndx) << "," \
				<< comp2gene2gene(rowIndx,colIndx) << "," \
				<< comp2gene4gene(rowIndx,colIndx) << "," \
				<< comp2dis2gene(rowIndx,colIndx) << "," \
				
				<< comp4comp2gene2gene(rowIndx,colIndx) << "," \
				<< comp4comp2gene4gene(rowIndx,colIndx) << "," \
				<< comp2gene2comp2gene(rowIndx,colIndx) << "," \
				<< comp2sub2comp2gene(rowIndx,colIndx) << "," \
				<< comp2chebi2comp2gene(rowIndx,colIndx) << "," \
				<< comp2sider2comp2gene(rowIndx,colIndx) << "," \
				<< comp2dis2comp2gene(rowIndx,colIndx) << "," \
				<< comp2gene2go2gene(rowIndx,colIndx) << "," \
				<< comp2gene2path2gene(rowIndx,colIndx) << "," \
				<< comp2gene2tis2gene(rowIndx,colIndx) << "," \
				<< comp2gene2dis2gene(rowIndx,colIndx) << "," \
				
				<< comp2gene2comp2gene2gene(rowIndx,colIndx) << "," \
				<< comp2gene2comp2dis2gene(rowIndx,colIndx) << "," \
				<< comp2gene2comp4comp2gene(rowIndx,colIndx) << "," \
				<< comp2gene2comp2gene4gene(rowIndx,colIndx) << "," \
				<< comp2chebi2comp2gene2gene(rowIndx,colIndx) << "," \
				<< comp2chebi2comp2dis2gene(rowIndx,colIndx) << "," \
				<< comp2chebi2comp2gene4gene(rowIndx,colIndx) << "," \
				<< comp2chebi2comp4comp2gene(rowIndx,colIndx) << "," \
				<< comp2dis2comp2gene2gene(rowIndx,colIndx) << "," \
				<< comp2dis2comp2dis2gene(rowIndx,colIndx) << "," \
				<< comp2dis2comp2gene4gene(rowIndx,colIndx) << "," \
				<< comp2dis2comp4comp2gene(rowIndx,colIndx) << "," \
				<< comp2sider2comp2gene2gene(rowIndx,colIndx) << "," \
				<< comp2sider2comp2dis2gene(rowIndx,colIndx) << "," \
				<< comp2sider2comp2gene4gene(rowIndx,colIndx) << "," \
				<< comp2sider2comp4comp2gene(rowIndx,colIndx) << "," \
				<< comp2sub2comp2gene2gene(rowIndx,colIndx) << "," \
				<< comp2sub2comp2dis2gene(rowIndx,colIndx) << "," \
				<< comp2sub2comp2gene4gene(rowIndx,colIndx) << "," \
				<< comp2sub2comp4comp2gene(rowIndx,colIndx) << "," \
				<< comp2gene2gene2go2gene(rowIndx,colIndx) << "," \
				<< comp2dis2gene2go2gene(rowIndx,colIndx) << "," \
				<< comp2gene4gene2go2gene(rowIndx,colIndx) << "," \
				<< comp4comp2gene2go2gene(rowIndx,colIndx) << "," \
				<< comp2gene2gene2path2gene(rowIndx,colIndx) << "," \
				<< comp2dis2gene2path2gene(rowIndx,colIndx) << "," \
				<< comp2gene4gene2path2gene(rowIndx,colIndx) << "," \
				<< comp4comp2gene2path2gene(rowIndx,colIndx) << "," \
				<< comp2gene2gene2dis2gene(rowIndx,colIndx) << "," \
				<< comp2dis2gene2dis2gene(rowIndx,colIndx) << "," \
				<< comp2gene4gene2dis2gene(rowIndx,colIndx) << "," \
				<< comp4comp2gene2dis2gene(rowIndx,colIndx) << "," \
				<< comp2gene2gene2tis2gene(rowIndx,colIndx) << "," \
				<< comp2dis2gene2tis2gene(rowIndx,colIndx) << "," \
				<< comp2gene4gene2tis2gene(rowIndx,colIndx) << "," \
				<< comp4comp2gene2tis2gene(rowIndx,colIndx) << endl;
			} else {
				cout << "wrong: " << rowIndx << "\t" << colIndx << endl;
			}
		}
		infile.close();
		outfile.close(); 
	} else {
		cerr << "Cannot open file!\n";
		return false;
	}
	
	// infile.open( "/export/home/fug2/MetaPath/adjacentmatrix/data/label/negative_match.txt" );
	// outfile.open( "/export/home/fug2/MetaPath/adjacentmatrix/data/result/negative_rw.csv" );
	// infile.open( "/export/home/fug2/MetaPath/adjacentmatrix/data/label/slap_neg_rawscore.csv" );
	infile.open( "/export/home/fug2/MetaPath/adjacentmatrix/data/label/bioactivity_filtered_neg_notdefined_train.txt" );
	// outfile.open( "/export/home/fug2/MetaPath/adjacentmatrix/data/result/external_testset_neg_pathcount.csv" );
	outfile.open( "/export/home/fug2/MetaPath/adjacentmatrix/data/result/external_trainset_neg_randomwalk.csv" );
	if ( infile.is_open() ) {	
		string line;
		while (getline( infile, line )) {
			stringstream ssline ( line );
			string token;
			vector<string> tokens;
			while (getline(ssline, token, '\t')) {
			// while (getline(ssline, token, ',')) {
				tokens.push_back(token);
			}
			if (tokens.size() < 2) {
				cout << "Wrong input for negative match: " << line << endl;
				continue;
			}
			int rowIndx=-1;
			int colIndx=-1;
			for (int i=0;i<nodesobj.comp.size();i++) {
				if (nodesobj.comp[i]==tokens[0]) {
					rowIndx = i;
					break;
				}
			}
			for (int j=0;j<nodesobj.gene.size();j++) {
				if (nodesobj.gene[j]==tokens[1]) {
					colIndx = j;
					break;
				}
			}
			if (rowIndx >= 0 && colIndx >= 0 && rowIndx<nodesobj.comp.size() && colIndx<nodesobj.gene.size()) {
				outfile 
				<< comp4comp2gene(rowIndx,colIndx) << "," \
				<< comp2gene2gene(rowIndx,colIndx) << "," \
				<< comp2gene4gene(rowIndx,colIndx) << "," \
				<< comp2dis2gene(rowIndx,colIndx) << "," \
				
				<< comp4comp2gene2gene(rowIndx,colIndx) << "," \
				<< comp4comp2gene4gene(rowIndx,colIndx) << "," \
				<< comp2gene2comp2gene(rowIndx,colIndx) << "," \
				<< comp2sub2comp2gene(rowIndx,colIndx) << "," \
				<< comp2chebi2comp2gene(rowIndx,colIndx) << "," \
				<< comp2sider2comp2gene(rowIndx,colIndx) << "," \
				<< comp2dis2comp2gene(rowIndx,colIndx) << "," \
				<< comp2gene2go2gene(rowIndx,colIndx) << "," \
				<< comp2gene2path2gene(rowIndx,colIndx) << "," \
				<< comp2gene2tis2gene(rowIndx,colIndx) << "," \
				<< comp2gene2dis2gene(rowIndx,colIndx) << "," \
				
				<< comp2gene2comp2gene2gene(rowIndx,colIndx) << "," \
				<< comp2gene2comp2dis2gene(rowIndx,colIndx) << "," \
				<< comp2gene2comp4comp2gene(rowIndx,colIndx) << "," \
				<< comp2gene2comp2gene4gene(rowIndx,colIndx) << "," \
				<< comp2chebi2comp2gene2gene(rowIndx,colIndx) << "," \
				<< comp2chebi2comp2dis2gene(rowIndx,colIndx) << "," \
				<< comp2chebi2comp2gene4gene(rowIndx,colIndx) << "," \
				<< comp2chebi2comp4comp2gene(rowIndx,colIndx) << "," \
				<< comp2dis2comp2gene2gene(rowIndx,colIndx) << "," \
				<< comp2dis2comp2dis2gene(rowIndx,colIndx) << "," \
				<< comp2dis2comp2gene4gene(rowIndx,colIndx) << "," \
				<< comp2dis2comp4comp2gene(rowIndx,colIndx) << "," \
				<< comp2sider2comp2gene2gene(rowIndx,colIndx) << "," \
				<< comp2sider2comp2dis2gene(rowIndx,colIndx) << "," \
				<< comp2sider2comp2gene4gene(rowIndx,colIndx) << "," \
				<< comp2sider2comp4comp2gene(rowIndx,colIndx) << "," \
				<< comp2sub2comp2gene2gene(rowIndx,colIndx) << "," \
				<< comp2sub2comp2dis2gene(rowIndx,colIndx) << "," \
				<< comp2sub2comp2gene4gene(rowIndx,colIndx) << "," \
				<< comp2sub2comp4comp2gene(rowIndx,colIndx) << "," \
				<< comp2gene2gene2go2gene(rowIndx,colIndx) << "," \
				<< comp2dis2gene2go2gene(rowIndx,colIndx) << "," \
				<< comp2gene4gene2go2gene(rowIndx,colIndx) << "," \
				<< comp4comp2gene2go2gene(rowIndx,colIndx) << "," \
				<< comp2gene2gene2path2gene(rowIndx,colIndx) << "," \
				<< comp2dis2gene2path2gene(rowIndx,colIndx) << "," \
				<< comp2gene4gene2path2gene(rowIndx,colIndx) << "," \
				<< comp4comp2gene2path2gene(rowIndx,colIndx) << "," \
				<< comp2gene2gene2dis2gene(rowIndx,colIndx) << "," \
				<< comp2dis2gene2dis2gene(rowIndx,colIndx) << "," \
				<< comp2gene4gene2dis2gene(rowIndx,colIndx) << "," \
				<< comp4comp2gene2dis2gene(rowIndx,colIndx) << "," \
				<< comp2gene2gene2tis2gene(rowIndx,colIndx) << "," \
				<< comp2dis2gene2tis2gene(rowIndx,colIndx) << "," \
				<< comp2gene4gene2tis2gene(rowIndx,colIndx) << "," \
				<< comp4comp2gene2tis2gene(rowIndx,colIndx) << endl;
			} else {
				cout << "wrong: " << rowIndx << "\t" << colIndx << endl;
			}
		}
		infile.close();
		outfile.close();
	} else {
		cerr << "Cannot open file!\n";
		return false;
	}
	
	return 0;
}
