# Supplementary material for: Predicting drug target interactions using meta-path-based semantic network analysis
Source: BMC Bioinformatics. 2016 Apr 12;17:160. doi: 10.1186/s12859-016-1005-x (PMC4830032; doi:10.1186/s12859-016-1005-x)
Supplement: Additional file 1: — (Cpluspluscodes.zip): it contains the C++ codes to generate adjacent matrix and compute commuting matrix. (ZIP 9294 kb) [file 12859_2016_1005_MOESM1_ESM.zip › cplusplus/Makefile]

OBJS = Main.o Nodes.o AMatrix.o
CC = g++
CFLAGS = -Wall -O1 -larmadillo -I /home/fug2/MetaPath/armadillo-3.920.2/usr/include -c
LFLAGS = -Wall -O1 -larmadillo -L /home/fug2/MetaPath/armadillo-3.920.2

armatest : $(OBJS)
	$(CC) $(LFLAGS) $(OBJS) -o armatest

Main.o : Main.cpp armaAMatrix.hpp
	$(CC) $(CFLAGS) Main.cpp

Nodes.o : Nodes.cpp armaAMatrix.hpp
	$(CC) $(CFLAGS) Nodes.cpp

AMatrix.o : AMatrix.cpp armaAMatrix.hpp
	$(CC) $(CFLAGS) AMatrix.cpp

clean :
	\rm *.o armatest

tar :
	tar cvf armaAMatrix.tar armaAMatrix.hpp \
				Nodes.cpp \
				AMatrix.cpp \
				Main.cpp
