# Supplementary material for: Predicting drug target interactions using meta-path-based semantic network analysis
Source: BMC Bioinformatics. 2016 Apr 12;17:160. doi: 10.1186/s12859-016-1005-x (PMC4830032; doi:10.1186/s12859-016-1005-x)
Supplement: Additional file 1: — (Cpluspluscodes.zip): it contains the C++ codes to generate adjacent matrix and compute commuting matrix. (ZIP 9294 kb) [file 12859_2016_1005_MOESM1_ESM.zip › cplusplus/Nodes.cpp]

# include "armaAMatrix.hpp"

using namespace std;
using namespace arma;

bool Nodes::init( const char* filename ) {
	
	ifstream infile;
	infile.open( filename );
	if ( infile.is_open() ) {	
		while (!infile.eof()) {
			string line;
			getline( infile, line );
			stringstream ssline ( line );
			string token;
			vector<string> tokens;
			while (getline(ssline, token, '\t')) {
				tokens.push_back(token);
			}
			if (tokens.size() != 2) {
				continue;
			}
			
			if (tokens[1] == "Gene ontology") {
				string id = tokens[0].substr( tokens[0].find_last_of( '/' )+1 );
				go.push_back(id);
			}
			else if (tokens[1] == "Chemical ontology") {
				string id = tokens[0].substr( tokens[0].find_last_of( '/' )+1 );
				chebi.push_back(id);
			}
			else if (tokens[1] == "Substructure") {
				string id = tokens[0].substr( tokens[0].find_last_of( '/' )+1 );
				sub.push_back(id);
			}
			else if (tokens[1] == "Target") { 
				string id = tokens[0].substr( tokens[0].find_last_of( '/' )+1 );
				gene.push_back(id);
			}
			else if (tokens[1] == "Tissue") {
				string id = tokens[0].substr( tokens[0].find_last_of( '/' )+1 );
				tis.push_back(id);
			}
			else if (tokens[1] == "Pathway") {
				string id = tokens[0].substr( tokens[0].find_last_of( '/' )+1 );
				path.push_back(id);
			}
			else if (tokens[1] == "Disease") {
				string id = tokens[0].substr( tokens[0].find_last_of( '/' )+1 );
				dis.push_back(id);
			}
			else if (tokens[1] == "Chemical Compound/Drug") {
				string id = tokens[0].substr( tokens[0].find_last_of( '/' )+1 );
				comp.push_back(id);
			}
			else if (tokens[1] == "Side effect") {
				string id = tokens[0].substr( tokens[0].find_last_of( '/' )+1 );
				sider.push_back(id);
			}
			else cerr << "The class of node is undefined!\n";
		}
		infile.close();
	} else {
		cerr << "Cannot open file!\n";
		return false;
	}
	cout << "The size of go is :" << go.size() << endl;
	cout << "The size of chebi is :" << chebi.size() << endl;
	cout << "The size of sub is :" << sub.size() << endl;
	cout << "The size of gene is :" << gene.size() << endl;
	cout << "The size of tis is :" << tis.size() << endl;
	cout << "The size of path is :" << path.size() << endl;
	cout << "The size of dis is :" << dis.size() << endl;
	cout << "The size of comp is :" << comp.size() << endl;
	cout << "The size of sider is :" << sider.size() << endl;
	
	return true;
}
