# Supplementary material for: Predicting drug target interactions using meta-path-based semantic network analysis
Source: BMC Bioinformatics. 2016 Apr 12;17:160. doi: 10.1186/s12859-016-1005-x (PMC4830032; doi:10.1186/s12859-016-1005-x)
Supplement: Additional file 2: — (Rcodes.zip): it contains the R codes to apply machine learning algorithms on the commuting matrix feature space to construct binary classification model. (ZIP 48844 kb) [file 12859_2016_1005_MOESM2_ESM.zip]

Archive with 5 entries (4 files):
- R/
- R/external_test.RData
- R/internal_test.RData
- R/metapath.R
- R/svm.R
