# Supplementary material for: Predicting drug target interactions using meta-path-based semantic network analysis
Source: BMC Bioinformatics. 2016 Apr 12;17:160. doi: 10.1186/s12859-016-1005-x (PMC4830032; doi:10.1186/s12859-016-1005-x)
Supplement: Additional file 2: — (Rcodes.zip): it contains the R codes to apply machine learning algorithms on the commuting matrix feature space to construct binary classification model. (ZIP 48844 kb) [file 12859_2016_1005_MOESM2_ESM.zip › R/metapath.R]

setwd("C:/Users/fug2/Documents/MetaPath/BMC_submission/supporting_dataset/")

#########################################################################
###   internal test to find best machine learning model and feature space
#########################################################################
# # pathcount
pos_pc <- read.csv("metapath_commuting_matrix/internal_testset_matrix/positive_pathcount.csv", header = F)
neg_pc <- read.csv("metapath_commuting_matrix/internal_testset_matrix/negative_pathcount.csv", header = F)
# # randomwalk
pos_rw <- read.csv("metapath_commuting_matrix/internal_testset_matrix/positive_randomwalk.csv", header = F)
neg_rw <- read.csv("metapath_commuting_matrix/internal_testset_matrix/negative_randomwalk.csv", header = F)

pos <- cbind(pos_pc, pos_rw)
neg <- cbind(neg_pc, neg_rw)
ratio = 2/3
# training set for pos
trainPos <- pos[1:floor(dim(pos)[1] * ratio), ]
trainPos <- cbind(y = "pos", trainPos)
# test set for pos
testPos <- pos[(floor(dim(pos)[1] * ratio) + 1):dim(pos)[1], ]
testPos <- cbind(y = "pos", testPos)
# training set for neg
trainNeg <- neg[1:floor(dim(neg)[1] * ratio), ]
trainNeg <- cbind(y = "neg", trainNeg)
# test set for neg
testNeg <- neg[(floor(dim(neg)[1] * ratio) + 1):dim(neg)[1], ]
testNeg <- cbind(y = "neg", testNeg)
# Final data set
train = rbind(trainPos, trainNeg)
test = rbind(testPos, testNeg)
# subset feature
train_pc <- train[,c(1:52)]
test_pc <- test[,c(1:52)]
train_sub <- train[,c(1,3,5,8:18,21,22,25,26,29,30,33,34,37,38,41,42,45,46,49,50)]
test_sub <- test[,c(1,3,5,8:18,21,22,25,26,29,30,33,34,37,38,41,42,45,46,49,50)]
rm(ratio, pos, neg, trainPos, testPos, trainNeg, testNeg, neg_pc, neg_rw, pos_pc, pos_rw)

### applicability domain analysis ###
library("flexclust")
pairMPos <- dist2(testPos, trainPos, method = "manhattan", p=2)
apply(pairMPos, 1, max)

pairMNeg <- dist2(testNeg, trainNeg, method = "minkowski", p=2)
apply(pairMNeg, 1, max)


# train the random forest model
# install.packages("randomForest")
library(randomForest)

rf.tune <- tuneRF(train[, -1], train$y, 13, ntreeTry=500, stepFactor=1.1, improve=0.001)

rf <-randomForest(train[, -1], train$y, mtry=13, keep.forest = TRUE, importance = TRUE)
table(observed=train[,1],predicted=predict(rf, newdata = train[, -1]))
table(observed=test[,1],predicted=predict(rf, newdata = test[, -1]))

rf.pc <-randomForest(train_pc[, -1], train_pc$y, mtry=13, keep.forest = TRUE, importance = TRUE)
table(observed=train_pc[,1],predicted=predict(rf.pc, newdata = train_pc[, -1]))
table(observed=test_pc[,1],predicted=predict(rf.pc, newdata = test_pc[, -1]))

rf.pc.impt.1 <- data.frame(values=as.numeric(as.character(importance(rf.pc, type=1))), 
                            names=c("C1","C2","C3","C4","C5","C6","C7","C8","C9","C10",
                                    "C11","C12","C13","C14","C15","C16","C17","C18","C19","C20",
                                    "C21","C22","C23","C24","C25","C26","C27","C28","C29","C30",
                                    "C31","C32","C33","C34","C35","C36","C37","C38","C39","C40",
                                    "C41","C42","C43","C44","C45","C46","C47","C48","C49","C50","C51"),
                           colors=c("red","blue","darkgreen"))
rf.pc.impt.1$colors[which(rf.pc.impt.1$values>70)] <- "red"
rf.pc.impt.1$colors[which(rf.pc.impt.1$values<70)] <- "blue"
rf.pc.impt.1$colors[which(rf.pc.impt.1$values<45)] <- "darkgreen"
rf.pc.impt.1 <- rf.pc.impt.1[order(rf.pc.impt.1$values),]
dotchart(rf.pc.impt.1$values, cex=.7, pch=15, color=as.character(rf.pc.impt.1$colors), 
  cex.main=1.6, cex.lab=1.6, 
  labels=rf.pc.impt.1$names, xlim=c(0,150),
  main="Feature Importance According to Mean Decrease Accuracy",
  xlab="Variable Importance",
  ylab="Topological Features" )


rf.pc.impt.2 <- data.frame(values=as.numeric(as.character(importance(rf.pc, type=2))), 
                           names=c("C1","C2","C3","C4","C5","C6","C7","C8","C9","C10",
                                   "C11","C12","C13","C14","C15","C16","C17","C18","C19","C20",
                                   "C21","C22","C23","C24","C25","C26","C27","C28","C29","C30",
                                   "C31","C32","C33","C34","C35","C36","C37","C38","C39","C40",
                                   "C41","C42","C43","C44","C45","C46","C47","C48","C49","C50","C51"),
                           colors=c("red","blue","darkgreen"))
rf.pc.impt.2$colors[which(rf.pc.impt.2$values>240)] <- "red"
rf.pc.impt.2$colors[which(rf.pc.impt.2$values<240)] <- "blue"
rf.pc.impt.2$colors[which(rf.pc.impt.2$values<100)] <- "darkgreen"
rf.pc.impt.2 <- rf.pc.impt.2[order(rf.pc.impt.2$values),]
dotchart(rf.pc.impt.2$values, cex=.7, pch=15, color=as.character(rf.pc.impt.2$colors), 
         cex.main=1.6, cex.lab=1.6, 
         labels=rf.pc.impt.1$names, xlim=c(0,550),
         main="Feature Importance According to Mean Decrease Gini Index",
         xlab="Variable Importance",
         ylab="Topological Features" )


# train_subsub <- train[,c(1,2,17,20,40)]
# test_subsub <- test[,c(1,2,17,20,40)]
# rf.subsub <-randomForest(train_subsub[, -1], train_subsub$y, mtry=12, keep.forest = TRUE, importance = TRUE)
# table(observed=train_subsub[,1],predicted=predict(rf.subsub, newdata = train_subsub[, -1]))
# table(observed=test_subsub[,1],predicted=predict(rf.subsub, newdata = test_subsub[, -1]))


rf.sub <-randomForest(train_sub[, -1], train_sub$y, mtry=12, keep.forest = TRUE, importance = TRUE)
table(observed=train_sub[,1],predicted=predict(rf.sub, newdata = train_sub[, -1]))
table(observed=test_sub[,1],predicted=predict(rf.sub, newdata = test_sub[, -1]))


#prediction is ROCR function
# install.packages("ROCR")
library(ROCR)
rf.pred <- prediction(predict(rf, type = "prob", newdata = test[, -1])[, 1], test[, 1])
rf.pred.pc <- prediction(predict(rf.pc, type = "prob", newdata = test_pc[, -1])[, 1], test_pc[, 1])
rf.pred.sub <- prediction(predict(rf.sub, type = "prob", newdata = test_sub[, -1])[, 1], test_sub[, 1])
rm(rf, rf.pc, rf.sub)


###### performance ##########################
# acc <- performance(pred, "acc")
# acc <- max(matrix(unlist(slot(acc,"y.values")), nrow=1))
# fscore <- performance(pred, "f")
# fscore <- max(matrix(unlist(slot(fscore,"y.values")), nrow=1)[,-1])
# mcc <- performance(pred, "mat")
# mcc <- max(matrix(unlist(slot(mcc,"y.values")), nrow=1)[,2:(ncol(matrix(unlist(slot(mcc,"y.values")), nrow=1))-1)])


#performance in terms of true and false positive rates
rf.perf.roc <- performance(rf.pred, "tpr", "fpr")
rf.perf.pr <- performance(rf.pred, "prec", "rec")
rf.perf.pc.roc <- performance(rf.pred.pc, "tpr", "fpr")
rf.perf.pc.pr <- performance(rf.pred.pc, "prec", "rec")
rf.perf.sub.roc <- performance(rf.pred.sub, "tpr", "fpr")
rf.perf.sub.pr <- performance(rf.pred.sub, "prec", "rec")


plot(rf.perf.roc, 
     main = "ROC Curve for Test Set", cex.main=1.5, cex.lab=1.5,
     box.lty=1, box.lwd=2, box.col="black", 
     col = 'red', lwd=2.5, colorkey.relwidth=1, 
     xaxis.col='black', xaxis.col.axis="black", xaxis.cex.axis=1, xaxis.lwd=2,
     xaxis.at=c(0,0.1,0.2,0.3,0.4,0.5,0.6,0.7,0.8,0.9,1),
     yaxis.col='black', yaxis.col.axis="black", yaxis.cex.axis=1, yaxis.lwd=2,
     yaxis.at=c(0,0.1,0.2,0.3,0.4,0.5,0.6,0.7,0.8,0.9,1) 
)
plot(rf.perf.pc.roc, add=TRUE, col = 'darkgoldenrod1', lwd = 2.5)
plot(rf.perf.sub.roc, add=TRUE, col = 'cadetblue1', lwd = 2.5)
plot(svm.perf.roc, add=TRUE, col = 'cyan', lwd = 2.5)
plot(svm.perf.pc.roc, add=TRUE, col = 'darkblue', lwd = 2.5)
plot(svm.perf.sub.roc, add=TRUE, col = 'blueviolet', lwd = 2.5)
abline(a = 0,b = 1,lwd = 2,lty = 2, col = "grey")

legend(0.76,0.78, 
       c("RF FI","RF FII", "RF FIII", "SVM FI", "SVM FII", "SVM FIII"), 
       lty=c(1, 1, 1, 1, 1, 1), 
       lwd=c(2, 2, 2, 2, 2, 2),
       col=c("cadetblue1","darkgoldenrod1","red","blueviolet","darkblue","cyan")) 


plot(rf.perf.pr, 
     main = "PR Curve for Test Set", cex.main=1.5, cex.lab=1.5,
     box.lty=1, box.lwd=2, box.col="black", 
     col = 'red', lwd=2.5, colorkey.relwidth=1, 
     xaxis.col='black', xaxis.col.axis="black", xaxis.cex.axis=1, xaxis.lwd=2,
     xaxis.at=c(0,0.1,0.2,0.3,0.4,0.5,0.6,0.7,0.8,0.9,1),
     yaxis.col='black', yaxis.col.axis="black", yaxis.cex.axis=1, yaxis.lwd=2,
     yaxis.at=c(0,0.1,0.2,0.3,0.4,0.5,0.6,0.7,0.8,0.9,1) 
)
plot(rf.perf.pc.pr, add=TRUE, col = 'darkgoldenrod1', lwd = 2.5)
plot(rf.perf.sub.pr, add=TRUE, col = 'cadetblue1', lwd = 2.5)
plot(svm.perf.pr, add=TRUE, col = 'cyan', lwd = 2.5)
plot(svm.perf.pc.pr, add=TRUE, col = 'darkblue', lwd = 2.5)
plot(svm.perf.sub.pr, add=TRUE, col = 'blueviolet', lwd = 2.5)
abline(a = 0,b = 1,lwd = 2,lty = 2, col = "grey")

legend(0.01,0.8, 
       c("RF FI","RF FII", "RF FIII", "SVM FI", "SVM FII", "SVM FIII"), 
       lty=c(1, 1, 1, 1, 1, 1), 
       lwd=c(2, 2, 2, 2, 2, 2),
       col=c("cadetblue1","darkgoldenrod1","red","blueviolet","darkblue","cyan")) 


#compute area under curve
# auc <- unlist(slot(performance(pred, "auc"), "y.values"))

# install.packages("MESS", dependencies=TRUE)
require(MESS)
auc(unlist(slot(perf_roc,"x.values")), unlist(slot(perf_roc,"y.values")), type='spline')
auc(unlist(slot(perf_roc_pc,"x.values")), unlist(slot(perf_roc_pc,"y.values")), type='spline')
auc(unlist(slot(perf_roc_sub,"x.values")), unlist(slot(perf_roc_sub,"y.values")), type='spline')
auc(unlist(slot(perf_pr,"x.values")), unlist(slot(perf_pr,"y.values")), type='spline')
auc(unlist(slot(perf_pr_pc,"x.values")), unlist(slot(perf_pr_pc,"y.values")), type='spline')
auc(unlist(slot(perf_pr_sub,"x.values")), unlist(slot(perf_pr_sub,"y.values")), type='spline')

auc(unlist(slot(rf.perf,"x.values")), unlist(slot(rf.perf,"y.values")), type='spline')
auc(unlist(slot(slap.perf,"x.values")), unlist(slot(slap.perf,"y.values")), type='spline')


###############################################################
#######    external test using pubchem bioassay data set  #####
###############################################################

## pubchem bioassay data set
train_pos_pc <- read.csv("external_trainset_pos_pathcount.csv", header = F)
train_neg_pc <- read.csv("external_trainset_neg_pathcount.csv", header = F)
train_pos_rw <- read.csv("external_trainset_pos_randomwalk.csv", header = F)
train_neg_rw <- read.csv("external_trainset_neg_randomwalk.csv", header = F)

test_pos_pc <- read.csv("external_testset_pos_pathcount.csv", header = F)
test_neg_pc <- read.csv("external_testset_neg_pathcount.csv", header = F)
test_pos_rw <- read.csv("external_testset_pos_randomwalk.csv", header = F)
test_neg_rw <- read.csv("external_testset_neg_randomwalk.csv", header = F)

train_pos <- cbind(train_pos_pc, train_pos_rw)
train_neg <- cbind(train_neg_pc, train_neg_rw)
train_pos <- cbind(y = "pos", train_pos)
train_neg <- cbind(y = "neg", train_neg)
train <- rbind(train_pos, train_neg)

test_pos <- cbind(test_pos_pc, test_pos_rw)
test_neg <- cbind(test_neg_pc, test_neg_rw)
test_pos <- cbind(y = "pos", test_pos)
test_neg <- cbind(y = "neg", test_neg)
test <- rbind(test_pos, test_neg)

rm(train_pos_pc, train_neg_pc, train_pos_rw, train_neg_rw, test_pos_pc, test_neg_pc, test_pos_rw, test_neg_rw, train_pos, train_neg, test_pos, test_neg)

# # slap
pos_slap <- read.csv("external_slap_prediction/positive_label_SLAP_rawscore.csv", header = F)
neg_slap <- read.csv("external_slap_prediction/negative_label_SLAP_rawscore.csv", header = F)
slap.test <- c(unlist(pos_slap[[3]]), unlist(neg_slap[[3]]))
slap.pred <- prediction(slap.test, c(rep("pos", 43159), rep("neg", 195000)))
slap.perf <- performance(slap.pred, "tpr", "fpr")

# # bedroc
# # install.packages("enrichvs")
library(enrichvs)
slap.bedroc <- bedroc(slap.test, c(rep("1", 43159), rep("0", 195000)), alpha=20.0)

rf.pred_label <- predict(rf, type = "prob", newdata = rf.test[, -1])[, 1]
rf.pred <- prediction(rf.pred_label, rf.test[, 1])
rf.perf <- performance(rf.pred, "tpr", "fpr")
rf.bedroc <- bedroc(rf.pred_label, c(rep("1", 43159), rep("0", 195000)), alpha=20.0)

plot(rf.perf, 
     main = "ROC Curve for PubChem BioAssay Test Set", cex.main=1.5, cex.lab=1.5,
     box.lty=1, box.lwd=2, box.col="black", 
     col = 'red', lwd=2.5, colorkey.relwidth=1, 
     xaxis.col='black', xaxis.col.axis="black", xaxis.cex.axis=1, xaxis.lwd=2,
     xaxis.at=c(0,0.1,0.2,0.3,0.4,0.5,0.6,0.7,0.8,0.9,1),
     yaxis.col='black', yaxis.col.axis="black", yaxis.cex.axis=1, yaxis.lwd=2,
     yaxis.at=c(0,0.1,0.2,0.3,0.4,0.5,0.6,0.7,0.8,0.9,1) 
)
plot(slap.perf, add=TRUE, col = 'darkblue', lwd = 2.5)
abline(a = 0,b = 1,lwd = 2,lty = 2, col = "grey")
legend(0.8,0.2, 
       c("RF FIII","SLAP"), 
       lty=c(1, 1), 
       lwd=c(2, 2),
       col=c("red","darkblue")) 


####################################################################
################# feature importance experiment ####################
####################################################################

pos <- read.csv("metapath_commuting_matrix/internal_testset_matrix/positive_pathcount.csv", header = F)
neg <- read.csv("metapath_commuting_matrix/internal_testset_matrix/negative_pathcount.csv", header = F)
pos <- cbind(y = "pos", pos)
neg <- cbind(y = "neg", neg)
test <- rbind(pos[1:100, ], neg[1:100, ])
trainPos <- pos[101:dim(pos)[1], ]
trainNeg <- neg[101:dim(neg)[1], ]
rm (pos, neg)

fscore = fs
ximpt = importance(xrf, type=1)
for ( i in 1:1000 ) {
  trainPosInd <- sample(c(1:dim(trainPos)[1]), 200, replace=FALSE)
  trainNegInd <- sample(c(1:dim(trainNeg)[1]), 200, replace=FALSE)
  xtrainPos <- trainPos[trainPosInd,]
  xtrainNeg <- trainNeg[trainNegInd,]
  xtrain = rbind(xtrainPos, xtrainNeg)
  xrf <-randomForest(xtrain[, -1], xtrain$y, keep.forest = TRUE, importance = TRUE)
  pred <- predict(xrf, type = "prob", newdata = test[, -1])[, 1]
  pred <- prediction(pred, test[, 1])
  fs <- performance(pred, "f")
  fs <- max(matrix(unlist(slot(fs,"y.values")), nrow=1)[,-1])
  ximpt <- cbind(ximpt, importance(xrf, type=1))
  fscore <- cbind(fscore, fs)
}

ximpt.dataframe <- as.data.frame(t(ximpt))

apply(ximpt, 1, sd)
apply(ximpt, 1, mean)
apply(ximpt, 1, max)
apply(ximpt, 1, min)

boxplot(ximpt.dataframe, range=0, las=2,
  names=c("C1","C2","C3","C4","C5","C6","C7","C8","C9","C10",
          "C11","C12","C13","C14","C15","C16","C17","C18","C19","C20",
          "C21","C22","C23","C24","C25","C26","C27","C28","C29","C30",
          "C31","C32","C33","C34","C35","C36","C37","C38","C39","C40",
          "C41","C42","C43","C44","C45","C46","C47","C48","C49","C50","C51"),
  main="Variaible Importance Box Plot", xlab="Path Count Topological Features", ylab="Variable Importance")
write.csv(ximpt.dataframe, "ximpt.csv")


bedroc = rf.bedroc
for ( i in 1:1000 ) {
  trainPosInd <- sample(c(1:dim(pos)[1]), 300, replace=FALSE)
  trainNegInd <- sample(c(1:dim(neg)[1]), 600, replace=FALSE)
  xtrainPos <- pos[trainPosInd,]
  xtrainNeg <- neg[trainNegInd,]
  xtrainPos <- cbind(y = "pos", xtrainPos)
  xtrainNeg <- cbind(y = "neg", xtrainNeg)
  xtrain = rbind(xtrainPos, xtrainNeg)
  rf <-randomForest(xtrain[, -1], xtrain$y, mtry=13, keep.forest = TRUE, importance = TRUE)
  rf.pred_label <- predict(rf, type = "prob", newdata = test_bio[, -1])[, 1]
  rf.bedroc <- bedroc(rf.pred_label, c(rep("1", 43159), rep("0", 195000)), alpha=20.0)
  bedroc <- cbind(bedroc, rf.bedroc)
}
