# Supplementary material for: Predicting drug target interactions using meta-path-based semantic network analysis
Source: BMC Bioinformatics. 2016 Apr 12;17:160. doi: 10.1186/s12859-016-1005-x (PMC4830032; doi:10.1186/s12859-016-1005-x)
Supplement: Additional file 2: — (Rcodes.zip): it contains the R codes to apply machine learning algorithms on the commuting matrix feature space to construct binary classification model. (ZIP 48844 kb) [file 12859_2016_1005_MOESM2_ESM.zip › R/svm.R]

# # pathcount
pos_pc <- read.csv("metapath_commuting_matrix/internal_testset_matrix/positive_pathcount.csv", header = F)
neg_pc <- read.csv("metapath_commuting_matrix/internal_testset_matrix/negative_pathcount.csv", header = F)
# # randomwalk
pos_rw <- read.csv("metapath_commuting_matrix/internal_testset_matrix/positive_randomwalk.csv", header = F)
neg_rw <- read.csv("metapath_commuting_matrix/internal_testset_matrix/negative_randomwalk.csv", header = F)

pos <- cbind(pos_pc, pos_rw)
neg <- cbind(neg_pc, neg_rw)
ratio = 2/3
# training set for pos
trainPos <- pos[1:floor(dim(pos)[1] * ratio), ]
trainPos <- cbind(y = "pos", trainPos)
# test set for pos
testPos <- pos[(floor(dim(pos)[1] * ratio) + 1):dim(pos)[1], ]
testPos <- cbind(y = "pos", testPos)
# training set for neg
trainNeg <- neg[1:floor(dim(neg)[1] * ratio), ]
trainNeg <- cbind(y = "neg", trainNeg)
# test set for neg
testNeg <- neg[(floor(dim(neg)[1] * ratio) + 1):dim(neg)[1], ]
testNeg <- cbind(y = "neg", testNeg)
# Final data set
train = rbind(trainPos, trainNeg)
test = rbind(testPos, testNeg)
# subset feature
train_pc <- train[,c(1:52)]
test_pc <- test[,c(1:52)]
train_sub <- train[,c(1,3,5,8:18,21,22,25,26,29,30,33,34,37,38,41,42,45,46,49,50)]
test_sub <- test[,c(1,3,5,8:18,21,22,25,26,29,30,33,34,37,38,41,42,45,46,49,50)]
rm(ratio, pos, neg, trainPos, testPos, trainNeg, testNeg, neg_pc, neg_rw, pos_pc, pos_rw)


# install.packages('e1071',dependencies=TRUE)
require(e1071)

tune <- tune(svm, train_sub[, -1], train_sub$y, ranges = list(gamma = 2^(-8:1), cost = 2^(0:4)), tunecontrol = tune.control(sampling = "cross", cross=10))
svm_all <- svm(train[, -1], train$y, kernel="radial", cost=16, gamma=0.016, probability = TRUE)
table(observed=train[,1],predicted=predict(svm_all, train[, -1]))
table(observed=test[,1],predicted=predict(svm_all, test[, -1]))

svm_pc <- svm(train_pc[, -1], train_pc$y, kernel="radial", cost=16, gamma=0.062, probability = TRUE)
table(observed=train_pc[,1],predicted=predict(svm_pc, train_pc[, -1]))
table(observed=test_pc[,1],predicted=predict(svm_pc, test_pc[, -1]))

svm_sub <- svm(train_sub[, -1], train_sub$y, kernel="radial", cost=8, gamma=0.25, probability = TRUE)
table(observed=train_sub[,1],predicted=predict(svm_sub, train_sub[, -1]))
table(observed=test_sub[,1],predicted=predict(svm_sub, test_sub[, -1]))


install.packages("ROCR", dependencies=TRUE)
install.packages("caTools", dependencies=TRUE)
require(ROCR)

svm.pred <- prediction(attr(predict(svm_all, type="prob", newdata=test[,-1], probability=TRUE), "probabilities")[,1], test[, 1])
svm.pred.pc <- prediction(attr(predict(svm_pc, type="prob", newdata=test_pc[,-1], probability=TRUE), "probabilities")[,1], test_pc[, 1])
svm.pred.sub <- prediction(attr(predict(svm_sub, type="prob", newdata=test_sub[,-1], probability=TRUE), "probabilities")[,1], test_sub[, 1])

svm.perf.roc <- performance(svm.pred, "tpr", "fpr")
svm.perf.pr <- performance(svm.pred, "prec", "rec")
svm.perf.pc.roc <- performance(svm.pred.pc, "tpr", "fpr")
svm.perf.pc.pr <- performance(svm.pred.pc, "prec", "rec")
svm.perf.sub.roc <- performance(svm.pred.sub, "tpr", "fpr")
svm.perf.sub.pr <- performance(svm.pred.sub, "prec", "rec")


performance(svm.pred, "auc")
performance(svm.pred.pc, "auc")
performance(svm.pred.sub, "auc")


# install.packages("MESS", dependencies=TRUE)
# require(MESS)
# auc(unlist(slot(svm.perf.roc,"x.values")), unlist(slot(svm.perf.roc,"y.values")), type='spline')
# auc(unlist(slot(svm.perf.pc.roc,"x.values")), unlist(slot(svm.perf.pc.roc,"y.values")), type='spline')
# auc(unlist(slot(svm.perf.sub.roc,"x.values")), unlist(slot(svm.perf.sub.roc,"y.values")), type='spline')
# 
# auc(unlist(slot(svm.perf.pr,"x.values")), unlist(slot(svm.perf.pr,"y.values")), type='spline')
# auc(unlist(slot(svm.perf.pc.pr,"x.values")), unlist(slot(svm.perf.pc.pr,"y.values")), type='spline')
# auc(unlist(slot(svm.perf.sub.pr,"x.values")), unlist(slot(svm.perf.sub.pr,"y.values")), type='spline')

install.packages("Bolstad2", dependencies=TRUE)
require(Bolstad2)
sintegral(unlist(slot(svm.perf.pr,"x.values")), unlist(slot(svm.perf.pr,"y.values")))
sintegral(unlist(slot(svm.perf.pc.pr,"x.values")), unlist(slot(svm.perf.pc.pr,"y.values")))
sintegral(unlist(slot(svm.perf.sub.pr,"x.values")), unlist(slot(svm.perf.sub.pr,"y.values")))
