# Supplementary material for: Predicting drug target interactions using meta-path-based semantic network analysis
Source: BMC Bioinformatics. 2016 Apr 12;17:160. doi: 10.1186/s12859-016-1005-x (PMC4830032; doi:10.1186/s12859-016-1005-x)
Supplement: Additional file 3: — (semantic_network_dataset.zip): it contains the semantic links of the augmented Chem2Bio2RDF graph and the labels for internal test set, which has been blinded out from training set. (ZIP 26931 kb) [file 12859_2016_1005_MOESM3_ESM.zip]

Archive with 10 entries (8 files):
- semantic_network_dataset/
- semantic_network_dataset/chem2bio2rdf.txt
- semantic_network_dataset/compound_structure_similarity.txt
- semantic_network_dataset/edge2class.txt
- semantic_network_dataset/internal_testset_label/
- semantic_network_dataset/internal_testset_label/negative.txt
- semantic_network_dataset/internal_testset_label/positive.txt
- semantic_network_dataset/node2class.txt
- semantic_network_dataset/nodeClass.txt
- semantic_network_dataset/protein_sequence_similarity.txt
