# Supplementary material for: Predicting drug target interactions using meta-path-based semantic network analysis
Source: BMC Bioinformatics. 2016 Apr 12;17:160. doi: 10.1186/s12859-016-1005-x (PMC4830032; doi:10.1186/s12859-016-1005-x)
Supplement: Additional file 3: — (semantic_network_dataset.zip): it contains the semantic links of the augmented Chem2Bio2RDF graph and the labels for internal test set, which has been blinded out from training set. (ZIP 26931 kb) [file 12859_2016_1005_MOESM3_ESM.zip › semantic_network_dataset/edge2class.txt]

http://chem2bio2rdf.org/chebi	hasChemicalOntology
http://chem2bio2rdf.org/chemogenomics/resource/chemogenomics	bind
http://chem2bio2rdf.org/chemogenomics/resource/expression	express
http://chem2bio2rdf.org/hgnc/resource/Gene_Family_Name	hasGeneFamily
http://chem2bio2rdf.org/hprd	proteinProteinInteraction
http://chem2bio2rdf.org/hprd/resource/tissue	expressIn
http://chem2bio2rdf.org/kegg/resource/protein	hasPathway
http://chem2bio2rdf.org/omim/resource/drug	hasPathway
http://chem2bio2rdf.org/omim/resource/gene	causeDisease
http://chem2bio2rdf.org/sider/resource/cid	causeSideEffect
http://chem2bio2rdf.org/substructure	hasSubstructure
http://chem2bio2rdf.org/uniprot/resource/GO_ID	hasGO
