# Supplementary material for: Predicting drug target interactions using meta-path-based semantic network analysis
Source: BMC Bioinformatics. 2016 Apr 12;17:160. doi: 10.1186/s12859-016-1005-x (PMC4830032; doi:10.1186/s12859-016-1005-x)
Supplement: Additional file 3: — (semantic_network_dataset.zip): it contains the semantic links of the augmented Chem2Bio2RDF graph and the labels for internal test set, which has been blinded out from training set. (ZIP 26931 kb) [file 12859_2016_1005_MOESM3_ESM.zip › semantic_network_dataset/internal_testset_label/negative.txt]

736271	MPI	0	0
736271	PMI	0	0
736271	PMI1	0	0
691683	MPI	0	0
691683	PMI	0	0
691683	PMI1	0	0
2769183	MPI	0	0
2769183	PMI	0	0
2769183	PMI1	0	0
2769183	MPI	0	0
2769183	PMI	0	0
2769183	PMI1	0	0
254021	MPI	0	0
254021	PMI	0	0
254021	PMI1	0	0
4246400	MPI	0	0
4246400	PMI	0	0
4246400	PMI1	0	0
3507700	MPI	0	0
3507700	PMI	0	0
3507700	PMI1	0	0
3507700	MPI	0	0
3507700	PMI	0	0
3507700	PMI1	0	0
3687658	MPI	0	0
3687658	PMI	0	0
3687658	PMI1	0	0
1311254	MPI	0	0
1311254	PMI	0	0
1311254	PMI1	0	0
5105556	MPI	0	0
5105556	PMI	0	0
5105556	PMI1	0	0
5335755	MPI	0	0
5335755	PMI	0	0
5335755	PMI1	0	0
5335755	MPI	0	0
5335755	PMI	0	0
5335755	PMI1	0	0
5834362	MPI	0	0
5834362	PMI	0	0
5834362	PMI1	0	0
5834362	MPI	0	0
5834362	PMI	0	0
5834362	PMI1	0	0
5689963	MPI	0	0
5689963	PMI	0	0
5689963	PMI1	0	0
6299255	MPI	0	0
6299255	PMI	0	0
6299255	PMI1	0	0
4875293	MPI	0	0
4875293	PMI	0	0
4875293	PMI1	0	0
4875293	MPI	0	0
4875293	PMI	0	0
4875293	PMI1	0	0
11957207	MPI	0	0
11957207	PMI	0	0
11957207	PMI1	0	0
1807333	MPI	0	0
1807333	PMI	0	0
1807333	PMI1	0	0
790561	MPI	0	0
790561	PMI	0	0
790561	PMI1	0	0
713674	MPI	0	0
713674	PMI	0	0
713674	PMI1	0	0
5761516	MPI	0	0
5761516	PMI	0	0
5761516	PMI1	0	0
5412569	MPI	0	0
5412569	PMI	0	0
5412569	PMI1	0	0
704730	MPI	0	0
704730	PMI	0	0
704730	PMI1	0	0
3090522	MPI	0	0
3090522	PMI	0	0
3090522	PMI1	0	0
260557	MPI	0	0
260557	PMI	0	0
260557	PMI1	0	0
5454386	MPI	0	0
5454386	PMI	0	0
5454386	PMI1	0	0
5454386	MPI	0	0
5454386	PMI	0	0
5454386	PMI1	0	0
6166661	MPI	0	0
6166661	PMI	0	0
6166661	PMI1	0	0
16188599	MPI	0	0
16188599	PMI	0	0
16188599	PMI1	0	0
1047727	MPI	0	0
1047727	PMI	0	0
1047727	PMI1	0	0
5428505	NR2E3	0	0
753116	NR2E3	0	0
110119	MPI	0	0
110119	PMI	0	0
110119	PMI1	0	0
6014955	MPI	0	0
6014955	PMI	0	0
6014955	PMI1	0	0
759209	MPI	0	0
759209	PMI	0	0
759209	PMI1	0	0
1227531	MPI	0	0
1227531	PMI	0	0
1227531	PMI1	0	0
661074	NR2E3	0	0
686152	NR2E3	0	0
66541	NR2E3	0	0
460747	NR2E3	0	0
16195322	MPI	0	0
16195322	PMI	0	0
16195322	PMI1	0	0
2726	NOX1	0	0
4748	NOX1	0	0
5566	NOX1	0	0
10232	NOX1	0	0
813121	NOX1	0	0
3372	NOX1	0	0
832542	NOX1	0	0
663844	GCK	0	0
663844	MAP4K2	0	0
663844	GCK	0	0
663844	MAP4K2	0	0
659413	GCK	0	0
659413	MAP4K2	0	0
659413	GCK	0	0
659413	MAP4K2	0	0
3237248	GCK	0	0
3237248	MAP4K2	0	0
3103803	GCK	0	0
3103803	MAP4K2	0	0
3103803	GCK	0	0
3103803	MAP4K2	0	0
5717129	GCK	0	0
5717129	MAP4K2	0	0
5717129	GCK	0	0
5717129	MAP4K2	0	0
72721	GCK	0	0
72721	MAP4K2	0	0
15945189	GCK	0	0
15945189	MAP4K2	0	0
9552011	HD	0	0
9552011	HTT	0	0
1569243	GCK	0	0
1569243	MAP4K2	0	0
1569243	GCK	0	0
1569243	MAP4K2	0	0
16192912	GCK	0	0
16192912	MAP4K2	0	0
16192912	GCK	0	0
16192912	MAP4K2	0	0
16193034	GCK	0	0
16193034	MAP4K2	0	0
16193034	GCK	0	0
16193034	MAP4K2	0	0
6364517	GCK	0	0
6364517	MAP4K2	0	0
16195270	GCK	0	0
16195270	MAP4K2	0	0
2877714	GCK	0	0
2877714	MAP4K2	0	0
2877714	GCK	0	0
2877714	MAP4K2	0	0
647195	MCOLN3	0	0
3236026	MCOLN3	0	0
3242922	MCOLN3	0	0
16472035	GCK	0	0
16472035	MAP4K2	0	0
16472035	GCK	0	0
16472035	MAP4K2	0	0
1833916	GCK	0	0
1833916	MAP4K2	0	0
1833916	GCK	0	0
1833916	MAP4K2	0	0
6381056	MCOLN3	0	0
72512	GCK	0	0
72512	MAP4K2	0	0
72512	GCK	0	0
72512	MAP4K2	0	0
4686258	MCOLN3	0	0
1069778	MCOLN3	0	0
2794	GCK	0	0
2794	MAP4K2	0	0
222757	HD	0	0
222757	HTT	0	0
3965	HD	0	0
3965	HTT	0	0
2035688	MCOLN3	0	0
2459999	MCOLN3	0	0
5520991	MCOLN3	0	0
2731162	MCOLN3	0	0
6602529	NR4A1	0	0
661448	NR4A1	0	0
4630	MCOLN3	0	0
2535882	NR4A1	0	0
666706	NR4A1	0	0
6602911	NR4A1	0	0
6602900	NR4A1	0	0
727030	NR4A1	0	0
1189450	NR4A1	0	0
1361318	NR4A1	0	0
2361912	NR4A1	0	0
4111713	NR4A1	0	0
691731	NR4A1	0	0
9552011	NR4A1	0	0
877570	NR4A1	0	0
5636759	NR4A1	0	0
11958801	NR4A1	0	0
3140076	NR4A1	0	0
654679	HPGD	0	0
3234437	HPGD	0	0
733831	HPGD	0	0
1242618	HPGD	0	0
4289057	HPGD	0	0
1522262	HPGD	0	0
1234281	HPGD	0	0
4362424	HPGD	0	0
852690	HPGD	0	0
657356	SLC12A5	0	0
657356	SLC12A5	0	0
1548885	RAC1	0	0
5326739	RAC1	0	0
5326739	RAC1	0	0
2662	RAC1	0	0
2662	RAC1	0	0
2244	RAC1	0	0
2244	RAC1	0	0
39912	RAC1	0	0
39912	RAC1	0	0
3431315	SLC12A5	0	0
119607	RAC1	0	0
119607	RAC1	0	0
3825	RAC1	0	0
3825	RAC1	0	0
3247362	SLC12A5	0	0
1548885	RAC1	0	0
5352624	RAC1	0	0
5352624	RAC1	0	0
1177253	SLC12A5	0	0
1262699	RAD51	0	0
1262699	RAD51A	0	0
1262699	RECA	0	0
9551574	RAD51	0	0
9551574	RAD51A	0	0
9551574	RECA	0	0
5326739	HRAS	0	0
5326739	HRAS1	0	0
5326739	HRAS	0	0
5326739	HRAS1	0	0
2662	HRAS	0	0
2662	HRAS1	0	0
2662	HRAS	0	0
2662	HRAS1	0	0
2244	HRAS	0	0
2244	HRAS1	0	0
2244	HRAS	0	0
2244	HRAS1	0	0
1548885	HRAS	0	0
1548885	HRAS1	0	0
1548885	HRAS	0	0
1548885	HRAS1	0	0
119607	HRAS	0	0
119607	HRAS1	0	0
119607	HRAS	0	0
119607	HRAS1	0	0
3825	HRAS	0	0
3825	HRAS1	0	0
2864688	HRAS	0	0
2864688	HRAS1	0	0
2864688	HRAS	0	0
2864688	HRAS1	0	0
39912	HRAS	0	0
39912	HRAS1	0	0
39912	HRAS	0	0
39912	HRAS1	0	0
1332381	RAD51	0	0
1332381	RAD51A	0	0
1332381	RECA	0	0
5352624	HRAS	0	0
5352624	HRAS1	0	0
5352624	HRAS	0	0
5352624	HRAS1	0	0
5738263	RAD51	0	0
5738263	RAD51A	0	0
5738263	RECA	0	0
1228702	RAD51	0	0
1228702	RAD51A	0	0
1228702	RECA	0	0
1271299	RAD51	0	0
1271299	RAD51A	0	0
1271299	RECA	0	0
2454926	RAD51	0	0
2454926	RAD51A	0	0
2454926	RECA	0	0
6364517	RAD51	0	0
6364517	RAD51A	0	0
6364517	RECA	0	0
5320418	RAD51	0	0
5320418	RAD51A	0	0
5320418	RECA	0	0
73677	RAD51	0	0
73677	RAD51A	0	0
73677	RECA	0	0
114917	RAD51	0	0
114917	RAD51A	0	0
114917	RECA	0	0
23725	RAD51	0	0
23725	RAD51A	0	0
23725	RECA	0	0
5351222	RAD51	0	0
5351222	RAD51A	0	0
5351222	RECA	0	0
7110093	RGS4	0	0
2997575	RGS4	0	0
4831653	RGS4	0	0
1491140	RGS4	0	0
6364517	RGS4	0	0
313619	RGS4	0	0
651142	RGS4	0	0
5308606	RGS4	0	0
2768241	RGS4	0	0
651142	RGS7	0	0
3240424	RGS4	0	0
1262361	RGS4	0	0
950682	RGS4	0	0
3241667	RGS4	0	0
2771392	RGS4	0	0
15944756	RGS4	0	0
850092	RGS4	0	0
4247468	RGS4	0	0
16194969	RGS4	0	0
5005471	RGS4	0	0
2421787	RGS4	0	0
345867	RGS4	0	0
2222655	RGS4	0	0
5309798	RGS4	0	0
3128422	RGS4	0	0
1337412	RGS4	0	0
901969	RGS4	0	0
5309798	RGS4	0	0
2222655	RGS4	0	0
164981	RGS4	0	0
1327665	RGS4	0	0
6012169	RGS4	0	0
4247469	RGS4	0	0
2997575	RGS7	0	0
3241667	RGS7	0	0
5309798	RGS7	0	0
5308606	RGS7	0	0
3240424	RGS7	0	0
2222655	RGS7	0	0
16192912	RXFP1	0	0
3128422	RGS7	0	0
1337412	RGS7	0	0
1262361	RGS7	0	0
5281952	RXFP1	0	0
112939	RXFP1	0	0
164981	RGS7	0	0
1629947	RXFP1	0	0
250997	RXFP1	0	0
7110093	RGS7	0	0
15944756	RGS7	0	0
6602529	HSC70	0	0
6602529	HSPA8	0	0
213329	HSC70	0	0
213329	HSPA8	0	0
901969	RGS7	0	0
850092	RGS7	0	0
1327665	RGS7	0	0
1367800	HSC70	0	0
1367800	HSPA8	0	0
4831653	RGS7	0	0
9549698	HSC70	0	0
9549698	HSPA8	0	0
1072898	HSC70	0	0
1072898	HSPA8	0	0
6492412	HSC70	0	0
6492412	HSPA8	0	0
2872935	HSC70	0	0
2872935	HSPA8	0	0
1491140	RGS7	0	0
2868734	HSC70	0	0
2868734	HSPA8	0	0
3122747	HSC70	0	0
3122747	HSPA8	0	0
2921964	HSC70	0	0
2921964	HSPA8	0	0
2872045	HSC70	0	0
2872045	HSPA8	0	0
2771392	RGS7	0	0
2928673	HSC70	0	0
2928673	HSPA8	0	0
5281855	HSC70	0	0
5281855	HSPA8	0	0
2269367	HSC70	0	0
2269367	HSPA8	0	0
3125599	HSC70	0	0
3125599	HSPA8	0	0
2865731	HSC70	0	0
2865731	HSPA8	0	0
2901613	HSC70	0	0
2901613	HSPA8	0	0
4039540	HSC70	0	0
4039540	HSPA8	0	0
603799	HSC70	0	0
603799	HSPA8	0	0
4247469	RGS7	0	0
6012169	RGS7	0	0
3124342	HSC70	0	0
3124342	HSPA8	0	0
3136927	HSC70	0	0
3136927	HSPA8	0	0
2975102	HSC70	0	0
2975102	HSPA8	0	0
1589738	HSC70	0	0
1589738	HSPA8	0	0
4483668	HSC70	0	0
4483668	HSPA8	0	0
4247468	RGS7	0	0
646096	HSC70	0	0
646096	HSPA8	0	0
16194969	RGS7	0	0
5005471	RGS7	0	0
2421787	RGS7	0	0
3115075	HSC70	0	0
3115075	HSPA8	0	0
3122746	HSC70	0	0
3122746	HSPA8	0	0
2768241	RGS7	0	0
6364517	RGS7	0	0
2222655	RGS7	0	0
5309798	RGS7	0	0
2222655	RGS7	0	0
164981	RGS7	0	0
950682	RGS7	0	0
345867	RGS7	0	0
2102349	CARD15	0	0
2102349	CD	0	0
2102349	NOD2	0	0
2102349	CARD15	0	0
2102349	CD	0	0
2102349	NOD2	0	0
2951204	CARD15	0	0
2951204	CD	0	0
2951204	NOD2	0	0
2945168	CARD15	0	0
2945168	CD	0	0
2945168	NOD2	0	0
5485187	RGS12	0	0
5328760	RGS12	0	0
6604029	RGS12	0	0
667645	RGS12	0	0
6604025	RGS12	0	0
3561768	CARD15	0	0
3561768	CD	0	0
3561768	NOD2	0	0
890649	CARD15	0	0
890649	CD	0	0
890649	NOD2	0	0
5353593	RGS12	0	0
1101791	CARD15	0	0
1101791	CD	0	0
1101791	NOD2	0	0
11957214	CARD15	0	0
11957214	CD	0	0
11957214	NOD2	0	0
6042139	CARD15	0	0
6042139	CD	0	0
6042139	NOD2	0	0
6042139	CARD15	0	0
6042139	CD	0	0
6042139	NOD2	0	0
5344088	CARD15	0	0
5344088	CD	0	0
5344088	NOD2	0	0
2369606	CARD15	0	0
2369606	CD	0	0
2369606	NOD2	0	0
5190395	CARD15	0	0
5190395	CD	0	0
5190395	NOD2	0	0
12005599	CARD15	0	0
12005599	CD	0	0
12005599	NOD2	0	0
2305102	CARD15	0	0
2305102	CD	0	0
2305102	NOD2	0	0
5770966	CARD15	0	0
5770966	CD	0	0
5770966	NOD2	0	0
2293360	CARD15	0	0
2293360	CD	0	0
2293360	NOD2	0	0
2293360	CARD15	0	0
2293360	CD	0	0
2293360	NOD2	0	0
1908236	CARD15	0	0
1908236	CD	0	0
1908236	NOD2	0	0
1908236	CARD15	0	0
1908236	CD	0	0
1908236	NOD2	0	0
1697	RGS12	0	0
3240424	RGS16	0	0
1262361	RGS16	0	0
950682	RGS16	0	0
7110093	RGS16	0	0
1327665	RGS16	0	0
6012169	RGS16	0	0
164981	RGS16	0	0
2997575	RGS16	0	0
4831653	RGS16	0	0
1491140	RGS16	0	0
651142	RGS16	0	0
2768241	RGS16	0	0
15944756	RGS16	0	0
850092	RGS16	0	0
16194969	RGS16	0	0
5005471	RGS16	0	0
2421787	RGS16	0	0
345867	RGS16	0	0
3241667	RGS16	0	0
2771392	RGS16	0	0
3128422	RGS16	0	0
1337412	RGS16	0	0
901969	RGS16	0	0
2222655	RGS16	0	0
161167	CARD15	0	0
161167	CD	0	0
161167	NOD2	0	0
6364821	HTR1A	0	0
68551	HTR1A	0	0
16012863	CARD15	0	0
16012863	CD	0	0
16012863	NOD2	0	0
659395	HTR1A	0	0
5190395	CARD15	0	0
5190395	CD	0	0
5190395	NOD2	0	0
660662	HTR1A	0	0
660499	HTR1A	0	0
2998624	HTR1A	0	0
2523521	HTR1A	0	0
2998209	HTR1A	0	0
2998813	HTR1A	0	0
3235665	HTR1A	0	0
51703	HTR1A	0	0
3237605	HTR1A	0	0
601380	HTR1A	0	0
3240509	HTR1A	0	0
3239520	HTR1A	0	0
3241730	HTR1A	0	0
3245407	HTR1A	0	0
733831	HTR1A	0	0
890981	HTR1A	0	0
2965107	HTR1A	0	0
152215	HTR1A	0	0
916985	HTR1A	0	0
11644907	STK33	0	0
15945189	STK33	0	0
789893	STK33	0	0
2332584	HTR1E	0	0
6603484	SMN2	0	0
647110	SMN2	0	0
647459	SMN2	0	0
91378	SMN2	0	0
648201	SMN2	0	0
649614	SMN2	0	0
597363	SMN2	0	0
648656	SMN2	0	0
5770358	SMN2	0	0
645748	SMN2	0	0
5770442	SMN2	0	0
648935	SMN2	0	0
645310	SMN2	0	0
651340	SMN2	0	0
651056	SMN2	0	0
651759	SMN2	0	0
645375	SMN2	0	0
663609	SMN2	0	0
6603104	SMN2	0	0
665178	SMN2	0	0
665246	SMN2	0	0
646647	SMN2	0	0
650677	SMN2	0	0
663956	SMN2	0	0
5389913	SMN2	0	0
652079	SMN2	0	0
6603206	SMN2	0	0
2083077	SMN2	0	0
71386	SMN2	0	0
5280880	SMN2	0	0
645969	SMN2	0	0
666557	SMN2	0	0
654291	SMN2	0	0
665642	SMN2	0	0
666696	SMN2	0	0
2997727	SMN2	0	0
2571609	SMN2	0	0
2999413	SMN2	0	0
655689	SMN2	0	0
656125	SMN2	0	0
664073	SMN2	0	0
653518	SMN2	0	0
665518	SMN2	0	0
667113	SMN2	0	0
6603347	SMN2	0	0
653297	SMN2	0	0
666902	SMN2	0	0
5742495	SMN2	0	0
2082098	SMN2	0	0
3233088	SMN2	0	0
3233747	SMN2	0	0
3233822	SMN2	0	0
3234985	SMN2	0	0
2997963	SMN2	0	0
222757	SMN2	0	0
2406	SMN2	0	0
13266	SMN2	0	0
2536033	SMN2	0	0
3233360	SMN2	0	0
3233762	SMN2	0	0
3234028	SMN2	0	0
16362	SMN2	0	0
2708	SMN2	0	0
5281576	SMN2	0	0
2323593	SMN2	0	0
3233807	SMN2	0	0
3234057	SMN2	0	0
3235493	SMN2	0	0
5742576	SMN2	0	0
3233485	SMN2	0	0
3235839	SMN2	0	0
2099658	SMN2	0	0
2337349	SMN2	0	0
2998879	SMN2	0	0
3232737	SMN2	0	0
3233387	SMN2	0	0
3234834	SMN2	0	0
3235109	SMN2	0	0
3235116	SMN2	0	0
440707	SMN2	0	0
3339	SMN2	0	0
441358	SMN2	0	0
71478	SMN2	0	0
2788	SMN2	0	0
2118554	SMN2	0	0
2082388	SMN2	0	0
2537704	SMN2	0	0
3232589	SMN2	0	0
3233374	SMN2	0	0
3233627	SMN2	0	0
3234210	SMN2	0	0
3234378	SMN2	0	0
3234514	SMN2	0	0
3234997	SMN2	0	0
3235850	SMN2	0	0
655497	SMN2	0	0
6437352	SMN2	0	0
2998921	SMN2	0	0
5742573	SMN2	0	0
3233538	SMN2	0	0
3234708	SMN2	0	0
3235537	SMN2	0	0
3238343	SMN2	0	0
169870	SMN2	0	0
3233098	SMN2	0	0
3233951	SMN2	0	0
3234087	SMN2	0	0
3234352	SMN2	0	0
3239067	SMN2	0	0
3234962	SMN2	0	0
3235213	SMN2	0	0
3240880	SMN2	0	0
6603379	SMN2	0	0
659940	SMN2	0	0
3236220	SMN2	0	0
561049	SMN2	0	0
3239882	SMN2	0	0
659453	SMN2	0	0
660939	SMN2	0	0
68539	SMN2	0	0
5389021	SMN2	0	0
658489	SMN2	0	0
3235553	SMN2	0	0
1506381	SMN2	0	0
3239729	SMN2	0	0
3241476	SMN2	0	0
660706	SMN2	0	0
3236844	SMN2	0	0
658797	SMN2	0	0
659529	SMN2	0	0
3242810	SMN2	0	0
3241283	SMN2	0	0
658341	SMN2	0	0
658380	SMN2	0	0
658614	SMN2	0	0
2964527	HTR1E	0	0
3243255	SMN2	0	0
658308	SMN2	0	0
659419	SMN2	0	0
660144	SMN2	0	0
661305	SMN2	0	0
2158895	SMN2	0	0
657699	SMN2	0	0
3241232	SMN2	0	0
3241881	SMN2	0	0
661762	SMN2	0	0
3243936	SMN2	0	0
3244140	SMN2	0	0
661518	SMN2	0	0
5389514	SMN2	0	0
6603187	HTR1E	0	0
3244148	SMN2	0	0
5309478	SMN2	0	0
3245910	SMN2	0	0
3245942	SMN2	0	0
976322	SMN2	0	0
662450	SMN2	0	0
662661	SMN2	0	0
663168	SMN2	0	0
3237907	SMN2	0	0
3237945	SMN2	0	0
800766	SMN2	0	0
3245634	SMN2	0	0
2053134	SMN2	0	0
3237865	SMN2	0	0
3237983	SMN2	0	0
3245546	SMN2	0	0
3245063	SMN2	0	0
1310191	SMN2	0	0
5309070	SMN2	0	0
2228987	SMN2	0	0
3245481	SMN2	0	0
1262214	SMN2	0	0
1301689	SMN2	0	0
1311835	SMN2	0	0
2952399	SMN2	0	0
3245258	SMN2	0	0
5310250	SMN2	0	0
2214934	SMN2	0	0
988174	SMN2	0	0
1306797	SMN2	0	0
2960346	SMN2	0	0
2976724	SMN2	0	0
4391746	SMN2	0	0
3142290	SMN2	0	0
2816489	SMN2	0	0
1034420	SMN2	0	0
900795	SMN2	0	0
5309826	SMN2	0	0
1881562	SMN2	0	0
1309961	SMN2	0	0
3162305	SMN2	0	0
2188965	SMN2	0	0
871185	SMN2	0	0
130606	SMN2	0	0
2200612	SMN2	0	0
1254565	SMN2	0	0
3239280	SMN2	0	0
2211303	SMN2	0	0
2147095	SMN2	0	0
5307230	SMN2	0	0
4457834	SMN2	0	0
5307805	SMN2	0	0
704725	SMN2	0	0
2058969	SMN2	0	0
2228176	SMN2	0	0
2854508	SMN2	0	0
5307507	SMN2	0	0
5308593	SMN2	0	0
2859981	SMN2	0	0
2971957	SMN2	0	0
338	SMN2	0	0
3503	SMN2	0	0
791069	SMN2	0	0
5307892	SMN2	0	0
2955678	SMN2	0	0
2950	SMN2	0	0
979869	SMN2	0	0
752713	SMN2	0	0
1625575	SMN2	0	0
2952584	SMN2	0	0
2233014	SMN2	0	0
2872121	SMN2	0	0
2993	SMN2	0	0
2162197	SMN2	0	0
3213	SMN2	0	0
5154	SMN2	0	0
3220684	SMN2	0	0
307157	SMN2	0	0
5307612	SMN2	0	0
227456	SMN2	0	0
2945168	SMN2	0	0
643764	SMN2	0	0
789864	SMN2	0	0
2876959	SMN2	0	0
1158633	SMN2	0	0
2986656	SMN2	0	0
1263400	SMN2	0	0
5307987	SMN2	0	0
784224	SMN2	0	0
6256	SMN2	0	0
74143	SMN2	0	0
4714602	SMN2	0	0
5310753	SMN2	0	0
1309992	SMN2	0	0
961729	SMN2	0	0
6604200	SMN2	0	0
2966106	SMN2	0	0
6604278	SMN2	0	0
6097179	SMN2	0	0
776372	SMN2	0	0
5759185	SMN2	0	0
857519	SMN2	0	0
1453687	SMN2	0	0
857997	SMN2	0	0
3396	SMN2	0	0
6552076	SMN2	0	0
3129671	SMN2	0	0
3147219	SMN2	0	0
3214085	SMN2	0	0
2876575	SMN2	0	0
3226278	SMN2	0	0
4766173	SMN2	0	0
844575	SMN2	0	0
9549917	SMN2	0	0
6096218	SMN2	0	0
11289	SMN2	0	0
2812	SMN2	0	0
3397	SMN2	0	0
19910	SMN2	0	0
3698	SMN2	0	0
6852401	SMN2	0	0
1134734	SMN2	0	0
7314634	SMN2	0	0
3136668	SMN2	0	0
2958647	SMN2	0	0
1796110	SMN2	0	0
801317	SMN2	0	0
7314627	SMN2	0	0
727658	SMN2	0	0
1438038	SMN2	0	0
5948551	SMN2	0	0
1474487	SMN2	0	0
9550319	SMN2	0	0
6605109	SMN2	0	0
71420	SMN2	0	0
754624	SMN2	0	0
9549141	SMN2	0	0
3210488	SMN2	0	0
1450163	SMN2	0	0
890649	SMN2	0	0
55245	SMN2	0	0
5059	SMN2	0	0
563855	SMN2	0	0
95028	SMN2	0	0
3136571	SMN2	0	0
3223747	SMN2	0	0
6852399	SMN2	0	0
704585	SMN2	0	0
866034	SMN2	0	0
3223830	SMN2	0	0
460747	SMN2	0	0
691683	SMN2	0	0
573255	SMN2	0	0
2059863	SMN2	0	0
9549758	SMN2	0	0
1472218	SMN2	0	0
9510880	SMN2	0	0
9510878	SMN2	0	0
1370321	SMN2	0	0
3609942	SMN2	0	0
1397125	SMN2	0	0
5662	SMN2	0	0
695392	SMN2	0	0
9550331	SMN2	0	0
5797751	SMN2	0	0
563832	SMN2	0	0
2849383	SMN2	0	0
748273	SMN2	0	0
3280328	SMN2	0	0
5461857	SMN2	0	0
3247272	SMN2	0	0
2559182	SMN2	0	0
720645	SMN2	0	0
5333955	SMN2	0	0
9551311	SMN2	0	0
3247278	SMN2	0	0
9550023	SMN2	0	0
4105569	SMN2	0	0
4649066	SMN2	0	0
2951909	SMN2	0	0
3500086	SMN2	0	0
3247353	SMN2	0	0
5461326	SMN2	0	0
5771846	SMN2	0	0
3247151	SMN2	0	0
1474489	SMN2	0	0
1245495	SMN2	0	0
9550955	SMN2	0	0
1317357	SMN2	0	0
3247279	SMN2	0	0
3247332	SMN2	0	0
3247366	SMN2	0	0
5771831	SMN2	0	0
3247230	SMN2	0	0
4205238	SMN2	0	0
2632862	SMN2	0	0
2876479	SMN2	0	0
3247282	SMN2	0	0
5459427	SMN2	0	0
3247078	SMN2	0	0
3247246	SMN2	0	0
889333	SMN2	0	0
1288057	SMN2	0	0
2790827	SMN2	0	0
1266090	SMN2	0	0
6763	SMN2	0	0
5771838	SMN2	0	0
9551332	SMN2	0	0
3247356	SMN2	0	0
5771808	SMN2	0	0
3247188	SMN2	0	0
3247087	SMN2	0	0
3247120	SMN2	0	0
3247118	SMN2	0	0
3247175	SMN2	0	0
3247093	SMN2	0	0
6537495	SMN2	0	0
904172	SMN2	0	0
7315331	SMN2	0	0
979678	SMN2	0	0
1405137	SMN2	0	0
4218279	SMN2	0	0
11292	SMN2	0	0
3247320	SMN2	0	0
5461327	SMN2	0	0
6408884	SMN2	0	0
3664778	SMN2	0	0
6450278	SMN2	0	0
7265	SMN2	0	0
5771830	SMN2	0	0
3247110	SMN2	0	0
3247174	SMN2	0	0
2733525	SMN2	0	0
5360191	SMN2	0	0
1318	SMN2	0	0
3378440	SMN2	0	0
460612	SMN2	0	0
11972257	SMN2	0	0
3247245	SMN2	0	0
11948795	SMN2	0	0
5400800	SMN2	0	0
64142	SMN2	0	0
6439929	SMN2	0	0
2406	SMN2	0	0
4993	SMN2	0	0
441140	SMN2	0	0
3247357	SMN2	0	0
5771823	SMN2	0	0
5771792	SMN2	0	0
3247121	SMN2	0	0
3247139	SMN2	0	0
3247122	SMN2	0	0
5461522	SMN2	0	0
998879	SMN2	0	0
7314651	SMN2	0	0
19042	SMN2	0	0
104827	SMN2	0	0
8478	SMN2	0	0
979489	SMN2	0	0
5280795	SMN2	0	0
4485	SMN2	0	0
7308	SMN2	0	0
2018623	SMN2	0	0
2265	SMN2	0	0
5351166	SMN2	0	0
1210218	SMN2	0	0
1951182	SMN2	0	0
9551708	SMN2	0	0
1326081	SMN2	0	0
5734546	SMN2	0	0
2954345	SMN2	0	0
1217817	SMN2	0	0
5455	SMN2	0	0
3598	SMN2	0	0
1474462	SMN2	0	0
5336432	SMN2	0	0
2231791	SMN2	0	0
11957214	SMN2	0	0
5339342	SMN2	0	0
2284831	SMN2	0	0
1472482	SMN2	0	0
3962842	SMN2	0	0
9551764	SMN2	0	0
3227435	SMN2	0	0
3191218	SMN2	0	0
5761997	SMN2	0	0
1255045	SMN2	0	0
1484092	SMN2	0	0
5337769	SMN2	0	0
23675739	SMN2	0	0
1932790	SMN2	0	0
948551	SMN2	0	0
6297320	SMN2	0	0
11979281	SMN2	0	0
2235477	SMN2	0	0
1476374	SMN2	0	0
3115024	SMN2	0	0
5718138	SMN2	0	0
5378081	SMN2	0	0
2900050	SMN2	0	0
5778563	SMN2	0	0
1883255	SMN2	0	0
2016705	SMN2	0	0
2480666	SMN2	0	0
2820909	SMN2	0	0
3715499	SMN2	0	0
1481622	SMN2	0	0
1328059	SMN2	0	0
1769903	SMN2	0	0
2984065	SMN2	0	0
1473355	SMN2	0	0
2840784	SMN2	0	0
11958770	SMN2	0	0
11958855	SMN2	0	0
2398303	SMN2	0	0
2368021	SMN2	0	0
992591	SMN2	0	0
1262906	SMN2	0	0
4313744	SMN2	0	0
3847669	SMN2	0	0
2545651	SMN2	0	0
11958912	SMN2	0	0
1556072	SMN2	0	0
3563807	SMN2	0	0
2579357	SMN2	0	0
4678256	SMN2	0	0
5508807	SMN2	0	0
2215308	SMN2	0	0
2898787	SMN2	0	0
5921555	SMN2	0	0
9591422	SMN2	0	0
931186	SMN2	0	0
1367532	SMN2	0	0
3357104	SMN2	0	0
20992	SMN2	0	0
5429530	SMN2	0	0
930420	SMN2	0	0
3562364	SMN2	0	0
6031825	SMN2	0	0
2242987	SMN2	0	0
4426203	SMN2	0	0
935722	SMN2	0	0
6710564	SMN2	0	0
2148763	SMN2	0	0
5894042	SMN2	0	0
6074923	SMN2	0	0
3189908	SMN2	0	0
72813	SMN2	0	0
2943798	SMN2	0	0
5806576	SMN2	0	0
3735802	SMN2	0	0
3492502	SMN2	0	0
1624667	SMN2	0	0
12005866	SMN2	0	0
12006266	SMN2	0	0
12006268	SMN2	0	0
5412569	SMN2	0	0
6306026	SMN2	0	0
1951292	SMN2	0	0
5809532	SMN2	0	0
3117079	SMN2	0	0
12004580	SMN2	0	0
2957586	SMN2	0	0
12005599	SMN2	0	0
6184113	SMN2	0	0
12006033	SMN2	0	0
4620544	SMN2	0	0
15944763	SMN2	0	0
1622396	SMN2	0	0
1335691	SMN2	0	0
4830569	SMN2	0	0
4831088	SMN2	0	0
640180	SMN2	0	0
6514446	SMN2	0	0
808844	SMN2	0	0
5239152	SMN2	0	0
2175947	SMN2	0	0
6510561	SMN2	0	0
1153922	SMN2	0	0
2585205	SMN2	0	0
5293996	SMN2	0	0
6374709	SMN2	0	0
5131451	SMN2	0	0
12006291	SMN2	0	0
5764238	SMN2	0	0
427060	SMN2	0	0
1798952	SMN2	0	0
2735302	SMN2	0	0
6378950	SMN2	0	0
4322639	SMN2	0	0
12004702	SMN2	0	0
987585	SMN2	0	0
2152241	SMN2	0	0
1997460	SMN2	0	0
15945023	SMN2	0	0
1811598	SMN2	0	0
3319616	SMN2	0	0
5065577	SMN2	0	0
5904441	SMN2	0	0
5691857	SMN2	0	0
12004682	SMN2	0	0
801114	SMN2	0	0
3614365	SMN2	0	0
107346	SMN2	0	0
15987709	SMN2	0	0
3925471	SMN2	0	0
5051642	SMN2	0	0
1790538	SMN2	0	0
5286552	SMN2	0	0
12005200	SMN2	0	0
5080788	SMN2	0	0
9550319	SMN2	0	0
15944971	SMN2	0	0
15945439	SMN2	0	0
4104905	SMN2	0	0
3586418	SMN2	0	0
668639	SMN2	0	0
14161	SMN2	0	0
693946	SMN2	0	0
7314647	SMN2	0	0
4811966	SMN2	0	0
5868251	SMN2	0	0
2268032	SMN2	0	0
985526	SMN2	0	0
2535176	SMN2	0	0
5080784	SMN2	0	0
6056124	SMN2	0	0
909722	SMN2	0	0
16012869	SMN2	0	0
16013371	SMN2	0	0
4074527	SMN2	0	0
260557	SMN2	0	0
707760	SMN2	0	0
16012900	SMN2	0	0
16013368	SMN2	0	0
5322711	SMN2	0	0
2275810	SMN2	0	0
6056120	SMN2	0	0
2272534	SMN2	0	0
1910342	SMN2	0	0
16012872	SMN2	0	0
16013392	SMN2	0	0
1346613	SMN2	0	0
1540074	SMN2	0	0
6217765	SMN2	0	0
16013352	SMN2	0	0
16013370	SMN2	0	0
16012896	SMN2	0	0
5972548	SMN2	0	0
16189377	SMN2	0	0
3247127	SMN2	0	0
5461309	SMN2	0	0
5346086	SMN2	0	0
16013351	SMN2	0	0
16014430	SMN2	0	0
16012863	SMN2	0	0
2991347	SMN2	0	0
3324544	SMN2	0	0
2947925	SMN2	0	0
16188979	SMN2	0	0
3247230	SMN2	0	0
2791433	SMN2	0	0
3889479	SMN2	0	0
16014341	SMN2	0	0
3553766	SMN2	0	0
3247353	SMN2	0	0
2986603	SMN2	0	0
16012844	SMN2	0	0
16013372	SMN2	0	0
16013375	SMN2	0	0
16013390	SMN2	0	0
2189174	SMN2	0	0
5461338	SMN2	0	0
6506188	SMN2	0	0
3247078	SMN2	0	0
3247314	SMN2	0	0
16012813	SMN2	0	0
6508318	SMN2	0	0
1632488	SMN2	0	0
6018993	SMN2	0	0
721887	SMN2	0	0
3247111	SMN2	0	0
1512155	SMN2	0	0
5825075	SMN2	0	0
759209	SMN2	0	0
16012802	SMN2	0	0
3247089	SMN2	0	0
3247357	SMN2	0	0
3247290	SMN2	0	0
5771842	SMN2	0	0
16189172	SMN2	0	0
1251267	SMN2	0	0
6217779	SMN2	0	0
9567474	SMN2	0	0
2439209	SMN2	0	0
3247435	SMN2	0	0
991251	SMN2	0	0
1094001	SMN2	0	0
47508	SMN2	0	0
6509204	SMN2	0	0
5731104	SMN2	0	0
701939	SMN2	0	0
16188550	SMN2	0	0
2585197	SMN2	0	0
2104770	SMN2	0	0
988603	SMN2	0	0
16193428	SMN2	0	0
6506080	SMN2	0	0
4918699	SMN2	0	0
2194667	SMN2	0	0
953674	SMN2	0	0
3775913	SMN2	0	0
2905495	SMN2	0	0
2954404	SMN2	0	0
6256902	SMN2	0	0
2891495	SMN2	0	0
1504527	SMN2	0	0
686860	SMN2	0	0
1472478	SMN2	0	0
4679493	SMN2	0	0
16195262	SMN2	0	0
5885533	SMN2	0	0
1486955	SMN2	0	0
624993	SMN2	0	0
2176481	SMN2	0	0
1271299	SMN2	0	0
1487485	SMN2	0	0
5718556	SMN2	0	0
16195718	SMN2	0	0
2763766	SMN2	0	0
2429118	SMN2	0	0
2418645	SMN2	0	0
2430298	SMN2	0	0
3161537	SMN2	0	0
3164059	SMN2	0	0
355876	SMN2	0	0
4030055	SMN2	0	0
16193680	SMN2	0	0
5464544	SMN2	0	0
16193941	SMN2	0	0
305244	SMN2	0	0
2378273	SMN2	0	0
5760042	SMN2	0	0
4019447	SMN2	0	0
121848	SMN2	0	0
2854121	SMN2	0	0
2133777	SMN2	0	0
2722	SMN2	0	0
2524772	SMN2	0	0
2145489	SMN2	0	0
1636036	SMN2	0	0
4879810	SMN2	0	0
3728	SMN2	0	0
3371	SMN2	0	0
3503	SMN2	0	0
5447130	SMN2	0	0
370	SMN2	0	0
4053	SMN2	0	0
10205	SMN2	0	0
31239	SMN2	0	0
16757977	SMN2	0	0
3136	SMN2	0	0
4372420	SMN2	0	0
16362	SMN2	0	0
6603857	SMN2	0	0
16757642	SMN2	0	0
16758028	SMN2	0	0
1550029	SMN2	0	0
284927	SMN2	0	0
4495	SMN2	0	0
4993	SMN2	0	0
4493	SMN2	0	0
3339	SMN2	0	0
68551	SMN2	0	0
441373	SMN2	0	0
5702159	SMN2	0	0
2722	SMN2	0	0
4696	SMN2	0	0
16757923	SMN2	0	0
107759	SMN2	0	0
441358	SMN2	0	0
66064	SMN2	0	0
5953849	SMN2	0	0
3456	SMN2	0	0
448537	SMN2	0	0
2513	SMN2	0	0
5354	SMN2	0	0
5284439	SMN2	0	0
5453	SMN2	0	0
2495129	SMN2	0	0
5201260	SMN2	0	0
2852724	SMN2	0	0
2542040	SMN2	0	0
5280343	SMN2	0	0
3598	SMN2	0	0
11289	SMN2	0	0
3397	SMN2	0	0
1493	SMN2	0	0
2812	SMN2	0	0
67356	SMN2	0	0
8478	SMN2	0	0
3433	SMN2	0	0
5353329	SMN2	0	0
68546	SMN2	0	0
5974	SMN2	0	0
3634	SMN2	0	0
16757846	SMN2	0	0
1880	SMN2	0	0
9500	SMN2	0	0
16758000	SMN2	0	0
10603	SMN2	0	0
4565183	SMN2	0	0
6048888	SMN2	0	0
2330223	SMN2	0	0
4880418	SMN2	0	0
2376815	SMN2	0	0
5911	SMN2	0	0
3396	SMN2	0	0
5702162	SMN2	0	0
6293	SMN2	0	0
13394149	SMN2	0	0
16757951	SMN2	0	0
16757930	SMN2	0	0
2514	SMN2	0	0
71420	SMN2	0	0
3885	SMN2	0	0
3885	SMN2	0	0
3549	SMN2	0	0
4768	SMN2	0	0
4768	SMN2	0	0
379077	SMN2	0	0
1609	SMN2	0	0
5289419	SMN2	0	0
65495	SMN2	0	0
94507	SMN2	0	0
16757924	SMN2	0	0
16757971	SMN2	0	0
104920	SMN2	0	0
11957551	SMN2	0	0
5282106	SMN2	0	0
3957	SMN2	0	0
132496	SMN2	0	0
3248000	SMN2	0	0
5059	SMN2	0	0
439647	SMN2	0	0
16758171	SMN2	0	0
5566	SMN2	0	0
3455	SMN2	0	0
3995234	SMN2	0	0
3955	SMN2	0	0
16362	SMN2	0	0
16362	SMN2	0	0
104956	SMN2	0	0
2051	SMN2	0	0
4210951	SMN2	0	0
16102146	SMN2	0	0
9820766	SMN2	0	0
439647	SMN2	0	0
5329255	SMN2	0	0
11957730	SMN2	0	0
2157	SMN2	0	0
5974189	SMN2	0	0
4106	SMN2	0	0
5288209	SMN2	0	0
6184667	SMN2	0	0
4474	SMN2	0	0
2247	SMN2	0	0
2061	SMN2	0	0
9931141	SMN2	0	0
149784	SMN2	0	0
149784	SMN2	0	0
5281847	SMN2	0	0
5281847	SMN2	0	0
5537	SMN2	0	0
11948970	SMN2	0	0
11949201	SMN2	0	0
62884	SMN2	0	0
3352	SMN2	0	0
16757695	SMN2	0	0
4605800	SMN2	0	0
4519262	SMN2	0	0
2733525	SMN2	0	0
6604176	SMN2	0	0
16684434	SMN2	0	0
68589	SMN2	0	0
5702238	SMN2	0	0
15443	SMN2	0	0
54360	SMN2	0	0
16758159	SMN2	0	0
637858	SMN2	0	0
5994	SMN2	0	0
34772	SMN2	0	0
5702063	SMN2	0	0
9911463	SMN2	0	0
11949215	SMN2	0	0
11949217	SMN2	0	0
73078	SMN2	0	0
5190	SMN2	0	0
192706	SMN2	0	0
5519	SMN2	0	0
5282054	SMN2	0	0
5994	SMN2	0	0
2818	SMN2	0	0
441298	SMN2	0	0
20345	SMN2	0	0
1548943	SMN2	0	0
68368	SMN2	0	0
5983	SMN2	0	0
1218	SMN2	0	0
1001	SMN2	0	0
3339	SMN2	0	0
8974	SMN2	0	0
2754	SMN2	0	0
3082718	SMN2	0	0
91536	SMN2	0	0
2374	SMN2	0	0
16758830	SMN2	0	0
680502	SMN2	0	0
3396	SMN2	0	0
3396	SMN2	0	0
1756	SMN2	0	0
56801	SMN2	0	0
11949225	SMN2	0	0
443118	SMN2	0	0
449241	SMN2	0	0
449241	SMN2	0	0
2351	SMN2	0	0
2151850	SMN2	0	0
5281051	SMN2	0	0
16362	SMN2	0	0
203135	SMN2	0	0
10410894	SMN2	0	0
9806489	SMN2	0	0
2777391	SMN2	0	0
121930	SMN2	0	0
11949176	SMN2	0	0
1236	SMN2	0	0
1236	SMN2	0	0
73364	SMN2	0	0
11948968	SMN2	0	0
16193250	SMN2	0	0
5154	SMN2	0	0
5941539	SMN2	0	0
3213	SMN2	0	0
4485	SMN2	0	0
3838	SMN2	0	0
5074	SMN2	0	0
5074	SMN2	0	0
456201	SMN2	0	0
5353432	SMN2	0	0
99625	SMN2	0	0
68539	SMN2	0	0
10649	SMN2	0	0
5328769	SMN2	0	0
5280754	SMN2	0	0
2545	SMN2	0	0
1967	SMN2	0	0
6604009	SMN2	0	0
16758830	SMN2	0	0
3385	SMN2	0	0
5940264	SMN2	0	0
5328770	SMN2	0	0
28693	SMN2	0	0
3957	SMN2	0	0
3108	SMN2	0	0
644213	SMN2	0	0
441325	SMN2	0	0
72311	SMN2	0	0
1487013	SMN2	0	0
104895	SMN2	0	0
5281847	SMN2	0	0
2812	SMN2	0	0
3128197	SMN2	0	0
4326676	SMN2	0	0
1472220	SMN2	0	0
6012169	SMN2	0	0
2146645	SMN2	0	0
1472222	SMN2	0	0
1474911	SMN2	0	0
1475345	SMN2	0	0
1016219	SMN2	0	0
1479791	SMN2	0	0
1473969	SMN2	0	0
645986	STAT1	0	0
3309922	SMN2	0	0
203396	SMN2	0	0
2769258	SMN2	0	0
3723045	SMN2	0	0
1485939	SMN2	0	0
6437352	STAT1	0	0
2536033	STAT1	0	0
2125826	STAT1	0	0
3237865	STAT1	0	0
800766	STAT1	0	0
3245634	STAT1	0	0
2233014	STAT1	0	0
5308538	STAT1	0	0
873059	STAT1	0	0
752713	STAT1	0	0
5309545	STAT1	0	0
439501	STAT1	0	0
2724385	STAT1	0	0
441207	STAT1	0	0
2876252	STAT1	0	0
7109931	STAT1	0	0
4260390	STAT1	0	0
9551755	STAT1	0	0
1246013	STAT1	0	0
2354889	STAT1	0	0
6265504	STAT1	0	0
5779525	STAT1	0	0
5080784	STAT1	0	0
1478921	STAT1	0	0
5084053	STAT1	0	0
2267974	STAT1	0	0
5280373	STAT3	0	0
378227	STAT3	0	0
3237865	STAT3	0	0
3236803	STAT3	0	0
3245634	STAT3	0	0
3244129	STAT3	0	0
4336986	STAT3	0	0
616745	STAT3	0	0
836002	GRM7	0	0
44191096	GRM7	0	0
646405	IMPA1	0	0
4073731	STAT3	0	0
647654	IMPA1	0	0
4260390	STAT3	0	0
3743088	STAT3	0	0
6398902	IMPA1	0	0
649142	IMPA1	0	0
646647	IMPA1	0	0
652391	IMPA1	0	0
1246013	STAT3	0	0
653297	IMPA1	0	0
874094	STAT3	0	0
6603611	IMPA1	0	0
597363	IMPA1	0	0
2354963	STAT3	0	0
659413	IMPA1	0	0
6603338	IMPA1	0	0
663844	IMPA1	0	0
663844	IMPA1	0	0
659453	IMPA1	0	0
653589	IMPA1	0	0
5914490	STAT3	0	0
5610	IMPA1	0	0
5389162	IMPA1	0	0
660268	IMPA1	0	0
2915477	ITGA4	0	0
660669	IMPA1	0	0
661305	IMPA1	0	0
605838	IMPA1	0	0
62770	IMPA1	0	0
655000	IMPA1	0	0
6603603	IMPA1	0	0
656125	IMPA1	0	0
2997727	IMPA1	0	0
6602722	IMPA1	0	0
6603392	IMPA1	0	0
1547871	IMPA1	0	0
3232984	IMPA1	0	0
5389994	IMPA1	0	0
2998894	IMPA1	0	0
3233965	IMPA1	0	0
658489	IMPA1	0	0
658734	IMPA1	0	0
1281370	STAT3	0	0
3233813	IMPA1	0	0
3233807	IMPA1	0	0
3233287	IMPA1	0	0
3235552	IMPA1	0	0
2524461	IMPA1	0	0
3234672	IMPA1	0	0
2371696	IMPA1	0	0
3235481	IMPA1	0	0
5595	IMPA1	0	0
2082046	IMPA1	0	0
3233834	IMPA1	0	0
5742495	IMPA1	0	0
2354389	IMPA1	0	0
5771337	IMPA1	0	0
5771337	IMPA1	0	0
6602956	IMPA1	0	0
5419737	STAT3	0	0
898321	STAT3	0	0
3237940	IMPA1	0	0
3000201	IMPA1	0	0
3242098	IMPA1	0	0
712700	IMPA1	0	0
1523649	IMPA1	0	0
6265504	STAT3	0	0
871185	IMPA1	0	0
976873	IMPA1	0	0
893238	IMPA1	0	0
2228176	IMPA1	0	0
889490	IMPA1	0	0
1034422	IMPA1	0	0
715724	IMPA1	0	0
895866	STAT3	0	0
779841	IMPA1	0	0
972317	IMPA1	0	0
714050	IMPA1	0	0
3237702	IMPA1	0	0
4302443	STAT3	0	0
1254062	IMPA1	0	0
1251356	IMPA1	0	0
586278	IMPA1	0	0
977836	IMPA1	0	0
971042	IMPA1	0	0
2233896	IMPA1	0	0
2236635	IMPA1	0	0
713703	STAT3	0	0
2945168	IMPA1	0	0
2966579	IMPA1	0	0
988174	IMPA1	0	0
2966106	IMPA1	0	0
885036	IMPA1	0	0
2531071	STAT3	0	0
2267292	STAT3	0	0
5308727	IMPA1	0	0
720660	IMPA1	0	0
2955434	IMPA1	0	0
5309243	IMPA1	0	0
2088501	IMPA1	0	0
2224401	IMPA1	0	0
1316213	IMPA1	0	0
5308957	IMPA1	0	0
2267974	STAT3	0	0
5779525	STAT3	0	0
5741852	IMPA1	0	0
2213548	IMPA1	0	0
970657	IMPA1	0	0
695014	STAT3	0	0
5206092	IMPA1	0	0
2091972	STAT3	0	0
5309070	IMPA1	0	0
2827468	IMPA1	0	0
2902985	IMPA1	0	0
3103803	IMPA1	0	0
5686694	STAT3	0	0
1812537	IMPA1	0	0
5758099	IMPA1	0	0
5338656	IMPA1	0	0
5080784	STAT3	0	0
1870548	IMPA1	0	0
3074	IMPA1	0	0
5328768	IMPA1	0	0
823966	STAT3	0	0
5289501	IMPA1	0	0
838877	IMPA1	0	0
2131	IMPA1	0	0
6603866	IMPA1	0	0
3488	IMPA1	0	0
610682	IMPA1	0	0
3036027	IMPA1	0	0
6603939	IMPA1	0	0
5328775	IMPA1	0	0
2845444	IMPA1	0	0
34359	IMPA1	0	0
2052	IMPA1	0	0
3456	IMPA1	0	0
6604794	IMPA1	0	0
6604919	IMPA1	0	0
5280343	IMPA1	0	0
6304902	IMPA1	0	0
6604840	IMPA1	0	0
30323	IMPA1	0	0
2442031	IMPA1	0	0
2820	IMPA1	0	0
4302963	IMPA1	0	0
3378093	IMPA1	0	0
5626	IMPA1	0	0
84008	IMPA1	0	0
128355	IMPA1	0	0
5163	IMPA1	0	0
6604734	IMPA1	0	0
190901	IMPA1	0	0
128018	IMPA1	0	0
6603866	IMPA1	0	0
6095481	IMPA1	0	0
3455	IMPA1	0	0
6604729	IMPA1	0	0
128795	IMPA1	0	0
3906779	IMPA1	0	0
2061	IMPA1	0	0
262093	IMPA1	0	0
262093	IMPA1	0	0
9604992	IMPA1	0	0
1901244	IMPA1	0	0
6381056	IMPA1	0	0
6604850	IMPA1	0	0
2892191	IMPA1	0	0
9705	IMPA1	0	0
6603741	IMPA1	0	0
438981	IMPA1	0	0
4331799	IMPA1	0	0
4331799	IMPA1	0	0
5323583	IMPA1	0	0
1154664	IMPA1	0	0
9549487	IMPA1	0	0
801317	IMPA1	0	0
775179	IMPA1	0	0
5350469	IMPA1	0	0
1484747	IMPA1	0	0
1453687	IMPA1	0	0
9550150	IMPA1	0	0
536369	IMPA1	0	0
4680057	IMPA1	0	0
890456	IMPA1	0	0
1078576	IMPA1	0	0
9549538	IMPA1	0	0
1484338	IMPA1	0	0
762708	IMPA1	0	0
2296268	IMPA1	0	0
2981819	IMPA1	0	0
1245495	IMPA1	0	0
2769224	IMPA1	0	0
1472218	IMPA1	0	0
3416951	IMPA1	0	0
717694	IMPA1	0	0
1183863	IMPA1	0	0
1484340	IMPA1	0	0
2961187	IMPA1	0	0
1477791	IMPA1	0	0
4149612	IMPA1	0	0
3838273	IMPA1	0	0
2197	IMPA1	0	0
971803	IMPA1	0	0
3166385	STAT3	0	0
3803930	IMPA1	0	0
3782055	IMPA1	0	0
804927	IMPA1	0	0
2957814	IMPA1	0	0
670977	IMPA1	0	0
6620332	IMPA1	0	0
973124	IMPA1	0	0
976058	IMPA1	0	0
5914490	IMPA1	0	0
737253	IMPA1	0	0
2826775	IMPA1	0	0
752391	IMPA1	0	0
5778563	IMPA1	0	0
5562608	IMPA1	0	0
3716535	IMPA1	0	0
3523871	IMPA1	0	0
1312969	IMPA1	0	0
5333955	IMPA1	0	0
1941859	IMPA1	0	0
1478921	STAT3	0	0
818737	IMPA1	0	0
5421778	IMPA1	0	0
11057	IMPA1	0	0
9551882	IMPA1	0	0
1292281	IMPA1	0	0
638439	IMPA1	0	0
1405137	IMPA1	0	0
4218279	IMPA1	0	0
9551861	IMPA1	0	0
2545651	IMPA1	0	0
3598	IMPA1	0	0
11957207	IMPA1	0	0
5771842	IMPA1	0	0
3378440	IMPA1	0	0
6009984	IMPA1	0	0
1750363	IMPA1	0	0
2597	IMPA1	0	0
838386	IMPA1	0	0
900240	IMPA1	0	0
2682644	IMPA1	0	0
8371	IMPA1	0	0
998685	IMPA1	0	0
5636759	IMPA1	0	0
8749	IMPA1	0	0
2724411	IMPA1	0	0
5455271	IMPA1	0	0
4485	IMPA1	0	0
4625510	IMPA1	0	0
750290	IMPA1	0	0
6319	IMPA1	0	0
1798506	IMPA1	0	0
7472	IMPA1	0	0
6763	IMPA1	0	0
1807333	IMPA1	0	0
62770	IMPA1	0	0
4588070	IMPA1	0	0
8478	IMPA1	0	0
22586	IMPA1	0	0
1442560	IMPA1	0	0
9552011	IMPA1	0	0
2303849	IMPA1	0	0
3500086	IMPA1	0	0
2086331	IMPA1	0	0
4879946	IMPA1	0	0
5494809	IMPA1	0	0
898321	STAT3	0	0
4302443	STAT3	0	0
2267974	STAT3	0	0
1281370	STAT3	0	0
5718138	IMPA1	0	0
5686694	STAT3	0	0
3244129	STAT3	0	0
378227	STAT3	0	0
2954345	IMPA1	0	0
3743088	STAT3	0	0
3563807	IMPA1	0	0
72721	IMPA1	0	0
3116376	IMPA1	0	0
72323	IMPA1	0	0
1305686	IMPA1	0	0
6374709	IMPA1	0	0
12004702	IMPA1	0	0
754802	STAT3	0	0
5753589	IMPA1	0	0
3115076	IMPA1	0	0
20992	IMPA1	0	0
5904441	IMPA1	0	0
3735802	IMPA1	0	0
1725587	IMPA1	0	0
886529	IMPA1	0	0
3517787	IMPA1	0	0
2059132	IMPA1	0	0
2877526	IMPA1	0	0
3158873	IMPA1	0	0
701939	IMPA1	0	0
305244	IMPA1	0	0
12871037	IMPA1	0	0
4326676	IMPA1	0	0
1475345	IMPA1	0	0
15538510	IMPA1	0	0
16195322	IMPA1	0	0
979661	IMPA1	0	0
16196223	IMPA1	0	0
4208272	IMPA1	0	0
2546084	IMPA1	0	0
2539471	IMPA1	0	0
441373	IMPA1	0	0
3117	IMPA1	0	0
4115	IMPA1	0	0
16682730	IMPA1	0	0
68589	IMPA1	0	0
1880	IMPA1	0	0
192370	IMPA1	0	0
3036289	IMPA1	0	0
5280343	IMPA1	0	0
5326739	IMPA1	0	0
60839	IMPA1	0	0
6293	IMPA1	0	0
4939	IMPA1	0	0
145726	IMPA1	0	0
5273569	IMPA1	0	0
6084	IMPA1	0	0
5810067	IMPA1	0	0
5280647	IMPA1	0	0
5284439	IMPA1	0	0
5004	IMPA1	0	0
6604724	IMPA1	0	0
4680	IMPA1	0	0
1683	IMPA1	0	0
2051	IMPA1	0	0
1683	IMPA1	0	0
4210951	IMPA1	0	0
5379071	IMPA1	0	0
5953849	IMPA1	0	0
3929516	IMPA1	0	0
132787	IMPA1	0	0
6758	IMPA1	0	0
5280863	IMPA1	0	0
2796	IMPA1	0	0
3885	IMPA1	0	0
6758	IMPA1	0	0
5328760	IMPA1	0	0
16757971	IMPA1	0	0
5328770	IMPA1	0	0
2170	IMPA1	0	0
11957551	IMPA1	0	0
3657	IMPA1	0	0
5282408	IMPA1	0	0
5329255	IMPA1	0	0
10138	IMPA1	0	0
1547484	IMPA1	0	0
4549	IMPA1	0	0
3220	IMPA1	0	0
4519262	IMPA1	0	0
5328773	IMPA1	0	0
3503	IMPA1	0	0
18343	IMPA1	0	0
71398	IMPA1	0	0
11957699	IMPA1	0	0
4236593	IMPA1	0	0
6450842	IMPA1	0	0
6450842	IMPA1	0	0
1234	IMPA1	0	0
443879	IMPA1	0	0
5328769	IMPA1	0	0
5280569	IMPA1	0	0
67356	IMPA1	0	0
5202	IMPA1	0	0
6603857	IMPA1	0	0
8667	IMPA1	0	0
6084	IMPA1	0	0
11957697	IMPA1	0	0
439647	IMPA1	0	0
93004	IMPA1	0	0
119198	IMPA1	0	0
133323	IMPA1	0	0
16758830	IMPA1	0	0
5287844	IMPA1	0	0
10205	IMPA1	0	0
6293	IMPA1	0	0
5036900	IMPA1	0	0
5273569	IMPA1	0	0
398788	IMPA1	0	0
445580	IMPA1	0	0
3661	IMPA1	0	0
4474	IMPA1	0	0
7251175	IMPA1	0	0
133322	IMPA1	0	0
2394132	IMPA1	0	0
5280733	IMPA1	0	0
5190	IMPA1	0	0
6610239	IMPA1	0	0
16745544	IMPA1	0	0
2328662	APBA1	0	0
1294322	APBA1	0	0
2542796	APBA1	0	0
5307697	APBA1	0	0
5307697	APBA1	0	0
5308606	APBA1	0	0
663844	APBA1	0	0
5309639	APBA1	0	0
3160897	APBA1	0	0
5309169	APBA1	0	0
5309471	APBA1	0	0
5309798	APBA1	0	0
5546	JAK2	0	0
5546	JAK2	0	0
1484340	APBA1	0	0
11957231	APBA1	0	0
2005835	APBA1	0	0
2785101	APBA1	0	0
1209058	APBA1	0	0
1209058	APBA1	0	0
3207470	APBA1	0	0
1262906	APBA1	0	0
1075698	APBA1	0	0
3135656	APBA1	0	0
5521841	APBA1	0	0
5521841	APBA1	0	0
3128426	APBA1	0	0
844575	JAK2	0	0
16187082	APBA1	0	0
16187082	APBA1	0	0
4141687	APBA1	0	0
5950645	APBA1	0	0
5756839	APBA1	0	0
2978460	APBA1	0	0
2978460	APBA1	0	0
6147798	APBA1	0	0
4839003	APBA1	0	0
2229326	APBA1	0	0
4878046	APBA1	0	0
1341096	APBA1	0	0
1341096	APBA1	0	0
1231596	APBA1	0	0
4247468	APBA1	0	0
4247321	APBA1	0	0
888534	APBA1	0	0
5524036	APBA1	0	0
845991	APBA1	0	0
16194416	APBA1	0	0
3122089	APBA1	0	0
16195500	APBA1	0	0
16195554	APBA1	0	0
16195455	APBA1	0	0
16195455	APBA1	0	0
1075912	APBA1	0	0
16194424	APBA1	0	0
[truncated: 24,682 more rows]
