# Supplementary material for: Predicting drug target interactions using meta-path-based semantic network analysis
Source: BMC Bioinformatics. 2016 Apr 12;17:160. doi: 10.1186/s12859-016-1005-x (PMC4830032; doi:10.1186/s12859-016-1005-x)
Supplement: Additional file 3: — (semantic_network_dataset.zip): it contains the semantic links of the augmented Chem2Bio2RDF graph and the labels for internal test set, which has been blinded out from training set. (ZIP 26931 kb) [file 12859_2016_1005_MOESM3_ESM.zip › semantic_network_dataset/internal_testset_label/positive.txt]

5775	INS
80654	ADH1B
77022	ADH1B
77022	ADH1A
1567	PNPO
5287890	ADH1A
5288116	DAPK1
347402	ADH1B
167250	ADH7
1051	PNPO
26721	OPRK1
5960	LYZ
5352	ALB
64964	LYZ
51263	ALB
896	PRL
44093	ALB
11963739	MB
444508	NA
5288706	F2
27991	AVPR1A
24774	AVPR1A
6435893	PPIA
439302	PREP
16130199	DPYD
1051	CBS
1051	SHMT1
1051	GOT1
1051	OAT
1051	ODC1
1051	CCBL1
1051	PYGL
1051	SDS
5960	ACY1
1051	AGXT
1051	BCAT2
1051	PYGM
1051	DDC
91443	MTHFD1
91443	ATIC
91443	SHMT1
34756	SRM
34756	GNMT
34756	AMD1
3520	DLG4
34756	CBS
34756	MAT1A
1060	PDHB
1060	PKM2
305	PCYT1A
6322	NOS2
6322	ARG2
6322	NOS3
5785	P4HA1
1103	ODC1
5960	ADSSL1
5960	RNASE1
6262	ARG2
5961	F13A1
5961	TGM2
5961	TGM3
6083	PYGM
6083	PURA
6083	PIM1
6083	PDE4B
6083	PDE4D
6083	PYGL
6083	HINT1
6083	FBP1
6083	ADSSL1
6083	HSP90B1
6083	AK3
5280934	FABP7
5951	SDS
5951	AGXT
6137	MAT1A
6137	METAP2
5368396	ALB
1110	SUCLG2
1110	OXCT1
6759	BLVRB
6759	RFK
6759	PYGL
439174	B4GALT1
67678	SLC7A11
33032	GRIK1
33032	GRIA1
33032	FOLH1
33032	GRIA2
33032	GRIA3
33032	GRIA4
33032	GRIK2
33032	GRIK3
33032	GRM1
33032	BCAT2
33032	GLUD2
33032	GRIN1
33032	GGH
124886	GSTT2
124886	GSTO1
6013	ALB
124886	TXNDC12
8549	HBA1
124886	TREM1
124886	GSTK1
6323481	DGKD
750	AGXT
750	GLRB
750	SHMT1
750	GNMT
586	CKM
586	CKMT1A
586	CKMT2
857	BCAT2
5862	MGMT
5862	GSS
1130	TPK1
5280581	FABP7
9750	NOS3
857	LCMT2
9750	NOS2
9750	PADI4
3911	GNRHR
16129620	GHRHR
446284	FABP7
446284	PPARG
446284	PPARD
5950	AGXT
1071	RBP1
1071	RBP5
1071	RBP7
1071	RBP4
1071	RBP2
1071	ALDH1A2
1071	ALDH1A1
14985	SEC14L2
14985	DGKA
14985	TTPA
1054	ALB
6306	BCAT2
6221	GC
4055	F2
4055	F9
4055	F7
4055	F10
4055	PROC
4543	ALB
145742	PPIH
145742	PPIB
145742	PPIF
145742	PPIC
190	PECR
54687	PGGT1B
54687	RAC1
82153	PLA2G4A
5826	ADRA2A
5826	CARTPT
4121	CA1
93860	PSMB1
93860	PSMB5
93860	PSMB2
6013	SHBG
942	GRM2
4771	MAOA
5591	SERPINE1
2519	PDE4B
5212	PDE2A
60164	RXRB
60164	RARG
60164	RXRA
5462340	REN
4679	ATP1A1
6324770	ADRA2C
6324770	ADRA2A
6324770	ADRA2B
38521	ADRA2C
38521	ADRA2A
38521	ADRA2B
3226	GRIA1
3226	KCNA1
3226	ATP5D
4121	ATP1A1
4121	CA4
4121	CA2
38521	ADRA1D
2955	DHFR
247839	PLA2G4A
653	CRYZ
11289	ESR1
5284627	SCN1A
5284627	CA2
5284627	CA4
5284627	GRIK1
2153	PDE4B
2153	PDE5A
5920	ALB
3676	EGFR
9919	ESR1
5360373	LIG3
5360373	LIG1
40976	ESR1
5526	PLAT
82146	RXRB
60753	CACNA1C
4211	SHBG
3295	CA1
5978	TUBB
2160	ADRA2A
9878	PLA2G4A
3121	HDAC9
6447131	PPP3R1
6447131	FKBP1A
1046	FASN
19090	ESR1
2723601	IMPDH1
4046	HBA1
1125	NOS3
60780	TUBB
6398525	ALB
439260	PAH
439260	ADRA2B
439260	ADRA2C
54786	CCL23
54786	PPARD
2162	CA1
5546	SCNN1B
30322	ATP1A1
26934	ADRA2A
20469	ANXA1
6256	TYMS
2315	CA1
2315	CA2
2315	CA4
446156	HMGCR
298	CD55
298	CAT
3105	ADRA2A
5819	TTR
5819	THRA
5819	ALB
5819	THRB
6024	ALB
6437841	RXRB
60855	NA
6437841	RARG
6437841	RARB
6437841	RXRA
6437841	ALB
5312154	ALB
2726	ALB
2435	ADRA2C
51081	LTF
3033	ALB
68949	ATP1A1
564	PLAT
2329	PNLIP
13109	ADRA1A
4060	ALB
6915944	MPO
3520	RNASE1
3520	ALDH2
3520	GAMT
3520	CUTA
2764	ALB
3878	SCN1A
3878	DHFR
2343	CA1
2343	CA2
2343	CA4
2554	ALB
636380	SERPINC1
13342	TUBB
13342	JUN
5328	ALB
10917	CRAT
3033	TTR
444036	PLA2G4A
6215	PLA2G4A
16231	SLC9A1
10631	ESR1
5352	HRAS
5352	MMP2
5352	AKR1B1
5352	PDE2A
2910	CA1
2910	CA2
2910	CA4
2719	HBA1
2719	TNF
2719	GSTA2
2761171	INHA
2165	HBA1
6323490	HSP90AA1
6323490	HSP90B1
5878	AR
439542	A2M
3517	ADRA2A
54454	IFNG
54454	ICAM1
54454	MMP3
54454	BMP2
54454	CCL2
54454	MMP9
54454	VEGFA
54454	CASP3
54454	RAC1
54454	PPARA
5865	ANXA1
4211	FDX1
3182	PDE4B
3182	PDE4D
24083	CACNA1C
5870	ALB
5870	SHBG
119031	MMP2
5533	ADRA2A
71158	GRM1
2520	CA1
2520	CACNB4
2520	CACNB3
2520	CACNA1D
443980	NR3C1
5816	PAH
2733526	TYMP
2733526	EPHX2
37720	FGF1
37720	FGF4
37720	FGF2
91270	ACE2
5775	GCG
8223	ADRA2A
8223	ADRA2B
5360515	TNF
57166	LDLR
3052	MT-CO1
3394	ALB
43815	PRL
25419	SLC25A5
25419	SLC25A6
25419	PTPN1
50294	HRH1
4594	ATP1A1
5754	SHBG
5754	NOS2
60490	IL8
3308	ALB
3241	ADRA2A
3763	ATP5D
3763	KCNA1
3763	GRIA1
3763	CALM1
5538	RARG
5538	RXRB
5538	ALDH1A1
5538	ALDH1A2
3598	DLD
60606	SELP
5353990	PRNP
5281071	S100A1
408334	NR3C1
4004	ACE
5538	NR0B1
3647	ATP1A1
3647	CA4
3647	CA2
3647	CA1
60947	ITGA2B
60947	SELP
60947	ITGB3
4971	FTL
3675	AOC3
3675	MAOA
4044	ALB
119031	MMP3
5381	RXRB
3341	ADRA2B
3341	ADRA2C
3341	ADRA2A
4740	PDE4B
4740	PDE5A
37542	IMPDH1
4943	ALB
1986	AQP1
1986	CA12
1986	CA14
9270	ESR1
1676	PDE4B
3955	CALM1
5361323	GABBR1
4616	ALB
15209	PLA2G4A
26879	ALB
26879	ALPPL2
4748	CALM1
7028	ADRA2A
224004	SHBG
224004	ESR1
224004	AR
224004	PRLR
5852	CASP1
3059	TTR
3059	ALB
439492	FKBP1A
2341	ADRA2A
5359	ALB
6436030	FKBP1A
2720	CA1
2720	CA2
2720	CA4
2471	ATP1A1
3049	ESR1
119212	FCER1A
3278	ALB
3278	ATP1A1
60648	ABAT
5734	CA1
4768	CALM1
3312	RXRB
3312	RARG
3312	RARB
3312	RXRA
4011	MAOB
5965	BCHE
9908	ALB
3767	INHA
3767	ABAT
6540478	ESR1
498142	ALB
2216	ADRA2A
38853	ADRA2A
9904	AR
6253	POLB
6253	ALB
157922	LDLR
6333901	ALB
6333901	PRDX5
3639	CA1
3639	CA2
3639	CA4
27686	S100P
3902	ESR1
3902	ERBB2
3825	ALB
3446	ADORA1
5281021	VEGFA
5281021	CASP1
5281021	CYCS
5560	ATP1A1
5560	CA4
5560	CA2
5560	CA1
446541	IMPDH1
2161	S100A12
4116	ATP5D
4116	KCNA1
4116	GRIA1
4116	CYB5A
3749	JUN
3284	CA2
3284	CA1
4911	ALB
28517	FASN
5379	ALB
9642	PLA2G4A
3672	ALB
3562	ALB
440473	SHMT1
440473	CCL2
4891	GSTA2
3779	PIK3R1
896	SNCA
896	CYCS
2802	ALB
30751	STAT1
60823	TNF
60823	CRP
60823	SERPINE1
60823	CCL2
60823	VEGFA
60823	CD40LG
60823	PPARG
60823	RHOA
60823	PPARA
443932	ATP1A1
3034010	PNLIP
3034010	FASN
4908	HBA1
6443959	PLAT
439501	ATP1A1
679	PPIF
679	TTR
679	FKBP1A
679	AKR1C3
6327654	BCHE
679	SERPINE1
679	DHFR
679	TPI1
679	FKBP4
6439133	HMGCR
3034010	LPL
237	PLA2G4A
656583	ESR2
772	SELP
772	F9
4189	CALM1
2725	ALB
157684	CALM1
74989	DHODH
2157	KCNH2
3019	CA1
3019	CA2
3019	CA4
3019	ATP1A1
3475	ALB
3475	VEGFA
7099	F2
56069	IL6
56069	ESR2
4923	DHFR
60937	PTPN1
2585	VEGFA
2585	GJA1
2585	KCNH2
2585	VCAM1
2141	ALPPL2
3038	CA1
6098	ALB
2431	ATP1A1
3562	GRIA1
3562	ATP5D
3562	RHO
3562	KCNJ3
3562	GNG2
2754	PDE4B
518740	IL6
518740	JUN
518740	MAPK1
3518	ADRA2C
3518	ADRA2A
3518	ADRA2B
4601	GRIN1
4932	KCNH2
5284596	ESR1
6446	SHBG
6446	ESR1
6446	AR
6446	PRLR
42113	GRIA1
4601	CYP2B
42113	KCNA1
42113	ATP5D
7405	CPO
68844	CA1
18140	ESR2
18140	ESR1
44093	ATP1A1
6000	ACHE
441341	CA1
3406	ADH1A
3406	ADH1B
3406	ADH1C
3406	CAT
57363	AR
37393	KCNH2
2952	ALB
36314	ALB
60787	TNF
60787	ALB
5743	CXCL12
6047	PAH
5206	GRIA1
5206	KCNA1
5206	ATP5D
2351	ATP1A1
47725	LHCGR
2351	TNNC1
2968	ACHE
3062316	EPHA2
3637	AOC3
3637	P4HA1
439213	TNF
439213	IFNG
439213	MMP9
17134	DHPS
6307	CA1
6307	CA2
6307	CA4
656510	ALB
43592	ALB
44185	ALB
28486	IMPA1
28486	CTNNB1
9294	ACHE
688561	TNF
688561	IL1B
5359268	ATP1A1
888	ATP1A1
60663	CACNA1C
8969	ADRA2B
39042	CRP
39042	HMGCR
6167	TUBB
68873	ESR1
441207	ATP1A1
441207	ALB
5161	ALB
28417	ESR1
28417	PRL
28417	SHBG
28417	CCL2
2783	NGF
115100	TNF
115100	IL5
115100	RNASE3
115100	NFKB1
9052	ALB
6009	TGFA
6009	GCG
3698	PDE4B
3698	TNF
2218	CALM1
33887	ATP1A1
31721	ADRA2A
236666	AR
26721	CCK
62751	GRIN1
13308	AR
28204	AR
31401	AKR1C2
5288596	MMP2
2969	LCN2
7339	UPRT
7339	HPRT1
5287540	PDE3B
445238	CELA1
449159	GSR
5287536	PDE4B
446336	DCPS
446336	EIF4E
445936	APCS
440317	BST1
440317	THRB
440317	SYN1
440317	BCKDK
447195	GRIA2
65302	FST
8747	CA2
6950143	LCN2
5496796	MURC
440021	ACAD8
444972	ME2
5287544	SRC
443119	PAM
5289354	PREP
5288320	XDH
123831	NOS2
123831	NOS3
1944	AKR1B1
439352	TK1
100252	IMPDH2
439655	B3GAT1
439655	TREM1
439655	HIF1AN
1175	PYGL
5280805	AKR1C3
5288385	ABAT
65110	ATIC
446410	FKBP1A
440210	ADK
440210	AK1
444590	FKBP1A
1198	ACO2
1198	IDH2
445468	RHO
439455	ITPK1
448668	WAS
5326965	PKM2
1628	PTPN1
6398474	SLC25A4
449120	PPIA
4347	CA2
4583824	ABP1
65552	TTR
439155	GAMT
439155	PRMT3
439155	PRMT1
439155	SETD7
657135	PIM1
446947	RPIA
447721	MAPK14
4380970	NNT
5287722	RBP4
448238	GSK3B
342	INS
5287876	AANAT
8515	MAPK10
120231	CA2
647	FDPS
5289303	PRKAR1A
154575	PDE4D
448008	GSK3B
656949	MAPK14
1400	HCK
114683	LTF
159296	SULT2B1
159296	RNASE2
159296	HS3ST3A1
159296	RNASE1
159296	NDST1
159296	SULT1B1
444635	MRC1
1005	SYNC
447392	PTPN1
656910	NOS3
656910	NOS1
444185	PYGM
76008	MB
657081	LGALS3
165363	CAT
446202	WARS
446167	FAH
439202	NOS3
449366	GSTP1
449366	GSTM1
448269	NOS2
446399	PRSS2
189	PTGS1
128600	TTR
1030	F13A1
128882	RNASE1
445717	PYGM
6228	REN
5288259	CTSK
65562	PAPOLA
107758	PLEKHA4
107758	BTK
107758	DAPP1
37792	ARF6
37792	TGM3
37792	RAB11A
447536	SRC
446101	MRC1
6440032	TUBA3C
6440032	TUBB
6440032	TUBB2C
6440032	TUBB4
6440032	TUBA4A
6440032	TUBB3
6440032	TUBA1C
6440032	TUBA1B
6440032	TUBA1A
445010	MMP3
447256	DPP4
5287990	CDK2
101989	NR1I3
446320	IGF1
446320	PPARA
446795	SRC
444237	FGF1
5287515	SRC
1045	AMD1
8063	PRKACA
448828	AMY2A
6323262	LCN2
6323377	ACHE
1779	GRIN1
5327919	PRKACA
3922	RXRB
284	FGF1
284	CA2
284	HMOX1
284	RNASE1
284	CTBP1
284	CASK
284	A2LD1
284	NOS1
284	GPHN
284	CYTH2
449205	ESR1
449205	PTPN1
5287463	SRC
447725	MAPK14
445856	MMP9
448014	GSK3B
445501	FKBP1A
27934	MAPK14
158758	PDE4D
158758	PDE4B
8064	MAN1B1
656969	PDE4B
656969	PDE4D
147071	EIF4E
147071	DCPS
66535	RNASE1
30819	HCK
30819	SRC
444612	CA2
448381	DUT
447078	PSAP
449575	CS
448599	PDE3B
6804	HPT
6804	DLG4
6804	PDE5A
6804	HINT1
6804	ATIC
6804	TGM3
6804	GPT
447732	PLAU
101798	MBL2
5287595	ARG1
1132	POR
1132	TKT
4369379	MAPK14
65076	RORA
87642	HMGCR
87642	ACAT2
87642	CS
87642	DBI
87642	CRAT
87642	CIT
7970	MMP3
1649	NOS3
1649	NOS1
1649	NOS2
446388	SERPINA1
448436	DPP4
439284	HK1
439284	PYGM
439284	GPI
439284	AKR1B1
447371	PCK1
44259	PIM1
44259	ITK
44259	SYK
44259	MAPKAPK2
44259	GSK3B
44259	CSK
44259	CDK2
44259	PIK3CG
44259	PDPK1
44259	PRKCQ
44259	ZAP70
124992	OTC
447994	PTPN1
1949	LSS
2138	TPSB2
40158	AKR1B1
160024	AKR1B1
656911	NOS3
656911	NOS1
5288599	TUB
4357	EPHX2
447055	ACE
6419224	PPT1
1433	NOS2
1433	NOS1
1433	NOS3
448006	PTGS1
3387240	NOS3
5111	MMP13
5326739	GSK3B
5326739	CDK5
77982	RPIA
3445	OAT
6473773	AKR1C3
14017	GRIA2
1633	FGFR1
1633	FGFR2
5478838	MME
6323515	SHMT1
449593	GATM
4290	CA2
1521	PTPN1
6323236	HMOX1
6323236	MB
6323236	BLVRB
637090	FABP1
91493	PGD
91493	GPI
656912	NOS3
656912	NOS1
8189	PFN2
286	AGXT
446308	TTPA
446275	CA2
445383	PYGL
5289325	MMP3
447956	CDK2
446761	GPI
7054	MAOB
5288241	ADA
440141	RNASE3
440141	RNASE1
440141	RNASE2
449157	AKR1B1
72194	HSP90B1
5287509	THRB
4471892	CTSB
12717	PURA
12717	ADSSL1
12717	ADSS
4972	PTGS1
107971	ALDH2
4592	MAPK1
4592	CDK5
5478865	ADH1C
5724	AKR1B1
1188	GPT
1337	NOS3
1053	CCBL1
1053	BCAT2
447029	NOS1
11968289	PITPNA
3393379	C3
5289348	CTSB
446561	PURA
3035817	MET
109	BLM
109	PAPOLA
109	GSR
109	PRDX2
109	FABP4
448327	PRKACA
446609	MTAP
447234	CES1
448466	HINT1
445443	GSTM1
104981	ACHE
11953808	PPP1CC
867	SRC
867	SNRPA
448317	ITGAL
445155	TTR
65113	NMT1
223368	HSD17B1
65304	DNTT
5288238	MAPK14
445675	UAP1
445675	GALE
445675	ABO
445675	EXTL2
5288527	CDK2
6227	PTGS1
1893	NOS3
1893	NOS2
12374	CRY1
12374	NR3C1
5289295	MAOB
4995	PGD
4995	ANG
4995	HPRT1
24417	FABP1
24417	MGMT
5288101	NT5M
444440	AMY2A
3013848	CA2
446241	CA2
5289507	ACHE
5139	NOS3
847	APP
5289244	TPR
6323426	CTSF
656981	LYZ
448661	PTPN1
108156	GM2A
444390	FGF1
444390	HGF
444390	HS3ST3A1
3371	TTR
446367	NA
449362	NMT1
446816	MAPK14
447199	MTAP
5287541	CA2
31260	REN
118458	CDK2
445032	KCNA4
5288605	DPYD
5287971	PCTP
447527	SRC
6323540	ATIC
5289486	METAP2
9543427	FKBP1A
24316	PDE2A
24316	HCN2
24316	PRKAR1A
445382	PYGM
445382	PYGL
5288499	CCL5
446201	HSD17B1
3776	GCH1
3776	RNASE1
3776	GM2A
3776	CHIT1
3776	AHCY
3776	BAT1
3776	RNGTT
3776	ADI1
3776	GDF5
3776	TNF
3776	ACP5
636403	HSD11B1
65070	MAF
65070	DCD
65070	DUT
15689	NOS3
446994	BHMT
5289003	TXNRD1
5289003	DPYD
65249	F13A1
447249	GRIA2
65241	PYGM
5288814	MMP3
90334	MAPK14
5288504	CCL5
445076	MTHFD1
448969	HSP90AA1
446833	CTSG
165230	RNASE1
5287415	MMP3
81831	C1S
5287674	FHIT
5281672	PIK3CG
764	GPT
764	GCH1
449218	BACE1
446124	ARG1
53359	AKR1B1
53359	AKR1A1
445715	LAP3
447873	MAPK10
529	ENO1
444761	PFKFB1
1667	NQO1
12219	MB
447733	PLAU
4470790	NQO1
448650	LDHB
446506	ACHE
4369479	POR
104406	PPIA
449125	PTPN1
448873	GALE
656957	MAN1B1
36403	SLC25A4
446237	CA2
593	UCK2
593	ISPD
447522	SRC
445784	PTPN1
5284616	FKBP1A
5284616	FKBP1B
5284616	FKBP3
356	PRKACA
356	GLTP
446113	GNPDA1
445718	PYGM
5288108	MMP3
446976	RHO
446976	AQP1
446976	MIP
64968	TK1
6338574	ARSA
6398431	LIPF
97535	GSTM1
97535	GSTM2
5288367	CFB
657073	NOS2
6398478	FAAH
10062736	CELA1
5287448	HMOX1
445245	PYGM
6323375	ADA
447735	PLAU
446385	NMT1
31378	AR
446276	CA2
3246323	PRKACA
3246323	PRKCQ
3246323	AURKA
3246323	MAPK1
3246323	TPK1
3246323	CDK7
3246323	RHO
3246323	MAPK12
5288160	BST1
448209	CMAS
15906	GSTA1
447622	FGFR2
444182	ANXA5
5287956	PARP1
657087	ARG1
3711	PLA2G2A
447632	CYP2C9
445070	MAOB
5287476	ALDOA
5287476	ALDOB
439276	ALDOB
439276	PFKFB1
7345	AKR1B1
5288641	PYGM
6076	HCN2
6076	PRKAR1A
6076	PRKAR2B
6076	CRP
5288323	NA
2144	CA2
447652	CDK2
5326713	NR1H4
5311	HDAC8
152306	GPI
448972	HSP90AA1
447731	PLAU
445995	FDPS
449555	GSR
656989	IL2
71567	CCBL1
448249	MME
5289495	DHFR
133246	PAH
440611	ECHS1
5287735	HDAC8
444306	CAPNS1
8200	ACHE
8200	HSP90B1
8200	PVALB
70931	PFN2
5288251	IL2
47936	ADCY2
449633	NOS3
91557	NMNAT3
91557	LIPJ
5289469	MME
447701	PAM
449381	NA
1604	CA2
445967	CDK2
449378	PYGM
445770	CA2
5287736	PRKACA
445750	SELE
445750	SELP
62452	DHODH
449209	ESR1
449209	PTPN1
5221296	CRY1
447450	PTPN1
445420	ACTA1
444764	PTPN1
444148	CDC42
443433	SLC9A1
6323266	TYMP
172469	NQO1
172469	GSTP1
449207	ESR1
446800	BCAT2
3260017	CS
3260017	SPR
5281518	METAP2
121017	IGF1
5287494	NOS2
5287494	NOS1
79124	MB
449088	CDK2
85	CRAT
85	CROT
448024	PTPN1
121988	NAGA
221493	FECH
221493	ESRRG
221493	FABP1
9578243	PDE4B
1829	PTPN1
448088	PURA
1390	MB
5288394	ACHE
125132	PDE4D
449462	LGALS7
9864	CA2
445092	CKS1B
446796	PURA
2761494	CTSB
439680	RHO
439680	PTGS1
439680	ACE
439680	NA
439680	SIGLEC7
439680	CLC
439680	CA14
439680	IGHG1
439680	CHI3L1
5289344	ARG1
63306	PARP1
439604	FABP6
44257	PAH
44257	NOS3
44257	NOS1
44257	NOS2
448803	B4GALT1
444599	MMP3
4310	TTR
936	BST1
3000226	CAT
447736	PLAU
445154	TTR
445154	CSNK2A1
151483	LCN2
337359	AKR1B1
101543	RNASE1
193133	ESR1
444378	EIF4E
447771	PYGM
445825	PYGM
5326608	F2
529	PKLR
529	TPI1
447030	NOS1
5289613	MIF
448991	MAPK1
971	PKM2
971	LTF
971	ME2
971	ME1
130611	MAN1B1
763	GAMT
448965	HSP90AA1
448965	HSP90AB1
444727	M6PR
165331	TST
447532	SRC
123648	IL12B
971	TF
8058	GLTP
5988	LYZ
5988	MAF
5988	ACTA1
5988	ATOX1
2084	PTGS1
14253	FABP4
445555	FBP1
8153	PTPN11
447742	GOT2
5288213	PTPN1
5288815	SYNC
8955	SULT2B1
449409	GALE
7478	PLA2G1B
445093	PRS
6323516	SHMT1
446127	REN
5289522	RNASE1
87901	HEXB
447196	GRIA2
5289455	HSD17B10
441443	OAT
445062	SHMT1
6369390	ACHE
446871	PTPN1
446326	NA
5288248	ADA
1003	DCXR
447961	CDK2
82400	PGM1
444825	PURA
444825	RELA
440046	DAO
5326934	HSP90AA1
65533	PYGM
9934	ANXA5
5740	FBP1
5287556	HPD
5282253	GRIK2
5880	SULT2A1
5880	HSD17B11
6802	MTAP
5280780	PPP1CC
446242	CA2
6398439	BLM
65077	CA2
5288631	MDM2
4630909	MAPK14
5289108	ALAD
446414	FKBP1A
449164	AMY2A
84815	METAP2
445393	CA2
9543424	GSR
445966	CDK2
447096	IGF2R
447096	M6PR
10635	HSD17B1
447537	SRC
445344	ECHS1
445344	DCI
445344	ACADM
445109	NOS3
439164	PCCB
447958	CDK2
449096	HDAC8
1715	ANXA5
440317	PFKFB1
440317	PMS2
444837	AANAT
188350	MTAP
8150	HSP90B1
3710	PLA2G2A
5287453	MAOB
128419	EEA1
447867	GSTA1
185698	MBL2
185698	NA
185698	GUSB
185698	IL12B
185698	ACE
185698	LCN2
185698	ACPP
185698	NOS1
185698	GZMB
185698	CTLA4
185698	LDLR
185698	FCER1A
185698	GP1BA
185698	IFNB1
185698	IGF1R
185698	SERPIND1
185698	CD2
185698	ABP1
185698	DPP4
185698	PTGS1
185698	RHO
185698	SERPINC1
185698	IGF2R
185698	CPD
185698	MNS1
185698	SIGLEC7
185698	CPO
185698	LYZ
185698	EFNB2
185698	DNASE1
185698	ADAM33
185698	APOH
185698	IGHG1
185698	RTN4R
185698	LTF
185698	CD209
185698	AZGP1
185698	MAN1A1
185698	IL6R
185698	GALNT1
185698	NPR3
185698	CEACAM1
185698	GLA
185698	CGA
185698	C1R
185698	CD46
185698	DPP6
185698	CSF2RB
185698	CHI3L1
185698	IGHE
185698	LGALS1
3660	CDK5
5244174	NPY
5288507	PURA
5158928	PAH
5287989	CDK2
4369162	PYGM
126569	GRIA2
4362	CLC
1707	CDK2
5289442	PTPN1
446223	NOS3
65258	CLC
65258	ESR2
1714	MAPK14
5599	DAO
3378216	INHA
3311	NOS1
3034811	NOS3
3034811	AKR1B1
3034811	GNAT1
40539	GRIA2
40539	GRIK2
444104	GSTA1
444104	GSTP1
5289508	ACHE
7389	LYZ
448768	FABP4
448013	TUBA3C
448013	TUBB
448013	TUBB2C
448013	TUBB4
448013	TUBA4A
448013	TUBB3
448013	TUBA1C
448013	TUBA1B
448013	TUBA1A
446943	LYZ
446943	B4GALT1
5289205	ADA
3893	ALB
3893	GM2A
3893	ADH5
3893	HNF4A
447955	CDK2
5289532	ACTA1
5288557	REN
3952261	MMP3
446239	CA2
191445	GPI
156422	MAPK14
5289529	PLAU
6323530	DPYD
446073	GDI1
21439	CFD
439214	HADH
439214	ACADS
439214	ECHS1
446753	DHFR
446386	NMT1
1894	NOS3
657141	PYGM
444451	IMPDH2
448889	PARP1
98487	PARP1
5289215	SRC
5288674	HSP90AA1
448605	PLAU
447872	MAPK10
757	G6PD
448288	METAP2
7405	ANG
7405	AMY1A
7405	AMY2A
7405	IGLC1
7405	RNASE4
7405	TFF2
7405	HCRT
7405	CCL8
5288564	AMY1A
5288564	AMY2A
448973	HSP90AA1
6380	GALE
24239	NOS2
24239	NOS3
444765	PTPN1
5287555	SRC
892	GBA
445246	CHIT1
445246	CTS1
445246	CHIA
7245	MAPK14
5287461	SRC
448535	MAP2K1
6101	LYZ
1372	PLA2G2A
62852	PTGS1
62852	LSS
62852	NOS2
62852	STS
62852	DHODH
62852	APOA2
62852	PFKFB4
62852	PTGS2
62852	LIPF
6234	GRIN1
5287429	CASP3
2332	PLAU
2332	PRSS2
2332	KLK6
2332	PRSS3
2332	DCI
2332	ST14
5288453	GLO1
1567	FGF2
1567	GPI
1567	CA2
1567	PPP1CC
1567	GALT
1567	TTR
1567	GGH
1567	GATM
1567	TYMS
1567	PURA
1567	AKR1C1
1567	APAF1
1567	GNMT
1567	BAT1
1567	RPS6KA5
1567	UROD
1567	RAB5A
1567	CDC25B
1567	CRYBB2
1567	BHMT
1567	S100A6
1567	GSTA1
1567	SIAH1
1567	UBE2K
1567	NSF
1567	SRP14
1567	HMGB1
1567	PUM1
1567	ALDH1L1
1567	BPNT1
657042	PYGM
5289232	HSP90AA1
439764	ARAF
439764	GALM
123895	NOS3
123895	NOS2
123895	ARG1
123895	NOS1
439154	NOS1
439154	NQO1
439154	GSR
439154	CYB5R3
439154	TPR
439154	NQO2
439154	IVD
439154	XDH
439154	CRY1
439154	DPYD
439154	DLD
439154	TXNRD1
439154	ACAD8
439154	AIFM1
439154	POR
439154	ACADM
439154	GCDH
439154	DAO
439154	MAOA
449098	DUT
439154	ACADS
439154	MAOB
439154	FDXR
439154	FMO1
439154	ACOX1
439154	GFER
439154	MRSD
92199	PRS
165151	DTYMK
445463	TGM3
5791881	HPRT1
446662	PTPN1
5289534	RNASE1
5288565	HMGCR
5287468	CTSK
1031	LYZ
447327	THRB
447327	THRA
447271	THRB
444883	CS
656966	PDE4D
5287841	CDA
448108	RNASE1
447569	MAT1A
5281	FABP3
5281	ALB
444863	MBL2
447405	DTYMK
5280335	GLTP
29435	MAN1B1
29435	MNS1
5287610	AHCY
447531	SRC
446801	PYGM
5288245	ADA
4369101	CA2
9060	DAO
14181	BST1
14181	NMNAT1
14181	NMNAT3
162501	DTYMK
449394	TTR
657004	GRIA2
448575	GCDH
439731	CPO
439731	ARAF
710	BLVRB
710	PNPO
710	DHODH
710	RFK
710	NOS1
710	DPYD
710	POR
710	HAO2
710	FMN1
710	PPCDC
657044	PYGM
2734054	DPP4
143	FTCD
449201	NA
65091	DCD
4369172	CA2
107758	PDPK1
107758	ITPKA
107758	CYTH2
447076	PCK1
5287443	SRC
446274	CA2
119055	TPH1
119055	NOS2
446824	AHCY
657098	GRB2
444863	ACHE
5287919	PYGM
657108	PYGL
446873	PSPH
1387	CA2
3311411	CMA1
12793	SRC
107984	NOS3
5287488	SRC
2608	CDK2
66898	SULT2B1
65359	GSTM2
448662	PTPN1
688357	TPI1
688357	GSTM1
31275	TNFSF13B
31275	EPN1
31275	MVK
31275	TGFB3
5288532	CYC1
5288532	CYCS
5288532	CYP2C9
5287901	GRIA2
445533	NA
191243	RNASE1
5162682	XDH
2723698	CTSB
448117	GLO1
6323220	NOS3
5289420	CA2
4369285	COMT
448173	FKBP1A
448173	PPARD
5287877	AANAT
3364666	NA
1567	GLO1
1567	SERPINA1
97032	SULT1E1
168120	PDE4B
168120	HINT1
446752	DHFR
657043	PYGM
3991	ACHE
5687	CDK2
795	MB
795	NOS2
795	PIM1
795	LTA4H
795	ACPP
795	CYCS
795	CYC1
1836	MMP3
5288246	ADA
447329	IL2
151243	PPY
984	RHO
984	DBI
444746	PYGM
448573	CASP7
13195	CA2
13195	MB
13195	CA5A
6027	GALM
449346	ACPP
656959	PYGM
5388925	PPIA
79718	CBR1
60594	REN
448235	METAP2
445675	MGAT1
4474585	MB
439456	CYTH2
439456	EPN1
439456	PLCD1
439456	RDX
439456	ITPR1
439456	ITPKA
6131	UCK2
5326583	MB
5289122	CTSK
145729	DUT
13017	ADH4
5287982	ACADM
1174	UPRT
5288452	NA
72172	LTA4H
5289423	GRIK2
5289419	CDK5
449005	SLC25A4
70807	GNLY
6031	ABO
6031	GALT
6031	B3GAT1
6031	GGTA1
6031	GALE
6031	B3GAT3
6031	GYG1
5287643	AMY1A
5287643	AMY2A
5326819	ATIC
5287844	GSK3B
449392	RNASE1
449392	RNASE4
449021	NOS2
449021	NOS1
5288250	IL2
447066	IL2
5288988	CTSK
259994	LYZ
5886	AKR1B1
5886	AKR1C2
5886	HSD17B1
5886	NNT
5886	HSD11B1
5886	SPR
5886	DCXR
5886	IDH1
5886	AKR1C1
5886	NOS1
5886	G6PD
5886	DHFR
5886	MTHFD1
5886	AKR1C3
5886	BLVRB
5886	CRYZ
5886	HMGCR
5886	POR
5886	ME1
5886	AKR1A1
5886	DHRS11
5886	DECR1
5886	FDXR
5886	PTGR1
5886	ADH6
5886	MTDH
444260	AMN
439278	ENO1
5226	PNMT
449517	TPR
446783	PLA2G2A
448841	PLAU
1396	PTGS2
445720	PYGM
1543	DHODH
446986	PTPN1
444183	ANXA5
444200	ARAF
448477	CANT1
5288697	CDK2
449165	AMY2A
5287969	PYGM
5287969	CDK7
5287969	CDK5
5287969	CDK6
5287969	EGFR
5288813	ME2
5288813	CS
5288813	SYNC
18068	ABO
449379	NA
448970	HSP90AA1
4470566	TNFRSF1A
657038	PARP1
444818	ADSSL1
444818	ADSS
6369348	RNASE1
65098	OTC
57030	DHODH
5287550	SRC
4316	CA2
5288182	DAO
122623	PREP
4867	NAGA
5287668	CHIT1
107737	IMPA1
69672	DPYD
657096	CBR1
447954	PTPN1
12389	LSS
447167	PLA2G1B
1102	TPR
264	BCHE
5288242	ADA
447336	ACPP
5289321	CDK2
445564	CELA1
880	PLA2G1B
8333	CTSB
10132	ME2
447523	SRC
440190	DCPS
9257	CA2
5496599	CA2
447108	PDE5A
447108	PDE9A
4369171	CA2
2969	ALB
445707	GLO1
445707	GSTA1
5803	THRB
5958	GPI
2354	PRDX5
5287671	MAT1A
644065	HADH
5066	P4HB
5288658	ACTA1
222865	HSD17B1
5496872	FKBP1A
5326727	MAPK10
4469805	NQO1
447534	SRC
449124	CHIT1
446876	GM2A
446876	PLA2G1B
11668	PPBP
445375	ENO1
611002	PIM1
154234	NA
445722	PYGM
134497	DPP4
72886	PTPN1
72886	CDC25B
72886	CTSL1
72886	PRX
72886	GLIPR2
444410	SERPINC1
65374	DTYMK
445302	PTGS1
444766	PTPN1
1933	ACE
146719	PAH
6860	CA2
6860	MGAT1
6860	CDC25B
4359	EPHX2
45	ME2
3022	TTR
5289415	MMP9
5288834	DLG4
5288834	PTPN1
5288834	AKR1C3
5288834	PRKACA
5288834	NOS3
5288834	LYZ
5288834	SUMF2
5288834	SELP
5288834	HSP90AA1
5288834	RNASE1
5288834	PLA2G10
5288834	PYGL
5288834	CROT
5288834	BMP2
5288834	GFRA1
5288834	PLA2G1B
5288834	LAP3
5288834	CALM1
5288834	NUDC
5288834	CTNNA1
5288834	RAP1GAP
5288834	DUSP6
5288834	PPP5C
6030	UPRT
6030	GALT
6030	GGTA1
6030	B4GALT1
6030	ISG20
97538	GSTP1
443199	ISPD
448653	PITPNA
1758	CA2
7966	ADH1B
79034	ADH5
444758	GSTM2
347590	NOS3
347590	NOS1
8761	PLG
5289555	NOS1
447524	SRC
444695	PTPN1
448222	HSP90B1
444885	SELP
444885	SELE
444885	REG1A
444885	NA
444885	SIGLEC1
444885	AZGP1
444885	CES1
148140	PARP1
93082	PCK1
444450	RNASE1
68271	UROD
6323183	PLAU
5288162	BST1
5287974	REN
5288222	CDK2
82313	ACE
82313	ACHE
82313	GBA
82313	SIGLEC7
82313	IGHG1
448577	ESR1
445459	PYGL
5287584	RPIA
5289024	HEXB
5326935	HSP90AA1
447834	PTGS1
446134	PTGS1
3777159	AMD1
3777159	DCN
3777159	CANT1
5496736	FABP7
6323491	HSP90B1
3899541	GRIA2
448572	CASP7
101544	RNASE1
1032	CPO
1032	FABP4
5287799	CTSS
159961	AHCY
448294	ABO
447182	AMY2A
447182	GALM
448946	PIM1
4286	PLAU
448011	THRB
447905	NR1H2
13611	RNASE1
243	PRDX5
243	DAO
243	HRSP12
243	RAB9A
243	CPO
985	RHO
985	SEC14L2
985	FABP1
985	FABP4
985	FABP5
985	FABP3
985	HNF4G
985	CYP2C8
985	TRAPPC3
985	FABP2
5287617	ESR1
1550	DHODH
51	HIF1AN
656968	PDE4B
5289228	HSP90AA1
4478249	CMA1
4478249	GSTP1
4478249	ACHE
4478249	HSD11B1
4478249	B4GALT1
4478249	PIP
4478249	ARL3
4478249	CUTA
4478249	L3MBTL
4478249	BCHE
4478249	SFTPA1
74190	BCHE
5288606	PNMT
5287465	SRC
449186	CROT
449137	PIP
5288395	PYGM
5287864	CTSS
449035	XDH
4288	CA2
5289615	DTYMK
3857574	NR1H2
5288653	ACTA1
448769	FABP4
273	ISPD
104772	ESR2
446429	HEXB
446429	KCNMB2
447638	PREP
445049	PTGS2
4470978	CRABP1
4369102	CA2
446578	MBL2
5362422	MMP16
242332	SHBG
2380	SPR
2380	PTS
2380	DHFR
5288366	HAGH
5288634	CTSK
5287706	NOS1
5289310	MAOB
983	PAPOLA
5289227	HSP90AA1
6386	RNASE1
6386	METAP2
6386	CALM1
5362422	MMP8
971	SRC
[truncated: 3,387 more rows]
