# Supplementary material for: Predicting drug target interactions using meta-path-based semantic network analysis
Source: BMC Bioinformatics. 2016 Apr 12;17:160. doi: 10.1186/s12859-016-1005-x (PMC4830032; doi:10.1186/s12859-016-1005-x)
Supplement: Additional file 3: — (semantic_network_dataset.zip): it contains the semantic links of the augmented Chem2Bio2RDF graph and the labels for internal test set, which has been blinded out from training set. (ZIP 26931 kb) [file 12859_2016_1005_MOESM3_ESM.zip › semantic_network_dataset/node2class.txt]

http://bio2rdf.org/GO/GO:0000002	Gene ontology
http://bio2rdf.org/GO/GO:0000003	Gene ontology
http://bio2rdf.org/GO/GO:0000009	Gene ontology
http://bio2rdf.org/GO/GO:0000010	Gene ontology
http://bio2rdf.org/GO/GO:0000012	Gene ontology
http://bio2rdf.org/GO/GO:0000014	Gene ontology
http://bio2rdf.org/GO/GO:0000015	Gene ontology
http://bio2rdf.org/GO/GO:0000016	Gene ontology
http://bio2rdf.org/GO/GO:0000018	Gene ontology
http://bio2rdf.org/GO/GO:0000019	Gene ontology
http://bio2rdf.org/GO/GO:0000022	Gene ontology
http://bio2rdf.org/GO/GO:0000023	Gene ontology
http://bio2rdf.org/GO/GO:0000026	Gene ontology
http://bio2rdf.org/GO/GO:0000027	Gene ontology
http://bio2rdf.org/GO/GO:0000028	Gene ontology
http://bio2rdf.org/GO/GO:0000030	Gene ontology
http://bio2rdf.org/GO/GO:0000033	Gene ontology
http://bio2rdf.org/GO/GO:0000035	Gene ontology
http://bio2rdf.org/GO/GO:0000036	Gene ontology
http://bio2rdf.org/GO/GO:0000038	Gene ontology
http://bio2rdf.org/GO/GO:0000042	Gene ontology
http://bio2rdf.org/GO/GO:0000045	Gene ontology
http://bio2rdf.org/GO/GO:0000046	Gene ontology
http://bio2rdf.org/GO/GO:0000049	Gene ontology
http://bio2rdf.org/GO/GO:0000050	Gene ontology
http://bio2rdf.org/GO/GO:0000052	Gene ontology
http://bio2rdf.org/GO/GO:0000053	Gene ontology
http://bio2rdf.org/GO/GO:0000055	Gene ontology
http://bio2rdf.org/GO/GO:0000056	Gene ontology
http://bio2rdf.org/GO/GO:0000059	Gene ontology
http://bio2rdf.org/GO/GO:0000060	Gene ontology
http://bio2rdf.org/GO/GO:0000062	Gene ontology
http://bio2rdf.org/GO/GO:0000064	Gene ontology
http://bio2rdf.org/GO/GO:0000066	Gene ontology
http://bio2rdf.org/GO/GO:0000070	Gene ontology
http://bio2rdf.org/GO/GO:0000072	Gene ontology
http://bio2rdf.org/GO/GO:0000075	Gene ontology
http://bio2rdf.org/GO/GO:0000076	Gene ontology
http://bio2rdf.org/GO/GO:0000077	Gene ontology
http://bio2rdf.org/GO/GO:0000079	Gene ontology
http://bio2rdf.org/GO/GO:0000080	Gene ontology
http://bio2rdf.org/GO/GO:0000082	Gene ontology
http://bio2rdf.org/GO/GO:0000083	Gene ontology
http://bio2rdf.org/GO/GO:0000084	Gene ontology
http://bio2rdf.org/GO/GO:0000085	Gene ontology
http://bio2rdf.org/GO/GO:0000086	Gene ontology
http://bio2rdf.org/GO/GO:0000087	Gene ontology
http://bio2rdf.org/GO/GO:0000089	Gene ontology
http://bio2rdf.org/GO/GO:0000090	Gene ontology
http://bio2rdf.org/GO/GO:0000095	Gene ontology
http://bio2rdf.org/GO/GO:0000096	Gene ontology
http://bio2rdf.org/GO/GO:0000097	Gene ontology
http://bio2rdf.org/GO/GO:0000103	Gene ontology
http://bio2rdf.org/GO/GO:0000104	Gene ontology
http://bio2rdf.org/GO/GO:0000105	Gene ontology
http://bio2rdf.org/GO/GO:0000109	Gene ontology
http://bio2rdf.org/GO/GO:0000114	Gene ontology
http://bio2rdf.org/GO/GO:0000115	Gene ontology
http://bio2rdf.org/GO/GO:0000117	Gene ontology
http://bio2rdf.org/GO/GO:0000118	Gene ontology
http://bio2rdf.org/GO/GO:0000120	Gene ontology
http://bio2rdf.org/GO/GO:0000122	Gene ontology
http://bio2rdf.org/GO/GO:0000123	Gene ontology
http://bio2rdf.org/GO/GO:0000124	Gene ontology
http://bio2rdf.org/GO/GO:0000125	Gene ontology
http://bio2rdf.org/GO/GO:0000127	Gene ontology
http://bio2rdf.org/GO/GO:0000132	Gene ontology
http://bio2rdf.org/GO/GO:0000133	Gene ontology
http://bio2rdf.org/GO/GO:0000137	Gene ontology
http://bio2rdf.org/GO/GO:0000138	Gene ontology
http://bio2rdf.org/GO/GO:0000139	Gene ontology
http://bio2rdf.org/GO/GO:0000145	Gene ontology
http://bio2rdf.org/GO/GO:0000146	Gene ontology
http://bio2rdf.org/GO/GO:0000149	Gene ontology
http://bio2rdf.org/GO/GO:0000151	Gene ontology
http://bio2rdf.org/GO/GO:0000152	Gene ontology
http://bio2rdf.org/GO/GO:0000153	Gene ontology
http://bio2rdf.org/GO/GO:0000154	Gene ontology
http://bio2rdf.org/GO/GO:0000155	Gene ontology
http://bio2rdf.org/GO/GO:0000156	Gene ontology
http://bio2rdf.org/GO/GO:0000159	Gene ontology
http://bio2rdf.org/GO/GO:0000160	Gene ontology
http://bio2rdf.org/GO/GO:0000164	Gene ontology
http://bio2rdf.org/GO/GO:0000165	Gene ontology
http://bio2rdf.org/GO/GO:0000170	Gene ontology
http://bio2rdf.org/GO/GO:0000171	Gene ontology
http://bio2rdf.org/GO/GO:0000172	Gene ontology
http://bio2rdf.org/GO/GO:0000173	Gene ontology
http://bio2rdf.org/GO/GO:0000175	Gene ontology
http://bio2rdf.org/GO/GO:0000176	Gene ontology
http://bio2rdf.org/GO/GO:0000177	Gene ontology
http://bio2rdf.org/GO/GO:0000178	Gene ontology
http://bio2rdf.org/GO/GO:0000179	Gene ontology
http://bio2rdf.org/GO/GO:0000183	Gene ontology
http://bio2rdf.org/GO/GO:0000184	Gene ontology
http://bio2rdf.org/GO/GO:0000185	Gene ontology
http://bio2rdf.org/GO/GO:0000186	Gene ontology
http://bio2rdf.org/GO/GO:0000187	Gene ontology
http://bio2rdf.org/GO/GO:0000188	Gene ontology
http://bio2rdf.org/GO/GO:0000189	Gene ontology
http://bio2rdf.org/GO/GO:0000209	Gene ontology
http://bio2rdf.org/GO/GO:0000210	Gene ontology
http://bio2rdf.org/GO/GO:0000212	Gene ontology
http://bio2rdf.org/GO/GO:0000213	Gene ontology
http://bio2rdf.org/GO/GO:0000214	Gene ontology
http://bio2rdf.org/GO/GO:0000215	Gene ontology
http://bio2rdf.org/GO/GO:0000224	Gene ontology
http://bio2rdf.org/GO/GO:0000226	Gene ontology
http://bio2rdf.org/GO/GO:0000228	Gene ontology
http://bio2rdf.org/GO/GO:0000235	Gene ontology
http://bio2rdf.org/GO/GO:0000236	Gene ontology
http://bio2rdf.org/GO/GO:0000239	Gene ontology
http://bio2rdf.org/GO/GO:0000242	Gene ontology
http://bio2rdf.org/GO/GO:0000244	Gene ontology
http://bio2rdf.org/GO/GO:0000245	Gene ontology
http://bio2rdf.org/GO/GO:0000247	Gene ontology
http://bio2rdf.org/GO/GO:0000248	Gene ontology
http://bio2rdf.org/GO/GO:0000250	Gene ontology
http://bio2rdf.org/GO/GO:0000252	Gene ontology
http://bio2rdf.org/GO/GO:0000253	Gene ontology
http://bio2rdf.org/GO/GO:0000254	Gene ontology
http://bio2rdf.org/GO/GO:0000255	Gene ontology
http://bio2rdf.org/GO/GO:0000257	Gene ontology
http://bio2rdf.org/GO/GO:0000262	Gene ontology
http://bio2rdf.org/GO/GO:0000266	Gene ontology
http://bio2rdf.org/GO/GO:0000267	Gene ontology
http://bio2rdf.org/GO/GO:0000268	Gene ontology
http://bio2rdf.org/GO/GO:0000271	Gene ontology
http://bio2rdf.org/GO/GO:0000272	Gene ontology
http://bio2rdf.org/GO/GO:0000275	Gene ontology
http://bio2rdf.org/GO/GO:0000276	Gene ontology
http://bio2rdf.org/GO/GO:0000278	Gene ontology
http://bio2rdf.org/GO/GO:0000281	Gene ontology
http://bio2rdf.org/GO/GO:0000285	Gene ontology
http://bio2rdf.org/GO/GO:0000287	Gene ontology
http://bio2rdf.org/GO/GO:0000288	Gene ontology
http://bio2rdf.org/GO/GO:0000289	Gene ontology
http://bio2rdf.org/GO/GO:0000290	Gene ontology
http://bio2rdf.org/GO/GO:0000293	Gene ontology
http://bio2rdf.org/GO/GO:0000296	Gene ontology
http://bio2rdf.org/GO/GO:0000299	Gene ontology
http://bio2rdf.org/GO/GO:0000300	Gene ontology
http://bio2rdf.org/GO/GO:0000301	Gene ontology
http://bio2rdf.org/GO/GO:0000302	Gene ontology
http://bio2rdf.org/GO/GO:0000303	Gene ontology
http://bio2rdf.org/GO/GO:0000305	Gene ontology
http://bio2rdf.org/GO/GO:0000307	Gene ontology
http://bio2rdf.org/GO/GO:0000308	Gene ontology
http://bio2rdf.org/GO/GO:0000309	Gene ontology
http://bio2rdf.org/GO/GO:0000318	Gene ontology
http://bio2rdf.org/GO/GO:0000320	Gene ontology
http://bio2rdf.org/GO/GO:0000334	Gene ontology
http://bio2rdf.org/GO/GO:0000338	Gene ontology
http://bio2rdf.org/GO/GO:0000339	Gene ontology
http://bio2rdf.org/GO/GO:0000340	Gene ontology
http://bio2rdf.org/GO/GO:0000346	Gene ontology
http://bio2rdf.org/GO/GO:0000347	Gene ontology
http://bio2rdf.org/GO/GO:0000354	Gene ontology
http://bio2rdf.org/GO/GO:0000375	Gene ontology
http://bio2rdf.org/GO/GO:0000379	Gene ontology
http://bio2rdf.org/GO/GO:0000380	Gene ontology
http://bio2rdf.org/GO/GO:0000381	Gene ontology
http://bio2rdf.org/GO/GO:0000386	Gene ontology
http://bio2rdf.org/GO/GO:0000387	Gene ontology
http://bio2rdf.org/GO/GO:0000389	Gene ontology
http://bio2rdf.org/GO/GO:0000395	Gene ontology
http://bio2rdf.org/GO/GO:0000398	Gene ontology
http://bio2rdf.org/GO/GO:0000400	Gene ontology
http://bio2rdf.org/GO/GO:0000403	Gene ontology
http://bio2rdf.org/GO/GO:0000405	Gene ontology
http://bio2rdf.org/GO/GO:0000407	Gene ontology
http://bio2rdf.org/GO/GO:0000415	Gene ontology
http://bio2rdf.org/GO/GO:0000421	Gene ontology
http://bio2rdf.org/GO/GO:0000430	Gene ontology
http://bio2rdf.org/GO/GO:0000432	Gene ontology
http://bio2rdf.org/GO/GO:0000439	Gene ontology
http://bio2rdf.org/GO/GO:0000441	Gene ontology
http://bio2rdf.org/GO/GO:0000444	Gene ontology
http://bio2rdf.org/GO/GO:0000445	Gene ontology
http://bio2rdf.org/GO/GO:0000447	Gene ontology
http://bio2rdf.org/GO/GO:0000462	Gene ontology
http://bio2rdf.org/GO/GO:0000463	Gene ontology
http://bio2rdf.org/GO/GO:0000466	Gene ontology
http://bio2rdf.org/GO/GO:0000472	Gene ontology
http://bio2rdf.org/GO/GO:0000480	Gene ontology
http://bio2rdf.org/GO/GO:0000492	Gene ontology
http://bio2rdf.org/GO/GO:0000502	Gene ontology
http://bio2rdf.org/GO/GO:0000506	Gene ontology
http://bio2rdf.org/GO/GO:0000578	Gene ontology
http://bio2rdf.org/GO/GO:0000701	Gene ontology
http://bio2rdf.org/GO/GO:0000702	Gene ontology
http://bio2rdf.org/GO/GO:0000703	Gene ontology
http://bio2rdf.org/GO/GO:0000710	Gene ontology
http://bio2rdf.org/GO/GO:0000712	Gene ontology
http://bio2rdf.org/GO/GO:0000717	Gene ontology
http://bio2rdf.org/GO/GO:0000718	Gene ontology
http://bio2rdf.org/GO/GO:0000722	Gene ontology
http://bio2rdf.org/GO/GO:0000723	Gene ontology
http://bio2rdf.org/GO/GO:0000724	Gene ontology
http://bio2rdf.org/GO/GO:0000729	Gene ontology
http://bio2rdf.org/GO/GO:0000731	Gene ontology
http://bio2rdf.org/GO/GO:0000733	Gene ontology
http://bio2rdf.org/GO/GO:0000738	Gene ontology
http://bio2rdf.org/GO/GO:0000739	Gene ontology
http://bio2rdf.org/GO/GO:0000774	Gene ontology
http://bio2rdf.org/GO/GO:0000775	Gene ontology
http://bio2rdf.org/GO/GO:0000776	Gene ontology
http://bio2rdf.org/GO/GO:0000777	Gene ontology
http://bio2rdf.org/GO/GO:0000778	Gene ontology
http://bio2rdf.org/GO/GO:0000779	Gene ontology
http://bio2rdf.org/GO/GO:0000780	Gene ontology
http://bio2rdf.org/GO/GO:0000781	Gene ontology
http://bio2rdf.org/GO/GO:0000783	Gene ontology
http://bio2rdf.org/GO/GO:0000784	Gene ontology
http://bio2rdf.org/GO/GO:0000785	Gene ontology
http://bio2rdf.org/GO/GO:0000786	Gene ontology
http://bio2rdf.org/GO/GO:0000788	Gene ontology
http://bio2rdf.org/GO/GO:0000789	Gene ontology
http://bio2rdf.org/GO/GO:0000790	Gene ontology
http://bio2rdf.org/GO/GO:0000791	Gene ontology
http://bio2rdf.org/GO/GO:0000792	Gene ontology
http://bio2rdf.org/GO/GO:0000793	Gene ontology
http://bio2rdf.org/GO/GO:0000794	Gene ontology
http://bio2rdf.org/GO/GO:0000795	Gene ontology
http://bio2rdf.org/GO/GO:0000796	Gene ontology
http://bio2rdf.org/GO/GO:0000799	Gene ontology
http://bio2rdf.org/GO/GO:0000800	Gene ontology
http://bio2rdf.org/GO/GO:0000801	Gene ontology
http://bio2rdf.org/GO/GO:0000802	Gene ontology
http://bio2rdf.org/GO/GO:0000805	Gene ontology
http://bio2rdf.org/GO/GO:0000806	Gene ontology
http://bio2rdf.org/GO/GO:0000808	Gene ontology
http://bio2rdf.org/GO/GO:0000815	Gene ontology
http://bio2rdf.org/GO/GO:0000819	Gene ontology
http://bio2rdf.org/GO/GO:0000822	Gene ontology
http://bio2rdf.org/GO/GO:0000827	Gene ontology
http://bio2rdf.org/GO/GO:0000831	Gene ontology
http://bio2rdf.org/GO/GO:0000832	Gene ontology
http://bio2rdf.org/GO/GO:0000900	Gene ontology
http://bio2rdf.org/GO/GO:0000902	Gene ontology
http://bio2rdf.org/GO/GO:0000904	Gene ontology
http://bio2rdf.org/GO/GO:0000910	Gene ontology
http://bio2rdf.org/GO/GO:0000915	Gene ontology
http://bio2rdf.org/GO/GO:0000917	Gene ontology
http://bio2rdf.org/GO/GO:0000920	Gene ontology
http://bio2rdf.org/GO/GO:0000921	Gene ontology
http://bio2rdf.org/GO/GO:0000922	Gene ontology
http://bio2rdf.org/GO/GO:0000930	Gene ontology
http://bio2rdf.org/GO/GO:0000932	Gene ontology
http://bio2rdf.org/GO/GO:0000939	Gene ontology
http://bio2rdf.org/GO/GO:0000940	Gene ontology
http://bio2rdf.org/GO/GO:0000942	Gene ontology
http://bio2rdf.org/GO/GO:0000956	Gene ontology
http://bio2rdf.org/GO/GO:0000966	Gene ontology
http://bio2rdf.org/GO/GO:0001101	Gene ontology
http://bio2rdf.org/GO/GO:0001300	Gene ontology
http://bio2rdf.org/GO/GO:0001302	Gene ontology
http://bio2rdf.org/GO/GO:0001306	Gene ontology
http://bio2rdf.org/GO/GO:0001309	Gene ontology
http://bio2rdf.org/GO/GO:0001315	Gene ontology
http://bio2rdf.org/GO/GO:0001401	Gene ontology
http://bio2rdf.org/GO/GO:0001501	Gene ontology
http://bio2rdf.org/GO/GO:0001502	Gene ontology
http://bio2rdf.org/GO/GO:0001503	Gene ontology
http://bio2rdf.org/GO/GO:0001504	Gene ontology
http://bio2rdf.org/GO/GO:0001505	Gene ontology
http://bio2rdf.org/GO/GO:0001507	Gene ontology
http://bio2rdf.org/GO/GO:0001508	Gene ontology
http://bio2rdf.org/GO/GO:0001510	Gene ontology
http://bio2rdf.org/GO/GO:0001512	Gene ontology
http://bio2rdf.org/GO/GO:0001514	Gene ontology
http://bio2rdf.org/GO/GO:0001515	Gene ontology
http://bio2rdf.org/GO/GO:0001516	Gene ontology
http://bio2rdf.org/GO/GO:0001517	Gene ontology
http://bio2rdf.org/GO/GO:0001518	Gene ontology
http://bio2rdf.org/GO/GO:0001520	Gene ontology
http://bio2rdf.org/GO/GO:0001522	Gene ontology
http://bio2rdf.org/GO/GO:0001523	Gene ontology
http://bio2rdf.org/GO/GO:0001525	Gene ontology
http://bio2rdf.org/GO/GO:0001527	Gene ontology
http://bio2rdf.org/GO/GO:0001530	Gene ontology
http://bio2rdf.org/GO/GO:0001533	Gene ontology
http://bio2rdf.org/GO/GO:0001534	Gene ontology
http://bio2rdf.org/GO/GO:0001537	Gene ontology
http://bio2rdf.org/GO/GO:0001539	Gene ontology
http://bio2rdf.org/GO/GO:0001540	Gene ontology
http://bio2rdf.org/GO/GO:0001541	Gene ontology
http://bio2rdf.org/GO/GO:0001542	Gene ontology
http://bio2rdf.org/GO/GO:0001543	Gene ontology
http://bio2rdf.org/GO/GO:0001544	Gene ontology
http://bio2rdf.org/GO/GO:0001546	Gene ontology
http://bio2rdf.org/GO/GO:0001547	Gene ontology
http://bio2rdf.org/GO/GO:0001550	Gene ontology
http://bio2rdf.org/GO/GO:0001552	Gene ontology
http://bio2rdf.org/GO/GO:0001553	Gene ontology
http://bio2rdf.org/GO/GO:0001554	Gene ontology
http://bio2rdf.org/GO/GO:0001555	Gene ontology
http://bio2rdf.org/GO/GO:0001556	Gene ontology
http://bio2rdf.org/GO/GO:0001558	Gene ontology
http://bio2rdf.org/GO/GO:0001560	Gene ontology
http://bio2rdf.org/GO/GO:0001561	Gene ontology
http://bio2rdf.org/GO/GO:0001562	Gene ontology
http://bio2rdf.org/GO/GO:0001567	Gene ontology
http://bio2rdf.org/GO/GO:0001568	Gene ontology
http://bio2rdf.org/GO/GO:0001569	Gene ontology
http://bio2rdf.org/GO/GO:0001570	Gene ontology
http://bio2rdf.org/GO/GO:0001573	Gene ontology
http://bio2rdf.org/GO/GO:0001574	Gene ontology
http://bio2rdf.org/GO/GO:0001575	Gene ontology
http://bio2rdf.org/GO/GO:0001578	Gene ontology
http://bio2rdf.org/GO/GO:0001579	Gene ontology
http://bio2rdf.org/GO/GO:0001580	Gene ontology
http://bio2rdf.org/GO/GO:0001582	Gene ontology
http://bio2rdf.org/GO/GO:0001588	Gene ontology
http://bio2rdf.org/GO/GO:0001589	Gene ontology
http://bio2rdf.org/GO/GO:0001590	Gene ontology
http://bio2rdf.org/GO/GO:0001591	Gene ontology
http://bio2rdf.org/GO/GO:0001592	Gene ontology
http://bio2rdf.org/GO/GO:0001593	Gene ontology
http://bio2rdf.org/GO/GO:0001594	Gene ontology
http://bio2rdf.org/GO/GO:0001595	Gene ontology
http://bio2rdf.org/GO/GO:0001596	Gene ontology
http://bio2rdf.org/GO/GO:0001600	Gene ontology
http://bio2rdf.org/GO/GO:0001601	Gene ontology
http://bio2rdf.org/GO/GO:0001602	Gene ontology
http://bio2rdf.org/GO/GO:0001604	Gene ontology
http://bio2rdf.org/GO/GO:0001605	Gene ontology
http://bio2rdf.org/GO/GO:0001607	Gene ontology
http://bio2rdf.org/GO/GO:0001609	Gene ontology
http://bio2rdf.org/GO/GO:0001614	Gene ontology
http://bio2rdf.org/GO/GO:0001616	Gene ontology
http://bio2rdf.org/GO/GO:0001618	Gene ontology
http://bio2rdf.org/GO/GO:0001619	Gene ontology
http://bio2rdf.org/GO/GO:0001621	Gene ontology
http://bio2rdf.org/GO/GO:0001631	Gene ontology
http://bio2rdf.org/GO/GO:0001632	Gene ontology
http://bio2rdf.org/GO/GO:0001635	Gene ontology
http://bio2rdf.org/GO/GO:0001640	Gene ontology
http://bio2rdf.org/GO/GO:0001641	Gene ontology
http://bio2rdf.org/GO/GO:0001642	Gene ontology
http://bio2rdf.org/GO/GO:0001649	Gene ontology
http://bio2rdf.org/GO/GO:0001650	Gene ontology
http://bio2rdf.org/GO/GO:0001652	Gene ontology
http://bio2rdf.org/GO/GO:0001654	Gene ontology
http://bio2rdf.org/GO/GO:0001655	Gene ontology
http://bio2rdf.org/GO/GO:0001656	Gene ontology
http://bio2rdf.org/GO/GO:0001657	Gene ontology
http://bio2rdf.org/GO/GO:0001658	Gene ontology
http://bio2rdf.org/GO/GO:0001659	Gene ontology
http://bio2rdf.org/GO/GO:0001660	Gene ontology
http://bio2rdf.org/GO/GO:0001661	Gene ontology
http://bio2rdf.org/GO/GO:0001662	Gene ontology
http://bio2rdf.org/GO/GO:0001664	Gene ontology
http://bio2rdf.org/GO/GO:0001665	Gene ontology
http://bio2rdf.org/GO/GO:0001666	Gene ontology
http://bio2rdf.org/GO/GO:0001667	Gene ontology
http://bio2rdf.org/GO/GO:0001669	Gene ontology
http://bio2rdf.org/GO/GO:0001670	Gene ontology
http://bio2rdf.org/GO/GO:0001671	Gene ontology
http://bio2rdf.org/GO/GO:0001672	Gene ontology
http://bio2rdf.org/GO/GO:0001673	Gene ontology
http://bio2rdf.org/GO/GO:0001674	Gene ontology
http://bio2rdf.org/GO/GO:0001675	Gene ontology
http://bio2rdf.org/GO/GO:0001676	Gene ontology
http://bio2rdf.org/GO/GO:0001678	Gene ontology
http://bio2rdf.org/GO/GO:0001681	Gene ontology
http://bio2rdf.org/GO/GO:0001682	Gene ontology
http://bio2rdf.org/GO/GO:0001692	Gene ontology
http://bio2rdf.org/GO/GO:0001694	Gene ontology
http://bio2rdf.org/GO/GO:0001696	Gene ontology
http://bio2rdf.org/GO/GO:0001701	Gene ontology
http://bio2rdf.org/GO/GO:0001702	Gene ontology
http://bio2rdf.org/GO/GO:0001705	Gene ontology
http://bio2rdf.org/GO/GO:0001706	Gene ontology
http://bio2rdf.org/GO/GO:0001707	Gene ontology
http://bio2rdf.org/GO/GO:0001708	Gene ontology
http://bio2rdf.org/GO/GO:0001709	Gene ontology
http://bio2rdf.org/GO/GO:0001710	Gene ontology
http://bio2rdf.org/GO/GO:0001711	Gene ontology
http://bio2rdf.org/GO/GO:0001716	Gene ontology
http://bio2rdf.org/GO/GO:0001725	Gene ontology
http://bio2rdf.org/GO/GO:0001726	Gene ontology
http://bio2rdf.org/GO/GO:0001727	Gene ontology
http://bio2rdf.org/GO/GO:0001729	Gene ontology
http://bio2rdf.org/GO/GO:0001730	Gene ontology
http://bio2rdf.org/GO/GO:0001731	Gene ontology
http://bio2rdf.org/GO/GO:0001732	Gene ontology
http://bio2rdf.org/GO/GO:0001733	Gene ontology
http://bio2rdf.org/GO/GO:0001735	Gene ontology
http://bio2rdf.org/GO/GO:0001736	Gene ontology
http://bio2rdf.org/GO/GO:0001738	Gene ontology
http://bio2rdf.org/GO/GO:0001739	Gene ontology
http://bio2rdf.org/GO/GO:0001740	Gene ontology
http://bio2rdf.org/GO/GO:0001741	Gene ontology
http://bio2rdf.org/GO/GO:0001750	Gene ontology
http://bio2rdf.org/GO/GO:0001754	Gene ontology
http://bio2rdf.org/GO/GO:0001755	Gene ontology
http://bio2rdf.org/GO/GO:0001756	Gene ontology
http://bio2rdf.org/GO/GO:0001757	Gene ontology
http://bio2rdf.org/GO/GO:0001758	Gene ontology
http://bio2rdf.org/GO/GO:0001759	Gene ontology
http://bio2rdf.org/GO/GO:0001760	Gene ontology
http://bio2rdf.org/GO/GO:0001763	Gene ontology
http://bio2rdf.org/GO/GO:0001764	Gene ontology
http://bio2rdf.org/GO/GO:0001766	Gene ontology
http://bio2rdf.org/GO/GO:0001768	Gene ontology
http://bio2rdf.org/GO/GO:0001771	Gene ontology
http://bio2rdf.org/GO/GO:0001772	Gene ontology
http://bio2rdf.org/GO/GO:0001773	Gene ontology
http://bio2rdf.org/GO/GO:0001774	Gene ontology
http://bio2rdf.org/GO/GO:0001775	Gene ontology
http://bio2rdf.org/GO/GO:0001776	Gene ontology
http://bio2rdf.org/GO/GO:0001778	Gene ontology
http://bio2rdf.org/GO/GO:0001779	Gene ontology
http://bio2rdf.org/GO/GO:0001781	Gene ontology
http://bio2rdf.org/GO/GO:0001782	Gene ontology
http://bio2rdf.org/GO/GO:0001783	Gene ontology
http://bio2rdf.org/GO/GO:0001784	Gene ontology
http://bio2rdf.org/GO/GO:0001785	Gene ontology
http://bio2rdf.org/GO/GO:0001786	Gene ontology
http://bio2rdf.org/GO/GO:0001787	Gene ontology
http://bio2rdf.org/GO/GO:0001798	Gene ontology
http://bio2rdf.org/GO/GO:0001808	Gene ontology
http://bio2rdf.org/GO/GO:0001812	Gene ontology
http://bio2rdf.org/GO/GO:0001816	Gene ontology
http://bio2rdf.org/GO/GO:0001817	Gene ontology
http://bio2rdf.org/GO/GO:0001818	Gene ontology
http://bio2rdf.org/GO/GO:0001819	Gene ontology
http://bio2rdf.org/GO/GO:0001820	Gene ontology
http://bio2rdf.org/GO/GO:0001821	Gene ontology
http://bio2rdf.org/GO/GO:0001822	Gene ontology
http://bio2rdf.org/GO/GO:0001823	Gene ontology
http://bio2rdf.org/GO/GO:0001824	Gene ontology
http://bio2rdf.org/GO/GO:0001825	Gene ontology
http://bio2rdf.org/GO/GO:0001826	Gene ontology
http://bio2rdf.org/GO/GO:0001829	Gene ontology
http://bio2rdf.org/GO/GO:0001830	Gene ontology
http://bio2rdf.org/GO/GO:0001831	Gene ontology
http://bio2rdf.org/GO/GO:0001832	Gene ontology
http://bio2rdf.org/GO/GO:0001833	Gene ontology
http://bio2rdf.org/GO/GO:0001835	Gene ontology
http://bio2rdf.org/GO/GO:0001836	Gene ontology
http://bio2rdf.org/GO/GO:0001837	Gene ontology
http://bio2rdf.org/GO/GO:0001838	Gene ontology
http://bio2rdf.org/GO/GO:0001839	Gene ontology
http://bio2rdf.org/GO/GO:0001841	Gene ontology
http://bio2rdf.org/GO/GO:0001842	Gene ontology
http://bio2rdf.org/GO/GO:0001843	Gene ontology
http://bio2rdf.org/GO/GO:0001845	Gene ontology
http://bio2rdf.org/GO/GO:0001846	Gene ontology
http://bio2rdf.org/GO/GO:0001847	Gene ontology
http://bio2rdf.org/GO/GO:0001848	Gene ontology
http://bio2rdf.org/GO/GO:0001849	Gene ontology
http://bio2rdf.org/GO/GO:0001850	Gene ontology
http://bio2rdf.org/GO/GO:0001866	Gene ontology
http://bio2rdf.org/GO/GO:0001867	Gene ontology
http://bio2rdf.org/GO/GO:0001869	Gene ontology
http://bio2rdf.org/GO/GO:0001872	Gene ontology
http://bio2rdf.org/GO/GO:0001874	Gene ontology
http://bio2rdf.org/GO/GO:0001875	Gene ontology
http://bio2rdf.org/GO/GO:0001878	Gene ontology
http://bio2rdf.org/GO/GO:0001879	Gene ontology
http://bio2rdf.org/GO/GO:0001880	Gene ontology
http://bio2rdf.org/GO/GO:0001881	Gene ontology
http://bio2rdf.org/GO/GO:0001882	Gene ontology
http://bio2rdf.org/GO/GO:0001883	Gene ontology
http://bio2rdf.org/GO/GO:0001885	Gene ontology
http://bio2rdf.org/GO/GO:0001886	Gene ontology
http://bio2rdf.org/GO/GO:0001888	Gene ontology
http://bio2rdf.org/GO/GO:0001889	Gene ontology
http://bio2rdf.org/GO/GO:0001890	Gene ontology
http://bio2rdf.org/GO/GO:0001891	Gene ontology
http://bio2rdf.org/GO/GO:0001892	Gene ontology
http://bio2rdf.org/GO/GO:0001893	Gene ontology
http://bio2rdf.org/GO/GO:0001894	Gene ontology
http://bio2rdf.org/GO/GO:0001895	Gene ontology
http://bio2rdf.org/GO/GO:0001906	Gene ontology
http://bio2rdf.org/GO/GO:0001909	Gene ontology
http://bio2rdf.org/GO/GO:0001910	Gene ontology
http://bio2rdf.org/GO/GO:0001912	Gene ontology
http://bio2rdf.org/GO/GO:0001915	Gene ontology
http://bio2rdf.org/GO/GO:0001916	Gene ontology
http://bio2rdf.org/GO/GO:0001917	Gene ontology
http://bio2rdf.org/GO/GO:0001918	Gene ontology
http://bio2rdf.org/GO/GO:0001919	Gene ontology
http://bio2rdf.org/GO/GO:0001920	Gene ontology
http://bio2rdf.org/GO/GO:0001921	Gene ontology
http://bio2rdf.org/GO/GO:0001922	Gene ontology
http://bio2rdf.org/GO/GO:0001923	Gene ontology
http://bio2rdf.org/GO/GO:0001928	Gene ontology
http://bio2rdf.org/GO/GO:0001931	Gene ontology
http://bio2rdf.org/GO/GO:0001932	Gene ontology
http://bio2rdf.org/GO/GO:0001933	Gene ontology
http://bio2rdf.org/GO/GO:0001934	Gene ontology
http://bio2rdf.org/GO/GO:0001935	Gene ontology
http://bio2rdf.org/GO/GO:0001936	Gene ontology
http://bio2rdf.org/GO/GO:0001937	Gene ontology
http://bio2rdf.org/GO/GO:0001938	Gene ontology
http://bio2rdf.org/GO/GO:0001939	Gene ontology
http://bio2rdf.org/GO/GO:0001940	Gene ontology
http://bio2rdf.org/GO/GO:0001941	Gene ontology
http://bio2rdf.org/GO/GO:0001942	Gene ontology
http://bio2rdf.org/GO/GO:0001944	Gene ontology
http://bio2rdf.org/GO/GO:0001945	Gene ontology
http://bio2rdf.org/GO/GO:0001946	Gene ontology
http://bio2rdf.org/GO/GO:0001947	Gene ontology
http://bio2rdf.org/GO/GO:0001948	Gene ontology
http://bio2rdf.org/GO/GO:0001950	Gene ontology
http://bio2rdf.org/GO/GO:0001952	Gene ontology
http://bio2rdf.org/GO/GO:0001953	Gene ontology
http://bio2rdf.org/GO/GO:0001954	Gene ontology
http://bio2rdf.org/GO/GO:0001955	Gene ontology
http://bio2rdf.org/GO/GO:0001956	Gene ontology
http://bio2rdf.org/GO/GO:0001957	Gene ontology
http://bio2rdf.org/GO/GO:0001958	Gene ontology
http://bio2rdf.org/GO/GO:0001959	Gene ontology
http://bio2rdf.org/GO/GO:0001960	Gene ontology
http://bio2rdf.org/GO/GO:0001961	Gene ontology
http://bio2rdf.org/GO/GO:0001963	Gene ontology
http://bio2rdf.org/GO/GO:0001964	Gene ontology
http://bio2rdf.org/GO/GO:0001965	Gene ontology
http://bio2rdf.org/GO/GO:0001967	Gene ontology
http://bio2rdf.org/GO/GO:0001968	Gene ontology
http://bio2rdf.org/GO/GO:0001970	Gene ontology
http://bio2rdf.org/GO/GO:0001972	Gene ontology
http://bio2rdf.org/GO/GO:0001973	Gene ontology
http://bio2rdf.org/GO/GO:0001974	Gene ontology
http://bio2rdf.org/GO/GO:0001975	Gene ontology
http://bio2rdf.org/GO/GO:0001976	Gene ontology
http://bio2rdf.org/GO/GO:0001980	Gene ontology
http://bio2rdf.org/GO/GO:0001987	Gene ontology
http://bio2rdf.org/GO/GO:0001988	Gene ontology
http://bio2rdf.org/GO/GO:0001991	Gene ontology
http://bio2rdf.org/GO/GO:0001992	Gene ontology
http://bio2rdf.org/GO/GO:0001994	Gene ontology
http://bio2rdf.org/GO/GO:0001996	Gene ontology
http://bio2rdf.org/GO/GO:0001997	Gene ontology
http://bio2rdf.org/GO/GO:0001998	Gene ontology
http://bio2rdf.org/GO/GO:0001999	Gene ontology
http://bio2rdf.org/GO/GO:0002001	Gene ontology
http://bio2rdf.org/GO/GO:0002003	Gene ontology
http://bio2rdf.org/GO/GO:0002005	Gene ontology
http://bio2rdf.org/GO/GO:0002009	Gene ontology
http://bio2rdf.org/GO/GO:0002011	Gene ontology
http://bio2rdf.org/GO/GO:0002016	Gene ontology
http://bio2rdf.org/GO/GO:0002017	Gene ontology
http://bio2rdf.org/GO/GO:0002019	Gene ontology
http://bio2rdf.org/GO/GO:0002020	Gene ontology
http://bio2rdf.org/GO/GO:0002021	Gene ontology
http://bio2rdf.org/GO/GO:0002023	Gene ontology
http://bio2rdf.org/GO/GO:0002024	Gene ontology
http://bio2rdf.org/GO/GO:0002025	Gene ontology
http://bio2rdf.org/GO/GO:0002026	Gene ontology
http://bio2rdf.org/GO/GO:0002027	Gene ontology
http://bio2rdf.org/GO/GO:0002028	Gene ontology
http://bio2rdf.org/GO/GO:0002029	Gene ontology
http://bio2rdf.org/GO/GO:0002031	Gene ontology
http://bio2rdf.org/GO/GO:0002032	Gene ontology
http://bio2rdf.org/GO/GO:0002033	Gene ontology
http://bio2rdf.org/GO/GO:0002034	Gene ontology
http://bio2rdf.org/GO/GO:0002035	Gene ontology
http://bio2rdf.org/GO/GO:0002036	Gene ontology
http://bio2rdf.org/GO/GO:0002037	Gene ontology
http://bio2rdf.org/GO/GO:0002039	Gene ontology
http://bio2rdf.org/GO/GO:0002040	Gene ontology
http://bio2rdf.org/GO/GO:0002041	Gene ontology
http://bio2rdf.org/GO/GO:0002042	Gene ontology
http://bio2rdf.org/GO/GO:0002043	Gene ontology
http://bio2rdf.org/GO/GO:0002046	Gene ontology
http://bio2rdf.org/GO/GO:0002051	Gene ontology
http://bio2rdf.org/GO/GO:0002052	Gene ontology
http://bio2rdf.org/GO/GO:0002053	Gene ontology
http://bio2rdf.org/GO/GO:0002055	Gene ontology
http://bio2rdf.org/GO/GO:0002058	Gene ontology
http://bio2rdf.org/GO/GO:0002059	Gene ontology
http://bio2rdf.org/GO/GO:0002060	Gene ontology
http://bio2rdf.org/GO/GO:0002062	Gene ontology
http://bio2rdf.org/GO/GO:0002063	Gene ontology
http://bio2rdf.org/GO/GO:0002064	Gene ontology
http://bio2rdf.org/GO/GO:0002066	Gene ontology
http://bio2rdf.org/GO/GO:0002070	Gene ontology
http://bio2rdf.org/GO/GO:0002071	Gene ontology
http://bio2rdf.org/GO/GO:0002072	Gene ontology
http://bio2rdf.org/GO/GO:0002074	Gene ontology
http://bio2rdf.org/GO/GO:0002076	Gene ontology
http://bio2rdf.org/GO/GO:0002079	Gene ontology
http://bio2rdf.org/GO/GO:0002080	Gene ontology
http://bio2rdf.org/GO/GO:0002082	Gene ontology
http://bio2rdf.org/GO/GO:0002084	Gene ontology
http://bio2rdf.org/GO/GO:0002085	Gene ontology
http://bio2rdf.org/GO/GO:0002086	Gene ontology
http://bio2rdf.org/GO/GO:0002087	Gene ontology
http://bio2rdf.org/GO/GO:0002088	Gene ontology
http://bio2rdf.org/GO/GO:0002089	Gene ontology
http://bio2rdf.org/GO/GO:0002092	Gene ontology
http://bio2rdf.org/GO/GO:0002098	Gene ontology
http://bio2rdf.org/GO/GO:0002102	Gene ontology
http://bio2rdf.org/GO/GO:0002114	Gene ontology
http://bio2rdf.org/GO/GO:0002115	Gene ontology
http://bio2rdf.org/GO/GO:0002118	Gene ontology
http://bio2rdf.org/GO/GO:0002125	Gene ontology
http://bio2rdf.org/GO/GO:0002133	Gene ontology
http://bio2rdf.org/GO/GO:0002138	Gene ontology
http://bio2rdf.org/GO/GO:0002142	Gene ontology
http://bio2rdf.org/GO/GO:0002151	Gene ontology
http://bio2rdf.org/GO/GO:0002153	Gene ontology
http://bio2rdf.org/GO/GO:0002155	Gene ontology
http://bio2rdf.org/GO/GO:0002158	Gene ontology
http://bio2rdf.org/GO/GO:0002159	Gene ontology
http://bio2rdf.org/GO/GO:0002162	Gene ontology
http://bio2rdf.org/GO/GO:0002166	Gene ontology
http://bio2rdf.org/GO/GO:0002209	Gene ontology
http://bio2rdf.org/GO/GO:0002218	Gene ontology
http://bio2rdf.org/GO/GO:0002223	Gene ontology
http://bio2rdf.org/GO/GO:0002224	Gene ontology
http://bio2rdf.org/GO/GO:0002227	Gene ontology
http://bio2rdf.org/GO/GO:0002230	Gene ontology
http://bio2rdf.org/GO/GO:0002232	Gene ontology
http://bio2rdf.org/GO/GO:0002237	Gene ontology
http://bio2rdf.org/GO/GO:0002238	Gene ontology
http://bio2rdf.org/GO/GO:0002244	Gene ontology
http://bio2rdf.org/GO/GO:0002246	Gene ontology
http://bio2rdf.org/GO/GO:0002248	Gene ontology
http://bio2rdf.org/GO/GO:0002250	Gene ontology
http://bio2rdf.org/GO/GO:0002253	Gene ontology
http://bio2rdf.org/GO/GO:0002260	Gene ontology
http://bio2rdf.org/GO/GO:0002262	Gene ontology
http://bio2rdf.org/GO/GO:0002268	Gene ontology
http://bio2rdf.org/GO/GO:0002281	Gene ontology
http://bio2rdf.org/GO/GO:0002282	Gene ontology
http://bio2rdf.org/GO/GO:0002286	Gene ontology
http://bio2rdf.org/GO/GO:0002291	Gene ontology
http://bio2rdf.org/GO/GO:0002302	Gene ontology
http://bio2rdf.org/GO/GO:0002309	Gene ontology
http://bio2rdf.org/GO/GO:0002313	Gene ontology
http://bio2rdf.org/GO/GO:0002314	Gene ontology
http://bio2rdf.org/GO/GO:0002315	Gene ontology
http://bio2rdf.org/GO/GO:0002316	Gene ontology
http://bio2rdf.org/GO/GO:0002317	Gene ontology
http://bio2rdf.org/GO/GO:0002318	Gene ontology
http://bio2rdf.org/GO/GO:0002320	Gene ontology
http://bio2rdf.org/GO/GO:0002323	Gene ontology
http://bio2rdf.org/GO/GO:0002326	Gene ontology
http://bio2rdf.org/GO/GO:0002328	Gene ontology
http://bio2rdf.org/GO/GO:0002329	Gene ontology
http://bio2rdf.org/GO/GO:0002331	Gene ontology
http://bio2rdf.org/GO/GO:0002347	Gene ontology
http://bio2rdf.org/GO/GO:0002353	Gene ontology
http://bio2rdf.org/GO/GO:0002355	Gene ontology
http://bio2rdf.org/GO/GO:0002358	Gene ontology
http://bio2rdf.org/GO/GO:0002360	Gene ontology
http://bio2rdf.org/GO/GO:0002367	Gene ontology
http://bio2rdf.org/GO/GO:0002368	Gene ontology
http://bio2rdf.org/GO/GO:0002369	Gene ontology
http://bio2rdf.org/GO/GO:0002377	Gene ontology
http://bio2rdf.org/GO/GO:0002378	Gene ontology
http://bio2rdf.org/GO/GO:0002381	Gene ontology
http://bio2rdf.org/GO/GO:0002384	Gene ontology
http://bio2rdf.org/GO/GO:0002407	Gene ontology
http://bio2rdf.org/GO/GO:0002418	Gene ontology
http://bio2rdf.org/GO/GO:0002429	Gene ontology
http://bio2rdf.org/GO/GO:0002430	Gene ontology
http://bio2rdf.org/GO/GO:0002432	Gene ontology
http://bio2rdf.org/GO/GO:0002437	Gene ontology
http://bio2rdf.org/GO/GO:0002438	Gene ontology
http://bio2rdf.org/GO/GO:0002439	Gene ontology
http://bio2rdf.org/GO/GO:0002443	Gene ontology
http://bio2rdf.org/GO/GO:0002446	Gene ontology
http://bio2rdf.org/GO/GO:0002448	Gene ontology
http://bio2rdf.org/GO/GO:0002455	Gene ontology
http://bio2rdf.org/GO/GO:0002456	Gene ontology
http://bio2rdf.org/GO/GO:0002457	Gene ontology
http://bio2rdf.org/GO/GO:0002467	Gene ontology
http://bio2rdf.org/GO/GO:0002474	Gene ontology
http://bio2rdf.org/GO/GO:0002481	Gene ontology
http://bio2rdf.org/GO/GO:0002489	Gene ontology
http://bio2rdf.org/GO/GO:0002502	Gene ontology
http://bio2rdf.org/GO/GO:0002504	Gene ontology
http://bio2rdf.org/GO/GO:0002507	Gene ontology
http://bio2rdf.org/GO/GO:0002508	Gene ontology
http://bio2rdf.org/GO/GO:0002513	Gene ontology
http://bio2rdf.org/GO/GO:0002520	Gene ontology
http://bio2rdf.org/GO/GO:0002523	Gene ontology
http://bio2rdf.org/GO/GO:0002525	Gene ontology
http://bio2rdf.org/GO/GO:0002526	Gene ontology
http://bio2rdf.org/GO/GO:0002532	Gene ontology
http://bio2rdf.org/GO/GO:0002534	Gene ontology
http://bio2rdf.org/GO/GO:0002536	Gene ontology
http://bio2rdf.org/GO/GO:0002537	Gene ontology
http://bio2rdf.org/GO/GO:0002541	Gene ontology
http://bio2rdf.org/GO/GO:0002542	Gene ontology
http://bio2rdf.org/GO/GO:0002543	Gene ontology
http://bio2rdf.org/GO/GO:0002544	Gene ontology
http://bio2rdf.org/GO/GO:0002548	Gene ontology
http://bio2rdf.org/GO/GO:0002553	Gene ontology
http://bio2rdf.org/GO/GO:0002554	Gene ontology
http://bio2rdf.org/GO/GO:0002561	Gene ontology
http://bio2rdf.org/GO/GO:0002572	Gene ontology
http://bio2rdf.org/GO/GO:0002573	Gene ontology
http://bio2rdf.org/GO/GO:0002575	Gene ontology
http://bio2rdf.org/GO/GO:0002576	Gene ontology
http://bio2rdf.org/GO/GO:0002581	Gene ontology
http://bio2rdf.org/GO/GO:0002605	Gene ontology
http://bio2rdf.org/GO/GO:0002606	Gene ontology
http://bio2rdf.org/GO/GO:0002635	Gene ontology
http://bio2rdf.org/GO/GO:0002636	Gene ontology
http://bio2rdf.org/GO/GO:0002639	Gene ontology
http://bio2rdf.org/GO/GO:0002642	Gene ontology
http://bio2rdf.org/GO/GO:0002651	Gene ontology
http://bio2rdf.org/GO/GO:0002663	Gene ontology
http://bio2rdf.org/GO/GO:0002666	Gene ontology
http://bio2rdf.org/GO/GO:0002669	Gene ontology
http://bio2rdf.org/GO/GO:0002674	Gene ontology
http://bio2rdf.org/GO/GO:0002675	Gene ontology
http://bio2rdf.org/GO/GO:0002678	Gene ontology
http://bio2rdf.org/GO/GO:0002679	Gene ontology
http://bio2rdf.org/GO/GO:0002682	Gene ontology
http://bio2rdf.org/GO/GO:0002684	Gene ontology
http://bio2rdf.org/GO/GO:0002686	Gene ontology
http://bio2rdf.org/GO/GO:0002687	Gene ontology
http://bio2rdf.org/GO/GO:0002689	Gene ontology
http://bio2rdf.org/GO/GO:0002690	Gene ontology
http://bio2rdf.org/GO/GO:0002691	Gene ontology
http://bio2rdf.org/GO/GO:0002693	Gene ontology
http://bio2rdf.org/GO/GO:0002709	Gene ontology
http://bio2rdf.org/GO/GO:0002711	Gene ontology
http://bio2rdf.org/GO/GO:0002725	Gene ontology
http://bio2rdf.org/GO/GO:0002726	Gene ontology
http://bio2rdf.org/GO/GO:0002729	Gene ontology
http://bio2rdf.org/GO/GO:0002740	Gene ontology
http://bio2rdf.org/GO/GO:0002741	Gene ontology
http://bio2rdf.org/GO/GO:0002752	Gene ontology
http://bio2rdf.org/GO/GO:0002755	Gene ontology
http://bio2rdf.org/GO/GO:0002756	Gene ontology
http://bio2rdf.org/GO/GO:0002758	Gene ontology
http://bio2rdf.org/GO/GO:0002761	Gene ontology
http://bio2rdf.org/GO/GO:0002762	Gene ontology
http://bio2rdf.org/GO/GO:0002763	Gene ontology
http://bio2rdf.org/GO/GO:0002765	Gene ontology
http://bio2rdf.org/GO/GO:0002768	Gene ontology
http://bio2rdf.org/GO/GO:0002769	Gene ontology
http://bio2rdf.org/GO/GO:0002790	Gene ontology
http://bio2rdf.org/GO/GO:0002792	Gene ontology
http://bio2rdf.org/GO/GO:0002793	Gene ontology
http://bio2rdf.org/GO/GO:0002821	Gene ontology
http://bio2rdf.org/GO/GO:0002827	Gene ontology
http://bio2rdf.org/GO/GO:0002829	Gene ontology
http://bio2rdf.org/GO/GO:0002830	Gene ontology
http://bio2rdf.org/GO/GO:0002839	Gene ontology
http://bio2rdf.org/GO/GO:0002842	Gene ontology
http://bio2rdf.org/GO/GO:0002860	Gene ontology
http://bio2rdf.org/GO/GO:0002862	Gene ontology
http://bio2rdf.org/GO/GO:0002866	Gene ontology
http://bio2rdf.org/GO/GO:0002882	Gene ontology
http://bio2rdf.org/GO/GO:0002891	Gene ontology
http://bio2rdf.org/GO/GO:0002897	Gene ontology
http://bio2rdf.org/GO/GO:0002902	Gene ontology
http://bio2rdf.org/GO/GO:0002903	Gene ontology
http://bio2rdf.org/GO/GO:0002904	Gene ontology
http://bio2rdf.org/GO/GO:0002906	Gene ontology
http://bio2rdf.org/GO/GO:0002920	Gene ontology
http://bio2rdf.org/GO/GO:0002924	Gene ontology
http://bio2rdf.org/GO/GO:0002925	Gene ontology
http://bio2rdf.org/GO/GO:0003006	Gene ontology
http://bio2rdf.org/GO/GO:0003007	Gene ontology
http://bio2rdf.org/GO/GO:0003009	Gene ontology
http://bio2rdf.org/GO/GO:0003012	Gene ontology
http://bio2rdf.org/GO/GO:0003014	Gene ontology
http://bio2rdf.org/GO/GO:0003016	Gene ontology
http://bio2rdf.org/GO/GO:0003032	Gene ontology
http://bio2rdf.org/GO/GO:0003050	Gene ontology
http://bio2rdf.org/GO/GO:0003051	Gene ontology
http://bio2rdf.org/GO/GO:0003056	Gene ontology
http://bio2rdf.org/GO/GO:0003058	Gene ontology
http://bio2rdf.org/GO/GO:0003065	Gene ontology
http://bio2rdf.org/GO/GO:0003069	Gene ontology
http://bio2rdf.org/GO/GO:0003077	Gene ontology
http://bio2rdf.org/GO/GO:0003078	Gene ontology
http://bio2rdf.org/GO/GO:0003079	Gene ontology
http://bio2rdf.org/GO/GO:0003080	Gene ontology
http://bio2rdf.org/GO/GO:0003081	Gene ontology
http://bio2rdf.org/GO/GO:0003084	Gene ontology
http://bio2rdf.org/GO/GO:0003085	Gene ontology
http://bio2rdf.org/GO/GO:0003091	Gene ontology
http://bio2rdf.org/GO/GO:0003097	Gene ontology
http://bio2rdf.org/GO/GO:0003099	Gene ontology
http://bio2rdf.org/GO/GO:0003100	Gene ontology
http://bio2rdf.org/GO/GO:0003103	Gene ontology
http://bio2rdf.org/GO/GO:0003105	Gene ontology
http://bio2rdf.org/GO/GO:0003108	Gene ontology
http://bio2rdf.org/GO/GO:0003130	Gene ontology
http://bio2rdf.org/GO/GO:0003136	Gene ontology
http://bio2rdf.org/GO/GO:0003139	Gene ontology
http://bio2rdf.org/GO/GO:0003148	Gene ontology
http://bio2rdf.org/GO/GO:0003151	Gene ontology
http://bio2rdf.org/GO/GO:0003160	Gene ontology
http://bio2rdf.org/GO/GO:0003161	Gene ontology
http://bio2rdf.org/GO/GO:0003166	Gene ontology
http://bio2rdf.org/GO/GO:0003168	Gene ontology
http://bio2rdf.org/GO/GO:0003179	Gene ontology
http://bio2rdf.org/GO/GO:0003180	Gene ontology
http://bio2rdf.org/GO/GO:0003197	Gene ontology
http://bio2rdf.org/GO/GO:0003211	Gene ontology
http://bio2rdf.org/GO/GO:0003215	Gene ontology
http://bio2rdf.org/GO/GO:0003218	Gene ontology
http://bio2rdf.org/GO/GO:0003219	Gene ontology
http://bio2rdf.org/GO/GO:0003222	Gene ontology
http://bio2rdf.org/GO/GO:0003236	Gene ontology
http://bio2rdf.org/GO/GO:0003241	Gene ontology
http://bio2rdf.org/GO/GO:0003259	Gene ontology
http://bio2rdf.org/GO/GO:0003278	Gene ontology
http://bio2rdf.org/GO/GO:0003279	Gene ontology
http://bio2rdf.org/GO/GO:0003281	Gene ontology
http://bio2rdf.org/GO/GO:0003285	Gene ontology
http://bio2rdf.org/GO/GO:0003289	Gene ontology
http://bio2rdf.org/GO/GO:0003309	Gene ontology
http://bio2rdf.org/GO/GO:0003310	Gene ontology
http://bio2rdf.org/GO/GO:0003311	Gene ontology
http://bio2rdf.org/GO/GO:0003323	Gene ontology
http://bio2rdf.org/GO/GO:0003326	Gene ontology
http://bio2rdf.org/GO/GO:0003327	Gene ontology
http://bio2rdf.org/GO/GO:0003329	Gene ontology
http://bio2rdf.org/GO/GO:0003337	Gene ontology
http://bio2rdf.org/GO/GO:0003340	Gene ontology
http://bio2rdf.org/GO/GO:0003341	Gene ontology
http://bio2rdf.org/GO/GO:0003342	Gene ontology
http://bio2rdf.org/GO/GO:0003350	Gene ontology
http://bio2rdf.org/GO/GO:0003359	Gene ontology
http://bio2rdf.org/GO/GO:0003382	Gene ontology
http://bio2rdf.org/GO/GO:0003406	Gene ontology
http://bio2rdf.org/GO/GO:0003418	Gene ontology
http://bio2rdf.org/GO/GO:0003419	Gene ontology
http://bio2rdf.org/GO/GO:0003676	Gene ontology
http://bio2rdf.org/GO/GO:0003678	Gene ontology
http://bio2rdf.org/GO/GO:0003680	Gene ontology
http://bio2rdf.org/GO/GO:0003681	Gene ontology
http://bio2rdf.org/GO/GO:0003682	Gene ontology
http://bio2rdf.org/GO/GO:0003684	Gene ontology
http://bio2rdf.org/GO/GO:0003688	Gene ontology
http://bio2rdf.org/GO/GO:0003689	Gene ontology
http://bio2rdf.org/GO/GO:0003690	Gene ontology
http://bio2rdf.org/GO/GO:0003691	Gene ontology
http://bio2rdf.org/GO/GO:0003696	Gene ontology
http://bio2rdf.org/GO/GO:0003697	Gene ontology
http://bio2rdf.org/GO/GO:0003701	Gene ontology
http://bio2rdf.org/GO/GO:0003702	Gene ontology
http://bio2rdf.org/GO/GO:0003704	Gene ontology
http://bio2rdf.org/GO/GO:0003705	Gene ontology
http://bio2rdf.org/GO/GO:0003706	Gene ontology
http://bio2rdf.org/GO/GO:0003707	Gene ontology
http://bio2rdf.org/GO/GO:0003708	Gene ontology
http://bio2rdf.org/GO/GO:0003709	Gene ontology
http://bio2rdf.org/GO/GO:0003711	Gene ontology
http://bio2rdf.org/GO/GO:0003712	Gene ontology
http://bio2rdf.org/GO/GO:0003713	Gene ontology
http://bio2rdf.org/GO/GO:0003714	Gene ontology
http://bio2rdf.org/GO/GO:0003715	Gene ontology
http://bio2rdf.org/GO/GO:0003716	Gene ontology
http://bio2rdf.org/GO/GO:0003717	Gene ontology
http://bio2rdf.org/GO/GO:0003720	Gene ontology
http://bio2rdf.org/GO/GO:0003721	Gene ontology
http://bio2rdf.org/GO/GO:0003724	Gene ontology
http://bio2rdf.org/GO/GO:0003725	Gene ontology
http://bio2rdf.org/GO/GO:0003726	Gene ontology
http://bio2rdf.org/GO/GO:0003727	Gene ontology
http://bio2rdf.org/GO/GO:0003729	Gene ontology
http://bio2rdf.org/GO/GO:0003730	Gene ontology
http://bio2rdf.org/GO/GO:0003735	Gene ontology
http://bio2rdf.org/GO/GO:0003743	Gene ontology
http://bio2rdf.org/GO/GO:0003746	Gene ontology
http://bio2rdf.org/GO/GO:0003747	Gene ontology
http://bio2rdf.org/GO/GO:0003755	Gene ontology
http://bio2rdf.org/GO/GO:0003756	Gene ontology
http://bio2rdf.org/GO/GO:0003774	Gene ontology
http://bio2rdf.org/GO/GO:0003777	Gene ontology
http://bio2rdf.org/GO/GO:0003779	Gene ontology
http://bio2rdf.org/GO/GO:0003785	Gene ontology
http://bio2rdf.org/GO/GO:0003796	Gene ontology
http://bio2rdf.org/GO/GO:0003810	Gene ontology
http://bio2rdf.org/GO/GO:0003823	Gene ontology
http://bio2rdf.org/GO/GO:0003824	Gene ontology
http://bio2rdf.org/GO/GO:0003826	Gene ontology
http://bio2rdf.org/GO/GO:0003827	Gene ontology
http://bio2rdf.org/GO/GO:0003828	Gene ontology
http://bio2rdf.org/GO/GO:0003829	Gene ontology
http://bio2rdf.org/GO/GO:0003830	Gene ontology
http://bio2rdf.org/GO/GO:0003831	Gene ontology
http://bio2rdf.org/GO/GO:0003834	Gene ontology
http://bio2rdf.org/GO/GO:0003835	Gene ontology
http://bio2rdf.org/GO/GO:0003836	Gene ontology
http://bio2rdf.org/GO/GO:0003837	Gene ontology
http://bio2rdf.org/GO/GO:0003839	Gene ontology
http://bio2rdf.org/GO/GO:0003840	Gene ontology
http://bio2rdf.org/GO/GO:0003841	Gene ontology
http://bio2rdf.org/GO/GO:0003842	Gene ontology
http://bio2rdf.org/GO/GO:0003844	Gene ontology
http://bio2rdf.org/GO/GO:0003845	Gene ontology
http://bio2rdf.org/GO/GO:0003846	Gene ontology
http://bio2rdf.org/GO/GO:0003847	Gene ontology
http://bio2rdf.org/GO/GO:0003851	Gene ontology
http://bio2rdf.org/GO/GO:0003854	Gene ontology
http://bio2rdf.org/GO/GO:0003857	Gene ontology
http://bio2rdf.org/GO/GO:0003858	Gene ontology
http://bio2rdf.org/GO/GO:0003860	Gene ontology
http://bio2rdf.org/GO/GO:0003863	Gene ontology
http://bio2rdf.org/GO/GO:0003865	Gene ontology
http://bio2rdf.org/GO/GO:0003867	Gene ontology
http://bio2rdf.org/GO/GO:0003868	Gene ontology
http://bio2rdf.org/GO/GO:0003869	Gene ontology
http://bio2rdf.org/GO/GO:0003870	Gene ontology
http://bio2rdf.org/GO/GO:0003872	Gene ontology
http://bio2rdf.org/GO/GO:0003873	Gene ontology
http://bio2rdf.org/GO/GO:0003874	Gene ontology
http://bio2rdf.org/GO/GO:0003875	Gene ontology
http://bio2rdf.org/GO/GO:0003876	Gene ontology
http://bio2rdf.org/GO/GO:0003878	Gene ontology
http://bio2rdf.org/GO/GO:0003880	Gene ontology
http://bio2rdf.org/GO/GO:0003881	Gene ontology
http://bio2rdf.org/GO/GO:0003882	Gene ontology
http://bio2rdf.org/GO/GO:0003883	Gene ontology
http://bio2rdf.org/GO/GO:0003884	Gene ontology
http://bio2rdf.org/GO/GO:0003886	Gene ontology
http://bio2rdf.org/GO/GO:0003887	Gene ontology
http://bio2rdf.org/GO/GO:0003896	Gene ontology
http://bio2rdf.org/GO/GO:0003899	Gene ontology
http://bio2rdf.org/GO/GO:0003905	Gene ontology
http://bio2rdf.org/GO/GO:0003906	Gene ontology
http://bio2rdf.org/GO/GO:0003908	Gene ontology
http://bio2rdf.org/GO/GO:0003909	Gene ontology
http://bio2rdf.org/GO/GO:0003910	Gene ontology
http://bio2rdf.org/GO/GO:0003912	Gene ontology
http://bio2rdf.org/GO/GO:0003913	Gene ontology
http://bio2rdf.org/GO/GO:0003916	Gene ontology
http://bio2rdf.org/GO/GO:0003917	Gene ontology
http://bio2rdf.org/GO/GO:0003918	Gene ontology
http://bio2rdf.org/GO/GO:0003919	Gene ontology
http://bio2rdf.org/GO/GO:0003920	Gene ontology
http://bio2rdf.org/GO/GO:0003921	Gene ontology
http://bio2rdf.org/GO/GO:0003922	Gene ontology
http://bio2rdf.org/GO/GO:0003923	Gene ontology
http://bio2rdf.org/GO/GO:0003924	Gene ontology
http://bio2rdf.org/GO/GO:0003934	Gene ontology
http://bio2rdf.org/GO/GO:0003937	Gene ontology
http://bio2rdf.org/GO/GO:0003938	Gene ontology
http://bio2rdf.org/GO/GO:0003939	Gene ontology
http://bio2rdf.org/GO/GO:0003940	Gene ontology
http://bio2rdf.org/GO/GO:0003941	Gene ontology
http://bio2rdf.org/GO/GO:0003943	Gene ontology
http://bio2rdf.org/GO/GO:0003944	Gene ontology
http://bio2rdf.org/GO/GO:0003945	Gene ontology
http://bio2rdf.org/GO/GO:0003947	Gene ontology
http://bio2rdf.org/GO/GO:0003948	Gene ontology
http://bio2rdf.org/GO/GO:0003950	Gene ontology
http://bio2rdf.org/GO/GO:0003951	Gene ontology
http://bio2rdf.org/GO/GO:0003952	Gene ontology
http://bio2rdf.org/GO/GO:0003953	Gene ontology
http://bio2rdf.org/GO/GO:0003954	Gene ontology
http://bio2rdf.org/GO/GO:0003955	Gene ontology
http://bio2rdf.org/GO/GO:0003956	Gene ontology
http://bio2rdf.org/GO/GO:0003957	Gene ontology
http://bio2rdf.org/GO/GO:0003958	Gene ontology
http://bio2rdf.org/GO/GO:0003960	Gene ontology
http://bio2rdf.org/GO/GO:0003963	Gene ontology
http://bio2rdf.org/GO/GO:0003964	Gene ontology
http://bio2rdf.org/GO/GO:0003968	Gene ontology
http://bio2rdf.org/GO/GO:0003973	Gene ontology
http://bio2rdf.org/GO/GO:0003975	Gene ontology
http://bio2rdf.org/GO/GO:0003976	Gene ontology
http://bio2rdf.org/GO/GO:0003977	Gene ontology
http://bio2rdf.org/GO/GO:0003978	Gene ontology
http://bio2rdf.org/GO/GO:0003979	Gene ontology
http://bio2rdf.org/GO/GO:0003980	Gene ontology
http://bio2rdf.org/GO/GO:0003983	Gene ontology
http://bio2rdf.org/GO/GO:0003985	Gene ontology
http://bio2rdf.org/GO/GO:0003986	Gene ontology
http://bio2rdf.org/GO/GO:0003987	Gene ontology
http://bio2rdf.org/GO/GO:0003988	Gene ontology
http://bio2rdf.org/GO/GO:0003989	Gene ontology
http://bio2rdf.org/GO/GO:0003990	Gene ontology
http://bio2rdf.org/GO/GO:0003991	Gene ontology
http://bio2rdf.org/GO/GO:0003993	Gene ontology
http://bio2rdf.org/GO/GO:0003994	Gene ontology
http://bio2rdf.org/GO/GO:0003995	Gene ontology
http://bio2rdf.org/GO/GO:0003996	Gene ontology
http://bio2rdf.org/GO/GO:0003997	Gene ontology
http://bio2rdf.org/GO/GO:0003998	Gene ontology
http://bio2rdf.org/GO/GO:0003999	Gene ontology
http://bio2rdf.org/GO/GO:0004000	Gene ontology
http://bio2rdf.org/GO/GO:0004001	Gene ontology
http://bio2rdf.org/GO/GO:0004003	Gene ontology
http://bio2rdf.org/GO/GO:0004004	Gene ontology
http://bio2rdf.org/GO/GO:0004008	Gene ontology
http://bio2rdf.org/GO/GO:0004012	Gene ontology
http://bio2rdf.org/GO/GO:0004013	Gene ontology
http://bio2rdf.org/GO/GO:0004014	Gene ontology
http://bio2rdf.org/GO/GO:0004016	Gene ontology
http://bio2rdf.org/GO/GO:0004017	Gene ontology
http://bio2rdf.org/GO/GO:0004018	Gene ontology
http://bio2rdf.org/GO/GO:0004019	Gene ontology
http://bio2rdf.org/GO/GO:0004020	Gene ontology
http://bio2rdf.org/GO/GO:0004021	Gene ontology
http://bio2rdf.org/GO/GO:0004022	Gene ontology
http://bio2rdf.org/GO/GO:0004024	Gene ontology
http://bio2rdf.org/GO/GO:0004027	Gene ontology
http://bio2rdf.org/GO/GO:0004028	Gene ontology
http://bio2rdf.org/GO/GO:0004029	Gene ontology
http://bio2rdf.org/GO/GO:0004030	Gene ontology
http://bio2rdf.org/GO/GO:0004031	Gene ontology
http://bio2rdf.org/GO/GO:0004032	Gene ontology
http://bio2rdf.org/GO/GO:0004033	Gene ontology
http://bio2rdf.org/GO/GO:0004034	Gene ontology
http://bio2rdf.org/GO/GO:0004035	Gene ontology
http://bio2rdf.org/GO/GO:0004037	Gene ontology
http://bio2rdf.org/GO/GO:0004040	Gene ontology
http://bio2rdf.org/GO/GO:0004042	Gene ontology
http://bio2rdf.org/GO/GO:0004043	Gene ontology
http://bio2rdf.org/GO/GO:0004044	Gene ontology
http://bio2rdf.org/GO/GO:0004045	Gene ontology
http://bio2rdf.org/GO/GO:0004046	Gene ontology
http://bio2rdf.org/GO/GO:0004047	Gene ontology
http://bio2rdf.org/GO/GO:0004051	Gene ontology
http://bio2rdf.org/GO/GO:0004052	Gene ontology
http://bio2rdf.org/GO/GO:0004053	Gene ontology
http://bio2rdf.org/GO/GO:0004055	Gene ontology
http://bio2rdf.org/GO/GO:0004056	Gene ontology
http://bio2rdf.org/GO/GO:0004057	Gene ontology
http://bio2rdf.org/GO/GO:0004058	Gene ontology
http://bio2rdf.org/GO/GO:0004059	Gene ontology
http://bio2rdf.org/GO/GO:0004060	Gene ontology
http://bio2rdf.org/GO/GO:0004061	Gene ontology
http://bio2rdf.org/GO/GO:0004062	Gene ontology
http://bio2rdf.org/GO/GO:0004063	Gene ontology
http://bio2rdf.org/GO/GO:0004064	Gene ontology
http://bio2rdf.org/GO/GO:0004065	Gene ontology
http://bio2rdf.org/GO/GO:0004066	Gene ontology
http://bio2rdf.org/GO/GO:0004067	Gene ontology
http://bio2rdf.org/GO/GO:0004069	Gene ontology
http://bio2rdf.org/GO/GO:0004070	Gene ontology
http://bio2rdf.org/GO/GO:0004074	Gene ontology
http://bio2rdf.org/GO/GO:0004075	Gene ontology
http://bio2rdf.org/GO/GO:0004077	Gene ontology
http://bio2rdf.org/GO/GO:0004078	Gene ontology
http://bio2rdf.org/GO/GO:0004079	Gene ontology
http://bio2rdf.org/GO/GO:0004080	Gene ontology
http://bio2rdf.org/GO/GO:0004081	Gene ontology
http://bio2rdf.org/GO/GO:0004082	Gene ontology
http://bio2rdf.org/GO/GO:0004083	Gene ontology
http://bio2rdf.org/GO/GO:0004084	Gene ontology
http://bio2rdf.org/GO/GO:0004085	Gene ontology
http://bio2rdf.org/GO/GO:0004087	Gene ontology
http://bio2rdf.org/GO/GO:0004088	Gene ontology
http://bio2rdf.org/GO/GO:0004089	Gene ontology
http://bio2rdf.org/GO/GO:0004090	Gene ontology
http://bio2rdf.org/GO/GO:0004091	Gene ontology
http://bio2rdf.org/GO/GO:0004092	Gene ontology
http://bio2rdf.org/GO/GO:0004095	Gene ontology
http://bio2rdf.org/GO/GO:0004096	Gene ontology
http://bio2rdf.org/GO/GO:0004098	Gene ontology
http://bio2rdf.org/GO/GO:0004102	Gene ontology
http://bio2rdf.org/GO/GO:0004103	Gene ontology
http://bio2rdf.org/GO/GO:0004104	Gene ontology
http://bio2rdf.org/GO/GO:0004105	Gene ontology
http://bio2rdf.org/GO/GO:0004108	Gene ontology
http://bio2rdf.org/GO/GO:0004109	Gene ontology
http://bio2rdf.org/GO/GO:0004111	Gene ontology
http://bio2rdf.org/GO/GO:0004113	Gene ontology
http://bio2rdf.org/GO/GO:0004114	Gene ontology
http://bio2rdf.org/GO/GO:0004115	Gene ontology
http://bio2rdf.org/GO/GO:0004117	Gene ontology
http://bio2rdf.org/GO/GO:0004118	Gene ontology
http://bio2rdf.org/GO/GO:0004119	Gene ontology
http://bio2rdf.org/GO/GO:0004121	Gene ontology
http://bio2rdf.org/GO/GO:0004122	Gene ontology
http://bio2rdf.org/GO/GO:0004123	Gene ontology
http://bio2rdf.org/GO/GO:0004126	Gene ontology
http://bio2rdf.org/GO/GO:0004127	Gene ontology
http://bio2rdf.org/GO/GO:0004128	Gene ontology
http://bio2rdf.org/GO/GO:0004129	Gene ontology
http://bio2rdf.org/GO/GO:0004131	Gene ontology
http://bio2rdf.org/GO/GO:0004132	Gene ontology
http://bio2rdf.org/GO/GO:0004133	Gene ontology
http://bio2rdf.org/GO/GO:0004134	Gene ontology
http://bio2rdf.org/GO/GO:0004135	Gene ontology
http://bio2rdf.org/GO/GO:0004137	Gene ontology
http://bio2rdf.org/GO/GO:0004138	Gene ontology
http://bio2rdf.org/GO/GO:0004139	Gene ontology
http://bio2rdf.org/GO/GO:0004140	Gene ontology
http://bio2rdf.org/GO/GO:0004142	Gene ontology
http://bio2rdf.org/GO/GO:0004143	Gene ontology
http://bio2rdf.org/GO/GO:0004144	Gene ontology
http://bio2rdf.org/GO/GO:0004145	Gene ontology
http://bio2rdf.org/GO/GO:0004146	Gene ontology
http://bio2rdf.org/GO/GO:0004148	Gene ontology
http://bio2rdf.org/GO/GO:0004149	Gene ontology
http://bio2rdf.org/GO/GO:0004151	Gene ontology
http://bio2rdf.org/GO/GO:0004155	Gene ontology
http://bio2rdf.org/GO/GO:0004157	Gene ontology
http://bio2rdf.org/GO/GO:0004158	Gene ontology
http://bio2rdf.org/GO/GO:0004161	Gene ontology
http://bio2rdf.org/GO/GO:0004163	Gene ontology
http://bio2rdf.org/GO/GO:0004165	Gene ontology
http://bio2rdf.org/GO/GO:0004167	Gene ontology
http://bio2rdf.org/GO/GO:0004168	Gene ontology
http://bio2rdf.org/GO/GO:0004169	Gene ontology
http://bio2rdf.org/GO/GO:0004170	Gene ontology
http://bio2rdf.org/GO/GO:0004174	Gene ontology
http://bio2rdf.org/GO/GO:0004175	Gene ontology
http://bio2rdf.org/GO/GO:0004176	Gene ontology
http://bio2rdf.org/GO/GO:0004177	Gene ontology
http://bio2rdf.org/GO/GO:0004180	Gene ontology
http://bio2rdf.org/GO/GO:0004181	Gene ontology
http://bio2rdf.org/GO/GO:0004185	Gene ontology
http://bio2rdf.org/GO/GO:0004190	Gene ontology
http://bio2rdf.org/GO/GO:0004197	Gene ontology
http://bio2rdf.org/GO/GO:0004198	Gene ontology
http://bio2rdf.org/GO/GO:0004221	Gene ontology
http://bio2rdf.org/GO/GO:0004222	Gene ontology
http://bio2rdf.org/GO/GO:0004252	Gene ontology
http://bio2rdf.org/GO/GO:0004298	Gene ontology
http://bio2rdf.org/GO/GO:0004300	Gene ontology
http://bio2rdf.org/GO/GO:0004301	Gene ontology
http://bio2rdf.org/GO/GO:0004303	Gene ontology
http://bio2rdf.org/GO/GO:0004304	Gene ontology
http://bio2rdf.org/GO/GO:0004305	Gene ontology
http://bio2rdf.org/GO/GO:0004306	Gene ontology
http://bio2rdf.org/GO/GO:0004307	Gene ontology
http://bio2rdf.org/GO/GO:0004308	Gene ontology
http://bio2rdf.org/GO/GO:0004310	Gene ontology
http://bio2rdf.org/GO/GO:0004311	Gene ontology
http://bio2rdf.org/GO/GO:0004313	Gene ontology
http://bio2rdf.org/GO/GO:0004314	Gene ontology
http://bio2rdf.org/GO/GO:0004315	Gene ontology
http://bio2rdf.org/GO/GO:0004316	Gene ontology
http://bio2rdf.org/GO/GO:0004317	Gene ontology
http://bio2rdf.org/GO/GO:0004319	Gene ontology
http://bio2rdf.org/GO/GO:0004320	Gene ontology
http://bio2rdf.org/GO/GO:0004321	Gene ontology
http://bio2rdf.org/GO/GO:0004322	Gene ontology
http://bio2rdf.org/GO/GO:0004324	Gene ontology
http://bio2rdf.org/GO/GO:0004325	Gene ontology
http://bio2rdf.org/GO/GO:0004326	Gene ontology
http://bio2rdf.org/GO/GO:0004329	Gene ontology
http://bio2rdf.org/GO/GO:0004331	Gene ontology
http://bio2rdf.org/GO/GO:0004332	Gene ontology
http://bio2rdf.org/GO/GO:0004333	Gene ontology
http://bio2rdf.org/GO/GO:0004334	Gene ontology
http://bio2rdf.org/GO/GO:0004335	Gene ontology
http://bio2rdf.org/GO/GO:0004336	Gene ontology
http://bio2rdf.org/GO/GO:0004337	Gene ontology
http://bio2rdf.org/GO/GO:0004339	Gene ontology
http://bio2rdf.org/GO/GO:0004340	Gene ontology
http://bio2rdf.org/GO/GO:0004342	Gene ontology
http://bio2rdf.org/GO/GO:0004343	Gene ontology
http://bio2rdf.org/GO/GO:0004345	Gene ontology
http://bio2rdf.org/GO/GO:0004346	Gene ontology
http://bio2rdf.org/GO/GO:0004347	Gene ontology
http://bio2rdf.org/GO/GO:0004348	Gene ontology
http://bio2rdf.org/GO/GO:0004349	Gene ontology
http://bio2rdf.org/GO/GO:0004350	Gene ontology
http://bio2rdf.org/GO/GO:0004351	Gene ontology
http://bio2rdf.org/GO/GO:0004352	Gene ontology
http://bio2rdf.org/GO/GO:0004353	Gene ontology
http://bio2rdf.org/GO/GO:0004356	Gene ontology
http://bio2rdf.org/GO/GO:0004357	Gene ontology
http://bio2rdf.org/GO/GO:0004359	Gene ontology
http://bio2rdf.org/GO/GO:0004360	Gene ontology
http://bio2rdf.org/GO/GO:0004361	Gene ontology
http://bio2rdf.org/GO/GO:0004362	Gene ontology
http://bio2rdf.org/GO/GO:0004363	Gene ontology
http://bio2rdf.org/GO/GO:0004364	Gene ontology
http://bio2rdf.org/GO/GO:0004365	Gene ontology
http://bio2rdf.org/GO/GO:0004366	Gene ontology
http://bio2rdf.org/GO/GO:0004367	Gene ontology
http://bio2rdf.org/GO/GO:0004368	Gene ontology
http://bio2rdf.org/GO/GO:0004370	Gene ontology
http://bio2rdf.org/GO/GO:0004371	Gene ontology
http://bio2rdf.org/GO/GO:0004372	Gene ontology
http://bio2rdf.org/GO/GO:0004373	Gene ontology
http://bio2rdf.org/GO/GO:0004375	Gene ontology
http://bio2rdf.org/GO/GO:0004376	Gene ontology
http://bio2rdf.org/GO/GO:0004379	Gene ontology
http://bio2rdf.org/GO/GO:0004383	Gene ontology
http://bio2rdf.org/GO/GO:0004385	Gene ontology
http://bio2rdf.org/GO/GO:0004386	Gene ontology
http://bio2rdf.org/GO/GO:0004392	Gene ontology
http://bio2rdf.org/GO/GO:0004394	Gene ontology
http://bio2rdf.org/GO/GO:0004395	Gene ontology
http://bio2rdf.org/GO/GO:0004396	Gene ontology
http://bio2rdf.org/GO/GO:0004397	Gene ontology
http://bio2rdf.org/GO/GO:0004398	Gene ontology
http://bio2rdf.org/GO/GO:0004402	Gene ontology
http://bio2rdf.org/GO/GO:0004407	Gene ontology
http://bio2rdf.org/GO/GO:0004408	Gene ontology
http://bio2rdf.org/GO/GO:0004411	Gene ontology
http://bio2rdf.org/GO/GO:0004415	Gene ontology
http://bio2rdf.org/GO/GO:0004416	Gene ontology
http://bio2rdf.org/GO/GO:0004418	Gene ontology
http://bio2rdf.org/GO/GO:0004419	Gene ontology
http://bio2rdf.org/GO/GO:0004420	Gene ontology
http://bio2rdf.org/GO/GO:0004421	Gene ontology
http://bio2rdf.org/GO/GO:0004422	Gene ontology
http://bio2rdf.org/GO/GO:0004423	Gene ontology
http://bio2rdf.org/GO/GO:0004427	Gene ontology
http://bio2rdf.org/GO/GO:0004428	Gene ontology
http://bio2rdf.org/GO/GO:0004430	Gene ontology
http://bio2rdf.org/GO/GO:0004435	Gene ontology
http://bio2rdf.org/GO/GO:0004437	Gene ontology
http://bio2rdf.org/GO/GO:0004438	Gene ontology
http://bio2rdf.org/GO/GO:0004439	Gene ontology
http://bio2rdf.org/GO/GO:0004441	Gene ontology
http://bio2rdf.org/GO/GO:0004445	Gene ontology
http://bio2rdf.org/GO/GO:0004446	Gene ontology
http://bio2rdf.org/GO/GO:0004447	Gene ontology
http://bio2rdf.org/GO/GO:0004449	Gene ontology
http://bio2rdf.org/GO/GO:0004450	Gene ontology
http://bio2rdf.org/GO/GO:0004452	Gene ontology
http://bio2rdf.org/GO/GO:0004454	Gene ontology
http://bio2rdf.org/GO/GO:0004458	Gene ontology
http://bio2rdf.org/GO/GO:0004459	Gene ontology
http://bio2rdf.org/GO/GO:0004461	Gene ontology
http://bio2rdf.org/GO/GO:0004462	Gene ontology
http://bio2rdf.org/GO/GO:0004463	Gene ontology
http://bio2rdf.org/GO/GO:0004464	Gene ontology
http://bio2rdf.org/GO/GO:0004465	Gene ontology
http://bio2rdf.org/GO/GO:0004466	Gene ontology
http://bio2rdf.org/GO/GO:0004467	Gene ontology
http://bio2rdf.org/GO/GO:0004468	Gene ontology
http://bio2rdf.org/GO/GO:0004470	Gene ontology
http://bio2rdf.org/GO/GO:0004471	Gene ontology
http://bio2rdf.org/GO/GO:0004473	Gene ontology
http://bio2rdf.org/GO/GO:0004475	Gene ontology
http://bio2rdf.org/GO/GO:0004476	Gene ontology
http://bio2rdf.org/GO/GO:0004477	Gene ontology
http://bio2rdf.org/GO/GO:0004478	Gene ontology
http://bio2rdf.org/GO/GO:0004479	Gene ontology
http://bio2rdf.org/GO/GO:0004482	Gene ontology
http://bio2rdf.org/GO/GO:0004484	Gene ontology
http://bio2rdf.org/GO/GO:0004486	Gene ontology
http://bio2rdf.org/GO/GO:0004487	Gene ontology
http://bio2rdf.org/GO/GO:0004488	Gene ontology
http://bio2rdf.org/GO/GO:0004489	Gene ontology
http://bio2rdf.org/GO/GO:0004490	Gene ontology
http://bio2rdf.org/GO/GO:0004491	Gene ontology
http://bio2rdf.org/GO/GO:0004492	Gene ontology
http://bio2rdf.org/GO/GO:0004493	Gene ontology
http://bio2rdf.org/GO/GO:0004494	Gene ontology
http://bio2rdf.org/GO/GO:0004496	Gene ontology
http://bio2rdf.org/GO/GO:0004497	Gene ontology
http://bio2rdf.org/GO/GO:0004498	Gene ontology
http://bio2rdf.org/GO/GO:0004499	Gene ontology
http://bio2rdf.org/GO/GO:0004500	Gene ontology
http://bio2rdf.org/GO/GO:0004502	Gene ontology
http://bio2rdf.org/GO/GO:0004503	Gene ontology
http://bio2rdf.org/GO/GO:0004505	Gene ontology
http://bio2rdf.org/GO/GO:0004506	Gene ontology
http://bio2rdf.org/GO/GO:0004507	Gene ontology
http://bio2rdf.org/GO/GO:0004508	Gene ontology
http://bio2rdf.org/GO/GO:0004509	Gene ontology
http://bio2rdf.org/GO/GO:0004510	Gene ontology
http://bio2rdf.org/GO/GO:0004511	Gene ontology
http://bio2rdf.org/GO/GO:0004512	Gene ontology
http://bio2rdf.org/GO/GO:0004513	Gene ontology
http://bio2rdf.org/GO/GO:0004514	Gene ontology
http://bio2rdf.org/GO/GO:0004515	Gene ontology
http://bio2rdf.org/GO/GO:0004516	Gene ontology
http://bio2rdf.org/GO/GO:0004517	Gene ontology
http://bio2rdf.org/GO/GO:0004518	Gene ontology
http://bio2rdf.org/GO/GO:0004519	Gene ontology
http://bio2rdf.org/GO/GO:0004520	Gene ontology
http://bio2rdf.org/GO/GO:0004521	Gene ontology
http://bio2rdf.org/GO/GO:0004522	Gene ontology
http://bio2rdf.org/GO/GO:0004523	Gene ontology
http://bio2rdf.org/GO/GO:0004525	Gene ontology
http://bio2rdf.org/GO/GO:0004526	Gene ontology
http://bio2rdf.org/GO/GO:0004527	Gene ontology
http://bio2rdf.org/GO/GO:0004528	Gene ontology
http://bio2rdf.org/GO/GO:0004530	Gene ontology
http://bio2rdf.org/GO/GO:0004531	Gene ontology
http://bio2rdf.org/GO/GO:0004534	Gene ontology
http://bio2rdf.org/GO/GO:0004535	Gene ontology
http://bio2rdf.org/GO/GO:0004536	Gene ontology
http://bio2rdf.org/GO/GO:0004537	Gene ontology
http://bio2rdf.org/GO/GO:0004540	Gene ontology
http://bio2rdf.org/GO/GO:0004550	Gene ontology
http://bio2rdf.org/GO/GO:0004551	Gene ontology
http://bio2rdf.org/GO/GO:0004553	Gene ontology
http://bio2rdf.org/GO/GO:0004555	Gene ontology
http://bio2rdf.org/GO/GO:0004556	Gene ontology
http://bio2rdf.org/GO/GO:0004557	Gene ontology
http://bio2rdf.org/GO/GO:0004558	Gene ontology
http://bio2rdf.org/GO/GO:0004559	Gene ontology
http://bio2rdf.org/GO/GO:0004560	Gene ontology
http://bio2rdf.org/GO/GO:0004561	Gene ontology
http://bio2rdf.org/GO/GO:0004563	Gene ontology
http://bio2rdf.org/GO/GO:0004564	Gene ontology
http://bio2rdf.org/GO/GO:0004565	Gene ontology
http://bio2rdf.org/GO/GO:0004566	Gene ontology
http://bio2rdf.org/GO/GO:0004567	Gene ontology
http://bio2rdf.org/GO/GO:0004568	Gene ontology
http://bio2rdf.org/GO/GO:0004569	Gene ontology
http://bio2rdf.org/GO/GO:0004571	Gene ontology
http://bio2rdf.org/GO/GO:0004572	Gene ontology
http://bio2rdf.org/GO/GO:0004573	Gene ontology
http://bio2rdf.org/GO/GO:0004574	Gene ontology
http://bio2rdf.org/GO/GO:0004575	Gene ontology
http://bio2rdf.org/GO/GO:0004576	Gene ontology
http://bio2rdf.org/GO/GO:0004577	Gene ontology
http://bio2rdf.org/GO/GO:0004578	Gene ontology
http://bio2rdf.org/GO/GO:0004579	Gene ontology
http://bio2rdf.org/GO/GO:0004581	Gene ontology
http://bio2rdf.org/GO/GO:0004582	Gene ontology
http://bio2rdf.org/GO/GO:0004584	Gene ontology
http://bio2rdf.org/GO/GO:0004586	Gene ontology
http://bio2rdf.org/GO/GO:0004587	Gene ontology
http://bio2rdf.org/GO/GO:0004588	Gene ontology
http://bio2rdf.org/GO/GO:0004590	Gene ontology
http://bio2rdf.org/GO/GO:0004591	Gene ontology
http://bio2rdf.org/GO/GO:0004594	Gene ontology
http://bio2rdf.org/GO/GO:0004595	Gene ontology
http://bio2rdf.org/GO/GO:0004596	Gene ontology
http://bio2rdf.org/GO/GO:0004597	Gene ontology
http://bio2rdf.org/GO/GO:0004598	Gene ontology
http://bio2rdf.org/GO/GO:0004601	Gene ontology
http://bio2rdf.org/GO/GO:0004602	Gene ontology
http://bio2rdf.org/GO/GO:0004603	Gene ontology
http://bio2rdf.org/GO/GO:0004605	Gene ontology
http://bio2rdf.org/GO/GO:0004607	Gene ontology
http://bio2rdf.org/GO/GO:0004608	Gene ontology
http://bio2rdf.org/GO/GO:0004609	Gene ontology
http://bio2rdf.org/GO/GO:0004610	Gene ontology
http://bio2rdf.org/GO/GO:0004611	Gene ontology
http://bio2rdf.org/GO/GO:0004613	Gene ontology
http://bio2rdf.org/GO/GO:0004614	Gene ontology
http://bio2rdf.org/GO/GO:0004615	Gene ontology
http://bio2rdf.org/GO/GO:0004616	Gene ontology
http://bio2rdf.org/GO/GO:0004617	Gene ontology
http://bio2rdf.org/GO/GO:0004618	Gene ontology
http://bio2rdf.org/GO/GO:0004619	Gene ontology
http://bio2rdf.org/GO/GO:0004620	Gene ontology
http://bio2rdf.org/GO/GO:0004621	Gene ontology
http://bio2rdf.org/GO/GO:0004622	Gene ontology
http://bio2rdf.org/GO/GO:0004623	Gene ontology
http://bio2rdf.org/GO/GO:0004629	Gene ontology
http://bio2rdf.org/GO/GO:0004630	Gene ontology
http://bio2rdf.org/GO/GO:0004631	Gene ontology
http://bio2rdf.org/GO/GO:0004632	Gene ontology
http://bio2rdf.org/GO/GO:0004633	Gene ontology
http://bio2rdf.org/GO/GO:0004634	Gene ontology
http://bio2rdf.org/GO/GO:0004637	Gene ontology
http://bio2rdf.org/GO/GO:0004638	Gene ontology
http://bio2rdf.org/GO/GO:0004639	Gene ontology
http://bio2rdf.org/GO/GO:0004641	Gene ontology
http://bio2rdf.org/GO/GO:0004642	Gene ontology
http://bio2rdf.org/GO/GO:0004643	Gene ontology
http://bio2rdf.org/GO/GO:0004644	Gene ontology
http://bio2rdf.org/GO/GO:0004645	Gene ontology
http://bio2rdf.org/GO/GO:0004647	Gene ontology
http://bio2rdf.org/GO/GO:0004649	Gene ontology
http://bio2rdf.org/GO/GO:0004651	Gene ontology
http://bio2rdf.org/GO/GO:0004652	Gene ontology
http://bio2rdf.org/GO/GO:0004653	Gene ontology
http://bio2rdf.org/GO/GO:0004654	Gene ontology
http://bio2rdf.org/GO/GO:0004655	Gene ontology
http://bio2rdf.org/GO/GO:0004656	Gene ontology
http://bio2rdf.org/GO/GO:0004657	Gene ontology
http://bio2rdf.org/GO/GO:0004658	Gene ontology
http://bio2rdf.org/GO/GO:0004659	Gene ontology
http://bio2rdf.org/GO/GO:0004660	Gene ontology
http://bio2rdf.org/GO/GO:0004661	Gene ontology
http://bio2rdf.org/GO/GO:0004662	Gene ontology
http://bio2rdf.org/GO/GO:0004663	Gene ontology
http://bio2rdf.org/GO/GO:0004666	Gene ontology
http://bio2rdf.org/GO/GO:0004667	Gene ontology
http://bio2rdf.org/GO/GO:0004668	Gene ontology
http://bio2rdf.org/GO/GO:0004671	Gene ontology
http://bio2rdf.org/GO/GO:0004672	Gene ontology
http://bio2rdf.org/GO/GO:0004674	Gene ontology
http://bio2rdf.org/GO/GO:0004675	Gene ontology
http://bio2rdf.org/GO/GO:0004676	Gene ontology
http://bio2rdf.org/GO/GO:0004677	Gene ontology
http://bio2rdf.org/GO/GO:0004679	Gene ontology
http://bio2rdf.org/GO/GO:0004683	Gene ontology
http://bio2rdf.org/GO/GO:0004686	Gene ontology
http://bio2rdf.org/GO/GO:0004687	Gene ontology
http://bio2rdf.org/GO/GO:0004689	Gene ontology
http://bio2rdf.org/GO/GO:0004691	Gene ontology
http://bio2rdf.org/GO/GO:0004692	Gene ontology
http://bio2rdf.org/GO/GO:0004693	Gene ontology
http://bio2rdf.org/GO/GO:0004694	Gene ontology
http://bio2rdf.org/GO/GO:0004696	Gene ontology
http://bio2rdf.org/GO/GO:0004697	Gene ontology
http://bio2rdf.org/GO/GO:0004698	Gene ontology
http://bio2rdf.org/GO/GO:0004699	Gene ontology
http://bio2rdf.org/GO/GO:0004702	Gene ontology
http://bio2rdf.org/GO/GO:0004703	Gene ontology
http://bio2rdf.org/GO/GO:0004704	Gene ontology
http://bio2rdf.org/GO/GO:0004705	Gene ontology
http://bio2rdf.org/GO/GO:0004706	Gene ontology
http://bio2rdf.org/GO/GO:0004707	Gene ontology
http://bio2rdf.org/GO/GO:0004708	Gene ontology
http://bio2rdf.org/GO/GO:0004709	Gene ontology
http://bio2rdf.org/GO/GO:0004710	Gene ontology
http://bio2rdf.org/GO/GO:0004711	Gene ontology
http://bio2rdf.org/GO/GO:0004712	Gene ontology
http://bio2rdf.org/GO/GO:0004713	Gene ontology
http://bio2rdf.org/GO/GO:0004714	Gene ontology
http://bio2rdf.org/GO/GO:0004715	Gene ontology
http://bio2rdf.org/GO/GO:0004716	Gene ontology
http://bio2rdf.org/GO/GO:0004718	Gene ontology
http://bio2rdf.org/GO/GO:0004719	Gene ontology
http://bio2rdf.org/GO/GO:0004720	Gene ontology
http://bio2rdf.org/GO/GO:0004721	Gene ontology
http://bio2rdf.org/GO/GO:0004722	Gene ontology
http://bio2rdf.org/GO/GO:0004723	Gene ontology
http://bio2rdf.org/GO/GO:0004724	Gene ontology
http://bio2rdf.org/GO/GO:0004725	Gene ontology
http://bio2rdf.org/GO/GO:0004726	Gene ontology
http://bio2rdf.org/GO/GO:0004727	Gene ontology
http://bio2rdf.org/GO/GO:0004728	Gene ontology
http://bio2rdf.org/GO/GO:0004729	Gene ontology
http://bio2rdf.org/GO/GO:0004731	Gene ontology
http://bio2rdf.org/GO/GO:0004733	Gene ontology
http://bio2rdf.org/GO/GO:0004735	Gene ontology
http://bio2rdf.org/GO/GO:0004736	Gene ontology
http://bio2rdf.org/GO/GO:0004739	Gene ontology
http://bio2rdf.org/GO/GO:0004740	Gene ontology
http://bio2rdf.org/GO/GO:0004741	Gene ontology
http://bio2rdf.org/GO/GO:0004743	Gene ontology
http://bio2rdf.org/GO/GO:0004744	Gene ontology
http://bio2rdf.org/GO/GO:0004745	Gene ontology
http://bio2rdf.org/GO/GO:0004747	Gene ontology
http://bio2rdf.org/GO/GO:0004748	Gene ontology
http://bio2rdf.org/GO/GO:0004749	Gene ontology
http://bio2rdf.org/GO/GO:0004750	Gene ontology
http://bio2rdf.org/GO/GO:0004751	Gene ontology
http://bio2rdf.org/GO/GO:0004756	Gene ontology
http://bio2rdf.org/GO/GO:0004757	Gene ontology
http://bio2rdf.org/GO/GO:0004758	Gene ontology
http://bio2rdf.org/GO/GO:0004760	Gene ontology
http://bio2rdf.org/GO/GO:0004765	Gene ontology
http://bio2rdf.org/GO/GO:0004766	Gene ontology
http://bio2rdf.org/GO/GO:0004767	Gene ontology
http://bio2rdf.org/GO/GO:0004768	Gene ontology
http://bio2rdf.org/GO/GO:0004769	Gene ontology
http://bio2rdf.org/GO/GO:0004771	Gene ontology
http://bio2rdf.org/GO/GO:0004772	Gene ontology
http://bio2rdf.org/GO/GO:0004773	Gene ontology
http://bio2rdf.org/GO/GO:0004775	Gene ontology
http://bio2rdf.org/GO/GO:0004776	Gene ontology
http://bio2rdf.org/GO/GO:0004777	Gene ontology
http://bio2rdf.org/GO/GO:0004781	Gene ontology
http://bio2rdf.org/GO/GO:0004782	Gene ontology
http://bio2rdf.org/GO/GO:0004784	Gene ontology
http://bio2rdf.org/GO/GO:0004788	Gene ontology
http://bio2rdf.org/GO/GO:0004791	Gene ontology
http://bio2rdf.org/GO/GO:0004792	Gene ontology
http://bio2rdf.org/GO/GO:0004794	Gene ontology
http://bio2rdf.org/GO/GO:0004795	Gene ontology
http://bio2rdf.org/GO/GO:0004796	Gene ontology
http://bio2rdf.org/GO/GO:0004797	Gene ontology
http://bio2rdf.org/GO/GO:0004798	Gene ontology
http://bio2rdf.org/GO/GO:0004799	Gene ontology
http://bio2rdf.org/GO/GO:0004800	Gene ontology
http://bio2rdf.org/GO/GO:0004801	Gene ontology
http://bio2rdf.org/GO/GO:0004802	Gene ontology
http://bio2rdf.org/GO/GO:0004803	Gene ontology
http://bio2rdf.org/GO/GO:0004806	Gene ontology
http://bio2rdf.org/GO/GO:0004807	Gene ontology
http://bio2rdf.org/GO/GO:0004809	Gene ontology
http://bio2rdf.org/GO/GO:0004810	Gene ontology
http://bio2rdf.org/GO/GO:0004811	Gene ontology
http://bio2rdf.org/GO/GO:0004812	Gene ontology
http://bio2rdf.org/GO/GO:0004813	Gene ontology
http://bio2rdf.org/GO/GO:0004814	Gene ontology
http://bio2rdf.org/GO/GO:0004815	Gene ontology
http://bio2rdf.org/GO/GO:0004816	Gene ontology
http://bio2rdf.org/GO/GO:0004817	Gene ontology
http://bio2rdf.org/GO/GO:0004818	Gene ontology
http://bio2rdf.org/GO/GO:0004819	Gene ontology
http://bio2rdf.org/GO/GO:0004820	Gene ontology
http://bio2rdf.org/GO/GO:0004821	Gene ontology
http://bio2rdf.org/GO/GO:0004822	Gene ontology
http://bio2rdf.org/GO/GO:0004823	Gene ontology
http://bio2rdf.org/GO/GO:0004824	Gene ontology
http://bio2rdf.org/GO/GO:0004825	Gene ontology
http://bio2rdf.org/GO/GO:0004826	Gene ontology
http://bio2rdf.org/GO/GO:0004827	Gene ontology
http://bio2rdf.org/GO/GO:0004828	Gene ontology
http://bio2rdf.org/GO/GO:0004829	Gene ontology
http://bio2rdf.org/GO/GO:0004830	Gene ontology
http://bio2rdf.org/GO/GO:0004831	Gene ontology
http://bio2rdf.org/GO/GO:0004832	Gene ontology
http://bio2rdf.org/GO/GO:0004833	Gene ontology
http://bio2rdf.org/GO/GO:0004835	Gene ontology
http://bio2rdf.org/GO/GO:0004838	Gene ontology
http://bio2rdf.org/GO/GO:0004839	Gene ontology
http://bio2rdf.org/GO/GO:0004842	Gene ontology
http://bio2rdf.org/GO/GO:0004843	Gene ontology
http://bio2rdf.org/GO/GO:0004844	Gene ontology
http://bio2rdf.org/GO/GO:0004849	Gene ontology
http://bio2rdf.org/GO/GO:0004850	Gene ontology
http://bio2rdf.org/GO/GO:0004852	Gene ontology
http://bio2rdf.org/GO/GO:0004853	Gene ontology
http://bio2rdf.org/GO/GO:0004854	Gene ontology
http://bio2rdf.org/GO/GO:0004855	Gene ontology
http://bio2rdf.org/GO/GO:0004856	Gene ontology
http://bio2rdf.org/GO/GO:0004857	Gene ontology
http://bio2rdf.org/GO/GO:0004859	Gene ontology
http://bio2rdf.org/GO/GO:0004860	Gene ontology
http://bio2rdf.org/GO/GO:0004861	Gene ontology
http://bio2rdf.org/GO/GO:0004862	Gene ontology
http://bio2rdf.org/GO/GO:0004864	Gene ontology
http://bio2rdf.org/GO/GO:0004865	Gene ontology
http://bio2rdf.org/GO/GO:0004866	Gene ontology
http://bio2rdf.org/GO/GO:0004867	Gene ontology
http://bio2rdf.org/GO/GO:0004869	Gene ontology
http://bio2rdf.org/GO/GO:0004871	Gene ontology
http://bio2rdf.org/GO/GO:0004873	Gene ontology
http://bio2rdf.org/GO/GO:0004875	Gene ontology
http://bio2rdf.org/GO/GO:0004876	Gene ontology
http://bio2rdf.org/GO/GO:0004879	Gene ontology
http://bio2rdf.org/GO/GO:0004882	Gene ontology
http://bio2rdf.org/GO/GO:0004883	Gene ontology
http://bio2rdf.org/GO/GO:0004886	Gene ontology
http://bio2rdf.org/GO/GO:0004887	Gene ontology
http://bio2rdf.org/GO/GO:0004888	Gene ontology
http://bio2rdf.org/GO/GO:0004889	Gene ontology
http://bio2rdf.org/GO/GO:0004890	Gene ontology
http://bio2rdf.org/GO/GO:0004896	Gene ontology
http://bio2rdf.org/GO/GO:0004897	Gene ontology
http://bio2rdf.org/GO/GO:0004900	Gene ontology
http://bio2rdf.org/GO/GO:0004903	Gene ontology
http://bio2rdf.org/GO/GO:0004904	Gene ontology
http://bio2rdf.org/GO/GO:0004905	Gene ontology
http://bio2rdf.org/GO/GO:0004906	Gene ontology
http://bio2rdf.org/GO/GO:0004908	Gene ontology
http://bio2rdf.org/GO/GO:0004909	Gene ontology
http://bio2rdf.org/GO/GO:0004910	Gene ontology
http://bio2rdf.org/GO/GO:0004911	Gene ontology
http://bio2rdf.org/GO/GO:0004912	Gene ontology
http://bio2rdf.org/GO/GO:0004913	Gene ontology
http://bio2rdf.org/GO/GO:0004914	Gene ontology
http://bio2rdf.org/GO/GO:0004915	Gene ontology
http://bio2rdf.org/GO/GO:0004917	Gene ontology
http://bio2rdf.org/GO/GO:0004918	Gene ontology
http://bio2rdf.org/GO/GO:0004919	Gene ontology
http://bio2rdf.org/GO/GO:0004920	Gene ontology
http://bio2rdf.org/GO/GO:0004921	Gene ontology
http://bio2rdf.org/GO/GO:0004923	Gene ontology
http://bio2rdf.org/GO/GO:0004924	Gene ontology
http://bio2rdf.org/GO/GO:0004926	Gene ontology
http://bio2rdf.org/GO/GO:0004930	Gene ontology
http://bio2rdf.org/GO/GO:0004931	Gene ontology
http://bio2rdf.org/GO/GO:0004935	Gene ontology
http://bio2rdf.org/GO/GO:0004937	Gene ontology
http://bio2rdf.org/GO/GO:0004938	Gene ontology
http://bio2rdf.org/GO/GO:0004939	Gene ontology
http://bio2rdf.org/GO/GO:0004940	Gene ontology
http://bio2rdf.org/GO/GO:0004941	Gene ontology
http://bio2rdf.org/GO/GO:0004943	Gene ontology
http://bio2rdf.org/GO/GO:0004944	Gene ontology
http://bio2rdf.org/GO/GO:0004945	Gene ontology
http://bio2rdf.org/GO/GO:0004946	Gene ontology
http://bio2rdf.org/GO/GO:0004947	Gene ontology
http://bio2rdf.org/GO/GO:0004948	Gene ontology
http://bio2rdf.org/GO/GO:0004949	Gene ontology
http://bio2rdf.org/GO/GO:0004950	Gene ontology
http://bio2rdf.org/GO/GO:0004951	Gene ontology
http://bio2rdf.org/GO/GO:0004952	Gene ontology
http://bio2rdf.org/GO/GO:0004955	Gene ontology
http://bio2rdf.org/GO/GO:0004956	Gene ontology
http://bio2rdf.org/GO/GO:0004957	Gene ontology
http://bio2rdf.org/GO/GO:0004958	Gene ontology
http://bio2rdf.org/GO/GO:0004961	Gene ontology
http://bio2rdf.org/GO/GO:0004963	Gene ontology
http://bio2rdf.org/GO/GO:0004964	Gene ontology
http://bio2rdf.org/GO/GO:0004965	Gene ontology
http://bio2rdf.org/GO/GO:0004966	Gene ontology
http://bio2rdf.org/GO/GO:0004967	Gene ontology
http://bio2rdf.org/GO/GO:0004968	Gene ontology
http://bio2rdf.org/GO/GO:0004969	Gene ontology
http://bio2rdf.org/GO/GO:0004970	Gene ontology
http://bio2rdf.org/GO/GO:0004971	Gene ontology
http://bio2rdf.org/GO/GO:0004972	Gene ontology
http://bio2rdf.org/GO/GO:0004974	Gene ontology
http://bio2rdf.org/GO/GO:0004977	Gene ontology
http://bio2rdf.org/GO/GO:0004978	Gene ontology
http://bio2rdf.org/GO/GO:0004980	Gene ontology
http://bio2rdf.org/GO/GO:0004981	Gene ontology
http://bio2rdf.org/GO/GO:0004982	Gene ontology
http://bio2rdf.org/GO/GO:0004983	Gene ontology
http://bio2rdf.org/GO/GO:0004984	Gene ontology
http://bio2rdf.org/GO/GO:0004985	Gene ontology
http://bio2rdf.org/GO/GO:0004986	Gene ontology
http://bio2rdf.org/GO/GO:0004987	Gene ontology
http://bio2rdf.org/GO/GO:0004988	Gene ontology
http://bio2rdf.org/GO/GO:0004990	Gene ontology
http://bio2rdf.org/GO/GO:0004991	Gene ontology
http://bio2rdf.org/GO/GO:0004992	Gene ontology
http://bio2rdf.org/GO/GO:0004993	Gene ontology
http://bio2rdf.org/GO/GO:0004994	Gene ontology
http://bio2rdf.org/GO/GO:0004995	Gene ontology
http://bio2rdf.org/GO/GO:0004996	Gene ontology
http://bio2rdf.org/GO/GO:0004997	Gene ontology
http://bio2rdf.org/GO/GO:0004999	Gene ontology
http://bio2rdf.org/GO/GO:0005000	Gene ontology
http://bio2rdf.org/GO/GO:0005001	Gene ontology
http://bio2rdf.org/GO/GO:0005003	Gene ontology
http://bio2rdf.org/GO/GO:0005005	Gene ontology
http://bio2rdf.org/GO/GO:0005006	Gene ontology
http://bio2rdf.org/GO/GO:0005007	Gene ontology
http://bio2rdf.org/GO/GO:0005008	Gene ontology
http://bio2rdf.org/GO/GO:0005009	Gene ontology
http://bio2rdf.org/GO/GO:0005010	Gene ontology
http://bio2rdf.org/GO/GO:0005011	Gene ontology
http://bio2rdf.org/GO/GO:0005017	Gene ontology
http://bio2rdf.org/GO/GO:0005018	Gene ontology
http://bio2rdf.org/GO/GO:0005019	Gene ontology
http://bio2rdf.org/GO/GO:0005020	Gene ontology
http://bio2rdf.org/GO/GO:0005021	Gene ontology
http://bio2rdf.org/GO/GO:0005024	Gene ontology
http://bio2rdf.org/GO/GO:0005025	Gene ontology
http://bio2rdf.org/GO/GO:0005026	Gene ontology
http://bio2rdf.org/GO/GO:0005030	Gene ontology
http://bio2rdf.org/GO/GO:0005031	Gene ontology
http://bio2rdf.org/GO/GO:0005034	Gene ontology
http://bio2rdf.org/GO/GO:0005035	Gene ontology
http://bio2rdf.org/GO/GO:0005041	Gene ontology
http://bio2rdf.org/GO/GO:0005042	Gene ontology
http://bio2rdf.org/GO/GO:0005044	Gene ontology
http://bio2rdf.org/GO/GO:0005046	Gene ontology
http://bio2rdf.org/GO/GO:0005047	Gene ontology
http://bio2rdf.org/GO/GO:0005048	Gene ontology
http://bio2rdf.org/GO/GO:0005049	Gene ontology
http://bio2rdf.org/GO/GO:0005052	Gene ontology
http://bio2rdf.org/GO/GO:0005053	Gene ontology
http://bio2rdf.org/GO/GO:0005055	Gene ontology
http://bio2rdf.org/GO/GO:0005057	Gene ontology
http://bio2rdf.org/GO/GO:0005062	Gene ontology
http://bio2rdf.org/GO/GO:0005066	Gene ontology
http://bio2rdf.org/GO/GO:0005068	Gene ontology
http://bio2rdf.org/GO/GO:0005069	Gene ontology
http://bio2rdf.org/GO/GO:0005070	Gene ontology
http://bio2rdf.org/GO/GO:0005071	Gene ontology
http://bio2rdf.org/GO/GO:0005072	Gene ontology
http://bio2rdf.org/GO/GO:0005078	Gene ontology
http://bio2rdf.org/GO/GO:0005080	Gene ontology
http://bio2rdf.org/GO/GO:0005082	Gene ontology
http://bio2rdf.org/GO/GO:0005083	Gene ontology
http://bio2rdf.org/GO/GO:0005085	Gene ontology
http://bio2rdf.org/GO/GO:0005086	Gene ontology
http://bio2rdf.org/GO/GO:0005087	Gene ontology
http://bio2rdf.org/GO/GO:0005088	Gene ontology
http://bio2rdf.org/GO/GO:0005089	Gene ontology
http://bio2rdf.org/GO/GO:0005092	Gene ontology
http://bio2rdf.org/GO/GO:0005093	Gene ontology
http://bio2rdf.org/GO/GO:0005094	Gene ontology
http://bio2rdf.org/GO/GO:0005095	Gene ontology
http://bio2rdf.org/GO/GO:0005096	Gene ontology
http://bio2rdf.org/GO/GO:0005097	Gene ontology
http://bio2rdf.org/GO/GO:0005098	Gene ontology
http://bio2rdf.org/GO/GO:0005099	Gene ontology
http://bio2rdf.org/GO/GO:0005100	Gene ontology
http://bio2rdf.org/GO/GO:0005102	Gene ontology
http://bio2rdf.org/GO/GO:0005104	Gene ontology
http://bio2rdf.org/GO/GO:0005105	Gene ontology
http://bio2rdf.org/GO/GO:0005109	Gene ontology
http://bio2rdf.org/GO/GO:0005111	Gene ontology
http://bio2rdf.org/GO/GO:0005112	Gene ontology
http://bio2rdf.org/GO/GO:0005113	Gene ontology
http://bio2rdf.org/GO/GO:0005114	Gene ontology
http://bio2rdf.org/GO/GO:0005115	Gene ontology
http://bio2rdf.org/GO/GO:0005123	Gene ontology
http://bio2rdf.org/GO/GO:0005124	Gene ontology
http://bio2rdf.org/GO/GO:0005125	Gene ontology
http://bio2rdf.org/GO/GO:0005126	Gene ontology
http://bio2rdf.org/GO/GO:0005127	Gene ontology
http://bio2rdf.org/GO/GO:0005128	Gene ontology
http://bio2rdf.org/GO/GO:0005129	Gene ontology
http://bio2rdf.org/GO/GO:0005130	Gene ontology
http://bio2rdf.org/GO/GO:0005131	Gene ontology
http://bio2rdf.org/GO/GO:0005132	Gene ontology
http://bio2rdf.org/GO/GO:0005133	Gene ontology
http://bio2rdf.org/GO/GO:0005134	Gene ontology
http://bio2rdf.org/GO/GO:0005135	Gene ontology
http://bio2rdf.org/GO/GO:0005136	Gene ontology
http://bio2rdf.org/GO/GO:0005137	Gene ontology
http://bio2rdf.org/GO/GO:0005138	Gene ontology
http://bio2rdf.org/GO/GO:0005139	Gene ontology
http://bio2rdf.org/GO/GO:0005143	Gene ontology
http://bio2rdf.org/GO/GO:0005144	Gene ontology
http://bio2rdf.org/GO/GO:0005146	Gene ontology
http://bio2rdf.org/GO/GO:0005147	Gene ontology
http://bio2rdf.org/GO/GO:0005148	Gene ontology
http://bio2rdf.org/GO/GO:0005149	Gene ontology
http://bio2rdf.org/GO/GO:0005151	Gene ontology
http://bio2rdf.org/GO/GO:0005152	Gene ontology
http://bio2rdf.org/GO/GO:0005153	Gene ontology
http://bio2rdf.org/GO/GO:0005154	Gene ontology
http://bio2rdf.org/GO/GO:0005157	Gene ontology
http://bio2rdf.org/GO/GO:0005158	Gene ontology
http://bio2rdf.org/GO/GO:0005159	Gene ontology
http://bio2rdf.org/GO/GO:0005160	Gene ontology
http://bio2rdf.org/GO/GO:0005161	Gene ontology
http://bio2rdf.org/GO/GO:0005163	Gene ontology
http://bio2rdf.org/GO/GO:0005164	Gene ontology
http://bio2rdf.org/GO/GO:0005165	Gene ontology
http://bio2rdf.org/GO/GO:0005171	Gene ontology
http://bio2rdf.org/GO/GO:0005172	Gene ontology
http://bio2rdf.org/GO/GO:0005173	Gene ontology
http://bio2rdf.org/GO/GO:0005174	Gene ontology
http://bio2rdf.org/GO/GO:0005175	Gene ontology
http://bio2rdf.org/GO/GO:0005176	Gene ontology
http://bio2rdf.org/GO/GO:0005178	Gene ontology
http://bio2rdf.org/GO/GO:0005179	Gene ontology
http://bio2rdf.org/GO/GO:0005183	Gene ontology
http://bio2rdf.org/GO/GO:0005184	Gene ontology
http://bio2rdf.org/GO/GO:0005185	Gene ontology
http://bio2rdf.org/GO/GO:0005198	Gene ontology
http://bio2rdf.org/GO/GO:0005200	Gene ontology
http://bio2rdf.org/GO/GO:0005201	Gene ontology
http://bio2rdf.org/GO/GO:0005212	Gene ontology
http://bio2rdf.org/GO/GO:0005215	Gene ontology
http://bio2rdf.org/GO/GO:0005216	Gene ontology
http://bio2rdf.org/GO/GO:0005219	Gene ontology
http://bio2rdf.org/GO/GO:0005220	Gene ontology
http://bio2rdf.org/GO/GO:0005221	Gene ontology
http://bio2rdf.org/GO/GO:0005222	Gene ontology
http://bio2rdf.org/GO/GO:0005223	Gene ontology
http://bio2rdf.org/GO/GO:0005224	Gene ontology
http://bio2rdf.org/GO/GO:0005227	Gene ontology
http://bio2rdf.org/GO/GO:0005229	Gene ontology
http://bio2rdf.org/GO/GO:0005230	Gene ontology
http://bio2rdf.org/GO/GO:0005232	Gene ontology
http://bio2rdf.org/GO/GO:0005234	Gene ontology
http://bio2rdf.org/GO/GO:0005237	Gene ontology
http://bio2rdf.org/GO/GO:0005242	Gene ontology
http://bio2rdf.org/GO/GO:0005243	Gene ontology
http://bio2rdf.org/GO/GO:0005244	Gene ontology
http://bio2rdf.org/GO/GO:0005245	Gene ontology
http://bio2rdf.org/GO/GO:0005246	Gene ontology
http://bio2rdf.org/GO/GO:0005247	Gene ontology
http://bio2rdf.org/GO/GO:0005248	Gene ontology
http://bio2rdf.org/GO/GO:0005249	Gene ontology
http://bio2rdf.org/GO/GO:0005250	Gene ontology
http://bio2rdf.org/GO/GO:0005251	Gene ontology
http://bio2rdf.org/GO/GO:0005252	Gene ontology
http://bio2rdf.org/GO/GO:0005253	Gene ontology
http://bio2rdf.org/GO/GO:0005254	Gene ontology
http://bio2rdf.org/GO/GO:0005261	Gene ontology
http://bio2rdf.org/GO/GO:0005262	Gene ontology
http://bio2rdf.org/GO/GO:0005267	Gene ontology
http://bio2rdf.org/GO/GO:0005272	Gene ontology
http://bio2rdf.org/GO/GO:0005275	Gene ontology
http://bio2rdf.org/GO/GO:0005276	Gene ontology
http://bio2rdf.org/GO/GO:0005277	Gene ontology
http://bio2rdf.org/GO/GO:0005280	Gene ontology
http://bio2rdf.org/GO/GO:0005290	Gene ontology
http://bio2rdf.org/GO/GO:0005298	Gene ontology
http://bio2rdf.org/GO/GO:0005302	Gene ontology
http://bio2rdf.org/GO/GO:0005307	Gene ontology
http://bio2rdf.org/GO/GO:0005309	Gene ontology
http://bio2rdf.org/GO/GO:0005310	Gene ontology
http://bio2rdf.org/GO/GO:0005313	Gene ontology
http://bio2rdf.org/GO/GO:0005314	Gene ontology
http://bio2rdf.org/GO/GO:0005315	Gene ontology
http://bio2rdf.org/GO/GO:0005316	Gene ontology
http://bio2rdf.org/GO/GO:0005319	Gene ontology
http://bio2rdf.org/GO/GO:0005324	Gene ontology
http://bio2rdf.org/GO/GO:0005325	Gene ontology
http://bio2rdf.org/GO/GO:0005326	Gene ontology
http://bio2rdf.org/GO/GO:0005328	Gene ontology
http://bio2rdf.org/GO/GO:0005329	Gene ontology
http://bio2rdf.org/GO/GO:0005330	Gene ontology
http://bio2rdf.org/GO/GO:0005332	Gene ontology
http://bio2rdf.org/GO/GO:0005334	Gene ontology
http://bio2rdf.org/GO/GO:0005335	Gene ontology
http://bio2rdf.org/GO/GO:0005337	Gene ontology
http://bio2rdf.org/GO/GO:0005338	Gene ontology
http://bio2rdf.org/GO/GO:0005344	Gene ontology
http://bio2rdf.org/GO/GO:0005345	Gene ontology
http://bio2rdf.org/GO/GO:0005350	Gene ontology
http://bio2rdf.org/GO/GO:0005351	Gene ontology
http://bio2rdf.org/GO/GO:0005353	Gene ontology
http://bio2rdf.org/GO/GO:0005355	Gene ontology
http://bio2rdf.org/GO/GO:0005362	Gene ontology
http://bio2rdf.org/GO/GO:0005366	Gene ontology
http://bio2rdf.org/GO/GO:0005367	Gene ontology
http://bio2rdf.org/GO/GO:0005369	Gene ontology
http://bio2rdf.org/GO/GO:0005372	Gene ontology
http://bio2rdf.org/GO/GO:0005375	Gene ontology
http://bio2rdf.org/GO/GO:0005381	Gene ontology
http://bio2rdf.org/GO/GO:0005384	Gene ontology
http://bio2rdf.org/GO/GO:0005385	Gene ontology
http://bio2rdf.org/GO/GO:0005388	Gene ontology
http://bio2rdf.org/GO/GO:0005391	Gene ontology
http://bio2rdf.org/GO/GO:0005412	Gene ontology
http://bio2rdf.org/GO/GO:0005415	Gene ontology
http://bio2rdf.org/GO/GO:0005427	Gene ontology
http://bio2rdf.org/GO/GO:0005432	Gene ontology
http://bio2rdf.org/GO/GO:0005436	Gene ontology
http://bio2rdf.org/GO/GO:0005452	Gene ontology
http://bio2rdf.org/GO/GO:0005456	Gene ontology
http://bio2rdf.org/GO/GO:0005459	Gene ontology
http://bio2rdf.org/GO/GO:0005461	Gene ontology
http://bio2rdf.org/GO/GO:0005462	Gene ontology
http://bio2rdf.org/GO/GO:0005464	Gene ontology
http://bio2rdf.org/GO/GO:0005471	Gene ontology
http://bio2rdf.org/GO/GO:0005477	Gene ontology
http://bio2rdf.org/GO/GO:0005484	Gene ontology
http://bio2rdf.org/GO/GO:0005487	Gene ontology
http://bio2rdf.org/GO/GO:0005496	Gene ontology
http://bio2rdf.org/GO/GO:0005497	Gene ontology
http://bio2rdf.org/GO/GO:0005499	Gene ontology
http://bio2rdf.org/GO/GO:0005501	Gene ontology
http://bio2rdf.org/GO/GO:0005502	Gene ontology
http://bio2rdf.org/GO/GO:0005503	Gene ontology
http://bio2rdf.org/GO/GO:0005504	Gene ontology
http://bio2rdf.org/GO/GO:0005506	Gene ontology
http://bio2rdf.org/GO/GO:0005507	Gene ontology
http://bio2rdf.org/GO/GO:0005513	Gene ontology
http://bio2rdf.org/GO/GO:0005516	Gene ontology
http://bio2rdf.org/GO/GO:0005518	Gene ontology
http://bio2rdf.org/GO/GO:0005519	Gene ontology
http://bio2rdf.org/GO/GO:0005520	Gene ontology
http://bio2rdf.org/GO/GO:0005521	Gene ontology
http://bio2rdf.org/GO/GO:0005522	Gene ontology
http://bio2rdf.org/GO/GO:0005523	Gene ontology
http://bio2rdf.org/GO/GO:0005525	Gene ontology
http://bio2rdf.org/GO/GO:0005528	Gene ontology
http://bio2rdf.org/GO/GO:0005529	Gene ontology
http://bio2rdf.org/GO/GO:0005534	Gene ontology
http://bio2rdf.org/GO/GO:0005536	Gene ontology
http://bio2rdf.org/GO/GO:0005537	Gene ontology
http://bio2rdf.org/GO/GO:0005539	Gene ontology
http://bio2rdf.org/GO/GO:0005540	Gene ontology
http://bio2rdf.org/GO/GO:0005542	Gene ontology
http://bio2rdf.org/GO/GO:0005543	Gene ontology
http://bio2rdf.org/GO/GO:0005544	Gene ontology
http://bio2rdf.org/GO/GO:0005545	Gene ontology
http://bio2rdf.org/GO/GO:0005546	Gene ontology
http://bio2rdf.org/GO/GO:0005547	Gene ontology
http://bio2rdf.org/GO/GO:0005548	Gene ontology
http://bio2rdf.org/GO/GO:0005550	Gene ontology
http://bio2rdf.org/GO/GO:0005577	Gene ontology
http://bio2rdf.org/GO/GO:0005578	Gene ontology
http://bio2rdf.org/GO/GO:0005579	Gene ontology
http://bio2rdf.org/GO/GO:0005581	Gene ontology
http://bio2rdf.org/GO/GO:0005582	Gene ontology
http://bio2rdf.org/GO/GO:0005583	Gene ontology
http://bio2rdf.org/GO/GO:0005584	Gene ontology
http://bio2rdf.org/GO/GO:0005585	Gene ontology
http://bio2rdf.org/GO/GO:0005586	Gene ontology
http://bio2rdf.org/GO/GO:0005587	Gene ontology
http://bio2rdf.org/GO/GO:0005588	Gene ontology
http://bio2rdf.org/GO/GO:0005589	Gene ontology
http://bio2rdf.org/GO/GO:0005590	Gene ontology
http://bio2rdf.org/GO/GO:0005591	Gene ontology
http://bio2rdf.org/GO/GO:0005592	Gene ontology
http://bio2rdf.org/GO/GO:0005594	Gene ontology
http://bio2rdf.org/GO/GO:0005597	Gene ontology
http://bio2rdf.org/GO/GO:0005600	Gene ontology
http://bio2rdf.org/GO/GO:0005602	Gene ontology
http://bio2rdf.org/GO/GO:0005604	Gene ontology
http://bio2rdf.org/GO/GO:0005605	Gene ontology
http://bio2rdf.org/GO/GO:0005606	Gene ontology
http://bio2rdf.org/GO/GO:0005607	Gene ontology
http://bio2rdf.org/GO/GO:0005608	Gene ontology
http://bio2rdf.org/GO/GO:0005610	Gene ontology
http://bio2rdf.org/GO/GO:0005614	Gene ontology
http://bio2rdf.org/GO/GO:0005623	Gene ontology
http://bio2rdf.org/GO/GO:0005625	Gene ontology
http://bio2rdf.org/GO/GO:0005626	Gene ontology
http://bio2rdf.org/GO/GO:0005635	Gene ontology
http://bio2rdf.org/GO/GO:0005637	Gene ontology
http://bio2rdf.org/GO/GO:0005638	Gene ontology
http://bio2rdf.org/GO/GO:0005639	Gene ontology
http://bio2rdf.org/GO/GO:0005640	Gene ontology
http://bio2rdf.org/GO/GO:0005641	Gene ontology
http://bio2rdf.org/GO/GO:0005642	Gene ontology
http://bio2rdf.org/GO/GO:0005643	Gene ontology
http://bio2rdf.org/GO/GO:0005652	Gene ontology
http://bio2rdf.org/GO/GO:0005655	Gene ontology
http://bio2rdf.org/GO/GO:0005657	Gene ontology
http://bio2rdf.org/GO/GO:0005658	Gene ontology
http://bio2rdf.org/GO/GO:0005662	Gene ontology
http://bio2rdf.org/GO/GO:0005663	Gene ontology
http://bio2rdf.org/GO/GO:0005664	Gene ontology
http://bio2rdf.org/GO/GO:0005665	Gene ontology
http://bio2rdf.org/GO/GO:0005666	Gene ontology
http://bio2rdf.org/GO/GO:0005667	Gene ontology
http://bio2rdf.org/GO/GO:0005669	Gene ontology
http://bio2rdf.org/GO/GO:0005672	Gene ontology
http://bio2rdf.org/GO/GO:0005673	Gene ontology
http://bio2rdf.org/GO/GO:0005674	Gene ontology
http://bio2rdf.org/GO/GO:0005675	Gene ontology
http://bio2rdf.org/GO/GO:0005677	Gene ontology
http://bio2rdf.org/GO/GO:0005678	Gene ontology
http://bio2rdf.org/GO/GO:0005680	Gene ontology
http://bio2rdf.org/GO/GO:0005681	Gene ontology
http://bio2rdf.org/GO/GO:0005682	Gene ontology
http://bio2rdf.org/GO/GO:0005683	Gene ontology
http://bio2rdf.org/GO/GO:0005684	Gene ontology
http://bio2rdf.org/GO/GO:0005685	Gene ontology
http://bio2rdf.org/GO/GO:0005686	Gene ontology
http://bio2rdf.org/GO/GO:0005687	Gene ontology
http://bio2rdf.org/GO/GO:0005688	Gene ontology
http://bio2rdf.org/GO/GO:0005689	Gene ontology
http://bio2rdf.org/GO/GO:0005690	Gene ontology
http://bio2rdf.org/GO/GO:0005694	Gene ontology
http://bio2rdf.org/GO/GO:0005697	Gene ontology
http://bio2rdf.org/GO/GO:0005712	Gene ontology
http://bio2rdf.org/GO/GO:0005719	Gene ontology
http://bio2rdf.org/GO/GO:0005720	Gene ontology
http://bio2rdf.org/GO/GO:0005721	Gene ontology
http://bio2rdf.org/GO/GO:0005724	Gene ontology
http://bio2rdf.org/GO/GO:0005726	Gene ontology
http://bio2rdf.org/GO/GO:0005731	Gene ontology
http://bio2rdf.org/GO/GO:0005732	Gene ontology
http://bio2rdf.org/GO/GO:0005736	Gene ontology
http://bio2rdf.org/GO/GO:0005740	Gene ontology
http://bio2rdf.org/GO/GO:0005741	Gene ontology
http://bio2rdf.org/GO/GO:0005742	Gene ontology
http://bio2rdf.org/GO/GO:0005743	Gene ontology
http://bio2rdf.org/GO/GO:0005744	Gene ontology
http://bio2rdf.org/GO/GO:0005746	Gene ontology
http://bio2rdf.org/GO/GO:0005747	Gene ontology
http://bio2rdf.org/GO/GO:0005749	Gene ontology
http://bio2rdf.org/GO/GO:0005750	Gene ontology
http://bio2rdf.org/GO/GO:0005751	Gene ontology
http://bio2rdf.org/GO/GO:0005753	Gene ontology
http://bio2rdf.org/GO/GO:0005757	Gene ontology
http://bio2rdf.org/GO/GO:0005758	Gene ontology
http://bio2rdf.org/GO/GO:0005759	Gene ontology
http://bio2rdf.org/GO/GO:0005760	Gene ontology
http://bio2rdf.org/GO/GO:0005761	Gene ontology
http://bio2rdf.org/GO/GO:0005762	Gene ontology
http://bio2rdf.org/GO/GO:0005763	Gene ontology
http://bio2rdf.org/GO/GO:0005764	Gene ontology
http://bio2rdf.org/GO/GO:0005765	Gene ontology
http://bio2rdf.org/GO/GO:0005768	Gene ontology
http://bio2rdf.org/GO/GO:0005769	Gene ontology
http://bio2rdf.org/GO/GO:0005770	Gene ontology
http://bio2rdf.org/GO/GO:0005771	Gene ontology
http://bio2rdf.org/GO/GO:0005773	Gene ontology
http://bio2rdf.org/GO/GO:0005774	Gene ontology
http://bio2rdf.org/GO/GO:0005775	Gene ontology
http://bio2rdf.org/GO/GO:0005776	Gene ontology
http://bio2rdf.org/GO/GO:0005777	Gene ontology
http://bio2rdf.org/GO/GO:0005778	Gene ontology
http://bio2rdf.org/GO/GO:0005779	Gene ontology
http://bio2rdf.org/GO/GO:0005782	Gene ontology
http://bio2rdf.org/GO/GO:0005784	Gene ontology
http://bio2rdf.org/GO/GO:0005785	Gene ontology
http://bio2rdf.org/GO/GO:0005786	Gene ontology
http://bio2rdf.org/GO/GO:0005787	Gene ontology
http://bio2rdf.org/GO/GO:0005788	Gene ontology
http://bio2rdf.org/GO/GO:0005790	Gene ontology
http://bio2rdf.org/GO/GO:0005791	Gene ontology
http://bio2rdf.org/GO/GO:0005792	Gene ontology
http://bio2rdf.org/GO/GO:0005793	Gene ontology
http://bio2rdf.org/GO/GO:0005795	Gene ontology
http://bio2rdf.org/GO/GO:0005796	Gene ontology
http://bio2rdf.org/GO/GO:0005797	Gene ontology
http://bio2rdf.org/GO/GO:0005798	Gene ontology
http://bio2rdf.org/GO/GO:0005801	Gene ontology
http://bio2rdf.org/GO/GO:0005802	Gene ontology
http://bio2rdf.org/GO/GO:0005811	Gene ontology
http://bio2rdf.org/GO/GO:0005813	Gene ontology
http://bio2rdf.org/GO/GO:0005814	Gene ontology
http://bio2rdf.org/GO/GO:0005815	Gene ontology
http://bio2rdf.org/GO/GO:0005816	Gene ontology
http://bio2rdf.org/GO/GO:0005819	Gene ontology
http://bio2rdf.org/GO/GO:0005826	Gene ontology
http://bio2rdf.org/GO/GO:0005827	Gene ontology
http://bio2rdf.org/GO/GO:0005828	Gene ontology
http://bio2rdf.org/GO/GO:0005832	Gene ontology
http://bio2rdf.org/GO/GO:0005833	Gene ontology
http://bio2rdf.org/GO/GO:0005834	Gene ontology
http://bio2rdf.org/GO/GO:0005838	Gene ontology
http://bio2rdf.org/GO/GO:0005839	Gene ontology
http://bio2rdf.org/GO/GO:0005840	Gene ontology
http://bio2rdf.org/GO/GO:0005844	Gene ontology
http://bio2rdf.org/GO/GO:0005845	Gene ontology
http://bio2rdf.org/GO/GO:0005847	Gene ontology
http://bio2rdf.org/GO/GO:0005849	Gene ontology
http://bio2rdf.org/GO/GO:0005850	Gene ontology
http://bio2rdf.org/GO/GO:0005851	Gene ontology
http://bio2rdf.org/GO/GO:0005852	Gene ontology
http://bio2rdf.org/GO/GO:0005853	Gene ontology
http://bio2rdf.org/GO/GO:0005854	Gene ontology
http://bio2rdf.org/GO/GO:0005858	Gene ontology
http://bio2rdf.org/GO/GO:0005859	Gene ontology
http://bio2rdf.org/GO/GO:0005861	Gene ontology
http://bio2rdf.org/GO/GO:0005862	Gene ontology
http://bio2rdf.org/GO/GO:0005863	Gene ontology
http://bio2rdf.org/GO/GO:0005865	Gene ontology
http://bio2rdf.org/GO/GO:0005868	Gene ontology
http://bio2rdf.org/GO/GO:0005869	Gene ontology
http://bio2rdf.org/GO/GO:0005871	Gene ontology
[truncated: 293,897 more rows]
