# Supplementary material for: Predicting drug target interactions using meta-path-based semantic network analysis
Source: BMC Bioinformatics. 2016 Apr 12;17:160. doi: 10.1186/s12859-016-1005-x (PMC4830032; doi:10.1186/s12859-016-1005-x)
Supplement: Additional file 3: — (semantic_network_dataset.zip): it contains the semantic links of the augmented Chem2Bio2RDF graph and the labels for internal test set, which has been blinded out from training set. (ZIP 26931 kb) [file 12859_2016_1005_MOESM3_ESM.zip › semantic_network_dataset/protein_sequence_similarity.txt]

43	43
43	CDC2
43	POLD1
43	POL
43	POLA
43	POLA
43	POLA1
AADAT	AADAT
AADAT	AADAT
AADAT	CCBL2
AADAT	CCBL1
AADAT	AADAT
AADAT	AADAT
AADAT	CCBL2
AADAT	CCBL1
AADAT	TAT
AAK1	AAK1
AAK1	AAK1
AAK1	BMP2K
AAK1	BMP2K
AAK1	GAK
AAK1	GAK
AAK1	STK16
AAK1	STK16
AAK1	STK16
AAK1	NEK1
AAK1	NEK1
AAK1	NEK5
AAK1	NEK5
AAK1	MINK1
AAK1	MINK1
AAK1	NEK3
AAK1	NUAK1
AAK1	NUAK1
AAK1	NUAK2
AAK1	NUAK2
AAK1	NEK4
AAK1	RPS6KA5
AAK1	RPS6KA5
AAK1	RPS6KA5
AAK1	NEK2
AAK1	NEK2
AAK1	SLK
AAK1	RPS6KA6
AAK1	RPS6KA6
AAK1	RPS6KA3
AAK1	RPS6KA3
AAK1	MAP4K4
AAK1	NEK7
AAK1	NEK7
AAK1	LOK
AAK1	STK10
AAK1	LOK
AAK1	STK10
AAK1	TNIK
AAK1	TNIK
AAK1	SNRK
AAK1	MST
AAK1	STK3
AAK1	RPS6KA1
AAK1	STK36
AAK1	STK36
AAK1	NEK6
AAK1	NEK6
AAK1	RPS6KA2
AAK1	RPS6KA2
AAK1	RPS6KA2
AAK1	NEK8
AAK1	NEK9
AAK1	NEK8
AAK1	NEK9
AAK1	STK3
AAK1	STK3
AAK1	MST1
AAK1	STK4
AAK1	MST1
AAK1	STK4
AAK1	MAPKAPK3
AAK1	TNNI3K
AAK1	TNNI3K
AAK1	EIF2AK2
AAK1	CDK10
AAK1	SMARCA2
AAK1	RPS6KA4
AAK1	RPS6KA4
AAK1	RPS6KA1
AAK1	RPS6KA1
AAK1	YSK4
AAK1	RPS6KA1
AAK1	RPS6KA4
AAK1	MELK
AAK1	MELK
AAK1	MAP4K3
AAK1	MAP4K3
AAK1	CREBBP
AAK1	CHUK
AAK1	CHUK
AAK1	SIK1
AAK1	SNF1LK
AAK1	SIK1
AAK1	SNF1LK
AAK1	SLK
AAK1	SLK
AAK1	CDK7
AAK1	CDK7
AAK1	CDK7
AAK1	CHUK
AAK1	FBXO24
AAK1	MAP3K5
AAK1	MAP3K5
AAK1	HUNK
AAK1	OSR1
AAK1	OXSR1
AAK1	MARK4
AAK1	PRKAA1
AAK1	MARK4
AAK1	SIK3
AAK1	PRKAA1
AAK1	MAP3K15
AAK1	PRKAA1
AAK1	PRKAA1
AAK1	BRAF
AAK1	BRAF
AAK1	STK17B
AAK1	STK17B
AAK1	GRK4
AAK1	BRD4
AAK1	STK32A
AAK1	RPS6KB1
AAK1	RPS6KB1
AAK1	MAPK15
AAK1	MAPK15
AAK1	RPS6KB1
AAK1	PLK1
AAK1	PLK1
AAK1	ULK1
AAK1	CDKN1A
AAK1	PAK3
AAK1	PHKG2
AAK1	PHKG2
AAK1	CDKN1A
AAK1	PAK3
AAK1	ULK1
AAK1	MARK1
AAK1	PAK6
AAK1	PAK6
AAK1	PAK1
AAK1	CDK17
AAK1	PCTK2
AAK1	CDC2L5
AAK1	CDK13
AAK1	MYLK3
AAK1	MYLK3
AAK1	CAMKK1
AAK1	CAMKK1
AAK1	AURKA
AAK1	PRKAA2
AAK1	AURKA
AAK1	MARK3
AAK1	MARK3
AAK1	PAK1
AAK1	PAK1
AAK1	SIK2
AAK1	SNF1LK2
AAK1	SIK2
AAK1	SNF1LK2
AAK1	CDK17
AAK1	PCTK2
AAK1	PHKG1
AAK1	PHKG1
AAK1	GSK3A
AAK1	CAMKK2
AAK1	MARK2
AAK1	MARK2
AAK1	NEK11
AAK1	GCKR
AAK1	MAP4K5
AAK1	MYO3A
AAK1	MYO3A
AAK1	GCKR
AAK1	MAP4K5
AAK1	PRKAA2
AAK1	PRKAA2
AAK1	CAMKK2
AAK1	CAMKK2
AAK1	GRK6
AAK1	PRKCZ
AAK1	PRKAA2
AAK1	BRSK1
AAK1	BRSK1
AAK1	PRKCZ
AAK1	PRKCZ
AAK1	PRKCZ
AAK1	GCK
AAK1	MAP4K2
AAK1	GCK
AAK1	MAP4K2
AAK1	EP300
AAK1	CDC28
AAK1	CDK1
AAK1	IKBKB
AAK1	CIT
AAK1	CIT
AAK1	MAP3K10
AAK1	MST
AAK1	MAP3K10
AAK1	MST
AAK1	CDK9
AAK1	CDK9
AAK1	MAP4K1
AAK1	STK32B
AAK1	STK32B
AAK1	PAK7
AAK1	PAK7
AAK1	PAK2
AAK1	PAK2
AAK1	MAP4K1
AAK1	AURKA
AAK1	PLK2
AAK1	STK11
AAK1	STK11
AAK1	MYLK4
AAK1	MYLK4
AAK1	PRKCI
AAK1	PRKCI
AAK1	PHO85
AAK1	CDK16
AAK1	PCTK1
AAK1	CDK16
AAK1	PCTK1
AAK1	MAP3K4
AAK1	MAP3K6
AAK1	MAP3K4
AAK1	IKBKB
AAK1	IKBKB
AAK1	MAPK7
AAK1	MAPK7
AAK1	CDK18
AAK1	PCTK3
AAK1	NIM1
AAK1	DAPK3
AAK1	DAPK3
AAK1	CDK18
AAK1	PCTK3
AAK1	CDK2
AAK1	CDK2
AAK1	CDK3
AAK1	CDK3
AAK1	MYLK2
AAK1	MYLK2
AAK1	TTK
AAK1	TTK
AAK1	CAMK1
AAK1	CAMK1
AAK1	PAK4
AAK1	PAK4
AAK1	PRKG2
AAK1	PRKG2
AAK1	MAPKAPK2
AAK1	MAPKAPK2
AAK1	IKBKE
AAK1	IKBKE
AAK1	AURKC
AAK1	GSK3A
AAK1	TLK1
AAK1	TLK1
AAK1	TSSK1B
AAK1	TSSK1B
AAK1	MAPKAPK2
AAK1	RPS6KC1
AAK1	CDK2
AAK1	ULK3
AAK1	ULK3
AAK1	CDC2L6
AAK1	CDK19
AAK1	CDC2L6
AAK1	CDK19
AAK1	PIM1
AAK1	ULK2
AAK1	ULK2
AAK1	MAPK3
AAK1	MAPK3
AAK1	AIM1
AAK1	AURKB
AAK1	PIM1
AAK1	MAPK3
AAK1	AURKC
AAK1	EIF2AK1
AAK1	EIF2AK2
AAK1	EIF2AK1
AAK1	EIF2AK2
AAK1	CDKL1
AAK1	PRKG1
AAK1	PASK
AAK1	STK39
AAK1	MAPK1
AAK1	MAPK1
AAK1	PRKG1
AAK1	GSK3A
AAK1	GSK3A
AAK1	DAPK2
AAK1	DAPK2
AAK1	GSK3B
AAK1	GSK3B
AAK1	MAPK1
AAK1	MAPK1
AAK1	MAPK1
AAK1	GSK3B
AAK1	GSK3B
AAK1	PLK3
AAK1	PLK3
AAK1	PRKG1
AAK1	STK33
AAK1	STK33
AAK1	STK33
AAK1	DCLK3
AAK1	DCLK3
AAK1	MKNK2
AAK1	AIM1
AAK1	AURKB
AAK1	AIM1
AAK1	AURKB
AAK1	AIM1
AAK1	AURKB
AAK1	PTK2B
AAK1	LIMK1
AAK1	LIMK1
AAK1	MKNK2
AAK1	GSK3B
AAK1	MAK
AAK1	PIM2
AAK1	PIM2
AAK1	RPS6KB2
AAK1	RPS6KB2
AAK1	DSTYK
AAK1	RAF1
AAK1	RAF1
AAK1	ARAF
AAK1	SGK
AAK1	SGK1
AAK1	MAP3K7
AAK1	MAP3K7
AAK1	DAPK1
AAK1	DAPK1
AAK1	MAK
AAK1	CAMK1D
AAK1	CAMK1D
AAK1	BRSK2
AAK1	MAP3K11
AAK1	MAP3K11
AAK1	PDK1
AAK1	PDPK1
AAK1	PDPK2
AAK1	PDK1
AAK1	PDPK1
AAK1	PDPK2
AAK1	MAP2K3
AAK1	MAP2K3
AAK1	MAP3K9
AAK1	MAP3K9
AAK1	BRSK2
AAK1	EIF2AK3
AAK1	EIF2AK3
AAK1	DCLK2
AAK1	DCLK2
AAK1	MAPKAPK5
AAK1	MAPKAPK5
AAK1	ACVR1B
AAK1	ACVR1B
AAK1	GRK5
AAK1	MAPK3
AAK1	TLK2
AAK1	STK32C
AAK1	STK32C
AAK1	TLK2
AAK1	AIM1
AAK1	AURKB
AAK1	MAPK1
AAK1	MAPK3
AAK1	ECO
AAK1	ICK
AAK1	PTK2B
AAK1	CDKL3
AAK1	CDKL5
AAK1	SGK2
AAK1	DYRK3
AAK1	MAP3K3
AAK1	MAP3K3
AAK1	STK24
AAK1	STK3
AAK1	STK24
AAK1	STK3
AAK1	FRK
AAK1	FRK
AAK1	MAP3K3
AAK1	IKBKB
AAK1	CDK6
AAK1	CDC2
AAK1	CDK1
AAK1	RIPK1
AAK1	RIPK1
AAK1	CDK5
AAK1	CDK5
AAK1	CHEK1
AAK1	CHEK1
AAK1	CAMK1G
AAK1	CAMK1G
AAK1	TGFBR1
AAK1	TGFBR1
AAK1	TGFBR1
AAK1	CDK5
AAK1	DCAMKL1
AAK1	DCLK1
AAK1	PRKACG
AAK1	DCAMKL1
AAK1	DCLK1
AAK1	HD
AAK1	HTT
AAK1	MAP3K1
AAK1	BTK
AAK1	BTK
AAK1	MAPK12
AAK1	CDC42BPA
AAK1	CDC42BPA
AAK1	HD
AAK1	HTT
AAK1	MAP3K2
AAK1	MAP3K2
AAK1	PIM3
AAK1	PIM3
AAK1	MYO3B
AAK1	MYO3B
AAK1	FLT1
AAK1	FLT1
AAK1	PRKCH
AAK1	PTK2B
AAK1	TAOK3
AAK1	TAOK3
AAK1	PRKCH
AAK1	PLK4
AAK1	PLK4
AAK1	PTK2B
AAK1	MAP2K6
AAK1	MAP2K6
AAK1	CDKL2
AAK1	CDKL2
AAK1	CDK5
AAK1	CDK14
AAK1	PFTK1
AAK1	CDC2L1
AAK1	CDK11B
AAK1	CDK14
AAK1	PFTK1
AAK1	BMPR1A
AAK1	BMPR1A
AAK1	CDC2L1
AAK1	CDK11B
AAK1	MASK
AAK1	MST4
AAK1	MASK
AAK1	MST4
AAK1	PTK6
AAK1	PTK6
AAK1	CDK15
AAK1	CDK15
AAK1	SBK1
AAK1	FLT1
AAK1	AKT3
AAK1	AKT3
AAK1	AKT3
AAK1	CAMK2B
AAK1	TSSK2
AAK1	PTK2B
AAK1	MAP2K7
AAK1	MAP2K2
AAK1	MAP2K2
AAK1	PRKCE
AAK1	STK35
AAK1	STK35
AAK1	MAPK12
AAK1	MAPK12
AAK1	MAPK12
AAK1	CAMK2B
AAK1	CAMK2B
AAK1	CSK
AAK1	CDC42BPB
AAK1	CDC42BPB
AAK1	MAP3K14
AAK1	CSK
AAK1	CSK
AAK1	MAST1
AAK1	NDR1
AAK1	STK38
AAK1	ACVR1
AAK1	ACVR1
AAK1	PAK1
AAK1	PKN1
AAK1	BMX
AAK1	CDK11A
AAK1	TEC
AAK1	TEC
AAK1	CDK11A
AAK1	CAMK
AAK1	CAMK4
AAK1	CAMK
AAK1	CAMK4
AAK1	RIPK3
AAK1	EIF2AK4
AAK1	EIF2AK4
AAK1	BMPR1B
AAK1	BMPR1B
AAK1	PAK1
AAK1	PKN1
AAK1	BMX
AAK1	BMX
AAK1	PAK2
AAK1	PKN2
AAK1	PAK2
AAK1	PKN2
AAK1	TBK1
AAK1	TBK1
AAK1	ADRBK1
AAK1	PRKCE
AAK1	MAPK14
AAK1	MAPK14
AAK1	MLTK
AAK1	ZAK
AAK1	PRKCH
AAK1	PRKCH
AAK1	FLT4
AAK1	CAMK2A
AAK1	CAMK2A
AAK1	CAMK2A
AAK1	MLTK
AAK1	ZAK
AAK1	FLT4
AAK1	MAPK14
AAK1	NLK
AAK1	NLK
AAK1	AKT1
AAK1	AKT1
AAK1	ROCK1
AAK1	AKT1
AAK1	AKT1
AAK1	AKT1
AAK1	STK38L
AAK1	STK38L
AAK1	MAP2K5
AAK1	MER
AAK1	MERTK
AAK1	ROCK1
AAK1	MAPK8
AAK1	AKT1
AAK1	MATK
AAK1	ROCK2
AAK1	ROCK2
AAK1	MAPK8
AAK1	MAPK8
AAK1	MAPK8
AAK1	PRKACA
AAK1	PRKACA
AAK1	MER
AAK1	MERTK
AAK1	PRKACA
AAK1	PRKACA
AAK1	PRKCE
AAK1	PRKCE
AAK1	MYT1
AAK1	PKMYT1
AAK1	ERN1
AAK1	STK25
AAK1	STK25
AAK1	MYT1
AAK1	PKMYT1
AAK1	PRKACB
AAK1	PRKACB
AAK1	TEK
AAK1	CDK8
AAK1	CDK8
AAK1	PRKACB
AAK1	CSNK2A1
AAK1	CSNK2A2
AAK1	CSNK2A1
AAK1	CSNK2A2
AAK1	MAPK14
AAK1	MAP2K1
AAK1	LCK
AAK1	LCK
AAK1	CSNK2A2
AAK1	TEK
AAK1	PRP4
AAK1	PRPF4B
AAK1	PRKACB
AAK1	MAPK14
AAK1	MAP2K1
AAK1	MAP2K1
AAK1	MAP2K1
AAK1	TEK
AAK1	MAPK10
AAK1	DMPK
AAK1	DMPK
AAK1	MAP3K12
AAK1	MAP3K12
AAK1	AKT2
AAK1	CAMK2G
AAK1	PDGFRB
AAK1	PDGFRB
AAK1	CAMK
AAK1	CAMK2G
AAK1	LYN
AAK1	MLL
AAK1	CAMK
AAK1	CAMK2G
AAK1	PASK
AAK1	MAPK13
AAK1	MAPK13
AAK1	MAPK13
AAK1	MAPK13
AAK1	TAOK1
AAK1	TAOK1
AAK1	MAP2K4
AAK1	MAP2K4
AAK1	MKNK1
AAK1	TIE1
AAK1	TIE1
AAK1	TIE1
AAK1	MAPK13
AAK1	MAP2K4
AAK1	PRKCA
AAK1	PRKCA
AAK1	AKT2
AAK1	AKT2
AAK1	TAOK2
AAK1	AKT2
AAK1	PRKACA
AAK1	PRKCA
AAK1	KDR
AAK1	KDR
AAK1	MAPK11
AAK1	MAPK11
AAK1	MAP3K13
AAK1	JAK2
AAK1	FGFR3
AAK1	CDK8
AAK1	MYLK
AAK1	GRK1
AAK1	RHOK
AAK1	PRKX
AAK1	PRKX
AAK1	HIPK4
AAK1	PRKCA
AAK1	KDR
AAK1	MAPK11
AAK1	MYLK
AAK1	MYLK
AAK1	JAK2
AAK1	ROCK2
AAK1	SREBF2
AAK1	PRKD3
AAK1	PRKD3
AAK1	PRKACA
AAK1	PRKCA
AAK1	CDK4
AAK1	FGFR3
AAK1	FGFR3
AAK1	ANKK1
AAK1	ANKK1
AAK1	LYN
AAK1	HCK
AAK1	HCK
AAK1	WNK2
AAK1	JAK3
AAK1	JAK3
AAK1	JAK2
AAK1	JAK2
AAK1	JAK2
AAK1	PDGFRB
AAK1	MAPK9
AAK1	ACVRL1
AAK1	ACVRL1
AAK1	PRKCB
AAK1	PRKCB1
AAK1	PRKCB
AAK1	PRKCB1
AAK1	MAPK9
AAK1	PRKCB
AAK1	PRKCB1
AAK1	MST1R
AAK1	PRKCD
AAK1	MAPK9
AAK1	PDGFRA
AAK1	MAPK10
AAK1	LCK
AAK1	MAPK10
AAK1	MAPK9
AAK1	MAPK10
AAK1	PDGFRA
AAK1	PDGFRA
AAK1	PBK
AAK1	FGFR2
AAK1	STK17A
AAK1	STK17A
AAK1	PRKD1
AAK1	PRKD1
AAK1	FGFR2
AAK1	LYN
AAK1	LYN
AAK1	CAMK2D
AAK1	FGFR2
AAK1	EIF4G1
AAK1	PDGFRA
AAK1	FAE
AAK1	JAK3
AAK1	HGF
AAK1	MET
AAK1	KCNN3
AAK1	PRKCD
AAK1	PRKCD
AAK1	CDK4
AAK1	PRKCG
AAK1	PRKCG
AAK1	SRM
AAK1	SRMS
AAK1	SRM
AAK1	SRMS
AAK1	RET
AAK1	GRK7
AAK1	PRKCG
AAK1	EIF2AK1
AAK1	CAMK1
AAK1	CAMK2D
AAK1	CSNK2A1
AAK1	CSNK2A1
AAK1	CAMK2D
AAK1	CSNK2A1
AAK1	MET
AAK1	MET
AAK1	MET
AAK1	LIPE
AAK1	LIMK2
AAK1	LIMK2
AAK1	ITK
AAK1	ITK
AAK1	BMPR2
AAK1	BMPR2
AAK1	PKD2
AAK1	PRKD2
AAK1	PKD2
AAK1	PRKD2
AAK1	PDGFRB
AAK1	PRKCD
AAK1	RET
AAK1	RIPK4
AAK1	PRKCQ
AAK1	PRKCQ
AAK1	RIPK4
AAK1	RET
AAK1	KDM6B
AAK1	FGFR1
AAK1	FLG
AAK1	FYN
AAK1	SLK
AAK1	YES1
AAK1	YES1
AAK1	FGFR1
AAK1	FLG
AAK1	FGFR1
AAK1	FLG
AAK1	KCNN3
AAK1	AR
AAK1	FBP2
AAK1	KHSRP
AAK1	PRKCQ
AAK1	DYRK2
AAK1	FER
AAK1	FER
AAK1	ABL
AAK1	ABL1
AAK1	ABL
AAK1	ABL1
AAK1	TGFBR2
AAK1	TGFBR2
AAK1	DYRK1B
AAK1	DYRK1B
AAK1	BLK
AAK1	CDC7
AAK1	HSN2
AAK1	WNK1
AAK1	PRKCQ
AAK1	FES
AAK1	FES
AAK1	PTK2
AAK1	HSN2
AAK1	WNK1
AAK1	ACVR2A
AAK1	ACVR2A
AAK1	WNK3
AAK1	DYRK4
AAK1	FGFR4
AAK1	PABPC1
AAK1	FGFR4
AAK1	AAK1
AAK1	AAK1
AAK1	BMP2K
AAK1	BMP2K
AAK1	GAK
AAK1	GAK
AAK1	STK16
AAK1	STK16
AAK1	STK16
AAK1	NEK1
AAK1	NEK1
AAK1	NEK5
AAK1	NEK5
AAK1	MINK1
AAK1	MINK1
AAK1	NEK3
AAK1	NUAK1
AAK1	NUAK1
AAK1	NUAK2
AAK1	NUAK2
AAK1	NEK4
AAK1	RPS6KA5
AAK1	RPS6KA5
AAK1	RPS6KA5
AAK1	NEK2
AAK1	NEK2
AAK1	SLK
AAK1	RPS6KA6
AAK1	RPS6KA6
AAK1	RPS6KA3
AAK1	RPS6KA3
AAK1	NEK7
AAK1	NEK7
AAK1	MAP4K4
AAK1	LOK
AAK1	STK10
AAK1	LOK
AAK1	STK10
AAK1	TNIK
AAK1	TNIK
AAK1	SNRK
AAK1	MST
AAK1	STK3
AAK1	RPS6KA1
AAK1	STK36
AAK1	STK36
AAK1	NEK6
AAK1	NEK6
AAK1	RPS6KA2
AAK1	RPS6KA2
AAK1	RPS6KA2
AAK1	NEK8
AAK1	NEK9
AAK1	NEK8
AAK1	NEK9
AAK1	STK3
AAK1	STK3
AAK1	MST1
AAK1	STK4
AAK1	MST1
AAK1	STK4
AAK1	MAPKAPK3
AAK1	TNNI3K
AAK1	TNNI3K
AAK1	EIF2AK2
AAK1	CDK10
AAK1	SMARCA2
AAK1	RPS6KA4
AAK1	RPS6KA4
AAK1	RPS6KA1
AAK1	RPS6KA1
AAK1	YSK4
AAK1	RPS6KA1
AAK1	RPS6KA4
AAK1	MELK
AAK1	MELK
AAK1	MAP4K3
AAK1	MAP4K3
AAK1	CREBBP
AAK1	CHUK
AAK1	CHUK
AAK1	SIK1
AAK1	SNF1LK
AAK1	SIK1
AAK1	SNF1LK
AAK1	SLK
AAK1	SLK
AAK1	CDK7
AAK1	CDK7
AAK1	CDK7
AAK1	CHUK
AAK1	FBXO24
AAK1	MAP3K5
AAK1	MAP3K5
AAK1	HUNK
AAK1	OSR1
AAK1	OXSR1
AAK1	MARK4
AAK1	PRKAA1
AAK1	MARK4
AAK1	SIK3
AAK1	PRKAA1
AAK1	MAP3K15
AAK1	PRKAA1
AAK1	PRKAA1
AAK1	BRAF
AAK1	BRAF
AAK1	STK17B
AAK1	STK17B
AAK1	GRK4
AAK1	BRD4
AAK1	STK32A
AAK1	RPS6KB1
AAK1	RPS6KB1
AAK1	MAPK15
AAK1	MAPK15
AAK1	RPS6KB1
AAK1	PLK1
AAK1	PLK1
AAK1	ULK1
AAK1	CDKN1A
AAK1	PAK3
AAK1	PHKG2
AAK1	PHKG2
AAK1	CDKN1A
AAK1	PAK3
AAK1	ULK1
AAK1	MARK1
AAK1	PAK6
AAK1	PAK6
AAK1	PAK1
AAK1	CDK17
AAK1	PCTK2
AAK1	CDC2L5
AAK1	CDK13
AAK1	MYLK3
AAK1	MYLK3
AAK1	CAMKK1
AAK1	CAMKK1
AAK1	AURKA
AAK1	PRKAA2
AAK1	AURKA
AAK1	MARK3
AAK1	MARK3
AAK1	PAK1
AAK1	PAK1
AAK1	SIK2
AAK1	SNF1LK2
AAK1	SIK2
AAK1	SNF1LK2
AAK1	CDK17
AAK1	PCTK2
AAK1	PHKG1
AAK1	PHKG1
AAK1	GSK3A
AAK1	CAMKK2
AAK1	MARK2
AAK1	MARK2
AAK1	NEK11
AAK1	GCKR
AAK1	MAP4K5
AAK1	MYO3A
AAK1	MYO3A
AAK1	GCKR
AAK1	MAP4K5
AAK1	PRKAA2
AAK1	PRKAA2
AAK1	CAMKK2
AAK1	CAMKK2
AAK1	GRK6
AAK1	PRKCZ
AAK1	PRKAA2
AAK1	BRSK1
AAK1	BRSK1
AAK1	PRKCZ
AAK1	PRKCZ
AAK1	PRKCZ
AAK1	GCK
AAK1	MAP4K2
AAK1	GCK
AAK1	MAP4K2
AAK1	CDC28
AAK1	CDK1
AAK1	MAPK7
AAK1	MAPK7
AAK1	EP300
AAK1	IKBKB
AAK1	CIT
AAK1	CIT
AAK1	MAP3K10
AAK1	MST
AAK1	MAP3K10
AAK1	MST
AAK1	CDK9
AAK1	CDK9
AAK1	MAP4K1
AAK1	STK32B
AAK1	STK32B
AAK1	PAK7
AAK1	PAK7
AAK1	PAK2
AAK1	PAK2
AAK1	MAP4K1
AAK1	AURKA
AAK1	PLK2
AAK1	STK11
AAK1	STK11
AAK1	MYLK4
AAK1	MYLK4
AAK1	PRKCI
AAK1	PRKCI
AAK1	PHO85
AAK1	CDK16
AAK1	PCTK1
AAK1	CDK16
AAK1	PCTK1
AAK1	MAP3K4
AAK1	MAP3K6
AAK1	MAP3K4
AAK1	IKBKB
AAK1	IKBKB
AAK1	CDK18
AAK1	PCTK3
AAK1	NIM1
AAK1	DAPK3
AAK1	DAPK3
AAK1	CDK18
AAK1	PCTK3
AAK1	CDK2
AAK1	CDK2
AAK1	CDK3
AAK1	CDK3
AAK1	MYLK2
AAK1	MYLK2
AAK1	TTK
AAK1	TTK
AAK1	CAMK1
AAK1	CAMK1
AAK1	PAK4
AAK1	PAK4
AAK1	PRKG2
AAK1	PRKG2
AAK1	MAPKAPK2
AAK1	MAPKAPK2
AAK1	IKBKE
AAK1	IKBKE
AAK1	AURKC
AAK1	GSK3A
AAK1	TLK1
AAK1	TLK1
AAK1	TSSK1B
AAK1	TSSK1B
AAK1	MAPKAPK2
AAK1	RPS6KC1
AAK1	CDK2
AAK1	ULK3
AAK1	ULK3
AAK1	PIM1
AAK1	ULK2
AAK1	ULK2
AAK1	MAPK3
AAK1	MAPK3
AAK1	AIM1
AAK1	AURKB
AAK1	PIM1
AAK1	MAPK3
AAK1	CDC2L6
AAK1	CDK19
AAK1	CDC2L6
AAK1	CDK19
AAK1	AURKC
AAK1	EIF2AK1
AAK1	EIF2AK2
AAK1	EIF2AK1
AAK1	EIF2AK2
AAK1	CDKL1
AAK1	PRKG1
AAK1	PASK
AAK1	STK39
AAK1	MAPK1
AAK1	MAPK1
AAK1	PRKG1
AAK1	GSK3A
AAK1	GSK3A
AAK1	DAPK2
AAK1	DAPK2
AAK1	GSK3B
AAK1	GSK3B
AAK1	MAPK1
AAK1	MAPK1
AAK1	MAPK1
AAK1	GSK3B
AAK1	GSK3B
AAK1	PLK3
AAK1	PLK3
AAK1	PRKG1
AAK1	STK33
AAK1	STK33
AAK1	STK33
AAK1	DCLK3
AAK1	DCLK3
AAK1	MKNK2
AAK1	AIM1
AAK1	AURKB
AAK1	AIM1
AAK1	AURKB
AAK1	AIM1
AAK1	AURKB
AAK1	PTK2B
AAK1	LIMK1
AAK1	LIMK1
AAK1	MKNK2
AAK1	GSK3B
AAK1	MAK
AAK1	PIM2
AAK1	PIM2
AAK1	RPS6KB2
AAK1	RPS6KB2
AAK1	DSTYK
AAK1	RAF1
AAK1	RAF1
AAK1	ARAF
AAK1	SGK
AAK1	SGK1
AAK1	MAP3K7
AAK1	MAP3K7
AAK1	DAPK1
AAK1	DAPK1
AAK1	MAK
AAK1	CAMK1D
AAK1	CAMK1D
AAK1	BRSK2
AAK1	MAP3K11
AAK1	MAP3K11
AAK1	PDK1
AAK1	PDPK1
AAK1	PDPK2
AAK1	PDK1
AAK1	PDPK1
AAK1	PDPK2
AAK1	MAP2K3
AAK1	MAP2K3
AAK1	MAP3K9
AAK1	MAP3K9
AAK1	BRSK2
AAK1	EIF2AK3
AAK1	EIF2AK3
AAK1	DCLK2
AAK1	DCLK2
AAK1	MAPKAPK5
AAK1	MAPKAPK5
AAK1	ACVR1B
AAK1	ACVR1B
AAK1	GRK5
AAK1	MAPK3
AAK1	TLK2
AAK1	STK32C
AAK1	STK32C
AAK1	TLK2
AAK1	AIM1
AAK1	AURKB
AAK1	MAPK1
AAK1	MAPK3
AAK1	ECO
AAK1	ICK
AAK1	PTK2B
AAK1	CDKL3
AAK1	CDKL5
AAK1	SGK2
AAK1	DYRK3
AAK1	MAP3K3
AAK1	MAP3K3
AAK1	STK24
AAK1	STK3
AAK1	STK24
AAK1	STK3
AAK1	FRK
AAK1	FRK
AAK1	MAP3K3
AAK1	IKBKB
AAK1	CDK6
AAK1	CDC2
AAK1	CDK1
AAK1	RIPK1
AAK1	RIPK1
AAK1	CDK5
AAK1	CDK5
AAK1	CHEK1
AAK1	CHEK1
AAK1	CAMK1G
AAK1	CAMK1G
AAK1	TGFBR1
AAK1	TGFBR1
AAK1	TGFBR1
AAK1	CDK5
AAK1	DCAMKL1
AAK1	DCLK1
AAK1	PRKACG
AAK1	DCAMKL1
AAK1	DCLK1
AAK1	HD
AAK1	HTT
AAK1	MAP3K1
AAK1	BTK
AAK1	BTK
AAK1	MAPK12
AAK1	CDC42BPA
AAK1	CDC42BPA
AAK1	HD
AAK1	HTT
AAK1	MAP3K2
AAK1	MAP3K2
AAK1	PIM3
AAK1	PIM3
AAK1	MYO3B
AAK1	MYO3B
AAK1	FLT1
AAK1	FLT1
AAK1	PRKCH
AAK1	PTK2B
AAK1	TAOK3
AAK1	TAOK3
AAK1	PRKCH
AAK1	PLK4
AAK1	PLK4
AAK1	PTK2B
AAK1	MAP2K6
AAK1	MAP2K6
AAK1	CDKL2
AAK1	CDKL2
AAK1	CDK5
AAK1	CDK14
AAK1	PFTK1
AAK1	CDC2L1
AAK1	CDK11B
AAK1	CDK14
AAK1	PFTK1
AAK1	BMPR1A
AAK1	BMPR1A
AAK1	CDC2L1
AAK1	CDK11B
AAK1	MASK
AAK1	MST4
AAK1	MASK
AAK1	MST4
AAK1	PTK6
AAK1	PTK6
AAK1	CDK15
AAK1	CDK15
AAK1	SBK1
AAK1	FLT1
AAK1	AKT3
AAK1	AKT3
AAK1	AKT3
AAK1	CAMK2B
AAK1	TSSK2
AAK1	PTK2B
AAK1	MAP2K7
AAK1	MAP2K2
AAK1	MAP2K2
AAK1	PRKCE
AAK1	CDC42BPG
AAK1	CDC42BPG
AAK1	STK35
AAK1	STK35
AAK1	MAPK12
AAK1	MAPK12
AAK1	MAPK12
AAK1	CAMK2B
AAK1	CAMK2B
AAK1	CSK
AAK1	CDC42BPB
AAK1	CDC42BPB
AAK1	MAP3K14
AAK1	CSK
AAK1	CSK
AAK1	MAST1
AAK1	NDR1
AAK1	STK38
AAK1	ACVR1
AAK1	ACVR1
AAK1	PAK1
AAK1	PKN1
AAK1	BMX
AAK1	CDK11A
AAK1	TEC
AAK1	TEC
AAK1	CDK11A
AAK1	CAMK
AAK1	CAMK4
AAK1	CAMK
AAK1	CAMK4
AAK1	RIPK3
AAK1	EIF2AK4
AAK1	EIF2AK4
AAK1	BMPR1B
AAK1	BMPR1B
AAK1	PAK1
AAK1	PKN1
AAK1	BMX
AAK1	BMX
AAK1	PAK2
AAK1	PKN2
AAK1	PAK2
AAK1	PKN2
AAK1	TBK1
AAK1	TBK1
AAK1	ADRBK1
AAK1	PRKCE
AAK1	MAPK14
AAK1	MAPK14
AAK1	MLTK
AAK1	ZAK
AAK1	PRKCH
AAK1	PRKCH
AAK1	FLT4
AAK1	CAMK2A
AAK1	CAMK2A
AAK1	CAMK2A
AAK1	MLTK
AAK1	ZAK
AAK1	FLT4
AAK1	MAPK14
AAK1	NLK
AAK1	NLK
AAK1	AKT1
AAK1	AKT1
AAK1	ROCK1
AAK1	AKT1
AAK1	AKT1
AAK1	AKT1
AAK1	STK38L
AAK1	STK38L
AAK1	MAP2K5
AAK1	MER
AAK1	MERTK
AAK1	ROCK1
AAK1	MAPK8
AAK1	AKT1
AAK1	MATK
AAK1	ROCK2
AAK1	ROCK2
AAK1	MAPK8
AAK1	MAPK8
AAK1	MAPK8
AAK1	PRKACA
AAK1	PRKACA
AAK1	MER
AAK1	MERTK
AAK1	PRKACA
AAK1	PRKACA
AAK1	PRKCE
AAK1	PRKCE
AAK1	MYT1
AAK1	PKMYT1
AAK1	ERN1
AAK1	STK25
AAK1	STK25
AAK1	MYT1
AAK1	PKMYT1
AAK1	PRKACB
AAK1	PRKACB
AAK1	TEK
AAK1	CDK8
AAK1	CDK8
AAK1	PRKACB
AAK1	CSNK2A1
AAK1	CSNK2A2
AAK1	CSNK2A1
AAK1	CSNK2A2
AAK1	MAPK14
AAK1	MAP2K1
AAK1	LCK
AAK1	LCK
AAK1	CSNK2A2
AAK1	TEK
AAK1	PRP4
AAK1	PRPF4B
AAK1	PRKACB
AAK1	MAPK14
AAK1	MAP2K1
AAK1	MAP2K1
AAK1	MAP2K1
AAK1	TEK
AAK1	MAPK10
AAK1	DMPK
AAK1	DMPK
AAK1	MAP3K12
AAK1	MAP3K12
AAK1	AKT2
AAK1	CAMK2G
AAK1	PDGFRB
AAK1	PDGFRB
AAK1	CAMK
AAK1	CAMK2G
AAK1	LYN
AAK1	MLL
AAK1	CAMK
AAK1	CAMK2G
AAK1	PASK
AAK1	MAPK13
AAK1	MAPK13
AAK1	MAPK13
AAK1	MAPK13
AAK1	TAOK1
AAK1	TAOK1
AAK1	MAP2K4
AAK1	MAP2K4
AAK1	MKNK1
AAK1	TIE1
AAK1	TIE1
AAK1	TIE1
AAK1	MAPK13
AAK1	MAP2K4
AAK1	PRKCA
AAK1	PRKCA
AAK1	AKT2
AAK1	AKT2
AAK1	TAOK2
AAK1	AKT2
AAK1	MST1R
AAK1	PRKACA
AAK1	PRKCA
AAK1	KDR
AAK1	KDR
AAK1	MAPK11
AAK1	MAPK11
AAK1	MAP3K13
AAK1	JAK2
AAK1	FGFR3
AAK1	CDK8
AAK1	MYLK
AAK1	GRK1
AAK1	RHOK
AAK1	PRKX
AAK1	PRKX
AAK1	HIPK4
AAK1	PRKCA
AAK1	KDR
AAK1	MAPK11
AAK1	MYLK
AAK1	MYLK
AAK1	JAK2
AAK1	ROCK2
AAK1	SREBF2
AAK1	PRKD3
AAK1	PRKD3
AAK1	PRKACA
AAK1	PRKCA
AAK1	CDK4
AAK1	FGFR3
AAK1	FGFR3
AAK1	ANKK1
AAK1	ANKK1
AAK1	LYN
AAK1	HCK
AAK1	HCK
AAK1	WNK2
AAK1	JAK3
AAK1	JAK3
AAK1	JAK2
AAK1	JAK2
AAK1	JAK2
AAK1	PDGFRB
AAK1	MAPK9
AAK1	ACVRL1
AAK1	ACVRL1
AAK1	PRKCB
AAK1	PRKCB1
AAK1	PRKCB
AAK1	PRKCB1
AAK1	MAPK9
AAK1	PRKCB
AAK1	PRKCB1
AAK1	MST1R
AAK1	PRKCD
AAK1	MAPK9
AAK1	PDGFRA
AAK1	MAPK10
AAK1	LCK
AAK1	MAPK10
AAK1	MAPK9
AAK1	MAPK10
AAK1	PDGFRA
AAK1	PDGFRA
AAK1	MST1R
AAK1	PBK
AAK1	FGFR2
AAK1	LIPE
AAK1	STK17A
AAK1	STK17A
AAK1	PRKD1
AAK1	PRKD1
AAK1	FGFR2
AAK1	LYN
AAK1	LYN
AAK1	CAMK2D
AAK1	FGFR2
AAK1	EIF4G1
AAK1	PDGFRA
AAK1	FAE
AAK1	JAK3
AAK1	HGF
AAK1	MET
AAK1	KCNN3
AAK1	PRKCD
AAK1	PRKCD
AAK1	CDK4
AAK1	PRKCG
AAK1	PRKCG
AAK1	SRM
AAK1	SRMS
AAK1	SRM
AAK1	SRMS
AAK1	RET
AAK1	GRK7
AAK1	PRKCG
AAK1	EIF2AK1
AAK1	CAMK1
AAK1	CAMK2D
AAK1	CSNK2A1
AAK1	CSNK2A1
AAK1	CAMK2D
AAK1	CSNK2A1
AAK1	MET
AAK1	MET
AAK1	MET
AAK1	LIMK2
AAK1	LIMK2
AAK1	ITK
AAK1	ITK
AAK1	BMPR2
AAK1	BMPR2
AAK1	PKD2
AAK1	PRKD2
AAK1	PKD2
AAK1	PRKD2
AAK1	PDGFRB
AAK1	PRKCD
AAK1	RET
AAK1	MITF
AAK1	VIT
AAK1	RIPK4
AAK1	PRKCQ
AAK1	PRKCQ
AAK1	RIPK4
AAK1	RET
AAK1	KDM6B
AAK1	FGFR1
AAK1	FLG
AAK1	FYN
AAK1	SLK
AAK1	YES1
AAK1	YES1
AAK1	FGFR1
AAK1	FLG
AAK1	FGFR1
AAK1	FLG
AAK1	KCNN3
AAK1	PABPC1
AAK1	AR
AAK1	FBP2
AAK1	KHSRP
AAK1	PRKCQ
AAK1	DYRK2
AAK1	FER
AAK1	FER
AAK1	ABL
AAK1	ABL1
AAK1	ABL
AAK1	ABL1
AAK1	TGFBR2
AAK1	TGFBR2
AAK1	DYRK1B
AAK1	DYRK1B
AAK1	BLK
AAK1	CDC7
AAK1	HSN2
AAK1	WNK1
AAK1	PRKCQ
AAK1	FES
AAK1	FES
AAK1	PTK2
AAK1	HSN2
AAK1	WNK1
AAK1	AR
AAK1	AR
AAK1	ACVR2A
AAK1	ACVR2A
AAK1	WNK3
AAK1	MITF
AAK1	DYRK4
AAK1	FGFR4
AAK1	FGFR4
AANAT	AANAT
AANAT	AANAT
AANAT	AANAT
AANAT	AANAT
AASDHPPT	AASDHPPT
ABAT	ABAT
ABAT	ABAT
ABAT	ABAT
ABAT	OAT
ABAT	OAT
ABAT	BIOA
ABAT	ABAT
ABAT	ABAT
ABAT	ABAT
ABAT	OAT
ABAT	OAT
ABAT	BIOA
ABAT	ABAT
ABAT	ABAT
ABAT	ABAT
ABAT	OAT
ABAT	OAT
ABAT	BIOA
ABCA1	ABCA1
ABCA1	ABCB11
ABCA1	ABCB11
ABCA1	ABCB4
ABCA1	ABCB1
ABCA1	ABCB1B
ABCA1	ABCB1A
ABCA1	ABCB4
ABCA1	PGP
ABCA1	ABCB1
ABCA1	ABCB1
ABCA1	ABCB1
ABCA1	ABCB4
ABCA1	ABCB1
ABCA1	ABCB1B
ABCA1	ABCB11
ABCA1	ABCB5
ABCA1	ABCC10
ABCA1	ABCB6
ABCA1	ABCG2
ABCA1	ABCG2
ABCA1	CDR2
ABCA1	ABCG2
ABCA1	ABCC1
ABCA1	ABCC6
ABCA1	ABCC2
ABCA1	ABCC1
ABCA1	ABCC1
ABCA1	ABCC1
ABCA1	ABCC11
ABCA1	ABCC6
ABCA1	ABCC2
ABCA1	ABCC2
ABCA1	ABCC4
ABCA1	ABCC5
ABCA1	ABCC3
ABCA1	ABCC3
ABCA1	CFTR
ABCA1	CFTR
ABCA1	CFTR
ABCA1	ABCC3
ABCA1	ABCC9
ABCA1	ABCC8
ABCA1	ABCC9
ABCA1	ABCC8
ABCB1	ABCB1
ABCB1	ABCB1B
ABCB1B	ABCB1
ABCB1B	ABCB1B
ABCB1	ABCB1
ABCB1	ABCB1B
ABCB1B	ABCB1
ABCB1B	ABCB1B
ABCB1	ABCB1A
ABCB1	ABCB4
ABCB1	PGP
ABCB1B	ABCB1A
ABCB1B	ABCB4
ABCB1B	PGP
ABCB1	ABCB1
ABCB1B	ABCB1
ABCB1	ABCB1
ABCB1B	ABCB1
ABCB1	ABCB1
ABCB1B	ABCB1
ABCB1	ABCB4
ABCB1B	ABCB4
ABCB1	ABCB4
ABCB1B	ABCB4
ABCB1	ABCB11
ABCB1B	ABCB11
ABCB1	ABCB11
ABCB1B	ABCB11
ABCB1	ABCB11
ABCB1B	ABCB11
ABCB1	ABCB5
ABCB1B	ABCB5
ABCB1	ABCC1
ABCB1B	ABCC1
ABCB1	ABCC1
ABCB1B	ABCC1
ABCB1	ABCC2
ABCB1B	ABCC2
ABCB1	ABCC5
ABCB1B	ABCC5
ABCB1	ABCC1
ABCB1B	ABCC1
ABCB1	ABCC1
ABCB1B	ABCC1
ABCB1	ABCB6
ABCB1B	ABCB6
ABCB1	ABCC3
ABCB1B	ABCC3
ABCB1	ABCC3
ABCB1B	ABCC3
ABCB1	ABCC4
ABCB1B	ABCC4
ABCB1	ABCC2
ABCB1B	ABCC2
ABCB1	ABCC2
ABCB1B	ABCC2
ABCB1	ABCC8
ABCB1B	ABCC8
ABCB1	ABCC6
ABCB1B	ABCC6
ABCB1	ABCC11
ABCB1B	ABCC11
ABCB1	ABCC8
ABCB1B	ABCC8
ABCB1	ABCC6
ABCB1B	ABCC6
ABCB1	ABCC3
ABCB1B	ABCC3
ABCB1	ABCC9
ABCB1B	ABCC9
ABCB1	ABCC9
ABCB1B	ABCC9
ABCB1	ABCC10
ABCB1B	ABCC10
ABCB1	CFTR
ABCB1B	CFTR
ABCB1	CFTR
ABCB1B	CFTR
ABCB1	CFTR
ABCB1B	CFTR
ABCB1	ABCA1
ABCB1B	ABCA1
ABCB1	CDR2
ABCB1B	CDR2
ABCB1	ABCG2
ABCB1B	ABCG2
ABCB1	ABCG2
ABCB1B	ABCG2
ABCB1	ABCG2
ABCB1B	ABCG2
ABCB1	ABCB1
ABCB1	ABCB1B
ABCB1B	ABCB1
ABCB1B	ABCB1B
ABCB1	ABCB1
ABCB1	ABCB1B
ABCB1B	ABCB1
ABCB1B	ABCB1B
ABCB1	ABCB1A
ABCB1	ABCB4
ABCB1	PGP
ABCB1B	ABCB1A
ABCB1B	ABCB4
ABCB1B	PGP
ABCB1	ABCB1
ABCB1B	ABCB1
ABCB1	ABCB1
ABCB1B	ABCB1
ABCB1	ABCB1
ABCB1B	ABCB1
ABCB1	ABCB4
ABCB1B	ABCB4
ABCB1	ABCB4
ABCB1B	ABCB4
ABCB1	ABCB11
ABCB1B	ABCB11
ABCB1	ABCB11
ABCB1B	ABCB11
ABCB1	ABCB11
ABCB1B	ABCB11
ABCB1	ABCB5
ABCB1B	ABCB5
ABCB1	ABCC1
ABCB1B	ABCC1
ABCB1	ABCC5
ABCB1B	ABCC5
ABCB1	ABCC2
ABCB1B	ABCC2
ABCB1	ABCC1
ABCB1B	ABCC1
ABCB1	ABCB6
ABCB1B	ABCB6
ABCB1	ABCC6
ABCB1B	ABCC6
ABCB1	ABCC1
ABCB1B	ABCC1
ABCB1	ABCC1
ABCB1B	ABCC1
ABCB1	ABCC4
ABCB1B	ABCC4
ABCB1	ABCC3
ABCB1B	ABCC3
ABCB1	ABCC2
ABCB1B	ABCC2
ABCB1	ABCC2
ABCB1B	ABCC2
ABCB1	ABCC3
ABCB1B	ABCC3
ABCB1	ABCC8
ABCB1B	ABCC8
ABCB1	ABCC8
ABCB1B	ABCC8
ABCB1	ABCC9
ABCB1B	ABCC9
ABCB1	ABCC6
ABCB1B	ABCC6
ABCB1	ABCC9
ABCB1B	ABCC9
ABCB1	ABCC11
ABCB1B	ABCC11
ABCB1	ABCC3
ABCB1B	ABCC3
ABCB1	ABCC10
ABCB1B	ABCC10
ABCB1	CFTR
ABCB1B	CFTR
ABCB1	CFTR
ABCB1B	CFTR
ABCB1	CFTR
ABCB1B	CFTR
ABCB1	ABCA1
ABCB1B	ABCA1
ABCB1	CDR2
ABCB1B	CDR2
ABCB1	ABCG2
ABCB1B	ABCG2
ABCB1	ABCG2
ABCB1B	ABCG2
ABCB1	ABCG2
ABCB1B	ABCG2
ABCB1	ABCB1
ABCB1	ABCB1
ABCB1	ABCB1
ABCB1	ABCB1A
ABCB1	ABCB4
ABCB1	PGP
ABCB1	ABCB1
ABCB1	ABCB1B
ABCB1	ABCB1
ABCB1	ABCB1B
ABCB1	ABCB4
ABCB1	ABCB4
ABCB1	ABCB11
ABCB1	ABCB11
ABCB1	ABCB11
ABCB1	ABCB5
ABCB1	ABCC1
ABCB1	ABCC1
ABCB1	ABCB6
ABCB1	ABCC2
ABCB1	ABCC5
ABCB1	ABCC4
ABCB1	ABCC1
ABCB1	ABCC1
ABCB1	ABCC2
ABCB1	ABCC6
ABCB1	ABCC2
ABCB1	ABCC9
ABCB1	ABCC6
ABCB1	ABCC9
ABCB1	ABCC3
ABCB1	ABCC3
ABCB1	ABCC11
ABCB1	ABCC8
ABCB1	ABCC8
ABCB1	ABCC3
ABCB1	ABCC10
ABCB1	CFTR
ABCB1	CFTR
ABCB1	CFTR
ABCB1	ABCA1
ABCB1	CDR2
ABCB1	ABCG2
ABCB1	ABCG2
ABCB1	ABCG2
ABCB1	ABCB1
ABCB1	ABCB1
ABCB1	ABCB1
ABCB1	ABCB1A
ABCB1	ABCB4
ABCB1	PGP
ABCB1	ABCB1
ABCB1	ABCB1B
ABCB1	ABCB1
ABCB1	ABCB1B
ABCB1	ABCB4
ABCB1	ABCB4
ABCB1	ABCB11
ABCB1	ABCB11
ABCB1	ABCB11
ABCB1	ABCB5
ABCB1	ABCC1
ABCB1	ABCC1
ABCB1	ABCC2
ABCB1	ABCC5
ABCB1	ABCB6
ABCB1	ABCC4
ABCB1	ABCC1
ABCB1	ABCC1
ABCB1	ABCC2
ABCB1	ABCC6
ABCB1	ABCC2
ABCB1	ABCC3
ABCB1	ABCC6
ABCB1	ABCC9
ABCB1	ABCC9
ABCB1	ABCC3
ABCB1	ABCC11
ABCB1	ABCC8
ABCB1	ABCC8
ABCB1	ABCC3
ABCB1	ABCC10
ABCB1	CFTR
ABCB1	CFTR
ABCB1	CFTR
ABCB1	ABCA1
ABCB1	CDR2
ABCB1	ABCG2
ABCB1	ABCG2
ABCB1	ABCG2
ABCB1	ABCB1
ABCB1	ABCB1
ABCB1	ABCB1
ABCB1	ABCB1A
ABCB1	ABCB4
ABCB1	PGP
ABCB1	ABCB1
ABCB1	ABCB1B
ABCB1	ABCB1
ABCB1	ABCB1B
ABCB1	ABCB4
ABCB1	ABCB4
ABCB1	ABCB11
ABCB1	ABCB11
ABCB1	ABCB11
ABCB1	ABCB5
ABCB1	ABCC1
ABCB1	ABCC1
ABCB1	ABCB6
ABCB1	ABCC2
ABCB1	ABCC5
ABCB1	ABCC4
ABCB1	ABCC1
ABCB1	ABCC1
ABCB1	ABCC2
ABCB1	ABCC6
ABCB1	ABCC2
ABCB1	ABCC9
ABCB1	ABCC6
ABCB1	ABCC9
ABCB1	ABCC3
ABCB1	ABCC3
ABCB1	ABCC11
ABCB1	ABCC8
ABCB1	ABCC8
ABCB1	ABCC3
ABCB1	ABCC10
ABCB1	CFTR
ABCB1	CFTR
ABCB1	CFTR
ABCB1	ABCA1
ABCB1	CDR2
ABCB1	ABCG2
ABCB1	ABCG2
ABCB1	ABCG2
ABCB11	ABCB11
ABCB11	ABCB11
ABCB11	ABCB11
ABCB11	ABCB1
ABCB11	ABCB1
ABCB11	ABCB1
ABCB11	ABCB1
ABCB11	ABCB1B
ABCB11	ABCB1A
ABCB11	ABCB4
ABCB11	PGP
ABCB11	ABCB1
ABCB11	ABCB1B
ABCB11	ABCB4
ABCB11	ABCB4
ABCB11	ABCB5
ABCB11	ABCB6
ABCB11	ABCC1
ABCB11	ABCC1
ABCB11	ABCC1
ABCB11	ABCC1
ABCB11	ABCC6
[truncated: 998,000+ more rows]
