# Supplementary material for: Predicting drug target interactions using meta-path-based semantic network analysis
Source: BMC Bioinformatics. 2016 Apr 12;17:160. doi: 10.1186/s12859-016-1005-x (PMC4830032; doi:10.1186/s12859-016-1005-x)
Supplement: Additional file 4: — (metapath_commuting_matrix.zip): it contains the calculated commuting matrix for internal and external validating. The internal test set was used by SLAP in the original publication; the external test set was prepared in the present study and intended to examine the ability to predict evolving network topologies. (ZIP 27340 kb) [file 12859_2016_1005_MOESM4_ESM.zip]

Archive with 16 entries (13 files):
- metapath_commuting_matrix/
- metapath_commuting_matrix/external_testset_matrix/
- metapath_commuting_matrix/external_testset_matrix/external_testset_neg_pathcount.csv
- metapath_commuting_matrix/external_testset_matrix/external_testset_neg_randomwalk.csv
- metapath_commuting_matrix/external_testset_matrix/external_testset_pos_pathcount.csv
- metapath_commuting_matrix/external_testset_matrix/external_testset_pos_randomwalk.csv
- metapath_commuting_matrix/external_testset_matrix/external_trainset_neg_pathcount.csv
- metapath_commuting_matrix/external_testset_matrix/external_trainset_neg_randomwalk.csv
- metapath_commuting_matrix/external_testset_matrix/external_trainset_pos_pathcount.csv
- metapath_commuting_matrix/external_testset_matrix/external_trainset_pos_randomwalk.csv
- metapath_commuting_matrix/internal_testset_matrix/
- metapath_commuting_matrix/internal_testset_matrix/negative_pathcount.csv
- metapath_commuting_matrix/internal_testset_matrix/negative_randomwalk.csv
- metapath_commuting_matrix/internal_testset_matrix/positive_pathcount.csv
- metapath_commuting_matrix/internal_testset_matrix/positive_randomwalk.csv
- metapath_commuting_matrix/Readme.txt
