# Supplementary material for: Predicting drug target interactions using meta-path-based semantic network analysis
Source: BMC Bioinformatics. 2016 Apr 12;17:160. doi: 10.1186/s12859-016-1005-x (PMC4830032; doi:10.1186/s12859-016-1005-x)
Supplement: Additional file 4: — (metapath_commuting_matrix.zip): it contains the calculated commuting matrix for internal and external validating. The internal test set was used by SLAP in the original publication; the external test set was prepared in the present study and intended to examine the ability to predict evolving network topologies. (ZIP 27340 kb) [file 12859_2016_1005_MOESM4_ESM.zip › metapath_commuting_matrix/external_testset_matrix/external_testset_neg_randomwalk.csv]

0	0	0	0	0	0	0	0	0	0	0	0	0	0	0	0	0	0	0.0018493	0	0	0	0	0	0	0	0	0	0	0	0	0	0	0	0	0.000571429	0	0	0	0	0	0	0	0	0	0	0	0	0	0
0	0	0	0	0	0	0.00411523	0	0	0	0	0.000285714	0	0	0	0	0	0.0122492	0	0	0	0	0	0	0	0	0	0	0	0	0	0	0	0	0	0.00083221	0	0.000428082	0.000286314	0.00251435	0	0	0.00103734	0.00438596	0	0	0	0	0	0
0	0	0	0	0	0	0	0	0	0	0	0	0	0	0	0	0	0	0	0	0	0	0	0	0	0	0	0	0	0	0	0	0	0	0	0	0	0.000221877	0.000250627	0	0	0	0	0	0	0	0	0	0	0
0	0	0	0	0	0	0	0	0	0	0	0	0	0	0	0	0	0	0	0	0	0	0	0	0	0	0	0	0	0	0	0	0	0	0	0.00020993	0	0	0	0	0	0	0	0	0	0	0	0	0	0
0	0	0	0	0	0	0	0	0	0	0	0	0	0	0	0	0	0	0	0	0	0	0	0	0	0	0	0	0	0	0	0	0	0	0	0	0	0.000198469	0	0	0	0	0	0	0	0	0	0	0	0
0	0	0	0	0	0	0	0	0	0	0	0	0	0	0	2.15917e-06	0	6.15142e-06	4.00542e-06	0	0	0	0	0	0	0	0	0	0	0	0	0	0	0	0	0.000274801	0	0	0.00188323	0	0	0	0	0	0	0	0	0	0	0
0	0	0	0	0	0	0	0	0	0	0	0	0	0	0	5.69961e-07	0	0	0	0	0	0	0	0	0	0	0	0	0	0	0	0	0	0	0	0	0	0	0	0	0	0	0	0	0	0	0	0	0	0
0	0	0	0	0	0	0	0	0	0	0	0	0	0	0	0	0	0	0	0	0	0	0	0	0	0	0	0	0	0	0	0	0	0	0	0	0	6.50697e-05	0.00044193	0	0	0	0	0	0	0	0.0416667	0	0	0.000722354
0	0	0	0	0	0	0	0	0	0	0	0	0	0	0	0	0	0	0	0	0	0	0	0	0	0	0	0	0	0	0	0	0	0	0	0	0	0	0	0	0	0	0	0	0	0	0	0	0	0
0	0	0	0	0	0	0	0	0	0	0	0.000625391	0	0	0	0	0	0	0	0	0	0	0	0	0	0	0	0	0	0	0	0	0	0	0	9.79808e-05	0	0.000159592	0.000470945	0	0	0	0	0	0	0	0	0	0	0
0	0	0	0	0	0	0	0	0	0	0	0	0	0	0	0	0	0	0	0	0	0	0	0	0	0	0	0	0	0	0	0	0	0	0	0	0	0	0	0	0	0	0	0	0	0	0	0	0	0
0	0	0	0	0	0	0	0	0	0	0	0.00169492	0	0	0	0.000241275	0	0	0	0	0	0	0	0	0	0	0	0	0	0	0	0	0	0	0	0.000549602	0	0.00118224	0	0.000653026	0	0.000470367	0	0	0	0	0	0	0	0
0	0	0	0	0	0	0.000709292	0	0	0	0	0	0.0013587	0	0	5.45804e-05	0	0.000436518	3.71225e-05	0	0	0	0	0	0	0	0	0	0	0	0	0	0	0	0	4.31295e-05	0	2.99988e-05	0	0.000580378	0	0.00196188	0	0	0	0	0	0.000488759	0	0.0013089
0	0	0	0	0	0	0	0	0	0	0	0	0	0	0	0	0	0	0	0	0	0	0	0	0	0	0	0	0	0	0	0	0	0	0	0.000104965	0	0	0	0	0	0	0	0	0	0	0	0	0	0
0	0	0	0	0	0	0.000595593	0	0	0	0	0	0	0	0	0	0	6.12069e-05	0	0	0	0	0	0	0	0	0	0	0	0	0	0	0	0	0	0.000183201	0	0	0	0	0	0	0	0	0	0	0	0	0	0
0	0	0	0	0	0	0.000860585	0	0	0	0	0	0	0	0	1.79929e-06	0	0	0.000938093	0	0	0	0	0	0	0	0	0	0	0	0	0	0	0	0	0	0	0	0	0	0	0	0	0	0	0	0	0	0	0
0	0	0	0	0	0	0	0	0	0	0	0	0	0	0	0	0	0	0	0	0	0	0	0	0	0	0	0	0	0	0	0	0	0	0	0	0	0	0	0	0	0	0	0	0	0	0	0	0	0
0	0	0	0	0	0	0	0	0	0	0	0	0	0	0	0	0	1.97387e-06	1.63542e-05	0	0	0	0	0	0	0	0	0	0	0	0	0	0	0	0	0	0	2.07291e-05	0	0	0	0	0	0	0	0	0	0	0	0.000379471
0	0	0	0	0	0	0.000206868	0	0	0	0	0.000543478	0	0	0	0	0	0.00162829	0	0	0	0	0	0	0	0	0	0	0	0	0	0	0	0	0	0.00033478	0	6.21872e-05	0	0.000479959	0	7.10934e-05	0	0	0	0	0	0	0	0
0	0	0	0	0	0	0	0	0	0	0	0	0	0	0	8.26515e-05	0	0	0	0	0	0	0	0	0	0	0	0	0	0	0	0	0	0	0	0	0	0	7.20794e-05	0	0	0	0	0	0	0	0	0	0	0
0	0	0	0	0	0	0	0	0	0	0	0	0	0	0	6.80288e-06	0	0	4.16931e-06	0	0	0	0	0	0	0	0	0	0	0	0	0	0	0	0	0	0	0	0	0	0	0	0	0	0	0	0	0	0	0
0	0	0	0	0	0	0	0	0	0	0	0	0	0	0	0	0	0	0	0	0	0	0	0	0	0	0	0	0	0	0	0	0	0	0	0	0	0	0	0	0	0	0	0	0	0	0	0	0	0
0	0	0	0	0	0	0	0	0	0	0	0	0	0	0	2.09913e-06	0	0.000298085	0	0	0	0	0	0	0	0	0	0	0	0	0	0	0	0	0	0	0	0	0	0.00043535	0	0	0	0	0	0	0	0	0	0
0	0	0	0	0	0	0	0	0	0	0	0	0	0	0	0	0.00137881	0	4.53095e-07	0	0.000578822	0	0	0	0.00322581	0	0	0	0.0010989	0	0	0	0	0	0	0	0	0	0	0	0	0	0	0	0	0	0	0	0	0
0	0	0	0	0	0	0	0	0	0	0	0	0	0	0	3.36096e-06	0	0	0	0	0	0	0	0	0	0	0	0	0	0	0	0	0	0	0	0	0	0	0	0	0	0	0	0	0	0	0	0	0	0
0	0	0	0	0	0	0.000575705	0	0	0	0	0	0	0	0	4.53997e-06	0	0.00119048	0.000426384	0	0	0	0	0	0	0	0	0	0	0	0	0	0	0	0	0	0	0	0	0	0	0	0	0	0	0	0	0	0	0
0	0	0	0	0	0	0	0	0	0	0	0	0	0	0	0	0	0	0	0	0	0	0	0	0	0	0	0	0	0	0	0	0	0	0	0.000205506	0	3.97778e-05	0	0	0	0	0	0	0	0	0	0	0	0
0	0	0	0	0	0	0.00371471	0.00191939	0	0	0	0	0	0	0	0	0.0131579	0.0175496	0.000403035	0	0	0	0	0	0	0.000609598	0.000448028	0	0	0	0	0	0.0106383	0.000258713	0.000300554	0	9.20455e-05	0.000198399	0	0	0	0	0	0	0	0	0	0	0	0
0	0	0	0	0	0	0	0	0	0	0	0	0	0	0	0	0	0	0	0	0	0	0	0	0	0	0	0	0	0	0	0	0	0	0	0	0	0	0	0	0	0	0	0	0	0	0	0	0	0
0	0	0	0	0	0	0	0	0	0	0	0	0	0	0	0	0	0	0	0	0	0	0	0	0	0	0	0	0	0	0	0	0	0	0	0	0	0	0	0	0	0	0	0	0	0	0	0	0	0
0	0	0	0	0	0	0	0	0	0	0	0	0	0	0	0	0	0	0	0	0	0	0	0	0	0	0	0	0	0	0	0	0	0	0	0	0	0.000143147	0	0	0	102	0	0	0	0	0	0	0	3
0	0	0	0	0	0	0	0	0	0	0	0	0	0	0	0.000257701	0	0	0	0	0	0	0	0	0	0	0	0	0	0	0	0	0	0	0	0.000571429	0	0	0	0	0	0	0	0	0	0	0	0	0	0
0	0	0	0	0	0	3.37601e-05	0	0	0	0	9.78091e-05	0	0	0	0.000201435	0	3.86101e-07	3.14912e-07	0	0	0	0	0	0	0	0	0	0	0	0	0	0	0	0	9.36333e-05	0	5.46243e-05	7.60449e-05	0.00159236	0	0	0	0	0	0	0	0	0	0
0	0	0	0	0	0	0	0	0	0	0	0	0	0	0	1.55442e-06	0	0	0	0	0	0	0	0	0	0	0	0	0	0	0	0	0	0	0	9.16003e-05	0	0.000181884	0	0	0	0	0	0	0	0	0	0	0	0
0	0	0	0	0	0	0	0	0	0	0	0	0	0	0	0	0	0	0	0	0	0	0	0	0	0	0	0	0	0	0	0	0	0	0	0	0	0	0	0	0	0	0	0	0	0	0	0	0	0
0	0	0.0119048	0	0	0.0260417	0.00123675	0	0	0	0	0.000625391	0	0	0	0	0	0.00193668	0.0248469	0	0	0	0	0	0	0	0	0	0	0	0	0	0	0	0	0	0	0.000548305	0.00113431	0	0	0	0	0	0	0	0	0	0	0
0	0	0	0	0	0	0	0	0	0	0	0	0	0	0	8.99298e-07	0	9.27312e-05	0	0	0	0	0	0	0	0	0	0	0	0	0	0	0	0	0	0	0	4.14582e-05	0	0	0	0	0	0	0	0	0	0	0	0
0	0	0	0	0	0	0	0	0	0	0	0	0	0	0	0	0	0	0	0	0	0	0	0	0	0	0	0	0	0	0	0	0	0	0	0	0	0.00021739	0	0	0	0	0	0	0	0	0	0	0	0
0	0	0	0	0	0	0	0	0	0	0	0	0	0	0	5.41668e-07	0	3.00569e-05	0	0	0	0	0	0	0	0	0	0	0	0	0	0	0	0	0	9.88548e-05	0	0.000138432	0.000557388	0	0	0	0	0	0	0	0	0	0	0
0	0	0	0.0322581	0	0	0	0	0.000392157	0	0	0	0	0	0	0	0	0	0	0	0.00274941	0	4.96771e-06	0	0.0349461	0	0	0	0	0	0	0	0.005732	0	0	0	0.00145333	0	0.000379257	0	0	0	0	0	0.0254706	0	0.0045045	0	0	0
0	0	0	0	0	0	0	0	0	0	0	0	0.000683527	0	0	4.28027e-06	0	0	4.2372e-06	0	0	0	0	0	0	0	0	0	0	0	0	0	0	0	0	1.18519e-05	0	0.000360652	1	0.000669172	0	3	1	0	0	0	0	0	0	0
0	0	0	0	0	0	0	0	0	0	0	8.41822e-05	0	0	0	0	0	0	0	0	0	0	0	0	0	0	0	0	0	0	0	0	0	0	0	9.24896e-05	0	6.57197e-05	9.02549e-06	0	0	0	0	0	0	0	0	0	0	0
0	0	0	0	0	0	0	0	0	0	0	0	0	0	0	6.39417e-05	0	0	0	0	0	0	0	0	0	0	0	0	0	0	0	0	0	0	0	0.000116022	0	0.0002421	0.000120312	0	0	0	0	0	0	0	0	0.000641186	0	0
0	0	0	0	0	0	0	0	0	0	0	0	0	0	0	0	0	0	2.31359e-05	0	0	0	0	0	0	0	0	0	0	0	0	0	0	0	0	0	0	0	0	0	0	0	0	0	0	0	0	0	0	0
0	0	0	0	0	0	0	0	0	0	0	0	0	0	0	0	0	2.6094e-05	0.000241246	0	0	0	0	0	0	0	0	0	0	0	0	0	0	0	0	0.000458001	0	0.000272826	0.000704664	0	0	0	0	0	0	0	0	0	0	0
0	0	0	0	0	0	0	0	0	0	0	0	0	0	0	1.73001e-06	0	0	0	0	0	0	0	0	0	0	0	0	0	0	0	0	0	0	0	5.24824e-05	0	0	0	0	0	0	0	0	0	0	0	0	0	0
0	0	0	0	0	0	0	0	0	0	0	0	0	0	0	2.44008e-05	0	4.42479e-06	0.0012834	0	0	0	0	0	0	0	0	0	0	0	0	0	0	0	0	0.00020993	0	0	0	0.000811469	0	0	0	0	0	0	0	0.000297263	0	0
0	0	0	0	0	0	0.000104319	0	0	0	0	0	0	0	0	0	0	0	9.57838e-05	0	0	0	0	0	0	0	0	0	0	0	0	0	0	0	0	0	0	0	0	0	0	0	0	0	0	0	0	0	0	0
0	0	0	0	0	0	0.000595593	0	0	0	0	0	0	0	0	0	0	6.1277e-05	0	0	0	0	0	0	0	0	0	0	0	0	0	0	0	0	0	0.000183201	0	0	0	0	0	0	0	0	0	0	0	0	0	0
0	0	0	0	0	0	0	0	0	0	0	0	0	0	0	0	0	0	0	0	0	0	0	0	0	0	0	0	0	0	0	0	0	0	0	0	0	0	0	0	0	0	0	0	0	0	0	0	0	0
0	0	0	0	0	0	0	0	0	0	0	1.11546e-05	0	0	0	4.66175e-06	0	0	0	0	0	0	0	0	0	0	0	0	0	0	0	0	0	0	0	3.17115e-05	0	4.78773e-06	0	0	0	0	0	0	0	0	0	0	0	0
0	0	0	0	0	0.00204082	0	0	0	0	0	0.000785855	0	0	0	0.00184523	0	0	0	0	0	0	0	0	0	0	0	0	0	0	0	0	0	0	0	0	0	0.000291851	0.000355474	0	0	0	0	0	0	0	0	0	0	0
0	0	0	0	0	0	0	0	0	0	0	0	0	0	0	5.69961e-07	0	0	0	0	0	0	0	0	0	0	0	0	0	0	0	0	0	0	0	0	0	0	0	0	0	0	0	0	0	0	0	0	0	0
0	0	0	0	0	0	0	0	0	0	0	0	0	0	0	2.41532e-05	0	0.000149005	1.68318e-05	0	0	0	0	0	0	0	0	0	0	0	0	0	0	0	0	0.000549602	0	0.000272826	0	0	0	0	0	0	0	0	0	0	0	0
0	0	0	0	0	0	0.000311818	0	0	0	0	0.00306098	0.00287219	0	0	0	0	0	0	0	0	0	0	0	0	0	0	0	0	0	0	0	0	0	0	0	0	0	19	0	0	0	6	0	0	0	0	0	0	0
0	0	0	0	0	0	0.00168067	0	0	0	0	0.000784314	0	0	0	5.11209e-06	0.0104167	0.000109866	8.15883e-07	0	0	0	0	0	0	0	0	0	0	0	0	0	0	0	0	0.000872404	0	0.000661152	0	0.000460872	0	1	0	0	0	0	0	0	0	0
0	0	0	0	0	0	0	0	0	0	0	0	0	0	0	0	0	0	0	0	0	0	0	0	0	0	0	0	0	0	0	0	0	0	0	0	0	0	0	0	0	0	0	0	0	0	0	0	0	0
0	0	0	0	0	0	0	0	0	0	0	0.000232992	0	0	0	0	0	0	0	0	0	0	0	0	0	0	0	0	0	0	0	0	0	0	0	0	0	0	0	0	0	0	0	0	0	0	0	0	0	0
0	0	0	0	0	0	0.000382391	0	0	0.000479616	0	0.000162245	0	0	0	0.000324929	0	3.25638e-06	0	0	0	0	4.17454e-06	0	0	0	0	0.000385156	0	0	0	6.44746e-05	0	0	0	0.000219776	0	0.000138001	7.07444e-05	0	0	0	0	0	0	0	0	0	0	0
0	0	0	0	0	0	0	0	0	0	0	0	0	0	0	0	0	1e-05	0	0	0	0	0	0	0	0	0	0	0	0	0	0	0	0	0	5.24824e-05	0	0	0	0	0	0	0	0	0	0	0	0.000594527	0	0
0	0	0	0	0	0	0	0	0	0	0	0	0	0	0	3.08867e-05	0	0	0.000468504	0	0	0	0	0	0	0	0	0	0	0	0	0	0	0	0	5.24824e-05	0	0	0	0	0	0	0	0	0	0	0	0	0	0
0	0	0	0	0	0	0	0	0	0	0	0	0	0	0	0	0	0	0	0	0	0	0	0	0	0	0	0	0	0	0	0	0	0	0	0	0	9.09419e-05	0	0	0	0	0	0	0	0	0	0	0	0
0	0	0	0	0	0	0	0	0	0	0	0.00169492	0	0	0	0	0	0	0	0	0	0	0	0	0	0	0	0	0	0	0	0	0	0	0	0.000549602	0	0.000363768	0	0	0	0	0	0	0	0	0	0	0	0
0	0	0	0	0	0	0	0	0	0	0	0	0	0	0	0	0	4.20318e-06	0	0	0	0	0	0	0	0	0	0	0	0	0	0	0	0	0	0	0	0	0	0	0	0	0	0	0	0	0	0	0	0
0	0	0	0	0	0	0	0	0	0	0	0	0	0	0	1.79929e-06	0	0	0	0	0	0	0	0	0	0	0	0	0	0	0	0	0	0	0	0	0	0	0	0	0	0	0	0	0	0	0	0	0	0
0	0	0	0	0	0	0	0	0	0	0	0	0	0	0	0.000109175	0	0	2.5435e-07	0	0	0	0	0	0	0	0	0	0	0	0	0	0	0	0	0	0	0	0	0	0	0.000420831	0	0	0	0	0	0	0	0
0	0	0	0	0	0	0	0	0	0	0	0	0	0	0	0	0	0	0	0	0	0	0	0	0	0	0	0	0	0	0	0	0	0	0	0	0	0	0	0	0	0	0.000218484	0	0	0	0	0	0	0
0	0	0	0	0	0	0	0	0	0	0	0	0	0	0	0	0	0	0	0	0	0	0	0	0	0	0	0	0	0	0	0	0	0	0	0	0	0	0	0	0	0	0	0	0	0	0	0	0	0
0	0	0	0	0	0	0	0	0	0	0	0	0	0	0	0	0	0	0	0	0	0	0	0	0	0	0	0	0	0	0	0	0	0	0	0	0	0	2	0	0	0	0	0	0	0	0	0	0	0
0	0	0	0	0	0	0.000821693	0	0	0	0	0	0	0	0	9.0343e-06	0	0.000507035	0	0	0	0	0	0	0	0	0	0	0	0	0	0	0	0	0	0	0	0	0	0	0	0	0	0	0	0	0	0	0	0
0	0	0	0	0	0	0.000328974	0	0	0	0	0.000869943	0	0	0	6.90405e-06	0	1.80253e-05	0	0	0	0	0	0	0	0	0	0	0	0	0	0	0	0	0	0	0	0.00151782	0.000796713	0	0	0	0	0	0	0	0	0	0	0
0	0	0	0	0	0	0	0	0	0	0	0	0.00363343	0	0	5.74219e-06	0	5.97285e-06	0	0	0	0	0	0	0	0	0	0	0	0	0	0	0	0	0	0	0	1.11331e-05	1	0.000987712	0	950	192	0	0	0	0	0	0	0
0	0.00293255	0	0	0.00184502	0	0	0	0	0	0	0.000168785	4.03177e-05	0	0.00757576	0.000279209	0.00289338	0	6.70754e-08	0.000157234	0.00175439	0	0	0	0	0	0	0	0	0	0	0	0	0	0	0.000351225	0	0.000166607	0.000138314	8.32038e-05	0	0.000152056	7.35505e-05	0.00119403	0	0.00141093	0.00694444	0	0	0
0	0	0	0	0	0	0	0	0	0	0	0	0	0	0	0	0	0	0	0	0	0	0	0	0	0	0	0	0	0	0	0	0	0	0	0	0	0	0	0	0	0	0	0	0	0	0	0	0	0
0	0	0	0	0	0	0	0	0	0	0	0.000196078	0	0	0	0	0	0	8.19645e-08	0	0	0	0	0	0	0	0	0	0	0	0	0	0	0	0	0	0	1.99579e-05	0	0	0	0	0	0	0	0.00558659	0	0	0	0
0	0	0	0	0	0	0.00411523	0	0	0	0	0.000285714	0	0	0	0	0	0.0122327	0	0	0	0	0	0	0	0	0	0	0	0	0	0	0	0	0	0.00083221	0	0.000428082	0	0.00251435	0	0	0	0.00438596	0	0	0	0	0	0
0	0	0	0	0	0	0	0	0	0	0	0.000675219	0	0	0	0	0	2.60366e-05	8.51508e-06	0	0	0	0	0	0	0	0	0	0	0	0	0	0	0	0	0.000328299	0	0	1	0	0	0	0	0	0	0	0	0	0	0
0	0	0	0	0	0	0	0	0	0	0	0	0	0	0	0.000286724	0	0	8.90036e-07	0	0	0	0	0	0	0	0	0	0	0	0	0	0	0	0	0	0	0	0	0	0	0	0	0	0	0	0	0	0	9.48677e-05
0	0	0.00416667	0	0	0.00329214	0	0	0	0	0	0	0	0	0	0	0	5.42103e-05	0.0044887	0	0	0	0	0	0	0	0	0	0	0	0	0	0	0	0	0	0	0	0	0	0	0	0	0	0	0	0	0	0	0
0	0	0	0	0	0	0	0	0	0	0	0	0	0	0	0	0	1.36684e-05	0	0	0	0	0	0	0	0	0	0	0	0	0	0	0	0	0	0	0.000777457	0	0	0	0	0	0	0	0	0	0	0	0	0
0	0	0	0	0	0	0	0	0	0	0	0	0	0	0	4.44968e-06	0	1.3647e-05	0.00351966	0	0	0	0	0	0	0	0	0	0	0	0	0	0	0	0	0	0	0	0	0	0	0	0	0	0	0	0	0	0	0
0	0	0	0	0	0	0	0	0	0	0	0	0	0	0	0	0.0324074	0	7.19851e-06	0	0	0	0	0	0	0	0	0	0	0	0	0	0	0	0	0	0	0	0	0	0	0	0	0.0030581	0	0	0	0	0	0
0	0	0	0	0	0	0	0	0	0	0	0.00023546	0.000478698	0	0	0.000584719	0	6.99076e-06	0.000131739	0	0	0	0	0	0	0	0	0	0	0	0	0	0	0	0	0	0	0	0	0	0	0	0	0	0	0	0	0	0	0
0	0	0	0	0	0	0	0	0	0	0	0	0	0	0	0	0	0	0	0	0	0	0	0	0	0	0	0	0	0	0	0	0	0	0	0.000157447	0	0	0	0.000540979	0	0	0	0	0	0	0	0	0	0
0	0	0	0	0	0	0	0	0	0	0	0	0	0	0	2.57634e-06	0	0	5.69638e-06	0	0	0	0	0	0	0	0	0	0	0	0	0	0	0	0	0	0	0	0	0	0	0	0	0	0	0	0	0	0	0
0	0	0	0	0	0	0	0	0	0	0	0	0	0	0	0	0	0	0	0	0	0	0	0	0	0	0	0	0	0	0	0	0	0	0	0	0	0	0	0	0	0	0	0	0	0	0	0	0	0
0	0	0	0	0	0	0	0	0	0	0	0	0	0	0	0	0	0	0	0	0	0	0	0	0	0	0	0	0	0	0	0	0	0	0	0	0	0	0	0	0	0	0	0	0	0	0	0	0	0
0	0	0.00645161	0	0	1	0.0120701	0	0	0	0	0.000747803	0	0	0	0	0	0.0155337	0.00824033	0	0	0	0	0	0	0	0	0	0	0	0	0	0	0	0	0	0	0.000705072	9	0	0	0	0	0	0	2	0	0	0	0
0	0	0	0	0	0	0	0	0	0	0	0.00169492	0	0	0	0	0	0	0	0	0	0	0	0	0	0	0	0	0	0	0	0	0	0	0	0.000366401	0	0.000363768	0	0	0	0	0	0	0	0	0	0	0	0
0	0	0	0	0	0	0	0	0	0	0	0	0	0	0	0	0	0	4.46173e-07	0	0	0	0	0	0	0	0	0	0	0	0	0	0	0	0	0	0	0	0	0	0	0	0	0	0	0	0	0	0	0
0	0	0	0	0	0	0	0	0	0	0	0	0	0	0	0	0	0	4.51969e-06	0	0	0	0	0	0	0	0	0	0	0	0	0	0	0	0	0	0	0	0	0	0	0	0	0	0	0	0	0	0	0
0	0	0	0	0	0	0	0	0	0	0	0.000571429	0	0	0	2.02613e-06	0	0	1.9528e-06	0	0	0	0	0	0	0	0	0	0	0	0	0	0	0	0	0.000208053	0	0.000856163	0.000571428	0	0	0	0	0	0	0	0	0	0	0
0	0	0	0	0	0	0	0	0	0	0	0	0	0	0	2.57634e-06	0	0.000534403	0	0	0	0	0	0	0	0	0	0	0	0	0	0	0	0	0	0	0	0	0	0	0	0	0	0	0	0	0	0	0	0
0	0	0	0	0	0	0	0	0	0	0	0	0.00406504	0	0	0	0	0	8.54823e-07	0	0	0	0	0	0	0	0	0	0	0	0	0	0	0	0	0	0	0.000476769	0	0.00212766	0	0.0022039	0	0	0	0	0	0	0	0
0	0	0	0	0	0	0.000268853	0	0	0.00643777	0	0	0	0	0	0.000122864	0	8.38492e-06	9.87846e-06	0	0	0	0	0	0	0	0	0.000688	0.00202429	0.00164007	0.000260417	0	0	0	0	0	0	0	0	0	0	0	0	0	0	0	0	0	0	0
0	0	0	0	0	0	0	0	0	0	0	0	0	0	0	8.99645e-07	0	0.000170416	1.03954e-05	0	0	0	0	0	0	0	0	0	0	0	0	0	0	0	0	0	0	0.00103842	0	0	0	0	0	0	0	0	0	0	0	0
0	0	0	0	0	0	0	0	0	0	0	0	0	0	0	6.37992e-06	0	0	8.40429e-06	0	0	0	0	0	0	0	0	0	0	0	0	0	0	0	0	0	0	0	0	0	0	0	0	0	0	0	0	0	0	0
0	0	0	0	0	0	0	0	0	0	0	0	0	0	0	0	0	0	0	0	0	0	0	0	0	0	0	0	0	0	0	0	0	0	0	7.80197e-05	0	0	0	0	0	0	0	0	0	0	0	0	0	0
0	0	0	0	0	0	0	0	0	0	0	0	0	0	0	3.91006e-07	0	0	0	0	0	0	0	0	0	0	0	0	0	0	0	0	0	0	0	0	0	0	1.16907e-05	0	0	0	0	0	0	0	0	0	0	0
0	0	0	0	0	0	0.0015444	0	0	0	0	0	0	0.00278552	0	0	0	0.0134878	2.06283e-05	0	0	0	0	0	0	0	0	0	0	0	0	0	0	0	0	2.04779e-05	0	0	0	0.00014666	0	0	0	0	0	0	0	2	0	0
0	0	0	0	0	0	0	0	0	0	0	0.00140548	0.00143062	0	0	0	0	0	0	0	0	0	0	0	0	0	0	0	0	0	0	0	0	0	0	0.000472342	0	0	2	0.00162294	0	0	1	0	0	0	0	0	0	0
0	0	0	0	0	0	0.000389181	0	0	0	0	0	0	0	0	7.68335e-07	0	3.10324e-05	5.89608e-07	0	0	0	0	0	0	0	0	0	0	0	0	0	0	0	0	0	0	0.000110804	0.000153289	0	0	0	0	0	0	0	0	0	0	0
0	0	0	0	0	0	0	0	0	0	0	0	0	0	0	0	0	0	0	0	0	0	0	0	0	0	0	0	0	0	0	0	0	0	0	0.000274801	0	0	0	0	0	0	0	0	0	0	0	0	0	0
0	0	0	0	0	0	0	0	0	0	0	0	0	0	0	0	0	0.00163057	0.000346423	0	0	0	0	0	0	0	0	0	0	0	0	0	0	0	0	0	0	0	0	0	0	0	0	0	0	0	0	0	0	0
0	0	0	0	0	0	0	0	0	0	0	0	0	0	0	2.81189e-05	0	3.2752e-06	3.15625e-06	0	0	0	0	0	0	0	0	0	0	0	0	0	0	0	0	0.000320512	0	0.000109247	0	0	0	0.00045212	0	0	0	0	0	0	0	0
0	0	0	0	0	0	0	0	0	0	0	0	0	0	0	8.51844e-06	0	0	2.30892e-05	0	0	0	0	0	0	0	0	0	0	0	0	0	0	0	0	0.000262412	0	0	0	0	0	0	0	0	0	0	0	0	0	0
0	0	0	0	0	0	0	0	0	0	0	0	0	0	0	0	0.0592593	0	1.09766e-05	0	0	0	0	0	0	0	0	0	0	0	0	0	0	0	0	0	0	0	0	0	0	0	0	0.0121951	0	0	0	0	0	0
0	0	0	0	0	0	0.000493583	0	0	0	0	0	0	0	0	4.22075e-06	0	0	0	0	0	0	0	0	0	0	0	0	0	0	0	0	0	0	0	0	0	0	0	0	0	0	0	0	0	0	0	0	0	0
0	0	0	0	0	0	0	0	0	0	0	0	0	0	0	0	0	0	0	0	0	0	0	0	0	0	0	0	0	0	0	0	0	0	0	0	0	0	0	0	0	0	0	0	0	0	0	0	0	0
0	0	0	0	0	0	0	0	0	0	0	0	0	0	0	0	0	0	0.000637749	0	0	0	0	0	0	0	0	0	0	0	0	0	0	0	0	0	0	0	0	0	0	0	0	0	0	2	0	0	0	0
0	0	0	0	0	0	0	0	0	0	0	0	0	0	0	2.96807e-06	0	0	4.34123e-07	0	0	0	0	0	0	0	0	0	0	0	0	0	0	0	0	0	0	0.000124374	0	0.00212766	0	0.00120859	0	0	0	0	0	0	0	0
0	0	0	0	0	0	0	0	0	0	0	0.000384911	0	0	0	3.28234e-05	0.0106085	0	0	0	0	0	0	0	0	0	0	0	0	0	0	0	0	0	0	0	0	0	0	0	0	0	0	0	0	0	0	0	0	1
0	0	0	0	0	0	0.00132626	0	0	0	0	0	0	0	0	0	0	0	0	0	0	0	0	0	0	0	0	0	0	0	0	0	0	0	0	0	0	0	0	0	0	0	0	0	0	0	0	0	0	0
0	0	0	0	0	0	0	0	0	0	0	0	0	0	0	0	0	0	0	0	0	0	0	0	0	0	0	0	0	0	0	0	0	0	0	4.97236e-05	0	0.0002421	0	0	0	0	0	0	0	0	0	0	0	0
0	0	0	0	0	0	0	0	0	0	0	0	0	0	0	0	0	0	0	0	0	0	0	0	0	0	0	0	0	0	0	0	0	0	0	0	0	0	0	0	0	0	0	0	0	0	0	0	0	0
0	0	0	0	0	0	0.000183554	0	0	0	0	0	0	0	0	9.13287e-05	0	8.21033e-06	7.55491e-05	0	0	0	0	0	0	0	0	0	0	0	0	0	0	0	0	0	0	0	0	0	0	0	0	0	0	0	0	0	0	0
0	0	0	0	0	0	0	0	0	0	0	0	0	0	0	6.2347e-06	0	0	0	0	0	0	0	0	0	0	0	0	0	0	0	0	0	0	0	0	0	9.09419e-05	0	0	0	0	0	0	0	0	0	0	0	0
0	0	0	0	0	0	0	0	0	0	0	0	0	0	0	0	0	0	0	0	0	0	0	0	0	0	0	0	0	0	0	0	0	0	0	0	0	0	0	0	0	0	0	0	0	0	0	0	0	0
0	0	0	0	0	0	0	0	0	0	0	0	0	0	0	0	0	0	0	0	0	0	0	0	0	0	0	0	0	0	0	0	0	0	0	0	0	0	0	0	0	0	0	0	0	0	0	0	0	0.000138083
0	0	0	0	0	0	0	0	0	0	0	0	0	0	0	3.23217e-05	0	0	3.50829e-05	0	0	0	0	0	0	0	0	0	0	0	0	0	0	0	0	0	0	0	0	0	0	0	0	0	0	0	0	0	0	0
0	0	0	0	0	0	0.00197433	0	0	0	0	0.000848176	0	0	0	0	0	0.000348249	0	0	0	0	0	0	0	0	0	0	0	0	0	0	0	0	0	0.000285714	0	0	0	0	0	0	0	0	0	0	0	0	0	0
0	0	0	0	0	0	0	0	0	0	0	0	0	0	0	0	0	0	0	0	0	0	0	0	0	0	0	0	0	0	0	0	0	0	0	0.000285714	0	0	0	0	0	0	0	0	0	0	0	0	0	0
0	0	0	0	0	0	0	0	0	0	0	0	0	0	0	8.81463e-05	0	0.00705467	2.05468e-05	0	0	0	0	0	0	0	0	0	0	0	0	0	0	0	0	0	0	0.000100542	0	0	0	0	0	0	0	0	0	0	0	1
0	0	0	0	0	0	0	0	0	0	0	0	0	0	0	0	0	0	0	0	0	0	0	0	0	0	0	0	0	0	0	0	0	0	0	0	0	0	0	0	0	0	0	0	0	0	0	0	0	0
0	0	0	0	0	0	0	0	0	0	0	0	0	0	0	0	0	0	4.00774e-07	0	0	0	0	0	0	0	0	0	0	0	0	0	0	0	0	0	0	0	0	0	0	0	0	0	0	0	0	0	0	0
0	0	0.0175439	0	0	0	0.00017331	0	0	0	0	0.000297619	0	0	0	0.000373388	0	0.000233757	0.0171008	0	0	0	0	0	0	0	0	0	0	0	0	0	0	0	0	0.000451611	0	0.00117745	0	0	0	1	1	0	0	0	0	0	0	1
0	0	0	0	0	0	0.000944956	0	0	0	0	0	0	0	0	7.01597e-05	0	0.000803617	7.82813e-06	0	0	0	0	0	0	0	0	0	0	0	0	0	0	0	0	0	0	0	0	0	0	0	0	0	0	0	0	0	0	0
0	0	0	0	0	0	0	0	0	0	0	0.000848176	0	0	0	0	0	0	0.0020528	0	0	0	0	0	0	0	0	0	0	0	0	0	0	0	0	0.000571429	0	0	4	0	0	0	0	0	0	0	0	0	0	0
0	0	0	0	0	0	0	0	0	0	0	0	0	0	0	0	0	1.97387e-06	1.63542e-05	0	0	0	0	0	0	0	0	0	0	0	0	0	0	0	0	0	0	2.07291e-05	0	0	0	0	0	0	0	0	0	0	0	0.000379471
0	0	0	0	0	0	0	0	0	0	0	0	0	0	0	0	0	0	0	0	0	0	0	0	0	0	0	0	0	0	0	0	0	0	0	0	0	0	0	0	0	0	0	0	0	0	0	0	0	0
0	0	0	0	0	0	0	0	0	0	0	0	0.00143062	0	0	0	0	0	0	0	0	0	0	0	0	0	0	0	0	0	0	0	0	0	0	0	0	0	0	0.00108196	0	0	0	0	0	0	0	6	0	0
0	0	0	0	0	0	0	0	0	0	0	0	0	0	0	8.5837e-06	0	0	0	0	0	0	0	0	0	0	0	0	0	0	0	0	0	0	0	0	0	0	0	0	0	0	0	0	0	0	0	0	0	0
0	0	0	0	0	0	0	0	0	0	0	0.000856164	0	0	0	0	0	0	4.76003e-06	0	0	0	0	0	0	0	0	0	0	0	0	0	0	0	0	0	0	0	0.000265016	0	0	0	0	0	0	0	0	0	0	0
0	0	0	0	0	0	0	0	0	0	0	0	0	0	0	3.01471e-05	0	0	0	0	0	0	0	0	0	0	0	0	0	0	0	0	0	0	0	0	0	0	0	0	0	0	0	0	0	0	0	0	0	0
0	0	0	0	0	0	0	0	0	0	0	0	0	0	0	0	0	0	0	0	0	0	0	0	0	0	0	0	0	0	0	0	0	0	0	0	0	0	0	0	0	0	0	0	0	0	0	0	0	0
0	0	0	0	0	0	0	0	0	0	0	0	0	0	0	0	0	0	0	0	0	0	0	0	0	0	0	0	0	0	0	0	0	0	0	0	0	0	0	0	0	0	0	0	0	0	0	0	0	0
0	0	0	0	0	0	0	0	0	0	0	0.00239808	0.00406504	0	0	0	0	0	0.000621067	0	0	0	0	0	0	0	0	0	0	0	0	0	0	0	0	0.000539083	0	0.00105718	0.00239808	0.00212766	0	0.0022039	0.00406504	0	0	0	0	0	0	0
0	0	0	0	0	0	0	0	0	0	0	0	0	0	0	1.30347e-06	0	3.41159e-06	0	0	0	0	0	0	0	0	0	0	0	0	0	0	0	0	0	4.51611e-05	0	4.7098e-05	0	0	0	0.000515996	0	0	0	0	0	0	0	0
0	0	0	0	0	0	0	0	0	0	0	0	0.00406504	0.00290698	0	8.06376e-06	0	0	8.50625e-07	0	0	0	0	0	0	0	0	0	0	0	0	0	0	0	0	0.00107817	0	0.000124374	0.00039393	0.00212766	0	0.00227499	0.00196009	0	0	0	0	0.000723587	0	0.000284603
0	0	0	0	0	0	0	0	0	0	0	0	0	0	0	0	0	0	0	0	0	0	0	0	0	0	0	0	0	0	0	0	0	0	0	0	0	0	0	0	0	0	0	0	0	0	0	0	0	0
0	0	0	0	0	0	0	0	0	0	0	0	0	0	0	0	0	0	0	0	0	0	0	0	0	0	0	0	0	0	0	0	0	0	0	0.000102699	0	7.58579e-05	0	0	0	2	0	0	0	0	0	0	0	0
0	0	0	0	0	0	0	0	0	0	0	0	0	0	0	4.97275e-06	0	0	7.25502e-06	0	0	0	0	0	0	0	0	0	0	0	0	0	0	0	0	0	0	0	0	0	0	0	0	0	0	0	0	0	0	0
0	0	0	0	0	0	0	0	0	0	0	0	0	0	0	0	0	0	0	0	0	0	0	0	0	0	0	0	0	0	0	0	0	0	0	0	0	0	0	0	0	0	0	0	0	0	0	0	0	0
0	0	0	0	0	0	0	0	0	0	0	0	0	0	0	0	0	0	2.82968e-05	0	0	0	0	0	0	0	0	0	0	0	0	0	0	0	0	0	0	0	0	0	0	0	0	0	0	0	0	0	0	0
0	0	0	0	0	0	0	0	0	0	0	0.000235018	0	0	0	6.89336e-05	0	0	5.7845e-05	0	0	0	0	0	0	0	0	0	0	0	0	0	0	0	0	0.000289648	0	0.000309762	5	0	0	0	0	0	0	0	0	1	0	0
0	0	0	0	0	0	0	0	0	0	0	0	0	0	0	2.97929e-06	0	0	0	0	0	0	0	0	0	0	0	0	0	0	0	0	0	0	0	0.000138558	0	9.04814e-05	0	0.000166352	0	0	0	0	0	0	0	0	0	0.000205465
0	0	0	0	0	0	0	0	0	0	0	0.000404204	0	0	0	0	0	0	0	0	0	0	0	0	0	0	0	0	0	0	0	0	0	0	0	0.001807	0	0.000534328	9	0	0	0	0	0	0	0	0	0	0	0
0	0	0	0	0	0	0	0	0	0	0	0	0	0	0	0	0	0	0	0	0	0	0	0	0	0	0	0	0	0	0	0	0	0	0	0	0	0.00103842	0	0	0	0	0	0	0	0	0	0	0	0
0	0	0	0	0	0	0	0	0	0	0	0	0	0	0	0	0	0	0	0	0	0	0	0	0	0	0	0	0	0	0	0	0	0	0	0	0	0	0	0	0	0	0	0	0	0	0	0	0	0
0	0	0	0	0	0	0	0	0	0	0	0	0	0	0	6.23704e-07	0	0	0	0	0	0	0	0	0	0	0	0	0	0	0	0	0	0	0	0.000274801	0	0.000181884	0	0	0	0	0	0	0	0	0	0	0	0
0	0	0	0	0	0	0	0	0	0	0	0	0	0	0	0	0	0	0	0	0	0	0	0	0	0	0	0	0	0	0	0	0	0	0	0	0	0	0	0	0	0	0.00179372	0	0	0	0	0	0	0
0	0	0	0	0	0	0	0	0	0	0	0	0	0	0	0	0	0	0	0	0	0	0	0	0	0	0	0	0	0	0	0	0	0	0	0	0	0	4.36062e-06	0	0	0	1.4993e-05	0	0	0	0	0	0	0
0	0	0	0	0	0	0	0	0	0	0	0	0	0	0	0	0	0	1.56669e-06	0	0	0	0	0	0	0	0	0	0	0	0	0	0	0	0	0.000115659	0	0	3	0	0	0	0	0	0	0	0	0	0	1
0	0	0	0	0	0	0.000164487	0	0	0	0	0.00130492	0	0	0	0	0	3.32818e-05	0.000186036	0	0	0	0	0	0	0	0	0	0	0	0	0	0	0	0	0.000630521	0	0.000350265	0	0	0	0	0	0	0	0	0	1	0	0
0	0	0	0	0	0	0	0	0	0	0	0	0	0	0	0	0	0	0	0	0	0	0	0	0	0	0	0	0	0	0	0	0	0	0	0	0	0	0	0	0	0	0	0.00438596	0	0	0	0	0	0
0	0	0	0	0	0	0.000860585	0	0	0	0	0	0	0	0	0	0	0	0	0	0	0	0	0	0	0	0	0	0	0	0	0	0	0	0	0	0	0.00103842	0	0	0	0	0	0	0	0	0	0	0	0
0	0	0	0	0	0	0	0	0	0	0	0	0	0	0	4.03848e-05	0	0.00210948	4.84078e-05	0	0	0	0	0	0	0	0	0	0	0	0	0	0	0	0	0	0	0	0	0	0	0	0	0	0	0	0	0	0	0
0	0	0	0	0	0	0.000862069	0.00144613	0.00357782	0.00192446	0.00533333	0	0	0	0	0	0	0.000131183	0.00028953	0	0	0.000277459	8.25355e-05	0	0	0.000823349	0.00162893	0	0	0.000289935	0.000106968	0	0	0.000371592	0.000350093	0	0.000734313	0.000194266	0	0	0.00435865	0.00100705	0	0	0	0	0	0	0	0
0	0	0	0	0	0	0	0	0	0	0	0.000285714	0	0	0	1.51592e-05	0.025	0	8.79872e-07	0	0	0	0	0	0	0	0	0	0	0	0	0	0	0	0	0.000169043	0	0	1	0.000646547	0	0	0	1	0	0	0	0	0	0
0	0	0	0	0	0	0	0	0	0	0	0	0	0	0	0	0	0.00113436	0.000320678	0	0	0	0	0	0	0	0	0	0	0	0	0	0	0	0	5.24824e-05	0	0	0	0	0	0	0	0	0	0	0	0	0	0
0	0	0	0	0	0	0	0	0	0	0	0	0	0	0	0	0	0	0	0	0	0	0	0	0	0	0	0	0	0	0	0	0	0	0	0	0	0	0	0	0	0	0	0	0	0	0	0	0	0
0	0	0	0	0	0	0	0	0	0	0	0.000285714	0	0	0.0416667	5.53115e-06	0	0.000897264	9.50356e-06	0	0	0	0	0	0	0	0	0	0	0	0	0	0	0	0	0.000403102	0	0.000428082	0	7.18385e-05	0	0	0	0.0219298	0	0	0	0.000373832	0	0
0	0	0	0	0	0	7.32547e-05	0.000345662	0	0	0.0149254	0.00028285	0.000182983	0	0	1.93906e-05	0	0.000107866	2.1862e-05	0.000159213	0	0.000247975	0.000846359	0.00201207	0	0.00134953	0.00181159	3.71637e-05	0	7.79387e-05	7.09411e-05	8.81738e-05	0	0.000134031	0.000100762	0.000358305	0.000342075	0.000191841	0.000443262	0	0	5.56793e-06	0	0	0	0	0	6.84553e-05	0	7.44805e-05
0	0	0	0	0	0	0	0	0	0	0	0	0	0	0	2.49823e-06	0	0	0	0	0	0	0	0	0	0	0	0	0	0	0	0	0	0	0	0.000285714	0	0	0	0	0	0	0	0	0	0	0	0	0	0
0	0	0	0	0	0	0	0	0	0	0	0	0	0	0	0	0	0	0	0	0	0	0	0	0	0	0	0	0	0	0	0	0	0	0	0.000120945	0	4.20732e-05	0	0	0	0	0	0	0	0	0	0	0	0
0	0	0	0	0	0	0	0	0	0	0	0.000748503	0	0	0	0	0	0	0	0	0	0	0	0	0	0	0	0	0	0	0	0	0	0	0	0.000170123	0	4.35104e-05	0	0	0	0.000313873	0	0	0	0	0	0	0	0.000201816
0	0	0	0	0	0	0	0	0	0	0	0	0	0	0	0.000323078	0	0	0.00184841	0	0	0	0	0	0	0	0	0	0	0	0	0	0	0	0	0.000285714	0	0	0	0	0	0	0	0	0	0	0	0	0	0
0	0	0	0	0	0	0	0	0	0	0	0	0	0	0	0	0	0	5.73448e-07	0	0	0	0	0	0	0	0	0	0	0	0	0	0	0	0	0	0	0	0	0	0	0	0	0	0	0	0	0	0	0
0	0	0	0	0	0	0	0	0	0	0	0	0	0	0	0	0	0	0	0	0	0	0	0	0	0	0	0	0	0	0	0	0	0	0	0	0	0	0	0	0	0	0	0	0	0	0	0	0	0.000220744
0	0	0	0	0	0	0.000297796	0	0	0	0	0	0	0	0	1.67964e-05	0	5.18378e-05	0	0	0	0	0	0	0	0	0	0	0	0	0	0	0	0	0	0	0	0	0	0	0	0	0	0	0	0	0	0	0	0
0	0	0	0	0	0	0	0	0	0	0	0	0	0	0	0	0	0	0	0	0	0	0	0	0	0	0	0	0	0	0	0	0	0	0	0	0	0	0	0	0	0	0	0	0	0	0	0	0	0
0	0	0	0	0	0	0.00246369	0.00261097	0	0.000994431	0	0.000721798	0	0	0	0	0.00241631	0.00121051	2.76494e-07	0	0	0	0	0	0	0	0	0	0.00641187	6.46396e-06	0.00262189	0	0.00248013	0	0	0.000497825	0	0.000355167	0.000145469	0.000963394	0	0.00134091	0	0.00900901	0	0	0	0	0	0
0	0	0	0	0	0	0	0	0	0	0	0	0	0	0	0	0	0	4.77052e-06	0	0	0	0	0	0	0	0	0	0	0	0	0	0	0	0	0	0	0	0	0	0	0	0	0	0	0	0	0	0	0
0	0	0	0	0	0	0	0	0	0	0	0	0	0	0	1.33222e-06	0	0	8.10188e-07	0	0	0	0	0	0	0	0	0	0	0	0	0	0	0	0	0	0	0	0	0	0	0	0	0	0	0	0	0	0	0
0	0	0.0163934	0	0	9	0.0142917	0	0	0	0	0.00727884	0	0	0	1.48439e-05	0	0.00731153	0.0125627	0	0	0	0	0	0	0	0	0	0	0	0	0	0	0	0	0.0022779	0	0.00533182	118	0	0	0	0	0	0	0	0	0	0	0
0	0	0	0	0	0	0	0	0	0	0	0	0	0	0	0	0	0	0	0	0	0	0	0	0	0	0	0	0	3.21007e-05	0	0	0	1.92828e-06	0	0.000180636	0.000481242	0	0	0	0	0	0	0	0	0	0	0	0	0
0	0	0	0	0	0	0	0	0	0	0	0	0	0	0	0	0	0	0	0	0	0	0	0	0	0	0	0	0	0	0	0	0	0	0	0	0	0	0	0	0	0	0	0	0	0	0	0	0	0
0	0	0	0	0	0	0	0	0	0	0	0	0	0	0	0	0	0	3.76328e-06	0	0	0	0	0	0	0	0	0	0	0	0	0	0	0	0	0	0	8.16733e-06	0	0	0	0	0	0	0	0	0	0	0	0
0	0	0	0	0	0	0	0	0	0	0	0	0	0	0	0	0	0	0	0	0	0	0	0	0	0	0	0	0	0	0	0	0	0	0	0	0	2.70321e-05	0	0	0	0	0	0	0	0	0	0	0	0
0	0	0	0	0	0	0	0	0	0	0	0.000285714	0	0	0	0	0	0	0	0	0	0	0	0	0	0	0	0	0	0	0	0	0	0	0	9.1023e-05	0	0	0	0	0	0	0	0	0	0	0	0	0	0
0	0	0	0	0	0	0	0	0	0	0	0	0	0	0	0	0	0	0	0	0	0	0	0	0	0	0	0	0	0	0	0	0	0	0	0	0	0.00207684	0	0	0	0	0	0	0	0	0	0	0	0
0	0	0	0	0	0	0	0	0	0	0	0.000436681	0	0	0	6.9631e-07	0	0	0	0	0	0	0	0	0	0	0	0	0	0	0	0	0	0	0	0.00043581	0	0.000155429	0	0	0	0	0	0	0	0.5	0	0	0	0
0	0	0	0	0	0	0.00193611	0	0	0	0	0	0	0.00290698	0	0	0	0.0014946	1.13556e-06	0	0	0	0	0	0	0	0	0	0	0	0	0	0	0	0	0	0	0.000103645	0	0	0	0	0	0	0	0	0	0	0	0.000853809
0	0	0	0	0	0	0.000730308	0.00130251	0	0	0	0	0	0	0	0.000281296	0	0.000254484	1.60113e-05	0	0	0	0	0	0	0	0	0	0	0	0	0.000420487	0	0.00039579	8.13465e-05	0	0	7.78368e-05	0	0	0	0	0	0	0	0	0	0	0	0
0	0	0	0	0	0	0	0	0	0	0	0	0	0	0	1.12855e-05	0	0.000246207	2.62115e-05	0	0	0	0	0	0	0	0	0	0	0	0	0	0	0	0	0.00020993	0	0	0	0	0	0	0	0	0	0	0	0	0	0
0	0	0	0	0	0	0	0	0	0	0	0	0	0	0	6.23704e-07	0	0	3.40522e-06	0	0	0	0	0	0	0	0	0	0	0	0	0	0	0	0	0	0	0	0	0	0	0	0	0	0	0	0	0	0	0
0	0	0	0	0	0	0.00112402	0	0	0	0	0	0	0	0	0	0.00605956	0	0	0	0	0	0	0	0	0	0	0	0	0	0	0	0	0	0	0.000583434	0	0.00136518	0.000102641	0	0	0	0	0	0	0	0	0	0	0
0	0	0	0	0	0	0	0	0	0	0	0	0	0	0	0	0	0	1.11861e-05	0	0	0	0	0	0	0	0	0	0	0	0	0	0	0	0	0	0	0	0	0	0	0	0	0	0	0	0	0	0	0
0	0	0	0	0	0	0	0	0	0	0	0	0	0	0	0	0	0	1.85137e-07	0	0	0	0	0	0	0	0	0	0	0	0	0	0	0	0	0	0	0	0	0.000178603	0	6	0	0	0	0	0	0	0	0
0	0	0	0	0	0	0	0	0	0	0	0	0	0	0	0	0	0	0	0	0	0	0	0	0	0	0	0	0	0	0	0	0	0	0	0	0	0	0	0	0	0	0	0	0	0	0	0	0	0
0	0	0	0	0	0	0	0	0	0	0	0	0	0	0	0	0	0	3.08294e-05	0	0	0	0	0	0	0	0	0	0	0	0	0	0	0	0	0	0	0	0	0	0	0	0	0	0	0	0	0	0	0
0	0	0	0	0	0	0	0	0	0	0	0	0	0	0	0	0	0	0	0	0	0	0	0	0	0	0	0	0	0	0	0	0	0	0	0	0	0	0	0	0	0	0	0	0	0	0	0	0	0
0	0	0	0	0	0	0	0	0	0	0	0	0	0	0	0	0	0.000619579	0	0	0	0	0	0	0	0	0	0	0	0	0	0	0	0	0	0.000261281	0	0	0	0	0	0	0	0	0	0	0	0.00103734	0	0
0	0	0	0	0	0	0.00101781	0	0	0	0	0	0	0	0	2.61633e-05	0	0.00144373	0.000101841	0	0	0	0	0	0	0	0	0	0	0	0	0	0	0	0	0.000149171	0	0	0.000298187	0	0	0	0	0	0	0	0	0	0	0
0	0	0	0	0	0	0.00115141	0	0	0	0	0	0	0	0	2.57944e-06	0	0.00346438	2.35337e-05	0	0	0	0	0	0	0	0	0	0	0	0	0	0	0	0	0	0	0	0	0	0	0	0	0	0	0	0	0	0	0
0	0	0	0	0	0	0	0	0	0	0	0	0	0	0	1.24201e-05	0	0	0	0	0	0	0	0	0	0	0	0	0	0	0	0	0	0	0	0	0	0.000181884	0	0	0	0	0	0	0	0	0	0	0	0
0	0	0	0	0	0	0.000212314	0	0	0	0	0	0	0	0	5.11841e-06	0	1.89084e-05	1.90435e-05	0	0	0	0	0	0	0	0	0	0	0	0	0	0	0	0	0.000255185	0	2.17552e-05	0	0.00052673	0	0.000313872	0	0	0	0	0	0.000505559	0	0.00080726
0	0	0	0	0	0	0	0	0	0	0	0	0	0	0	7.75597e-05	0	0	0	0	0	0	0	0	0	0	0	0	0	0	0	0	0	0	0	0.000436202	0	0.000257115	0	0.000276523	0	0	0	0	0	0	0	0.000611247	0	0.000610125
0	0	0	0	0	0	0	0	0	0	0	0.00169492	0	0	0	1.47543e-06	0	0.000100729	0	0	0	0	0	0	0	0	0	0	0	0	0	0	0	0	0	0.000366401	0	0.000545651	0	0.00043535	0	0	0	0	0	0	0	0	0	0
0	0	0	0	0	0	0	0	0	0	0	0	0	0	0	3.52932e-06	0	0	1.38732e-05	0	0	0	0	0	0	0	0	0	0	0	0	0	0	0	0	0	0	9.41961e-05	0	0.000139919	0	0	0	0	0	0	0	0	0	0
0	0	0	0	0	0	0	0	0	0	0	0	0	0	0	6.64013e-06	0	2.155e-05	0	0	0	0	0	0	0	0	0	0	0	0	0	0	0	0	0	0.000183201	0	0.000181884	0	0	0	0	0	0	0	0	0	0	0	0
0	0	0	0	0	0	0	0	0	0	0	0	0	0	0	0	0	0	0.000637749	0	0	0	0	0	0	0	0	0	0	0	0	0	0	0	0	0	0	0	0	0	0	0	0	0	0	2	0	0	0	0
0	0	0	0	0	0	0	0.00321543	0.00225428	0	0	0	0	0	0	0	0	0	0	0	0.0158133	0.000792338	0.00445847	0	0	0	0	0	0	0	0	0	0	0.000179085	0	0	0	0	1	0	0	0	0	0	0	0	0	0	0	0
0	0	0	0	0	0	0	0	0	0	0	0	0	0	0	0	0	0	0	0	0	0	0	0	0	0	0	0	0	0	0	0	0	0	0	0.000104026	0	0	0	0	0	0	0	0	0	0	0	0	0	0
0	0	0	0	0	0	0	0	0	0	0	0.00150905	0.00384615	0	0	0.00109255	0.00226244	0	0	0	0	0	0	0	0	0	0	0	0	0	0	0	0	0	0	0.000287874	0	0.000217852	0	0.00047059	0	0.00125185	0	0	0	0.00398406	0	0	0	0.000140343
0	0	0	0	0	0	0.000821693	0	0	0	0	0.000983284	0	0	0	2.0037e-05	0	0	0	0	0	0	0	0	0	0	0	0	0	0	0	0	0	0	0	0	0	0.00170921	0	0	0	0	0	0	0	0	0	0	0	0
0	0	0	0	0	0	0	0	0	0	0	0	0	0	0	0	0	0	1.12647e-06	0	0	0	0	0	0	0	0	0	0	0	0	0	0	0	0	0	0	0.000221877	0	0	0	0	0	0	0	0	0	0	0	0
0	0	0	0	0	0	0	0	0	0	0	0	0	0	0	0	0	0	2.09355e-05	0	0	0	0	0	0	0	0	0	0	0	0	0	0	0	0	0.000183201	0	0	0	0	0	0	0	0	0	0	0	0	0	0
0	0	0	0	0	0	0	0	0	0	0	0.000434972	0	0	0	0.000149405	0	4.86286e-06	9.1871e-06	0	0	0	0	0	0	0	0	0	0	0	0	0	0	0	0	0.00126104	0	0.000778368	0.000389788	0	0	0	0	0	0	0	0	0	0	0
0	0	0	0	0	0	0	0	0	0	0	0	0	0	0	0	0	0	0	0	0	0	0	0	0	0	0	0	0	0	0	0	0	0	0	0	0	0	0	0	0	0	0	0	0	0	0	0	0	0
0	0	0	0	0	0	0.000661415	0	0	0	0	0.00108607	0.00592718	0	0	0	0.00492611	0.000215772	0	0	0	0	0	0	0	0	0	0	0	0	0	0	0	0	0	0.0017466	0	0.000560958	0.0010739	0.00491021	0	0.00263889	0.00593508	0.00840336	0	0.0138376	0	0	0	0
0	0	0	0	0	0	0	0	0	0	0	0	0	0	0.0178571	0	0.0375	0	1.02629e-07	0	0	0	0	0	0	0	0	0	0	0	0	0	0	0	0	0	0	0	0	0	0	0	0	0.0107527	0	0.00675676	0.0178571	0	0	0
0	0	0	0	0	0	0	0	0	0	0	0	0	0	0	0	0	0	6.37653e-05	0	0	0	0	0	0	0	0	0	0	0	0	0	0	0	0	6.0698e-05	0	0	4	0	0	0	0	0	0	0	0	0	0	0
0	0	0	0	0	0	0.00129074	0	0	0	0	0.00239808	0	0	0	8.99298e-07	0	0.00118394	0.00122883	0	0	0	0	0	0	0	0	0	0	0	0	0	0	0	0	0.000539083	0	0.00126447	0	0	0	0	0	0	0	0	0	0	0	0
0	0	0	0	0	0	0	0	0	0	0	0	0	0	0	0	0	0	0	0	0	0	0	0	0	0	0	0	0	0	0	0	0	0	0	0	0	5.76666e-05	0	0	0	0	0	0	0	0	0	0	0	0
0	0	0	0	0	0	0	0	0	0	0	0	0	0	0	0	0	0	0	0	0	0	0	0	0	0	0	0	0	0	0	0	0	0	0	0	0	0	0	0	0	0	0	0	0	0	0	0	0	0
0	0	0	0	0	0	0	0	0	0	0	0	0	0	0	1.73711e-05	0	0	0	0	0	0	0	0	0	0	0	0	0	0	0	0	0	0	0	0.000577307	0	0	0	0.00027049	0	0	0	0	0	0	0	0	0	0
0	0	0	0	0	0	0.000519931	0	0	0	0	0.00238095	0.00537634	0	0	0	0	0.000800289	0	0	0	0	0	0	0	0	0	0	0	0	0	0	0	0	0	0.00194193	0	0.00146004	0	0.00349796	0	0.00412797	0.00126422	0.0107527	0	0.00675676	0	0	0	0
0	0	0	0	0	0	0	0	0	0	0	0	0	0	0	1.61579e-06	0	0	0	0	0	0	0	0	0	0	0	0	0	0	0	0	0	0	0	0.000539083	0	0.000186562	0	0	0	0	0	0	0	0	0	0	0	9.48677e-05
0	0	0	0	0	0	0	0	0	0	0	0	0	0	0	0	0	0	2.82968e-05	0	0	0	0	0	0	0	0	0	0	0	0	0	0	0	0	0	0	0	0	0	0	0	0	0	0	0	0	0	0	0
0	0	0	0	0	0	0	0	0	0	0	0	0	0	0	0	0	0	0	0	0	0	0	0	0	0	0	0	0	0	0	0	0	0	0	0	0	0	0	0	0	0	0	0	0	0	0	0	0	0
0	0	0	0	0	0	0	0	0	0	0	0	0	0	0	2.94911e-07	0	0	0	0	0	0	0	0	0	0	0	0	0	0	0	6.29382e-06	0	0	0	0	0	0	0	0	0	0	0	0	0	0	0	0	0	0
0	0	0	0	0	0	0.000776699	0	0	0	0	0	0	0	0	0	0	0.000132662	0.000929953	0	0	0	0	0	0	0	0	0	0	0	0	0	0	0	0	0	0	0	0.000117606	0	0	0	0	0	0	0	0	0	0	0
0	0	0	0	0	0	0	0	0	0	0	0	0	0	0	7.0463e-07	0	1.96918e-05	0	0	0	0	0	0	0	0	0	0	0	0	0	0	0	0	0	0	0	0	0	0	0	0	0	0	0	0	0	0	0	0
0	0	0	0	0	0	0	0	0	0	0	0.000203128	0.00118624	0	0	0	0	0	0	0	0	0	0	0	0	0	0	0	0	0	0	0	0	0	0	0.000125058	0	0	8.58163e-05	0.000113527	0	0	0.000146929	0	0	0	0	0	0	0
0	0	0	0	0	0	0	0	0	0	0	0	0	0	0	0	0	0	0	0	0	0	0	0	0	0	0	0	0	0	0	0	0	0	0	0	0	0	0	0	0	0	0	0	0	0	0	0	0	0
0	0	0	0	0	0	0	0	0	0	0	0	0	0	0	1.82669e-06	0	0	0	0	0	0	0	0	0	0	0	0	0	0	0	0	0	0	0	0	0	0	0	0	0	0	0	0	0	0	0	0	0	0
0	0	0	0	0	0	0	0	0	0	0	0.000165682	0	0	0	7.03213e-06	0	4.22244e-05	0	0	0	0	0	0	0	0	0	0	0	0	0	0	0	0	0	0.000145169	0	2.79402e-05	0	0	0	0	0	1	0	1	0	0	0	0
0	0	0	0	0	0	0	0	0	0	0	0	0	0	0	0	0	0	0	0	0	0	0	0	0	0	0	0	0	0	0	0	0	0	0	0	0	0	0	0	0	0	0	0	0	0	0	0	0	0
0	0	0	0	0	0	0	0	0	0	0	0	0	0	0	0	0	0	0	0	0	0	0	0	0	0	0	0	0	0	0	0	0	0	0	2.92749e-05	0	0	0	0	0	0	0	0	0	0	0	0	0	0
0	0	0	0	0	0	0.000821693	0	0	0	0	0	0	0	0	4.55738e-05	0	0.000592132	5.73989e-06	0	0	0	0	0	0	0	0	0	0	0	0	0	0	0	0	0	0	0.000100542	0	0	0	0	0	0	0	0	0	0	0	0
0	0	0	0	0	0	0	0	0	0	0	0	0	0	0	0	0	0	2.82968e-05	0	0	0	0	0	0	0	0	0	0	0	0	0	0	0	0	0	0	0	0	0	0	0	0	0	0	0	0	0	0	0
0	0	0	0	0	0	0	0	0	0	0	0	0	0	0	0	0	0	0	0	0	0	0	0	0	0	0	0	0	0	0	0	0	0	0	0	0	0	0	0	0	0	0	0	0	0	0	0	0	0
0	0	0	0	0	0	0	0	0	0	0	0	0	0	0	0	0	0	5.27927e-07	0	0	0	0	0	0	0	0	0	0	0	0	0	0	0	0	0	0	9.38629e-06	0	0	0	0	0	0	0	0	0	0	0	0
0	0	0	0	0	0	0	0	0	0	0	0	0	0	0	2.63451e-05	0	0	0	0	0	0	0	0	0	0	0	0	0	0	0	0	0	0	0	0	0	0	0	0	0	0	0	0	0	0	0	0	0	0
0	0	0	0	0	0	0	0	0	0	0	0	0	0	0	0	0	0	0	0	0	0	0	0	0	0	0	0	0	0	0	0	0	0	0	7.31873e-05	0	0	4	4.02915e-05	0	0	0	0	0	0	0	0	0	0
0	0	0	0	0	0	0	0	0	0	0	0	0	0	0	0	0	0	0	0	0	0	0	0	0	0	0	0	0	0	0	0	0	0	0	0	0	0	0	0	0	0	0	0	0	0	0	0	0	0
0	0	0	0	0	0	0	0	0	0	0	0	0	0	0	0	0	0	0	0	0	0	0	0	0	0	0	0	0	0	0	0	0	0	0	0	0	0	0	0	0	0	0	0	0	0	0	0	0	0
0	0	0	0	0	0	0	0	0	0	0	0	0	0	0	2.57634e-06	0	0	5.69638e-06	0	0	0	0	0	0	0	0	0	0	0	0	0	0	0	0	0	0	0	0	0	0	0	0	0	0	0	0	0	0	0
0	0	0	0	0	0	0	0	0	0	0	0	0	0	0	0	0	0	1.07381e-07	0	0	0	0	0	0	0	0	0	0	0	0	0	0	0	0	0	0	0	0	0	0	0	0	0	0	0	0	0	0	0.000577367
0	0	0	0	0	0	0	0	0	0	0	0	0	0	0	0	0	0	0	0	0	0	0	0	0	0	0	0	0	0	0	0	0	0	0	0	0	0	0	0	0	0	0	0	0	0	0	0	0	0
0	0	0	0	0	0	0	0	0	0	0	0	0	0	0	2.90453e-06	0	0	0	0	0	0	0	0	0	0	0	0	0	0	0	0	0	0	0	0	0	0.000154614	0	0	0	0	0	0	0	0	0	0.00124533	0	0.000708601
0	0	0	0	0	0	0	0	0	0	0	0	0	0	0	0	0	0	0	0	0	0	0	0	0	0	0	0	0	0	0	0	0	0	0	0	0	0	0	0	0	0	0	0	0	0	0	0	0	0
0	0	0	0	0	0	0	0	0	0	0	0	0	0	0	6.21e-06	0	0	0	0	0	0	0	0	0	0	0	0	0	0	0	0	0	0	0	9.16003e-05	0	9.09419e-05	0	0	0	0	0	0	0	0	0	0	0	0
0	0	0	0	0	0	0	0	0	0	0	0	0	0	0	0	0	0	7.33239e-05	0	0	0	0	0	0	0	0	0	0	0	0	0	0	0	0	0	0	0	0	0	0	0	0	0	0	0	0	0	0	0
0	0	0	0	0	0	0	0	0	0	0	0	0	0	0	0	0	0	1.03994e-05	0	0	0	0	0	0	0	0	0	0	0	0	0	0	0	0	0	0	0	0	0	0	0	0	0	0	0	0	0	0	0
0	0	0	0	0	0	0	0	0	0	0	0	0	0	0	0	0	0	0	0	0	0	0	0	0	0	0	0	0	0	0	0	0	0	0	0	0	0	0	0	0	0	0	0	0	0	0	0	0	0
0	0	0	0	0	0	0.000595593	0	0	0	0	0	0	0	0	0	0	6.1277e-05	0	0	0	0	0	0	0	0	0	0	0	0	0	0	0	0	0	0.000183201	0	0	0	0	0	0	0	0	0	0	0	0	0	0
0	0	0	0	0	0	0	0	0	0	0	0	0	0	0	2.00948e-06	0	0	1.17179e-05	0	0	0	0	0	0	0	0	0	0	0	0	0	0	0	0	0	0	0	0	0	0	0	0	0	0	0	0	0	0	0
0	0	0	0	0	0	0.000297796	0	0	0	0	0.00169492	0	0	0	1.10489e-06	0	4.18949e-05	0	0	0	0	0	0	0	0	0	0	0	0	0	0	0	0	0	0.000274801	0	0.000636593	0.000284817	0.000217675	0	0	0	0	0	0	0	0	0	0
0	0	0	0	0	0	0.000866701	0	0	0	0	0.00327381	0	0	0	1.28655e-05	0	8.67489e-05	0	0	0	0	0	0	0	0	0	0	0	0	0	0	0	0	0	0.00167096	0	0.00188392	9	0.0015391	0	5	3	0	0	1	0	0	0	0
0	0	0	0	0	0	0	0	0	0	0	0	0	0	0	0	0	0	0	0	0	0	0	0	0	0	0	0	0	0	0	0	0	0	0	0	0	0	0	0	0	0	0	0	0	0	0	0	0	0
0	0	0	0	0	0	0	0	0	0	0	0	0	0	0	0	0	0	1.85272e-05	0	0	0	0	0	0	0	0	0	0	0	0	0	0	0	0	0	0	0	0	0	0	0	0.000127894	0	0	0	0	0.00146843	0	0
0	0	0	0	0	0	0	0	0	0	0	0	0	0	0	3.37987e-05	0	0	7.4248e-05	0	0	0	0	0	0	0	0	0	0	0	0	0	0	0	0	0	0	0	4.45295e-05	0	0	0	0	0	0	0	0	0	0	0.000202757
0	0	0	0	0	0	0	0	0	0	0	0	0	0	0	0	0	0	0	0	0	0	0	0	0	0	0	0	0	0	0	0	0	0	0	0	0	0	0	0	0	0	0	0	0	0	0	0	0	0
0	0	0	0	0	0	0	0	0	0	0	0	0	0	0	0	0	0	0	0	0	0	0	0	0	0	0	0	0	0	0	0	0	0	0	0	0	0	0	0	0	0	0	0	0	0	0	0	0	0
0	0	0	0	0	0	0	0	0	0	0	0	0	0	0	0	0	0	0	0	0	0	0	0	0	0	0	0	0	0	0	0	0	0	0	0	0	0	0	0	0	0	0	0	0	0	0	0	0	0
0	0	0	0	0.000534044	0	0	0	0	0	0	0	0	0	0	1.30743e-05	0	0	0	0	0	0	0	0	0	0	0	0	0	0	0	0	0	0	0	0	0	0	0	0	0	0	0	0	0	0	0	0	0	0
0	0	0	0	0	0	0	0	0	0	0	0	0	0	0	6.23704e-07	0	0	0	0	0	0	0	0	0	0	0	0	0	0	0	0	0	0	0	0.000274801	0	0.000181884	0	0	0	0	0	0	0	0	0	0	0	0
0	0	0	0	0	0	0	0	0	0	0	0	0	0	0	2.63994e-05	0.00490196	0	0	0	0	0	0	0	0	0	0	0	0	0	0	0	0	0	0	0	0	0.000155674	7	0	0	0	0	0	0	0	0	0	0	0
0	0	0	0	0	0	0	0	0	0	0	0	0	0	0	0	0	0	0	0	0	0	0	0	0	0	0	0	0	0	0	0	0	0	0	0	0	0	0	0	0	0	0	0	0	0	0	0	0	0
0	0	0	0	0	0	0	0	0	0	0	0.000748503	0	0	0	1.18754e-05	0	0.000182565	0	0	0	0	0	0	0	0	0	0	0	0	0	0	0	0	0	0.000680492	0	0.00110952	0	0.000658413	0	10	0	0	0	0	0	2	0	2
0	0	0.1	0	0	0	0	0	0	0	0	0.000943396	0	0	0	0.000217405	0	0	0.0402027	0	0	0	0	0	0	0	0	0	0	0	0	0	0	0	0	0.000854613	0	0.000984632	0	0	0	0	0	0	0	0	0	0	0	0
0	0	0	0	0	0	0	0	0	0	0	0	0	0	0	0	0	0	0	0	0	0	0	0	0	0	0	0	0	0	0	0	0	0	0	0.000113415	0	0	0	0	0	0	0	0	0	0	0	0	0	0
0	0	0	0	0	0	0	0	0	0	0	0	0	0	0	0	0	0	4.75736e-05	0	0	0	0	0	0	0	0	0	0	0	0	0	0	0	0	0	0	0	0	0	0	0	0	0	0	0	0	0.000297263	0	0
0	0	0	0	0	0	0	0	0	0	0	0	0	0	0	1.77286e-06	0	7.26539e-05	6.86001e-05	0	0	0	0	0	0	0	0	0	0	0	0	0	0	0	0	4.40495e-05	0	0	0.000372162	0.000349007	0	0	0	0	0	0	0	0.000369959	0	0
0	0	0	0	0	0	0	0	0	0	0	0	0	0	0	0	0	0	0	0	0	0	0	0	0	0	0	0	0	0	0	0	0	0	0	3.56156e-05	0	7.24585e-05	0	0	0	0.000861071	0	0	0	0	0	0	0	0
0	0	0	0	0	0	0	0	0	0	0	0	0	0	0	0	0	0	7.7025e-07	0	0	0	0	0	0	0	0	0	0	0	0	0	0	0	0	0	0	0	0	0	0	0	0	0	0	0	0	0	0	0
0	0	0	0	0	0	0	0	0	0	0	0	0	0	0	0	0	0	0	0	0	0	0	0	0	0	0	0	0	0	0	0	0	0	0	0	0	0	1	0	0	0	0	0	0	0	0	0	0	0
0	0	0	0	0	0	0	0	0	0	0	0	0	0	0	0	0	0	0	0	0	0	0	0	0	0	0	0	0	0	0	0	0	0	0	0.000310945	0	0	0	0	0	0	0	0	0	0	0	0	0	0
0	0	0	0	0	0	0	0	0	0	0	0.00140548	0	0	0	0	0	0	0	0	0	0	0	0	0	0	0	0	0	0	0	0	0	0	0	0.00020993	0	0	0	0	0	0	0	0	0	0	0	0	0	0
0	0	0	0	0	0	0	0	0	0	0	0.000502008	0	0	0	0.000225068	0	0	0	0	0	0	0	0	0	0	0	0	0	0	0	0	0	0	0	0	0	0.000502708	0	0	0	0.00105485	0	0	0	0	0	0	0	0
0	0	0.0153061	0	0	0	0.000296055	0	0	0	0	0.00115385	0	0	0	0.000127052	0	0.000159172	0.017103	0	0	0	0	0	0	0	0	0	0	0	0	0	0	0	0	0.00128043	0	0.00224608	12	0	0	0	0	0	0	0	0	0	0	0
0	0	0	0	0	0	0	0	0	0	0	0	0	0	0	0	0	0	2.16938e-06	0	0	0	0	0	0	0	0	0	0	0	0	0	0	0	0	0	0	0	0	0	0	0	0	0	0	0	0	0	0	0
0	0	0	0	0	0	0	0	0	0	0	0	0	0	0	0	0	0	0	0	0	0	0	0	0	0	0	0	0	0	0	0	0	0	0	5.24824e-05	0	0	0	0	0	0	0	0	0	0	0	0	0	0
0	0	0	0	0	0	0	0	0	0	0	0	0	0	0	0.000203066	0	0	2.89162e-07	0	0	0	0	0	0	0	0	0	0	0	0	0	0	0	0	2.60066e-05	0	0	0	0	0	0	0	0	0	0	0	0	0	0
0	0	0	0	0	0	0.000860585	0	0	0	0	0	0	0	0	8.99645e-07	0	0	0	0	0	0	0	0	0	0	0	0	0	0	0	0	0	0	0	0	0	0	0	0	0	0	0	0	0	0	0	0	0	0
0	0	0	0	0	0	0	0	0	0	0	0	0	0	0	7.81298e-06	0	0	1.53799e-07	0	0	0	0	0	0	0	0	0	0	0	0	0	0	0	0	0	0	0	0	0	0	0	0	0	0	0	0	0	0	0
0	0	0	0	0	0	0	0	0	0	0	0	0	0	0	0	0	0	0	0	0	0	0	0	0	0	0	0	0	0	0	0	0	0	0	0	0	0	0	0	0	0	0	0	0	0	0	0	0	0
0	0	0	0	0	0	0	0	0	0	0	0	0	0	0	4.63671e-05	0	0	0	0	0	0	0	0	0	0	0	0	0	0	0	0	0	0	0	0	0	0	0	0	0	1	0	0	0	0	0	0	0	0
0	0	0	0	0	0	0	0	0	0	0	0	0	0	0	1.13992e-06	0	0	0	0	0	0	0	0	0	0	0	0	0	0	0	0	0	0	0	5.24824e-05	0	0	0	0	0	0	0	0	0	0	0	0	0	0
0	0	0	0	0	0	0	0	0	0	0	0	0	0	0	0	0	0	0.000130398	0	0	0.000334232	0	0	0	0.000565141	0	0	0	0	0	0	0	0.000255443	0	0	0	0	0	0	0	0	0	0	0	0	0	0	0	0
0	0	0	0	0	0	0.000575705	0	0	0	0	0	0	0	0	1.50711e-05	0	0.00047476	1.3377e-05	0	0	0	0	0	0	0	0	0	0	0	0	0	0	0	0	0.000157447	0	0	0	0.00027049	0	0	0	0	0	0	0	0	0	0
0	0	0	0	0	0	0	0	0	0	0	0	0	0	0	0	0	0	0	0	0	0	0	0	0	0	0	0	0	0	0	0	0	0	0	0	0	0.000186562	0	0	0	0	0	0	0	0	0	0.000723587	0	0.000379471
0	0	0	0	0	0	0	0	0	0	0	0	0	0	0	0	0	0	0	0	0	0	0	0	0	0	0	0	0	0	0	0	0	0	0	0	0	2.07291e-05	0	0	0	7.10934e-05	0	0	0	0	0	0	0	0
0	0	0	0	0	0	0	0	0	0	0	0	0	0	0	0	0	0	4.29579e-05	0	0	0	0	0	0	0	0	0	0	0	0	0	0	0	0	0	0	0.000114174	0.000167392	0	0	0	0	0	0	0	0	0	0	0
0	0.0117647	0	0	0	0	0.0134529	0	0	0	0	0	0.00273411	0	0	0.00936245	0	0.0302683	8.45491e-05	0	0	0	0	0	0	0	0	0	0	0	0	0	0	0	0	0.000782225	0	0.000450816	0	0.00171657	0	6	0	0	0	0	0	0	0	0
0	0	0	0	0	0	0	0	0	0	0	0.00169492	0	0	0	7.97982e-06	0	0	0	0	0	0	0	0	0	0	0	0	0	0	0	0	0	0	0	0.0012824	0	0.00100036	0	0	0	0	0	0	0	0	0	0	0	0
0	0	0.0126582	0	0	0	0.000157945	0	0	0	0	0.000595386	0	0.000435161	0	0.000149841	0	0.000200103	0.0155289	0	0	0	0	0	0	0	0	0	0	0	0	0	0	0	0	0.000498552	0	0.00193146	12	0	0	0	0	0	0	0	0	3	0	0
0	0	0	0	0	0	0	0	0	0	0	0	0	0	0	0	0	0	0	1.02722e-05	0	0	0	0	0	0	0	0	0	0	0	0	0	0	0	0.000508388	0	0	0.000306542	0	0	0	0	0	0	0	0	0	0	0
0	0	0	0	0	0	0	0	0	0	0	0.000876424	0	0	0	0	0	0	5.45997e-05	0	0	0	0	0	0	0	0	0	0	0	0	0	0	0	0	0.000513475	0	5.74388e-05	1.3667e-05	0	0	0	0	0	0	0	0	0	0	0
0	0	0	0	0	0	0.000297796	0	0	0	0	0	0	0	0	1.67964e-05	0	5.17786e-05	0	0	0	0	0	0	0	0	0	0	0	0	0	0	0	0	0	0	0	0	0	0	0	0	0	0	0	0	0	0	0	0
0	0	0	0	0	0	0	0	0	0	0	0	0	0	0	0	0	0	0	0	0	0	0	0	0	0	0	0	0	0	0	0	0	0	0	5.24824e-05	0	0	0	0	0	0	0	0	0	0	0	0	0	0
0	0	0	0	0	0	0.000187859	0	0	0	0	0	0.00221201	0.000572082	0	1.44236e-05	0	0.000162256	2.45194e-06	0	0	0	0	0	0	0	0	0	0	0	0	0	0	0	0	1.68773e-05	0	1.03964e-05	0	0.000678113	0	1634	3	0	0	0	0	8	0	958
0	0	0	0	0	0	0	0	0	0	0	0	0	0	0	0	0	0	0	0	0	0	0	0	0	0	0	0	0	0	0	0	0	0	0	0	0	0	0	0	0	0	0	0	0	0	0	0	0	0
0	0	0.1	0	0	0.0596659	0	0	0	0	0	0	0	0	0	0	0	0	0.0966529	0	0	0	0	0	0	0	0	0	0	0	0	0	0	0	0	0	0	0	0	0	0	0	0	0	0	0	0	0	0	0
0	0	0	0	0	0.000280308	0	0	0	0	0	0	0	0	0	4.18495e-05	0	0.000202631	1.3235e-05	0	0	0	0	0	0	0	0	0	0	0	0	0	0	0	0	0	0	0	0	0	0	0	0.000192369	0	0	0	0	0	0	0
0	0	0	0	0	0	0	0	0	0	0	0	0	0	0	0	0	0	0	0	0	0	0	0	0	0	0	0	0	0	0	0	0	0	0	0	0	0	0	0	0	0	0	0	0	0	0	0	0	0
0	0	0	0	0	0	0	0	0	0	0	0	0	0	0	2.34815e-05	0	0	0.000455663	0	0	0	0	0	0	0	0	0	0	0	0	0	0	0	0	0.000104965	0	0	0	0	0	0	0	0	0	0	0	0	0	0
0	0	0	0	0	0	0	0	0	0	0	0	0	0	0	0	0	0	2.09431e-05	0	0	0	0	0	0	0	0	0	0	0	0	0	0	0	0	0	0	0	0	0	0	0	0	0	0	0	0	0.00146843	0	0
0	0	0	0	0	0	0	0	0	0	0	0	0	0	0	3.54876e-06	0	0	0	0	0	0	0	0	0	0	0	0	0	0	0	0	0	0	0	0	0	0	0.00034382	0	0	0	0	0	0	0	0	0	0	0
0	0	0	0	0	0	0	0	0	0	0	0	0	0	0	0	0	0	0	0	0	0	0	0	0	0	0	0	0	0	0	0	0	0	0	0	0	0	0	0	0	0	0	0	0	0	0	0	0	0
0	0	0	0	0	0	0	0	0	0	0	0	0	0	0	0.000842244	0	0	0	0	0	0	0	0	0	0	0	0	0	0	0	0	0	0	0	0	0	0	0	0.000630916	0	1	0	0	0	0	0	0	0	0
0	0	0	0	0	0	0.000499251	0	0	0	0	0	0	0	0	0.00024422	0	4.43607e-05	6.1531e-06	0	0	0	0	0	0	0	0	0	0	0	0	0	0	0	0	0	0	3.61277e-05	0	0	0	0	0	0	0	0	0	0	0	9.12861e-05
0	0	0	0	0	0	0.000434594	0	0	0	0	0	0	0	0	0	0	0.00033824	0	0	0	0	0	0	0	0	0	0	0	0	0	0	0	0	0	0.000254647	0	0.000302199	19	0.000567859	0	1	0	0	0	1	0	0	0	0
0	0	0	0	0	0	0	0	0	0	0	0	0	0	0	0	0	0	0	0	0	0	0	0	0	0	0	0	0	0	0	0	0	0	0	0	0	5.1181e-05	0	0	0	2.09065e-05	0	0	0	0	0	0	0	0
0	0	0	0	0	0	0	0	0	0	0	0	0	0	0	0	0	0	7.17715e-05	0	0	0	0	0	0	0	0	0	0	0	0	0	0	0	0	0	0	0	0	0	0	0	0	0	0	0	0	0	0	0
0	0	0.0037037	0	0	0.00141729	0	0	0	0	0	0	0	0	0	0	0	3.21879e-05	0.00193043	0	0	0	0	0	0	0	0	0	0	0	0	0	0	0	0	0	0	0	0	0	0	0	0	0	0	0	0	0	0	0
0	0	0	0	0	0	0	0	0	0	0	0	0	0	0	0	0	0	2.7688e-05	0	0	0	0	0	0	0	0	0	0	0	0	0	0	0	0	1.30033e-05	0	0	0	0	0	0	0	0	0	0	0	0.00037383	0	0
0	0	0	0	0	0	0	0	0	0	0	0	0	0	0	0.000149249	0	0	1.20807e-05	0	0	0	0	0	0	0	0	0	0	0	0	0	0	0	0	0.000549602	0	0.000636593	0	0.00043535	0	0.000940731	0	0	0	0	0	0	0	0
0	0	0	0	0	0	0	0	0	0	0	0	0	0	0	8.91416e-07	0	0	0	0	0	0	0	0	0	0	0	0	0	0	0	0	0	0	0	0.000221056	0	0	13	0	0	0	0	0	0	0	0	0	0	0
0	0	0	0	0	0	0	0	0	0	0	0	0	0	0	0	0	3.06243e-06	0	0	0	0	0	0	0	0	0	0	0	0	0	0	0	0	0	0	0	0	2.1492e-05	0	0	0	0	0	0	0	0	0	0	0
0	0	0	0	0	0	0	0	0	0	0	0	0	0	0	0	0	0.000381388	0	0	0	0	0	0	0	0	0	0	0	0	0	0	0	0	0	0	0	9.09419e-05	0	0	0	0	0	0	0	0	0	0	0	0
0	0	0	0	0	0	0	0	0	0	0	0	0	0	0	0	0	2.34263e-06	0	0	0	0	0	0	0	0	0	0	0	0	0	0	0	0	0	2.53949e-05	0	0	0	0	0	0	0	0	0	0	0	0	0	0
0	0	0	0	0	0	0	0	0	0	0	0	0	0	0	0	0	0	0	0	0	0	0	0	0	0	0	0	0	0	0	0	0	0	0	0.000283538	0	0.000174042	0	0	0	0	0	0	0	0	0	0	0	0
0	0	0	0	0	0	0	0	0	0	0	0.000388727	0	0	0	2.25679e-06	0	0	1.71081e-06	0	0	0	0	0	0	0	0	0	0	0	0	0	0	0	0	0.000473584	0	0.00037798	0	0.00036221	0	9.74706e-05	0	0	0	0.00617284	0	0	0	0
0	0	0	0	0	0	0	0	0	0	0	0	0	0	0	0	0	0	0	0	0	0	0	0	0	0	0	0	0	0	0	0	0	0	0	0	0	0	0	0	0	0	0	0	0	0	0	0	0	0
0	0	0	0	0	0	7.38389e-05	0	0	0	0	0	0	0	0	0	0	1.02627e-05	4.79247e-05	0	0	0	0	0	0	0	0	0	0	0	0	0	0	0	0	2.39039e-05	0	4.90755e-05	1	0	0	0	0	0	0	0	0	0	0	5
0	0	0	0	0	0	0	0	0	0	0	0.00191205	0.00133156	0	0	0	0	0	0	0	0	0	0	0	0	0	0	0	0	0	0	0	0	0	0	0.00218102	0	0	0.00018615	0.00163399	0	0	0	0	0	0	0	0	0	0
0	0	0	0	0	0	0	0	0	0	0	0	0	0	0	0	0	0	0	0	0	0	0	0	0	0	0	0	0	0	0	0	0	0	0	0	0	0	0	0	0	0	0	0	0	0	0	0	0	0
0	0	0	0	0	0	0	0	0	0	0	0	0	0	0	2.09913e-06	0	0.000297744	0	0	0	0	0	0	0	0	0	0	0	0	0	0	0	0	0	0	0	0	0	0.00043535	0	0	0	0	0	0	0	0	0	0
0	0	0	0	0	0	0	0	0	0	0	0	0	0	0	0	0	0	0	0	0	0	0	0	0	0	0	0	0	0	0	0	0	0	0	0.000183201	0	0	0	0	0	0	0	0	0	0	0	0	0	0
0	0	0	0	0	0	0	0	0	0	0	0	0	0	0	1.95017e-05	0.01875	0.00179489	6.88803e-07	0	0	0	0	0	0	0	0	0	0	0	0	0	0	0	0	0	0	0.000186562	0.000728999	0	0	0	0.00102299	0	0	0	0	0	0	0
0	0	0	0	0	0	0	0	0	0	0	0	0	0	0	0	0	0	0.0118669	0	0	0	0	0	0	0	0	0	0	0	0	0	0	0	0	0	0	0	0	0	0	0	0	0	0	0	0	0	0	0
0	0	0	0	0	0	0	0	0	0	0	0	0	0	0	0	0	8.94869e-05	8.19441e-05	0	0	0	0	0	0	0	0	0	0	0	0	0	0	0	0	5.20131e-05	0	0	0	0	0	0	0	0	0	0	0	0	0	0
0	0	0	0	0	0	0.00318471	0	0	0	0	0.000285714	0.00147059	0	0	0	0	0.0118347	8.16091e-07	0	0	0	0	0	0	0	0	0	0	0	0	0	0	0	0	0.000803694	0	0.00129367	0.000285713	0.00249537	0	0.00136986	0.00132979	0.00393701	0	0	0	0	0	0
0	0	0	0	0	0	0	0	0	0	0	0	0	0	0	0	0	0	0	0	0	0	0	0	0	0	0	0	0	0	0	0	0	0	0	0	0	0	0	0	0	0	0	0	0	0	0	0	0	0
0	0	0	0	0	0	0	0	0	0	0	0	0	0	0	1.35529e-05	0	4.1059e-06	0.000122872	0	0	0	0	0	0	0	0	0	0	0	0	0	0	0	0	0	0	0.000163871	0	0	0	0	0	0	0	0	0	0	0	0
0	0	0	0	0	0	0	0	0	0	0	0.000285714	0	0	0	2.70904e-05	0	0	6.5267e-05	0	0	0	0	0	0	0	0	0	0	0	0	0	0	0	0	9.1023e-05	0	0	0	0	0	0	0	0	0	0	0	9.34579e-05	0	0
0	0	0	0	0	0	0	0	0	0	0	0	0	0	0	0	0	0	0	0	0	0	0	0	0	0	0	0	0	0	0	0	0	0	0	0	0	0.000102287	0	0	0	4	0	0	0	0	0	0	0	0
0	0	0	0	0	0	0	0	0	0	0	0	0	0	0	0	0	0	0	0	0	0	0	0	0	0	0	0	0	0	0	0	0	0	0	0	0	0	0	0	0	0	0	0	0	0	0	0	0	0
0	0	0	0	0	0	0	0	0	0	0	0	0	0	0	0	0	0	0	0	0	0	0	0	0	0	0	0	0	0	0	0	0	0	0	0	0	0	0	0	0	0	0	0	0	0	0	0	0	0
0	0	0	0	0	0	0.000297796	0	0	0	0	0	0	0	0	7.72461e-07	0	0	0	0	0	0	0	0	0	0	0	0	0	0	0	0	0	0	0	0	0	9.09419e-05	0	0	0	0	0	0	0	0	0	0	0	0
0	0	0	0	0	0	0	0	0	0	0	0	0	0	0	7.72693e-07	0	0	0	0	0	0	0	0	0	0	0	0	0	0	0	0	0	0	0	0.000539083	0	0.00022802	0	0	0	0	0	0	0	0	0	0	0	0
0	0	0	0	0	0	0	0	0	0	0	0	0	0	0	0	0	0	0	0	0	0	0	0	0	0	0	0	0	0	0	0	0	0	0	0	0	0	0	0	0	0	0	0	0	0	0	0	0	0
0	0	0	0	0	0	0	0	0	0	0	0	0	0	0	0.00256123	0	0	8.16643e-07	0	0	0	0	0	0	0	0	0	0	0	0	0	0	0	0	0	0	0	0	0	0	0	0	0	0	0	0	0	0	0
0	0	0	0	0	0	0	0	0	0	0	0	0	0	0	0	0	0	0	0	0	0	0	0	0	0	0	0	0	0	0	0	0	0	0	0	0	0	0	0	0	0	0	0	0	0	0	0	0	0
0	0	0	0	0	0	0	0	0	0	0	0	0	0	0	0	0	0	4.46173e-07	0	0	0	0	0	0	0	0	0	0	0	0	0	0	0	0	0	0	0	0	0	0	0	0	0	0	0	0	0	0	0
0	0	0	0	0	0	3.2675e-06	0	0	0	0	0.000408907	0.00270578	0	0	1.3982e-06	0	4.04611e-05	1.59565e-05	0	0	0	0	0	0	0	0	0	0	0	0	0	0	0	0	0.000131665	0	0.000223532	0.000959693	0.00244597	0	0.00163881	0.00121507	0	0	0	0	0	0	0.000290554
0	0	0	0	0	0	0	0	0	0	0	0	0	0	0	0	0	0	0	0	0	0	0	0	0	0	0	0	0	0	0	0.000298642	0	0.00116858	0	0	0	0	0	0	0	0	0.000331235	0	0	0	0	0	0	0
0	0	0	0	0	0	0	0	0	0	0	0	0	0	0	3.00577e-06	0	0.000128002	0	0	0	0	0	0	0	0	0	0	0	0	0	0	0	0	0	0.000285714	0	0	0	0	0	0	0	0	0	0	0	0	0	0
0	0	0	0	0	0	0	0	0	0	0	0	0	0	0	0	0	0	0	0	0	0	0	0	0	0	0	0	0	0	0	0	0	0	0	0	0	0	0	0	0	0	0	0	0	0	0	0	0	0
0	0	0	0	0	0	0	0	0	0	0	0	0	0	0	7.73815e-06	0	0	0	0	0	0	0	0	0	0	0	0	0	0	0	0	0	0	0	0	0	0	8.26446e-05	0	0	0.000185503	0	0	0	0	0	0	0	0
0	0	0	0	0	0	0	0	0	0	0	0	0	0	0	0	0	0	0	0	0	0	0	0	0	0	0	0	0	0	0	0	0	0	0	0	0	0	0	0	0	0	0	0	0	0	0	0	0	0
0	0	0	0	0	0	0	0	0	0	0	0	0	0	0	0	0	2.4793e-05	1.07292e-05	0	0	0	0	0	0	0	0	0	0	0	0	0	0	0.0015083	0	0	0	7.32342e-05	0	0	0	0	0	0	0	0	0	0	0	0
0	0	0	0	0	0	0	0	0	0	0	0	0	0	0	0	0	0.00144928	0	0	0	0	0	0	0	0	0	0	0	0	0	0	0	0	0	0	0	0.000109247	0	0	0	0	0	0	0	0	0	0	0	0
0	0	0	0	0	0	0	0	0	0	0	0	0	0	0	0	0	0	0	0	0	0	0	0	0	0	0	0	0	0	0	0	0	0	0	0.000183201	0	0.00045471	0	0	0	0	0	0	0	0	0	0.00146843	0	0
0	0.00168634	0.000510204	0	0	0.00965665	0.000881251	0.00167997	0.00392362	0	0	2.43114e-05	7.24585e-05	0.000390244	0	0.000199193	0	0.0006059	0.00225604	0.00114557	0	0.00149467	0.0115052	0	0	0	0	0	0	0	0	0.000625454	0	0.000957314	0.00366909	8.55215e-05	0	4.5633e-05	6.47203e-05	3.30257e-05	0	2.72546e-05	0.000611619	0	0	0	0	0.0010418	0	0.000604391
0	0	0	0	0	0	0	0	0	0	0	0	0	0	0	0	0	0	0	0	0	0	0	0	0	0	0	0	0	0	0	0	0	0	0	0	0	0.000887508	0	0	0	0.00210822	0	0	0	0	0	0	0	0
0	0	0	0	0	0	0	0	0	0	0	0	0	0	0	0	0	0	0	0	0	0	0	0	0	0	0	0	0	0	0	0	0	0	0	0	0	0	0	0	0	0	0	0	0	0	0	0	0	0
0	0	0	0	0	0	0	0	0	0	0	0	0	0	0	0	0	0	0	0	0	0	0	0	0	0	0	0	0	0	0	0	0	0	0	0.000314895	0	0	0	0	0	0	0	0	0	0	0	0	0	0
0	0	0	0	0	0.00369004	0	0	0	0	0	0	0	0	0	0	0	0	0.000369226	0	0	0	0	0	0	0	0	0	0	0	0	0	0	0	0	0	0	0	0.00019802	0	0	0	0	0	0	0	0	0	0	0
0	0	0	0	0	0	0	0	0	0	0	0	0	0	0	0	0	0	0	0	0	0	0	0	0	0	0	0	0	0	0	0	0	0	0	0	0	0	0	0	0	0	0	0	0	0	0	0	0	0
0	0	0	0	0	0	0	0	0	0	0	0	0	0	0	0	0	1.97387e-06	1.63542e-05	0	0	0	0	0	0	0	0	0	0	0	0	0	0	0	0	0	0	2.07291e-05	0	0	0	0	0	0	0	0	0	0	0	4
0	0	0	0	0	0	0	0	0	0	0	0	0	0	0	0	0	0	0	0	0	0	0	0	0	0	0	0	0	0	0	0	0	0	0	0	0	0	0	0	0	0	0	0	0	0	0	0	0	0
0	0	0	0	0	0	0	0	0	0	0	0	0	0	0	0	0	1.18178e-05	0	0	0	0	0	0	0	0	0	0	0	0	0	0	0	0	0	0	0	0	0	0	0	0	0	0	0	0	0	0	0	0
0	0	0	0	0	0	0	0	0	0	0	0	0	0	0	0.000257701	0	0	0	0	0	0	0	0	0	0	0	0	0	0	0	0	0	0	0	0.000571429	0	0	0	0	0	0	0	0	0	0	0	0	0	0
0	0	0	0	0	0	0	0	0	0	0	0	0	0	0	0	0	0	0	0	0	0	0	0	0	0	0	0	0	0	0	0	0	0	0	0	0	0	0	0	0	0	0	0	0	0	0	0	0	0
0	0	0	0	0	0	0	0	0	0	0	0	0	0	0	0	0	0	0	0	0	0	0	0	0	0	0	0	0	0	0	0	0	0	0	5.44184e-05	0	0	0	0	0	0	1	0	0	0	0	1	0	0
0	0	0	0	0	0	0.00219069	0	0	0	0	0	0	0	0	0	0	0.000474253	0.000170383	0	0	0	0	0	0	0	0	0	0	0	0	0	0	0	0	0	0	0.000272429	3	0	0	2	4	0	0	0	0	0	0	0
0	0	0	0	0	0	0.000493583	0	0	0	0	0	0	0	0	0	0	0.000117647	0.00126785	0	0	0	0	0	0	0	0	0	0	0	0	0	0	0	0	0	0	0	0	0	0	0	0	0	0	0	0	0	0	0
0	0	0	0	0	0	0	0	0	0	0	0	0	0	0	1.13744e-06	0	0	0	0	0	0	0	0	0	0	0	0	0	0	0	0	0	0	0	5.24824e-05	0	0	0.000336587	0	0	0	0	0	0	0	0	0	0	0
0	0	0.00232356	0	0	0	0.00236684	0	0	0	0	0.000890631	0	0	0	2.43759e-05	0	0.000192194	0.00232134	0	0	0	0	0	0	0	0	0	0	0	0	0	0	0	0	0.000222863	0	0.000856259	0	0	0	0	0	0	0	0	0	4.6517e-05	0	0
0	0	0	0	0	0	0	0	0	0	0	0	0	0	0	1.00665e-05	0	0	0	0	0	0	0	0	0	0	0	0	0	0	0	0	0	0	0	0.000208053	0	0.000856163	0	0	0	0	0	0	0	0	0	0	0	0
0	0	0	0	0	0	0	0	0	0	0	0	0	0	0	0	0	0	6.57303e-07	0	0	0	0	0	0	0	0	0	0	0	0	0	0	0	0	0	0	0	0	0	0	0	0	0	0	0	0	0	0	0
0	0	0	0	0	0	0	0	0	0	0	0	0	0	0	0	0	0	0	0	0	0	0	0	0	0	0	0	0	0	0	0	0	0	0	0	0	0	0	0	0	0	0	0	0	0	0	0	0	0
0	0	0	0	0	0	0	0	0	0	0	0	0	0	0	4.50254e-05	0	0	0	0	0	0	0	0	0	0	0	0	0	0	0	0	0	0	0	0	0	0	0	0	0	0	0	0	0	0	0	0	0	0
0	0	0	0	0	0	0	0	0	0	0	0	0	0	0	0	0	0	0	0	0	0	0	0	0	0	0	0	0	0	0	0	0	0	0	0	0	0	0	0	0	0	0	0	0	0	0	0	0	0
0	0	0	0	0	0	0	0	0	0	0	0	0	0	0	0	0	0	0	0	0	0.000804137	0	0	0	0	0	0	0	0	0	0	0	0	0	0	0	0	0	0	0	0	0	0	0	0	0	0	0	0
0	0	0	0	0	0	0	0	0	0	0	0	0	0	0	0	0	0	4.81343e-08	0	0	2.94395e-06	0	0	0	0	0	0	0	0	0	0	0	0	0	0	0	0	0	0	0	0	0	0	0	0	0	0	0	0
0	0	0	0	0	3	0	0	0.00322997	0	0	0	0	0	0	0	0	0.000284091	0.00352735	0	0.000943396	0.00302382	0.00779644	0	0	0	0	0	0	0	0	0	0	0	0	0	0	0	38	0	0	0	14	0	0	0	0	0	0	0
0	0	0	0	0	0	0	0	0	0	0	0	0	0	0	0	0	0	0	0	0	0	0	0	0	0	0	0	0	0	0	0	0	0	0	0	0	0	0	0	0	0	0	0	0	0	0	0	0	0
0	0	0	0	0	0	0	0	0	0	0	0	0	0	0	0	0	0	0	0	0	0	0	0	0	0	0	0	0	0	0	0	0	0	0	9.16003e-05	0	0	0	0	0	0	0	0	0	0	0	0	0	0
0	0	0	0	0	0	0	0	0	0	0	0	0	0	0	0	0	0	4.00542e-06	0	0	0	0	0	0	0	0	0	0	0	0	0	0	0	0	9.16003e-05	0	0	0	0	0	0	0	0	0	0	0	0	0	0
0	0	0	0	0	0	0	0	0	0	0	0	0	0	0	0	0	0	2.82968e-05	0	0	0	0	0	0	0	0	0	0	0	0	0	0	0	0	0	0	0	0	0	0	0	0	0	0	0	0	0	0	0
0	0	0	0	0	0	0	0	0	0	0	0	0	0	0	0	0	0	1.07183e-05	0	0	0	0	0	0	0	0	0	0	0	0	0	0	0	0	0	0	0	0	0	0	0	0	0	0	0	0	0	0	0
0	0	0	0	0	0	0	0	0	0	0	0	0	0	0	0	0	0	0	0	0	0	0	0	0	0	0	0	0	0	0	0	0	0	0	0	0	7.96281e-05	0	0	0	0	0	0	0	0.00398406	0	0	0	0
0	0	0	0	0	0	0	0	0	0	0	0	0	0	0	4.90388e-06	0	0	0	0	0	0	0	0	0	0	0	0	0	0	0	0	0	0	0	5.20131e-05	0	0.000428082	0	0	0	0	0	0	0	0	0	0.000186916	0	0
0	0	0	0	0	0	0	0	0	0	0	8.23791e-05	0	0	0	0	0	0	0	0	0	0	0	0	0	0	0	0	0	0	0	0	0	0	0	1.65985e-05	0	8.51999e-05	0.000150024	1.01746e-05	0	1.97442e-05	0	0	0	0	0	0	0	0
0	0	0	0	0	0	0	0	0	0	0	0	0	0	0	0	0	0	2.82968e-05	0	0	0	0	0	0	0	0	0	0	0	0	0	0	0	0	0	0	0	0	0	0	0	0	0	0	0	0	0	0	0
0.5	0	0	0	0.0144928	0	0.000493583	0	0	0	0	0	0	0	0	0.000458117	0	0.00113341	0.000249781	0	0	0	0	0	0	0	0	0	0	0	0	0	0	0	0	0	0	0	0	0	0	0	0	0	0	0	0	0	0	0
0	0	0	0	0	0	0.0001167	0	0	0	0	0	0	0	0	5.97693e-06	0	0	0.000918531	0	0	0	0	0	0	0	0	0	0	0	0	0	0	0	0	0.00027808	0	0.00018014	0	0.00031092	0	20	0	0	0	0	0	0	0	0
0	0	0	0	0	0.000383812	0	0	0	0	0	0	0	0	0	0	0	0	4.43429e-05	0	0	0	0	0	0	0	0	0	0	0	0	0	0	0	0	0	0	0	0	0	0	0	0	0	0	0	0	0	0	0
0	0	0	0	0	0	0	0	0	0	0	0	0	0	0	2.37793e-06	0	0	0.000179213	0	0	0	0	0	0	0	0	0	0	0	0	0	0	0	0	0	0	0	0	0	0	0	0	0	0	0	0	0	0	0
0	0	0	0	0	0	0.000322685	0	0	0	0	0	0	0	0	0	0	0.000357654	4.44161e-07	0	0	0	0	0	0	0	0	0	0	0	0	0	0	0	0	0	0	0	0	0	0	0	0	0	0	0	0	0	0	0
0	0	0	0	0	0	0	0	0	0	0	0	0	0	0	0.000147345	0	0	0	0	0	0	0	0	0	0	0	0	0	0	0	0	0	0	0	0	0	0.00022802	0	0	0	0	0	0	0	0	0	0	0	0
0	0	0	0	0	0	0	0	0	0	0	0	0	0	0	0	0	0	1.12647e-06	0	0	0	0	0	0	0	0	0	0	0	0	0	0	0	0	0	0	0.000665631	0	0	0	0	0	0	0	0	0	0	0	0
0	0.00133869	0	0	0.000501475	0	6.34541e-05	0	0	0	0	2.35843e-05	0	0.000655093	0	0.00110944	0	0.000202515	2.04079e-05	0	0	0	0	0	0	0	0	0	0	0	0	0	0	0	0	3.38819e-05	0	3.38814e-06	1.27083e-06	0.000116577	0	8.83184e-06	2.45065e-05	0	0	0	0	0.000284308	0	5.78199e-05
0	0	0	0	0	0	0	0	0	0	0	0	0	0	0	0	0	0	0	0	0	0	0	0	0	0	0	0	0	0	0	0	0	0	0	0	0	0	0	0	0	0	0	0	0	0	0	0	0	0
0	0	0	0	0	0	0	0	0	0	0	0	0	0	0	2.57634e-06	0	0.000533334	0	0	0	0	0	0	0	0	0	0	0	0	0	0	0	0	0	0	0	0	0	0	0	0	0	0	0	0	0	0	0	0
0	0	0	0	0	0	0.000457247	0	0	0	0	0	0	0	0	0	0	0	6.88874e-06	0	0	0	0	0	0	0	0	0	0	0	0	0	0	0	0	1.30033e-05	0	0	0.00132934	0	0	0	0	0	0	0	0	0	0	0
0	0	0	0	0	0	0	0	0	0	0	0.00322581	0	0	0	0	0	0	0	0	0	0	0	0	0	0	0	0	0	0	0	0	0	0	0	0	0	0.00199689	0	0	0	0	0	0	0	0	0	0	0	0
0	0	0	0	0	0	0.000595593	0	0	0	0	0	0	0	0	0	0	6.1277e-05	0	0	0	0	0	0	0	0	0	0	0	0	0	0	0	0	0	0.000183201	0	0	0	0	0	0	0	0	0	0	0	0	0	0
0	0	0	0	0	0	0	0	0	0	0	0	0	0	0	8.99645e-07	0	0	1.93235e-07	0	0	0	0	0	0	0	0	0	0	0	0	0	0	0	0	0	0	0	0	0	0	0	0	0	0	0	0	0	0	0
0	0	0	0	0	0	0	0	0	0	0	0	0	0	0	0	0	0	0	0	0	0	0	0	0	0	0	0	0	0	0	0	0	0	0	0.000230928	0	0	0	0	0	0	0	0	0	0	0	0	0	0
0	0	0	0	0	0	0.00236079	0	0	0	0	0.00029036	0.00168919	0	0	0	0	0.00263887	2.26932e-05	0	0	0	0	0	0	0	0	0	0	0	0	0	0	0	0	0.000163853	0	0.000121758	0.000152098	0.000273897	0	4.3554e-05	2.89277e-05	0	0	0	0	0	0	0.00011538
0	0	0	0	0	0	0	0	0	0	0	0	0	0	0	0	0	0	0	0	0	0	0	0	0	0	0	0	0	0	0	0	0	0	0	0	0	0	0	0	0	0	0	0	0	0	0	0	0	0
0	0	0	0	0	0	0	0	0	0	0	0	0	0	0	1.13992e-06	0	0	0	0	0	0	0	0	0	0	0	0	0	0	0	0	0	0	0	5.24824e-05	0	0	0	0	0	0	0	0	0	0	0	0	0	0
0	0	0	0	0	0	0	0	0	0	0	0	0	0	0	0	0	0	2.28159e-05	0	0	0	0	0	0	0	0	0	0	0	0	0	0	0	0	0	0	0	0	0	0	1	4	0	0	0	0	0	0	3
0	0	0	0	0	0	0	0	0	0	0	0	0	0	0	0	0	0	0.000148444	0	0	0	0	0	0	0	0	0	0	0	0	0	0	0	0	0	0	0	0	0	0	0	0	0	0	0	0	0	0	0
0	0	0	0	0	0	0	0	0	0	0	0	0	0	0	0	0	0	0	0	0	0	0	0	0	0	0	0	0	0	0	0	0	0	0	0	0	0	0	0	0	0	0	0	0	0	0	0	0	0
0	0	0	0	0	0	0	0	0	0	0	0	0	0	0	0	0	0	0	0	0	0	0	0	0	0	0	0	0	0	0	0	0	0	0	0	0	0	0	0	0	0	0	0	0	0	0	0	0	0
0	0	0	0	0	0	0	0	0	0	0	0	0	0	0	0	0	0	0	0	0	0	0	0	0	0	0	0	0	0	0	0	0	0	0	0	0	0	0	0	0	0	0	0	0	0	0	0	0	0
0	0	0	0	0	0	0.000643294	0	0	0	0	0.000334672	0	0	0	0.000641083	0	0.00121964	0.000200095	0	0	0	0	0	0	0	0	0	0	0	0	0	0	0	0	9.90058e-05	0	0	0	0.00129223	0	0	0	0	0	0	0	0	0	0
0	0	0	0	0	0	0	0	0	0	0	0	0	0	0	0	0	0	0	0	0	0	0	0	0	0	0	0	0	0	0	0	0	0	0	0	0	0	0	0	0	0	0	0	0	0	0	0	0	0
0	0	0	0	0	0	0	0	0	0	0	0	0.00406504	0	0	3.86558e-05	0	0	9.08545e-05	0	0	0	0	0	0	0	0	0	0	0	0	0	0	0	0	0	0	2.07291e-05	0	0.00212766	0	0.0022039	0.00406504	0	0	0	0	0	0	0.000189735
0	0	0	0	0	0	0	0	0	0	0	0	0	0	0	0	0	0	0.00973841	0	0	0	0	0	0	0	0	0	0	0	0	0	0	0	0	0	0	0	0	0	0	0	0	0	0	0	0	0	0	0
0	0	0	0	0	0	0	0	0	0	0	0.000285714	0	0	0	2.70904e-05	0	0	6.5267e-05	0	0	0	0	0	0	0	0	0	0	0	0	0	0	0	0	9.1023e-05	0	0	0.000285713	0	0	0	0	0	0	0	0	9.34575e-05	0	0
0	0	0	0	0	0	0	0	0	0	0	0	0	0	0	0	0	0	0	0	0	0	0	0	0	0	0	0	0	0	0	0	0	0	0	0	0	0	0	0	0	0	0	0	0	0	0	0	0	0
0	0	0	0	0	0	0	0	0	0	0	0	0	0	0	0	0	0	0	0	0	0	0	0	0	0	0	0	0	0	0	0	0	0	0	0	0	0	0	0	0	0	0	0	0	0	0	0	0	0
0	0	0	0	0	0	0	0	0	0	0	0	0	0	0	0	0	0	0	0	0	0	0	0	0	0	0	0	0	0	0	0	0	0	0	0	0	0	0	0	0	0	0	0	0	0	0	0	0	1
0	0	0	0	0	0	0	0	0	0	0	0.00239808	0	0	0	0	0	0	1.75602e-05	0	0	0	0	0	0	0	0	0	0	0	0	0	0	0	0	0.000539083	0	0.00105718	1	0	0	0	0	0	0	0	0	0	0	4
0	0	0	0	0	0	0	0	0	0	0	0.00239808	0	0	0	0	0	0	0	0	0	0	0	0	0	0	0	0	0	0	0	0	0	0	0	0	0	4.14582e-05	0.00239808	0	0	0	0	0	0	0.00900901	0	0	0	0
0	0	0	0	0	0	0	0	0	0	0	0	0.00107666	0	0	0.00509613	0	0	4.16495e-07	0	0	0	0	0	0	0	0	0	0	0	0	0	0	0	0	0.000148324	0	0.000300414	0	0.000625685	0	0.00101503	0	0	0	0.001	0	0	0	0.000225708
0	0	0	0	0	0	0	0	0	0	0	0	0	0	0	0	0	0	0	0	0	0	0	0	0	0	0	0	0	0	0	0	0	0	0	0	0	0.000100542	0	0	0	0	0	0	0	0	0	0	0	0
0	0	0	0	0	0	0	0	0	0	0	0	0	0	0	0	0	0	4.38392e-07	0	0	0	0	0	0	0	0	0	0	0	0	0	0	0	0	0	0	0	0	0	0	0	0	0	0	0	0	0	0	0
0	0	0	0	0	0	0.00225879	0	0	0	0	0	0	0	0	0	0	0.00524455	0	0	0	0	0	0	0	0	0	0	0	0	0	0	0	0	0	0	0	0.000352394	0.000230734	0	0	0	0	0	0	0	0	0	0	0
0	0	0	0	0	0	0	0	0	0	0	0	0	0	0	2.15917e-06	0	6.15142e-06	4.00542e-06	0	0	0	0	0	0	0	0	0	0	0	0	0	0	0	0	0.000274801	0	0	0	0	0	0	0	0	0	0	0	0	0	0
0	0	0	0	0	0	0	0	0	0	0	0	0.0010582	0	0	1.57672e-06	0	0.000392533	4.10289e-07	0	0	0	0	0	0	0	0	0	0	0	0	0	0	0	0	0	0	0.000124374	0	0.000959917	0	0.00120859	0	0	0	0	0	0	0	0
0	0	0	0	0	0	0.000208638	0	0	0	0	0	0	0	0	0.000147193	0	0.000457868	4.05511e-06	0	0	0	0	0	0	0	0	0	0	0	0	0	0	0	0	0	0	0.000272429	2	0	0	0	0	0	0	0	0	0	0	0
0	0	0	0	0	0	0	0	0	0	0	0	0	0	0	3.15926e-06	0	0	1.04891e-05	0	0	0	0	0	0	0	0	0	0	0	0	0	0	0	0	0	0	0	0	0.000287354	0	0	0	0	0	0	0	0	0	0
0	0	0	0	0	0	0	0	0	0	0	0	0	0	0	4.90388e-06	0	0	0	0	0	0	0	0	0	0	0	0	0	0	0	0	0	0	0	5.20131e-05	0	0.000428082	0	0	0	0	0	0	0	0	0	2	0	0
0	0	0	0	0	0	0	0	0	0	0	0	0	0	0	0	0	0	0	0	0	0	0	0	0	0	0	0	0	0	0	0	0	0	0	0	0	0	0	0	0	0	0	0	0	0	0	0	0	0
0	0	0	0	0	0	0	0	0	0	0	0	0	0	0	0	0	0	0	0	0	0	0	0	0	0	0	0	0	0	0	0	0	0	0	0	0	0	0	0	0	0	0	0	0	0	0	0	0	0
0	0	0	0	0	0	0	0	0	0	0	0	0	0	0	0	0	0	0	0	0	0	0	0	0	0	0	0	0	0	0	0	0	0	0	0	3.70186e-05	0	0	0	0	0	0	0	0	0	0	0	0	0
0	0	0	0	0	0	0	0	0	0	0	0	0	0	0	8.02472e-05	0	0	2.0028e-06	0	0	0	0	0	0	0	0	0	0	0	0	0	0	0	0	0.000183201	0	0.000181884	0	0	0	0	0	0	0	0	0	0	0	0
0	0	0	0	0	0	0	0	0	0	0	0	0	0	0	0.000286724	0	0	8.90036e-07	0	0	0	0	0	0	0	0	0	0	0	0	0	0	0	0	0	0	0	0	0	0	0	0	0	0	0	0	0	0	9.48677e-05
0	0	0	0	0	0	0.00102643	0.00111049	0	0	0	0	0	0.000987167	0	0.000128205	0	0.000692704	0.00019548	0	0	0	0	0.00250626	0	0.000728861	0	0	0	0	0	0.000447183	0	0.000585115	0.000465306	0.000107093	0	2.95043e-05	0	0.000124394	0	0.000305437	0	0	0	0	0	0.000589623	0	0.000730816
0	0	0	0	0	0	0	0	0	0	0	0	0	0	0	0	0	0	0.000403338	0	0	0	0	0	0	0	0	0	0	0	0	0	0	0	0	0	0	0	0	0	0	0	0	0	0	0	0	0	0	0
0	0	0	0	0	0	0	0	0	0	0	0	0	0	0	0	0	0	0	0	0	0	0	0	0	0	0	0	0	0	0	0	0	0	0	0.000113058	0	0.000238884	0	0	0	0	0	0	0	0	0	0	0	0
0	0	0	0	0	0	0.000575705	0	0	0	0	0	0	0	0	1.47867e-05	0	0.00017012	0	0	0	0	0	0	0	0	0	0	0	0	0	0	0	0	0	0.00020993	0	0	0	0.000811469	0	0	0	0	0	0	0	0	0	0
0	0	0	0	0	0	0	0	0	0	0	0	0	0	0	0	0	0	2.16938e-06	0	0	0	0	0	0	0	0	0	0	0	0	0	0	0	0	0.000156039	0	0	0	0	0	0	0	0	0	0	0	0	0	0
0	0	0	0	0	0	0	0	0	0	0	0	0	0	0	6.80288e-06	0	0	4.16931e-06	0	0	0	0	0	0	0	0	0	0	0	0	0	0	0	0	0	0	0	0	0	0	0	0	0	0	0	0	0	0	0
0	0	0	0	0	0	0	0	0	0	0	0	0	0	0	0	0	0	5.9794e-06	0	0	0	0	0	0	0	0	0	0	0	0	0	0	0	0	0.000416424	0	0.000461616	0	0	0	0	0	0	0	0	0	0	0	0
0	0	0	0	0	0	0	0	0	0	0	0	0	0	0	0	0	0	0	0	0	0	0	0	0	0	0	0	0	0	0	0	0	0	0	0	0	0	0	0	0	0	0	0	0	0	0	0	0	0
0	0	0	0	0	0	0	0	0	0	0	0	0	0	0	0	0	0	0	0	0	0	0	0	0	0	0	0	0	0	0	0	0	0	0	0	0	0	0	0	0	0	0	0	0	0	0	0	0	0
0	0	0	0	0	0	0	0	0	0	0	0	0	0	0	0	0	0	1.12647e-06	0	0	0	0	0	0	0	0	0	0	0	0	0	0	0	0	0	0	0.000665631	0	0	0	0	0	0	0	0	0	0	0	0
0	0	0	0	0	0	0	0	0	0	0	0	0	0	0	0	0	0	0	0	0	0	0	0	0	0	0	0	0	0	0	0	0	0	0	0.000274801	0	0	0	0	0	0	0	0	0	0	0	0	0	0
0	0	0	0	0	0	0	0	0	0	0	0	0	0	0	0	0	0	2.19298e-05	0	0	0	0	0	0	0	0	0	0	0	0	0	0	0	0	0	0	0	0	0	0	0	0	0	0	0	0	0	0	0
0	0	0	0	0	0	0	0	0	0	0	0	0	0	0	0	0.01875	0	1.74408e-06	0	0	0	0	0	0	0	0	0	0	0	0	0	0	0	0	0	0	0	0	0	0	0	0	0	0	0	0	0	0	0
0	0	0	0	0	0	0	0	0	0	0	0	0	0	0	6.93887e-05	0	1.69958e-05	8.44589e-05	0	0	0	0	0	0	0	0	0	0	0	0	0	0	0	0	0	0	0	0	0	0	0	0	0	0	0	0	0	0	0
0	0	0	0	0	0	0	0	0	0	0	0.00103466	0	0	0	0	0	3.07219e-05	9.40503e-06	0	0	0	0	0	0	0	0	0	0	0	0	0	0	0	0	0.00014562	0	0.000219488	0.000793021	0	0	0	0	0	0	0	0	0	0	0
0	0	0	0	0	0	0	0	0	0	0	0	0	0	0	2.43309e-05	0	0	0	0	0	0	0	0	0	0	0	0	0	0	0	0	0	0	0	0	0	0	0	0	0	0	0	0	0	0	0	0	0	0
0	0	0	0	0	0	0.000297796	0	0	0	0	0	0	0	0	4.5879e-05	0	0.000345166	7.75818e-06	0	0	0	0	0	0	0	0	0	0	0	0	0	0	0	0	9.16003e-05	0	0	0	0	0	0	0	0	0	0	0	0.00146843	0	0
0	0	0	0	0	0	0.000297796	0	0	0	0	0	0	0	0	4.93169e-05	0	0.000572082	6.32171e-06	0	0	0	0	0	0	0	0	0	0	0	0	0	0	0	0	0	0	0	0	0.000217675	0	0.000470366	0	0	0	0	0	0	0	0
0	0	0	0	0	0	0	0	0	0	0	0	0	0	0	0	0	0	0	0	0	0	0	0	0	0	0	0	0	0	0	0	0	0	0	0	0	0	0	0	0	0	0	0	0	0	0	0	0	0
0	0.0666667	0	0	0	0	0	0	0	0	0	0	0	0	0	0.00803364	0	0	0	0	0	0	0	0	0	0	0	0	0	0	0	0	0	0	0	0.00044317	0	0	0.000483325	0	0	0	0	0	0	0	0	0	0	0
0	0	0	0	0	0	0	0	0	0	0	0	0	0	0	0	0	0	6.29002e-05	0	0	0	0	0	0	0	0	0	0	0	0	0	0	0	0	1.91049e-05	0	4.68311e-05	8.23409e-05	0	0	0	0	0	0	0	0	0.000293598	0	0.000232018
0	0	0	0	0	0	0	0	0	0	0	0	0	0	0	0	0	0	0	0	0	0	0	0	0	0	0	0	0	0	0	0	0	0	0	0	0	0	6	0	0	0	0	0	0	0	0	0	0	0
0	0	0	0	0	0	0.000194699	0	0	0	0	8.94294e-05	0	0	0	9.99214e-07	0	0.000190884	6.35194e-08	0	0	0	0	0	0	0	0	0	0	0	0	0	0	0	0	0.000274791	0	0.000150308	0.000189805	5.74285e-05	0	6.47708e-06	0	0	0	0	0	0.000590317	0	0.000664314
0	0	0	0	0	0	0.000108419	0	0	0	0	0.000171792	0	0	0	0	0	0.000286478	4.09837e-07	0	0	0	0	0	0	0	0	0	0	0	0	0	0	0	0	0.00020788	0	0.000247651	0.00039877	0	0	0	0	0	0	0	0	0	0	0
0	0	0	0	0	0	0.000457247	0	0	0	0	0	0	0	0	0	0	0	6.88874e-06	0	0	0	0	0	0	0	0	0	0	0	0	0	0	0	0	1.30033e-05	0	0	0	0	0	0	0	0	0	0	0	0	0	0
0	0	0	0	0	0	0	0	0	0	0	0	0	0	0	0	0	0	0	0	0	0	0	0	0	0	0	0	0	0	0	0	0	0	0	0	0	0	0	0	0	0	0	0	0	0	0	0	0	0
0	0	0	0	0	0	0	0	0	0	0	0	0	0	0	0	0	0	0	0	0	0	0	0	0	0	0	0	0	0	0	0	0	0	0	0	0	6.21872e-05	0	0	0	0	0	0	0	0	0	0	0	0
0	0	0	0	0	0	0	0	0	0	0	0	0	0	0	0	0	0	0	0	0	0	0	0	0	0	0	0	0	0	0	0	0	0	0	0	0	0	0	0	0	0	0	0	0	0	0	0	0	0
0	0	0	0	0	0	0	0	0	0	0	0	0	0	0	4.12497e-05	0	0.000227139	0.000410024	0	0	0	0	0	0	0	0	0	0	0	0	0	0	0	0	0	0	0	0	0	0	0	0	0	0	0	0	0	0	0
0	0	0	0	0	0	0	0	0	0	0	0	0	0	0	6.23704e-07	0	0.00209524	4.62332e-06	0	0	0	0	0	0	0	0	0	0	0	0	0	0	0	0	0	0	0	0	0	0	0	0	0	0	0	0	0	0	1
0	0	0	0	0	0.0110599	0.100194	0	0	0	0	0	0.016129	0	0	0	0	0.197598	0.00497821	0	0	0	0	0	0	0	0	0	0	0	0	0	0	0	0	0	0	0	0.00265836	0	0	0	0.000132468	0	0	0	0	0	0	0
0	0	0	0	0	0	0.000208681	0	0	0	0	0.00123355	0	0	0	8.74505e-06	0	0.0014717	1.9407e-05	0	0	0	0	0	0	0	0	0	0	0	0	0	0	0	0	0.00024608	0	0	0	0.000113714	0	0	0	0	0	0	0	0	0	0
0	0	0	0	0	0	0	0	0	0	0	0	0	0	0	0	0	0	0	0	0	0	0	0	0	0	0	0	0	0	0	0	0	0	0	0	0	0.000124374	0	0	0	1	0	0	0	0	0	0	0	0
0	0	0	0	0	0	0.000311818	0	0	0	0	0	0	0	0	0	0	0	0.000130296	0	0	0	0	0	0	0	0	0	0	0	0	0	0	0	0	0	0	0	0	0	0	0	0	0	0	0	0	0	0	0
0	0	0	0	0	0	0.000322685	0	0	0	0	0	0	0	0	8.86616e-06	0	0.000834525	1.37761e-06	0	0	0	0	0	0	0	0	0	0	0	0	0	0	0	0	0	0	2.07291e-05	0	0	0	0	0	0	0	0	0	0	0	0
0	0	0	0	0	0	0	0	0	0	0	0.000748503	0	0	0	2.05345e-05	0	0	0	0	0	0	0	0	0	0	0	0	0	0	0	0	0	0	0	0.000113415	0	8.70209e-05	0	0	0	0	0	0	0	0	0	0.000505559	0	0.00100908
0	0	0	0	0	0	0	0	0	0	0	0	0	0	0	0	0	0	0.000235072	0	0	6.80054e-06	0	0	0	0	0	1.31496e-05	0	0	0	1.16886e-05	0	1.51269e-05	0	0	0	0	0	0	0	0	0	0	0	0	0	0	0	0
0	0	0	0	0	0	0	0	0	0	0	0	0	0	0	0	0	0	0	0	0	0	0	0	0	0	0	0	0	0	0	0	0	0	0	0	0	0.000221877	0	0	0	0	0	0	0	0	0	0	0	0
0	0	0	0	0	0	0	0	0	0	0	0.00169492	0	0	0	0	0	0	0	0	0	0	0	0	0	0	0	0	0	0	0	0	0	0	0	0.000366401	0	0.000363768	0	0	0	0	0	0	0	0	0	0	0	0
0	0	0	0	0	0	0	0	0	0	0	0	0	0	0	1.37799e-05	0	2.52741e-05	7.34545e-06	0	0	0	0	0	0	0	0	0	0	0	0	0	0	0	0	0	0	0	0	0	0	0	0	0	0	0	0	0	0	0
0	0	0	0	0	0	0	0	0	0	0	0	0	0	0	0	0	0	3.35788e-05	0	0	0	0	0	0	0	0	0	0	0	0	0	0	0	0	0	0	0	0	0	0	0	0	0.0666667	0	0	0	0	0	0
0	0	0	0	0	0	0	0	0	0	0	0	0	0	0	6.2347e-06	0	0	0	0	0	0	0	0	0	0	0	0	0	0	0	0	0	0	0	0	0	9.09419e-05	0	0	0	0	0	0	0	0	0	0	0	0
0	0	0	0	0	0	0	0	0	0	0	0	0	0	0	0.000197419	0	0	0	0	0	0	0	0	0	0	0	0	0	0	0	0	0	0	0	0	0	0	0	0	0	0	0	0	0	0	0	0	0	0
0	0	0	0	0.0375	0	0	0	0	0	0	0	0	0	0	7.40921e-05	0	0.000351617	1.25141e-06	0	0	0	0	0	0	0	0	0	0	0	0	0	0	0	0	0.000177778	0	0.000180326	0.00120337	0.000407322	0	0	0	0	0	0	0	0	0	0
0	0	0	0	0	0	0	0	0	0	0	0	0	0	0	0	0	0.002	0	0	0	0	0	0	0	0	0	0	0	0	0	0	0	0	0	0	0	0	0	0	0	0	0	0	0	0	0	0	0	0
0	0	0	0	0	0	0	0	0	0	0	0	0	0	0	0	0	0	0	0	0	0	0	0	0	0	0	0	0	0	0	0	0	0	0	0	0	0.000186562	0	0	0	0	0	0	0	0	0	0.000723587	0	0.000379471
0	0	0	0	0	0	0	0	0	0	0	0	0	0	0	8.5837e-06	0	0	0	0	0	0	0	0	0	0	0	0	0	0	0	0	0	0	0	0	0	0	0	0	0	0	0	0	0	0	0	0	0	0
0	0	0	0	0	0	0	0	0	0	0	0	0	0	0	0	0	0	0	0	0	0	0	0	0	0	0	0	0	0	0	0	0	0	0	0	0	0	0	0	0	0	0	0	0	0	0	0	0	0
0	0	0	0	0	0	0	0	0	0	0	0	0	0	0	6.62679e-06	0	0	0	0	0	0	0	0	0	0	0	0	0	0	0	0	0	0	0	0	0	0	0	0	0	0	0	0	0	0	0	0	0	0
0	0	0	0	0	0	0	0	0	0	0	0	0	0	0	0	0	0	4.3584e-06	0	0	0	0	0	0	0	0	0	0	0	0	0	0	0	0	0.000571429	0	0	0	0	0	0	0	0	0	0	0	0	0	0
0	0	0	0	0	0	0	0	0	0	0	0	0	0	0	0	0	0	0	0	0	0	0	0	0	0	0	0	0	0	0	0	0	0	0	0	0	0	0	0	0	0	0	0	0	0	0	0	0	0
0	0	0	0	0	0	0	0	0	0	0	0	0	0	0	0	0	0	0	0	0	0	0	0	0	0	0	0	0	0	0	0	0	0	0	0	0	0	0	0	0	0	0	0	0	0	0	0	0	0
0	0	0	0	0	0	0	0	0	0	0	0	0	0	0	0	0	7.99175e-06	0.000726356	0	0	0	0	0	0	0	0	0	0	0	0	0	0	0	0	0	0	0	0	0	0	0	0	0	0	0	0	0	0	0
0	0	0	0	0	0	0	0	0	0	0	0	0	0	0	9.45707e-07	0	0	0	0	0	0	0	0	0	0	0	0	0	0	0	0	0	0	0	0	0	0	0	0	0	0	0	0	0	0	0	0	0	0
0	0	0	0	0	0	0	0	0	0	0	0.000106067	0	0	0	1.61633e-06	0	0	9.36239e-08	0	0	0	0	0	0	0	0	0	0	0	0	0	0	0	0	0.000162718	0	0.000110777	3.47642e-05	0	0	0	0	0	0	0	0	0.000420168	0	0.000330265
0	0	0	0	0	0	0	0	0	0	0	0.000983284	0	0	0	0	0	0	0	0	0	0	0	0	0	0	0	0	0	0	0	0	0	0	0	0	0	0	0	0	0	0	0	0	0	0	0	0	0	0
0	0	0	0	0	0	0	0	0	0	0	0.00174115	0	0	0	4.95172e-05	0	0	3.57885e-07	0	0	0	0	0	0	0	0	0	0	0	0	0	0	0	0	0.000386183	0	0.000675519	0.00165975	0	0	0	0	0	0	0	0	0	0	0
0	0	0	0	0	0	0.000521594	0	0	0	0	0.00055991	0.00429185	0	0	0.000143233	0	1.76869e-05	3.0241e-06	0	0	0	0	0	0	0	0	0	0	0	0	0	0	0	0	0	0	0.000272429	4	0.00289855	0	7	5	0	0	0	0	0	0	0
0	0	0	0	0	0	0	0	0	0	0	0	0	0	0	0	0	0	0	0	0	0	0	0	0	0	0	0	0	0	0	0	0	0	0	0	0	0	0	0	0	0	0	0	0	0	0	0	0	0
0	0	0	0	0	0	0	0	0	0	0	0	0	0	0	0	0	0	0	0	0	0	0	0	0	0	0	0	0	0	0	0	0	0	0	0	0	0	0	0	0	0	0	0	0	0	0	0	0	0
0	0	0	0	0	0	0	0	0	0	0	0	0	0	0	0	0	0	3.20008e-05	0	0	0	0	0	0	0	0	0	0	0	0	0	0	0	0	0	0.000197086	1.44871e-05	0	0	0	0	0	0	0	0	0	0	0	0.000443853
0	0	0	0	0	0	0	0	0	0	0	0	0	0	0	0	0	0	8.51158e-08	0	0	0	0	0	0	0	0	0	0	0	0	0	0	0	0	0	0	7.37952e-05	0	0	0	0	0	0	0	0.00152207	0	0	0	0
0	0	0	0	0	0	0	0	0	0	0	0	0	0	0	0	0	0	0	0	0	0	0	0	0	0	0	0	0	0	0	0	0	0	0	0	0	0	0	0	0	0	0	0	0	0	0	0	0	0
0	0	0	0	0	0	0	0	0	0	0	0	0	0	0	0	0	0	0	0	0	0	0	0	0	0	0	0	0	0	0	0	0	0	0	0	0	0	0	0	0	0	0	0	0	0	0	0	0	0
0	0	0	0	0	0	0	0	0	0	0	0	0	0	0	2.57634e-06	0	0.000533334	0	0	0	0	0	0	0	0	0	0	0	0	0	0	0	0	0	0	0	0	0	0	0	0	0	0	0	0	0	0	0	0
0	0	0	0	0	0	0	0	0	0	0	0	0	0	0	0	0	0	1.93235e-07	0	0	0	0	0	0	0	0	0	0	0	0	0	0	0	0	0	0	0	0	0	0	0	0	0	0	0	0	0	0	0
0	0	0	0	0	0	0	0	0	0	0	0	0.00315706	0	0	0	0	0	0	0	0	0	0	0	0	0	0	0	0	0	0	0	0	0	0	5.32533e-05	0	3.8793e-05	0	0.00249454	0	92	18	0	0	0	0	0	0	0
0	0	0	0	0	0	0	0	0	0	0	0	0	0	0	0	0	0	0	0	0	0	0	0	0	0	0	0	0	0	0	0	0	0	0	0.000141769	0	2.17552e-05	0	0	0	0	0	0	0	0	0	0	0	0
0	0	0	0	0	0	0	0	0	0	0	0	0	0	0	0	0	0	0	0	0	0	0	0	0	0	0	0	0	0	0	0	0	0	0	0	0	0	0	0	0	0	0	0	0	0	0	0	0	0
0	0	0	0	0	0	0.00574713	0	0	0	0	0.00118483	0	0	0	0	0	0	0	0	0	0	0	0	0	0	0	0	0	0	0	0	0	0	0	0	0	0	0	0	0	0	0	0	0	0	0	0	0	0
0	0	0	0	0	0	0	0	0	0	0	0	0	0	0	0	0	0	2.09355e-05	0	0	0	0	0	0	0	0	0	0	0	0	0	0	0	0	0.000183201	0	0	0	0	0	0	0	0	0	0	0	0	0	0
0	0	0	0	0	0	0	0	0	0	0	0.000571429	0	0	0	0	0	0	6.74364e-05	0	0	0	0	0	0	0	0	0	0	0	0	0	0	0	0	0.000260066	0	0	0	0	0	0	0	0	0	0	0	0	0	0
0	0	0	0	0	0	0	0	0	0	0	0	0	0	0	0	0	0	0	0	0	0	0	0	0	0	0	0	0	0	0	0	0	0	0	0	0	0	0	0	0	0	0	0	0	0	0	0	0	0
0	0	0	0	1	0	0.000297796	0	0	0	0	0	0	0	0	4.93169e-05	0	0.000572082	6.32171e-06	0	0	0	0	0	0	0	0	0	0	0	0	0	0	0	0	0	0	0	0	0.000217675	0	1	0	0	0	0	0	0	0	0
0	0	0	0	0	0	0	0	0	0	0	0	0	0	0	0	0	0	0	0	0	0	0	0	0	0	0	0	0	0	0	0	0	0	0	0	0	0	0	0	0	0	0	0	0	0	0	0	0	0
0	0	0	0	0	0	0	0	0	0	0	0	0	0	0	0	0	0	1.19522e-05	0	0	0	0	0	0	0	0	0	0	0	0	0	0	0	0	0	0	0	0	0	0	0	0	0	0	0	0	0	0	0
0	0	0	0	0	0	0	0	0	0	0	0	0	0	0	0	0	0	1.75117e-06	0	0	0	0	0	0	0	0	0	0	0	0	0	0	0	0	0	0	0	0	0	0	0	0	0	0	0	0	0	0	0
0	0	0	0	0	0	0	0	0	0	0	0	0	0	0	8.91416e-07	0	0	0	0	0	0	0	0	0	0	0	0	0	0	0	0	0	0	0	0.000221056	0	0	0	0	0	0	0	0	0	0	0	0	0	0
0	0	0	0	0	0	0	0	0	0	0	0	0	0	0	1.82669e-06	0	0	0	0	0	0	0	0	0	0	0	0	0	0	0	0	0	0	0	0	0	0	0	0	0	0	0	0	0	0	0	0	0	0
0	0	0	0	0	0	0	0	0	0	0	0	0	0	0	0	0	0	0	0	0	0	0	0	0	0	0	0	0	0	0	0	0	0	0	0	0	0.000103645	0	0	0	0.000142187	0	0	0	0	0	0	0	0
0	0	0	0	0	0	0	0	0	0	0	0	0	0	0	0	0	0	0	0	0	0	0	0	0	0	0	0	0	0	0	0	0	0	0	0.000130033	0	0	0	0	0	0	0	0	0	0	0	0	0	0
0	0	0	0	0	0	0	0	0	0	0	0	0	0	0	6.2347e-06	0	0	0	0	0	0	0	0	0	0	0	0	0	0	0	0	0	0	0	0	0	9.09419e-05	0	0	0	0	0	0	0	0	0	0	0	0
0	0	0	0	0	0	0	0	0	0	0	0	0	0	0	0	0	0	0	0	0	0	0	0	0	0	0	0	0	0	0	0	0	0	0	0.000182115	0	0	0	0	0	0	0	0	0	0	0	0	0	0
0	0	0	0	0	0	0.000208638	0	0	0	0	0	0	0	0	0.000111134	0	4.03971e-05	2.87322e-06	0	0	0	0	0	0	0	0	0	0	0	0	0	0	0	0	0	0	0	0	0	0	0	0	0	0	0	0	0	0	0.000372577
0	0	0	0	0	0	0	0	0	0	0	0	0	0	0	0	0	0	2.467e-07	0	0	0	0	0	0	0	0	0	0	0	0	0	0	0	0	0.000198477	0	2.17552e-05	0	0	0	0	0	0	0	0	0	0	0	0
0	0	0	0	0	0	0	0	0	0	0	0	0	0	0	0	0	9.03766e-07	2.57852e-06	0	0	0	0	0	0	0	0	0	0	0	0	0	0	0	0	4.30101e-05	0	0.00017422	1.88778e-06	0	0	0	0	0	0	0	0	0	0	0
0	0	0	0	0	0	0	0	0	0	0	0	0	0	0	8.99298e-07	0	9.26318e-05	0	0	0	0	0	0	0	0	0	0	0	0	0	0	0	0	0	0	0	4.14582e-05	0	0	0	0	0	0	0	0	0	0	0	0
0	0	0	0	0	0	0	0	0	0	0	0	0	0	0	0	0	0	0	0	0	0	0	0	0	0	0	0	0	0	0	0	0	0	0	0	0	0.000109247	0	0	0	4	0	0	0	0	0	0	0	4
0	0	0	0	0	0	0.000493583	0	0	0	0	0	0	0	0	2.5201e-05	0	0	0	0	0	0	0	0	0	0	0	0	0	0	0	0	0	0	0	0.000285714	0	0	0.000199712	0	0	0	0	0	0	0	0	0	0	0
0	0	0	0	0	0	0	0	0	0	0	0	0	0	0	0	0	0	3.58757e-05	0	0	0	0	0	0	0	0	0	0	0	0	0	0	0	0	0	0	0	0	0	0	0	0	0	0	0	0	0	0	0
0	0	0	0	0	0	0	0	0	0	0	0	0	0	0	0	0	0	0	0	0	0	0	0	0	0	0	0	0	0	0	0	0	0	0	0	0	0	0	0	0	0	0	0	0	0	0	0	0	0
0	0	0	0	0	0	0	0	0	0	0	0	0	0	0	0	0	0	2.23923e-07	0	0	0	0	0	0	0	0	0	0	0	0	0	0	0	0	0	0	9.09419e-05	0	0	0	0	0	0	0	0	0	0	0	0
0	0	0	0	0	0	0	0	0	0	0	0	0	0	0	0	0	0	0	0	0	0	0	0	0	0	0	0	0	0	0	0	0	0	0	0.000113514	0	0	0	0	0	0	0	0	0	0	0	0	0	0
0	0	0	0	0	0	0	0	0	0	0	0	0	0	0	0	0	0	0.000143891	0	0	0	0	0	0	0	0	0	0	0	0	0	0	0	0	0	0	0	0	0	0	0	0	0	0	0	0	0	0	0.00065445
0	0	0	0	0	0	0	0	0	0	0	0	0	0	0	0	0	0	0	0	0	0	0	0	0	0	0	0	0	0	0	0	0	0	0	0	0	0	0	0	0	0	0	0	0	0	0	0	0	0
0	0	0	0	0	0	0	0	0	0	0	0	0	0	0	0	0	0	0	0	0	0	0	0	0	0	0	0	0	0	0	0	0	0	0	0.000285714	0	0	0.000273748	0	0	0	0	0	0	0	0	0	0	0
0	0	0	0	0	0	0	0	0	0	0	0	0	0	0	0	0	0	0	0	0	0	0	0	0	0	0	0	0	0	0	0	0	0	0	0	0	9.03479e-07	0	0	0	0	0	0	0	0	0	0	0	0
0	0	0	0	0	0	0	0	0	0	0	0	0	0	0	1.78283e-06	0	0	0	0	0	0	0	0	0	0	0	0	0	0	0	0	0	0	0	0	0	0	0	0	0	0	0	0	0	0	0	0	0	0
0	0	0	0	0	0	0.00276817	0	0	0	0	0.0012605	0.00556269	0	0	0	0	0.00120461	0.000202556	0	0	0	0	0	0	0	0	0	0	0	0	0	0	0	0	0.000871841	0	0	0	0	0	0	0	0	0	0	0	0	0	0
0	0	0	0	0	0	0	0	0	0	0	0	0	0	0	0	0	0	0.000491593	0	0	0	0	0	0	0	0	0	0	0	0	0	0	0	0	0.00020993	0	0	0	0	0	0	0	0	0	0	0	0	0	0
0	0	0	0	0	0	0	0	0	0	0	0	0	0	0	0	0	0	2.09431e-05	0	0	0	0	0	0	0	0	0	0	0	0	0	0	0	0	0	0	0	0	0	0	0	0	0	0	0	0	0.00146843	0	0
0	0	0	0	0	0	0	0	0	0	0	0	0	0	0	0	0	0	0	0	0	0	0	0	0	0	0	0	0	0	0	0	0	0	0	0.000539083	0	8.29163e-05	0	0	0	0	0	0	0	0	0	0	0	0
0	0	0	0	0	0	0	0	0	0	0	0	0	0	0	0	0	0	0	0	0	0	0	0	0	0	0	0	0	0	0	0	0	0	0	0	0	0	6.65813e-05	0	0	0	0	0	0	0	0	0	0	0
0	0	0	0	0	0	0	0	0	0	0	0	0	0	0	0	0	0	0	0	0	0	0	0	0	0	0	0	0	0	0	0	0	0	0	0	0	0	0	0	0	0	0	0	0	0	0	0	0	0
0	0	0	0	0	0	0	0	0	0	0	0.000202634	0	0	0	0	0	0.000113762	1.28739e-05	0	0	0	0	0	0	0	0	0	0	0	0	0	0	0	0	0.000424486	0	0.000300708	0	0	0	0	0	0	0	0	0	0	0	0
0	0	0	0	0	0	0	0	0	0	0	0	0	0	0	0	0	0.00200401	0	0	0	0	0	0	0	0	0	0	0	0	0	0	0	0	0	0.000104965	0	0	0	0	0	0	0	0	0	0	0	0.000594525	0	0
0	0	0	0	0	0	0	0	0	0	0	0	0	0	0	0	0	0	0	0	0	0	0	0	0	0	0	0	0	0	0	0	0	0	0	0.000353511	0	0	24	0	0	0	0	0	0	0	0	0	0	0
0	0	0	0	0	0	0	0	0	0	0	0	0	0	0	3.61882e-06	0	0	1.29992e-06	0	0	0	0	0	0	0	0	0	0	0	0	0	0	0	0	0	0	0	0	0	0	0	0	0	0	0	0	0	0	9.48677e-05
0	0	0	0	0	0	0	0	0	0	0	0.000848176	0	0	0	3.986e-06	0	0	0	0	0	0	0	0	0	0	0	0	0	0	0	0	0	0	0	0.000571429	0	0	0	0	0	0	0	0	0	0	0	0	0	0
0	0	0	0	0	0	0	0	0	0	0	0	0	0	0	0	0	0	0	0	0	0	0	0	0	0	0	0	0	0	0	0	0	0	0	0	0	0	0	0	0	0	0	0	0	0	0	0	0	0
0	0	0	0	0	0	0	0	0	0	0	0	0	0	0	0	0	0.000140726	2.54653e-06	0	0	0	0	0	0	0	0	0	0	0	0	0	0	0	0	0	0	0	0	0	0	0	0	0	0	0	0	0	0	0
0	0	0	0	0	0	0.000123977	0	0	0	0	0.000519211	0	0	0	0	0	0	1.19184e-07	0	0	0	0	0	0	0	0	0	0	0	0	0	0	0	0	0.000151563	0	0.00012289	0.00169491	0	0	0	0	0	0	0	0	0	0	0
0	0	0	0	0	0	0	0	0	0	0	0	0	0	0	4.45066e-06	0	0	0	0	0	0	0	0	0	0	0	0	0	0	0	0	0	0	0	0	0	0	0	0	0	0	0	0	0	0	0	0	0	0
0	0	0	0	0	0	0	0	0	0	0	0	0	0	0	0	0	0	0	0	0	0	0	0	0	0	0	0	0	0	0	0	0	0	0	0	0	0	0	0	0	0	0	0	0	0	0	0	0	0
0	0	0	0	0	0	0.000566733	0	0	0	0	0	0	0	0	2.22621e-05	0	2.34931e-06	6.76554e-05	0	0	0	0	0	0	0	0	0	0	0	0	0	0	0	0	0	0	0	0.000111844	0	0	0	0	0	0	0	0	0	0	0
0	0	0	0	0	1	0	0	0	0	0	0	0	0	0	0	0	0	0.000630183	0	0	0	0	0	0	0	0	0	0	0	0	0	0	0	0	0	0	0	0	0	0	0	0	0	0	0	0	0	0	0
0	0	0.0769231	0	0	0	0.00541223	0	0	0	0	0.00122249	0	0	0	0.000282355	0	0.00414253	0.0823799	0	0	0	0	0	0	0	0	0	0	0	0	0	0	0	0	0.000910968	0	0.00270027	0	0	0	0	0	0	0	0	0	0	0	0
0	0	0	0	0	0	0	0	0	0	0	0	0	0	0	2.19832e-05	0	0	3.9539e-06	0	0	0	0	0	0	0	0	0	0	0	0	0	0	0	0	0	0	0	0	0	0	0	0	0	0	0	0	0	0	0
0	0	0	0	0	0	0.000322685	0	0	0	0	0	0	0	0	0	0	0	1.20382e-05	0	0	0	0	0	0	0	0	0	0	0	0	0	0	0	0	0	0	0	0	0	0	0	0	0	0	0	0	0	0	0
0	0	0	0	0	0	0.000388089	0	0	0	0	0.000655356	0.000206484	0.0012945	0	6.57134e-05	0	1.89696e-05	6.80476e-06	0	0	0	0	0	0	0	0	0	0	0	0	0	0	0	0	0.000367177	0	0.000299216	0.000338053	0.000143976	0	0.00054091	0.000439367	0	0	0.00115875	0	0.000959795	0	0.000570471
0	0	0	0	0	0	0	0	0	0	0	0	0	0	0	0	0	0	0	0	0	0	0	0	0	0	0	0	0	0	0	0	0	0	0	0	0	0	4.89092e-05	0	0	0	0	0	0	0	0	0	0	0
0	0	0	0	0	0	0	0	0	0	0	0	0	0	0	0	0	0.00241337	0	0	0	0	0	0	0	0	0	0	0	0	0	0	0	0	0	0.0016488	0	0.00200072	0	0.0017414	0	0.00188146	0	0	0	0	0	0	0	0
0	0	0	0	0	0	0	0	0	0	0	0	0	0	0	0	0	0	2.0962e-06	0	0	0	0	0	0	0	0	0	0	0	0	0	0	0	0	0	0	0	0	0	0	0	0	0	0	0	0	0	0	0
0	0	0	0	0	0	0	0	0	0	0	0	0	0	0	0	0	0	0	0	0	0	0	0	0	0	0	0	0	0	0	0	0	0	0	0	0	0	0	0	0	0	0	0	0	0	0	0	0	0
0	0	0	0	0	0	0.000632911	0	0	0	0	0	0	0	0	0	0	6.83144e-05	3.32834e-05	0	0	0	0	0	0	0	0	0	0	0	0	0	0	0	0	0.00042735	0	5.46237e-05	0	0	0	0	0	0	0	0	0	0	0	0
0	0	0	0	0	0	0	0	0	0	0	0	0	0	0	0	0	0	7.94252e-06	0	0	0	0	0	0	0	0	0	0	0	0	0	0	0	0	0	0	0	0	0	0	0	0	0	0	0	0	0	0	0
0	0	0	0	0	0	0	0	0	0	0	0	0	0	0	0	0	0	0	0	0	0	0	0	0	0	0	0	0	0	0	0	0	0	0	0	0	0	0	0	0	0	0	0	0	0	0	0	0	0
0	0	0	0	0	0	0	0	0	0	0	0	0	0	0	2.41532e-05	0	0.000148834	1.68318e-05	0	0	0	0	0	0	0	0	0	0	0	0	0	0	0	0	0.000549602	0	0.000272826	0	0	0	0	0	0	0	0	0	0	0	0
0	0	0	0	0	0	0	0	0	0	0	0	0	0	0	0	0	0.00017325	0	0	0	0	0	0	0	0	0	0	0	0	0	0	0	0	0	0.000212675	0	8.44243e-05	0	0	0	0.000162641	0	0	0	0	0	0	0	0
0	0	0	0	0	0	0	0	0	0	0	0	0	0	0	3.13368e-05	0	0	0	0	0	0	0	0	0	0	0	0	0	0	0	0	0	0	0	0	0	0	0	0	0	0	0	0	0	0	0	0	0	0
0	0	0	0	0	0	0	0	0	0	0	0	0	0	0	0	0	0	0	0	0	0	0	0	0	0	0	0	0	0	0	0	0	0	0	0	0	0	0	0.000143781	0	0	0	0	0	0	0	1	0	0
0	0	0	0	0	0	0	0	0	0	0	0	0	0	0	3.14293e-05	0	0	0	0	0	0	0	0	0	0	0	0	0	0	0	0	0	0	0	0.000184163	0	0	0	0	0	0	0	0	0	0	0	0	0	0
0	0	0	0	0	0	0	0	0	0	0	0	0	0	0	0	0	0	0	0	0	0	0	0	0	0	0	0	0	0	0	0	0	0	0	0	0	0	0	0	0	0	0	0	0	0	0	0	0	0
0	0	0	0	0	0	0	0	0	0	0	0	0	0	0	0	0	0	5.69638e-06	0	0	0	0	0	0	0	0	0	0	0	0	0	0	0	0	0	0	0	0	0	0	0	0	0.03125	0	0	0	0	0	0
0	0	0	0	0	0	0.000493583	0	0	0	0	0	0	0	0	0.000471008	0	0.00230298	3.01716e-05	0	0	0	0	0	0	0	0	0	0	0	0	0	0	0	0	0.000285714	0	0	0	0	0	0	0	0	0	0	0	0	0	0
0	0	0	0	0	0	0	0	0	0	0	0	0	0	0	0	0	0	0	0	0	0	0	0	0	0	0	0	0	0	0	0	0	0	0	0	0	0	0	0	0	0	0	0	0	0	0	0	0	0
0	0	0	0	0	0	0	0	0	0	0	0	0	0	0	0	0	3.55402e-06	0	0	0	0	0	0	0	0	0	0	0	0	0	0	0	0	0	0	0	0.000226225	3.2374e-05	0	0	0	0	0	0	0	0	0	0	0
0	0	0	0	0	0	0.000575705	0	0	0	0	0	0	0	0	1.50711e-05	0	0.00047381	1.3377e-05	0	0	0	0	0	0	0	0	0	0	0	0	0	0	0	0	0.000157447	0	0	0	0.00027049	0	0	0	0	0	0	0	0	0	0
0	0	0	0	0	0	0	0	0	0	0	0	0	0	0	0	0	0	3.60254e-07	0	0	0	0	0	0	0	0	0	0	0	0	0	0	0	0	0	0	0	14	0.00943397	0	0	1	0	0	0	0	0	0	0
0	0	0	0	0	0	0	0	0	0	0	0	0	0	0	8.99298e-07	0	0	0	0	0	0	0	0	0	0	0	0	0	0	0	0	0	0	0	0	0	0	0	0	0	0.000355467	0	0	0	0	0	0	0	0.000284603
0	0	0	0	0	0	0	0	0	0	0	0	0	0	0	0	0	0	3.08294e-05	0	0	0	0	0	0	0	0	0	0	0	0	0	0	0	0	0	0	0	0	0	0	0	0	0	0	0	0	0	0	0
0	0	0	0	0	0	0	0	0	0	0	0	0	0	0	0	0	0	5.23375e-05	0	0	0	0	0	0	0	0	0	0	0	0	0	0	0	0	0	0	0	0	0	0	0	0	0	0	0	0	0	0	0
0	0	0	0	0	0	0	0	0	0	0	0	0	0	0	0	0	0	0	0	0	0	0	0	0	0	0	0	0	0	0	0	0	0	0	0	0	0	0	0	0	0	0	0	0	0	0	0	0	0
0	0	0	0	0	0	0	0	0	0	0	0	0	0	0	1.51524e-05	0	0	0	0	0	0	0	0	0	0	0	0	0	0	0	0	0	0	0	3.42329e-05	0	4.21433e-05	0	0	0	0	0	0	0	0	0	0	0	0
0	0	0	0	0	0	0	0	0	0	0	0	0	0	0	0	0	0	3.10506e-07	0	0	0	0	0	0	0	0	0	0	0	0	0	0	0	0	0.000182046	0	0	0	0	0	0	0	0	0	0	0	0.000186915	0	0
0	0	0	0	0	0	0	0	0	0	0	0	0	0	0	0.000197419	0	0	0	0	0	0	0	0	0	0	0	0	0	0	0	0	0	0	0	0	0	0	0	0	0	0	0	0	0	0	0	0	0	0
0	0	0	0	0	0	0	0	0	0	0	0	0	0	0	0	0	0	5.25347e-05	0	0	0	0	0	0	0	0	0	0	0	0	0	0	0	0	0	0	0	0	0	0	0	0	0	0	0	0	0	0	0
0	0	0	0	0	0	0.00149813	0	0	0	0	0.00180343	0	0	0	0.000675568	0	0	0	0	0	0	0	0	0	0	0	0	0	0	0	0	0	0	0	0.000653734	0	0.00102775	0.000655143	0.000796655	0	0	0	0	0	0	0	0	0	0
0	0	0	0	0	0	0	0	0	0	0	0	0	0	0	2.37648e-05	0	0	0	0	0	0	0	0	0	0	0	0	0	0	0	0	0	0	0	1.30033e-05	0	0	0	0.000143677	0	0.00383142	0	0	0	0	0	0	0	0
0	0	0	0	0	0	0	0	0	0	0	0	0	0	0	7.56005e-07	0	0	0	0	0	0	0	0	0	0	0	0	0	0	0	0	0	0	0	0	0	0	0	0	0	0	0	0	0	0	0	0	0	0
0	0	0	0	0	0	0	0	0	0	0	0	0	0	0	0	0	0	2.25294e-06	0	0	0	0	0	0	0	0	0	0	0	0	0	0	0	0	0	0	0	0	0	0	0	0	0	0	0	0	0	0	0
0	0	0	0	0	0	0	0	0	0	0	0	0	0	0	1.13992e-06	0	0	0	0	0	0	0	0	0	0	0	0	0	0	0	0	0	0	0	5.24824e-05	0	0	0	0	0	0	0	0	0	0	0	0	0	0
0	0	0	0	0	0	0	0	0	0	0	0	0	0	0	0	0	0	0.000358031	0	0	0	0	0	0	0	0	0	0	0	0	0	0	0	0	0	0	0	0	0	0	0	0	0	0	0	0	0	0	0
0	0	0	0	0	0	0	0	0	0	0	0.000837346	0	0	0	1.81884e-06	0	0	0	0	0	0	0	0	0	0	0	0	0	0	0	0	0	0	0	0.000448203	0	0.000106401	82	3.77975e-05	0	3	0	0	0	0	0	0	0	0
0	0	0	0	0	0	0	0	0	0	0	0	0	0	0	0	0	0	0	0	0	0	0	0	0	0	0	0	0	0	0	0	0	0	0	0	0	0	0	0	0	0	0	0	0	0	0	0	0	0
0	0	0	0	0	0	0	0	0	0	0	0	0	0	0	0	0	0	0	0	0	0	0	0	0	0	0	0	0	0	0	0	0	0	0	0	0	0	0	0	0	0	0	0	0	0	0	0	0	0
0	0	0	0	0	0	0	0	0	0	0	0	0	0	0	2.07882e-05	0.00693258	4.59902e-06	0	0	0	0	0	0	0	0	0	0	0	0	0	0	0	0	0	0	0	9.13626e-05	0	0	0	0	0	0	0	0.00404858	0	0	0	3.22091e-05
0	0	0	0	0	0	0	0	0	0	0	0	0	0	0	0	0	3.92682e-06	1.35052e-06	0	0	0	0	0	0	0	0	0	0	0	0	0	0	0	0	0	0	0	0	0	0	0	0	0	0	0	0	0	0	0
0	0	0	0	0	0	0	0	0	0	0	0.00189753	0	0	0	2.31019e-06	0	0	1.34543e-06	0	0	0	0	0	0	0	0	0	0	0	0	0	0	0	0	0.000249711	0	0.000127619	0	0	0	0	0	0	0	0	0	4	0	32
0	0	0	0	0	0	0.000595593	0	0	0	0	0	0	0	0	1.53172e-06	0	0.000650478	3.52934e-05	0	0	0	0	0	0	0	0	0	0	0	0	0	0	0	0	0	0	0	0	0	0	0	0	0	0	0	0	0	0	0
0	0	0	0	0	0	0.000457247	0	0	0	0	0.000571429	0	0	0	3.19586e-05	0	0	8.23509e-07	0	0	0	0	0	0	0	0	0	0	0	0	0	0	0	0	0.000221056	0	0	0.000571426	0.000143677	0	0.00766284	0	0	0	0	0	0.000280372	0	0
0	0	0	0	0	0	0	0	0	0	0	0	0	0	0	0	0	0	0	0	0	0	0	0	0	0	0	0	0	0	0	0	0	0	0	0	0	0	0	0	0	0	0	0	0	0	0	0	0	0
0	0	0	0	0	0	0	0	0	0	0	0	0	0	0	7.72693e-07	0	0	0	0	0	0	0	0	0	0	0	0	0	0	0	0	0	0	0	0.000539083	0	0.00022802	0	0	0	0	0	0	0	0	0	0	0	0
0	0	0	0	0	0	0.000322685	0	0	0	0	0	0	0	0	0	0	0	1.6602e-07	0	0	0	0	0	0	0	0	0	0	0	0	0	0	0	0	0	0	0.000145104	0	0	0	0	0	0	0	0	0	0	0	0
0	0	0	0	0	0	0	0	0	0	0	0	0	0	0	0	0	0	0	0	0	0	0	0	0	0	0	0	0	0	0	5.9333e-05	0	7.73327e-06	0	0	0	0	0	0	0	0	0	0	0	0	0	0	0	0
0	0	0	0	0	0	0	0	0	0	0	0	0	0	0	0	0	0	5.69638e-06	0	0	0	0	0	0	0	0	0	0	0	0	0	0	0	0	0	0	0	0	0	0	0	0	2	0	0	0	0	0	0
0	0	0	0	0	0	0	0	0	0	0	0	0.003386	0	0	4.17808e-05	0	0	0	0	0	0	0	0	0	0	0	0	0	0	0	0.000445785	0	0	0	0.00123762	0	0	0.000178177	0	0	0.003386	0.000132617	0	0	0	0	0	0	0
0	0	0	0	0	0	0	0	0	0	0	0	0	0	0	5.92658e-06	0	0	0	0	0	0	0	0	0	0	0	0	0	0	0	0	0	0	0	0	0	0	0	0	0	0	0	0	0	0	0	0	0	0
0	0	0	0	0	0	0	0	0	0	0	0	0	0	0	0	0	0	0	0	0	0	0	0	0	0	0	0	0	0	0	0	0	0	0	0	0	0	0	0	0	0	0	0	0	0	0	0	0	0.000397738
0	0	0	0	0	0	0	0	0	0	0	0.000285714	0	0	0	0	0	0	5.4869e-07	0	0	0	0	0	0	0	0	0	0	0	0	0	0	0	0	0.000286072	0	0	0.000285713	0	0	0	0	0	0	0	0	0.000560745	0	0
0	0	0	0	0	0	0	0	0	0	0	0	0	0	0	0	0	0	0	0	0	0	0	0	0	0	0	0	0	0	0	0	0	0	0	5.24824e-05	0	0	0	0	0	0	0	0	0	0	0	0	0	0
0	0	0	0	0	0	0	0	0	0	0	0	0	0	0	0	0	0	3.27197e-05	0	0	0	0	0	0	0	0	0	0	0	0	0	0	0	0	0	0	0	0	0	0	0	0	0	0	0	0	0	0	0
0	0	0	0	0	0	0	0	0	0	0	0	0	0	0	5.79346e-07	0	0	4.69392e-05	0	0	0	0	0	0	0	0	0	0	0	0	0	0	0	0	0.000274801	0	0.000545651	0	0	0	0	0	0	0	0	0	0	0	0
0	0	0	0	0	0	0	0	0	0	0	0	0	0	0	5.25684e-05	0	0	0	0	0	0	0	0	0	0	0	0	0	0	0	0	0	0	0	0	0	0	0.000350844	0	0	0	0	0	0	0	0	0	0	0
0	0	0	0	0	0	0	0	0	0	0	0	0	0	0	1.13744e-06	0	0	0	0	0	0	0	0	0	0	0	0	0	0	0	0	0	0	0	0.00020993	0	0	0	0.00027049	0	0	0.000221415	0	0	0	0	0	0	0
0	0	0	0	0	0	0	0	0	0	0	0	0	0	0	6.58905e-06	0	0	0	0	0	0	0	0	0	0	0	0	0	0	0	0	0	0	0	0.000329758	0	0.000218937	0	0	0	0	0	0	0	0	0	0	0	0
0	0	0	0	0	0	0	0	0	0	0	0	0	0	0	0	0	0.000554055	0	0	0	0	0	0	0	0	0	0	0	0	0	0	0	0	0	0	0	0	0	0	0	0	0	0	0	0	0	0.000891795	0	0
0	0	0	0	0	0	0	0	0	0	0	0.000613497	0	0	0	0	0	0.00032051	0	0	0	0	0	0	0	0	0	0	0	0	0	0	0	0	0	0.000267067	0	0.00029539	0	0	0	0	0	0	0	0	0	0	0	0
0	0	0	0	0	0	0	0	0	0	0	0	0	0	0	0	0	0	1.27886e-05	0	0	0	0	0	0	0	0	0	0	0	0	0	0	0	0	0	0	0	0	0	0	0	0	0	0	0	0	0	0	0
0	0	0	0	0	0	0	0	0	0	0	0	0	0	0	0	0	0	2.74108e-06	0	0	0	0	0	0	0	0	0	0	0	0	0	0	0	0	0	0	0	0	0	0	0	0	0	0	0	0	0	0	0
0	0	0	0	0	0	0	0	0	0	0	0	0	0	0	4.81176e-05	0	0	7.78281e-05	0	0	0	0	0	0	0	0	0	0	0	0	0	0	0	0	0	0	0	0	0.000184349	0	0.000384763	0	0	0	0	0	0	0	0
0	0	0	0	0	0	0	0	0	0	0	0	0	0	0	0	0	0	0	0	0	0	0	0	0	0	0	0	0	0	0	0	0	0	0	0	0	0	0	0	0	0	0	0	0	0	0	0	0	0
0	0	0	0	0	0	0	0	0	0	0	0.00140252	0	0	0	0	0	0	0	0	0	0	0	0	0	0	0	0	0	0	0	0	0	0	0	0	0	0	0	0	0	0	0	0	0	0	0	0	0	0
0	0	0	0	0	0	0	0	0	0	0	0	0	0	0	0	0	0	0	0	0	0	0	0	0	0	0	0	0	0	0	0	0	0	0	0	0	0	0	0	0	0	0	0	0	0	0	0	0	0
0	0	0	0	0	0	0.000412598	0	0	0	0	0.000213288	0	0	0	0.00300686	0	0.000121997	0	0	0	0	0	0	0	0	0	0	0	0	0	0	0	0	0	0.000239862	0	0.000495964	0	0	0	0	0	0	0	0	0	0	0	0
0	0	0	0	0	0	0	0	0	0	0	0	0	0	0	0	0	0	0	0	0	0	0	0	0	0	0	0	0	0	0	0.000247031	0	0	0	0	0	0	0.000232028	0	0	0	5.16198e-05	0	0	0	0	0	0	0
0	0	0	0	0	0	0	0	0	0	0	0	0	0	0	0	0	0	0	0	0	0	0	0	0	0	0	0	0	0	0	0	0	0	0	0	0	0	0	0	0	0	0	0	0	0	0	0	0	0
0	0	0	0	0	0	0	0	0	0	0	0.00140548	0	0	0	0	0	0	0	0	0	0	0	0	0	0	0	0	0	0	0	0	0	0	0	0.00020993	0	0	0.000490525	0	0	0	0	0	0	0	0	0	0	0
0	0	0	0	0	0	0	0	0	0	0	0	0	0	0	8.39775e-06	0	0	1.26207e-05	0	0	0	0	0	0	0	0	0	0	0	0	0	0	0	0	0	0	0	0	0	0	0	0	0	0	0	0	0	0	0
0	0	0	0	0	0	0	0	0	0	0	0.000248818	0.000372856	0	0	7.7966e-05	0	0	2.61794e-06	0	0	0	0	0	0	0	0	0	0	0	0	0	0	0	0	0.000132191	0	0.000197194	0	0.00045197	0	9.65451e-05	0	0	0	0	0	0	0	0
0	0.00454545	0	0	0.00798838	0	0.000159295	0	0	0	0	0.000905535	0.00264329	0	0	0.00597893	0	0.000901705	0.000179623	0	0	0	0	0	0	0	0	0	0	0	0	0	0	0	0	0.000634701	0	0.000862655	0.000774578	0.000950017	0	0.00247966	0.00260785	0	0	0	0	0	0	0
0	0	0.00454133	0	0	0.00448994	0	0	0	0	0	0	0	0	0	0	0	0	0.00457993	0	0	0	0	0	0	0	0	0	0	0	0	0	0	0	0	0	0	0	0	0	0	0	0	0	0	0	0	0	0	0
0	0	0	0	0	0	0.00168067	0	0	0	0	0	0	0	0	0	0	0	0	0	0	0	0	0	0	0	0	0	0	0	0	0	0	0	0	4.84669e-05	0	0.000110192	0	0	0	0	0	0	0	0	0	0.00122249	0	0
0	0	0	0	0	0	0	0	0	0	0	0.000571429	0	0.00398406	0	9.21291e-06	0	0	0	0	0	0	0	0	0	0	0	0	0	0	0	0	0	0	0	0.000364092	0	0	0	0.000215516	0	0	0	0	0	0	0	10	0	0
0	0	0	0	0	0	0	0	0	0	0	0	0	0	0	0	0	0	0	0	0	0	0	0	0	0	0	0	0	0	0	0	0	0	0	0	0	7.23892e-06	0	0.000225327	0	0.000147106	0.00105597	0	0	0	0	0	0	0
0	0	0	0	0	0	3.77743e-05	0.000260824	0	0	0	9.65577e-05	0	0	0	0	0.0109843	0.000503948	4.2896e-06	0	0	0	0	0	0	0	0	0	0	0	0	0	0.0151316	0.000488942	0.00180756	8.13396e-05	0.00010936	0.000127778	4.34946e-05	0	0	0	0	0	0	0.00360111	0	0	0	0
0	0	0	0	0	0	0	0	0	0	0	0	0	0	0	0.000118639	0	0	1.45482e-05	0	0	0	0	0	0	0	0	0	0	0	0	0	0	0	0	0	0	0	0	0	0	0	0	0	0	0	0	0	0	0
0	0	0	0	0	0	0.000493583	0	0	0	0	0	0	0	0	7.5433e-05	0	0	6.30525e-06	0	0	0	0	0	0	0	0	0	0	0	0	0	0	0	0	0.000285714	0	0	0	0	0	0	0	0	0	0	0	0	0	0
0	0	0	0	0	0	0	0	0	0	0	0	0	0	0	2.37793e-06	0	0	0.000179213	0	0	0	0	0	0	0	0	0	0	0	0	0	0	0	0	0	0	0	0	0	0	0	0	0	0	0	0	0	0	0
0	0	0	0	0	0	0	0	0	0	0	0	0	0	0	0	0	0	0	0	0	0	0	0	0	0	0	0	0	0	0	0	0	0	0	3.129e-05	0	0	0	0	0	0	0	0	0	0	0	0	0	0
0	0	0	0	0	0	0	0	0	0	0	0	0	0	0	0	0	0	1.05483e-06	0	0	0	0	0	0	0	0	0	0	0	0	0	0	0	0	0	0	0	0	0	0	0	0	0	0	0	0	0	0	0
0	0	0	0	0	0	0	0	0	0	0	0	0	0	0	0	0	0	2.01962e-05	0	0	0	0	0	0	0	0	0	0	0	0	0	0	0	0	0	0	0	0	0	0	0	0	0	0	0	0	0	0	0
0	0	0	0	0	0	0	0	0	0	0	0	0	0	0	0	0	0	0	0	0	0	0	0	0	0	0	0	0	0	0	0	0	0	0	0	0	6.80468e-06	0	0	0	2	0	0	0	0	0	0	0	0
0	0	0	0	0	0	0.000432362	0	0	0	0	0.000295334	0.00132406	0	0	0	0	0.000112542	0	0	0	0	0	0	0	0	0	0	0	0	0	0	0	0	0	0.00110018	0	0.000516753	0.000605113	0.00152998	0	0.000957628	0.00083941	0	0	0	0	0	0	0
0	0	0	0	0	0	0	0	0	0	0	0	0	0	0	0	0	0.000380952	0	0	0	0	0	0	0	0	0	0	0	0	0	0	0	0	0	0	0	9.09419e-05	0	0	0	0	0	0	0	0	0	0	0	0
0	0	0	0	0	0	0	0	0	0	0	0	0	0	0	0	0	0	0	0	0	0	0	0	0	0	0	0	0	0	0	0	0	0	0	0	0	0	0	0	0	0	0	0	0	0	0	0	0	0
0	0	0	0	0	0	0	0	0	0	0	0	0	0	0	8.5837e-06	0	0	0	0	0	0	0	0	0	0	0	0	0	0	0	0	0	0	0	0	0	0	0	0	0	0	0	0	0	0	0	0	0	0
0	0	0	0	0	0	0	0	0	0	0	0	0	0	0	0	0	0	0	0	0	0	0	0	0	0	0	0	0	0	0	0	0	0	0	2.44992e-05	0	0	0	0	0	0	0	0	0	0	0	0	0	0
0	0	0	0	0	0	0	0	0	0	0	4.87924e-05	0	0	0	0	0	3.85096e-06	0	0	0	0	0	0	0	0	0	0	0	0	0	0	0	0	0	0	0	1.75437e-05	1	0	0	0	0	0	0	0	0	1	0	0
0	0	0	0	0	0	0	0	0	0	0	0.000571429	0.00694444	0	0	1.97168e-05	0	0.00174249	1.03485e-06	0	0	0	0	0	0	0	0	0	0	0	0	0	0	0	0	0.000325082	0	0	0.000539299	0.00129309	0	0	0.00374532	0.0175439	0	0	0	0	0	0
0	0	0	0	0	0	0	0	0	0	0	0	0	0	0	0	0	0	0	0	0	0	0	0	0	0	0	0	0	0	0	0	0	0	0	0.000213675	0	0.000218495	0	0	0	4	0	0	0	0	0	0	0	0
0	0	0	0	0	0	0	0	0	0	0	0	0	0	0	0	0	0	0	0	0	0	0	0	0	0	0	0	0	0	0	0	0	0	0	0	0	0	0	0	0	0	0	0	0	0	0	0	0	0
0	0	0	0	0	0	0	0	0	0	0	0	0	0	0	0	0	0	0.000388415	0	0	0	0	0	0	0	0	0	0	0	0	0	0	0	0	0	0	0	0	0	0	0	0	0	0	0	0	0	0	0
0	0	0	0	0	0	0	0	0	0	0	0.000229727	0	0	0	0.00011166	0	0	0	0	0	0	0	0	0	0	0	0	0	0	0	0	0	0	0	0.000158447	0	0.000254506	0	0.000183083	0	0.000936226	0	0	0	0.000538213	0	0	0	0.00031729
0	0	0	0	0	0	0	0	0	0	0	0	0	0	0	0	0.0166667	0	0.000108729	0	0	0	0	0	0	0	0	0	0	0	0	0	0	0	0	0	0	0	0	0	0	0	0	0	0	0	0	0	0	0
0	0	0	0	0	0	0	0	0	0	0	0	0	0	0	0	0	0	0	0	0	0	0	0	0	0	0	0	0	0	0	0	0	0	0	0	0	0	0	0	0	0	0	0	0	0	0	0	0	0
0	0	0	0	0	0	0	0	0	0	0	0	0	0	0	0	0	0.000450903	5.69638e-06	0	0	0	0	0	0	0	0	0	0	0	0	0	0	0	0	0	0	0	0	0	0	0	0	0	0	0	0	0	0	0
0	0	0	0	0	0	0	0	0	0	0	0	0	0	0	0	0	0	0	0	0	0	0	0	0	0	0	0	0	0	0	0	0	0	0	0	0	0	0	0	0	0	0	0	0	0	0	0	0	0
0	0	0	0	0	0	0	0	0	0	0	0	0	0	0	0	0	0	0	0	0	0	0	0	0	0	0	0	0	0	0	0	0	0	0	0.000120098	0	5.17217e-05	0	8.05024e-05	0	7.06509e-06	0	0	0	0	0	0	0	0
0	0	0	0	0	0	0	0	0	0	0	0	0.00406504	0	0	0	0	0	9.28272e-06	0	0	0	0	0	0	0	0	0	0	0	0	0	0	0	0	0.000226116	0	0.000962776	0.00188146	0.000225327	0	0.00218207	0.00406504	0	0	0	0	0	0	0
0	0	0	0	0	0	0	0	0	0	0	0.00164822	0	0	0	8.72351e-05	0	0	0	0	0	0	0	0	0	0	0	0	0	0	0	0	0	0	0	0	0	0	0.00164822	0	0	0	0	0	0	0	0	0	0	0
0	0	0	0	0	0	0	0	0	0	0	0	0	0	0	0	0	0	0	0	0	0	0	0	0	0	0	0	0	0	0	0	0	0	0	0	0	0	0	0	0	0	0	0	0	0	0	0	0	0
0	0	0	0	0	0	0	0	0	0	0	0	0	0	0	0	0	0	0	0	0	0	0	0	0	0	0	0	0	0	0	0	0	0	0	0	0	9.09419e-05	0	0	0	0	0	0	0	0	0	0	0	0
0	0	0	0	0	0	0	0	0	0	0	0	0	0	0	0	0	0	0	0	0	0	0	0	0	0	0	0	0	0	0	0	0	0	0	0	0	0	0	0	0	0	0	0	0	0	0	0	0	0
0	0	0	0	0	0	0.000275938	0	0	0	0	0	0	0	0	7.7271e-05	0	2.41896e-05	0.000239629	0	0	0	0	0	0	0	0	0	0	0	0	0	0	0	0	0	0	3.83277e-05	0	0	0	1	0	0	0	0	0	0	0	1
0	0	0	0	0	0	0	0	0	0	0	0	0	0	0	7.04661e-07	0	0	0	0	0	0	0	0	0	0	0	0	0	0	0	0	0	0	0	0	0	0	0	0	0	0	0	0	0	0	0	0	0	0
0	0	0	0	0	0	0	0	0	0	0	0	0	0	0	0	0	0	0	0	0	0	0	0	0	0	0	0	0	0	0	0	0	0	0	0	0	0	0	0	0	0	0	0	0	0	0	0	0	0
0	0	0	0	0	0	0	0	0	0	0	0	0	0	0	0	0	1.00201e-05	0	0	0	0	0	0	0	0	0	0	0	0	0	0	0	0	0	5.24824e-05	0	0	0	0	0	0	0	0	0	0	0	0	0	0
0	0	0	0	0	0	0	0	0	0	0	0.000848176	0	0	0	7.49469e-06	0	2.7027e-05	0	0	0	0	0	0	0	0	0	0	0	0	0	0	0	0	0	0.000571429	0	0	0	0	0	0	0	0	0	0	0	0	0	0
0	0	0	0	0	0	0	0	0	0	0	0	0	0	0	1.73001e-06	0	0	0	0	0	0	0	0	0	0	0	0	0	0	0	0	0	0	0	0	0	0	0	0	0	0	0	0	0	0	0	0	0	0
0	0	0	0	0	0	0	0	0	0	0	0	0	0	0	0	0	0	0	0	0	0	0	0	0	0	0	0	0	0	0	0	0	0	0	0	0	0	0	0	0	0	0	0	0	0	0	0	0	0
0	0	0	0	0	0	0	0	0	0	0	0.000386548	0	0	0	0	0	0	0	0	0	0	0	0	0	0	0	0	0	0	0	0	0	0	0	0.000164345	0	1.94714e-05	2	0.000127649	0	0	0	0	0	0	0	0	0	0
0	0	0	0	0	0	0	0	0	0	0	0	0	0	0	5.73366e-05	0.00202336	0	0	0	0	0	0	0	0	0	0	0	0	0	0	0	0	0	0	0	0	7.69667e-05	0	0	0	0	0	0	0	0	0	0	0	0
0	0	0	0	0	0	0	0	0	0	0	0	0	0	0	0	0	0	1.40892e-05	0	0	0	0	0	0	0	0	0	0	0	0	0	0	0	0	0.00016657	0	6.59452e-05	0.000182295	0	0	0	0	0	0	0	0	0	0	0
0	0	0	0	0	0	0.000457247	0	0	0	0	0.00142857	0	0	0	0	0	0	0	0	0	0	0	0	0	0	0	0	0	0	0	0	0	0	0	0.00106627	0	0	0.00142857	0.00165229	0	0	0	0.00438596	0	0	0	0	0	0
0	0	0	0	0	0	0	0	0	0	0	0	0	0	0	1.16968e-05	0	0.000247945	5.12296e-06	0	0	0	0	0	0	0	0	0	0	0	0	0	0	0	0	0	0	7.2483e-05	0	0	0	0	0	0	0	0	0	0	0	0
0	0	0	0	0	0	2.54959e-05	0	0	0	0	0	0.000199893	0	0	2.46474e-06	0	0	1.38696e-06	5.09124e-06	0	0.00102308	0	0	0	0	0	0	0	2.24135e-05	0	0	0	0	0	0	0	0	0	0.00065915	0.00221975	5.44976e-05	5.70858e-05	0	0	0	0	0	0	0
0	0	0	0	0	0	0	0	0	0	0	7.66842e-05	0	0	0	1.58661e-07	0	0	0	0	0	0	0	0	0	0	0	0	0	0	0	0	0	0	0	2.24582e-05	0	1.81616e-05	0	0	0	0	0	0	0	0	0	0	0	0
0	0	0	0	0	0	0	0	0	0	0	0	0	0	0	4.82279e-05	0	0	0	0	0	0	0	0	0	0	0	0	0	0	0	0	0	0	0	0	0	0	0	0	0	0	0	0	0	0	0	0	0	0
0	0	0	0	0	0	0	0	0	0	0	0.000848176	0.00534759	0	0	0.000706921	0.012987	1.65289e-05	0	0	0	0	0	0	0	0	0	0	0	0	0	0	0	0	0	0.00142857	0	0	0	0.00694444	0	0	0	0	0	0	0	0	0	0
0	0	0	0	0	0	0	0	0	0	0	0	0	0	0	0	0	0	0	0	0	0	0	0	0	0	0	0	0	0	0	0	0	0	0	6.53202e-05	0	0	0	0	0	0	0	0	0	0	0	0	0	0
0	0	0	0	0	0	0	0	0	0	0	0	0	0	0	0	0	0	0	0	0	0	0	0	0	0	0	0	0	0	0	0	0	0	0	0	0	0	0	0	0	0	0	0	0	0	0	0	0	0
0	0	0	0	0	0	0	0	0	0	0	0	0	0	0	0	0	0	0	0	0	0	0	0	0	0	0	0	0	0	0	0	0	0	0	0	0	0	0	0	0	0	0	0	0	0	0	0	0	0
0	0	0	0	0	0	0	0	0	0	0	0	0	0	0	6.43871e-05	0	0	0	0	0	0	0	0	0	0	0	0	0	0	0	0	0	0	0	0	0	0	0	0	0	0	0	0	0	0	0	0	0	0
0	0	0	0	0	0.000878734	0	0	0	0	0	0	0	0	0	0	0	0	4.75736e-05	0	0	0	0	0	0	0	0	0	0	0	0	0	0	0	0	0	0	0	0.000269069	0	0	0	0	0	0	0	0	0.000297263	0	0
0	0	0	0	0	0	0	0	0	0	0	0	0	0	0	0	0	0	0	0	0	0	0	0	0	0	0	0	0	0	0	0	0	0	0	0	0	2.07291e-05	0	0	0	0.000142187	0	0	0	0	0	0	0	0
0	0	0	0	0	0	0.000297796	0	0	0	0	0	0	0	0	3.01459e-06	0	0	0.000107528	0	0	0	0	0	0	0	0	0	0	0	0	0	0	0	0	0	0	9.09419e-05	0	0	0	0	0	0	0	0	0	0	0	0.00740741
0	0	0	0	0	0	0	0	0	0	0	0	0	0	0	0	0	0	0	0	0	0	0	0	0	0	0	0	0	0	0	0	0	0	0	1.61883e-05	0	1.29971e-05	0	0	0	0	0	0	0	0	0	0	0	0
0	0	0	0	0	0	0	0	0	0	0	0.000378024	0	0	0	0	0	0	1.01037e-06	0	0	0	0	0	0	0	0	0	0	0	0	0	0	0	0	0.000292836	0	0.000139275	86	0	0	0	0	0	0	0	0	0	0	0
0	0	0	0	0	0	0.000821693	0	0	0	0	0.000983284	0	0	0	0	0	0	0	0	0	0	0	0	0	0	0	0	0	0	0	0	0	0	0	0	0	0.000100542	0	0	0	0	0	0	0	0	0	0	0	0
0	0	0	0	0	0	0.0018916	0	0	0	0	0	0	0	0	0.000294688	0	0.00674256	0.000275314	0	0	0	0	0	0	0	0	0	0	0	0	0	0	0	0	0.000630521	0	0	0	0	0	1	0	0	0	0	0	0	0	0
0	0	0	0	0	0	0.000247954	0	0	0	0	0.000519211	0	0	0	0	0.0179833	1.58269e-05	0	0	0	0	0	0	0	0	0	0	0	0	0	0	0	0	0	0.000454688	0	0.000754898	0.000486381	8.20477e-05	0	0	0	0	0	0.00340136	0	0	0	0.000196464
0	0	0	0	0	0	0	0	0	0	0	0	0	0	0	0	0	0	0	0	0	0	0	0	0	0	0	0	0	0	0	0	0	0	0	7.12446e-05	0	0.00022568	0	4.12677e-05	0	2	0	0	0	0	0	0	0	0
0.00595238	0	0	0	0	0	0.000187993	0	0	0	0	0	0	0	0	0	0	9.79054e-05	1.94805e-06	0	0	0	0	0	0	0	0	0	0	0	0	0	0	0	0	0	0	0	0	0	0	0	0	0	0	0	0	0	0	0
0	0	0	0	0	0	0.000456447	0	0	0	0	6.59522e-05	0	0	0	2.57048e-05	0	7.31901e-05	0.0003205	0	0	0	0	0	0	0	0	0	0	0	0	0	0	0	0	0.000187007	0	0.000101726	0	0	0	0	0	0	0	0	0	0	0	0
0	0	0	0	0	0	0	0	0	0	0	0	0	0	0	0	0	0	0.000467486	0	0	0	0	0	0	0	0	0	0	0	0	0	0	0	0	0.000472342	0	0	0	0	0	0	0	0	0	0	0	0	0	0
0	0	0	0	0	0	0	0	0	0	0	0	0	0	0	0	0	0	4.13523e-06	0	0	0	0	0	0	0	0	0	0	0	0	0	0	0	0	0	0	0	0	0	0	0	0	0	0	0	0	0	0	0
0	0	0	0	0	1	0	0	0	0	0	0	0	0	0	0	0	0	8.64762e-05	0	0	0	0	0	0	0	0	0	0	0	0	0	0	0	0	0	0	0	2	0	0	0	0	0	0	0	0	0	0	0
0	0	0	0	0	0	1.11498e-05	0.000326584	0	0	0	8.00064e-05	0	0	0	1.60941e-06	0	4.63757e-05	1.37261e-05	9.78927e-05	0	0.000503746	0.000263798	0	0	0	0	0	0	0.000308415	0.000901787	2.34706e-05	0	0.000225331	0.000222816	5.51992e-05	0	9.39442e-05	0.000136779	0	0	0	0	0	0	0	0	8.88649e-05	0	3.04219e-06
0	0	0	0	0	0	0	0	0	0	0	5.75109e-05	0	0	0	0	0	0	2.00321e-05	0	0	0	0	0	0	0	0	0	0	0	0	0	0	0	0	0.000106168	0	0.000148416	0	0	0	0	0	0	0	0	0	0	0	0
0	0	0	0	0	0	0	0	0	0	0	0	0	0	0	0	0	2.821e-05	1.23008e-05	0	0	5.47433e-07	0	0	0	0	0	0	0	0	0	0	0	0	0	3.58764e-06	0	2.03384e-05	0	4.73567e-05	0	1.23515e-05	0	0	0	0	0	0	0	0
0	0	0	0	0	0	0.00198177	0	0	0	0	0	0	0	0	0.000329933	0	0.00519981	0.000353839	0	0	0	0	0	0	0	0	0	0	0	0	0	0	0	0	0	0	0	3	0	0	1	5	0	0	0	1	0	0	0
0	0	0	0	0	0	0	0	0	0	0	0	0	0	0	0	0	0	0	0	0	0	0	0	0	0	0	0	0	0	0	0	0	0	0	0	0	0	0	0	0	0	0	0	0	0	0	0	0	0
0	0	0	0	0	0	0	0	0	0	0	0	0	0	0	0	0	0	0	0	0	0	0	0	0	0	0	0	0	0	0	0	0	0	0	0	0	0	0	0	0	0	0	0	0	0	0	0	0	0
0	0	0	0	0	0	0	0	0	0	0	0.000445038	0	0	0	0	0	0	0	0	0	0	0	0	0	0	0	0	0	0	0	0	0	0	0	0.000109493	0	0	0.000132151	0	0	0	0	0	0	0	0	0	0	0
0	0	0	0	0	0	0	0	0	0	0	0	0	0.00290698	0	1.08799e-05	0	0	0	0	0	0	0	0	0	0	0	0	0	0	0	0	0	0	0	0	0	2.07291e-05	0	0	0	0	0	0	0	0	0	0	0	9.48677e-05
0	0	0	0	1	0	0	0	0	0	0	0	0	0	0	8.33383e-05	0	0	0	0	0	0	0	0	0	0	0	0	0	0	0	0	0	0	0	0	0	0.00011227	29	0	0	0	50	0	0	0	0	0	0	0
0	0	0	0	0	0	0.00331492	0	0	0	0	0	0	0	0	0.000331363	0	0	0	0	0	0	0	0	0	0	0	0	0	0	0	0	0	0	0	0.000566508	0	0.000333766	0	5.84042e-05	0	0	0	0	0	0	0	0	0	0
0	0	0	0	0	0	0	0	0	0	0	0	0	0	0	0	0	0	0	0	0	0	0	0	0	0	0	0	0	0	0	0	0	0	0	0	0	6.01342e-06	0	0	0	0	0	0	0	0	0	0	0	0
0	0	0	0	0	0	0	0	0	0	0	0	0	0	0	0	0	0	0	0	0	0	0	0	0	0	0	0	0	0	0	0	0	0	0	0	0	8.29163e-05	0	0	0	0	0	0	0	0	0	0	0	0
0	0	0	0	0	0	0	0	0	0	0	0	0.000707214	0	0	0	0	0	0	0	0	0	0	0	0	0	0	0	0	0	0	0	0	0	0	0	0	0	0	0.000160824	0	0	0	0	0	0	0	0	0	0
0	0	0	0	0	0	0	0	0	0	0	0	0	0	0	2.46544e-06	0	0	2.54624e-07	0	0	0	0	0	0	0	0	0	0	0	0	0	0	0	0	0	0	0.000124374	0	0	0	0	0	0	0	0	0	0	0	0
0	0	0	0	0	0	0	0	0	0	0	0	0	0	0	0	0	0	0	0	0	0	0	0	0	0	0	0	0	0	0	0	0	0	0	0	0	0	0	0	0	0	0	0	0	0	0	0	0	0
0	0	0	0	0	0	0	0	0	0	0	0	0	0	0	0	0	0	0	0	0	0	0	0	0	0	0	0	0	0	0	0	0	0	0	0	0	0	0	0	0	0	0	0	0	0	0	0	0	0
0	0	0	0	0	0	0	0	0	0	0	0	0	0	0	0	0	0	0	0	0	1.22321e-05	0	0	0	0	0	0	0	0	0	0	0	0	0	0	0	0	0	0	0	0	0	0	0	0	0	0	0	0
0	0	0	0	0	0	0	0	0	0	0	0	0	0	0	5.79346e-07	0	0	4.69392e-05	0	0	0	0	0	0	0	0	0	0	0	0	0	0	0	0	0.000274801	0	0.000545651	0	0	0	0	0	0	0	0	0	0	0	0
0	0	0	0	1	0	0.000273149	0	0	0	0	0	0	0	0	1.15622e-05	0	0.000365775	2.40828e-05	0	0	0	0	0	0	0	0	0	0	0	0	0	0	0	0	0	0	0.000287439	4	0	0	0	18	0	0	0	0	1	0	2
0	0	0	0	0	0	0	0	0	0	0	0	0	0	0	0	0	0	0	0	0	0	0	0	0	0	0	0	0	0	0	0	0	0	0	0	0	0	0	0	0	0	0	0	0	0	0	0	0	0
0	0	0	0	0	0	0	0	0	0	0	0	0	0	0	0	0	0	7.94252e-06	0	0	0	0	0	0	0	0	0	0	0	0	0	0	0	0	0	0	0	0	0	0	0	0	0	0	0	0	0	0	0
0	0	0	0	0	0	0	0	0	0	0	0	0	0	0	0	0	0	1.17179e-05	0	0	0	0	0	0	0	0	0	0	0	0	0	0	0	0	0	0	0	0.000752445	0	0	0	0	0	0	0	0	0.000297265	0	0
0	0	0	0	0	0	0	0	0	0	0	0	0	0	0	0	0	0	0	0	0	0	0	0	0	0	0	0	0	0	0	0	0	0	0	0.000539083	0	2.07291e-05	0.000173521	0	0	0	0	0	0	0	0	0	0	0
0	0	0	0	0	0	0	0	0	0	0	0	0	0	0	0	0	0	0	0	0	0	0	0	0	0	0	0	0	0	0	0	0	0	0	0	0	0	0	0	0	0	0	0	0	0	0	0	0	0
0	0	0	0	0	0	0	0	0	0	0	0	0	0	0	0	0	0	0	0	0	0	0	0	0	0	0	0	0	0	0	0	0	0	0	0	0	0	0	0	0	0	0	0	0	0	0	0	0	0
0	0	0	0	0	0	0	0	0	0	0	0	0	0	0	0	0	0	0	0	0	0	0	0	0	0	0	0	0	0	0	0	0	4.49461e-06	0	0	0	0	0	0	0	0	0	0	0	0	0	0	0	0
0	0	0	0	0	0	0	0	0	0	0	0	0	0	0	7.72461e-07	0	0	0	0	0	0	0	0	0	0	0	0	0	0	0	0	0	0	0	0.000183201	0	0	0	0	0	0	0	0	0	0	0	0	0	0
0	0	0	0	0	0	0	0	0	0	0	0	0	0	0	0.000183804	0	0	8.73792e-06	0	0	0	0	0	0	0	0	0	0	0	0	0	0	0	0	0	0	0	0	0	0	0	0	0	0	0	0	0	0	0
0	0	0	0	0	0	0	0	0	0	0	0.000285714	0	0	0	8.91416e-07	0	8.09896e-05	0	0	0	0	0	0	0	0	0	0	0	0	0	0	0	0	0	0.000221056	0	0	0.000285713	0.000431031	0	0	0	0	0	0	0	0	0	0
0	0	0	0	0	0	0.000136705	0	0	0	0	0	0	0	0	0	0	0.000202738	2.27925e-07	0	0	0	0	0	0	0	0	0	0	0	0	0	0	0	0	0	0	0	0	0	0	0	0	0	0	0	0	0	0	0
0	0	0	0	0	0	0	0	0	0	0	0	0	0	0	0	0	8.52515e-06	0	0	0	0	0	0	0	0	0	0	0	0	0	0	0	0	0	0.000198477	0	0.000217552	0	0	0	0.000156936	0.00119047	0	0	0	0	0	0	0
0	0	0	0	0	0	0	0	0	0	0	0	0	0	0	0	0	0	9.46473e-06	0	0	0	0	0	0	0	0	0	0	0	0	0	0	0	0	0	0	0	0	0	0	0	0	0	0	0	0	0	0	0
0	0	0	0	0	0	0	0	0	0	0	0	0	0	0	1.90696e-06	0	0	1.72544e-06	0	0	0	0	0	0	0	0	0	0	0	0	0	0	0	0	0	0	0.000744401	49	0	0	0	0	0	0	0	0	0	0	0
0	0	0	0	0	0	0	0	0	0	0	0	0	0	0	0	0	0	0	0	0	0	0	0	0	0	0	0	0	0	0	0	0	0	0	0	0	0	0	0	0	0	0	0	0	0	0	0	0	0
0	0	0	0	0	0	0	0	0	0	0	0	0	0	0	0	0	0	0	0	0	0	0	0	0	0	0	0	0	0	0	0	0	0	0	0.000183201	0	0	0	0	0	0	0	0	0	0	0	0	0	0
0	0	0	0	0	0	0	0	0.00572492	0	0	0	0	0	0	0	0	0	0	0.00224486	0.00461026	0.00146198	0.0203622	0	0	0	0	0	0	0	0	0	0	0	0	0	0	0	0.00069384	0	0	0	0.000218007	0	0	0	0.0103093	0	0	0
0	0	0	0	0	0	0.000123977	0	0	0	0	0	0	0	0	7.07385e-07	0	0	0	0	0	0	0	0	0	0	0	0	0	0	0	0	0	0	0	0.000259822	0	0.000175558	0	0	0	0	0	0	0	0	0	0	0	0
0	0	0	0	0	0	6.9056e-05	0	0	0	0	0	0	0.000472144	0	2.29188e-06	0.000506073	0	0	0	0	0	0	0	0	0	0	0	0	0	0	0	0	0	0	0	0.000671592	1.25101e-05	0	0	0	0	0	0	0	0	0	0.000158053	0	0.000248088
0	0	0	0	0	0.00840336	0	0	0	0	0	0	0	0	0	0	0	0	0	0	0	0	0	0	0	0	0	0	0	0	0	0	0	0	0	0.000925069	0	0	0.000992064	0	0	0	0	0	0	0	0	0	0	0
0	0	0	0	0	0	0	0	0	0	0	0	0	0	0	0	0	0	0	0	0	0	0	0	0	0	0	0	0	0	0	0	0	0	0	0	0	0	0	0	0	0	0	0	0	0	0	0	0	0
0	0	0	0	0	0	0	0	0	0	0	0	0	0	0	0	0	0	0	0	0	0	0	0	0	0	0	0	0	0	0	0	0	0	0	0.000252271	0	0.00107996	0	0	0	0	0	0	0	0	0	0	0	0
0	0	0	0	0	0	0	0	0	0	0	0	0	0	0	0	0	0	8.92314e-06	0	0	0	0	0	0	0	0	0	0	0	0	0	0	0	0	0	0	0	0	0	0	0	0	0	0	0	0	0	0	0
0	0	0	0	0	0	0.00038835	0	0	0	0	0	0.00403226	0	0	0	0	0.000440014	0.00120348	0	0	0	0	0	0	0	0	0	0	0	0	0	0	0	0	0	0	0	5	0	0	0	9	0	0	0	0	0	0	0
0	0	0	0	0	0	0	0	0	0	0	0	0	0	0	0	0	0	0	0	0	0	0	0	0	0	0	0	0	0	0	0	0	0	0	0	0	0	0	0	0	0	0	0	0	0	0	0	0	0
0	0	0	0	0	0	0	0	0	0	0	0	0	0	0	0	0	0	5.70464e-08	0	0	0	0	0	0	0	0	0	0	0	0	0	0	0	0	0	0	0	0	0.00443459	0	0	0	0	0	0	0	0	0	0
0	0	0	0	0	0	0	0	0	0	0	0	0	0	0	0	0	0	0	0	0	0	0	0	0	0	0	0	0	0	0	0	0	0	0	0.00142857	0	0	0	0	0	0	0	0	0	0	0	0	0	0
0	0	0	0	0	0	0	0	0	0	0	0	0	0	0	0	0	1e-05	2.30892e-05	0	0	0	0	0	0	0	0	0	0	0	0	0	0	0	0	0.000157447	0	0	0	0	0	0	0	0	0	0	0	0	0	0
0	0	0	0	0	0	0	0	0	0	0	0	0	0	0	0	0	0	0	0	0	0	0	0	0	0	0	0	0	0	0	0	0	0	0	0	0	1.0656e-05	0	0.000130617	0	0	0	0	0	0	0	0	0	0
0	0	0	0	0	0	0.000297796	0	0	0	0	0	0	0	0	0	0	9.08478e-05	2.64671e-06	0	0	0	0	0	0	0	0	0	0	0	0	0	0	0	0	9.16003e-05	0	0.000181884	0	0	0	0	0	0	0	0	0	0	0	0
0	0	0	0	0	0	0	0	0	0	0	0	0	0	0	0	0	0	0	0	0	0	0	0	0	0	0	0	0	0	0	0	0	0	0	9.16003e-05	0	9.09419e-05	3	0	0	0	0	0	0	0	0	0	0	0
0	0	0	0	0	0	0	0	0	0	0	0	0	0	0	0	0	0	0	0	0	0.00180036	0	0	0	0	0	0	0	0	0	0	0	5.08291e-05	0	0	0	0	0	0	0	0	0	0	0	0	0	0	0	0
0	0	0	0	0	0.000283205	0	0	0	0	0	0.00140548	0	0	0	0	0	0.000891336	0.00201878	0	0	0	0	0	0	0	0	0	0	0	0	0	0	0	0	0.00131206	0	0	0.000661852	0.00027049	0	0	0.00197999	0	0	0	0	0	0	0
0	0	0	0	0	0	0	0	0	0	0	0	0	0	0	2.00948e-06	0	0	0	0	0	0	0	0	0	0	0	0	0	0	0	0	0	0	0	0	0	0	0	0	0	0	0	0	0	0	0	0	0	0
0	0	0	0	0	0	0	0	0	0	0	0.000927214	0	0	0	6.39513e-06	0	0	4.3632e-07	0	0	0	0	0	0	0	0	0	0	0	0	0	0	0	0	0.000313087	0	0.000780369	0.000324357	0	0	0	0	0	0	0	0	0	0	0
0	0	0	0	0	0	0	0	0	0	0	0	0	0	0	0	0	0	0.000127226	0	0	0	0	0	0	0	0	0	0	0	0	0	0	4.82025e-06	0	0	0	0	0	0	0	0	0	0	0	0	0	0	0	0
0	0	0	0	0	0	0	0	0	0	0	0.000285714	0.00694444	0	0	0	0	0.000227996	2.05215e-05	0	0	0	0	0	0	0	0	0	0	0	0	0	0	0	0	0.000585148	0	0.000856163	0	0.00431031	0	1	0	0	0	0	0	0	0	0
0	0	0	0	0	0	0	0	0	0	0	0	0	0	0	0	0	0	0	0	0	0	0	0	0	0	0	0	0	0	0	0	0	0	0	6.62982e-05	0	0	0.000123384	3.59453e-05	0	0	0	0	0	0	0	0	0	0
0	0	0	0	0	0	0.000987167	0	0	0	0	0	0	0	0	5.49319e-05	0	0.000187834	1.31753e-05	0	0	0	0	0	0	0	0	0	0	0	0	0	0	0	0	0	0	0	0	0	0	0	0	0	0	0	0	0	0	0
0	0	0	0	0	0	0	0	0	0	0	0	0	0	0	0	0	0	3.15262e-06	0	0	0	0	0	0	0	0	0	0	0	0	0	0	0	0	0	0	0	0	0	0	0	0	0	0	0	0	0	0	0
0	0	0	0	0	0	0.000104319	0	0	0	0	0	0	0	0	0	0	2.56451e-05	1.98832e-05	0	0	0	0	0	0	0	0	0	0	0	0	0	0	0	0	0	0	0	0	0	0	0	0	0	0	0	0	0	0	0
0	0	0	0	0	0	0	0	0	0	0	0	0	0	0	0	0	0	0	0	0	0	0	0	0	0	0	0	0	0	0	0	0	0	0	0	0	0	0	0	0	0	0	0	0	0	0	0	0	0
0	0	0	0	0	0	0	0	0	0	0	0	0	0	0	0	0	0	0	0	0	0	0	0	0	0	0	0	0	0	0	0	0	0	0	0	0	0	0	0	0	0	0	0.00438596	0	0	0	0	0	0
0	0	0	0	0	0	0.00142803	0	0	0	0	0	0	0	0	5.0456e-08	0	0.00162943	1.40199e-05	0	0	0	0	0	0	0	0	0	0	0	0	0	0	0	0	6.29084e-05	0	8.87422e-05	0	0	0	0	0	0	0	0	0	1	0	52
0	0	0	0	0	0	0.00318979	0	0	0	0	0	0	0	0	0.000146846	0	0	1.62324e-05	0	0	0	0	0	0	0	0	0	0	0	0	0	0	0	0	0	0	0.00024306	0	0	0	0	0	0	0	0	0	0.00260417	0.00129702	0.000558503
0	0	0	0	0	0	0	0	0	0	0	0	0	0	0	0	0	0	0	0	0	0	0	0	0	0	0	0	0	0	0	0	0	0	0	0	0	0	0	0	0	0	0	0	0	0	0	0	0	0
0	0	0	0	0	0	0	0	0	0	0	0	0	0	0	2.01958e-05	0	0.000156723	2.9705e-05	0.000189047	0	0.000301727	0	0.000884956	0	3.04044e-05	0	0.000463509	0	4.12984e-05	0	0	0	0.00026341	0	0	0	0	0	0.000283767	0.00130719	0	0	0	0	0	0	0	0	0
0	0	0	0	0	0	0	0	0	0	0	0	0	0	0	0	0	0	0	0	0	0	0	0	0	0	0	0	0	0	0	0	0	0	0	0	0	0	0	0	0	0	0	0	0	0	0	0	0	0
0	0	0	0	0	0	0	0	0	0	0	0.000848176	0	0	0	3.00577e-06	0	0	0	0	0	0	0	0	0	0	0	0	0	0	0	0	0	0	0	0	0	0	0	0	0	0	0	0	0	0	0	0	0	0
0	0	0	0	0	0	0	0	0	0	0	0	0	0	0	0	0	0	5.77015e-07	0	0	0	0	0	0	0	0	0	0	0	0	0	0	0	0	0	0	0	0	0	0	0	0	0	0	0	0	0	0	0
0	0	0	0	0	0	0	0	0	0	0	0	0	0	0	0	0	1.10467e-05	5.83795e-06	0	0	0	0	0	0	0	0	0	0	0	0	0	0	0	0	0.000156039	0	0	0	0	0	0	0	0	0	0	0	0.000186915	0	0
0	0	0	0	0	0	0	0	0	0	0	0	0	0	0	0	0	0	0	0	0	0	0	0	0	0	0	0	0	0	0	0	0	0	0	6.16566e-05	0	0	0	0	0	0	0	0	0	0	0	0.000363372	0	0
0	0	0	0	0	0	0	0	0	0	0	0	0	0	0	0	0	0	0	0	0	0	0	0	0	0	0	0	0	0	0	0	0	0	0	0	0	0	0	0	0	0	0	0	0	0	0	0	0	0
0	0	0	0	0	0	0	0	0	0	0	0	0	0	0	0	0	0	0	0	0	0	0	0	0	0	0	0	0	0	0.00239793	0	0	0	0	0	0	0	0.000903669	0	0	0	0.00202675	0	0	0	0.011236	0	0	0
0	0	0	0	0	0	0	0	0	0	0	0	0	0	0	0	0	0	0	0	0	0	0	0	0	0	0	0	0	0	0	0	0	0	0	0	0	0	0	0	0	0	0	0	0	0	0	0	0	0
0	0	0	0	0	0	0	0	0	0	0	0.00169492	0	0	0	0	0	0	0	0	0	0	0	0	0	0	0	0	0	0	0	0	0	0	0	0.000549602	0	0.000363768	0	0	0	0	0	0	0	0	0	0	0	0
0	0	0	0	0	0	0	0	0	0	0	0	0	0	0	0	0	0	1.60872e-06	0	0	0	0	0	0	0	0	0	0	0	0	0	0	0	0	0	0	0	0.000172697	0	0	0.00105485	0.000564175	0	0	0	0	0	0	0
0	0	0	0	0	0	0	0	0	0	0	0	0	0	0	0	0	0	0	0	0	0	0	0	0	0	0	0	0	0	0	0	0	0	0	0	0	0	0	0	0	0	0	0	0	0	0	0	0	0
0	0	0	0	0	0	0.000315597	0	0	0	0	0	0	0	0	7.31261e-07	0	0.00103998	2.57468e-06	0	0	0	0	0	0	0	0	0	0	0	0	0	0	0	0	1.17994e-05	0	2.56069e-05	0	0	0	0	0	0	0	0	0	6.80037e-05	0	0.000247769
0	0	0	0	0	0	0	0	0	0	0	0	0	0	0	8.04647e-06	0	0	5.32316e-07	0	0	0	0	0	0	0	0	0	0	0	0	0	0	0	0	0.000274801	0	0	0	0	0	0	0	0	0	0	0	0	0	0
0	0	0	0	0	0	0	0	0	0	0	0	0	0	0	0	0	0	0	0	0	0	0	0	0	0	0	0	0	0	0	0	0	0	0	0	0	0	0	0	0	0	0	0	0	0	0	0	0	0
0	0	0	0	0	0	0	0	0	0	0	0	0	0	0	0	0	0	0	0	0	0	0	0	0	0	0	0	0	0	0	0	0	0	0	0	0	0	0	0	0	0	0	0	0	0	0	0	0	0
0	0	0	0	0	0	0	0	0	0	0	0	0	0	0	0	0	0	0	0	0	0	0	0	0	0	0	0	0	0	0	0	0	0	0	0.000104965	0	0	0	0	0	0	0	0	0	0	0	0	0	0
0	0	0	0	0	0	0	0	0	0	0	0	0	0	0	0	0	2e-05	0	0	0	0	0	0	0	0	0	0	0	0	0	0	0	0	0	5.24824e-05	0	0	0	0	0	0	0	0	0	0	0	0.00089179	0	0
0	0	0	0	0	0	0.000575705	0	0	0	0	0.000702741	0	0	0	0	0	0.00466667	0	0	0	0	0	0	0	0	0	0	0	0	0	0	0	0	0	0.000367377	0	0	0	0.000540979	0	0	0	0	0	0	0	0	0	0
0	0	0	0	0	0	0	0	0	0	0	3.88169e-05	0	0	0	0	0	0	0	0	0	0	0	0	0	0	0	0	0	0	0	0	0	0	0	0	0	9.00412e-06	0	0	0	0	0	0	0	0	0	0	0	0
0	0	0	0	0	0	0	0	0	0	0	0.00020386	0.00123558	0	0	0	0	0	3.79639e-06	0	0	0	0	0	0	0	0	0	0	0	0	0	0	0	0	9.48206e-05	0	0.000220954	0.000121498	0.000214514	0	0.000699415	0.000494548	0	0	0	0	0.00015223	0	7.21951e-05
0	0	0	0	0	0	0	0	0	0	0	0.000285714	0	0	0	0	0	4.3416e-05	0	0	0	0	0	0	0	0	0	0	0	0	0	0	0	0	0	0.000104026	0	0	0	0.000143677	0	0	0	0	0	0	0	0	0	0
0	0	0	0	0	0	0.000595593	0	0	0	0	0	0	0	0	0	0	6.12069e-05	0	0	0	0	0	0	0	0	0	0	0	0	0	0	0	0	0	0.000183201	0	0	0	0	0	0	0	0	0	0	0	0	0	0
0	0	0	0	0	0	0	0	0	0	0	0	0	0	0	0	0	0	3.63216e-06	0	0	0	0	0	0	0	0	0	0	0	0	0	0	0	0	0	0	0	0	0	0	0	0	0	0	0	0	0	0	0
0	0	0	0	0	0	0	0	0	0	0	0	0	0	0	0	0	0	0	0	0	0	0	0	0	0	0	0	0	0	0	0	0	0	0	0	0	2.11022e-05	3	0	0	7	0	0	0	0	0	0	0	0
0	0	0	0	0	0	0	0	0	0	0	0	0	0	0	0	0	0	0.000221255	0	0	0	0	0	0	0	0	0	0	0	0	0	0	0	0	0	0	0	0	0	0	0	0	0	0	0	0	0	0	0
0	0	0	0	0	0	0	0	0	0	0	0	0	0	0	1.10963e-06	0	0	0	0	0	0	0	0	0	0	0	0	0	0	0	0	0	0	0	0	0	0	0	0	0	0	0	0	0	0	0	0	0	0
0	0	0	0	0	0	0	0	0	0	0	0	0	0	0	0	0	0	0	0	0	0	0	0	0	0	0	0	0	0	0	0	0	0	0	6.49554e-05	0	8.77788e-05	0	0	0	0	0	0	0	0	0	0	0	0
0	0	0	0	0	0	0	0	0	0	0	0	0	0	0	0	0	0	5.89108e-06	0	0	0	0	0	0	0	0	0	0	0	0	0	0	5.73339e-05	0	0	0.000290107	3.77459e-05	2.31949e-05	0	0	0	0	0	0	0	0	0	0	0
0	0	0	0	0	0	0	0	0	0	0	0	0	0	0	0	0	0	0.000468504	0	0	0	0	0	0	0	0	0	0	0	0	0	0	0	0	0	0	0	0	0	0	0	0	0	0	0	0	0	0	0
0	0	0	0	0	0.00092081	0	0	0	0	0	0	0	0	0	0	0	0	0	0	0	0	0	0	0	0	0	0	0	0	0	0	0	0	0	0	0	0	6.32511e-05	0	0	0	0.000195197	0	0	0	0	0	0	0
0	0	0.00472494	0	0	0	0.0150434	0.00412513	0	0	0.00210084	0.0017425	0.00308805	0.000532907	0	6.06018e-08	0	0.0117369	0.00435582	1.47384e-05	0	0.000673403	0.00157604	0	0	0.00130453	0.000811689	0	0	0	0	0	0	0.00125244	0.0207844	0.000742458	0.000191365	0.00159842	0.000625386	0.00102758	0	0.00307253	0	0	0	0	0	0.000126107	0	0.000212476
0	0	0	0	0	0	0	0	0	0	0	0	0	0	0	0	0	0	0	0	0	0	0	0	0	0	0	0	0	0	0	0	0	0	0	0	0	6.21872e-05	0	0	0	7.10934e-05	0	0	0	0	0	0	0	0
0	0	0	0	0	0	0	0	0	0	0	0	0	0	0	0	0	0	0	0	0	0	0	0	0	0	0	0	0	0	0	0	0	0	0	7.23963e-05	0	0	0	0	0	0	0	0	0	0	0	0	0	0
0	0	0	0	0	0	0	0	0	0	0	0	0	0	0	0	0	0	0	0	0	0	0	0	0	0	0	0	0	0	0	0	0	0	0	9.69337e-05	0	0	0	0	0	0	0	0	0	0	0	0	0	0
0	0	0	0	0	0	0.000345543	0	0	0	0	0	0	0	0	0.000250775	0	1.29447e-05	1.96398e-05	0	0	0	0	0	0	0	0	0	0	0	0	0	0	0	0	0.000368915	0	0.000189297	9	0	0	0	0	0	0	0	0	0	0	0
0	0	0	0	0	0	0	0	0	0	0	0	0	0	0	0	0	0	1.99912e-05	0	0	0	0	0	0	0	0	0	0	0	0	0	0	0	0	0	0	0	0	0	0	0	0	0	0	0	0	0	0	0
0	0	0	0	0	0	0	0	0	0	0	0	0	0	0	0	0	0	0.000507235	0	0	0	0	0	0	0	0	0	0	0	0	0	0	0	0	0	0	0	0	0	0	0	0	0	0	0	0	0	0	0
0	0	0	0	0	0	0	0	0	0	0	0	0	0	0	0	0	0	8.08116e-07	0	0	0	0	0	0	0	0	0	0	0	0	0	0	0	0	0.00018238	0	0	0	0	0	0.00406504	0	0	0	0	0	0	0	0
0	0	0	0	0	0	0	0	0	0	0	0	0	0	0	0	0	0	0	0	0	0	0	0	0	0	0	0	0	0	0	0	0	0	0	0	0	0	0	0	0	0	0	0	0	0	0	0	0	0
0	0	0	0	0	0	0	0	0	0	0	0	0	0	0	1.78283e-06	0	0	0	0	0	0	0	0	0	0	0	0	0	0	0	0	0	0	0	0	0	0	0	0	0	0	0	0	0	0	0	0	0	0
0	0	0	0	0	0	0	0	0	0	0	0	0	0	0	3.81047e-05	0	0	3.4318e-05	0	0	0	0	0	0	0	0	0	0	0	0	0	0	0	0	0.00032651	0	0	0	0	0	0	0	0	0	0	0	0	0	0
0	0	0	0	0	0	0	0	0	0	0	0	0	0	0	0	0	0	0	0	0	0	0	0	0	0	0	0	0	0	0	0	0	0	0	0	0	0	0	0	0	0	0	0	0	0	0	0	0	0
0	0	0	0	0	0	0.000987167	0	0	0	0	0	0	0	0	5.49319e-05	0	0.000187834	1.31753e-05	0	0	0	0	0	0	0	0	0	0	0	0	0	0	0	0	0	0	0	0	0	0	0	0	0	0	0	0	0	0	0
0	0	0	0	0	0	0	0	0	0	0	8.34725e-05	0	0	0	0	0	0	1.13954e-05	0	0	0	0	0	0	0	0	0	0	0	0	0	0	0	0	5.23465e-05	0	7.29193e-05	4.58918e-05	0	0	0	0	0	0	0	0	0	0	0
0	0	0	0	0	0	0	0	0	0	0	0	0	0	0	0	0	0	0	0	0	0	0	0	0	0	0	0	0	0	0	0	0	0	0	0	0	7.67494e-05	0	0	0	3	0	0	0	0	0	0	0	0
0	0	0	0	0	0	0	0	0	0	0	0	0	0	0	0	0	0	0	0	0	0	0	0	0	0	0	0	0	0	0	0	0	0	0	0	0	0	0	0.00027049	0	0	0	0	0	0	0	0	0	0
0	0	0	0	0	0	0.000270856	0	0	0	0	0	0	0	0	0	0	0	1.46829e-07	0	0	0	0	0	0	0	0	0	0	0	0	0	0	0	0	2.31909e-05	0	9.27573e-05	0	0	0	0	0	0	0	0	0	0	0	0
0	0	0	0	0	0	0	0	0	0	0	0	0	0	0	2.96807e-06	0	0	4.34123e-07	0	0	0	0	0	0	0	0	0	0	0	0	0	0	0	0	0	0	0.000124374	0	0.00212766	0	0.00120859	0	0	0	0	0	0	0	0
0	0	0	0	0	0	0	0	0	0	0	0	0	0	0	0	0	4.14746e-06	1.1701e-06	0	0	0	0	0	0	0	0	0	0	0	0	0	0	0	0	0.00225225	0	0	0	0	0	0.00351256	0.00170384	0	0	0	0	0	0	0
0	0	0	0	0	0	0	0	0	0	0	0	0	0	0	5.0989e-06	0	0.000419776	1.19245e-06	0	0	0	0	0	0	0	0	0	0	0	0	0	0	0	0	0	0	0.000266405	0	0	0	0	0	0	0	0	0	0	0	0
0	0	0	0	0	0	0	0	0	0	0	0	0	0	0	9.55458e-06	0	0	0	0	0	0	0	0	0	0	0	0	0	0	0	0	0	0	0	0	0	0	0	0	0	0	0	0	0	0	0	0	0	0
0	0	0	0	0	0	0	0	0	0	0	0	0	0	0	0	0	0	0	0	0	0	0	0	0	0	0	0	0	0	0	0	0	0	0	0	0	0	0	0	0	0	0	0	0	0	0	0	0	0
0	0	0	0	0	0.00186698	0.000205058	0	0	0	0	0.00100301	0.002079	0	0	4.73891e-06	0	0.0001292	5.81179e-05	0	0	0	0	0	0	0	0	0	0	0	0	0	0	0	0	0.00206612	0	0.000288625	0.000637339	0	0	0.00248008	0.00282648	0	0	0	0	0	0	0
0	0	0	0	0	1	0.000568182	0	0	0	0	0	0	0	0	3.71538e-06	0	0	2.52287e-05	0	0	0	0	0	0	0	0	0	0	0	0	0	0	0	0	8.2843e-05	0	0	0	0	0	0	0	0	0	0	0	0	0	0
0	0	0	0	0	0	0	0	0	0	0	0	0	0.00552486	0	1.10963e-06	0	0	0	0	0	0	0	0	0	0	0	0	0	0	0	0	0	0	0	0	0	0	0	0	0	0	0	0	0	0	0	0	0	0
0	0	0	0	0	0	0	0	0	0	0	0	0	0	0	7.56005e-07	0	0	0	0	0	0	0	0	0	0	0	0	0	0	0	0	0	0	0	0	0	0	0	0	0	0	0	0	0	0	0	0	0	0
0	0	0	0	0	0	0	0	0	0	0	0	0	0	0	0	0	0	0	0	0	0	0	0	0	0	0	0	0	0	0	0	0	0	0	0.000104965	0	0	0	0	0	0	0	0	0	0	0	0	0	0
0	0	0	0	0	0	0	0	0	0	0	0	0	0	0	2.55373e-06	0	0	0	0	0	0	0	0	0	0	0	0	0	0	0	0	0	0	0	5.24824e-05	0	0	0	0	0	0	0	0	0	0	0	0	0	0
0	0	0	0	0	0	0	0	0	0	0	0	0	0	0	0	0	0	0	0	0	0	0	0	0	0	0	0	0	0	0	0	0	0	0	0.000150534	0	0.000140406	0.000205745	0	0	0	0	0	0	0	0	0	0	0
0	0	0	0	0	0	0	0	0	0	0	0	0	0	0	0	0	0	0	0	0	0	0	0	0	0	0	0	0	0	0	0	0	0	0	5.24824e-05	0	0	0	0	0	0	0	0	0	0	0	0	0	0
0	0	0	0	0	0	0	0	0	0	0	0	0	0	0	0	0	0	0	0	0	0	0	0	0	0	0	0	0	0	0	0	0	0	0	0	0	0	0	0	0	0	0	0	0	0	0	0	0	0
0	0	0	0	0	0	0	0	0	0	0	0	0	0	0	8.58354e-07	0	0	0	0	0	0	0	0	0	0	0	0	0	0	0	0	0	0	0	0.000239129	0	0.000186562	0	0	0	0	0	0	0	0	0	0	0	9.48677e-05
0	0	0	0	0	0	0	0	0	0	0	0.000157406	0	0	0	0	0	7.71683e-06	0.000138302	0	0	0	0	0	0	0	0	0	0	0	0	0	0	0.00138537	0	0.000487457	0	0.000291064	0	0	0	0	0	0	0	0	0	0	0	0
0	0	0	0	0	0	0	0	0	0	0	0.000465983	0	0	0	0	0	0	0	0	0	0	0	0	0	0	0	0	0	0	0	0	0	0	0	0	0	0	0	0	0	0	0	0	0	0	0	0	0	0
0	0	0	0	0	0	0	0	0	0	0	0	0	0	0	0	0	0	0	0	0	0	0	0	0	0	0	0	0	0	0	0	0	0	0	0.000138557	0	0	0.000237586	0	0	0	0	0	0	0	0	0	0	0
0	0	0	0	0	0	0	0	0	0	0	0	0	0	0	0	0	0	0	0	0	0	0	0	0	0	0	0	0	0	0	0	0	0	0	0	0	0	1	0	0	0	0	0	0	0	0	0	0	0
0	0	0	0	0	0	0	0	0	0	0	0	0	0	0	0.000147345	0	0	0	0	0	0	0	0	0	0	0	0	0	0	0	0	0	0	0	0	0	0.00022802	0	0	0	0	0	0	0	0	0	0	0	0
0	0	0	0	0	0	0	0	0	0	0	0	0	0	0	0	0	0	3.55934e-08	0	0	0	0	0	0	0	0	0	0	0	0	0	0	0	0	0	0	0	0	0	0	0	0	0	0	0	0	8	0	6
0	0	0	0	0	0	0	0	0	0	0	0	0	0	0	0	0	0	0	0	0	0	0	0	0	0	0	0	0	0	0	0	0	0	0	0	0	0	0	0	0	0	0	0	0	0	0	0	0	0
0	0	0	0	0	0	0	0	0	0	0	0	0	0	0	0	0	0	0	0	0	0	0	0	0	0	0	0	0	2.06385e-05	0	0	0	0.000143678	0	0	0	0	0.000144561	0	0	0	0	0	0	0	0	0	0	0
0	0	0	0	0	0.00507368	0	0.00401855	0	0	0	0	0	0	0	0	0	0	0	0	0	0	0	0	0	0.00204256	0	0	0	0.00230763	0.00700853	0	0.00724638	0.0024805	0.0327682	0	0	0	0.000864427	0	0	0	0.000253405	0	0	0	0	0	0	0
0	0	0	0	0	0	0	0	0	0	0	0	0	0	0	0	0	0	0	0	0	0	0	0	0	0	0	0	0	0	0	0	0	0	0	0.000342989	0	0.000267224	0	0.000352486	0	10	0	0	0	0	0	1	0	0
0	0	0	0	0	0	0	0	0	0	0	0	0	0	0	3.97667e-05	0	0	0	0	0	0	0	0	0	0	0	0	0	0	0	0	0	0	0	0.0001612	0	4.42319e-05	5.20082e-05	0	0	0	0	0	0	0	0	0	0	0
0	0	0.00404858	0	0	0.00107124	0	0	0	0	0	0	0	0	0	0	0	4.59847e-07	0.000292629	0	0	0.000812249	0	0	0	0	0	0	0	0	0	0	0	0.000259001	0	0	0	0	0	0	0	0	0	0	0	0	0	0	0	0
0	0	0	0	0	0	0	0	0	0	0	0.00120482	0	0	0	0	0	0	0	0	0	0	0	0	0	0	0	0	0	0	0	0	0	0	0	0.000646599	0	0	0	0.000160824	0	0	0	0.00689655	0	0	0	0	0	0
0	0	0	0	0	0	0	0	0	0	0	0	0	0	0	0	0	0	0	0	0	0	0.000942908	0	0	0	0	0	0	0	0	0	0	0	0	0	0	3.12036e-05	0	0	0	0	0	0	0	0	0	0	0	0
0	0	0	0	0	0	0.000297796	0	0	0	0	0	0	0	0	1.19074e-06	0	0.000287418	0	0	0	0	0	0	0	0	0	0	0	0	0	0	0	0	0	0	0	0	0	0	0	0	0	0	0	0	0	0	0	0.00740741
0	0	0	0	0	0	0.000575705	0	0	0	0	0	0	0	0	1.50711e-05	0	0.00047381	1.3377e-05	0	0	0	0	0	0	0	0	0	0	0	0	0	0	0	0	0.000157447	0	0	0	0.00027049	0	0	0	0	0	0	0	0	0	0
0	0	0	0	0	0	0	0	0	0	0	0.000470921	0	0	0	0	0	0	2.17694e-06	0	0	0	0	0	0	0	0	0	0	0	0	0	0	0	0	0	0	0	0	0	0	0	0	0	0	0	0	0	0	0
0	0	0	0	0	0	0	0	0	0	0	0	0	0	0	0	0	0	0	0	0	0	0	0	0	0	0	0	0	0	0	0	0	0	0	0	0	0	0	0	0	0	0	0	0	0	0	0	0	0
0	0	0	0	0	0	0	0	0	0	0	0	0	0	0	0	0	0	0	0	0	0	0	0	0	0	0	0	0	0	0	0	0	0	0	0	0	0	7.25089e-06	0	0	0	5.90752e-05	0	0	0	0	0	0	0
0	0	0	0	0.0012837	0	0	0	0	0	0	0	0	0	0	0	0	0	0	0	0	0	0	0	0	0	0	6.47362e-06	0	0	0	0	0	0	0	0	0	0	0	0	0	0	0	0	0	0	0	0	0	0
0	0	0	0	0	0	0	0	0	0	0	0	0	0	0	0.000113958	0	0	0	0	0	0	0	0	0	0	0	0	0	0	0	0	0	0	0	0	0	0	0	0	0	0	0	0	0	0	0	0	0	0
0	0	0	0	0	0	0	0	0	0	0	0	0	0	0	0	0	0	1.59224e-05	0	0	0	0	0	0	0	0	0	0	0	0	0	0	0	0	0	0	0	0	0	0	0	0	0	0	0	0	0	0	0
0	0	0	0	0	0	0	0	0	0	0	0	0	0	0	0	0	0	0	0	0	0	0	0	0	0	0	0	0	0	0	0	0	0	0	0	0	0	0	0	0	0	0	0	0	0	0	0	0	0
0	0	0	0	0	0	0	0	0	0	0	0	0	0	0	6.80288e-06	0	0	4.16931e-06	0	0	0	0	0	0	0	0	0	0	0	0	0	0	0	0	0	0	0	0	0	0	0	0	0	0	0	0	0	0	0
0	0	0	0	0	0	0.000706547	0	0	0	0	0.000677048	0	0	0	6.74633e-05	0	0.00033103	3.39552e-05	0	0	0	0	0	0	0	0.166667	0	0	0	0	0.000282966	0	0	0.00451648	0.000368326	0	0.000595407	0	0	0	0	0	0	0	0	0	0	0	0
0	0	0	0	0	0	0	0	0	0	0	0	0	0	0	0	0.00443459	0	0	0	0	0	0	0	0	0	0	0	0	0	0	0	0	0	0	0	0	0	0	0	0	0	0	0	0	0	0	0	0	0
0	0	0	0	0	0	0	0	0	0	0	0	0	0	0	2.06489e-05	0	0	0	0	0	0	0	0	0	0	0	0	0	0	0	0	0	0	0	5.24824e-05	0	0	0	0	0	0	0	0	0	0	0	0	0	0
0	0	0	0	0	0	0	0	0	0	0	0	0	0	0	0	0	0	0	0	0	0	0	0	0	0	0	0	0	0	0	0	0	0	0	0	0	0	0	0	0	0	0	0	0	0	0	0	0	0
0	0	0	0	0	0	0	0	0	0	0	0.000172831	0.00102249	0	0	2.12826e-05	0.0178571	0	7.8303e-07	0	0	0	0	0	0	0	0	0	0	0	0	0	0	0	0	0.000204028	0	0.000566192	0	0.00067082	0	0.00286123	0	0.00717703	0	0.025641	0	0.000108119	0	0
0.00789474	0	0.00520833	0	0	81	0.0241935	0	0	0	0	0.00852713	0.00406504	0	0	0	0	0.018807	0.00511455	0	0	0	0	0	0	0	0	0	0	0	0	0	0	0	0	0.000963855	0	0.00164511	554	0.00406504	0	84	77	0	0	0	0	0	0	1
0	0	0	0	0	0	0	0	0	0	0	0	0	0	0	0	0	0	0	0	0	0	0	0	0	0	0	0	0	0	0	0	0	0	0	0	0	0	0	0	0	0	0	0	0	0	0	0	0	0
0	0	0	0	0	0	0	0	0	0	0	0	0	0	0	0	0	0	3.19208e-07	0	0	0	0	0	0	0	0	0	0	0	0	0	0	0	0	6.16566e-05	0	9.53556e-05	0	0	0	0	0	0	0	0	0	0	0	0
0	0	0	0	0	0	0	0	0	0	0	0	0	0	0	0	0	0.000248756	0	0	0	0	0	0	0	0	0	0	0	0	0	0	0	0	0	0.000106474	0	0	0	0	0	0	0	0	0	0	0	0	0	0
0	0	0	0	0	0	0	0	0	0	0	0	0	0	0	0	0	0	0.000410024	0	0	0	0	0	0	0	0	0	0	0	0	0	0	0	0	0	0	0	0	0	0	0	0	0	0	0	0	0	0	0
0	0	0	0	0	0	0	0	0	0	0	0	0	0	0	0	0	0	1.88977e-07	0	0	0	0	0	0	0	0	0	0	0	0	0	0	0	0	0.000183201	0	0.000181884	0.000597891	0	0	0	0	0	0	0	0	0	0	0
0	0	0	0	0	0	0.000493583	0	0	0	0	0	0	0	0	2.5201e-05	0	0	0	0	0	0	0	0	0	0	0	0	0	0	0	0	0	0	0	0.000285714	0	0	0	0	0	0	0	0	0	0	0	0	0	0
0	0	0	0	0	0	0	0	0	0	0	0.000241313	0.000559597	0	0	0.000148144	0.00656085	0	0	0	0	0	0	0	0	0	0	0	0	0	0	0	0	0	0	0	0	0.000203232	7.76812e-05	0	0	0.000150716	0.000381388	0	0	0.00140548	0	0	0	0
0	0	0	0	0	0	0	0	0	0	0	0	0	0	0	6.80288e-06	0	0	4.16931e-06	0	0	0	0	0	0	0	0	0	0	0	0	0	0	0	0	0	0	0	0	0	0	0	0	0	0	0	0	0	0	0
0	0	0	0	0	0	0	0	0	0	0	0.000285714	0	0	0	2.27679e-06	0	0	0	0	0	0	0	0	0	0	0	0	0	0	0	0	0	0	0	0.000273069	0	0	0.000331853	0.000143677	0	0	0.000735294	0	0	0	0	0	0	0
0	0	0	0	0	0	0	0	0	0	0	0	0	0	0	0	0	0	0	0	0	0	0	0	0	0	0	0	0	0	0	0	0	0	0	0	0	1.40558e-05	3	0	0	2	0	0	0	0	0	0	0	3
0	0	0	0	0	0	0.000493583	0	0	0	0	0	0	0	0	7.5433e-05	0	0	6.30525e-06	0	0	0	0	0	0	0	0	0	0	0	0	0	0	0	0	0.000285714	0	0	0	0	0	0	0	0	0	0	0	0	0	0
0	0	0	0	0	0	0.000968054	0	0	0	0	0	0	0	0	0	0	0	0	0	0	0	0	0	0	0	0	0	0	0	0	0	0	0	0	0	0	3.83641e-05	10	0	0	0	0	0	0	0	0	0	0	0
0	0	0	0	0	0	0	0	0	0	0	0.000285714	0	0	0	8.91416e-07	0	0	0	0	0	0	0	0	0	0	0	0	0	0	0	0	0	0	0	0.000156039	0	0	1	0	0	0	0	0	0	0	0	0	0	0
0	0	0	0	0	0	0	0	0	0	0	0	0	0	0	0	0.01875	0	1.74408e-06	0	0	0	0	0	0	0	0	0	0	0	0	0	0	0	0	0	0	0	0	0	0	0	0	0	0	0	0	0	0	0
0	0	0	0	0	0	0	0	0	0	0	0	0	0	0	3.97606e-07	0	0	4.52555e-06	0	0	0	0	0	0	0	0	0	0	0	0	0	0	0	0	0	0	0	0	0	0	0	0	0	0	0	0	0	0	0
0	0	0	0	0	0	0	0	0	0	0	0	0	0	0	0	0	0	1.2368e-06	0	0	0	0	0	0	0	0	0	0	0	0	0	0	0	0	0	0	0	0	0	0	0	0	0	0	0	0	0	0	0
0	0	0	0	0	0	0	0	0	0	0	0.00140548	0	0	0	0	0	0.000891336	0.00201878	0	0	0	0	0	0	0	0	0	0	0	0	0	0	0	0	0.00131206	0	0	9	0.00027049	0	0	1	0	0	0	1	0	0	0
0	0	0	0	0	0	0	0	0	0	0	0	0	0	0	0	0	0	0	0	0	0	0	0	0	0	0	0	0	0	0	0	0	0	0	0	0.000128667	0	0	0	0	0	0	0	0	0	0	0	0	0
0	0	0	0	0	0	0	0	0	0	0	0	0	0	0	0	0	0	0	0	0	0	0	0	0	0	0	0	0	0	0	0	0	0	0	0	0	0	0	0	0	0	0	0	0	0	0	0	0	0
0	0	0	0	0	0	0	0	0	0	0	0	0	0	0	1.96393e-06	0	0	3.8647e-07	0	0	0	0	0	0	0	0	0	0	0	0	0	0	0	0	0	0	0	0	0	0	0	0	0	0	0	0	0	0	0
0	0	0	0	0	0	0	0	0	0	0	0	0	0	0	0	0	0	0	0	0	0	0	0	0	0	0	0	0	0	0	0	0	0	0	0	0	0	0	0	0	0	0	0	0	0	0	0	0	0
0	0	0	0	0	0	0	0	0	0	0	0	0	0	0	0	0	0	0	0	0	0	0	0	0	0	0	0	0	0	0	0	0	0	0	0.000532368	0	0	0	0	0	0	0	0	0	0	0	0	0	0
0	0	0	0	0	0	0	0	0	0	0	0	0	0	0	0	0	0	8.25056e-06	0	0	0	0	0	0	0	0	0	0	0	0	0	0	0	0	0	0	0	0	0	0	0	0	0	0	0	0	0	0	0
0	0	0	0	0	0	0	0	0	0	0	0	0	0	0	2.06489e-05	0	0	0	0	0	0	0	0	0	0	0	0	0	0	0	0	0	0	0	5.24824e-05	0	0	0	0	0	0	1	0	0	0	0	0	0	0
0	0	0	0	0	0	0	0	0	0	0	0	0	0	0	0	0	0	0.000199059	0	0	0	0	0	0	0	0	0	0	0	0	0	0	0	0	0	0	0	0	0	0	0	0	0	0	0	0	0	0	0
0	0	0	0	0	0	0.00146046	0	0	0	0	0.00055991	0	0	0	0.000244086	0.000816993	0.00165521	1.05682e-05	0	0	0	0	0	0	0	0	0	0	0	0	0	0	0	0	0	0	0.00023351	3	0	0	0	0	0	0	0	0	0	0	0
0	0	0	0	0	0	0	0	0	0	0	0	0	0	0	0	0	0	0	0	0	0	0	0	0	0	0	0	0	0	0	0	0	0	0	0	0	0	0	0	0	0	0	0	0	0	0	0	0	0
0	0	0	0	0	0	0	0	0	0	0	0	0	0	0	1.76636e-05	0	0	7.23034e-06	0	0	0	0	0	0	0	0	0	0	0	0	0	0	0	0	0	0	0	0	0	0	0	0	0	0	0	0	0	0	0
0	0	0	0	0	0	0	0	0	0	0	0	0	0	0	0	0	0	0	0	0	0	0	0	0	0	0	0	0	0	0	0	0	0	0	0	0	0	0	0	0	0	0	0	0	0	0	0	0	0
0	0	0	0	0	0	0	0	0	0	0	0	0	0	0	1.88398e-06	0	0	1.45888e-06	0	0	0	0	0	0	0	0	0	0	0	0	0	0	0	0	0	0	0	0	0	0	0	0	0	0	0	0	0	0	0
0	0	0	0	0	0	0	0	0	0	0	0	0	0	0	0	0	0.00010353	0	0	0	0	0	0	0	0	0	0	0	0	0	0	0	0	0	0	0	0	0	0	0	0	0	0	0	0	0	0	0	0
0	0	0	0	0	0	0	0	0	0	0	0	0	0	0	0	0	0	0	0	0	0	0	0	0	0	0	0	0	0	0	0	0	0	0	0	0	1.98889e-05	0	0	0	0	0	0	0	0	0	0.000668449	0	0.000318319
0	0	0	0	0	0	0	0	0	0	0	0	0	0	0	0	0	0	0	0	0	0	0	0	0	0	0	0	0	0	0	0	0	0	0	0	0	0	0	0	0	0	0	0	0	0	0	0	0	0
0	0	0	0	0	0	0	0	0	0	0	0	0	0	0	0	0	0	0	0	0	0	0	0	0	0	0	0	0	0	0	0	0	0	0	0	0	0.000138149	0	0	0	6	0	0	0	0	0	0	0	0
0	0	0	0	0	0	0	0	0	0	0	0	0	0	0	0.000583839	0	0	0	0	0	0	0	0	0	0	0	0	0	0	0	0	0	0	0	0.000215469	0	0.00012105	0	0	0	0	0	0	0	0	0	0	0	0
0	0	0	0	0	0	0	0	0	0	0	0	0	0	0	0	0	0	0	0	0	0	0	0	0	0	0	0	0	0	0	0	0	0	0	0.000214925	0	1.69856e-05	0	0	0	0	0	0	0	0.00440528	0	0	0	0.00034855
0	0	0	0	0	0	0	0	0	0	0	0	0	0	0	0	0	0	0.00012228	0	0	0	0	0	0	0	0	0	0	0	0	0	0	0	0	0	0	0	2	0	0	0	0	0	0	0	0	0	0	0
0	0	0	0	0	0	0	0	0	0	0	0	0	0	0	1.00665e-05	0	0	0	0	0	0	0	0	0	0	0	0	0	0	0	0	0	0	0	0.000208053	0	0.000856163	0	0	0	0	0	0	0	0	0	0	0	0
0	0	0	0	0	0	0.000297796	0	0	0	0	0	0	0	0	1.67964e-05	0	5.18378e-05	0	0	0	0	0	0	0	0	0	0	0	0	0	0	0	0	0	0	0	0	1	0	0	0	0	0	0	0	0	0	0	0
0	0	0	0	0	0	0	0	0	0	0	0	0	0	0	0	0	0	0	0	0	0	0	0	0	0	0	0	0	0	0	0	0	0	0	0	0	0	0	0	0	0	0	0	0	0	0	0	0	0
0	0	0	0	0	0	0	0	0	0	0	0.000285714	0	0	0	7.33632e-05	0	0	0	0	0	0	0	0	0	0	0	0	0	0	0	0	0	0	0	5.20131e-05	0	0	0.000285714	0.000215516	0	0	0	0	0	0	0	9.34579e-05	0	0
0	0	0	0	0	0	0.00320513	0	0	0	0	0.00302889	0.00629591	0	0	0	0	0	0	0	0	0	0	0	0	0	0	0	0	0	0	0	0	0	0	0	0	0	0	0	0	0	0	0	0	0	0	0	0	0
0	0	0	0	0	0	0	0	0	0	0	0	0	0	0	0	0	0	0	0	0	0	0	0	0	0	0	0	0	0	0	0	0	0	0	0	0	0	0	0	0	0	0	0	0	0	0	0	0	0
0	0	0	0	0	0	0	0	0	0	0	0	0	0	0	0	0	0.000381388	0	0	0	0	0	0	0	0	0	0	0	0	0	0	0	0	0	0	0	9.09419e-05	0	0	0	0	0	0	0	0	0	0	0	0
0	0	0	0	0	0	0	0	0	0	0	0	0	0	0	0	0	0	0	0	0	0	0	0	0	0	0	0	0	0	0	0	0	0	0	6.50164e-05	0	0.000428082	0	7.18385e-05	0	0	0	0	0	0	0	0.000186915	0	0
0	0	0	0	0	0	0.000212314	0	0	0	0	0	0	0	0	2.07053e-05	0	3.02321e-05	1.64007e-07	0	0	0	0	0	0	0	0	0	0	0	0	0	0	0	0	0.000283538	0	0.000565636	0	0	0	0	0	0	0	0	0	0	0	0
0	0	0	0	0	0	0.000322685	0	0	0	0	0	0	0	0	0	0	0.000357654	4.44161e-07	0	0	0	0	0	0	0	0	0	0	0	0	0	0	0	0	0	0	0	0	0	0	0	0	0	0	0	0	0	0	0
0	0	0	0	0	0	0	0	0	0	0	0	0	0	0	0	0	0	0	0	0	0	0	0	0	0	0	0	0	0	0	0	0	0	0	0	0	0	0	0	0	0	0	0	0	0	0	0	0	0
0	0	0	0	0	0	0	0	0	0	0	0.00055991	0	0	0	0.000148698	0	6.23506e-06	9.26776e-06	0	0	0	0	0	0	0	0	0	0	0	0	0	0	0	0	0.0022779	0	0.000778368	0	0	0	0	0	0	0	0	0	0	0	0
0	0	0	0	0	0	0	0	0	0	0	0.000702741	0	0	0	0	0	0	0	0	0	0	0	0	0	0	0	0	0	0	0	0	0	0	0	0.00020993	0	0	0	0.000540979	0	0	0	0	0	0	0	0	0	0
0	0	0	0	0	0	0	0	0	0	0	0	0	0	0	1.61579e-06	0	0	0	0	0	0	0	0	0	0	0	0	0	0	0	0	0	0	0	0.000539083	0	0.000186562	0	0	0	0	0	0	0	0	0	0	0	9.48677e-05
0.0285714	0	0	0	0	0	0.0103653	0	0	0	0	0.000848176	0	0	0	0	0	0.011077	0.000446006	0	0	0	0	0	0	0	0	0	0	0	0	0	0	0	0	0	0	0	0.000703844	0	0	0	0.00395557	0	0	0	0	0	0	0
0	0	0	0	0	0	0	0	0	0	0	0	0	0	0	0	0	8.51971e-06	0	0	0	0	0	0	0	0	0	0	0	0	0	0	0	0	0	0.000198477	0	0.000217552	0	0	0	0.000156936	0	0	0	0	0	0	0	0
0	0	0	0	0	0	0	0	0	0	0	0	0	0	0	7.0739e-05	0	0	0	0	0	0	0	0	0	0	0	0	0	0	0	0	0	0	0	0	0	3.89184e-05	0	0	0	0	0	0	0	0	0	0	0	1
0	0	0	0	0	0	0.00271845	0	0	0	0	0	0	0	0	0.000348347	0	0.0077513	0.000339781	0	0	0	0	0	0	0	0	0	0	0	0	0	0	0	0	0.000871841	0	0	0	0	0	0	0	0	0	0	0	0	0	0
0	0	0	0	0	0	0	0	0	0	0	0	0	0	0	0	0	0	0	0	0	0	0	0	0	0	0	0	0	0	0	0	0	0	0	0	0	0	0	0	0	0	0	0	0	0	0	0	0	0
0	0	0	0	0	0	0	0	0	0	0	0.000537057	0	0	0	3.19284e-05	0	0	0	0	0	0	0	0	0	0	0	0	0	0	0	0	0	0	0	0.000474768	0	0	0.000537051	0.000325732	0	0	0	0	0	0	0	0.000987488	0	0
0	0	0	0	0	0	0	0	0	0	0	0	0	0	0	0	0	0	0	0	0	0	0	0	0	0	0	0	0	0	0	1.4209e-05	0	0	0	0	0	0	0	0	0	0	0	0	0	0	0	0	0	0
0	0	0	0	0	0	0	0	0	0	0	0.00140548	0	0	0	2.27488e-06	0	0	0	0	0	0	0	0	0	0	0	0	0	0	0	0	0	0	0	0.000314895	0	0	0	0	0	0	0	0	0	0	0	3	0	0
0	0	0	0	0	0	0	0	0	0	0	0	0	0	0	0	0	0	0	0	0	0	0	0	0	0	0	0	0	0.00564974	0	0	0	0.00423729	0	0	0.000114528	0	0	0	0	0	0	0	0	0	0	0	0	0
0	0	0	0	0	0	0	0	0	0	0	0	0	0	0	1.24201e-05	0	0	0	0	0	0	0	0	0	0	0	0	0	0	0	0	0	0	0	0	0	0.000181884	0	0	0	0	0	0	0	0	0	0	0	0
0	0	0	0	0	0	0	0	0	0	0	0	0	0.00168067	0	0	0	0	0	0	0	0	0	0	0	0	0	0	0	0	0	0	0	0	0	0	0	0	0	0	0	0	0	0	0	0	0	0.000165536	0	0.000188466
0	0	0	0	0	0	0	0	0	0	0	0	0	0	0	0	0	0	0	0	0	0	0	0	0	0	0	0	0	0	0	0	0	0	0	0	0	0	0	7.18385e-05	0	0	0	0	0	0	0	0	0	0
0	0	0	0	0	0	0	0	0	0	0	0	0	0	0	0	0	0	0	0	0	0	0	0	0	0	0	0	0	0	0	0	0	0	0	0	0	0	0	0	0	0	0	0	0	0	0	0	0	0
0	0	0	0	0	0	0	0	0	0	0	0	0	0	0	0	0	0	0	0	0	0	0	0	0	0	0	0	0	0	0	0	0	0	0	0	0	0	0	0	0	0	0	0	0	0	0	0	0	0
0	0	0	0	0	0	0	0	0	0	0	0	0	0	0	0	0	0	0	0	0	0	0	0	0	0	0	0	0	0	0	0	0	0	0	0	0	0	0	0	0	0	0	0	0	0	0	0	0	0
0	0	0	0	0	0	0	0	0	0	0	0	0	0	0	0	0	0	0	0	0	0	0	0	0	0	0	0	0	0	0	0	0	0	0	0.00107817	0	2.07291e-05	0	0	0	2	0	0	0	0	0	0	0	0
0	0	0	0	0.0173724	0	0	0	0	0	0	0.000285714	0	0	0	2.70904e-05	0	0	6.5267e-05	0	0	0	0	0	0	0	0	0	0	0	0	0	0	0	0	9.1023e-05	0	0	4.22491e-05	0	0	0	0	0	0	0	0	9.34575e-05	0	0
0	0	0	0	0	0	0	0	0	0	0	0	0	0	0	0	0	0	1.93235e-07	0	0	0	0	0	0	0	0	0	0	0	0	0	0	0	0	0	0	0	0	0	0	0	0	0	0	0	0	0	0	0
0	0	0	0	0	0	0	0	0	0	0	0	0	0	0	0	0	0	2.09431e-05	0	0	0	0	0	0	0	0	0	0	0	0	0	0	0	0	0	0	0	0	0	0	0	0	0	0	0	0	0.00146843	0	0
0	0	0	0	0	0	0	0	0	0	0	0	0	0	0	0	0	0	1.42929e-05	0	0	0	0	0	0	0	0	0	0	0	0	0	0	0	0	0	0	0	0	0	0	0	0	0	0	0	0	0	0	0
0	0	0	0	0	0	0.00197433	0	0	0	0	0.000848176	0	0	0	1.48777e-06	0	0.00114377	0.00833886	0	0	0	0	0	0	0	0	0	0	0	0	0	0	0	0	0	0	0	3	0	0	0	19	0	0	0	0	0	0	0
0	0	0	0	0	0	0	0	0	0	0	0	0	0	0	0	0	0	0.00107678	0	0	0	0	0	0	0	0	0	0	0	0	0	0	0	0	0	0	0	0	0	0	0	0	0	0	0	0	0	0	0
0	0	0	0	0	0	0	0	0	0	0	0	0	0	0	8.04647e-06	0	0	5.32316e-07	0	0	0	0	0	0	0	0	0	0	0	0	0	0	0	0	0.000274801	0	0	0	0	0	0	0	0	0	0	0	0	0	0
0	0	0	0	0	0	0	0	0	0	0	0	0	0	0	0	0	0	3.15262e-06	0	0	0	0	0	0	0	0	0	0	0	0	0	0	0	0	0	0	0	0	0	0	0	0	0	0	0	0	0	0	0
0	0	0	0	0	0	0	0	0	0	0	0	0	0	0	3.32438e-06	0	5.82667e-05	2.23463e-05	0	0	0	0	0	0	0	0	0	0	0	0	0	0	0	0	3.79436e-05	0	5.97635e-05	0.000236795	0	0	0	0	0	0	0	0	0	0	0.000179991
0	0	0	0	0	0	0.000457247	0	0	0	0	0	0	0	0	0	0	0	6.88874e-06	0	0	0	0	0	0	0	0	0	0	0	0	0	0	0	0	1.30033e-05	0	0	0	0	0	0	0	0	0	0	0	0	0	0
0	0	0	0	0	0	0.000493583	0	0	0	0	0	0	0	0	0.000141035	0	3.57859e-05	0	0	0	0	0	0	0	0	0	0	0	0	0	0	0	0	0	0	0	0	0	0	0	0	0	0	0	0	0	0	0	0
0	0	0	0	0	0	0	0	0	0	0	0	0	0	0	3.50842e-07	0	0	0	0	0	0	0	0	0	0	0	0	0	0	0	0	0	0	0	0	0	1.29847e-06	0	0	0	0	0	0	0	0	0	0	0	0
0	0	0	0	0	0	0	0	0	0	0	0	0	0	0	0	0	0	0	0	0	0	0	0	0	0	0	0	0	0	0	0	0	0	0	0	0	0	0	0	0	0	0	0	0	0	0	0	0	0
0	0	0	0	0	0	0	0	0	0	0	0	0	0	0	0	0	0	0	0	0	0	0	0	0	0	0	0	0	0	0	0.000103215	0.000533049	0	0	0	0.000686813	0	0.000765312	0	0	0	0	0	0	0	0	0	0	0
0	0	0	0	0	0	0.000645369	0	0	0	0	0	0	0	0	6.0373e-05	0	0.00489725	4.44161e-07	0	0	0	0	0	0	0	0	0	0	0	0	0	0	0	0	0	0	0.000103645	0	0	0	0	0	0	0	0	0	0	0	0
0	0	0	0	0	0	0	0	0	0	0	0	0	0	0	0	0	0	1.08001e-06	0	0	0	0	0	0	0	0	0	0	0	0	0	0	0	0	0	0	0	0	0	0	0	0	0	0	0	0	0	0	0
0	0	0	0	0	0	0	0	0	0	0	0	0	0	0	0	0	0	0	0	0	0	0	0	0	0	0	0	0	0	0	0	0	0	0	0	0	0	0	0	0	0	0	0	0	0	0	0	0	0
0	0	0	0	0	0	0.00394867	0	0	0	0	0	0	0	0	0	0	0.00176544	0	0	0	0	0	0	0	0	0	0	0	0	0	0	0	0	0	0.000571429	0	0	0	0	0	0	0	0	0	0	0	0	0	0
0	0	0	0	0	0	0	0	0	0	0	0	0	0	0	0	0	0	0.000468504	0	0	0	0	0	0	0	0	0	0	0	0	0	0	0	0	0	0	0	0	0	0	0	0	0	0	0	0	0	0	0
0	0	0	0	0	0	0	0	0	0	0	0	0	0	0	0	0	0	0.000675294	0	0	0	0	0	0	0	0	0	0	0	0	0	0	0	0	0	0	0	0	0	0	0	0	0	0	0	0	0	0	0
0	0	0	0	0	0	0	0	0	0	0	0	0	0	0	0	0	0	0	0	0	0	0	0	0	0	0	0	0	0	0	0	0	0	0	4.89985e-05	0	9.54373e-05	0	0	0	0	0	0	0	0	0	0	0	0
0	0	0	0	0	0	0.00155909	0	0	0	0	0.00023546	0.000478698	0	0	0.000991293	0	0.00393139	2.17774e-05	0	0	0	0	0	0	0	0	0	0	0	0	0	0	0	0	0	0	0	0	0	0	0	0	0	0	0	0	0	0	0
0	0	0	0	0	0	0.0038835	0	0	0	0	0.00194932	0	0	0	0	0	0.00171376	0	0	0	0	0	0	0	0	0	0	0	0	0	0	0	0	0	0	0	0	5	0	0	0	0	0	0	0	0	0	0	0
0	0	0	0	0	0	0	0	0	0	0	0	0	0	0	2.06489e-05	0	0	0	0	0	0	0	0	0	0	0	0	0	0	0	0	0	0	0	5.24824e-05	0	0	0	0	0	0	0	0	0	0	0	0	0	0
0	0	0	0	0	0	0	0	0	0	0	0	0	0	0	0	0	0	0	0	0	0	0	0	0	0	0	0	0	0	0	0	0	0	0	0	0	0	0	0	0	0	0	0	0	0	0	0	0	0
0	0	0	0	0	0	0	0	0	0	0	0	0	0	0	0.000113958	0	0	0	0	0	0	0	0	0	0	0	0	0	0	0	0	0	0	0	0	0	0	0	0	0	0	0	0	0	0	0	0	0	0
0	0	0	0	0	0	0	0	0	0	0	0	0	0	0	0	0	0	2.82968e-05	0	0	0	0	0	0	0	0	0	0	0	0	0	0	0	0	0	0	0	0	0	0	0	0	0	0	0	0	0	0	0
0	0	0	0	0	0	0	0	0	0	0	0	0	0	0	0	0	0	0	0	0	0	0	0	0	0	0	0	0	0	0	0	0	0	0	0	0	2.07291e-05	0	0	0	0	0	0	0	0	0	0	0	0
0	0	0	0	0	0	0	0	0	0	0	0	0	0	0	3.22528e-05	0	0	0	0	0	0	0	0	0	0	0	0	0	0	0	0	0	0	0	0	0	0.00011227	0.000278242	0	0	0	0	0	0	0	0	0	0	0
0	0	0	0	0	0	0	0	0	0	0	0	0	0	0	2.63994e-05	0.00490196	0	0	0	0	0	0	0	0	0	0	0	0	0	0	0	0	0	0	0	0	0.000155674	5	0	0	0	0	0	0	0	0	0	0	0
0	0	0	0	0	0	0.000140917	0	0	0	0	0.000168748	0	0	0	0	0	0.000727972	0	0	0	0	0	0	0	0	0	0	0	0	0.00058077	0	0	0	0	0.00126792	0	0.000606711	0.000244601	0.00122775	0	0.000563399	0.000562904	0	0	0	0	0	0	0
0	0	0	0	0	0	0	0	0	0	0	0	0	0	0	0	0	0	0	0	0	0.000762225	0	0	0	0	0	0	0	0	0	0	0	0.000527915	0	0	0	0	0	0	0	0	0.000214259	0	0	0	0	0	0	0
0	0	0	0	0	0	0	0	0	0	0	0	0	0	0	9.12243e-05	0	0.00136612	2.37478e-06	0	0	0	0	0	0	0	0	0	0	0	0	0	0	0	0	0.000266568	0	0.000110192	0	0	0	0	0	2	0	0	0	0	0	1
0	0	0	0	0	0	0	0	0	0	0	0	0	0	0	0	0	8.00033e-06	0.000726356	0	0	0	0	0	0	0	0	0	0	0	0	0	0	0	0	0	0	0	0	0	0	0	0	0	0	0	0	0	0	0
0	0	0	0	0	0	0	0	0	0	0	0	0	0	0	0	0	0	0	0	0	0	0	0	0	0	0	0	0	0	0	0	0	0	0	0	0	0	0	0	0	0	0	0	0	0	0	0	0	0
0	0	0	0	0	0	0	0	0	0	0	0	0	0	0	0	0	0	0	0	0	0	0	0	0	0	0	0	0	0	0	0	0	0	0	0	0	1.68743e-05	0	0	0	0	0	0	0	0	0	0	0	0.000120395
0	0	0	0	0	0	0	0	0	0	0	0	0	0	0	0	0	1.69025e-05	0	0	0	0	0	0	0	0	0	0	0	0	0	0	0	0	0	0	0	0	0	0	0	0	0	0	0	0	0	0	0	0
0	0	0	0	0	0	0	0	0	0	0	0	0	0	0	0	0	0	0	0	0	0	0	0	0	0	0	0	0	0	0	0	0	0	0	0	0	0.000397219	0	0	0	0.0032538	0.00288046	0	0	0	0	0	0	0
0	0	0	0	0	0	0	0	0	0	0	0	0	0	0	0	0	0	0	0	0	0	0	0	0	0	0	0	0	0	0	0	0	0	0	5.37312e-05	0	5.09568e-05	0	0	0	0	0	0	0	0	0	0	0	0
0	0	0	0	0	0	0	0	0	0	0	0	0	0	0	8.51297e-05	0	0	0.000162299	7.71278e-05	0	5.15113e-06	0.000143926	0	0	0	0	0	0	0	0	0	0	0	0	0	0	0	0	0	0	0	0	0	0	0	0	0	0	0
0	0	0	0	0	0	0.000457247	0	0	0	0	0	0	0	0	8.25139e-05	0	1.77092e-05	0.000664758	0	0	0	0	0	0	0	0	0	0	0	0	0	0	0	0	0.000169043	0	0.000428082	0	0	0	0	0	0	0	0	0	0	0	0
0	0	0	0	0	0	0	0	0	0	0	0.000297619	0	0	0	3.71448e-05	0	0	1.64712e-07	0	0	0	0	0	0	0	0	0	0	0	0	0	0	0	0	0.000135483	0	0.000141294	0.000488998	0.000419756	0	0.000171999	0	0	0	0.00675676	0	0	0	0.000393852
0	0	0	0	0	0	0	0	0	0	0	0	0	0	0	1.13744e-06	0	0	0	0	0	0	0	0	0	0	0	0	0	0	0	0	0	0	0	5.24824e-05	0	0	0	0	0	0	0	0	0	0	0	0	0	0
0	0	0	0	0	0	0	0	0	0	0	0	0	0	0	0	0	0	0	0	0	0	0	0	0	0	0	0	0	0	0	0	0	0	0	2.83538e-05	0	4.35104e-05	0.000253935	0	0	0	0	0	0	0	0	0	0	0
0	0	0	0	0	0	0	0	0	0	0	0	0	0	0	3.75866e-05	0	0	1.08011e-07	0	0	0	0	0	0	0	0	0	0	0	0	0	0	0	0	0	0	3.89184e-05	0	0	0	0	0	0	0	0	0	0	0	2
0	0	0	0	0	0	0	0	0	0	0	0	0	0	0	0	0	0	0	0	0	0	0	0	0	0	0	0	0	0	0	0	0	0	0	0	0	0	0	0	0	0	0	0	0	0	0	0	0	0
0	0	0	0	0	0	0.000212314	0	0	0	0	0	0	0	0	2.07053e-05	0	3.02321e-05	1.64007e-07	0	0	0	0	0	0	0	0	0	0	0	0	0	0	0	0	0.000283538	0	0.000565636	0	0	0	0	0	0	0	0	0	0	0	0
0	0	0	0	0	0	0	0	0	0	0	0	0	0	0	3.91006e-07	0	0	0	0	0	0	0	0	0	0	0	0	0	0	0	0	0	0	0	0	0	0	0	0	0	0	0	0	0	0	0	0	0	0
0	0	0	0	0	0	0	0	0	0	0	0.000285714	0	0	0	2.30615e-05	0	0	9.50356e-06	0	0	0	0	0	0	0	0	0	0	0	0	0	0	0	0	0.000273069	0	0	0.000285713	0.000143677	0	0	0	0	0	0	0	0.000467287	0	0
0	0	0	0	0	0	0	0	0	0	0	0	0	0	0	0	0	0	0	0	0	0	0	0	0	0	0	0	0	0	0	0	0	0	0	0	0	0	0	0	0	0	0	0	0	0	0	0	0	0
0	0	0	0	0	0	0	0	0	0	0	0	0	0	0	0	0	0	0	0	0	0	0	0	0	0	0	0	0	0	0	0	0	0	0	0	0	0	0	0	0	0	0	0	0	0	0	0	0	0
0	0	0	0	0	0	0	0	0	0	0	0	0	0	0	0	0	0	0	0	0	0	0	0	0	0	0	0	0	0	0	0	0	0	0	0	0	7.67494e-06	0	0.000392465	0	0.000162641	0	0	0	0	0	0	0	0
0	0	0	0	0	0	0	0	0	0	0	0	0	0	0	1.54338e-05	0	0	0	0	0	0	0	0	0	0	0	0	0	0	0	0	0	0	0	0.000109266	0	0.000142123	0	0.000166029	0	2.04127e-05	0	0	0	0	0	0	0	0.000662706
0	0	0	0	0	0	0	0	0	0	0	0	0	0	0	0	0	0	6.13977e-08	0	0	0	0	0	0	0	0	0	0	0	0	0	0	0	0	8.66072e-05	0	7.02231e-05	0	0	0	0.000117674	0	0	0	0	0	0	0	0
0	0	0	0	0	0	0	0	0	0	0	0	0	0	0	0	0	0	0	0	0	0	0	0	0	0	0	0	0	0	0	0	0	0	0	0.000157447	0	0	0	0.000540979	0	0	0	0	0	0	0	0	0	0
0	0	0	0	0	0	0	0	0	0	0	0	0	0	0	0	0	0	0.000153248	0	0	0	0	0	0	0	0	0	0	0	0	0	0	0	0	0	0	0	0	0	0	0	0	0	0	0	0	0	0	0
0	0	0	0	0	0	0	0	0	0	0	0	0	0	0	0	0	0	0.000491593	0	0	0	0	0	0	0	0	0	0	0	0	0	0	0	0	0.00020993	0	0	0	0	0	0	0	0	0	0	0	0	0	0
0	0	0	0	0	0	0.000297796	0	0	0	0	0	0	0	0	0	0	0	3.55925e-06	0	0	0	0	0	0	0	0	0	0	0	0	0	0	0	0	0.000183201	0	0	0	0	0	0	0	0	0	0	0	0	0	0
0	0	0	0	0	0	0	0	0	0	0	0	0	0	0	2.96807e-06	0	0	4.34123e-07	0	0	0	0	0	0	0	0	0	0	0	0	0	0	0	0	0	0	0.000124374	0	0.00212766	0	0.00120859	0	0	0	0	0	0	0	0
0	0	0	0	0	0	0	0	0	0	0	0	0	0	0	0	0	0.000291232	0	0	0	0	0	0	0	0	0	0	0	0	0	0	0	0	0	0.000189508	0	0.000390241	0	0.00219203	0	0	0	0	0	0	0	0.000753577	0	0
0	0	0	0	0	0	0	0	0	0	0	0.000129082	0	0	0	0	0	0	0	0	0	0	0	0	0	0	0	0	0	0	0	0	0	0	0	7.80197e-05	0	0	0	0	0	0	0	0	0	0	0	0	0	0
0	0	0	0	0	0	0	0	0	0	0	0	0	0	0	9.57853e-05	0	0	0	0	0	0	0	0	0	0	0	0	0	0	0	0	0	0	0	0	0	0	0	0	0	0	0	0	0	0	0	0	0	0
0	0	0	0	0	0	0	0	0	0	0	0	0	0	0	0.000422496	0	0	3.60426e-05	0	0	0	0	0	0	0	0	0	0	0	0	0	0	0	0	0.000571429	0	0	0	0	0	0	0	0	0	0	0	0	0	0
0	0	0	0	0	0	0	0	0	0	0	0.000729927	0	0	0	0	0	0	0.0046729	0	0	0	0	0	0	0	0	0	0	0	0	0	0	0	0	0.000853364	0	0	0	0	0	0	0	0	0	0	0	0	0	0
0	0	0	0	0	0	0	0	0	0	0	0	0	0	0	4.44968e-06	0	1.36197e-05	0.00351966	0	0	0	0	0	0	0	0	0	0	0	0	0	0	0	0	0	0	0	0	0	0	0	0	0	0	0	0	0	0	0
0	0	0	0	0	0.00466511	0.00117493	0	0	0	0	0.000272554	0	0	0	2.68182e-06	0	0.00114907	0.00030339	0	0	0	0	0	0	0	0	0	0	0	0	0	0	0	0	0	0	9.748e-05	0.00192132	0	0	0.000500062	0.00373801	0	0	0	0	0	0	0
0	0	0	0	0	0	0	0	0	0	0	0	0	0	0	3.80344e-05	0	0	0	0	0	0	0	0	0	0	0	0	0	0	0	0	0	0	0	0	0	0	0	0	0	0	0	0	0	0	0	0	0	0
0	0	0	0	0	0	0	0	0	0	0	0	0	0	0	0	0	0	0	0	0	0	0	0	0	0	0	0	0	0	0	0	0	0	0	0.000113058	0	7.23892e-06	0	0	0	0	0	0	0	0	0	0	0	0
0	0	0	0	0	0	0	0	0	0	0	0.00169492	0	0	0	0	0	0	1.55545e-05	0	0	0	0	0	0	0	0	0	0	0	0	0	0	0	0	0.0012824	0	0.00181884	0.00169492	0	0	0	0	0	0	0	0	0	0	0
0	0	0	0	0	0	0.000268853	0	0	0	0	0	0	0	0	0.000122864	0	8.38492e-06	9.87846e-06	0	0	0	0	0	0	0	0	0	0	0	0	0	0	0	0	0	0	0	28	0	0	0	6	0	0	0	1	0	0	0
0	0	0	0	0	0	0	0	0	0	0	0	0	0	0	1.04874e-05	0	0	7.19857e-06	0	0	0	0	0	0	0	0	0	0	0	0	0	0	0	0	0	0	0	0	0	0	0	0	0	0	0	0	0	0	0
0	0	0	0	0	0	0	0	0	0	0	0.000285714	0	0	0	0	0	0	0	0	0	0	0	0	0	0	0	0	0	0	0	0	0	0	0	0.000299076	0	0	0	7.18385e-05	0	0	0	0	0	0	0	0	0	0
0	0	0	0	0	0	0	0	0	0	0	0	0	0	0	0	0	0	0	0	0	0	0	0	0	0	0	0	0	0	0	0	0	0	0	0.000285714	0	0	0	0	0	0	0	0	0	0	0	0	0	0
0	0	0	0	0	0	0.000623636	0	0	0	0	0	0.00143609	0	0	0.000105736	0	0	9.00843e-07	0	0	0	0	0	0	0	0	0	0	0	0	0	0	0	0	0	0	0	0	0	0	0	3	0	0	0	0	0	0	0
0	0	0	0	0	0	0	0	0	0	0	0	0	0	0	8.99645e-07	0	0	0	0	0	0	0	0	0	0	0	0	0	0	0	0	0	0	0	0	0	0	0	0	0	0	0	0	0	0	0	0	0	0
0	0	0	0	0	0	0	0	0	0	0	0	0	0	0	3.73214e-06	0	0	4.60067e-07	0	0	0	0	0	0	0	0	0	0	0	0	0	0	0	0	0.000106847	0	0	0	0	0	0	0	0	0	0	0	0.000146735	0	0.000644745
0	0	0	0	0	0	0	0	0	0	0	0	0	0	0	0	0	0	5.69638e-06	0	0	0	0	0	0	0	0	0	0	0	0	0	0	0	0	0	0	0	0	0	0	0	0	0.03125	0	0	0	0	0	0
0	0	0	0	0	0	0	0	0	0	0	0	0	0	0	0	0	0	0	0	0	0	0	0	0	0	0	0	0	0	0	0	0	0	0	0	0	0	0	0	0	0	0	0	0	0	0	0	0	0
0	0	0	0	0	0	0	0	0	0	0	0	0.0227273	0	0	7.79363e-05	0	0	0	0	0	0	0	0	0	0	0	0	0	0	0	0	0	0	0	0	0	0	0	0	0	0	0	0	0	0	0	0	0	0
0	0	0	0	0	0	0	0	0	0	0	0	0	0	0	0	0	0.002	0	0	0	0	0	0	0	0	0	0	0	0	0	0	0	0	0	0.000104965	0	0	0	0	0	0	0	0	0	0	0	0.00059453	0	0
0	0	0	0	0	0	0	0	0	0	0	0	0	0	0	0	0	0	0.000467486	0	0	0	0	0	0	0	0	0	0	0	0	0	0	0	0	0.000472342	0	0	0	0	0	0	0	0	0	0	0	0	0	0
0	0	0	0	0	0	0.000260078	0	0	0	0	0	0	0	0	0	0	0.000589633	4.40658e-06	0	0	0	0	0	0	0	0	0	0	0	0	0	0	2.82486e-06	0	0.000124007	0.000194234	3.76375e-05	0	0	0	0	0	0	0	0	0	0	0	0
0	0	0	0	0	0	0	0	0	0	0	0	0	0	0	0	0	0	0	0	0	0	0	0	0	0	0	0	0	0	0	0	0	0	0	3.42329e-05	0	1.68573e-05	0	0	0	0	0	0	0	0	0	0	0	0
0	0	0	0	0	0	0	0	0	0	0	0	0	0	0	0	0	5.82411e-05	0	0	0	0	0	0	0	0	0	0	0	0	0	0	0	0	0	0	0	0	0	0	0	0	0	0	0	0	0	0	0	0
0	0	0	0	0	0	0	0	0	0	0	0	0	0	0	0	0	0	0	0	0	0	0	0	0	0	0	0	0	0	0	0	0	0	0	0.000183201	0	0.00045471	0	0	0	0	0	0	0	0	0	0.00146843	0	0
0	0	0	0	0	0	0.00129259	0	0	0	0	0	0	0.000517331	0	0	0	0.00191277	0.000642272	0	0	0	0	0	0	0	0	0	0	0	0	0	0	0	0	1.28767e-05	0	3.86901e-05	0	0	0	0	0	0	0	0	0	0.00118671	0	0.00229906
0	0	0	0	0	0	0	0	0	0	0	0.000740192	0	0	0	0	0	0	3.06692e-05	0	0	0	0	0	0	0	0	0	0	0	0	0	0	0	0	0.000517913	0	0.000150316	4	0	0	0	0	0	0	0	0	0	0	0
0	0	0	0	0	0	0	0	0	0	0	0	0	0	0	6.17521e-06	0	0	0	0	0	0	0	0	0	0	0	1.24166e-05	0	0	0	2.76817e-05	0	0	0	0	0	0	0	0	0	0	0	0	0	0	0	5.21729e-05	0	2.39296e-05
0	0	0	0	0	0	0	0	0	0	0	0	0	0	0	6.59746e-06	0	0	0	0	0	0	0	0	0	0	0	0	0	0	0	0	0	0	0	5.67077e-05	0	0	0	0.000263365	0	0.000156936	0	0	0	0	0	0.000505559	0	0
0	0	0	0	0	0	0	0	0	0	0	0	0	0	0	0	0	0	0	0	0	0	0	0	0	0	0	0	0	0	0	0	0	0	0	9.7997e-05	0	0.000190875	0	0	0	0	0	0	0	0	0	0	0	0
0	0	0	0	0	0	0	0	0	0	0	0	0	0	0	0	0	0	1.64301e-05	0	0	0	0	0	0	0	0	0	0	0	0	0	0	0	0	0	0	0	0	0	0	0	0	0	0	0	0	0	0	0
0	0	0	0	0	0	0	0	0	0	0	0	0	0	0	0	0	0	0	0	0	0	0	0	0	0	0	0	0	0	0	0	0	0	0	0	0	0	0	0	0	0	0	0	0	0	0	0	0	0
0	0	0	0	0	0	0	0	0	0	0	0	0	0	0	0	0	0	2.07248e-06	0	0	0	0	0	0	0	0	0	0	0	0	0	0	0	0	0.000104026	0	0.000428082	0	0	0	0	0	0	0	0	0	0.00046729	0	0
0	0	0	0	0	0	0	0	0	0	0	0	0	0	0	0	0	0	0	0	0	0	0	0	0	0	0	0	0	0	0	0	0	0	0	0	0	0	0	0	0	0	0	0	0	0	0	0	0	0
0	0	0	0	0	0	0	0	0	0	0	0	0	0	0	0	0	0	0	0	0	0	0	0	0	0	0	0	0	0	0	0	0	0	0	0	0	0	0	0	0	0	0	0	0	0	0	0	0	0
0	0	0	0	0	0	0	0	0	0	0	0	0	0	0	0	0	0	0	0	0	0	0	0	0	0	0	0	0	0	0	0	0	0	0	0	0	0	0	0	0	0	0	0	0	0	0	0	0	0
0	0	0	0	0	0	0	0	0	0	0	0	0	0	0	0	0	0	0.000468504	0	0	0	0	0	0	0	0	0	0	0	0	0	0	0	0	0	0	0	0	0	0	0	0	0	0	0	0	0	0	0
0	0	0	0	0	0	0	0	0	0	0	0.0011976	0.00123077	0	0	0	0	0	0	0	0	0	0	0	0	0	0	0	0	0	0	0	0	0	0	0.000273108	0	0.000354839	0	0.000529311	0	0.000420433	0	0	0	0	0	0	0	0
0	0	0	0	0	0	0	0	0	0	0	0	0	0	0	0	0	0	0	0	0	0	0	0	0	0	0	0	0	0	0	0	0	0	0	0	0	0	0	0	0	0	0	0	0	0	0	0.000297263	0	0
0	0	0	0	0	0	0.0016791	0.0040864	0.00520833	0.00422833	0	0.00222152	0.00353357	0	0.025	0	0.00855264	0.000196591	0	0	0.00263158	0	0.0016478	0	0	0	0	0	0.00191571	0	0.00168122	0	0.00181412	7.61904e-06	0.00273557	0.00278552	0	0.00118159	0	0	0	45	0	0	0	0	0	0	0	0
0	0	0	0	0	0	0	0	0	0	0	0	0	0	0	0	0	0	0	0	0	0	0	0	0	0	0	0	0	0	0	0	0	0	0	0	0	0	1	0	0	0	0	0	0	0	0	0	0	0
0	0	0	0	0	0	0	0	0	0	0	0	0.00406504	0.00290698	0	8.06376e-06	0	0	8.50625e-07	0	0	0	0	0	0	0	0	0	0	0	0	0	0	0	0	0.00107817	0	0.000124374	0	0.00212766	0	0.00227499	0	0	0	0	0	0.000723589	0	0.000284603
0	0	0	0	0	0	0	0	0	0	0	0.000748503	0	0	0	0	0	0	3.34568e-06	0	0	0	0	0	0	0	0	0	0	0	0	0	0	0	0	0.000907323	0	0.00095723	0.000380921	0	0	0	0	0	0	0	0	0	0	0
0	0	0	0	0	0	0	0	0	0	0	0	0	0	0	0	0	0	0	0	0	0	0	0	0	0	0	0	0	0	0	0	0	0	0	0	0	0	0	0	0	0	0	0	0	0	0	0	0	0
0	0	0	0	0	0	0.000374392	0.000990099	0	0	0	0	0	0	0	6.31485e-06	0	0.000107122	0	0	0	0	8.8621e-05	0	0	0	0	0	0	0	0	9.0689e-05	0	0	0.00078884	0.000355668	0	0.000478324	0.000339218	0	0	0.000397832	0.000523376	0	0	0	0	0	0	0
0	0	0	0	0	0	0	0	0	0	0	0	0	0	0	0	0	4.42479e-06	0.000298688	0	0	0	0	0	0	0	0	0	0	0	0	0	0	0	0	0	0	0	0	0	0	0	0	0	0	0	0	0	0	0
0	0	0	0	0	0	0	0	0	0	0	0	0	0	0	0	0	0	0	0	0	0	0	0	0	0	0	0	0	0	0	0	0	0	0	0	0	0	0	0	0	0	0	0	0	0	0	0	0	0
0	0	0	0	0	0	0	0	0	0	0	0	0	0	0	0	0	0	0	0	0	0	0	0	0	0	0	0	0	0	0	0	0	0	0	0.0017659	0	4.21858e-05	0	0	0	0	0	0	0	0	0	0	0	0
0	0	0	0	0	0	0	0	0	0	0	0.00140548	0	0	0	0	0	0	0	0	0	0	0	0	0	0	0	0	0	0	0	0	0	0	0	0.00020993	0	0	0	0	0	0	0	0	0	0	0	0	0	0
0	0	0	0	0	0	0	0	0	0	0	0	0	0	0	0	0	0	0	0	0	0	0	0	0	0	0	0	0	0	0	0	0	0	0	0	0	0	0	0	0	0	0	0.00438596	0	0	0	0	0	0
0	0	0	0	0	0	0	0	0	0	0	0	0	0	0	1.55442e-06	0	0	0	0	0	0	0	0	0	0	0	0	0	0	0	0	0	0	0	9.16003e-05	0	0.000181884	0.000983279	0	0	0	0	0	0	0	0	0	0	0
0	0	0	0	0	0	0	0	0	0	0	0.000443459	0	0	0	0	0	0	0	0	0	0	0	0	0	0	0	0	0	0	0	0	0	0	0	0	0	6.67525e-05	0.000237375	0	0	0	0	0	0	0.0040568	0	0	0	0
0	0	0	0	0	0	1.72588e-05	0	0	0	0	0	0	0	0	0	0	7.58765e-06	2.81776e-08	0	0	0	0	0	0	0	0	0	0	0	0	0	0	0	0	0	0	0	0	0	0	0	0	0	0	0	0	0	0	0
0	0	0	0	0	0	0.000297796	0	0	0	0	0	0	0	0	1.67964e-05	0	5.17786e-05	0	0	0	0	0	0	0	0	0	0	0	0	0	0	0	0	0	0	0	0	0	0	0	0	0	0	0	0	0	0	0	0
0	0	0	0	0	0	0	0	0	0	0	0	0	0	0	0	0	0	0	0	0	0	0	0	0	0	0	0	0	0	0	0	0	0	0	0	0	0	0	0	0	0	0	0	0	0	0	0	0	0
0	0	0	0	0	0	4.43567e-05	0	0	0	0	0.000274935	0	0	0	5.10562e-06	0	0	1.90211e-06	3.10588e-05	0	1.1125e-06	0	0	0	0	0	0	0	0	0	0	0	0	0	0.00045049	0	0.000161128	8.53527e-05	0	0	0	0	0	0	0	0	0	0	0
0	0	0	0	0	0	0	0	0	0	0	0	0	0	0	0	0	0	0	0	0	0	0	0	0	0	0	0	0	0	0	0	0	0	0	0	0	0	0	0	0	0	0	0	0	0	0	0	0	0
0	0	0	0	0	0	0	0	0	0	0	0	0	0	0	1.09664e-05	0	0	8.39501e-05	0	0	0	0	0	0	0	0	0	0	0	0	0	0	0	0	0	0	7.23892e-06	0	0	0	0	0	0	0	0	0	0	0	0
0	0	0	0	0	28	0	0	0	0	0	0.00239808	0	0	0	0	0	0	2.4847e-05	0	0	0	0	0	0	0	0	0	0	0	0	0	0	0	0	0.000539083	0	0.00116083	30	0	0	0	0	0	0	0	0	0	0	0
0	0	0	0	0	0	0	0	0	0	0	0	0	0	0	0	0	0	4.17432e-07	0	0	0	0	0	0	0	0	0	0	0	0	0	0	0	0	0	0	0	0	0	0	0	0	0	0	0	0	0	0	0
0	0	0	0	0	0	0	0	0	0	0	0	0	0	0	0	0	0	0	0	0	0	0	0	0	0	0	0	0	0	0	0	0	0	0	0	0	0	0	0	0	0	0.000312207	0	0	0	0	0	0	0
0	0	0	0	0	0	0	0	0	0	0	0	0	0	0	6.23704e-07	0	0	3.40522e-06	0	0	0	0	0	0	0	0	0	0	0	0	0	0	0	0	0	0	0	0	0	0	0	0	0	0	0	0	0	0	0
0	0	0	0	0	0	0	0	0	0	0	0	0	0	0	0	0	0	0	0	0	0	0	0	0	0	0	0	0	0	0	0	0	0	0	0	0	3.94424e-05	4.42674e-05	0	0	0	0	0	0	0	0	0	0	0
0	0	0	0	0	0	0	0	0	0	0	0	0	0	0	0	0	0	0	0	0	0	0	0	0	0	0	0	0	0	0	0	0	0	0	0	0	4.57386e-05	0	0	0	0	0	0	0	0	0	0	0	0
0	0	0	0	0	0	0	0	0	0	0	0	0	0	0	0	0	0	0	0	0	0	0	0	0	0	0	0	0	0	0	0	0	0	0	0	0	0	0	0	0	0	0	0	0	0	0	0	0	0
0	0	0	0	0	0	0	0	0	0	0	0	0	0	0	0	0	0	0	0	0	0	0	0	0	0	0	0	0	0	0	0	0	0	0	0	0	0	0	0	0	0	0	0	0	0	0	0	0	0
0	0	0	0	0	0	0	0	0	0	0	0	0	0	0	7.72461e-07	0	0	0	0	0	0	0	0	0	0	0	0	0	0	0	0	0	0	0	0.000183201	0	0	0	0	0	0	0	0	0	0	0	0	0	0
0	0	0	0	0	0	0	0	0	0	0	0	0	0	0	0	0	0	0	0	0	0	0	0	0	0	0	0	0	0	0	0	0	0	0	5.24824e-05	0	0	0	0	0	0	0	0	0	0	0	0	0	0
0	0	0	0	0	0	0	0	0	0	0	0.000407664	0	0	0	4.04148e-06	0	0	7.65569e-07	0	0	0	0	0	0	0	0	0	0	0	0	0	0	0	0	0.000149491	0	0	0.000407662	0	0	0	0	0	0	0	0	0	0	0
0	0	0	0	0	0	0	0	0	0	0	0	0	0	0	6.76012e-07	0	1.32464e-05	0	0	0	0	0	0	0	0	0	0	0	0	0	0	0	0	0	0	0	0.000663331	0	0	0	0.000142187	0	0	0	0	0	0	0	0
0	0	0	0	0	0	0	0	0	0	0	0	0	0	0	0	0	0	0	0	0	0	0	0	0	0	0	0	0	0	0	0	0	0	0	0	0	8.09041e-06	0	0	0	3	0	0	0	0	0	0	0	0
0	0	0	0	0	0	0	0	0	0	0	0	0	0	0	0	0	0	0	0	0	0	0	0	0	0	0	0	0	0	0	0	0	0	0	0	0	0	0	0	0	0	0	0	0	0	0	0	0	0
0	0	0	0	0	0	0	0	0	0	0	0	0	0	0	0	0	0	0	0	0	0	0	0	0	0	0	0	0	0	0	0	0	0	0	0	0	0.000186562	0	0	0	0	0	0	0	0	0	0.000723587	0	0.000379471
0	0	0	0	0	0	0	0	0	0	0	0	0	0	0	0	0	0	0	0	0	0	0	0	0	0	0	0	0	0	0	0	0	0	0	0	0	0	0	0	0	0	0	0	0	0	0	0	0	0
0	0	0	0	0	0	0	0	0	0	0	0	0	0	0	0	0	0	0	0	0	0	0	0	0	0	0	0	0	0	0	0	0	0	0	0.000113415	0	0.000108776	0.000454675	0	0	0	0	0	0	0	0	0	0	0
0	0	0	0	0	0	0	0	0	0	0	0	0	0	0	0	0	0	9.01175e-06	0	0	0	0	0	0	0	0	0	0	0	0	0	0	0	0	0	0	0.000221877	0	0	0	0	0	0	0	0	0	0	0	0
0	0	0	0	0	0	0	0	0	0	0	0	0	0	0	0	0	0	2.46905e-06	0	0	0	0	0	0	0	0	0	0	0	0	0	0	0	0	0.000285714	0	0	0	0	0	0	0	0	0	0	0	0	0	0
0	0	0	0	0	0	0	0	0	0	0	0	0	0	0	0	0	0	1.02629e-07	0	0	0	0	0	0	0	0	0	0	0	0	0	0	0	0	0	0	0	0	0	0	0	0	0	0	0	0	0	0	0
0	0	0	0	0	0	0	0	0	0	0	0	0	0	0	0	0	0	0	0	0	0	0	0	0	0	0	0	0	0	0	0	0	0	0	0	0	8.29163e-05	2	0	0	0	0	0	0	0	0	0	0	0
0	0	0	0	0	0	0	0	0	0	0	0	0	0	0	0	0	9.18046e-07	5.90551e-07	0	0	0	0	0	0	0	0	0	0	0	0	0	0	0	0	0	0	0	0	0	0	0	0	0	0	0	0	0	0	0
0	0	0	0	0	0	0	0	0	0	0	0	0	0	0	0	0	0	0	0	0	0	0	0	0	0	0	0	0	0	0	0	0	0	0	0	0	0	2	0	0	0	0	0	0	0	0	0	0	0
0	0	0	0	0	0	0	0	0	0	0	0	0	0	0	0	0	0	0	0	0	0	0	0	0	0	0	0	0	0	0	0	0	0	0	0	0	0	0	0	0	0	0	0	0	0	0	0	0	0
0	0	0	0	0	0	0.000322685	0	0	0	0	0	0	0	0	2.64966e-06	0	0	0	0	0	0	0	0	0	0	0	0	0	0	0	0	0	0	0	0	0	2.07291e-05	0	0	0	0	0	0	0	0	0	0	0	9.48677e-05
0	0	0	0	0	0	0	0	0	0	0	0	0	0	0	3.91006e-07	0	0	0	0	0	0	0	0	0	0	0	0	0	0	0	0	0	0	0	0	0	0	0	0	0	0	0	0	0	0	0	0	0	0
0	0	0	0	0	0	0.000457247	0	0	0	0	0	0	0	0	0	0	0	0	0	0	0	0	0	0	0	0	0	0	0	0	0	0	0	0	0.000169043	0	0	0	0	0	0	0	0	0	0	0	0	0	0
0	0	0	0	0	0	0	0	0	0	0	0	0	0	0	0	0	0	0	0	0	0	0	0	0	0	0	0	0	0	0	0	0	0	0	0	0	0	0	0	0	0	0	0	0	0	0	0	0	0
0	0	0	0	0	0	0	0	0	0	0	0	0	0	0	0.000165738	0	0	0.00136224	0	0	0	0	0	0	0	0	0	0	0	0	0	0	0	0	0.000129284	0	0	0	0	0	0	0	0	0	0	0	0	0	0
0	0	0	0	0	0	0	0	0	0	0	0	0	0	0	0	0	0	0	0	0	0	0	0	0	0	0	0	0	0	0	0	0	0	0	0.000149986	0	0.000216639	0	0	0	0	0	0	0	0	0	0	0	0
0	0	0	0	0	0	0	0	0	0	0	0	0	0	0	0	0	0	5.69638e-06	0	0	0	0	0	0	0	0	0	0	0	0	0	0	0	0	0	0	0	0	0	0	0	0	0.03125	0	0	0	0	0	0
0	0	0	0	0	0	0	0	0	0	0	0	0	0	0	2.00948e-06	0	0	0	0	0	0	0	0	0	0	0	0	0	0	0	0	0	0	0	0	0	0	0	0	0	0	0	0	0	0	0	0	0	0
0	0	0	0	0	0	0	0	0	0	0	0	0	0	0	5.83144e-07	0	0	0	0	0	0	0	0	0	0	0	0	0	0	0	0	0	0	0	0.000244739	0	0.000173805	0.00038465	0	0	0	0	0	0	0	0	0	0	0
0	0	0	0	0	0	0.000274198	0	0	0	0	0.000235018	0	0	0	0	0	0	0	0	0	0	0	0	0	0	0	0	0	0	0	0	0	0	0	9.90902e-05	0	0.000103254	6	3.12345e-05	0	0	0	0	0	0	0	2	0	1
0	0	0	0	0	0	0	0	0	0	0	0	0	0	0	0	0	0	0	0	0	0	0	0	0	0	0	0	0	0	0	0	0	0	0	0	0	0.000163871	0	0	0	0	0	0	0	0	0	0	0	0
0	0	0	0	0	0	0	0	0	0	0	0	0	0	0	0	0	0	0	0.000102259	0	0	0	0	0	0	0	0	0	0	0	0	0	0	0	0	0	0	2	0	0	0	0	0	0	0	0	0	0	0
0	0	0	0	0	0	0	0	0	0	0	0	0	0	0	0	0	0.00010367	0	0	0	0	0	0	0	0	0	0	0	0	0	0	0	0	0	0	0	0	0	0	0	0	0	0	0	0	0	0	0	0
0	0	0	0	0	0	0	0	0	0	0	0	0	0	0	0	0	0	0	0	0	0	0	0	0	0	0	0	0	0	0	0	0	0	0	0.00020993	0	0	1	0	0	0	0	0	0	0	0	0	0	0
0	0	0	0	0	0	0	0	0	0	0	0	0	0	0	4.81176e-05	0	0	7.78281e-05	0	0	0	0	0	0	0	0	0	0	0	0	0	0	0	0	0	0	0	0	0.000184349	0	2	0	0	0	0	0	0	0	0
0	0	0	0	0	0	0	0	0	0	0	0	0	0	0	0	0	0	0	0	0	0	0	0	0	0	0	0	0	0	0	0	0	0	0	0	0	0.000143432	0	0	0	0.000201027	0	0	0	0	0	0	0	0
0	0	0	0	0	0	0	0	0	0	0	0	0	0	0	1.10202e-06	0	0	0	0	0	0	0	0	0	0	0	0	0	0	0	0	0	0	0	0	0	0	0	0	0	0	0	0	0	0	0	0	0	0
0	0	0	0	0	0	0	0	0	0	0	0	0	0	0	8.86253e-06	0	4.01584e-06	5.67033e-06	0	0	0	0	0	0	0	0	0	0	0	0	0	0	0	0	0	0	0.000103645	0	0	0	0	0	0	0	0	0	0	0	0
0	0	0	0	0	0	0	0	0	0	0	0.000748503	0	0	0	0	0	0	0	0	0	0	0	0	0	0	0	0	0	0	0	0	0	0	0	0.000170123	0	4.35104e-05	0	0	0	0.000313872	0	0	0	0	0	0	0	0.000201815
0	0	0	0	0	0	0	0	0	0	0	0	0	0	0	0	0	0	0	0	0	0	0	0	0	0	0	0	0	0	0	0	0	0	0	0	0	0.000151583	0	0	0	0	0	0	0	0	0	0	0	0
0	0	0	0	0	0	0.000632911	0	0	0	0	0.00143781	0	0.00208768	0	4.07932e-05	0	0	5.65517e-06	0	0	0	0	0	0	0	0	0	0	0	0	0	0	0	0	0.0008547	0	0.000218495	0	0	0	0	0	0	0	0	0	0.00177725	0	0.000608273
0	0	0	0	0	0	0	0	0	0	0	0	0	0	0	0	0	0	2.42624e-05	0	0	0	0	0	0	0	0	0	0	0	0	0	0	0	0	0	0	0	0	0	0	0	0	0	0	0	0	0	0	0
0	0	0	0	0	0	0	0	0	0	0	0	0	0	0	8.99298e-07	0	0	0	0	0	0	0	0	0	0	0	0	0	0	0	0	0	0	0	0	0	0	0	0	0	5	0	0	0	0	0	0	0	3
0	0	0	0	0	0	0	0	0	0	0	0	0	0	0	1.82669e-06	0	0	8.90036e-07	0	0	0	0	0	0	0	0	0	0	0	0	0	0	0	0	0.000539083	0	0.000103645	0	0	0	2	0	0	0	0	0	0	0	0
0	0	0	0	0	0	0	0	0	0	0	0	0.00406504	0	0	0	0	0	8.54823e-07	0	0	0	0	0	0	0	0	0	0	0	0	0	0	0	0	0	0	0.000476769	0	0.00212766	0	0.0022039	0.00282326	0	0	0	0	0	0	0
0	0	0	0	0	0	0	0	0	0	0	0.00169492	0	0	0	0	0	0	1.55545e-05	0	0	0	0	0	0	0	0	0	0	0	0	0	0	0	0	0.0012824	0	0.00181884	0	0	0	0	0	0	0	0	0	0	0	0
0	0	0	0	0	0	0	0	0	0	0	0	0	0	0	0	0	0	0	0	0	0	0	0	0	0	0	0	0	0	0	0	0	0	0	0.000104965	0	0	0	0	0	0	0	0	0	0	0	0	0	0
0	0	0	0	0	0	0	0	0	0	0	0	0	0	0	3.42549e-05	0	0	0.00016709	0	0	0	0	0	0	0	0	0	0	0	0	0	0	0	0	0	0	0	0	0	0	0	0	0	0	0	0	0	0	0
0	0	0.0163934	0	0	1	0	0	0	0	0	0.00163043	0.0010582	0	0	7.19782e-06	0	0.00121439	0.0133598	0	0	0	0	0	0	0	0	0	0	0	0	0	0	0	0	0.0012913	0	0.00232166	1	0.000719938	0	46	1	0	0	2	0	0	0	0
0	0	0	0	0	0	0	0	0	0	0	0	0	0	0	0	0	0	3.08294e-05	0	0	0	0	0	0	0	0	0	0	0	0	0	0	0	0	0	0	0	0	0	0	0	0	0	0	0	0	0	0	0
0	0	0	0	0	0	0	0	0	0	0	0	0	0	0	0	0	0	4.84923e-07	0	0	0	0	0	0	0	0	0	0	0	0	0	0	0	0	0	0	5.93963e-07	0	0	0	0	0	0	0	0	0	0	0	0
0	0	0	0	0	0	0	0	0	0	0	0	0	0	0	0	0	0	9.01175e-06	0	0	0	0	0	0	0	0	0	0	0	0	0	0	0	0	0	0	0.000221877	0	0	0	0	0.000369004	0	0	0	0	0	0	0
0	0	0	0	0	0	0	0	0	0	0	0	0	0	0	0	0	0	4.1972e-05	0	0	0	0	0	0	0	0	0	0	0	0	0	0	0	0	0	0	0	0	0	0	0	0	0	0	0	0	0	0	0
0	0	0	0	0	0	0	0	0	0	0	0.000983284	0	0	0	5.13857e-05	0.018424	0	0	0	0	0	0	0	0	0	0	0	0	0	0	0	0	0	0	0	0	0	6	0	0	0	0	0	0	0	0	0	0	1
0	0	0	0	0	0	0	0	0	0	0	0	0	0	0	5.12552e-07	0	0	0	0	0	0	0	0	0	0	0	0.000133541	0	0	0	4.84562e-05	0	0	0	0	0	6.18224e-05	0	0	0	0	0	0	0	0	0	0	0	0
0	0	0	0	0	0	0	0	0	0	0	0	0	0	0	0	0	0	0	0	0	0	0	0	0	0	0	0	0	0	0	0	0	0	0	0.000170123	0	0.000130531	0	0	0	0	0	0	0	0	0	0	0	0
0	0	0	0	0	3	0	0	0	0	0	0	0	0	0	0	0	0	3.08294e-05	0	0	0	0	0	0	0	0	0	0	0	0	0	0	0	0	0	0	0	0	0	0	0	0	0	0	0	0	0	0	0
0	0	0	0	0	0	0.000914495	0	0	0	0	0	0	0	0	1.76305e-05	0	0.00129618	0.000135975	0	0	0	0	0	0	0	0	0	0	0	0	0	0	0	0	0	0	0	0	7.18385e-05	0	0	0	0	0	0	0	7	0	0
0	0	0	0	0	0	0	0	0	0	0	0	0	0	0	1.82669e-06	0	0	8.90036e-07	0	0	0	0	0	0	0	0	0	0	0	0	0	0	0	0	0.000539083	0	0.000103645	0.000297619	0	0	0.000142187	0	0	0	0	0	0	0	0
0	0	0	0	0	0	0	0	0	0	0	0	0	0	0	0	0	0	0	0	0	0	0	0	0	0	0	0	0	0	0	0	0	0	0	0	0	0.000122484	0	0	0	0	0	0	0	0	0	0	0	0.000252278
0	0	0	0	0	0	0	0	0	0	0	0	0	0	0	0	0	4.72244e-05	0	0	0	0	0	0	0	0	0	0	0	0	0	0	0	0	0	1.30033e-05	0	0	0	7.18385e-05	0	0	0	0	0	0	0	0.000654206	0	0
0	0	0	0	0	0	0	0	0	0	0	0.000571429	0	0	0	0	0	0	1.93472e-07	0	0	0	0	0	0	0	0	0	0	0	0	0	0	0	0	7.80197e-05	0	0	0	0.000143677	0	0	0	0	0	0	0	9.34575e-05	0	0
0	0	0	0	0	0	0	0	0	0	0	0	0	0	0	0	0	0	0	0	0	0	0	0	0	0	0	0	0	0	0	0	0	0	0	0	0	0	0	0	0	0	0	0	0	0	0	0	0	0
0	0	0	0	0	0	0	0	0	0	0	0.000285714	0	0	0	8.91416e-07	0	0	0	0	0	0	0	0	0	0	0	0	0	0	0	0	0	0	0	0.000156039	0	0	0	0	0	0	0	0	0	0	0	0	0	0
0	0	0	0	0	0	0	0	0	0	0	0	0	0	0	1.15068e-06	0	0.00107181	1.31935e-05	0	0	0	0	0	0	0	0	0	0	0	0	0	0	0	0	0	0	0	0	0	0	0	0	0	0	0	0	0	0	9.48677e-05
0	0	0	0	0	0	0	0	0	0	0	0	0	0	0	5.517e-05	0	0	1.99426e-05	0	0	0	0	0	0	0	0	0	0	0	0	0	0	0	0	0	0	0	0	0	0	0	0	0	0	0	0	0	0	0
0	0	0	0	0	0	0	0	0	0	0	0	0	0	0	0	0	0	0	0	0	0	0	0	0	0	0	0	0	0	0	0	0	0	0	0	0	0.000221877	0	0	0	0	0	0	0	0	0	0	0	0
0	0	0	0	0	0	0	0	0	0	0	0	0	0	0	0	0	0	0	0	0	0	0	0	0	0	0	0	0	0	0	0	0	0	0	0.000274801	0	0	0	0	0	0	0	0	0	0	0	0	0	0
0	0	0	0	0	0.00221729	0	0	0	0	0	0	0	0	0	5.79346e-07	0	0	4.69392e-05	0	0	0	0	0	0	0	0	0	0	0	0	0	0	0	0	0.000274801	0	0.000545651	0.000455785	0	0	0	0	0	0	0	0	0	0	0
0	0	0	0	0	0	0	0	0	0	0	0.000571429	0	0	0	7.98728e-07	0	0	0	0	0	0	0	0	0	0	0	0	0	0	0	0	0	0	0	0.000312079	0	0	0	7.18385e-05	0	0	0	0	0	0	0	0	0	0
0	0	0	0	0	0	0.000297796	0	0	0	0	0	0	0	0	1.19074e-06	0	0.000287089	0	0	0	0	0	0	0	0	0	0	0	0	0	0	0	0	0	0	0	0	0	0	0	0	0	0	0	0	0	0	0	0.00740741
0	0	0	0	0	0	0	0	0	0	0	0	0	0	0	0	0	0	2.30953e-05	0	0	0	0	0	0	0	0	0	0	0	0	0	0	0	0	0	0	0	0	0	0	0	0	0	0	0	0	0	0	0
0	0	0	0	0	0	0	0	0	0	0	0	0	0	0	0	0	0	0	0	0	0	0	0	0	0	0	0	0	0	0	0	0	0	0	4.51611e-05	0	0.000117745	4.64922e-05	0	0	0	0	0	0	0	0	0	0	0
0	0	0	0	0	0	0.000575705	0	0	0	0	0.000702741	0	0	0	0	0	0.00466667	0	0	0	0	0	0	0	0	0	0	0	0	0	0	0	0	0	0.000367377	0	0	0	0.000540979	0	0	0	0	0	0	0	0	0	0
0	0	0	0	0	0	0.000493583	0	0	0	0	0.00169635	0	0	0	0	0	0	0	0	0	0	0	0	0	0	0	0	0	0	0	0	0	0	0	0	0	0	0	0	0	0	0	0	0	0	0	0	0	0
0	0	0	0	0	0	0	0	0	0	0	0	0	0	0	2.86357e-06	0	0	1.15672e-06	0	0	0	0	0	0	0	0	0	0	0	0	0	0	0	0	0	0	0	0	0	0	0	0	0	0	0	0	0	0	0
0	0	0	0	0	0	0	0	0	0	0	0	0	0	0	0	0	0	0.000448087	0	0	0	0	0	0	0	0	0	0	0	0	0	0	0	0	0	0	0	0	0	0	0	0	0	0	0	0	0	0	0
0	0	0	0	0	0	0	0	0	0	0	0	0	0	0	0	0	0	0	0	0	0	0	0	0	0	0	0	0	0	0	0	0	0	0	0	0	0	0	0	0	0	0	0	0	0	0	0	0	0
0	0	0	0	0	0	0	0	0	0	0	0	0	0	0	0	0	0	0	0	0	0	0	0	0	0	0	0	0	0	0	0	0	0	0	0	0	0	0	0	0	0	0	0	0	0	0	0	0	0
0	0	0	0	0	0	0	0	0	0	0	0	0	0	0	0	0	0	0	0	0	0	0	0	0	0	0	0	0	0	0	0	0	0	0	0.000143937	0	2.64063e-05	0	0	0	0	0	0	0	0	0	0	0	0
0	0	0	0	0	0	0.000297796	0	0	0	0	0.00169492	0	0	0	1.10489e-06	0	4.18949e-05	0	0	0	0	0	0	0	0	0	0	0	0	0	0	0	0	0	0.000274801	0	0.000636593	0.00169491	0.000217675	0	0	0	0	0	0	0	0	0	0
0	0	0	0	0	0	0	0	0	0	0	0.00140548	0	0	0	0	0	0	0	0	0	0	0	0	0	0	0	0	0	0	0	0	0	0	0	0.00020993	0	0	0	0	0	0	0	0	0	0	0	0	0	0
0	0	0	0	0	0	0	0	0	0	0	0.000232992	0	0	0	0	0	0	0	0	0	0	0	0	0	0	0	0	0	0	0	0	0	0	0	0	0	0	0	0	0	0	0	0	0	0	0	0	0	0
0	0	0	0	0	0	0	0	0	0	0	0	0	0	0	2.00948e-06	0	0	1.17179e-05	0	0	0	0	0	0	0	0	0	0	0	0	0	0	0	0	0	0	0	0	0	0	0	0	0	0	0	0	0	0	0
0	0	0	0	0	0	0	0	0	0	0	0	0	0	0	0	0	0	0	0	0	6.13101e-05	0	0	0	0	0	0	0	0	0	0	0	0	0	0	0	0	1	0	0	0	0	0	0	0	0	0	0	0
0	0	0	0	0	0	0	0	0	0	0	0	0	0	0	0	0	0	0.000642146	0	0	0	0	0	0	0	0	0	0	0	0	0	0	0	0	0	0	0	2	0	0	0	0	0	0	0	0	0	0	0
0	0	0	0	0	0	0	0	0	0	0	0	0	0	0	0	0	0	0	0	0	2.19086e-07	4.22282e-06	0	0	0	0	0	0	0	0	0	0	0	0	0	0.000313897	0	7.88348e-05	0	0	0	0	0	0	0	0	0	0	0
0	0	0	0	0	0	0	0	0	0	0	0	0	0	0	0.000323078	0	0	0.00184841	0	0	0	0	0	0	0	0	0	0	0	0	0	0	0	0	0.000285714	0	0	0	0	0	0	0	0	0	0	0	0	0	0
0	0	0	0	0	0	0	0	0	0	0	0	0	0	0	0	0	0	0	0	0	0	0	0	0	0	0	0	0	0	0	0	0	0	0	0	0	0	0	0	0	0	0	0	0	0	0	0	0	0
0	0	0	0	0	0	0	0	0	0	0	0	0	0	0	0	0	0	0	0	0	0	0	0	0	0	0	0	0	0	0	0	0	0	0	0	0	0	0	0	0	0	0	0	0	0	0	0	0	0
0	0	0	0	0	0	0.000860585	0	0	0	0	0	0	0	0	0	0	0	0	0	0	0	0	0	0	0	0	0	0	0	0	0	0	0	0	0	0	0	0	0	0	0	0	0	0	0	0	0	0	0
0	0	0	0	0	0	0	0	0	0	0	0	0	0	0	0	0	0	0	0	0	0	0	0	0	0	0	0	0	0	0	0	0	0	0	0	0	0.000221877	0	0	0	0	0	0	0	0	0	0	0	0
0	0	0	0	0	0	0	0	0	0	0	0	0	0	0	0	0	0	9.68001e-06	0	0	0	0	0	0	0	0	0	0	0	0	0	0	0	0	0	0	0	0	0	0	0	0	0	0	0	0	0	0	0
0	0	0	0	0	0	0	0	0	0	0	0	0	0	0	0	0	0	7.25502e-06	0	0	0	0	0	0	0	0	0	0	0	0	0	0	0	0	0.000157447	0	0	0	0	0	0	0	0	0	0	0	0	0	0
0	0	0.0163934	0	0	0	0.000551876	0	0	0	0	0	0	0	0	6.06751e-05	0	0	0.0132157	0	0	0	0	0	0	0	0	0	0	0	0	0	0	0	0	0	0	0.000191639	0	0	0	0	0	0	0	0	0	0	0	0
0	0	0	0	0	0	0	0	0	0	0	0	0	0	0	0	0	0	0	0	0	0	0	0	0	0	0	0	0	0	0	0	0	0	0	0	0	0	0	0	0	0	0	0	0	0	0	0	0	0
0	0	0	0	0	0	0	0	0	0	0	0	0	0	0	0	0	2.64927e-06	0	0	0	0	0	0	0	0	0	0	0	0	0	0	0	0	0	0	0	2.64063e-05	0	0	0	0	0	0	0	0	0	0	0	0
0	0	0	0	0	0	0	0	0	0	0	0	0	0	0	2.55966e-06	0	0	8.59695e-07	0	0	0.000502008	0	0	0	0	0	0	0	0	0	0	0	0	0	0	0	0	0	0	0	0	0	0	0	0	0	2	0	0
0	0	0	0	0	0	0	0	0	0	0	0	0	0	0	0	0	0	0	0	0	0	0	0	0	0	0	0	0	0	0	0	0	0	0	0	0	0	0	0	0	0	0	0	0	0	0	0	0	0
0	0	0	0	0	0	0	0	0	0	0	0	0	0	0	0	0	0	0	0	0	0	0	0	0	0	0	0	0	0	0	0	0	0	0	0.000274801	0	0	0	0	0	0	0.00106581	0	0	0	0	0	0	0
0	0	0	0	0	0	0	0	0.00051957	0.00141143	0	0	0	0	0	0	0	0	0	4.69165e-05	0	4.69882e-06	1.52898e-05	0	0	0	0	0.000139314	0	3.41415e-05	0.00199024	0	0	0	0	4.7531e-05	0	1.27148e-05	0	0	0	0	0	0	0	0	0	0	0	0
0	0	0	0	0	0	0	0	0	0	0	0	0	0	0	0	0	0	0	0	0	0	0	0	0	0	0	0	0	0	0	0	0	0	0	0.00107817	0	0.00068406	0	0	0	0	0	0	0	0	0	0	0	0
0	0	0	0	0	0	0	0	0	0	0	0	0	0	0	0	0	0	0	0	0	0	0	0	0	0	0	0	0	0	0	0	0	0	0	0	0	2.30689e-06	0	0	0	0	0	0	0	0	0	0	0	0
0	0	0	0	0	0	0	0	0	0	0	0	0	0	0	0	0	0	0	0	0	0	0	0	0	0	0	0	0	0	0	0	0	0	0	0	0	0	0	0	0	0	0	0	0	0	0	0	0	0
0	0	0	0	0	0	0	0	0	0	0	0	0	0	0	0	0	0	0	0	0	0	0	0	0	0	0	0	0	0	0	0	0	0	0	0	0	0	0	0.000274651	0	0	0	0	0	0	0	0	0	0
0	0	0	0	0	0	0	0	0	0	0	0	0	0	0	0	0	4.9505e-06	2.30892e-05	0	0	0	0	0	0	0	0	0	0	0	0	0	0	0	0	0.000104965	0	0	0	0	0	0	0	0	0	0	0	0	0	0
0	0	0	0	0	0	0	0	0	0	0	0	0	0	0	0	0	2.23227e-05	0	0	0	0	0	0	0	0	0	0	0	0	0	0	0	0	0	0	0	0	0	0	0	0	0	0	0	0	0	0	0	0
0	0	0	0	0	0	0	0	0	0	0	0	0	0	0	0	0	0	0	0	0	0	0	0	0	0	0	0	0	0	0	0	0	0	0	0	0	0	0	0	0	0	0	0	0	0	0	0	0	0
0	0	0	0	0	0	0	0	0	0	0	0.00169492	0	0	0	0	0	0	0	0	0	0	0	0	0	0	0	0	0	0	0	0	0	0	0	0.000366401	0	0.000363768	0.000206377	0	0	0	0	0	0	0	0	0	0	0
0	0	0	0	0	0	0	0	0	0	0	0	0	0	0	0	0	0	7.23402e-05	0	0	0	0	0	0	0	0	0	0	0	0	0	0	0	0	0	0	0	0	0	0	0	0	0	0	0	0	0	0	1
0	0	0	0	0	0	0	0	0	0	0	0.000571429	0	0	0	0	0	0	2.50963e-06	0	0	0	0	0	0	0	0	0	0	0	0	0	0	0	0	0.000260066	0	0	0.000925776	7.18385e-05	0	0	0	0	0	0	0	0	0	0
0	0	0	0	0	0	0	0	0	0	0	0	0	0	0	1.13744e-06	0	0	0	0	0	0	0	0	0	0	0	0	0	0	0	0	0	0	0	0.00020993	0	0	0	0.00027049	0	0	0	0	0	0	0	0	0	0
0	0	0	0	0	0	0	0	0	0	0	0	0	0	0	0	0	0	0	0	0	0	0	0	0	0	0	0	0	0	0	0	0	0	0	5.44184e-05	0	0	0	0	0	0	0	0	0	0	0	0	0	0
0	0	0	0	0	0	0	0	0	0	0	0.000571429	0	0	0	7.98728e-07	0	0	3.86564e-06	0	0	0	0	0	0	0	0	0	0	0	0	0	0	0	0	0.000507128	0	0.000856163	0	0.000359193	0	0	0	0	0	0	0	0	0	0
0	0	0	0	0	0	0	0	0	0	0	0	0	0	0	0	0	0	1.93235e-07	0	0	0	0	0	0	0	0	0	0	0	0	0	0	0	0	0	0	0	0	0	0	0	0	0	0	0	0	0	0	0
0	0	0	0	0	0	0	0	0	0	0	0	0	0	0	0	0	0	0	0	0	0	0	0	0	0	0	0	0	0	0	0	0	0	0	0	0	0	0	0	0	0	0	0	0	0	0	0	0	0
0	0	0	0	0	0	0.000164487	0	0	0	0	0	0	0	0	1.82583e-05	0.00274453	3.61857e-06	5.36123e-06	0	0	0	0	0	0	0	0	0	0	0	0	0	0	0	0	0	0	0	0	0	0	4	0	0	0	0	0	0	0	0
0	0	0	0	0	0	0	0	0	0	0	0	0	0	0	0	0	0	0	0	0	0	0	0	0	0	0	0	0	0	0	0	0	0	0	0	0	0	0	0	0	0	0	0	0	0	0	0	0	0
0	0	0	0	0	0	0	0	0	0	0	0	0	0	0	0	0	0	0	0	0	0	0	0	0	0	0	0	0	0	0	0	0	0	0	0	0	0	0	0	0	0	0	0	0	0	0	0	0	0
0	0	0	0	0	0	0	0	0	0	0	0	0	0	0	0	0	0	0.000491593	0	0	0	0	0	0	0	0	0	0	0	0	0	0	0	0	0.00020993	0	0	0	0	0	0	0	0	0	0	0	0	0	0
0	0	0	0	0	0	0	0.00107411	0	0	0	0	0	0	0	0	0	0	0	0	0	0	0	0	0	0	0	0	0	0	0	4.69278e-05	0	0.00159429	0.000530708	0	0	0	0	0	0	0	0	0	0	0	0	0	0	0
0	0	0	0	0	0	0	0	0	0	0	0	0	0	0	6.23704e-07	0	0	0	0	0	0	0	0	0	0	0	0	0	0	0	0	0	0	0	0.000274801	0	0.000181884	0	0	0	0	0	0	0	0	0	0	0	0
0	0	0	0	0	0	0	0	0	0	0	0	0	0	0	0	0	0	8.92314e-06	0	0	0	0	0	0	0	0	0	0	0	0	0	0	0	0	0	0	0	0	0	0	0	0	0	0	0	0	0	0	0
0	0	0	0	0	0	0.000185014	0	0	0	0	0.000525901	0	0	0	0	0	5.32298e-05	4.05159e-06	0	0	0	0	0	0	0	0	0	0	0	0	0	0	0	0	0.000129294	0	0.000403391	0	0	0	0	0	0	0	0	0	0.00121286	0	0.00116822
0	0	0	0	0	0	0.000595593	0	0	0	0	0	0	0	0	0	0	3.9034e-05	2.11827e-05	0	0	0	0	0	0	0	0	0	0	0	0	0	0	0	0	0.000732802	0	0.000818477	0	0.00500653	0	0.00470367	0	0	0	0	0	0	0	0
0	0	0	0	0	0	0.000424628	0	0	0	0	0.000748503	0	0	0	0	0	0.000111572	1.9267e-05	0	0	0	0	0	0	0	0	0	0	0	0	0	0	0	0	0.000708846	0	0.000478615	0	0.00500394	0	28	0	0	0	0	0	0	0	0
0	0	0	0	0	0	0.0029615	0	0	0	0	0	0.00534759	0	0	0	0	0.000407245	0.000230922	0	0	0	0	0	0	0	0	0	0	0	0	0	0	0	0	0.000285714	0	0	0	0.00694444	0	0	0	0	0	0	0	0	0	0
0	0	0	0	0	0	0	0	0	0	0	0	0	0	0	0	0.00366203	0	0	0	0.0137421	0	0	0	0	0	0	0	0	0	0	0	0.0081314	0	0	0	0	0	0	0	0	0	0	0	0	0	0	0	0	0
0	0	0	0	0	0	0	0	0	0	0	0	0	0	0	0	0	0	0	0	0	0	0	0	0	0	0	0	0	0	0	0	0	0	0	0	0	0	1	0	0	0	0	0	0	0	0	0	0	0
0	0	0	0	0	0	0	0	0	0	0	0	0	0	0	0	0	4.53978e-06	0	0	0	0	0	0	0	0	0	0	0	0	0	0	0	0	0	0.000181133	0	0.000210669	0	0	0	0.000117674	0	0	0	0	0	0	0	0
0	0	0	0	0	0	0	0	0	0	0	0	0	0	0	0	0	0	0	0	0	0	0	0	0	0	0	0	0	0	0	0	0	0	0	0	0	0	0	0	0	0	0	0	0	0	0	0	0	0
0	0	0	0	0	0	0	0	0	0	0	0	0	0	0	0	0	2.53828e-05	5.18345e-06	0	0	0	0	0	0	0	0	0	0	0	0	0	0	0	0	0	0	0.000218495	0	0	0	0	0	0	0	0	0	0	0	0.000405515
0	0	0	0	0	0	0.000417275	0	0	0	0	0.00111982	0	0	0	9.03208e-06	0	2.31221e-05	0	0	0	0	0	0	0	0	0	0	0	0	0	0	0	0	0	0	0	0.00151782	56	0	0	0	0	0	0	0	0	0	0	0
0	0	0	0	0	0	0	0	0	0	0	0	0	0	0	0	0	0	0	0	0	0	0	0	0	0	0	0	0	0	0	0	0	0	0	2.87682e-05	0	1.51579e-05	0	0.000128205	0	0	0	0	0	0	0	0	0	0
0	0	0	0	0	0	0	0	0	0	0	0	0	0	0	1.10963e-06	0	0	0.00140487	0	0	0	0	0	0	0	0	0	0	0	0	0	0	0	0	0.000285714	0	0	0	0	0	0	0	0	0	0	0	0	0	0
0	0	0	0	0	0	0	0	0	0	0	0.000571429	0	0	0	2.02613e-06	0	0	1.9528e-06	0	0	0	0	0	0	0	0	0	0	0	0	0	0	0	0	0.000208053	0	0.000856163	0	0	0	0	0	0	0	0	0	0	0	0
0	0	0	0	0	0	0	0	0	0	0	0	0	0	0	0	0	0	0	0	0	0	0	0	0	0	0	0	0	0	0	0	0	0	0	0	0	0	0	0	0	0	0	0	0	0	0	0	0	0
0	0	0	0	0	0	0	0	0	0	0	0	0	0	0	0	0	0	0	0	0	0	0	0	0	0	0	0	0	0	0	0	0	0	0	0	0	0	0	0	0	0	0	0	0	0	0	0	0	0
0	0	0	0	0	0	0.000575705	0	0	0	0	0	0	0	0	1.47867e-05	0	0.00016978	0	0	0	0	0	0	0	0	0	0	0	0	0	0	0	0	0	0.00020993	0	0	0	0.000811469	0	0	0	0	0	0	0	0	0	0
0	0	0	0	0	0	0	0	0	0	0	0	0.00218341	0	0	0	0	0	0	0	0	0	0	0	0	0	0	0	0	0	0	0	0	0	0	0	0	0	0	0	0	0	0	0	0	0	0	0.00142653	0	0
0	0	0	0	0	0	0	0	0	0	0	0	0	0	0	0.0212483	0	0	0	0	0	0	0	0	0	0	0	0	0	0	0	0	0	0	0	0	0	0	0	0	0	0	0	0	0	0	0	0	0	1
0	0	0	0	0	0	0	0	0	0	0	0.00167973	0	0	0	0	0	5.18143e-06	4.60533e-05	0	0	0	0	0	0	0	0	0	0	0	0	0	0	0	0	0.0022779	0	0.000350265	0.000594568	0	0	0	0	0	0	0	0	0.0128205	0	0
0	0	0	0	0	0	0	0	0	0	0	0.000285714	0	0	0	1.25444e-05	0	0	0	0	0	0	0	0	0	0	0	0	0	0	0	0	0	0	0	0.000156039	0	0	0	7.18385e-05	0	0	0	0	0	0	0	9.34579e-05	0	0
0	0	0	0	0	0	0	0	0	0	0	0	0	0	0	2.06489e-05	0	0	0	0	0	0	0	0	0	0	0	0	0	0	0	0	0	0	0	5.24824e-05	0	0	0	0	0	0	0	0	0	0	0	0	0	0
0	0	0	0	0	0	0	0	0	0	0	0	0	0	0	0	0	0	0	0	0	0	0	0	0	0	0	0	0	0	0	0	0	0	0	0	0	0	0	0	0	0	0	0	0	0	0	0	0	0
0	0	0	0	0	0	0	0	0	0	0	0	0	0	0	0.000521104	0	0	0	0	0	0	0	0	0	0	0	0	0	0	0	0	0	0	0	0	0	0	0	0	0	0	0	0	0	0	0	0	0	0
0	0	0	0	0	0	0	0	0	0	0	7.02198e-05	0	0	0	5.00133e-06	0	0	0	4.53756e-05	0	0	0	0	0	0	0	0	0	0	0	0	0	0	0	0.000168906	0	0.000129045	11	7.41079e-05	0	2	0	0	0	0	0	5	0	19
0	0	0	0	0	0	0	0	0	0	0	0	0	0	0	0	0	0	0	0	0	0	0	0	0	0	0	0	0	0	0	0	0	0	0	0	0	0	0	0	0	0	0	0	0	0	0	0	0	0
0	0	0	0	0	0	0	0	0	0	0	0	0	0	0	0	0	0	0	0	0	0	0	0	0	0	0	0	0	0	0	0	0	0	0	0	0	0.00011812	0	0	0	0	0	0	0	0	0	0.00379746	0	0.000401315
0	0	0	0	0	0	0	0	0	0	0	0	0	0	0	0	0	0	0	0	0	0	0	0	0	0	0	0	0	0	0	0	0	0	0	0	0	0	0	0	0	0	0	0	0	0	0	0	0	0
0	0	0	0	0	0	0	0	0	0	0	0.000434972	0	0	0	0	0	0	0	0	0	0	0	0	0	0	0	0	0	0	0	0	0	0	0	0	0	0	0.000291181	0.00221729	0	0	0	0	0	0	0	0	0	0
0	0	0	0	0	0	0	0	0	0	0	0	0	0	0	0	0	0	0	0	0	0	0	0	0	0	0	0	0	0	0	0	0	0	0	0	0	0	0	0	0	0	0	0	0	0	0	0	0	0
0.00311526	0	0	0	0	0.000265956	0	0.00676247	0	0	0	0	0	0	0	0	0	0	0	0	0	0	0	0	0	0	0	0	0	0	0	0	0	0.00209034	0.00601215	0	0	0	0.000255465	0	0	0	0.000196155	0	0	0	0	0	0	0
0	0	0	0	0	0	0	0	0	0	0	0	0	0	0	0	0	0	0	0	0	0	0	0	0	0	0	0	0	0	0	0	0	0	0	1.30033e-05	0	0	0	0	0	0	0	0	0	0	0	0	0	0
0	0	0	0	0	0	0	0	0	0	0	0	0	0	0	0	0	0	0	0	0	0	0	0	0	0	0	0	0	0	0	0	0	0	0	5.24824e-05	0	0	0	0	0	0	0	0	0	0	0	0	0	0
0	0	0	0	0	0	0	0	0	0	0	0	0	0	0	0	0	0.000140825	0	0	0	0	0	0	0	0	0	0	0	0	0	0	0	0	0	0.000184163	0	9.92345e-05	106	0	0	0	26	0	0	0	0	0	0	0
0	0	0	0	0	0	0	0	0	0	0	0	0	0	0	0	0	0	0	0	0	0	0	0	0	0	0	0	0	0	0	0	0	0	0	0	0	0	0	0	0	0	0	0	0	0	0	0	0	0
0	0	0	0	0	0	0	0	0	0	0	0	0	0	0	1.10193e-05	0	0	5.51877e-05	0	0	0	0	0	0	0	0	0	0	0	0	0	0	0	0	3.73227e-05	0	0	0	0	0	0	0	0	0	0	0	0	0	0
0	0	0	0	0	0	0	0	0	0	0	0	0	0	0	5.58791e-05	0	0	1.63223e-06	0	0	0	0	0	0	0	0	0	0	0	0	0	0	0	0	0	0	0	0	0	0	0	0	0	0	0	0	0	0	0
0	0	0	0	0	0	0.000602894	0	0	0	0	0.000956676	0	0	0	9.7408e-07	0	0.000102314	6.75692e-06	0	0	0	0	0	0	0	0	0	0	0	0	0	0	0	0	0.000117093	0	0.00101029	0.00106383	0	0	0	0	0	0	0	0	0	0	0.000189412
0	0	0	0	0.00657895	0	0.000295826	0	0	0	0	0.000250355	0.000514139	0	0	5.92119e-05	0	0.000639003	1.45828e-06	0	0	0	0	0	0	0	0	0	0	0	0	0	0	0	0	0.000217466	0	0.000496695	0.000437489	0.000491666	0	0.0003514	0.000366904	0	0	0	0	0	0	0
0	0	0	0	0	0	0	0	0	0	0	0	0	0	0	6.21e-06	0	0	0	0	0	0	0	0	0	0	0	0	0	0	0	0	0	0	0	9.16003e-05	0	9.09419e-05	23	0	0	0	0	0	0	0	0	0	0	0
0	0	0	0	0	0	0	0	0	0	0	0	0	0	0	1.37151e-06	0	0	0	0	0	0	0	0	0	0	0	0	0	0	0	0	0	0	0	0	0	0	0	0	0	0	0	0	0	0	0	0	0	0
0	0	0	0	0	0	0	0	0	0	0	0	0	0	0	0	0	0	4.07038e-05	0	0	0	0	0	0	0	0	0	0	0	0	0	0	0	0	0	0	0	0	0	0	0	0	0	0	0	0	0	0	0
0	0	0	0	0	0	0	0	0	0	0	0	0	0	0	0	0	0	3.08294e-05	0	0	0	0	0	0	0	0	0	0	0	0	0	0	0	0	0	0	0	0	0	0	0	0	0	0	0	0	0	0	0
0	0	0	0	0	0	0	0	0	0	0	0	0	0	0	0	0	4.96042e-06	2.30892e-05	0	0	0	0	0	0	0	0	0	0	0	0	0	0	0	0	0.000104965	0	0	0	0	0	0	0	0	0	0	0	0	0	0
0	0	0	0	0	0	0	0	0	0	0	0	0	0	0	0	0	0	0.000392158	0	0	0	0	0	0	0	0	0	0	0	0	0	0	0	0	0.00020993	0	0	0	0	0	0	0	0	0	0	0	0	0	0
0	0	0	0	0	0	0	0	0	0	0	0	0	0	0	0	0	0	0.000108729	0	0	0	0	0	0	0	0	0	0	0	0	0	0	0	0	0	0	0	0	0	0	0	0	0	0	0	0	0	0	0
0	0	0	0	0	0	0.000311818	0	0	0	0	0	0	0	0	0	0	0.000110571	0	0	0	0	0	0	0	0	0	0	0	0	0	0	0	0	0	0	0	0	0	0	0	0	0	0	0	0	0	0	0	0
0	0	0	0	0	0	0.000821693	0	0	0	0	0.000983284	0	0	0	3.89862e-05	0	0	0	0	0	0	0	0	0	0	0	0	0	0	0	0	0	0	0	0	0	0.000603249	0	0	0	0	0	0	0	0	0	0	0	0
0	0	0	0	0	0	0.000575705	0	0	0	0	0.000702741	0	0	0	0	0	0.00467603	0	0	0	0	0	0	0	0	0	0	0	0	0	0	0	0	0	0.000367377	0	0	0	0.000540979	0	0	0	0	0	0	0	0	0	0
0	0	0	0	0	0	0	0	0	0	0	0	0	0	0	0	0	0	3.23718e-06	0	0	0	0	0	0	0	0	0	0	0	0	0	0	0	0	0	0	0.000301625	0	0	0	0	0	0	0	0	0	0	0	0
0	0	0	0	0	0	0	0	0	0	0	0	0	0	0	0	0	0	0	0	0	0	0	0	0	0	0	0	0	0	0	0	0	0	0	0	0	0	0	0	0	0	0	0	0	0	0	0	0	0
0	0	0	0	0	0	0	0	0	0	0	0	0	0	0	0	0	0	0	0	0	0	0	0	0	0	0	0	0	0	0	0	0	0	0	0	0	0	0	0	0	0	1	0	0	0	0	1	0	0
0	0	0	0	0	0	0	0	0	0	0	0	0	0	0	0	0	0	3.08294e-05	0	0	0	0	0	0	0	0	0	0	0	0	0	0	0	0	0	0	0	0	0	0	0	0	0	0	0	0	0	0	0
0	0	0	0	0	0	0	0	0	0	0	0	0	0	0	0	0	0	0	0	0	0	0	0	0	0	0	0	0	0	0	0	0	0	0	0	0	0	0	0	0	0	0	0	0	0	0	0	0	0
0	0	0	0	0	0	0	0	0	0	0	0	0.00158228	0	0	0	0	0	0	0	0	0	0	0	0	0	0	0	0	0	0	0	0	0	0	0	0	6.77337e-06	0	0.000243545	0	0.000124676	0.00148578	0	0	0	0	0	0	0
0	0	0	0	0	0	0	0	0	0	0	0	0	0	0	0	0	0	0	0	0	0	0	0	0	0	0	0	0	0	0	0	0	0	0	0	0	0	0	0	0	0	0	0	0	0	0	0	0	0
0	0	0	0	0	0	0	0	0	0	0	0	0	0	0	0	0	0	0	0	0	0	0	0	0	0	0	0	0	0	0	0	0	0	0	5.24824e-05	0	0	0	0	0	0	0	0	0	0	0	0	0	0
0	0	0	0	0	0	0	0	0	0	0	0	0	0	0	9.72211e-07	0	5.772e-06	0	0	0	0	0	0	0	0	0	0	0	0	0	0	0	0	0	0	0	9.09419e-05	0	0	0	0	0	0	0	0	0	0.00146843	0	0
0	0	0	0	0	0	0	0	0	0	0	0	0	0	0	3.15926e-06	0	0	1.04891e-05	0	0	0	0	0	0	0	0	0	0	0	0	0	0	0	0	0	0	0	0	0.000287354	0	0	0	0	0	0	0	0	0	0
0	0	0	0	0	0	0	0.00125156	0	0	0	0	0	0	0	0	0	0	0	0	0	0	0	0	0	0	0	0	0	0	0	0	0	3.33275e-05	0.000155039	0	0	0	0	0	0	0	0	0	0	0	0	0	0	0
0	0	0	0	0	0	0	0	0	0	0	0	0	0	0	0	0	0	5.10995e-06	0	0	0	0	0	0	0	0	0	0	0	0	0	0	0	0	0.0013363	0	0.00011288	2.77389e-05	0	0	0	0	0	0	0	0	0	0	0
0	0	0	0	0	0	0	0	0	0	0	0	0	0	0	0	0	0	0	0	0	0	0	0	0	0	0	0	0	0	0	0	0	0	0	0.000134354	0	8.95566e-05	0	0	0	0	0	0	0	0	0	0	0	0
0	0	0	0	0	0	0	0	0	0	0	0	0	0	0	0	0	0	0	0	0	0	0	0	0	0	0	0	0	0	0	0	0	0	0	0.000104965	0	0	0	0	0	0	0	0	0	0	0	0	0	0
0	0	0	0	0	0	0	0	0	0	0	0	0	0	0	0	0	0	0.000251473	0	0	0	0	0	0	0	0	0	0	0	0	0	0	0	0	0	0	0	0	0	0	0	0	0	0	0	0	0	0	0
0	0	0	0	0	0	0	0	0	0	0	0	0	0	0	0	0	4.90025e-06	1.92511e-07	0	0	0	0	0	0	0	0	3.68177e-05	0	0	0	0.000656612	0	0	0	0	0	0	0	0.00031795	0	0	0	0	0	0	0	0	0	0.000136057
0	0	0	0	0	0	0	0	0	0	0	0	0.000258866	0.00333333	0	4.31138e-06	0	0	0	0	0	0	0	0	0	0	0	0	0	0	0	0	0	0	0	1.05983e-05	0	0.000164226	0	0.000207233	0	0.000121601	0	0	0	0	0	0.000893075	0	0.000526121
0	0	0	0	0	0	0	0	0	0	0	0	0	0	0	0	0	0	0	0	0	0	0	0	0	0	0	0	0	0	0	0	0	0	0	0	0	0	36	0	0	0	1	0	0	0	0	0	0	0
0	0	0	0	0	0	0	0	0	0	0	0.000535701	0	0	0	1.12226e-06	0	0	2.51444e-05	2.78734e-05	0	2.07185e-05	0	0	0	1.47893e-05	0	0	0	0	0	0	0	6.4129e-06	0	0.000516424	0.000292825	0.000210731	0	0	0	0	0	0	0	0	0	0	0	0
0	0	0	0	0	0	0	0	0	0	0	0	0	0	0	0	0	0	0	0	0	0	0	0	0	0	0	0	0	0	0	0	0	0	0	0	0	0	0	0	0	0	0	0	0	0	0	0	0	0
0	0	0	0	0	0	0	0	0	0	0	0	0	0	0	0	0	0	0	0	0	0	0	0	0	0	0	0	0	0	0	0	0	0	0	0	0	0	0	0	0	0	0	0	0	0	0	0	0	0
0	0	0	0	0	0	0	0	0	0	0	0	0	0	0	0	0	0	0	0	0	0	0	0	0	0	0	0	0	0	0	0	0	0	0	0	0	0	0	0	0	0	0	0	0	0	0	0	0	0
0	0	0	0	0	0	0	0	0	0	0	0	0	0	0	0	0	0	0	0	0	4.57474e-06	0	0	0	0	0	0	0	0	0	0.000226643	0	0	0	0	0	0	0	0	0	0	0	0	0	0	0	0	0	0
0	0	0	0	0	0	0	0	0	0	0	0	0	0	0	0	0	0	0	0	0	0	0	0	0	0	0	0	0	0	0	0	0	0	0	0	0	0	0	0	0	0	0	0	0	0	0	0	0	0
0	0	0	0	0	0	0.000297796	0	0	0	0	0	0	0	0	2.71311e-06	0	0.000106064	1.66494e-05	0	0	0	0	0	0	0	0	0	0	0	0	0	0	0	0	0	0	0.000181884	0	0	0	0	0	0	0	0	0	0.00146843	0	0
0	0	0	0	0	0	0	0	0	0	0	0	0	0	0	0	0	0	0	0	0	0	0	0	0	0	0	0	0	0	0	0	0	0	0	0	0	0	0.00057931	0	0	0	0	0	0	0	0	0	0	0
0	0	0	0	0	0	0	0	0	0	0	0	0	0	0	5.87922e-06	0.00446429	0	4.46173e-07	0	0	0	0	0	0	0	0	0	0	0	0	0	0	0	0	0.000732802	0	0.000727535	0.00261097	0.00152373	0	0.0014111	0	0.0294118	0	0.0142857	0	0	0	0
0	0	0	0	0	0	0	0	0	0	0	0	0	0	0	0	0	0	0	0	0	0	0	0	0	0	0	0	0	0	0	0	0	0	0	1.30033e-05	0	0	0	7.18385e-05	0	0	0	0	0	0	0	0	0	0
0	0	0	0	0	0	0	0	0	0	0	0.000571429	0	0	0	0	0	0	0	0	0	0	0	0	0	0	0	0	0	0	0	0	0	0	0	0.00087122	0	0.000428082	0.000401667	0.00122125	0	0	0.00135074	0	0	0	0	0	0	0
0	0	0	0	0	0	0	0	0	0	0	0	0	0	0	0	0	0	0	0	0	0	0	0	0	0	0	0	0	0	0	0	0	0	0	0	0	0	0	0	0	0	0	0	0	0	0	0	0	0
0	0	0	0	0	0	0	0	0	0	0	0	0	0	0	0	0	0	0	0	0	0	0	0	0	0	0	0	0	0	0	0	0	0	0	0	0	0	0	0	0	0	0	0	0	0	0	0	0	0
0	0	0	0	0	0	0	0	0	0	0	0	0	0	0	0	0	0	1.03422e-05	0	0	0	0	0	0	0	0	0	0	0	0	0	0	0	0	0	0	0	0	0	0	0	0	0	0	0	0	0	0	0
0	0	0	0	0	0	0.000297796	0	0	0	0	0.00169492	0	0	0	0	0	2.77928e-06	0	0	0	0	0	0	0	0	0	0	0	0	0	0	0	0	0	0.000549602	0	0.000909419	0	0	0	0	0	0	0	0	0	0	0	0
0	0	0	0	0	0	0	0	0	0	0	0	0	0	0	0	0	0	1.7743e-06	0	0	0	0	0	0	0	0	0	0	0	0	0	0	0	0	0	0	0	0	0	0	0	0	0	0	0	0	0	0	0
0	0	0	0	0	0	0	0	0	0	0	0	0	0	0	2.64966e-06	0	0	0	0	0	0	0	0	0	0	0	0	0	0	0	0	0	0	0	0	0	0	0	0	0	0	0	0	0	0	0	0	0	0
0	0	0	0	0	0	0	0	0	0	0	0	0	0	0	4.01896e-06	0	0	3.17087e-05	0	0	0	0	0	0	0	0	0	0	0	0	0	0	0	0	0.000629789	0	0	0	0	0	0	0	0	0	0	0	0	0	0
0	0	0	0	0	0	0	0	0	0	0	0	0	0	0	0	0	0	0	0	0	0	0	0	0	0	0	0	0	0	0	0	0	0	0	3.69902e-05	0	0	0	0	0	0	0	0	0	0	0	0	0	0
0	0	0	0	0	0	0	0	0	0	0	0	0	0	0	0	0	0	0	0	0	0	0	0	0	0	0	0	0	0	0	0	0	0	0	0	0	0	0	0	0	0	0	0	0	0	0	0	0	0
0	0	0	0	0	0	0.000493583	0	0	0	0	0	0	0	0	6.29151e-05	0	0.000117647	0.00484524	0	0	0	0	0	0	0	0	0	0	0	0	0	0	0	0	0	0	0	0	0	0	0	0	0	0	0	0	0	0	0
0	0	0	0	0	0	0	0	0	0	0	0	0	0	0	0	0	0.00118423	5.69154e-05	0	0	0	0	0	0	0	0	0	0	0	0	0	0	0	0	0	0	0	0	0	0	0	0	0	0	0	0	0	0	0
0	0	0	0	0	0	0	0	0	0	0	0	0	0	0	0	0	0	0.000124008	0	0	0	0	0	0	0	0	0	0	0	0	0	0	0	0	0	0	0	0	0	0	0	0	0	0	0	0	0	0	0
0	0	0	0	0	0	0	0	0	0	0	0	0	0	0	0	0	1.12392e-05	6.34573e-08	0	0	0	0	0	0	0	0	0	0	0	0	0	0	0	0	0	0	0	0	0	0	0	0	0	0	0	0	0	0	0
0	0	0	0	0	0	0	0	0	0	0	0	0	0	0	0	0	0	0	0	0	0	0	0	0	0	0	0	0	0	0	0	0	0	0	0	0	0	0	0	0	0	0	0	0	0	0	0	0	0
0	0	0	0	0	0	0	0	0	0	0	0	0	0	0	0	0	0	0	0	0	0	0	0	0	0	0	0	0	0	0	0	0	0	0	0	0	0	0	0	0	0	0	0	0	0	0	0	0	0
0	0	0	0	0	0	0	0	0	0	0	0	0	0	0	0	0	0	0	0	0	0	0	0	0	0	0	0	0	0	0	0	0	0	0	4.82407e-06	0	1.46634e-05	0	8.51442e-05	0	7.91797e-05	0	0	0	0	0	6.62691e-05	0	6.30099e-05
0	0	0	0	0	0	0	0	0	0	0	0	0	0	0	0	0	0	0	0	0	0	0	0	0	0	0	0	0	0	0	0	0	0	0	0.00022759	0	0.000354839	0	0	0	0	0	0	0	0	0	0	0	0
0	0	0	0	0	0	0	0	0	0	0	0	0	0	0	0	0	0	2.23969e-05	0	0	0	0	0	0	0	0	0	0	0	0	0	0	0	0	0	0	0	0	0	0	0	0	0	0	0	0	0	0	0.000665779
0	0	0	0	0	0	0	0	0	0	0	0	0	0	0	6.93887e-05	0	1.69958e-05	8.44589e-05	0	0	0	0	0	0	0	0	0	0	0	0	0	0	0	0	0	0	0	0	0	0	0	0	0	0	0	0	0	0	0
0	0	0	0	0	0	0	0	0	0	0	0	0	0	0	3.11111e-06	0	0.000240481	9.89761e-05	0	0	0	0	0	0	0	0	0	0	0	0	0	0	0	0	0.000285714	0	0	0	0	0	0	0	1	0	0	0	0	0	0
0	0	0	0	0	0	0	0	0	0	0	0	0	0	0	0	0	0	0	0	0	0	0	0	0	0	0	0	0	0	0	0	0	0	0	0	0	0	0	0	0	0	0	0	0	0	0	0	0	0
0	0	0	0	0	0	0.000681199	0	0	0	0	0.000638162	0	0	0	0.000149514	0	0	3.64462e-05	0	0	0	0	0	0	0	0	0	0	0	0	0	0	0	0	9.26709e-05	0	0	0.000194544	0	0	0	0	0	0	0	0	0.000336474	0	0
0	0	0	0	0	0	0	0	0	0	0	0	0	0	0	0	0	0	1.12647e-06	0	0	0	0	0	0	0	0	0	0	0	0	0	0	0	0	0	0	0	0	0	0	0	0	0	0	0	0	0	0	0
0	0	0	0	0	0	0	0	0	0	0	0	0.00143062	0	0	0	0	0	0	0	0	0	0	0	0	0	0	0	0	0	0	0	0	0	0	5.24824e-05	0	0	0	0.00027049	0	0	0	0	0	0	0	0	0	0
0	0	0	0	0	0	0	0	0	0	0	0	0	0	0	0	0	0	1.12647e-06	0	0	0	0	0	0	0	0	0	0	0	0	0	0	0	0	0	0	0	0	0	0	0	0	0	0	0	0	0	0	0
0	0	0	0	0	0	0	0	0	0	0	0	0	0	0	5.87922e-06	0.00446429	0	4.46173e-07	0	0	0	0	0	0	0	0	0	0	0	0	0	0	0	0	0.000732802	0	0.000727535	0	0.00152373	0	0.0014111	0	0.0294118	0	0.0142857	0	0	0	0
0	0	0	0	0	0.00304878	0	0.00129032	0.00150277	0	0	0	0	0	0	0	0	0	0.000447961	0	0	0.00317843	0.0146265	0	0	0.00838093	0.00347222	0	0	0	0	0	0	0.00301832	0.0011998	0	0	0	0	0	0	0	0	0	0	0	0	0	0	0
0	0	0	0	0	0	0	0	0	0	0	0	0	0	0	6.2347e-06	0	0	0	0	0	0	0	0	0	0	0	0	0	0	0	0	0	0	0	0	0	9.09419e-05	0	0	0	0	0	0	0	0	0	0	0	0
0	0	0	0	0	0	0	0	0	0.00133779	0	0	0	0	0	0	0	0	0	0	0	0	0	0	0	0	0	0	0	0.00254291	0.00220588	0	0	0	0	0	0	0	12	0	0	0	2	0	0	0	0	0	0	0
0	0	0	0	0	0	4.06306e-05	0	0	0	0	0	0	0	0	0.000170341	0	0.000137093	0	0	0	0	0	0	0	0	0	0	0	0	0	0	0	0	0	5.68351e-05	0	0	0	0	0	0	0	0	0	0	0	0	0	0
0	0	0	0	0	0	0.000297796	0	0	0	0	0.00169492	0	0	0	0	0	2.78246e-06	0	0	0	0	0	0	0	0	0	0	0	0	0	0	0	0	0	0.000549602	0	0.000909419	0	0	0	0	0	0	0	0	0	0	0	0
0	0	0	0	0	0	0	0	0	0	0	0	0	0	0	0	0	0	0	0	0	0	0	0	0	0	0	0	0	0	0	0	0	0	0	0	0	0	0	0	0	0	0	0	0	0	0	0	0	0
0	0	0	0	0	0	0	0	0	0	0	0	0	0	0	0	0	0	0	0	0	0	0	0	0	0	0	0	0	0	0	0	0	0	0	0	0	0	0	0	0	0	0	0	0	0	0	0	0	0
0	0	0	0	0	0	0	0	0	0	0	0	0	0	0	0.000481543	0	0	1.69301e-05	0	0	0	0	0	0	0	0	0	0	0	0	0	0	0	0	0	0	9.09419e-05	0	0	0	0	0	0	0	0	0	0	0	0
0	0	0	0	0	0	0	0	0	0	0	0.00137552	0	0	0	0.000188929	0	0	3.56158e-05	0	0	0	0	0	0	0	0	0	0	0	0	0	0	0	0	0	0	0.00065219	0	0	0	0.000263435	0	0	0	0	0	0	0	0
0	0	0	0	0	0	0.000297796	0	0	0	0	0	0	0	0	1.67964e-05	0	5.17786e-05	0	0	0	0	0	0	0	0	0	0	0	0	0	0	0	0	0	0	0	0	0	0	0	0	0	0	0	0	0	0	0	0
0	0	0	0	0	0	0.000162417	0	0	0	0	0.000123381	0	0	0	9.10246e-05	0	0	3.94805e-06	0	0	0	0	0	0	0	0	0	0	0	0	0	0	0	0	9.68388e-05	0	0.000193414	0	0.000666886	0	4.07915e-05	0	0	0	0	0	0	0	0
0	0	0	0	0	0	5.77467e-05	0	0	0	0	0	0	0	0	0	0	0	0	0	0	0	0	0	0	0	0	0	0	0	0	0	0	0	0	2.48844e-05	0	0	0	0	0	0	0	0	0	0	0	0	0	0
0	0	0	0	0	0	0	0	0	0	0	0	0	0	0	0	0	0	0	0	0	0	0	0	0	0	0	0	0	0	0	0	0	0	0	0.000107285	0	9.48227e-06	7.87612e-06	0	0	0	0	0	0	0	0	0	0	0
0	0	0	0	0	0	0	0	0	0	0	0	0	0	0	0	0	0	0	0	0	0	0	0	0	0	0	0	0	0	0	0	0	0	0	0	0	0	0	0	0	0	0	0	0	0.0060423	0.0263158	0	0	0
0	0	0	0	0	0	0	0	0	0	0	0	0	0	0	0	0	0	0	0	0	0	0	0	0	0	0	0	0	0	0	0	0	0	0	0	0	0.000107449	0	0	0	0.000135534	0	0	0	0	0	0	0	3.66166e-05
0	0	0	0	0	0	0	0	0	0	0	0	0	0	0	0	0	0	1.42002e-07	0	0	0	0	0	0	0	0	0	0	0	0	0	0	0	0	0	0	0	0	0	0	0	0	0	0	0	0	0	0	0
0	0	0	0	0	0	0	0	0	0	0	0.000772418	0	0	0	6.1311e-06	0	0	0	1.36923e-05	0.00285714	0	0	0	0	0	0	0	0	0	0	0	0	0	0	0.000832884	0	0.000373694	19	0	0	0	0	1	0	2	0	0	0	0
0	0	0	0	0	0	0	0	0	0	0	0	0	0	0	0	0	0	0	0	0	0	0	0	0	0	0	0	0	0	0	0	0	0	0	0	0	0	0	0	0	0	0	0	0	0	0	0	0	0
0	0	0	0	0	0	0	0	0	0	0	0	0	0	0	6.23704e-07	0	0.00209524	4.62332e-06	0	0	0	0	0	0	0	0	0	0	0	0	0	0	0	0	0	0	0	0	0	0	0	0	0	0	0	0	0	0	0.00740741
0	0	0	0	0	0	0	0	0	0	0	0	0	0	0	0	0	0	0	0	0	0	0	0	0	0	0	0	0	0	0	0	0	0	0	9.03221e-05	0	2.3549e-05	0	0	0	0	0	0	0	0	0	0	0	0
0	0	0	0	0	0	0	0	0	0	0	0.000285714	0	0	0	2.27679e-06	0	0	0	0	0	0	0	0	0	0	0	0	0	0	0	0	0	0	0	0.000273069	0	0	0	0.000143677	0	0	0	0	0	0	0	0	0	0
0	0	0	0	0	0.0136986	0	0	0	0	0	0	0.0028169	0	0	0	0	0	0.000257888	0	0	0	0	0	0	0	0	0	0	0	0	0	0	0	0	0	0	0	0.000226038	0	0	0	0.000662691	0	0	0	0	0	0	0
0	0	0	0	0	0	0	0	0	0	0.00253165	0	0	0	0	0	0	0	0	0	0	0	0	0	0	0.000734254	0.000429122	0	0	0	0	0	0	0	0	0	0.000366032	0	0.000355177	0	0	0	0	0	0	0	0	0	0.0011274	0
0	0	0	0	0	0	0	0	0	0	0	0	0	0	0	2.46544e-06	0	0	2.54624e-07	0	0	0	0	0	0	0	0	0	0	0	0	0	0	0	0	0	0	0.000124374	0	0	0	0	0	0	0	0	0	0	0	0
0	0	0	0	0	0	0	0	0	0	0	0	0	0	0	5.28867e-06	0	0	0.000178846	0	0	0	0	0	0	0	0	0	0	0	0	0	0	0	0	0.000539083	0	0.000165833	0	0	0	0	0	0	0	0	0	0	0	0
0	0	0	0	0	0	0	0	0	0	0	0	0	0	0	7.9942e-07	0	0	5.48732e-07	0	0	0	0	0	0	0	0	0	0	0	0	0	0	0	0	0	0	0	0	0	0	0	0	0	0	0	0	0	0	0
0	0	0	0	0	0	0	0	0	0	0	0	0	0	0	0	0	0	1.99432e-05	0	0	0	0	0	0	0	0	0	0	0	0	0	0	0	0	2.60066e-05	0	0	0	7.18385e-05	0	0	0	0	0	0	0	0	0	0
0	0	0	0	0	0	0	0	0	0	0	0	0	0	0	0	0	0	7.94252e-06	0	0	0	0	0	0	0	0	0	0	0	0	0	0	0	0	0	0	0	0	0	0	0	0	0	0	0	0	0	0	0
0	0	0	0	0	0	0	0	0	0	0	0.000571429	0	0	0	0	0	0	0	0	0	0	0	0	0	0	0	0	0	0	0	0	0	0	0	0.00087122	0	0.000428082	0	0.00122125	0	0	0	0	0	0	0	0	0	0
0	0	0	0	0	0	0	0	0	0	0	0	0	0	0	0	0	0	0	0	0	0	0	0	0	0	0	0	0	0	0	0	0	0	0	0	0	0	0	0	0	0	0	0	0	0	0	0	0	0
0	0	0	0	0	0	0	0	0	0	0	0	0	0	0	0	0	0	0	0	0	0	0	0	0	0	0	0	0	0	0	0	0	0	0	0	0	0	0	0	0	0	0	0	0	0	0	0	0	0
0	0	0	0	0	0	0.00111008	0	0	0	0	0.000310029	0	0	0	0	0	0.000187649	0	0	0	0	0	0	0	0	0	0	0	0	0	0	0	0	0	0.000384792	0	0.000202836	0	8.84958e-05	0	6.64712e-06	0	0	0	0.00261097	0	0.000183755	0	0.000238796
0	0	0	0	0	0	0	0	0	0	0	0	0	0	0	0	0	0	7.94252e-06	0	0	0	0	0	0	0	0	0	0	0	0	0	0	0	0	0	0	0	0	0	0	0	0	0	0	0	0	0	0	0
0	0	0	0	0	0	0.000595593	0	0	0	0	0	0	0	0	1.53172e-06	0	0.000651222	3.52934e-05	0	0	0	0	0	0	0	0	0	0	0	0	0	0	0	0	0	0	0	0	0	0	0	0	0	0	0	0	0	0	0
0	0	0	0	0	0	0.000493583	0	0	0	0	0	0	0	0	2.5201e-05	0	0	0	0	0	0	0	0	0	0	0	0	0	0	0	0	0	0	0	0.000285714	0	0	0	0	0	0	0	0	0	0	0	0	0	0
0	0	0	0	0	0	0	0	0	0	0	0	0	0	0	3.66196e-07	0.0027417	1.58308e-05	0.000126906	0	0	0	0	0	0	0	0	0	0	0	0	0	0	0	0	7.44652e-05	0	0.000138349	0	0.00031549	0	0.00129592	0	0	0	0.00733944	0	0	0	0.000435754
0	0	0	0	0	0	0	0	0	0	0	0	0	0	0	1.19217e-05	0	0	7.59867e-07	0	0	0	0	0	0	0	0	0	0	0	0	0	0	0.000106323	0	0	0	0	0	0	0	0	0	0	0	0	0	0	0	0
0	0	0	0	0	0	0.00011936	0	0	0	0	0	0	0	0	0	0	6.36378e-06	4.0354e-07	0	0	0	0	0	0	0	0	0	0	0	0	0	0	0	0	0	0	0.000159611	0	0	0	0	0	0	0	0	0	0	0	0.00108992
0	0	0	0	0	0	0	0	0	0	0	0	0	0	0	0	0	0	0	0	0	0	0	0	0	0	0	0	0	0	0	0	0	0	0	0	0	0	0	0	0	0	0	0	0	0	0	0	0	0
0	0	0	0	0	0	0	0	0	0	0	0	0	0	0	0	0	0	1.12647e-06	0	0	0	0	0	0	0	0	0	0	0	0	0	0	0	0	0	0	0	0	0	0	0	0	0	0	0	0	0	0	0
0	0	0	0	0	0	0	0	0	0	0	0	0	0	0	3.08867e-05	0	0	0.000468504	0	0	0	0	0	0	0	0	0	0	0	0	0	0	0	0	5.24824e-05	0	0	0	0	0	0	0	0	0	0	0	0	0	0
0	0	0	0	0	0	0	0	0	0	0	0	0	0	0	0	0	0	2.89697e-05	0	0	0	0	0	0	0	0	0	0	0	0	0	0	0	0	0	0	0	0	0	0	0	0	0	0	0	0	0	0	0
0	0	0	0	0	0	0	0	0	0	0	0	0	0	0	0	0	0	4.04652e-07	0	0	0	0	0	0	0	0	0	0	0	0	0	0	0	0	0	0	0	0	0	0	0	0	0	0	0	0	0	0	0.000393854
0	0	0	0	0	0	0	0	0	0	0	0	0	0	0	1.44285e-06	0	0	0	0	0	0	0	0	0	0	0	0	0	0	0	0	0	0	0	0	0	0	0	0	0	0	0	0	0	0	0	0	0	0
0	0	0	0	0	0	0	0	0	0	0	0	0	0	0	0	0	0	0	0	0	0	0	0	0	0	0	0	0	0	0	0	0	0	0	0	0	0	0	0	0	0	0	0	0	0	0	0	0	0
0	0	0	0	0	0	0	0	0	0	0	0	0	0	0	0	0	0	0	0	0	0	0	0	0	0	0	0	0	0	0	0	0	0	0	4.84669e-05	0	0.000257115	0	0	0	0	0	0	0	0	0	0	0	0
0	0	0	0	0	0	0	0	0	0	0	0	0	0	0	0	0	0	0	0	0	0	0	0	0	0	0	0	0	0	0	0	0	0	0	0	0	0	0	0	0	0	0	0	0	0	0	0	0	0
0	0	0	0	0	0	0	0	0	0	0	0	0	0	0	0	0	0	0	0	0	0	0	0	0	0	0	0	0	0	0	0	0	0	0	0	0	0	0	0	0	0	0	0	0	0	0	0	0	0
0	0	0	0	0	0	0	0	0	0	0	0	0	0	0	0	0	0	0	0	0	0	0	0	0	0	0	0	0	0	0	0	0	0	0	0.000157447	0	0	0	0.000540979	0	0	0	0	0	0	0	0	0	0
0	0	0	0	0	0	0	0	0	0	0	0	0	0	0	0	0	0	0	0	0	0	0	0	0	0	0	0	0	0	0	0	0	0	0	0.000107462	0	3.39712e-05	0	0	0	0.000609607	0	0	0	0	0	0	0	0
0	0	0	0	0	0	0	0	0	0	0	0	0	0	0	0	0	0	0.000108729	0	0	0	0	0	0	0	0	0	0	0	0	0	0	0	0	0	0	0	0	0	0	0	0	0	0	0	0	0	0	0
0	0	0	0	0	0	0	0	0	0	0	0	0	0	0	0	0	0	0.000392158	0	0	0	0	0	0	0	0	0	0	0	0	0	0	0	0	0.00020993	0	0	0	0	0	0	0	0	0	0	0	0	0	0
0	0	0	0	0	0	0	0	0	0	0	0.000524109	0.0027248	0	0	0	0	0	1.40904e-05	0	0	0	0	0	0	0	0	0	0	0	0	0	0	0.000447135	0	0.000111543	0	0.000152693	8.42415e-05	8.04704e-05	0	0.00103314	0.000543399	0	0	0	0	0	0	0.000110705
0	0	0	0	0	0	0	0	0	0	0	0.00169492	0	0	0	7.97982e-06	0	0	0	0	0	0	0	0	0	0	0	0	0	0	0	0	0	0	0	0.0012824	0	0.00100036	0	0	0	0	0	0	0	0	0	0	0	0
0	0	0	0	0	3	0	0	0	0	0	0	0	0	0	0	0	0	3.08294e-05	0	0	0	0	0	0	0	0	0	0	0	0	0	0	0	0	0	0	0	3	0	0	0	0	0	0	0	0	0	0	0
0	0	0	0	0	0	0	0	0	0	0	0	0	0	0	0	0	2e-05	0	0	0	0	0	0	0	0	0	0	0	0	0	0	0	0	0	5.24824e-05	0	0	0	0	0	0	0	0	0	0	0	3	0	0
0	0	0	0	0	0	0	0	0	0	0	0	0	0	0	0	0	0	0	0	0	0	0	0	0	0	0	0	0	0	0	0	0	0	0	0	0	0	0	0	0	0	0	0	0	0	0	0	0	0
0	0	0	0	0	0	0	0	0	0	0	0	0	0	0	0	0	0	0	0	0	0	0	0	0	0	0	0	0	0	0	0	0	0	0	0	0	0	0	0	0	0	0	0	0	0	0	0	0	2
0	0	0	0	0	0	0.000636943	0	0	0	0	0	0	0	0	2.49827e-05	0	0	0.000224808	0	0	0	0	0	0	0	0	0	0	0	0	0	0	0	0	0	0	0	0	0.000263365	0	0.000156936	0	0	0	0	0	0	0	0
0	0	0	0	0	0	0	0	0	0	0	0	0	0	0	0.00361812	0	0	0	0	0	0	0	0	0	0	0	0	0	0	0	0	0	0	0	0	0	0	3.94945e-05	0	0	0	0	0	0	0	0	0	0	0
0	0	0	0	0	0	0	0	0	0	0	0	0	0	0	2.76498e-06	0	0	0	0	0	0	0	0	0	0	0	0	0	0	0	0	0	0	0	0	0	0	0	0	0	0	0	0	0	0	0	0	0	0
0	0	0	0	0	0	0	0	0	0	0	0	0	0	0	5.0478e-06	0	0	0	0	0	0	0	0	0	0	0	0	0	0	0	0	0	0	0	5.20131e-05	0	0	0	0	0	0	0	0	0	0	0	0	0	0
0	0	0	0	0	0	0	0	0	0	0	0	0	0	0	0	0	0	0	0	0	0	0	0	0	0	0	0	0	0	0	0	0	0	0	1.30033e-05	0	0	0	0	0	0	0	0	0	0	0	0	0	0
0	0	0	0	0	0	0	0	0	0	0	0	0	0	0	0	0	0	0	0	0	0	0	0	0	0	0	0	0	0	0	0	0	0	0	0	0	0	0	0	0	0	0	0	0	0	0	0	0	0
0	0	0	0	0	0	0	0	0	0	0	0	0	0	0	0	0	0	0	0	0	0	0	0	0	0	0	0	0	0	0	0	0	0	0	0	0	0	0	0	0	0	0	0	0	0	0	0	0	0
0	0	0	0	0	0	0	0	0	0	0	0	0	0	0	0	0	0	0	0	0	0	0	0	0	0	0	0	0	0	0	0	0	0	0	0	0	8.40137e-06	0	0.000215844	0	0.000172309	0.000447227	0	0	0	0	0	0	0
0	0	0	0	0	0	0	0	0	0	0	0	0	0	0	0	0	0	0	0	0	0	0	0	0	0	0	0	0	0	0	0	0	0	0	0.000274801	0	0.000545651	0	0	0	0	0	0	0	0	0	0	0	0
0	0	0	0	0	0	0	0	0	0	0	0	0	0	0	0	0	1.01574e-05	0	0	0	0	0	0	0	0	0	0	0	0	0	0	0	0	0	0	0	0	0	0	0	0	0	0	0	0	0	0	0	0
0	0	0	0	0	0	0.000297796	0	0	0	0	0.00169492	0	0	0	0	0	0	0	0	0	0	0	0	0	0	0	0	0	0	0	0	0	0	0	0.000916003	0	0.00100036	0	0.00239443	0	0.00282219	0	0.0294118	0	0.0142857	0	0	0	0
0	0	0	0	0	0	0	0	0	0	0	0	0	0	0	2.1371e-05	0	0	4.70158e-06	0	0	0	0	0	0	0	0	0	0	0	0	0	0	1.37893e-05	0	0	0	0	0	0	0	0	0	0	0	0	0	0	0	0
0	0	0	0	0	0	0	0	0	0	0	0	0	0	0	0	0	0	0	0	0	2.01701e-06	0	0	0	0	0	0	0	0	0	0	0	4.86618e-06	0	0	0	0	0	0	0	0	0	0	0	0	0	0	0	0
0	0	0	0	0	0	0	0	0	0	0	0	0	0	0	0	0	0	2.27181e-05	0	0	0	0	0	0	0	0	0	0	0	0	0	0	0	0	0	0	0	0	0	0	0	0	0	0	0	0	0	0	0
0	0	0	0	0	0	0	0	0	0	0	0	0	0	0	2.57634e-06	0	0.000534403	0	0	0	0	0	0	0	0	0	0	0	0	0	0	0	0	0	0	0	0	0	0	0	0	0	0	0	0	0	0	0	0
0	0	0	0	0	0	0	0	0	0	0	0	0	0	0	0	0	0	0	0	0	0	0	0	0	0	0	0	0	0	0	0	0	0	0	0	0	5.46237e-05	0	0	0	0	0	0	0	0	0	0	0	0
0	0	0	0	0	0	0	0	0	0	0	0	0	0	0	0	0	0	0	0	0	0	0	0	0	0	0	0	0	0	0	0	0	0	0	0.000104965	0	0	0	0	0	0	0	0	0	0	0	1	0	0
0	0	0	0	0	0	0	0	0	0	0	0	0	0	0	1.96669e-06	0	0	9.25897e-06	0	0	0	0	0	0	0	0	0	0	0	0	0	0	0	0	0	0	0	0	0	0	0	0	0	0	0	0	0	0	0
0	0	0	0	0	0	0	0	0	0	0	0	0	0	0	1.58049e-05	0	0	7.75899e-06	0	0	0	0	0	0	0	0	0	0	0	0	0	0	0	0	0.000133336	0	2.40021e-06	0	0	0	0	0	0	0	0	0	0	0	0
0	0	0	0	0	0	1.69173e-05	0	0	0	0	0	0	0	0	0	0	0	5.64335e-08	0	0	0	0	0	0	0	0	0	0	0	0	0	0	0	0	0	0	0	0	0	0	0	0	0	0	0	0	0	0	0
0	0	0	0	0	0	0	0	0	0	0	0	0	0	0	0	0	0	2.23923e-07	0	0	0	0	0	0	0	0	0	0	0	0	0	0	0	0	0	0	9.09419e-05	0	0	0	0	0	0	0	0	0	0	0	0
0	0	0	0	0	0	0	0	0	0	0	0	0	0	0	0	0	0	0	0	0	0	0	0	0	0	0	0	0	0	0	0	0	0	0	0	0	0	0	0	0	0	0	0	0	0	0	0	0	0
0	0	0	0	0	0	0	0	0	0	0	0.000571429	0	0	0	0	0	0	1.93472e-07	0	0	0	0	0	0	0	0	0	0	0	0	0	0	0	0	7.80197e-05	0	0	6	0.000143677	0	0	0	0	0	0	0	1	0	0
0	0	0	0	0	0	0	0	0	0	0	0	0	0	0	0	0	0	0	0	0	0	0	0	0	0	0	0	0	0	0	0	0	0	0	0.000104965	0	0	0	0	0	0	0	0	0	0	0	0	0	0
0	0	0	0	0	0	0.000104319	0	0	0	0	0	0	0	0	0	0	0	9.57838e-05	0	0	0	0	0	0	0	0	0	0	0	0	0	0	0	0	0	0	0	0	0	0	0	0	0	0	0	0	0	0	0
0	0	0	0	0	0	0	0	0	0	0	0	0	0.00195695	0	2.38277e-05	0	0.000469227	0	0	0	0	0	0	0	0	0	0	0	0	0	0	0	0	0	0.00016024	0	0	0	0.00027465	0	0	0	0	0	0	0	0	0	0
0	0	0	0	0	0	0	0	0	0	0	0	0	0	0	6.23704e-07	0	0.00209524	4.62332e-06	0	0	0	0	0	0	0	0	0	0	0	0	0	0	0	0	0	0	0	0	0	0	0	0	0	0	0	0	0	0	0.00740741
0	0	0	0	0	0	0	0	0	0	0	0.000261643	0	0	0	7.56937e-05	0	2.58523e-06	4.3431e-06	0	0	0	0	0	0	0	0	0	0	0	0	0	0	0	0	0.00011202	0	0.000205505	0	0.000377879	0	0.000120613	0	0	0	0	0	0	0	0
0	0	0	0	0	0	0	0	0	0	0	0	0	0	0	0	0	0	0	0	0	0	0	0	0	0	0	0	0	0	0	0	0	0	0	0	0	0	0	0	0	0	0	0	0	0	0	0	0	0
0	0	0	0	0	0	0	0	0	0	0	0	0	0	0	0	0	0	0	0	0	0	0	0	0	0	0	0	0	0	0	0	0	0	0	0	0	0	0	0	0	2	0	0	0	0	0	0	0	0
0	0	0	0	0	0	0	0	0	0	0	0	0	0	0	4.82279e-05	0	0	0	0	0	0	0	0	0	0	0	0	0	0	0	0	0	0	0	0	0	0	0	0	0	0	0	0	0	0	0	0	0	0
0	0	0	0	0	0	0	0	0	0	0	0	0	0	0	9.0343e-06	0	0	2.01962e-05	0	0	0	0	0	0	0	0	0	0	0	0	0	0	0	0	0	0	0	0	0	0	0	0	0	0	0	0	0	0	0
0	0	0	0	0	0	0	0	0	0	0	0	0	0	0	0	0	0	0	0	0	0	0	0	0	0	0	0	0	0	0	0	0	0.000571428	3.48578e-05	4.15345e-05	0.000112295	5.56146e-05	1.32978e-05	0	0	0	0	0	0	0	0	0.000435349	0.00122399	0.000405774
0	0	0	0	0	0	0	0	0	0	0	0	0	0	0	0	0	0	0	0	0	0	0	0	0	0	0	0	0	0	0	0	0	0	0	0.000285714	0	0	0	0	0	0	0	0	0	0	0	0	0	0
0	0	0	0	0	0	0	0	0	0	0	0	0	0	0	0	0	0	0	0	0	0	0	0	0	0	0	0	0	0	0	0	0	0	0	0	0	0	0	0	0	0	0	0	0	0	0	0	0	0
0	0	0	0	0	0	0	0	0	0	0	0	0	0	0	0	0	0	0	0	0	0	0	0	0	0	0	0	0	0	0	0	0	0	0	0	0	0	0	0	0	0	0	0	0	0	0	0	0	0
0	0	0	0	0	0	0	0	0	0	0	0	0	0	0	2.44675e-05	0	0	1.55091e-06	0	0	0	0	0	0	0	0	0	0	0	0	0	0	0	0	0.000320512	0	0.000109247	1	0	0	8	0	0	0	0	0	0	0	1
0	0	0	0	0	0	0	0	0	0	0	0.000285714	0	0	0	0	0	0	0	0	0	0	0	0	0	0	0	0	0	0	0	0	0	0	0	9.1023e-05	0	0	0	0	0	0	0	0	0	0	0	0	0	0
0	0	0	0	0	0	0	0	0	0	0	0	0	0	0	0	0	0	3.58757e-05	0	0	0	0	0	0	0	0	0	0	0	0	0	0	0	0	0	0	0	0	0	0	0	0	0	0	0	0	0	0	0
0	0	0	0	0	0	0	0	0	0	0	0	0	0	0	0	0	0	0	0	0	0	0	0	0	0	0	0	0	0	0	0	0	0	0	0	0	0	0	0	0	0	0	0	0	0	0	0	0	0
0	0	0	0	0	0	0	0	0	0	0	0	0	0	0	0	0	0	0	0	0	0	0	0	0	0	0	0	0	0	0	0	0	0	0	0	0	0.000331665	0	0	0	7.10934e-05	0	0	0	0	0	0	0	0
0	0	0	0	0	0	0	0	0	0	0	0	0	0	0	0	0	0	0	0	0	0	0	0	0	0	0	0	0	0	0	0	0	0	0	0	0	0	0	0	0	0	0	0	0	0	0	0	0	0
0	0	0	0	0	0	0	0	0	0	0	0	0	0	0	0	0	0	7.6717e-05	0	0	0	0	0	0	0	0	0	0	0	0	0	0	0	0	0	0	0	0	0	0	0	0	0	0	0	0	0	0	0
0	0	0	0	0	0	0	0	0	0	0	0	0	0	0	0	0	0	0	0	0	0	0	0	0	0	0	0	0	0	0	0	0	0	0	0	0	0	0	0	0	0	0	0	0	0	0	0	0	0
0	0	0	0	0	0	0	0	0	0	0	0	0	0	0	0	0	0	0	0	0	0	0	0	0	0	0	0	0	0	0	0	0	0	0	0	0	0	0	0	0	0	0	0	0	0	0	0	0	0
0	0	0	0	0	0	0	0	0	0	0	0.00169492	0	0	0	7.97982e-06	0	0	0	0	0	0	0	0	0	0	0	0	0	0	0	0	0	0	0	0.0012824	0	0.00100036	0	0	0	0	0	0	0	0	0	0	0	0
0	0	0	0	0	0	0	0	0	0	0	0	0	0	0	0	0	0	0	0	0	0	0	0	0	0	0	0	0	0	0	0	0	0	0	6.50164e-05	0	0.000428082	0	7.18385e-05	0	0	0	0	0	0	0	0.000186916	0	0
0	0	0	0	0	0	0	0	0	0	0	0	0	0	0	0	0	0	0	0	0	0	0	0	0	0	0	0	0	0	0	0	0	0	0	5.20131e-05	0	0	0	0	0	0	0	0	0	0	0	0	0	0
0	0	0	0	0	0	0	0	0	0	0	0	0	0	0	0	0	0	0	0	0	0	0	0	0	0	0	0	0	0	0	0	0	0	0	0	0	0	0	0	0	0	0	0	0	0	0	0	0	0
0	0	0.0163934	0	0	2	0	0	0	0	0	0.00239808	0.00406504	0	0	1.35494e-05	0	0.00138736	0.0140286	0	0	0	0	0	0	0	0	0	0	0	0	0	0	0	0	0.00107817	0	0.00232166	2	0.00425532	0	46	2	0	0	2	0	0	0	0
0	0	0	0	0	0	0	0	0	0	0	0	0	0	0	0	0	0	0	0	0	0	0	0	0	0	0	0	0	0	0	0	0	0	0	0	0	0	0	0	0	0	0	0	0	0	0	0	0	0
0	0	0	0	0	0	0	0	0	0	0	0	0	0	0	0	0	0	2.79516e-05	0	0	0	0	0	0	0	0	0	0	0	0	0	0	0	0	1.30033e-05	0	0	3.27105e-05	7.18385e-05	0	0	0.000950118	0	0	0	0	0.000280372	0	0
0	0	0	0	0	0	0	0	0	0	0	0.000277508	0	0	0	0	0	0	0	0	0	0	0	0	0	0	0	0	0	0	0	0	0	0	0	0.000258999	0	8.92299e-05	0.000232023	0	0	0	0	0	0	0	0	0	0	0
0	0	0	0	0	0	0	0	0	0	0	0	0	0	0	0	0	0	8.74241e-08	0	0	0	0	0	0	0	0	0	0	0	0	0	0	0	0	0	0	0	0	0	0	0	0	0	0	0	0	0	0	0
0	0	0	0	0	0	0	0	0	0	0	0	0	0	0	0	0	0	0	0	0	0	0	0	0	0	0	0	0	0	0	0	0	0	0	0	0	0	0	0	0	0	0	0	0	0	0	0	0	0
0	0	0	0	0	0	0	0	0	0	0	0	0	0	0	0	0	0	1.93235e-07	0	0	0	0	0	0	0	0	0	0	0	0	0	0	0	0	0	0	0	0	0	0	0	0	0	0	0	0	0	0	0
0	0	0	0	0	0	0.0010627	0	0	0	0	0	0	0	0	0	0	0.000743495	6.13497e-06	0	0	0	0	0	0	0	0	0	0	0	0	0	0	0	0	0.00019596	0	0.00021739	0	0	0	0	0	0	0	0	0	0	0	0
0	0	0	0	0	0	0	0	0	0	0	0	0	0	0	0	0	0	3.60254e-07	0	0	0	0	0	0	0	0	0	0	0	0	0	0	0	0	0	0	0	0	0.00943397	0	0	0	0	0	0	0	0	0	0
0	0	0	0	0	0	0	0	0	0	0	0	0	0	0	9.42963e-06	0	1.7945e-05	0	0	0	0	0	0	0	0	0	0	0	0	0	0	0	0	0	5.35676e-05	0	0	0	0	0	0	0	0	0	0	0	0	0	0
0	0	0	0	0	0	0	0	0	0	0	0	0	0	0	0	0	0	0	0	0	0	0	0	0	0	0	0	0	0	0	0	0	0	0	0	0	2.07291e-05	0.000322212	0	0	0	0	0	0	0	0	0	0	0
0	0	0	0	0	0	0	0	0	0	0	0	0	0	0	0	0	0	0	0	0	0	0	0	0	0	0	0	0	0	0	0	0	0	0	0	0	0	0	0	0	0	0	0	0	0	0	0	0	0
0	0	0	0	0.000716332	0	0	0	0	0	0	0	0	0	0	0	0	0	0	0	0	0	0	0	0	0	0	0.00189018	0.0242063	0	0.00817778	0.000853242	0	0	0	0	0	0	0.000896247	0	0	0	8.21099e-05	0	0	0	0.0365297	0	0	0
0	0	0	0	0	0	0	0	0	0	0	0	0	0	0	0	0	0	0	0	0	0	0	0	0	0	0	0	0	0	0	0	0	0	0	0	0	0	0	0	0	0	0	0	0	0	0	0	0	0
0	0	0	0	0	0	0	0	0	0	0	0	0	0	0	6.43871e-05	0	0	0	0	0	0	0	0	0	0	0	0	0	0	0	0	0	0	0	0	0	0	0	0	0	0	0	0	0	0	0	0	0	0
0	0	0	0	0	0	0	0	0	0	0	0	0	0	0	0	0	0	0	0.000220983	0	0	0	0	0	0	0	0	0	0	0	0.000136511	0	0	0	0	0	0	0	0	0	0	0	0	0	0	0	0	0	0
0	0	0	0	0	0	0	0	0	0	0	0	0	0	0	0	0	0	0	0	0	0	0	0	0	0	0	0	0	0	0	0	0	0	0	0	0	0	0	0	0	0	0	0	0	0	0	0	0	0
0	0	0	0	0	0	0	0	0	0	0	0	0.00420168	0	0	0	0	0	0	0	0	0	0	0	0	0	0	0	0	0	0	0	0	0	0	0	0	0	0	0.000682439	0	0.000361696	0	0	0	0	0	0	0	0
0	0	0	0	0	0	0	0	0	0	0	0.000702741	0	0	0	3.8121e-05	0	0	0	0	0	0	0	0	0	0	0	0	0	0	0	0	0	0	0	0.000524824	0	0	0	0	0	0	0	0	0	0	0	0	0	0
0	0	0	0	0	0	0	0	0	0	0	0	0	0	0	4.30439e-05	0	0	0	0	0	0	0	0	0	0	0	0	0	0	0	0	0	0	0	7.27003e-05	0	3.67307e-05	0	0	0	0	0	0	0	0	0	0	0	0
0	0	0	0	0	0	0	0	0	0	0	0	0	0	0	0	0	0	0	0	0	0	0	0	0	0	0	0	0	3.90076e-05	0.000548293	0	0	0	0	0	0	0	1	0	0	0	1	0	0	0	0	0	0	0
0	0	0	0	0	0	0	0	0	0	0	0.000702741	0	0	0	0	0	0	0	0	0	0	0	0	0	0	0	0	0	0	0	0	0	0	0	0.000157447	0	0	0.000702741	0	0	0	0	0	0	0	0	0	0	0
0	0	0	0	0	0	0.00105673	0	0	0	0	0.00100301	0.00623701	0.015625	0	0	0	0.000966637	3.29769e-05	0	0	0	0	0	0	0	0	0	0	0	0	0	0	0	0	0.00206612	0	0.000339831	0.000320616	0	0	0.00357995	0.00806452	0	0	0	0	0	0	0.000977995
0	0	0	0	0	0	0	0	0	0	0	0.000189251	0.00165017	0	0	4.79559e-06	0.000868056	0	3.36414e-05	0	0	0	0	0	0	0	0	0	0	0	0	0	0	0	0	0.0004548	0	0.000157091	48	0.000371455	0	4	22	1	0	1	9	0	0	0
0.047619	0	0.0163934	0	0	0.000449236	0.0867568	0	0	0	0	0.00814901	0.016129	0	0	3.6606e-06	0	0.141874	0.00950028	0	0	0	0	0	0	0	0	0	0	0	0	0	0	0	0	0.00119333	0	0.00597509	0.000964614	0	0	0.00601622	0.0034642	0	0	0	0	0	0	0.000363901
0	0	0	0	0	0	0	0	0	0	0	0	0	0	0	0	0	0	0.000392158	0	0	0	0	0	0	0	0	0	0	0	0	0	0	0	0	0.00020993	0	0	0	0	0	0	0	0	0	0	0	0	0	0
0	0	0	0	0	0	0	0	0	0	0	0	0	0	0	0	0	0	0	0	0	0	0	0	0	0	0	0	0	0	0	0	0	0	0	0.00107817	0	2.07291e-05	0	0	0	0.000142187	0	0	0	0	0	0	0	0
0	0	0	0	0	0	0	0	0	0	0	0	0	0	0	0	0	0	1.22115e-06	0	0	0	0	0	0	0	0	0	0	0	0	0	0	0	0	0	0	0	0	0	0	0	0	0	0	0	0	0	0	0
0	0	0	0	0	0	0	0	0	0	0	0	0	0	0	1.93469e-05	0	0.000124471	0	0	0	0	0	0	0	0	0	0	0	0	0	0	0	0	0	0.000434378	0	0.000462178	0	0.00015961	0	0	0	0	0	0	0	0	0	0
0	0	0	0	0	0	0	0	0	0	0	0	0	0	0	0	0	0	0	0	0	0	0	0	0	0	0	0	0	0	0	0	0	0	0	0	0	0	0	0	0	0	0	0	0	0	0	0	0	0
0	0	0	0	0	0	0	0	0	0	0	0	0	0	0	0	0	0	0	0	0	0	0	0	0	0	0	0	0	0	0	0	0	0	0	0	0	0	0	0	0	0	0	0	0	0	0	0	0	0
0	0	0	0	0	0	0	0	0	0	0	0	0	0	0	0	0	3.67658e-06	0	0	0	0	0	0	0	0	0	0	0	0	0	0	0	0	0	0.000128754	0	5.99202e-05	0	0	0	2.14717e-05	0	0	0	0	0	0.000453203	0	0.000242777
0	0	0	0	0	0	0	0	0	0	0	0	0	0	0	3.50399e-06	0	0	0	0	0	0	0	0	0	0	0	0	0	0	0	0	0	0	0	2.2867e-05	0	6.8836e-05	0	0	0	0	0	0	0	0	0	0	0	0
0	0	0	0	0	0	0	0	0	0	0	0	0	0	0	0	0	0	0	0	0	0	0	0	0	0	0	0	0	0	0	0	0	0	0	0	0	0	0	0	0	0	0	0	0	0	0	1	0	4
0	0	0	0	0	0	0	0	0	0	0	0	0	0	0	0	0	0	0.00305887	0	0	0	0	0	0	0	0	0	0	0	0	0	0	0	0	0	0	0	0	0	0	0	0	0	0	0	0	0	0	0
0	0	0	0	0	0	0	0	0	0	0	0	0	0	0	0	0	0	0	0	0	0	0	0	0	0	0	0	0	0	0	0	0	0	0	0	0	0	0	0	0	0	0	0	0	0	0	0	0	0
0	0	0	0	0	0	0	0	0	0	0	0.00104493	0	0	0	6.78979e-06	0	0	0	0	0	0	0	0	0	0	0	0	0	0	0	0	0	0	0	0.00102949	0	0.0007053	0	0.000143843	0	0	0	0	0	0	0	0	0	0
0	0	0	0	0	0	0	0	0	0	0	0	0	0	0	0	0	0	5.56617e-07	0	0	0	0	0	0	0	0	0	0	0	0	0	0	0	0	0	0	0	0	0	0	0	0	0	0	0	0	0	0	0
0	0	0	0	0	0	0	0	0	0	0	0	0	0	0	0	0	0	0	0	0	0	0	0	0	0	0	0	0	0	0	0	0	0	0	0	0	2.43992e-05	0	0	0	0	0	0	0	0	0	0	0	0
0	0	0	0	0	0	0	0	0	0	0	0	0	0	0	0	0	1.26582e-05	0	0	0	0	0	0	0	0	0	0	0	0	0	0	0	0	0	0	0	0	0	0	0	0	0	0	0	0	0	0	0	0
0	0	0	0	0	0	0	0	0	0	0	0	0	0	0	0	0	0	0	0	0	0	0	0	0	0	0	0	0	0	0	0	0	0	0	0	0	0	0	0	0	0	0	0	0	0	0	0	0	0
0	0	0	0	0	0	0	0	0	0	0	0	0	0	0	7.23731e-06	0	0	1.59806e-06	0	0	0	0	0	0	0	0	0	0	0	0	0	0	0	0	4.51611e-05	0	0.000164843	0	0	0	0	0	0	0	0	0	0.00137268	0	0.000787707
0	0	0	0	0	0	0	0	0	0	0	0	0	0	0	0	0	0	0	0	0	0	0	0	0	0	0	0	0	0	0	0	0	0	0	0	0	0	0	0	0	0	0	0	0	0	0	0	0	0
0	0	0	0	0	0	0	0	0	0	0	0	0	0	0	0	0	1.26231e-05	0	0	0	0	0	0	0	0	0	0	0	0	0	0	0	0	0	0	0	2.07291e-05	0	0	0	0	0	0	0	0	0	0.000723587	0	0.000379471
0	0	0	0	0	0	0	0	0	0	0	0.00131234	0	0	0	7.61738e-05	0	0	0	0	0	0	0	0	0	0	0	0	0	0	0	0	0	0	0	0.000215469	0	0.0002421	4	0.000323507	0	0	0	0	0	0	0	0	0	0
0	0	0	0	0	0	0	0	0	0	0	0	0	0	0	0	0	0	0	0	0	0	0	0	0	0	0	0	0	0	0	0	0	0	0	0	0	0	0	0	0	0	0	0	0	0	0	0	0	0
0	0	0	0	0	0	0	0	0	0	0	0	0	0	0	0	0	0	0.000332978	0	0	0	0	0	0	0	0	0	0	0	0	0	0	0	0	0	0	0	0	0	0	0	0	0	0	0	0	0	0	0.000373273
0	0	0	0	0	0	0	0	0	0	0	0	0	0	0	0	0	0	4.75736e-05	0	0	0	0	0	0	0	0	0	0	0	0	0	0	0	0	0	0	0	0	0	0	0	0	0	0	0	0	1	0	0
0	0	0	0	0	0	0	0	0	0	0	0	0	0	0	0	0	0	3.0905e-07	0	0	0	0	0	0	0	0	0	0	0	0	0	0	0	0	0	0	0	3.74223e-05	0	0	0	0	0	0	0	0	0	0	0
0	0	0	0	0	0	0	0	0	0	0	0	0	0	0	0	0	8.94869e-05	8.19441e-05	0	0	0	0	0	0	0	0	0	0	0	0	0	0	0	0	5.20131e-05	0	0	0	0	0	0	0	0	0	0	0	0	0	0
0	0	0	0	0	0	0	0	0	0	0	0	0	0	0	0	0	0	0	0	0	0	0	0	0	0	0	0	0	0	0	0	0	0	0	0	0	4.1123e-05	0	0	0	0	0	0	0	0	0	0	0	6
0	0	0	0	0	0	0	0	0	0	0	0	0	0	0	0	0	0	0	0	0	0	0	0	0	0	0	0	0	0	0	0	0	0	0	4.84669e-05	0	0	0	0	0	0	0	0	0	0	0	0	0	0
0	0	0	0	0	0	0	0	0	0	0	0	0	0	0	7.81298e-06	0	0	1.53799e-07	0	0	0	0	0	0	0	0	0	0	0	0	0	0	0	0	0	0	0	0	0	0	0	0	0	0	0	0	0	0	0
0	0	0	0	0	0	0.000297796	0	0	0	0	0.00169492	0	0	0	0	0	0	0	0	0	0	0	0	0	0	0	0	0	0	0	0	0	0	0	0.000916003	0	0.00100036	0.00169491	0.00239443	0	0.00282219	0	0.0294118	0	0.0142857	0	0	0	0
0	0	0	0	0	0	0	0	0	0	0	0.000961538	0	0	0	0	0	0	0	0	0	0	0	0	0	0	0	0	0	0	0	0	0	0	0	0.000310945	0	0.000505218	0.000961538	0	0	0	0	0	0	0	0	0	0	0
0	0	0	0	0	0	0	0	0	0	0	0	0	0	0	0	0	0	7.60164e-05	0	0	0	0	0	0	0	0	0	0	0	0	0	0	0	0	0	0	0	0	0	0	0	0	0	0	0	0	0	0	0
0	0	0	0	0	0	0	0	0	0	0	0	0	0	0	0	0	8.88691e-06	1.38183e-07	0	0	0	0	0	0	0	0	0	0	0	0	0	0	0	0	0	0	0.000231202	1	0	0	0	0	0	0	0	0	0	0	0
0	0	0	0	0	0	0	0	0	0	0	0	0	0	0	0	0	0	0	0	0	0	0	0	0	0	0	0	0	0	0	0	0	0	0	0.000213675	0	0.000218495	0	0	0	0.000361696	0	0	0	0	0	0	0	0
0	0	0	0	0	0	0	0	0	0	0	0	0	0	0	2.00948e-06	0	0	0	0	0	0	0	0	0	0	0	0	0	0	0	0	0	0	0	0	0	0	0	0	0	0	0	0	0	0	0	0	0	0
0	0	0	0	0	0	0	0	0	0	0	0	0	0	0	0	0	0	0	0	0	0	0	0	0	0	0	0	0	0	0	0	0	0	0	0	0	0	0	0	0	0	0	0	0	0	0	0	0	0
0	0	0	0	0	0	0	0	0	0	0	0	0	0	0	0	0	0	1.74408e-06	0	0	0	0	0	0	0	0	0	0	0	0	0	0	0	0	0	0	0	0	0	0	0	0	0	0	0	0	0	0	0
0	0	0	0	0	0	0	0	0	0	0	0	0	0	0	8.5837e-06	0	0	0	0	0	0	0	0	0	0	0	0	0	0	0	0	0	0	0	0	0	0	0	0	0	0	0	0	0	0	0	0	0	0
0	0	0	0	0	0	0	0	0	0	0	0	0	0	0	0	0	0	0	0	0	0	0	0	0	0	0	0	0	0	0	0	0	0	0	0	0	0	0	0	0	0	0	0	0	0	0	0	0	0
0	0	0	0	0	0	0.00191022	0	0	0	0	0.000928505	0	0	0	0	0.003125	0.000528022	0	0	0	0	0	0	0	0	0	0	0	0	0	0	0	0	0	0	0	0.000448026	88	0	0	14	26	0	0	0	0	0	0	0
0	0	0	0	0	0	0	0	0	0	0	0	0	0	0	0	0	7.48728e-05	7.42162e-07	0	0	0	0	0	0	0	0	0	0	0	0	0	0	0	0	0.000299076	0	0	0	0	0	0	0	0	0	0	0	0.000186915	0	0.0140845
0	0	0	0	0	0	0	0	0	0	0	0	0	0	0	0	0	0	0	0	0	0	0	0	0	0	0	0	0	0	0	0	0	0	0	0.000183201	0	0	0	0	0	0	0	0	0	0	0	0	0	0
0	0	0	0	0	0	0	0	0	0	0	0.00239808	0.00406504	0	0	4.38982e-05	0	1.3412e-05	0	0	0	0	0	0	0	0	0	0	0	0	0	0	0	0	0	0.00107817	0	0	0.000461467	0.00425532	0	0.00334139	0.00314465	0	0	0	0	0	0	0
0	0	0.0175439	0	0	0	0	0	0	0	0	0.0014881	0	0	0	0.000120377	0	0.000114827	0.0171009	0	0	0	0	0	0	0	0	0	0	0	0	0	0	0	0	0.000767738	0	0.00221361	0	0.000279837	0	0	0	0	0	0	0	0.000686342	0	0.000984634
0	0	0	0	0	0	0	0	0	0	0	0	0	0	0	0	0	8.26446e-05	0	0	0	0	0	0	0	0	0	0	0	0	0	0	0	0	0	0	0	0	0	0	0	0	0	0	0	0	0	0	0	0
0	0	0	0	0	0	0	0	0	0	0	0	0	0	0	0	0	0	2.09355e-05	0	0	0	0	0	0	0	0	0	0	0	0	0	0	0	0	0.000183201	0	0	0	0	0	0	0	0	0	0	0	0	0	0
0	0	0	0	0	0	0	0	0	0	0	0	0	0	0	0	0	2.40043e-06	0	0	0	0	0	0	0	0	0	0	0	0	0	0	0	0	0	0.000184163	0	0.000198469	0.000361533	0	0	0	0	0	0	0	0	0	0	0.00131926
0	0	0	0	0	0	0.00036245	0	0	0	0	0.000347826	0	0	0	7.20396e-05	0	0	0.000818357	0	0	0	0	0	0	0	0	0	0	0	0	0	0	0	0	0.000449478	0	0.00114416	0	0	0	0	0	0	0	0	0	2	0	0
0	0	0	0	0	0	0	0	0	0	0	0	0	0	0	0	0	0	0	0	0	0	0	0	0	0	0	0	0	0	0	0	0	0	0	0	0	5.70801e-06	0	0	0	0	0	0	0	0	0	0	0	0.000109851
0	0	0	0	0	0	0	0	0	0	0	0	0	0	0	4.19302e-05	0.0454545	0	0	0	0	0	0	0	0	0	0	0	0	0	0	0	0	0	0	0.000348065	0	0.0004842	0	0.000179726	0	0	0	0	0	0	0	0	0	0
0	0	0	0	0	0	0	0	0	0	0	0	0	0	0	0	0	0	0	0	0	0	0	0	0	0	0	0	0	0	0	0	0	0	0	0	0	0	0	0	0	0	0	0	0	0	0	0	0	0
0	0	0	0	0	0	0	0	0	0	0	0	0	0	0	0	0	0	0	0	0	0	0	0	0	0	0	0	0	0	0	0	0	0	0	0	0	0	1	0.00943397	0	0	0	0	0	0	0	0	0	0
0	0	0	0	0	0	0.000575705	0	0	0	0	0	0	0	0	1.50711e-05	0	0.00047476	1.3377e-05	0	0	0	0	0	0	0	0	0	0	0	0	0	0	0	0	0.000157447	0	0	0	0.00027049	0	0	0	0	0	0	0	0	0	0
0	0	0	0	0	0	0	0	0	0	0	0	0	0	0	0	0	0	0	0	0	0	0	0	0	0	0	0	0	0	0	0	0	0	0	8.66072e-05	0	1.75558e-05	0	0.000410239	0	0	0	0	0	0	0	0	0	0
0	0	0	0	0	0	0	0	0	0	0	0	0	0	0	0	0	0	0	0	0	0	0	0	0	0	0	0	0	0	0	0	0	0	0	0	0	0	0	0	0	0	0	0	0	0	0	0	0	0
0	0	0	0	0	0	0	0	0	0	0	0	0	0	0	0	0	7.90058e-06	5.44179e-07	0	0	0	0	0	0	0	0	0	0	0	0	0	0	0	0	9.89772e-06	0	1.67705e-05	0	0	0	1.25777e-05	0	0	0	0	0	0	0	0
0	0	0	0	0	0	0	0	0	0	0	0	0	0	0	0	0	0	0	0	0	0	0	0	0	0	0	0	0	0.000629451	0	0	0	0	0	0	0	0	0	0	0	0	0	0	0	0	0	0	0	0
0	0	0	0	0	0	0	0	0	0	0	0	0	0	0	0	0	0.000450001	5.69638e-06	0	0	0	0	0	0	0	0	0	0	0	0	0	0	0	0	0	0	0	0	0	0	0	0	0	0	0	0	0	0	0
0	0	0	0	0	0	0	0	0	0	0	0.00194932	0	0	0	0	0	0	0	0	0	0	0	0	0	0	0	0	0	0	0	0	0	0	0	0	0	0	0	0.00943397	0	0	0	0	0	0	0	0	0	0
0	0	0	0	0	0	0	0	0	0	0	0	0	0	0	0	0	0	0	0	0	0	0	0	0	0	0	0	0	0	0	0	0	0	0	0	0	0	0	0	0	0	0	0	0	0	0	0	0	0
0	0	0	0	0	0	0	0	0	0	0	0	0	0	0	0	0	0	9.50596e-07	0	0	0	0	0	0	0	0	0	0	0	0	0	0	0	0	0	0	0	0	0	0	0	0	0	0	0	0	0	0	0
0	0	0	0	0	0	0	0	0	0	0	0	0	0	0	0	0	0	0	0	0	0	0	0	0	0	0	0	0	0	0	0	0	0	0	0	0	0	0	0	0	0	0	0	0	0	0	0	0	0
0	0	0.0163934	0	0	2	0.00146046	0	0	0	0	0	0	0	0	0	0	0.000147677	0.0127315	0	0	0	0	0	0	0	0	0	0	0	0	0	0	0	0	0	0	0	0	0	0	0	0	0	0	0	0	0	0	0
0	0	0	0	0	0	0	0	0	0	0	0.000819001	0	0	0	0	0	0	0	0	0	0	0	0	0	0	0	0	0	0	0	0	0	0	0	0.000268656	0	0.000203827	0.000675216	0	0	0	0	0	0	0	0	0	0	0
0	0	0	0	0	0	0	0	0	0	0	0.000848176	0	0	0	0	0	0	0	0	0	0	0	0	0	0	0	0	0	0	0	0	0	0	0	0.000285714	0	0	0.000439815	0	0	0	0	0	0	0	0	0	0	0
0	0	0	0	0	0	0.000575705	0	0	0	0	0	0	0	0	4.53997e-06	0	0.00119286	0.000426384	0	0	0	0	0	0	0	0	0	0	0	0	0	0	0	0	0	0	0	0	0	0	0	0.00153846	0	0	0	0	0	0	0
0	0	0	0	0	0	0	0	0	0	0	0	0	0	0	3.18763e-06	0	0	7.10432e-07	0	0	0	0	0	0	0	0	0	0	0	0	0	0	0	0	0	0	0	0	0.000131683	0	0.000156936	0	0	0	0	0	0	0	0
0	0	0	0	0	0	0	0	0	0	0	0	0	0	0	0	0	0	0	0	0	0	0	0	0	0	0	0	0	0	0	0	0	0	0	0.000332942	0	0	0	0	0	0	0	0	0	0	0	0	0	0
0	0	0	0	0	0	0	0	0	0	0	0	0	0	0	0	0	0	0	0	0	0	0	0	0	0	0	0	0	0	0	0	0	0	0	0.000539083	0	0.000124374	0	0	0	7.10934e-05	0	0	0	0	0	0	0	0
0	0	0	0	0	0	0	0	0	0	0	0	0	0	0	0	0	0	5.4937e-06	0	0	0	0	0	0	0	0	0	0	0	0	0	0	0	0	0	0	2.07291e-05	0	0	0	0	0	0	0	0	0	0	0	0
0	0	0	0	0	0	0	0	0	0	0	0.000702741	0	0	0	0	0	0	0	0	0	0	0	0	0	0	0	0	0	0	0	0	0	0	0	0.000157447	0	0	0	0	0	0	0	0	0	0	0	0	0	0
0	0	0	0	0	0	0.00162075	0	0	0	0	0	0	0	0	4.095e-05	0	0.000174802	0.00426017	0	0	0	0	0	0	0	0	0	0	0	0	0	0	0	0	0	0	0	0	0	0	0	0	0	0	0	0	0	0	0
0	0	0	0	0	0	0	0	0	0	0	0.000848176	0	0	0	0	0	2.29885e-05	6.01119e-05	0	0	0	0	0	0	0	0	0	0	0	0	0	0	0	0	0.00171429	0	0	0	0	0	0	0	0	0	0	0	0	0	0
0	0	0	0	0	0	0	0	0	0	0	0	0	0	0	8.02472e-05	0	0	2.0028e-06	0	0	0	0	0	0	0	0	0	0	0	0	0	0	0	0	0.000183201	0	0.000181884	0	0	0	0	0	0	0	0	0	0	0	0
0	0	0	0	0	0	0	0	0	0	0	0	0	0	0	1.7074e-06	0	0	1.17179e-05	0	0	0	0	0	0	0	0	0	0	0	0	0	0	0	0	0.000104965	0	0	0	0.00027049	0	0	0	0	0	0	0	0	0	0
0	0	0	0	0	0	0.000322685	0	0	0	0	0	0	0.00290698	0	1.12e-05	0	3.5506e-05	8.99644e-05	0	0	0	0	0	0	0	0	0	0	0	0	0	0	0	0	0	0	0.000186562	0	0	0	0	0	0	0	0	0	0.000723589	0	0.00151788
0	0	0	0	0	0	0	0	0	0	0	0.000519211	0	0	0	4.05976e-06	0	0	0	0	0	0	0	0	0	0	0	0	0	0	0	0	0	0	0	0.000389732	0	0.000263336	0	8.20477e-05	0	0	0	0	0	0	0	0	0	0
0	0	0	0	0	0	0	0	0	0	0	0.000571429	0	0	0	7.98728e-07	0	0	3.86564e-06	0	0	0	0	0	0	0	0	0	0	0	0	0	0	0	0	0.000507128	0	0.000856163	9	0.000359193	0	0	0	0	0	0	0	0	0	0
0	0	0	0	0	0	0	0	0	0	0	0	0	0	0	0	0	0	0	0	0	0	0	0	0	0	0	0	0	0	0	0	0	0	0	0.000183201	0	0.00045471	0	0	0	0	0	0	0	0	0	0.00146843	0	0
0	0	0	0	0	0	0	0	0	0	0	0	0	0	0	6.09565e-06	0	0	0	0	0	0	0	0	0	0	0	0	0	0	0	0	0	0	0	0	0	0	0	0	0	0	0	0	0	0	0	0	0	0
0	0	0	0	0	0	0.000297796	0	0	0	0	0	0	0	0	0	0	0	0	0	0	0	0	0	0	0	0	0	0	0	0	0	0	0	0	9.16003e-05	0	0.000181884	0	0	0	0	0	0	0	0	0	0	0	0
0	0	0	0	0	0	0	0	0	0	0	0	0	0	0	0	0	0	0	0	0	0	0	0	0	0	0	0	0	0	0	0	0	0	0	0.000122496	0	7.63498e-05	0	0	0	0	0	0	0	0	0	0	0	0
0	0	0	0	0	0	0	0	0	0	0	0	0	0	0	0	0	0	0	0	0	0	0	0	0	0	0	0	0	0	0	0	0	0	0	0.000104965	0	0	0	0	0	0	0	0	0	0	0	0	0	0
0	0	0	0	0	0	0	0	0	0	0	0	0	0	0	4.26179e-05	0	0	5.12829e-05	0	0	0	0	0	0	0	0	0	0	0	0	0	0	0	0	0	0	0	0	0	0	0	0	0	0	0	0	0	0	0
0	0	0	0	0	0	2.19106e-05	0	0	0	0	0	5.31773e-05	0	0	7.86482e-07	0	0	9.49797e-07	0	0	0	0	0	0	0	0	0	0	0	0	0	0	0	0	0	0	0	0	1.18194e-05	0	1.35318e-05	0.0004995	0	0	0	0	0	0	0
0	0	0	0	0	0	0	0	0	0	0	0	0	0	0	0	0	8.09363e-08	0	0	0	0	0	0	0	0	0	0	0	0	0	0	0	0	0	9.17505e-05	0	2.89614e-05	0	0	0	0	0	0	0	0.000893655	0	0	0	0
0	0	0	0	0	0	0	0	0	0	0	0	0	0	0	0	0	0	0	0	0	0	0	0	0	0	0	0	0	0	0	0	0	0	0	0.000123313	0	9.53556e-05	0	0	0	0	0	0	0	0	0	0	0	0
0	0	0	0	0	0	0	0	0	0	0	0.000285714	0	0	0	0.000155115	0	0	0	0	0	0	0	0	0	0	0	0	0	0	0	0	0	0	0	0.000527424	0	0.000431224	10	0	0	0	0	0	0	0	0	0	0	0
0	0	0	0	0	0	0	0	0	0	0	0	0	0	0	0	0	0	0	0	0	0	0	0	0	0	0	0	0	0	0	0	0	0	0	0	0	0	0	0	0	0	0	0	0	0	0	0	0	0
0	0	0	0	0	0	0	0	0	0	0	0	0	0	0	6.42467e-07	0	0	0	0	0	0	0	0	0	0	0	0	0	0	0	0	0	0	0	2.60066e-05	0	0.000428082	0	0	0	0	0	0	0	0	0	0.000560748	0	0
0	0	0	0	0	0	0	0	0	0	0	0	0	0	0	6.76272e-06	0	0	0	0	0	0	0	0	0	0	0	0	0	0	0	0	0	0	0	3.42329e-05	0	0	0	0.000201979	0	0.000276863	2.69026e-05	0	0	0	0	0	0	0.000113079
0	0	0	0	0	0	0	0	0	0	0	0	0	0	0	0	0	2.00963e-05	0	0	0	0	0	0	0	0	0	0	0	0	0	0	0	0	0	0	0	0.000831947	2	0	0	1	0	0	0	0	0	0	0	0
0	0	0	0	0	0	0	0	0	0	0	0	0	0	0	6.76012e-07	0	1.32464e-05	0	0	0	0	0	0	0	0	0	0	0	0	0	0	0	0	0	0	0	0.000663331	0	0	0	0.000142187	0	0	0	0	0	0	0	0
0	0	0	0	0	0	0	0	0	0	0	0	0	0	0	2.15917e-06	0	6.14439e-06	4.00542e-06	0	0	0	0	0	0	0	0	0	0	0	0	0	0	0	0	0.000274801	0	0	0	0	0	0	0	0	0	0	0	0	0	0
0	0	0	0	0	0	0	0	0	0	0	0	0	0	0	1.73001e-06	0	0	0	0	0	0	0	0	0	0	0	0	0	0	0	0	0	0	0	5.24824e-05	0	0	0	0	0	0	0	0	0	0	0	0	0	0
0	0	0	0	0	0	0	0	0	0	0	0	0	0	0	5.79346e-07	0	0	4.69392e-05	0	0	0	0	0	0	0	0	0	0	0	0	0	0	0	0	0.000274801	0	0.000545651	0	0	0	0	0	0	0	0	0	0	0	0
0	0	0	0	0	0	0	0	0	0	0	0	0	0	0	0	0	0	0	0	0	0	0	0	0	0	0	0	0	0	0	0	0	0	0	0	0	0	0	0	0	0	0	0	0	0	0	0	0	0
0	0	0	0	0	0	0	0	0	0	0	0	0	0	0	7.25817e-06	0	0	0	0	0	0	0	0	0	0	0	0	0	0	0	0	0	0	0	0	0	0	0.000470921	0	0	0	0	0	0	0	0	0	0	0
0	0	0	0	0	0	0	0	0	0	0	0	0	0	0	0	0	0	0	0	0	0	0	0	0	0	0	0	0	0	0	0	0	0	0	5.20131e-05	0	0	2.53145e-05	0	0	0	0	0	0	0	0	0	0	0
0	0	0	0	0	0.00119617	0	0	0	0	0	0	0	0	0	0	0	0	6.33323e-05	0	0	0.00103279	0	0	0	0	0	0	0	0	0	0	0	0.0013404	0	0	0	0	2.27801e-05	0	0	0	0	0	0	0	0	0	0	0
0	0	0	0	0	0	0	0	0	0	0	0	0	0	0	0	0	0	0	0	0	0	0	0	0	0	0	0	0	0	0	0	0	0	0	0.000285714	0	0	0	0	0	0	0	0	0	0	0	0	0	0
0	0	0	0	0	0	0	0	0	0	0	0	0	0	0	0	0	0	0	0	0	0	0	0	0	0	0	0	0	0	0	0	0	0	0	0	0	0	0	0	0	0	0	0	0	0	0	0	0	0
0	0	0	0	0	0	0	0	0	0	0	0	0	0	0	6.43871e-05	0	0	0	0	0	0	0	0	0	0	0	0	0	0	0	0	0	0	0	0	0	0	0	0	0	0	0	0	0	0	0	0	0	0
0	0	0	0	0	0	0	0	0	0	0	0.00017854	0	0	0	2.35575e-06	0	0	0	0	0	0	0	0	0	0	0	0	0	0	0	1.39917e-05	0	0	0	0.000132307	0	4.61946e-05	3.25502e-05	0	0	0	0	0	0	0	0	0	0	0
0	0	0	0	0	0	0	0	0	0	0	0	0	0	0	0	0	0	3.66067e-05	0	0	0	0	0	0	0	0	0	0	0	0	0	0	0	0	0.000284446	0	0.000270489	0	0	0	0	0	0	0	0	0	0	0	0
0	0	0	0	0	0	0	0	0	0	0	0	0	0	0	0	0	0	0	0	0	0	0	0	0	0	0	0	0	0	0	0	0	0	0	0	0	0	0	0	0	0	0	0	0	0	0	0	0	0
0	0	0	0	0	0	0	0	0	0	0	0	0	0	0	0	0	0	0	0	0	0	0	0	0	0	0	0	0	0	0	0	0	0	0	0	0	0	0	0	0	0	0	0	0	0	0	0	0	0
0	0	0	0	0	0	0	0	0	0	0	0	0	0	0	8.99585e-06	0	0	2.5013e-06	0	0	0	0	0	0	0	0	0	0	0	0	0	0	0	0	0	0	0.00103842	0	0	0	0	0	0	0	0	0	0	0	0
0	0	0	0	0	0	0	0	0	0	0	0	0	0	0	2.55373e-06	0	0	0	0	0	0	0	0	0	0	0	0	0	0	0	0	0	0	0	5.24824e-05	0	0	0	0	0	0	0	0	0	0	0	0	0	0
0	0	0	0	0	0	0	0	0	0	0	0	0	0	0	0	0	0	1.37761e-06	0	0	0	0	0	0	0	0	0	0	0	0	0	0	0	0	0	0	0	0	0	0	0	0	0	0	0	0	0	0	0
0	0	0	0	0	0	0	0	0	0	0	0	0	0	0	0	0	0	0	0	0	0	0	0	0	0	0	0	0	0	0	0	0	0	0	0	0	0.00011227	0	0	0	0	0	0	0	0	0	0	0	0
0	0	0	0	0	0	0	0	0	0	0	0	0	0	0	6.80288e-06	0	0	4.16931e-06	0	0	0	0	0	0	0	0	0	0	0	0	0	0	0	0	0	0	0	0	0	0	0	0	0	0	0	0	0	0	0
0	0	0	0	0	0	0	0	0	0	0	0	0	0	0	2.31279e-06	0	0	0	0	0	0	0	0	0	0	0	0	0	0	0	0	0	0	0	0	0	0.000137475	0.000222627	0	0	0	0	0	0	0	0	0	0	0
0	0	0	0	0	0	0	0	0	0	0	0	0	0	0	0	0	0	0	0	0	0	0	0	0	0	0	0	0	0.00132625	2.33754e-05	0	0	0	0	0	0	0	3.72745e-05	0	0	0	0	0	0	0	0	0	0	0
0	0	0	0	0	0	0	0	0	0	0	0	0	0	0	0	0	0	0	0	0	0	0	0	0	0	0	0	0	0	0	0	0	0	0	0	0	6.21872e-05	0.000702741	0	0	7.10934e-05	0	0	0	0	0	0	0	0
0	0	0	0	0	0	0	0	0	0	0	0	0	0	0	1.47623e-05	0	2.21239e-06	0.000434608	0	0	0	0	0	0	0	0	0	0	0	0	0	0	0	0	0.000104965	0	0	0	0	0	0	0	0	0	0	0	3	0	0
0	0	0	0	0	0	0	0	0	0	0	0	0	0	0	0	0	0	0	0	0	0	0	0	0	0	0	0	0	0	0	0	0	0	0	0	0	9.18911e-06	0	0	0	0	0	0	0	0	0	0	0	0
0	0	0	0	0	0	0	0	0	0	0	0	0	0	0	0	0	0	3.08294e-05	0	0	0	0	0	0	0	0	0	0	0	0	0	0	0	0	0	0	0	0	0	0	0	0	0	0	0	0	0	0	0
0	0	0	0	0	0	0	0	0	0	0	0	0	0	0	2.63994e-05	0.00490196	0	0	0	0	0	0	0	0	0	0	0	0	0	0	0	0	0	0	0	0	0.000155674	0	0	0	0	0	0	0	0	0	0	0	0
0	0	0	0	0	0	0	0	0	0	0	0	0	0	0	0	0	0	0	0	0	0	0	0	0	0	0	0	0	0	0	0	0	0	0	5.24824e-05	0	0	0	0	0	0	0	0	0	0	0	1	0	0
0	0	0	0	0	0.000479463	0	0	0	0	0	0	0	0	0	0	0	0	1.88823e-05	0	0	0	0	0	0	0	0	0	0	0	0	0	0	0	0	0	0	0	0.000540063	0	0	0	0	0	0	0	0	0	0	0
0	0	0	0	0	0	0	0	0	0	0	0	0	0	0	0	0	0	0	0	0	0	0	0	0	0	0	0	0	0	0	0	0	0	0	0	0	0	0	0	0	0	0	0	0	0	0	0	0	0
0	0	0	0	0	0	0.000240414	0	0	0	0	0.000596979	0	0.000738552	0	0	0.00273457	4.32771e-06	8.30899e-08	0	0	0	0	0	0	0	0	0	0	0	0	0	0	0	0	0.000506601	0	0.000199979	0.000471675	0.000129443	0	6.57691e-06	2.775e-05	0	0	0.00250627	0	0.000363196	0	0.000317239
0	0	0	0	0	0	0.000457247	0	0	0	0	0	0	0	0	8.15012e-05	0	0	0	0	0	0	0	0	0	0	0	0	0	0	0	0	0	0	0	9.1023e-05	0	0	0	0.000646547	0	0	0	0	0	0	0	0.000186915	0	0
0	0	0	0	0	0	0	0	0	0	0	0	0	0	0	0.000133924	0	0.000936062	2.05468e-05	0	0	0	0	0	0	0	0	0	0	0	0	0	0	0	0	0	0	0.000100542	0	0	0	0	0	0	0	0	0	0	0	0
0	0	0	0	0	0	0	0	0	0	0	0	0.000138754	0	0	0	0	0	0	8.86524e-06	0	0	0	0	0	0	0	0	0	0	0	0	0	0	0	0	0	5.19136e-06	0	0.000162346	0	6.96717e-05	0	0	0	0	0	0	0	0.000218914
0	0	0	0	0	0	0	0	0	0	0	0.00140548	0	0	0	0	0	0	0	0	0	0	0	0	0	0	0	0	0	0	0	0	0	0	0	0.00020993	0	0	0	0	0	0	0	0	0	0	0	0	0	0
0	0	0	0	0	0	0.000263158	0	0	0	0	0	0	0	0	0	0	0.000132629	0.000899775	0	0	0	0	0	0	0	0	0	0	0	0	0	0	0	0	0	0	0	0	0	0	0	0	0	0	0	0	0	0	0
0	0	0	0	0	0	0	0	0	0	0	0	0	0	0	7.27464e-05	0	0	0	0	0	0	0	0	0	0	0	0	0	0	0	0	0	0	0	0	0	3.89184e-05	0	0	0	0	0	0	0	0	0	0	0	0.000372578
0	0	0	0	0	0	0	0	0	0	0	0	0	0	0	0	0	0	0	0	0	0	0	0	0	0	0	0	0	0	0	0	0	0	0	0	0	0	0	0	0	0	0	0	0	0	0	0	0	0
0	0	0	0	0	0	0	0	0	0	0	0	0	0	0	1.73001e-06	0	0	0	0	0	0	0	0	0	0	0	0	0	0	0	0	0	0	0	5.24824e-05	0	0	0	0	0	0	0	0	0	0	0	0	0	0
0	0	0	0	0	0	0	0	0	0	0	0	0	0	0	0	0	0	0	0	0	0	0	0	0	0	0	0	0	0	0	0	0	0	0	0	0	0	0	0	0	0	0	0	0	0	0	0	0	0
0	0	0	0	0	0	0	0	0	0	0	0	0	0	0	0	0	0	0	0	0	0	0	0	0	0	0	0	0	0	0	0	0	0	0	0	0	0	0	0	0	0	0	0	0	0	0	0	0	0
0	0	0	0	0	0.000899483	0	0	0	0	0	0	0	0	0	2.30907e-05	0	2.24294e-05	8.91204e-06	0	0	0	0	0	0	0	0	0	0	0	0	0	0	0	0	0	0	0	0	0	0	0	0.000206617	0	0	0	0	0	0	0
0	0	0	0	0	0	0	0	0	0	0	0	0	0.000308547	0	0	0	0	8.91273e-05	0	0	0	0	0	0	0	0	0	0	0	0	0	0	0	0	3.77099e-05	0	5.40963e-06	0	0	0	0	0	0	0	0	0	0.000422043	0	0.000565491
0	0	0	0	0	0	0	0	0	0	0	0	0	0	0	1.40799e-05	0	0.00142784	3.59261e-05	0	0	0	0	0	0	0	0	0	0	0	0	0	0	0	0	2.42334e-05	0	0.000110192	0	0	0	0	0	0	0	0	0	0	0	0
0	0	0	0	0	0	0.000322685	0	0	0	0	0	0	0	0	0	0	0	1.6602e-07	0	0	0	0	0	0	0	0	0	0	0	0	0	0	0	0	0	0	0.000145104	0	0	0	0	0	0	0	0	0	0	0	0
0	0	0	0	0	0	0	0	0	0	0	0	0	0	0	2.37793e-06	0	0	0.000179213	0	0	0	0	0	0	0	0	0	0	0	0	0	0	0	0	0	0	0	0	0	0	0	0	0	0	0	0	0	0	0
0	0	0	0	0	0	0	0	0	0	0	0	0	0	0	0	0	0	0.000108729	0	0	0	0	0	0	0	0	0	0	0	0	0	0	0	0	0	0	0	0	0	0	0	0	0	0	0	0	0	0	0
0	0	0	0	0	0	0	0	0	0	0	0	0	0	0	0	0	0	2.41115e-05	0	0	0	0	0	0	0	0	0	0	0	0	0	0	0	0	0	0	0	0	0	0	0	0	0	0	0	0	0	0	0
0	0	0	0	0	0	0	0	0	0	0	0	0	0	0	0	0	0	0	0	0	0	0	0	0	0	0	0	0	0	0	0	0	0	0	0	0	0	0	0	0	0	0	0	0	0	0	0	0	0
0	0	0	0	0	0	0	0	0	0	0	0	0	0	0	1.73711e-05	0	0	0	0	0	0	0	0	0	0	0	0	0	0	0	0	0	0	0	0.000577307	0	0	0	0.00027049	0	0	0	0	0	0	0	0	0	0
0	0	0	0	0	0	0	0	0	0	0	0	0	0	0	0	0	0	0	0	0	0	0	0	0	0	0	0	0	0	0	0	0	0	0	0	0	0	0	0	0	0	0	0	0	0	0	0	0	1
0	0	0	0	0	0	0	0	0	0	0	0.000340948	0	0	0	0.000270672	0	0	0.000116357	0	0	0	0	0	0	0	0	0	0	0	0	0	0	0	0	0.00010374	0	0.000557382	0	0.000298687	0	2	0	0	0	0	0	0	0	0
0	0	0	0	0	0	0	0	0	0	0	0	0	0	0	0	0	0	0	0	0	0	0	0	0	0	0	0	0	0	0	0	0	0	0	0	0	0	0	0	0	0	0	0	0	0	0	0	0	0
0	0	0	0	0	0	0	0	0	0	0	0	0	0	0	3.05507e-06	0	0	4.57846e-05	0	0	0	0	0	0	0	0	0	0	0	0	0	0	0	0	0	0	0.000331665	0	0.00212766	0	28	2	0	0	0	0	0	0	4
0	0	0	0	0	0	0	0	0	0	0	0	0	0	0	0	0	0	0	0	0	0	0	0	0	0	0	0	0	0	0	0	0	0	0	0.00013289	0	0.000150863	0	0	0	0	0	0	0	0	0	0	0	0
0	0	0	0	0	0	0	0	0	0	0	2.48256e-05	0.000344828	0	0	0.000138626	0	1.45377e-05	0	0	0	0	0	0	0	0	0	0	0	0	0	0	0	0	0	6.0519e-05	0	2.7427e-05	0	0.000293076	0	0.00025343	0.000801279	0	0	0	0	0	0	0
0	0	0.000615448	0	0	0.000771108	0.00020681	0	0	0	0	0.000805391	2.80466e-05	0	0	0	0	0.000107685	0.000849144	0	0	0	0	0	0	0	0	0	0	0	0	0	0	0	0	0.000237966	0	0.00111109	0.000330196	2.14777e-05	0	5.10175e-05	0	0	0	0	0	0	0	0
0	0	0	0	0	0	0	0	0	0	0	0	0	0	0	0	0	0	1.12647e-06	0	0	0	0	0	0	0	0	0	0	0	0	0	0	0	0	0	0	0	0	0	0	0	0	0	0	0	0	0	0	0
0	0	0	0	0	0	0	0	0	0	0	0	0	0	0	3.08867e-05	0	0	0.000468504	0	0	0	0	0	0	0	0	0	0	0	0	0	0	0	0	5.24824e-05	0	0	0	0	0	0	0	0	0	0	0	0	0	0
0	0	0	0	0	0	6.02446e-05	0	0	0	0	0.000773096	0	0	0	0	0	1.14674e-05	6.01309e-05	0	0	0	0	0	0	0	0	0	0	0	0	0	0	0	0	0.000446079	0	0.00028558	0	0	0	0	0	0	0	0	0	2	0	54
0	0	0	0	0	0	0	0	0	0	0	0.00140252	0	0	0	0	0	0	0	0	0	0	0	0	0	0	0	0	0	0	0	0	0	0	0	0	0	0	0.00140252	0	0	0	0	0	0	0	0	0	0	0
0	0	0	0	0	0.0037037	0	0	0	0	0	0.000285714	0	0	0	2.70904e-05	0	0	6.5267e-05	0	0	0	0	0	0	0	0	0	0	0	0	0	0	0	0	9.1023e-05	0	0	0.000264795	0	0	0	0	0	0	0	0	9.34579e-05	0	0
0	0	0	0	0	0.00468384	0	0	0	0	0	0.000718907	0	0	0	1.13972e-05	0	0.000223614	2.68649e-05	0	0	0	0	0	0	0	0	0	0	0	0	0	0	0	0	0.000534187	0	0.00043699	0.000299715	0.00022748	0	9.04239e-05	0.00113636	0	0	0	0	0	0	0
0	0	0	0	0	0	0	0	0	0	0	0	0	0	0	0	0	0	7.94252e-06	0	0	0	0	0	0	0	0	0	0	0	0	0	0	0	0	0	0	0	0	0	0	0	0	0	0	0	0	0	0	0
0	0	0	0	0	0	0.000297796	0	0	0	0	0	0	0	0	7.98746e-06	0	0.000155503	2.8258e-06	0	0	0	0	0	0	0	0	0	0	0	0	0	0	0	0	0	0	0.000727535	0	0	0	0	0	0	0	0	0	0	0	0
0	0	0	0	0	0	0	0	0	0	0	0	0	0	0	0.000206875	0	0	0	0	0	0	0	0	0	0	0	0	0	0	0	0	0	0	0	0	0	0.000580414	0	0	0	0	0	0	0	0	0	0	0	0
0	0	0	0	0	0	0	0	0	0	0	0	0	0	0	1.99315e-05	0	0	0	0	0	0	0	0	0	0	0	0	0	0	0	0	0	0	0	0	0	0.000135885	0.000571427	0.000630916	0	0.000121921	0	0	0	0	0	0	0	0
0	0	0	0	0	0	0.000575705	0	0	0	0	0	0	0	0	0	0	0	0	0	0	0	0	0	0	0	0	0	0	0	0	0	0	0	0	0	0	0	0	0	0	0	0	0	0	0	0	0	0	0
0	0	0	0	0	0	0.00141743	0	0	0	0	0	0	0	0	0	0	0.00239795	0.000696636	0	0	0	0	0	0	0	0	0	0	0	0	0	0	0	0	0	0	0	0	0	0	0	0	0	0	0	0	0.00383142	0	0.00263852
0	0	0	0	0	0	0	0	0	0	0	0	0	0	0	0	0	0	0	0	0	0	0	0	0	0	0	0	0	0	0	0	0	0	0	0	0	3.32541e-05	0	0	0	0	0	0	0	0	0	0	0	0
0	0	0	0	0	0	0	0	0	0	0	0.000285714	0	0	0	2.45229e-05	0.0208333	0	8.53482e-07	0	0	0	0	0	0	0	0	0	0	0	0	0	0	0	0	0.00016325	0	0	0.000285713	0.000641667	0	0	0	0.00393701	0	0	0	0	0	0
0	0	0	0	0	0	0	0	0	0	0	0	0	0	0	7.72461e-07	0	0	0	0	0	0	0	0	0	0	0	0	0	0	0	0	0	0	0	0.000183201	0	0	0	0	0	0	0	0	0	0	0	0	0	0
0	0	0	0	0	0	0	0	0	0	0	0	0	0	0	0	0	0	0	0	0	0	0	0	0	0	0	0	0	0	0	0	0	0	0	9.16003e-05	0	0	0	0	0	0	0	0	0	0	0	0	0	0
0	0	0	0	0	0.000337608	0	0	0	0	0	0	0	0	0	0	0	0	9.26714e-06	0	0	0	0	0	0	0	0	0	0	0	0	0	0	0	0	0.000539083	0	0.000476769	0.000503218	0	0	0	0	0	0	0	0	0	0	0
0	0	0	0	0	0	0.000232721	0	0	0	0	0	0	0	0	0	0	0	0.00012368	0	0	0	0	0	0	0	0	0	0	0	0	0	0	0	0	0	0	0	0	0	0	0	0	0	0	0	0	0	0	0
0	0	0	0	0	0	0	0	0	0	0	0	0	0	0	0	0	0	0	0	0	0	0	0	0	0	0	0	0	0	0	0	0	0	0	0.000305907	0	3.66171e-05	0	0	0	0	0	0	0	0	0	0	0	0
0	0	0	0	0	0	0.000509424	0	0	0	0	0	0	0	0	6.4834e-06	0	0	0	0	0	0	0	0	0	0	0	0	0	0	0	0	0	0	0	0	0	3.50426e-06	0	0	0	0	0	0	0	0	0	0	0	0.000101745
0	0	0	0	0	0	0.000297796	0	0	0	0	0	0	0	0	7.98746e-06	0	0.000155503	2.8258e-06	0	0	0	0	0	0	0	0	0	0	0	0	0	0	0	0	0	0	0.000727535	0	0	0	0	0	0	0	0	0	0	0	0
0	0	0	0	0	0	0	0	0	0	0	0	0	0	0	7.54738e-06	0	0	0	0	0	0	0	0	0	0	0	0	0	0	0	0	0	0	0	0	0	0	0	0	0	0	0	0	0	0	0	0	0	0
0	0	0	0	0	0	0	0	0	0	0	0	0	0	0	0	0.0166667	0	0.000108729	0	0	0	0	0	0	0	0	0	0	0	0	0	0	0	0	0	0	0	0	0	0	0	0	0	0	0	0	0	0	0
0	0	0	0	0	0	0	0	0	0	0	0	0	0	0	0	0	0	0	0	0	0	0	0	0	0	0	0	0	0	0	0	0	0	0	0	0	0	0	0	0	0	0	0	0	0	0	0	0	0
0	0	0	0	0	0	0	0	0	0	0	0	0	0	0	0	0	0	1.59526e-05	0	0	0	0	0	0	0	0	0	0	0	0	0	0	0	0	9.16003e-05	0	0	0	0	0	0	0	0	0	0	0	0	0	0
0	0	0	0	0	0	0	0	0	0	0	0	0	0	0	0	0	0	0	0	0	0	0	0	0	0	0	0	0	0	0	0	0	0	0	0.000196193	0	0	5	0	0	0	0	0	0	0	0	0	0	0
0	0	0	0	0	0	0	0	0	0	0	0	0	0	0	0	0	0	0	0	0	0	0	0	0	0	0	0	0	0	0	0	0	0	0	0	0	0	0	0	0	0	0	0	0	0	0	0	0	0
0	0	0	0	0	0	0	0	0	0	0	0	0	0	0	0	0	0	0	0	0	0	0	0	0	0	0	0	0	0	0	0	0	0	0	0	0	0	0	0	0	0	0	0	0	0	0	0	0	0
0	0	0	0	0	0	0	0	0	0	0	0	0	0	0	0	0	0	0	0	0	0	0	0	0	0	0	0	0	0	0	0	0	0	0	0	0	0	0	0	0	0	0	0	0	0	0	0	0	0
0	0	0.000156937	0	0	0	0.0022895	0.0160367	0.0121879	0.00972397	0	0.000366999	0	0	0	7.4811e-08	0	0.00213204	0.000152479	0	0	0.0012506	0.0090884	0	0	0	0	0	0	0.00143074	0.007253	0	0	0.00271234	0.022722	6.93617e-05	0	0.000122901	2.56417e-05	0	0	2.13414e-05	0	0	0	0	0	5.59503e-05	0	0.000112393
0	0	0	0	0	0	0	0	0	0	0	0	0.00204692	0	0	4.85762e-06	0	7.47549e-05	2.85249e-06	0	0	0	0	0	0	0	0	0	0	0	0	0	0	0	0	8.19288e-05	0	1.708e-05	0	0.000462553	0	0.00190176	0.00181223	0	0	0	0	0	0	0
0	0	0	0	0	7.67908e-06	0	0	0	0	0	0	0	0	0	0	0	1.00201e-05	2.30892e-05	0	0	0	0	0	0	0	0	0	0	0	0	0	0	0	0	0.000157447	0	0	1.47298e-05	0	0	0	0	0	0	0	0	0	0	0
0	0	0	0	0	0.00305655	4.33253e-05	0	0	0.00021815	0	0.000114784	0	0	0	4.20906e-06	0	3.09974e-06	7.30595e-05	0	0	0	0	0	0	0	0	2.93438e-05	0	0.00104714	0.000154068	5.07413e-05	0	0.00273503	0.000111383	0.000161761	0	0.000170542	7.57146e-05	0	0	0	0	0	0	0	0	0	0	0
0	0	0	0	0	0	0	0	0	0	0	0	0	0	0	0	0	0	0	0	0	0	0	0	0	0	0	0	0	0	0	0	0	0	0	0	0	0	0	0	0	0	0	0	0	0	0	0	0	0
0	0	0	0	0	0	0	0	0	0	0	0	0	0	0	0	0	0	2.08426e-06	0	0	0.000339798	0	0	0	0	0	0	0	0.000600453	0	0	0	0.000216145	0	0	0	2.1971e-06	0	0	0	0	0	0	0	0	0	0	0	0
0	0	0	0	0	0	0	0	0	0	0	0.000285714	0	0	0.0416667	5.53115e-06	0	0.000898473	9.50356e-06	0	0	0	0	0	0	0	0	0	0	0	0	0	0	0	0	0.000403102	0	0.000428082	0.000190876	7.18385e-05	0	0	0	0.0219298	0	0	0.0363636	0.00037383	0	0
0	0	0	0	0	0	0.000457247	0	0	0	0	0.000285714	0	0	0	0	0	0	0	0	0	0	0	0	0	0	0	0	0	0	0	0	0	0	0	0.000169043	0	0	0	7.18385e-05	0	0	0	0	0	0	0	0	0	0
0	0	0	0	0	0	0.00309598	0	0	0	0	0	0	0	0	4.86617e-05	0	0	7.30281e-05	0	0	0	0	0	0	0	0	0	0	0	0	0	0	0	0	0	0	0	0	0	0	0	0	0	0	0	0	0	0	0
0	0	0	0	0	0	0	0	0	0	0	0	0	0	0	0	0	0	0	0	0	0	0	0	0	0	0	0	0	0	0	0	0	0	0	0	0	0	0	0	0	0	0	0	0	0	0	0	0	0
0	0	0	0	0	0	0	0	0	0	0	0	0	0	0	0	0	0	1.96414e-06	0	0	0	0	0	0	0	0	0	0	0	0	0	0	0	0	0	0	0	0	0	0	0	0	0	0	0	0	0	0	0
0	0	0	0	0	0	0	0	0	0	0	0	0	0	0	1.4763e-06	0	0	0	0	0	0	0	0	0	0	0	0	0	0	0	0	0	0	0	0.000188642	0	3.2497e-05	0	0	0	0	0	0	0	0	0	0.000305717	0	9.79112e-05
0	0	0	0	0	0	0	0	0	0	0	0	0	0	0	0	0	0	1.75117e-06	0	0	0	0	0	0	0	0	0	0	0	0	0	0	0	0	0	0	0	0	0	0	0	0	0	0	0	0	0	0	0
0	0	0	0	0	0	0	0	0	0	0	0	0	0	0	0	0	0	7.6717e-05	0	0	0	0	0	0	0	0	0	0	0	0	0	0	0	0	0	0	0	0	0	0	0	0	0	0	0	0	0	0	0
0	0	0	0	0	0	0	0	0	0	0	0	0	0	0	9.46887e-06	0	0	0	0	0	0	0	0	0	0	0	0	0	0	0	0	0	0	0	0.000170123	0	0.000130531	0	0	0	0	0	0	0	0	0	0	0	0
0	0	0	0	0	0	0.000595593	0	0	0	0	0	0	0	0	0	0	6.1277e-05	0	0	0	0	0	0	0	0	0	0	0	0	0	0	0	0	0	0.000183201	0	0	0	0	0	0	0	0	0	0	0	0	0	0
0	0	0	0	0	0	0	0	0	0	0	0	0	0.00136986	0	0	0	8.94246e-06	0	0	0	0	0	0	0	0	0	0	0	0	0	0	0	0	0	0	0	1.29039e-05	0	0	0	2	0	0	0	0	0	1	0	3
0	0	0	0	0	0	0	0	0	0	0	0	0	0	0	0	0	0.00039775	1.75117e-06	0	0	0	0	0	0	0	0	0	0	0	0	0	0	0	0	0	0	0	0	0	0	0	0	0	0	0	0	0	0	0
0	0	0	0	0	0	0	0	0	0	0	0	0	0	0	8.67002e-05	0	0	0	0	0	0	0	0	0	0	0	0	0	0	0	0	0	0	0	0	0	0	0	0	0	0	0	0	0	0	0	0	0	0
0	0	0	0	0	0	0	0	0	0	0	0.000285714	0	0	0	0	0	4.1948e-05	0	0	0	0	0	0	0	0	0	0	0	0	0	0	0	0	0	0.000100462	0	0	8	0.000213889	0	0	0	0	0	0	0	0	0	0
0	0	0	0	0	0	0	0	0	0	0	0	0	0	0	0	0	0	9.86205e-06	0	0	0	0	0	0	0	0	0	0	0	0	0	0	0	0	0	0	0	0	0	0	0	0	0	0	0	0	0	0	0
0	0	0	0	0	0	0	0	0	0	0	0	0	0	0	0	0	0	5.35143e-06	0	0	0	0	0	0	0	0	0	0	0	0	0	0	0	0	0.000402964	0	0.000631142	0	0	0	0	0	0	0	0	0	0	0	0
0	0	0	0	0	0	0	0	0	0	0	0	0	0	0	0.000206875	0	0	0	0	0	0	0	0	0	0	0	0	0	0	0	0	0	0	0	0	0	0.000580414	0	0	0	0	0	0	0	0	0	0	0	0
0	0	0	0	0	0	0	0	0	0	0	0	0	0	0	4.45066e-06	0	0	0	0	0	0	0	0	0	0	0	0	0	0	0	0	0	0	0	0	0	0	0	0	0	0	0	0	0	0	0	0	0	0
0	0	0	0	0	0	0	0	0	0	0	0	0	0	0	6.23704e-07	0	0	0	0	0	0	0	0	0	0	0	0	0	0	0	0	0	0	0	0.000274801	0	0.000181884	0	0	0	0	0	0	0	0	0	0	0	0
0	0	0	0	0	0	0	0	0	0	0	0	0	0	0	4.12497e-05	0	0.000227139	0.000410024	0	0	0	0	0	0	0	0	0	0	0	0	0	0	0	0	0	0	0	0	0	0	0	0	0	0	0	0	0	0	0
0	0	0	0	0	0	0.000457247	0	0	0	0	0.000571429	0	0	0	3.19586e-05	0	0	8.23509e-07	0	0	0	0	0	0	0	0	0	0	0	0	0	0	0	0	0.000221056	0	0	0.000571426	0.000143677	0	0.00766284	0	0	0	0	0	0.000280372	0	0
0	0	0	0	0	0	0.00345423	0	0	0	0	0.000869943	0	0	0	0	0.00213754	0.00191686	5.42253e-07	0	0	0	0	0	0	0	0	0	0	0	0	0	0	0	0	0	0	0.000389184	0.000763359	0	0	0.00156331	0.000612745	0	0	0	0	0	0	0
0	0	0	0	0	0	0	0	0	0	0	0	0	0	0	0	0	0	0	0	0	0	0	0	0	0	0	0	0	0	0	0	0	0	0	0.000539083	0	0.000124374	0	0	0	7.10934e-05	0	0	0	0	0	0	0	0
0	0	0	0	3	0	0.00066804	0	0	0	0	0.000242145	0	0	0	0.0001056	0	0.000101761	0.000101325	0	0	0	0	0	0	0	0	0	0	0	0	0	0	0	0	0.000135169	0	3.85001e-05	11	0	0	0	0	0	0	0	0	0	0	4
0	0	0	0	0	0	0	0	0	0	0	0	0	0	0	0	0	0	0	0	0	0	0	0	0	0	0	0	0	0	0	0	0	0	0	0	0	9.09419e-05	0	0	0	0	0	0	0	0	0	0	0	0
0	0	0	0	0	0	0	0	0	0	0	0	0	0	0	0	0	0	7.25502e-06	0	0	0	0	0	0	0	0	0	0	0	0	0	0	0	0	0.000157447	0	0	0	0	0	0	0	0	0	0	0	0	0	0
0	0	0.0163934	0	0	1	0.000396354	0	0	0	0	0	0	0	0	7.8741e-06	0	0.00014669	0.0135763	0	0	0	0	0	0	0	0	0	0	0	0	0	0	0	0	0	0	0.000190289	0	0	0	0	0	0	0	0	0	0	0	0
0	0	0	0	0	0	0.000457247	0	0	0	0	0.000571429	0	0	0	1.08981e-05	0	0	0.000264479	0	0	0	0	0	0	0	0	0	0	0	0	0	0	0	0	0.000533135	0	0	0.000296789	7.18385e-05	0	0.00383142	0.000199045	0	0	0	0	0	0	0
0	0	0	0	0	0	0	0	0	0	0	0	0.00143062	0	0	0	0	0	0	0	0	0	0	0	0	0	0	0	0	0	0	0	0	0	0	5.24824e-05	0	0	0	0.00027049	0	0	0	0	0	0	0	0	0	0
0	0	0	0	0	0	0	0	0	0	0	0	0.00286533	0	0	0	0	0	1.08707e-05	0	0	0	0	0	0	0	0	0	0	0	0	0	0	0	0	0	0	0	0	6.72267e-05	0	3	2	0	0	0	0	0	0	2
0	0	0	0	0	0	0	0	0	0	0	0	0	0	0	0	0	0	0	0	0	0	0	0	0	0	0	0	0	0	0	0	0	0	0	0	0	0	0	0	0	0	0	0	0	0	0	0	0	0
0	0	0	0	0	0	0	0	0	0	0	0	0	0	0	0	0	0	0	0	0	0	0	0	0	0	0	0	0	0	0	0	0	0	0	0.000704472	0	0	0.000228092	0	0	0	0	0	0	0	0	0.0016	0	0
0	0	0	0	0	0	0	0	0	0	0	0	0	0	0	0	0	0	0	0	0	0	0	0	0	0	0	0	0	0	0	0	0	0	0	5.24824e-05	0	0	0	0	0	0	0	0	0	0	0	0	0	0
0	0	0	0	0	0	0.000963623	0	0	0	0	0.000279877	0	0	0	1.24008e-06	0	0.000364777	0.000990213	0	0	0	0	0	0	0	0	0	0	0	0	0	0	0	0	0	0	0.000165301	0	0	0	0	0	0	0	0	0	0	0	0
0	0	0	0	0	0	0	0	0	0	0	0	0	0	0	0	0	0	0	0	0	0	0	0	0	0	0	0	0	0	0	0	0	0	0	0	0	0	0	0	0	0	0	0	0	0	0	0	0	0
0	0	0	0	0	0	0	0	0	0	0	0	0	0	0	0	0	0	0	0	0	0	0	0	0	0	0	0	0	0	0	0	0	0	0	0	0	0	0	0	0	0	0	0	0	0	0	0	0	0
0	0	0	0	0	0	0	0	0	0	0	0	0	0	0	0	0	0	0.00291581	0	0	0	0	0	0	0	0	0	0	0	0	0	0	0	0	0	0	0	0	0	0	0	0	0	0	0	0	0	0	0
0	0	0	0	0	0	0	0	0	0	0	0	0	0	0	0	0	0	0	0	0	0	0	0	0	0	0	0	0	0	0	0	0	0	0	0	0	1.59088e-05	0	0	0	0	0	0	0	0	0	0	0	0
0	0	0	0	0	0	0	0	0	0	0	0	0	0	0	0	0	0	0	0	0	0	0	0	0	0	0	0	0	0	0	0	0	0	0	0.000157447	0	0	0	0.000540979	0	0	0	0	0	0	0	0	0	0
0	0	0	0	0	0	0	0	0	0	0	0	0	0	0	3.16537e-05	0	0	0	0	0	0	0	0	0	0	0	0	0	0	0	0	0	0	0	0	0	0	0	0	0	0	0	0	0	0	0	0	0	0
0	0	0	0	0	0	0	0	0	0	0	0.000675219	0	0	0	1.17319e-06	0	0	0	0	0	0	0	0	0	0	0	0	0	0	0	0	0	0	0	0.00111117	0	0	0.000547678	0	0	0	0	0	0	0	0	0	0	0
0	0	0	0	0	0	0	0	0	0	0	0	0	0	0	1.96393e-06	0	0	0	0	0	0	0	0	0	0	0	0	0	0	0	0	0	0	0	0	0	0	0	0	0	0	0	0	0	0	0	0	0	0
0	0	0	0	0	0	0	0	0	0	0	0	0	0	0	0	0	0	0	0	0	0	0	0	0	0	0	0	0	0	0	0	0	0	0	0	0	0	0	0	0	0	0	0	0	0	0	0	0	0
0	0.0121951	0	0	0	0	0	0	0	0	0	0.000269614	0.000652316	0	0	0.00131251	0	0	0	0	0	0	0	0	0	0	0	0	0	0	0	0	0	0	0	0.000251923	0	0.0002421	0	0.000571121	0	0.00118343	0	0	0	0	0	0.000179179	0	0
0	0	0	0	0	0	0	0	0	0	0	0	0	0	0	0	0	0	0	0	0	0	0	0	0	0	0	0	0	0	0	0	0	0	0	0	0	0	1	0	0	0	0	0	0	0	0	0	0	0
0	0	0	0	0	0	0	0	0	0	0	0	0	0	0	2.2977e-05	0	0	7.91018e-06	0	0	0	0	0	0	0	0	0	0	0	0	0	0	0	0	0	0	0	0	0	0	0	0	0	0	0	0	0	0	0.00175131
0	0	0	0	0	0	0	0	0	0	0	0.000285714	0	0	0	1.25444e-05	0	0	0	0	0	0	0	0	0	0	0	0	0	0	0	0	0	0	0	0.000156039	0	0	0	7.18385e-05	0	0	0	0	0	0	0	9.34575e-05	0	0
0	0	0.0169492	0	0	0	0	0	0	0	0	0.00149701	0	0	0	1.44292e-05	0	0	0.0165552	0	0	0	0	0	0	0	0	0	0	0	0	0	0	0	0	0.000538723	0	0.00215377	0	0.000263365	0	0	0	0	0	0	0	0.000505561	0	0.00100908
0	0	0	0	0	0	0	0	0	0	0	0	0	0	0	2.06489e-05	0	0	0	0	0	0	0	0	0	0	0	0	0	0	0	0	0	0	0	5.24824e-05	0	0	0	0	0	0	0	0	0	0	0	0	0	0
0	0	0	0	0	0	0	0	0	0	0	0	0	0	0	1.13744e-06	0	0	0	0	0	0	0	0	0	0	0	0	0	0	0	0	0	0	0	5.24824e-05	0	0	0	0	0	0	0	0	0	0	0	0	0	0
0	0	0	0	0	0	0	0	0	0	0	0	0	0	0	0	0	0	7.43022e-08	0	0	0	0	0	0	0	0	0	0	0	0	0	0	0	0	7.74411e-05	0	0	0.000129282	0	0	0	0	0	0	0	0	0	0	0
0	0	0	0	0	0	0.000417275	0	0	0	0	0	0	0	0	0.000527689	0.00194822	5.90261e-05	0	0	0	0	0	0	0	0	0	0	0	0	0	0	0	0	0	0	0	0.000194592	6	0	0	0	0	0	0	0	0	0	0	0
0	0	0	0	0	0	0	0	0	0	0	0	0.00143062	0	0	0	0	0	0	0	0	0	0	0	0	0	0	0	0	0	0	0	0	0	0	0.00020993	0	0	0	0.00108196	0	0	0	0	0	0	0	1	0	0
0	0	0	0	0	0	0.000493583	0	0	0	0	0	0	0	0	0	0	0.000117883	0.00126785	0	0	0	0	0	0	0	0	0	0	0	0	0	0	0	0	0	0	0	0	0	0	0	0	0	0	0	0	0	0	0
0	0	0	0	0	0	0	0	0	0	0	0	0	0	0	0	0	0	1.61098e-05	0	0	0	0	0	0	0	0	0	0	0	0	0	0	0	0	0.000539083	0	0.000186562	0	0	0	0	0	0	0	0	0	0	0	0
0	0	0	0	0	0	0	0	0	0	0	0	0	0	0	0	0	0	6.38416e-07	0	0	0	0	0	0	0	0	0	0	0	0	0	0	0	0	0	0	0	0	0	0	0	0	0	0	0	0	0	0	0
0	0	0	0	0	0	0.000391645	0	0	0	0	0.000272554	0	0	0	0.000274436	0	0.00375809	0.000352815	0	0	0	0	0	0	0	0	0	0	0	0	0	0	0	0	0	0	0.000214456	20	0.00490196	0	6	21	0	0	0	0	0	0	0
0	0	0	0	0	0	0	0	0	0	0	0	0	0	0	0	0	0	0	0	0	0	0	0	0	0	0	0	0	0	0	0	0	0	0	0	0	0	0	0	0	0	0	0	0	0	0	0	0	0
0	0	0	0	0	0	0	0	0	0	0	0	0	0	0	1.90523e-05	0	0.00757576	0	0	0	0	0	0	0	0	0	0	0	0	0	0	0	0	0	0.000272092	0	0	1	0	0	0	0	0	0	0	0	0	0	0
0	0	0	0	0	0	0	0	0	0	0	0	0	0	0	0	0	0	1.85272e-05	0	0	0	0	0	0	0	0	0	0	0	0	0	0	0	0	0	0	0	0	0	0	0	0	0	0	0	0	0.00146843	0	0
0	0	0	0	0	0	0.000938869	0	0	0	0	0.00111982	0.00429185	0.015625	0	0	0	0.000585002	1.79378e-05	0	0	0	0	0	0	0	0	0	0	0	0	0	0	0	0	0	0	0.000311347	18	0	0	14	15	0	0	0	0	0	0	2
0	0	0	0	0	0	0	0	0	0	0	0	0	0	0	0	0	0	0	0	0	0	0	0	0	0	0	0	0	0	0	0	0	0	0	0	0	8.84608e-05	0	0	0	4.64457e-05	0	0	0	0	0	0	0	0
0	0	0	0	0	0	0	0	0	0	0	0	0	0	0	0	0	0	2.7688e-05	0	0	0	0	0	0	0	0	0	0	0	0	0	0	0	0	1.30033e-05	0	0	0.000336022	0	0	0	0	0	0	0	0	0.00037383	0	0
0	0	0	0	0	0	0	0	0	0	0	0	0	0	0	0	0	0	0	0	0	0	0	0	0	0	0	0	0	0	0	0	0	0	0	0	0	0	0	0	0	0	0	0	0	0	0	9.34575e-05	0	0
0	0	0	0	0	0	0	0	0	0	0	0	0	0	0	3.4642e-05	0	0	0	0	0	0	0	0	0	0	0	0	0	0	0	0	0	0	0	0.000183402	0	3.61299e-05	0	0	0	0	0	0	0	0	0	0	0	0
0	0	0	0	0	0	7.6746e-06	0	0	0	0	0	0.00205973	0	0	3.89008e-06	0	6.99583e-05	1.71464e-06	0	0	0	0	0	0	0	0	0	0	0	0	0	0	0	0	0	0	1.04773e-06	0	0.000644516	0	587	31	0	0	0	0	1	0	48
0	0	0	0	0	0	0	0	0	0	0	0	0	0	0	0	0	0	1.12647e-06	0	0	0	0	0	0	0	0	0	0	0	0	0	0	0	0	0	0	0	0	0	0	0	0	0	0	0	0	0	0	0
0	0	0	0	0	0	0	0	0	0	0	0	0	0	0	0	0	0	0	0	0	0	0	0	0	0	0	0	0	0	0	0	0	0	0	0	0	0	0	0	0	0	0	0	0	0	0	0	0	0
0	0	0	0	0	0	0	0	0	0	0	0	0	0	0	1.13489e-05	0	0	2.32035e-06	0	0	0	0	0	0	0	0	0	0	0	0	0	0	0	0	0	0	0.00014983	0.000131952	0	0	0	0	0	0	0	0	0	0	0
0	0	0	0	0	0	0.000273149	0	0	0	0	0	0	0	0	0	0	6.56727e-07	0	0	0	0	0	0	0	0	0	0	0	0	0	0	0	0	0	0	0	0	0	0	0	0	0	0	0	0	0	0	0	0
0	0	0	0	0	0	0	0	0	0	0	0	0	0	0	0	0	0	0	0	0	0	0	0	0	0	0	0	0	0	0	0	0	0	0	0	0	0	0	0	0	0	0	0	0	0	0	0	0	0
0	0	0	0	0	0	2.98976e-05	0	0	0	0	8.13517e-05	0	0	0	9.79801e-07	0	5.87754e-05	0	0	0	0	0	0	0	0	0	0	0	0	0	0	0	0	0	0.000112068	0	9.2123e-05	0	4.15025e-05	0	3.07327e-05	0	0	0	0	0	0	0	0
0	0	0	0	0	0	0	0	0	0	0	0	0	0	0	0	0	0	0	0	0	0	0	0	0	0	0	0	0	0	0	0	0	0	0	0	0	0	0	0	0	0	0	0	0	0	0	0	0	0
0	0	0	0	0	0	0	0	0	0	0	0	0	0	0	0	0	0	0	0	0	0	0	0	0	0	0	0	0	0	0	0	0	0	0	0	0	0	0	0	0	0	0	0	0	0	0	0	0	0
0	0	0	0	0	0	0	0	0	0	0	0.000273748	0	0	0	1.58279e-06	0	0	0	0	0	0	0	0	0	0	0	0	0	0	0	0	0	0	0	0.000102243	0	8.59855e-05	0.000244644	0	0	0	0.000121832	0	0	0.00265957	0	0.000460617	0	5.83119e-05
0	0	0	0	0	0	3.05306e-05	0	0	0	0	0.000142786	0	0	0	0	0	0	0	0	0	0	0	0	0	0	0	0	0	0	0	0	0	0	0	0.000163193	0	0.000140614	0.00178891	0	0	9.65792e-06	0	0	0	0	0	0	0	0
0	0	0	0	0	0	0.000825764	0	0	0	0	0	0.00175131	0.0023175	0	1.90177e-05	0	0	0	0	0	0	0	0	0	0	0	0	0	0	0	0	0	0	0	3.57516e-05	0	0	0	0.00078125	0	0	0.00333333	0	0	0	0	0.00202787	0	0
0	0	0	0	0	0	0.00148588	0	0	0	0	0	0	0	0	0	0	0.000505561	0.0020352	0	0	0	0	0	0	0	0	0	0	0	0	0	0	0	0	0	0	0	0	0	0	0	0	0	0	0	0	0	0	0
0	0	0	0	0	0	0	0	0	0	0	0	0	0	0	0	0	0	0.000654391	0	0	0	0	0	0	0	0	0	0	0	0	0	0	0	0	0	0	0	0	0	0	0	0	0	0	0	0	0	0	0
0	0	0	0	0	0	0.000322685	0	0	0	0	0	0	0	0	7.35622e-06	0	0	0	0	0	0	0	0	0	0	0	0	0	0	0	0	0	0	0	0.000539083	0	4.14582e-05	1	0	0	0	0	0	0	0	0	0	0	2
0	0	0	0	0	0	0	0	0	0	0	0	0	0	0	0	0	0	0	0	0	0	0	0	0	0	0	0	0	0	0	0	0	0	0	0	0	0	0	0	0	0	0	0	0	0	0	0	0	0
0	0	0.00208768	0	0	0.0016103	0	0	0	0	0	0	0	0	0	0	0	0	0.000470985	0	0	0.000156049	0	0	0	0	0	0	0	0	0	0	0	0	0	0	0	2.93142e-06	0	0	0	0	0	0	0	0	0	0	0	0
0	0	0	0	1	0	0	0	0	0	0	0	0	0	0	0	0	0	0	0	0	0	0	0	0	0	0	0	0	0	0	0	0	0	0	0	0	0	1	0	0	7	0	0	0	0	0	0	0	2
0	0	0	0	0	0	0	0	0	0	0	0	0	0	0	1.2953e-06	0	0	0	0	0	0	0	0	0	0	0	0	0	0	0	0	0	0	0	0	0	0	0	0	0	0	0	0	0	0	0	0	0	0
0	0	0	0	0	0	0	0	0	0	0	0	0	0	0	0	0	8.49484e-07	0	0	0	0	0	0	0	0	0	0	0	0	0	0	0	0	0	3.63177e-05	0	0	0	0	0	0	0	0	0	0	0	0	0	0
0	0	0	0	0	0	0.000575705	0	0	0	0	0.000702741	0	0	0	0	0	0.00466667	0	0	0	0	0	0	0	0	0	0	0	0	0	0	0	0	0	0.000367377	0	0	0	0.000540979	0	0	0	0	0	0	0	0	0	0
0	0	0	0	0	0	0	0	0	0	0	0	0	0	0	0	0	0	2.79516e-05	0	0	0	0	0	0	0	0	0	0	0	0	0	0	0	0	1.30033e-05	0	0	0	7.18385e-05	0	0	0	0	0	0	0	3	0	0
0	0	0	0	0	0	0	0	0	0	0	0.000285714	0	0	0	8.91416e-07	0	8.08806e-05	0	0	0	0	0	0	0	0	0	0	0	0	0	0	0	0	0	0.000221056	0	0	0	0.000431031	0	0	0	0	0	0	0	0	0	0
0	0	0	0	0	0	0	0	0	0	0	0	0	0	0	5.58107e-06	0	0	0	0	0	0	0	0	0	0	0	0	0	0	0	0	0	0	0	0	0	0	0	0	0	0	0	0	0	0	0	0	0	0
0	0	0	0	0	0	0	0	0	0	0	0	0	0	0	1.82669e-06	0	0	0	0	0	0	0	0	0	0	0	0	0	0	0	0	0	0	0	0	0	0	0	0	0	0	0	0	0	0	0	0	0	0
0	0	0	0	0	0	0	0	0	0	0	0	0	0	0	0	0	0	0	0	0	0	0	0	0	0	0	0	0	0	0	0	0	0	0	0	0	6.21872e-05	0	0	0	7.10934e-05	0	0	0	0	0	0	0	0
0	0	0	0	0	0	0	0	0	0	0	0	0	0	0	0	0	0	6.79532e-06	0	0	0	0	0	0	0	0	0	0	0	0	0	0	0	0	0	0	0	0	0	0	0	0	0	0	0	0	0	0	0
0	0	0	0	0	0	0	0	0	0	0	0	0	0	0	1.7074e-06	0	0	1.17179e-05	0	0	0	0	0	0	0	0	0	0	0	0	0	0	0	0	0.000104965	0	0	0	0.00027049	0	0	0	0	0	0	0	0	0	0
0	0	0	0	0	0	0	0	0	0	0	0	0.000914077	0	0	2.11151e-06	0	0	0	0	0	0	0	0	0	0	0	0	0	0	0	0	0	0	0	0.000569747	0	3.79332e-05	1	0	0	5	3	0	0	0	0	0	0	54
0	0	0	0	0	0	0	0	0	0	0	0	0	0	0	0	0	0	0	0	0	0	0	0	0	0	0	0	0	0	0	0	0	0	0	0	0	2.07291e-05	0	0	0	0	0	0	0	0	0	0	0	0
0	0	0	0	0	0	0	0	0	0	0	0	0	0	0	0	0	0	7.76195e-07	0	0	0	0	0	0	0	0	0	0	0	0	0	0	0	0	0	0	0	0	0	0	0	0	0	0	0	0	0	0	0
0	0	0	0	0	0	0	0	0	0	0	0	0	0	0	0	0	0	0	0	0	0	0	0	0	0	0	0	0	0	0	0	0	0	0	5.24824e-05	0	0	0	0	0	0	0	0	0	0	0	0	0	0
0	0	0	0	0	0	0.000297796	0	0	0	0	0	0	0	0	0	0	0	3.55925e-06	0	0	0	0	0	0	0	0	0	0	0	0	0	0	0	0	0.000183201	0	0	0	0	0	0	0	0	0	0	0	0	0	0
0	0	0	0	0	0	0	0	0	0	0	0.00055991	0	0	0	5.72353e-07	0	1.68843e-05	0	0	0	0	0	0	0	0	0	0	0	0	0	0	0	0	0	0	0	0.000272429	35	0	0	0	0	0	0	0	0	0	0	0
0.1	0.010101	0.0114068	0	2	9	0.0373625	0	0	0	0	0.000858369	0	0	0	0.00652487	0.00887574	0.0379671	0.010887	0	0	0	0	0	0	0	0	0	0	0	0	0	0	0	0	4.99937e-05	0	0.000720947	12	0	0	0	0	0	0	1	0	0	0	0
0	0	0	0	0	0	0	0	0	0	0	0	0	0	0	0	0	0	0	0	0	0	0	0	0	0	0	0	0	0	0	0	0	0	0	0.000104965	0	0	0	0	0	0	0	0	0	0	0	0	0	0
0	0	0	0	0	0	0	0	0	0	0	0	0	0	0	3.75511e-06	0	0	0	0	0	0	0	0	0	0	0	0	0	0	0	0	0	0	0	0	0	0	0	0	0	0	0	0	0	0.00917431	0	0	0	0
0	0	0	0	0	0	0	0	0	0	0	0	0	0	0	0	0	0	1.17179e-05	0	0	0	0	0	0	0	0	0	0	0	0	0	0	0	0	0	0	0	0	0	0	0	0	0	0	0	0	0.000297265	0	0
0	0	0	0	0	0	0.000595593	0	0	0	0	0	0	0	0	0	0	6.1277e-05	0	0	0	0	0	0	0	0	0	0	0	0	0	0	0	0	0	0.000183201	0	0	0	0	0	0	0	0	0	0	0	0	0	0
0	0	0	0	0	0	0	0	0	0	0	0	0	0	0	0	0	0	0.00227895	0	0	0	0	0	0	0	0	0	0	0	0	0	0	0	0	0	0	0	0	0	0	0	0	0	0	0	0	0	0	0
0	0	0.00130548	0	0	0.00102801	0.000783002	0	0	0	0	0.00114707	0.000281611	0	0	0.000252063	0.00047766	0.000600648	0.000336351	0	0	0	0	0	0	0	0	0	0	0	0	0	0	0	0	0.001056	0	0.000679943	0.00104974	0.000518973	0	0.000432041	0.000607632	0.0101695	0	0.00581395	0	0.000910577	0	0.00031879
0	0	0	0	0	0	7.35424e-05	0	0	0	0	0.000480465	0	0	0	8.28515e-06	0	6.12781e-05	6.03522e-05	0	0	0	0	0	0	0.000656325	0	0	0	0.00151621	0	6.38772e-06	0	0.000512689	0	0.000417093	0.000484726	0.000298874	0.00017501	1.84007e-05	0	3.75702e-05	1.14437e-05	0	0	0	0	0	0	0
0	0	0	0	0	0	0	0	0	0	0	0	0	0	0	0	0	0	0	0	0	0	0	0	0	0	0	0	0	0	0	0	0	0	0	5.20131e-05	0	0	0	0	0	0	0	0	0	0	0	0	0	0
0	0	0	0	0	0	0.000325256	0	0	0	0	0	0	0	0	9.14502e-05	0	0	0.000299312	0	0	0	0	0	0	0	0	0	0	0	0	0	0	0	0	0	0	0	0	0.000181044	0	0	0	0	0	0	0	1	0	0
0	0	0	0	0	0	0.000222202	0	0	0	0	0.000161525	0	0.000288268	0	1.18377e-06	0	3.64584e-05	2.72881e-06	0	0	0	0	0	0	0	0	0	0	0	0	0	0	0	0	6.83152e-05	0	0.000141793	0.000121209	0	0	0	0	0	0	0	0	0.00046615	0	0.000404672
0	0	0	0	0	0	0	0	0	0	0	0	0	0	0	0	0	0	0	0	0	0	0	0	0	0	0	0	0	0	0	0	0	0	0	0	0	0	0	0	0	0	0	0	0	0	0	0	0	0
0	0	0	0	0	0	0	0	0	0	0	0	0	0	0	0	0	0	0	0	0	0	0	0	0	0	0	0	0	0	0	0	0	0	0	9.69337e-05	0	0	0	0	0	0	0	0	0	0	0	0	0	0
0	0	0	0	0	0	0	0	0	0	0	0	0	0	0	0	0	0	0	0	0	0	0	0	0	0	0	0	0	0	0	0	0	0	0	0.000102699	0	0.000101144	2	0	0	2	0	0	0	0	0	0	0	0
0	0	0	0	0	0	0.00071582	0	0	0	0	0	0	0	0	4.00963e-05	0	0	0	0	0	0	0	0	0	0	0	0	0	0	0	0	0	0	0	0	0	0	0.000320888	0	0	0	0	0	0	0	0	0.000516793	0	0
0	0	0	0	0	0	0	0	0	0	0	0	0	0	0	0	0	0	0	0	0	0	0	0	0	0	0	0	0	0	0	0	0	0	0	0	0	0	0	0	0	0	0	0	0	0	0	0	0	0
0	0	0	0	0	0	0	0	0	0	0	0	0	0	0	4.54277e-06	0	0	0	0	0	0	0	0	0	0	0	0	0	0	0	0	0	0	0	0	0	0.000100542	0	0	0	0	0	0	0	0	0	0	0	0
0	0	0	0	0	0	0	0	0	0	0	0	0	0	0	0	0	0	0	0	0	0	0	0	0	0	0	0	0	0	0	0	0	0	0	0	0	0	0	0	0	0	0	0.00302115	0	0.00513699	0	0	0	0
0	0	0	0	0	0	0.00225879	0	0	0	0	0	0	0	0	0	0	0.000558726	0	0	0	0	0	0	0	0	0	0	0	0	0	0	0	0	0	0.000539083	0	0.000373123	0	0	0	0	0	0	0	0	0	0	0	0
0	0	0	0	0	0	0	0	0	0	0	0	0	0	0	0	0	0	0	0	0	0	0	0	0	0	0	0	0	0	0	0	0	0	0	0	0	0	0	0	0	0	0	0	0	0	0	0	0	0
0	0	0	0	0	0	0	0	0	0	0	0	0	0	0	0	0	0	0	0	0	0	0	0	0	0	0	0	0	0	0	0	0	0	0	0	0	2.3549e-05	0	0	0	0	0	0	0	0	0	0	0	0
0	0	0	0	0	0	0	0	0	0	0	0	0	0	0	0	0	0	4.46173e-07	0	0	0	0	0	0	0	0	0	0	0	0	0	0	0	0	0	0	0	2	0	0	0	0	0	0	0	0	0	0	0
0	0	0	0	0	0	0	0	0	0	0	0.000702741	0	0	0	0	0	0	0	0	0	0	0	0	0	0	0	0	0	0	0	0	0	0	0	0.000157447	0	0	0	0	0	0	0	0	0	0	0	0	0	0
0	0	0	0	0	0	0	0	0	0	0	0	0	0	0	0	0	0	7.51544e-05	0	0	0	0	0	0	0	0	0	0	0	0	0	0	0	0	0.000215503	0	0	0	0	0	0	0	0	0	0	0	0	0	0
0	0	0	0	0	0	0	0	0	0	0	0	0	0	0	0	0	0	1.08001e-06	0	0	0	0	0	0	0	0	0	0	0	0	0	0	0	0	0	0	0	0	0	0	0	0	0	0	0	0	0	0	0
0	0	0	0	0	0	0	0	0	0	0	0	0	0	0	0	0	0	0	0	0	0	0	0	0	0	0	0	0	0	0	0	0	0.00115771	0	0	0	0	0.000124494	0	0	0	0	0	0	0	0	0	0	0
0	0	0	0	0	0	0	0	0	0	0	0	0	0	0	0	0	8.00033e-06	0.000726356	0	0	0	0	0	0	0	0	0	0	0	0	0	0	0	0	0	0	0	0	0	0	0	0	0	0	0	0	0	0	0
0	0	0	0	0	0	0	0	0	0	0	0	0	0	0	1.79929e-06	0	0	0	0	0	0	0	0	0	0	0	0	0	0	0	0	0	0	0	0	0	0	0	0	0	0	0	0	0	0	0	0	0	0
0	0	0	0	0	0	0	0	0	0	0	0	0	0	0	0	0	0	0	0	0	0	0	0	0	0	0	0	0	0	0	0	0	0	0	0	0	0	6.79999e-06	0	0	0	9.47387e-05	0	0	0	0	0	0	0
0	0	0	0	0	0	0.000214243	0	0.00155239	0	0.00209644	0.000212993	0	0	0	2.30104e-05	0	0.000338754	0.000122817	3.93979e-05	0	0.000342801	0	7.08615e-05	0	0.000399503	0	0	0	0	0	0	0	0	0	0.000147026	0.000352695	8.95534e-05	0.000788955	0	0	0	0	0	0	0	0	0.000144693	0.00091659	0.000142406
0	0	0	0	0	0	0	0	0	0	0	0	0	0	0	0	0	0.002	0	0	0	0	0	0	0	0	0	0	0	0	0	0	0	0	0	0.000104965	0	0	0	0	0	0	0	0	0	0	0	2	0	0
0	0	0	0	0	0	0	0	0	0	0	0	0	0	0	0	0	0	0	0	0	0	0	0	0	0	0	0	0	0	0	0	0	0	0	0	0	0	0	0	0	0	0	0	0	0	0	0	0	0
0	0	0	0	0	0	0	0	0	0	0	0	0	0	0	0	0	0	0	0	0	0	0	0	0	0	0	0	0	0	0	0	0	0	0	0	0	0	0	0	0	0	0	0	0	0	0	0	0	0
0	0	0	0	0	0	0	0	0	0	0	0	0	0	0	0	0	0	0	0	0	0	0	0	0	0	0	0	0	0	0	0	0	0	0	0	0	0.000103645	0	0	0	0.000284374	0	0	0	0	0	0	0	0
0	0	0	0	0	0	0	0	0	0	0	0	0	0	0	0	0	0	0	0	0	0	0	0	0	0	0	0	0	0	0	0	0	0	0	0.000136932	0	5.05719e-05	0	0	0	0	0	0	0	0	0	0	0	0
0	0	0	0	0	0	0.000676018	0	0	0	0	0.000883002	0	0.000888889	0	1.45306e-06	0	0.000198153	0.000119182	0	0	0	0	0	0	0	0	0	0	0	0	0	0	0	0	0.000205566	0	0.000152287	1	0.00165173	0	2	0	0	0	0	0	2	0	1
0	0	0	0	0	0	0.000883705	0	0	0	0	0	0	0	0	0	0.00111982	0.000214206	0	0	0	0	0	0	0	0	0	0	0	0	0	0	0	0	0	0	0	0.000374253	16	0	0	7	0	0	0	0	0	0	0	0
0	0	0	0	0	0	0	0	0	0	0	0	0	0	0	0	0	0	5.04648e-08	0	0	0	0	0	0	0	0	0	0	0	0	0	0	0	0	0	0	0	0	0	0	0	0	0	0	0	0	0	0	0
0	0	0	0	0	0	0	0	0	0	0	0	0	0.00239808	0	0	0	0	0	0	0	0	0	0	0	0	0	0	0	0	0	0	0	0	0	0	0	0	0	0	0	0	0	0	0	0	0	0	0	0
0	0	0	0	0	0	0	0	0	0	0	0	0	0	0	1.73001e-06	0	0	0	0	0	0	0	0	0	0	0	0	0	0	0	0	0	0	0	0	0	0	0	0	0	0	0	0	0	0	0	0	0	0
0	0	0	0	0	0	0	0	0	0	0	0	0	0	0	0.000147345	0	0	0	0	0	0	0	0	0	0	0	0	0	0	0	0	0	0	0	0	0	0.00022802	0	0	0	0	0	0	0	0	0	0	0	0
0	0	0	0	0	0	0	0	0	0	0	0	0	0	0	0	0	0	2.82968e-05	0	0	0	0	0	0	0	0	0	0	0	0	0	0	0	0	0	0	0	0	0	0	0	0	0	0	0	0	0	0	0
0	0	0	0	0	0	0	0	0	0	0	0	0	0	0	0	0	0	0	0	0	0	0	0	0	0	0	0	0	0	0	0	0	0	0	0	0	0	0.00171527	0	0	0	0	0	0	0	0	0	0	0
0	0	0	0	0	0	0	0	0	0	0	0	0	0	0	0	0	0	0	0	0	0	0	0	0	0	0	0	0	0	0	0	0	0	0	0	0	0	0	0	0	0	0	0	0	0	0	0	0	0
0	0	0	0	0	0.000150864	0	0	0	0	0	0	0	0	0	0	0	0	1.09818e-05	0	0	0	0	0	0	0	0	0	0	0	0	0	0	0	0	0	0	0.000114174	0.00027197	0	0	0	0	0	0	0	0	0	0	0
0	0	0	0	0	0	0	0	0	0	0	0	0	0	0	0	0	0	0	0	0	0	0	0	0	0	0	0	0	0	0	0	0	0	0	0	0	0	0	0	0	0	0	0	0	0	0	0	0	0
0	0	0	0	0	0	0	0	0	0	0	0	0	0	0	0	0	2.7697e-06	4.48657e-05	0	0	0	0	0	0	0	0	0	0	0	0	0	0	0	0	0	0	0	0	0	0	0	0	0	0	0	0	0	0	0
0	0	0	0	0	0	0	0	0	0	0	0	0	0	0	2.57634e-06	0	0	5.69638e-06	0	0	0	0	0	0	0	0	0	0	0	0	0	0	0	0	0	0	0	0	0	0	0	0	0	0	0	0	0	0	0
0	0	0	0	0	0	0	0	0	0	0	0	0	0	0	0	0	0	0	0	0	0	0	0	0	0	0	0	0	0	0	0	0	0	0	0	0	0	0	0	0	0	0	0	0	0	0	0	0	0
0	0	0	0	0	0	0.00171698	0	0	0	0	0.000163052	0	0	0	2.39374e-05	0	0.000228213	4.54098e-06	0	0	0	0	0	0	0	0	0	0	0	0	0	0	0	0	0.000133055	0	0	0	0	0	0	0	0	0	0	0	9	0	0
0	0	0	0	0	0	0	0	0	0	0	0.000702741	0	0	0	0	0	0	4.13523e-06	0	0	0	0	0	0	0	0	0	0	0	0	0	0	0	0	5.24824e-05	0	0	0	0	0	0	0	0	0	0	0	0	0	0
0	0	0	0	0	0	0	0	0	0	0	0	0	0	0	0	0	0	0	0	0	0	0	0	0	0	0	0	0	0	0	0	0	0	0	0	0	0	0	0	0	0	0	0	0	0	0	0	0	0
0	0	0	0	0	0	0	0	0	0	0	0.000784314	0	0	0	0	0	0	0	0	0	0	0	0	0	0	0	0	0	0	0	0	0	0	0	0.000266568	0	0.000220384	3	0	0	0	0	0	0	0	0	0	0	1
0	0	0	0	0	0	0	0	0	0	0	0	0	0	0	0	0	0.000144273	0	0	0	0	0	0	0	0	0	0	0	0	0	0	0	0	0	0.00023963	0	0.000109573	0	0	0	0	0	0	0	0	0	2	0	13
0	0	0	0	0	0	0	0	0	0	0	0	0	0	0	0	0	0	0.000149494	0	0	0	0	0	0	0	0	0	0	0	0	0	0	0	0	0	0	3.53363e-05	0	0	0	0	0	0	0	0	0	0	0	0
0	0	0	0	0	0	0	0	0	0	0	0	0	0	0	0	0	0	0	0	0	0	0	0	0	0	0	0	0	0	0	0	0	0	0	2.60066e-05	0	0	0	0	0	0	0	0	0	0	0	0.000560748	0	0
0	0	0	0	0	0	0	0	0	0	0	0	0	0	0	0	0	0	0	0	0	0	0	0	0	0	0	0	0	0.000353153	0	0	0	0.00055674	0	0	0	0	0	0	0	0	0	0	0	0	0	0	0	0
0	0	0	0	0	0	0	0	0	0	0	0	0	0	0	4.83268e-05	0	0	5.97908e-06	0	0	0	0	0	0	0	0	0	0	0	0	0	0	0	0	0	0	0.000310936	0	0	0	0	0	0	0	0	0	0	0	0
0	0	0	0	0	0	0	0	0	0	0	0	0	0	0	0	0	0	0.000101805	0	0	0	0	0	0	0	0	0	0	0	0	0	0	0	0	0	0	0	0	0	0	0	0	0	0	0	0	0	0	0
0	0	0	0	0	0	0	0	0	0	0	0.000702741	0	0	0	0	0	0	0	0	0	0	0	0	0	0	0	0	0	0	0	0	0	0	0	0.00020993	0	0	0	0.000540979	0	0	0	0	0	0	0	0	0	0
0	0	0	0	0	0	0	0	0	0	0	0	0	0	0	0	0	0	0	0	0	0	0	0	0	0	0	0	0	0	0	0	0	0	0	0	0	0	0	0	0	0	0	0	0	0	0	0	0	0
0	0	0	0	0	0	0	0	0	0	0	0	0	0	0	0	0	0	0	0	0	0	0	0	0	0	0	0	0	0	0	0	0	0	0	0	0	0	0	0	0	0	0	0	0	0	0	0	0	0
0	0	0	0	0	0	0	0	0	0	0	0.000285714	0	0	0	0	0	0	0	0	0	0	0	0	0	0	0	0	0	0	0	0	0	0	0	0.000143036	0	0.000428082	0	0	0	0	0	0	0	0	0	0	0	0
0	0	0	0	0	0	0	0	0	0	0	0	0	0	0	4.92165e-06	0	0	0	0	0	0	0	0	0	0	0	0	0	0	0	0	0	0	0	0	0	0	0	0	0	0	0	0	0	0	0	0	0	0
0	0	0	0	0	0	0	0	0	0	0	0	0	0	0	2.96391e-06	0	0	8.00283e-06	0	0	0	0	0	0	0	0	0	0	0	0	0	0	0	0	0.000190558	0	0.000206508	0	0	0	0	0	0	0	0	0	0	0	0
0	0	0	0	0	0	0	0	0	0	0	0	0	0	0	0	0	0	0	0	0	0	0	0	0	0	0	0	0	0	0	0	0	0	0	0	0	0	0	0	0	0	0	0	0	0	0	0	0	0
0	0	0	0	0	0	0	0	0	0	0	0	0	0	0	0	0	0	0	0	0	0	0	0	0	0	0	0	0	0	0	0	0	0	0	0	0	0	0	0	0	0	0	0	0	0	0	0	0	0
0	0	0	0	0	0	0	0	0	0	0	0	0	0	0	3.59612e-05	0	2.82809e-05	8.73374e-05	0	0	0	0	0	0	0	0	0	0	0	0	0	0	0	0	0	0	0	0	0	0	0	1	0	0	0	0	0	0	0
0	0	0	0	0	0	0	0	0	0	0	0	0	0	0	7.52533e-05	0	0	4.16428e-06	0	0	0	0	0	0	0	0	0	0	0	0	0	0	0	0	3.31491e-05	0	0	0	0	0	0	0	0	0	0	0	0	0	0
0	0	0	0	0	0	0	0	0	0	0	0	0	0	0	0	0	0	0	0	0	0	0	0	0	0	0	0	0	0	0	0	0	0	0	0.000285714	0	0	0	0	0	0	0	0	0	0	0	0	0	0
0	0	0	0	0	0	0	0	0	0	0	0	0	0	0	5.58791e-05	0	0	1.63223e-06	0	0	0	0	0	0	0	0	0	0	0	0	0	0	0	0	0	0	0	0	0	0	0	0	0	0	0	0	0	0	0
0	0	0	0	0	0	0	0	0	0	0	0	0	0	0	0	0	0	0	0	0	0	0	0	0	0	0	0	0	0	0	0	0	0	0	0	0	0	0	0	0	0	0	0	0	0	0	0	0	0
0	0	0	0	0	0	0	0	0	0	0	0	0	0	0	0.000767264	0	0	0	0	0	0	0	0	0	0	0	0	0	0	0	0	0	0	0	0	0	0	0	0	0	0	0	0	0	0	0	0	0	0
0	0	0	0	0	0	0	0	0	0	0	0	0.00345423	0	0	3.16342e-06	0	0	0	0	0	0	0	0	0	0	0	0	0	0	0	0	0	0	0	0	0	8.53882e-06	0	0.000736272	0	0.00292737	0.00119693	0	0	0	0	0	0	0
0	0	0	0	0	0	0	0	0	0	0	0	0	0	0	0	0	0	1.00226e-05	0	0	0	0	0	0	0	0	0	0	0	0	0	0	0	0	0	0	0	0	0	0	0	0	0	0	0	0	0.00144718	0	0.000664074
0	0	0	0	0	0	0	0	0	0	0	0	0	0	0	0	0	0	0	0	0	0	0	0	0	0	0	0	0	0	0	0	0	0	0	0	0	0	0	0	0	0	0	0	0	0	0	0	0	0
0	0	0	0	0	0	0	0	0	0	0	0	0	0	0	0	0	0	2.10204e-05	0	0	0	0	0	0	0	0	0	0	0	0	0	0	0	0	0	0	0	0	0	0	0	0	0	0	0	0	0	0	0
0	0	0	0	0	0	0	0	0	0	0	0	0	0	0	3.00577e-06	0	0.000127746	0	0	0	0	0	0	0	0	0	0	0	0	0	0	0	0	0	0.000285714	0	0	0	0	0	0	0	0	0	0	0	0	0	0
0	0	0	0	0	0	0	0	0	0	0	0	0	0	0	0	0	0	0	0	0	0	0	0	0	0	0	0	0	0	0	0	0	0	0	0	0	0	0	0	0	0	0	0	0	0	0	0	0	0
0	0	0	0	0	0	0	0	0	0	0	0	0	0	0	0	0	0	0	0	0	0	0	0	0	0	0	0	0	0	0	0	0	0	0	0	0	0	0	0	0	0	0	0	0	0	0	0	0	0
0	0	0	0	0	0	0.000297796	0	0	0	0	0	0	0	0	0	0	0	0	0	0	0	0	0	0	0	0	0	0	0	0	0	0	0	0	9.16003e-05	0	0.000181884	0	0	0	0	0	0	0	0	0	0	0	0
0	0	0	0	0	0	0	0	0	0	0	0	0	0	0	0	0	0	0	0	0	0	0	0	0	0	0	0	0	0	0	0	0	0	0	0	0	0	0	0	0	0	0	0	0	0	0	0	0	0
0	0	0	0	0	0	0.000297796	0	0	0	0	0	0	0	0	7.1088e-05	0	0	5.01194e-07	0	0	0	0	0	0	0	0	0	0	0	0	0	0	0	0	0.000366401	0	0.000545651	0	0.000217675	0	0	0	0	0	0	0	0	0	0
0	0	0	0	0	0	0	0	0	0	0	0	0	0	0	0	0	0	0	0	0	0	0	0	0	0	0	0	0	0	0	0	0	0	0	0	0	0	0	0.00289855	0	0	0	0	0	0	0	0	0	0
0	0	0	0	0	0	0.00106917	0	0	0	0	0.000434972	0.004158	0	0	0.000279731	0	6.75022e-05	2.64835e-06	0	0	0	0	0	0	0	0	0	0	0	0	0	0	0	0	0	0	0.000272429	0	0.00221729	0	0.00182387	0	0	0	0	0	0	0	0
0	0	0	0	0	0	0	0	0	0	0	0	0	0	0	0	0	0	0	0	0	0	0	0	0	0	0	0	0	0	0	0	0	0	0	0	0	0	0	0	0	0	0	0	0	0	0	0	0	0
0	0	0	0	0	0	0	0	0	0	0	0	0	0	0	1.9549e-05	0	0	1.94203e-06	0	0	0	0	0	0	0	0	0	0	0	0	0	0	0	0	0	0	3.80579e-05	0	0	0	0	0	0	0	0	0	0	0	0
0	0	0	0	0	0	0	0	0	0	0	0	0	0	0	0	0	0	0	0	0	0	0	0	0	0	0	0	0	0	0	0	0	0	0	0	0	0	0	0	0	0	0	0	0	0	0	0	0	0
0	0	0	0	0	0	0	0	0	0	0	0	0	0	0	1.59271e-05	0	3.79126e-05	1.99218e-05	0	0	0	0	0	0	0	0	0	0	0	0	0	0	0	0	0.000143036	0	0.00171233	0	0.000143677	0	0	0	0	0	0	0	0.000373832	0	0
0	0	0	0	0	0	0	0	0	0	0	0	0	0	0	0	0	0	0	0	0	0	0	0	0	0	0	0	0	0	0	0	0	0	0	0	0	0	0	0	0	0	0	0	0	0	0	0	0	0
0	0	0	0	0	0	0	0	0	0	0	0.000905797	0	0	0	5.26228e-07	0	1.18183e-05	0	0	0	0	0	0	0	0	0	0	0	0	0	0	0	0	0	0.000381868	0	0.000698432	5.89518e-05	0	0	0	0	0	0	0	0	0	0	0
0	0	0	0	0	0	0	0	0	0	0	0	0	0	0	0	0	0	5.69638e-06	0	0	0	0	0	0	0	0	0	0	0	0	0	0	0	0	0	0	0	0	0	0	0	0	0.03125	0	0	0	0	0	0
0	0	0	0	0	0	0	0	0	0	0	0	0	0	0	0	0	0	0	0	0	0	0	0	0	0	0	0	0	0	0	0	0	0	0	0	0	2.07291e-05	0	0	0	0	0	0	0	0	0	0	0	0
0	0	0	0	0	0	0	0	0	0	0	0	0	0	0	0	0	0	1.94557e-05	0	0	0	0	0	0	0	0	0	0	0	0	0	0	0	0	0	0	0	0	0	0	0	0	0	0	0	0	0	0	0
0	0	0	0	0	0	0	0	0	0	0	0	0	0	0	0	0	0	2.25294e-06	0	0	0	0	0	0	0	0	0	0	0	0	0	0	0	0	0	0	0	0	0	0	0	0	0	0	0	0	0	0	0
0	0	0	0	0	0	0	0	0	0	0	0	0	0	0	0	0	0	1.80068e-07	0	0	0	0	0	0	0	0	0	0	0	0	0	0	0	0	0	0	0	0	0	0	0	0	0	0	0	0	0	0	0
0	0	0	0	0	0	0	0	0	0	0	0	0	0	0	0	0	0	0	0	0	0	0	0	0	0	0	0	0	0	0	0	0	0	0	0	0	0	0	0	0	0	0	0	0	0	0	0	0	0
0	0	0	0	0	0	0	0	0	0	0	0	0	0	0	0	0	0	3.15262e-06	0	0	0	0	0	0	0	0	0	0	0	0	0	0	0	0	0	0	0	0	0	0	0	0	0	0	0	0	0	0	0
0	0	0	0	0	0	0	0	0	0	0	0	0	0	0	0	0	0	0	0	0	0	0	0	0	0	0	0	0	0	0	0	0	0	0	0	0	0.000128123	2	0	0	0	0	0	0	0	0	0	0	0
0	0	0	0	0	0	0	0	0	0	0	0	0	0	0	0	0	0	4.34383e-05	0	0	0	0	0	0	0	0	0	0	0	0	0	0	0	0	0	0	0	0	0	0	0	0	0	0	0	0	0	0	0
0	0	0	0	0	0	0.00115141	0	0	0	0	0	0	0	0	2.57944e-06	0	0.00346438	2.35337e-05	0	0	0	0	0	0	0	0	0	0	0	0	0	0	0	0	0	0	0	0	0	0	0	0	0	0	0	0	0	0	0
0	0	0	0	0	0	0	0	0	0	0	0	0	0	0	0	0	0	0	0	0	0	0	0	0	0	0	0	0	0	0	0	0	0	0	0	0	0	0	0	0	0	0	0	0	0	0	0	0	0
0	0	0	0	0	0	0.000297796	0	0	0	0	0	0	0	0	1.19074e-06	0	0.000287089	0	0	0	0	0	0	0	0	0	0	0	0	0	0	0	0	0	0	0	0	0	0	0	0	0	0	0	0	0	0	0	0.00740741
0	0	0	0	0	0	0.000457247	0	0	0	0	0	0	0	0	3.38029e-06	0	0	0	0	0	0	0	0	0	0	0	0	0	0	0	0	0	0	0	5.20131e-05	0	0	0	0	0	0	0	0	0	0	0	0.000373832	0	0
0	0	0	0	0	0	0	0	0	0	0	0	0	0	0	0	0	0	0	0	0	0	0	0	0	0	0	0	0	0	0	0	0	0.00207357	0.000316555	0	0	0	7.94281e-05	0	0	0	0.000174993	0	0	0	0	0	0	0
0	0	0	0	0	0	0	0	0	0	0	0	0	0	0	6.69345e-05	0	0	0	0	0	0	0	0	0	0	0	0	0	0	0	0	0	0	0	0	0	0	0	0	0	0	0	0	0	0	0	0	0	0
0	0	0	0	0	0	0	0	0	0	0	0	0	0	0	0	0	0	0	0	0	0	0	0	0	0	0	0	0	0	0	0	0	0	0	0	0	0	0	0	0	0	0	0	0	0	0	0	0	0
0	0	0	0	0	0	0	0	0	0	0	0	0	0	0	0	0	0	0	0	0	0	0	0	0	0	0	0	0	0	0	0	0	0	0	3.55557e-05	0	9.01631e-05	0	0	0	0	0	0	0	0	0	0	0	0
0	0	0	0	0	0	0	0	0	0	0	0	0	0	0	1.47543e-06	0	0	0	0	0	0	0	0	0	0	0	0	0	0	0	0	0	0	0	0	0	0	0	0	0	0	0	0	0	0	0	0	0	0
0	0	0	0	0	0	0	0	0	0	0	0	0	0	0	0	0	0	0	0	0	0	0	0	0	0	0	0	0	0	0	0	0	0	0	0	0	0	0	0	0	0	0	0	0	0	0	0	0	0
0	0	0	0	0	0	0.00343643	0	0	0	0	0	0	0	0	0	0	0	0	0	0	0	0	0	0	0	0	0	0	0	0	0	0	0	0	0	0	0	0	0	0	0	0	0	0	0	0	0	0	0
0	0	0	0	0	0	0	0	0	0	0	0	0	0	0	9.72211e-07	0	5.77861e-06	0	0	0	0	0	0	0	0	0	0	0	0	0	0	0	0	0	0	0	9.09419e-05	0	0	0	0	0	0	0	0	0	0.00146843	0	0
0	0	0	0	0	0	0	0	0	0	0	0	0	0	0	2.15917e-06	0	6.15142e-06	4.00542e-06	0	0	0	0	0	0	0	0	0	0	0	0	0	0	0	0	0.000274801	0	0	0	0	0	0	0	0	0	0	0	0	0	0
0	0	0	0	0	0	0	0	0	0	0	0	0	0	0	0	0	0	0	0	0	0	0	0	0	0	0	0	0	0	0	0	0	0	0	0	0	0	0	0	0	0	0	0	0	0	0	0	0	0
0	0	0	0	0	0	0	0	0	0	0	0.000555001	0	0	0	7.58781e-07	0	0	0	0	0	0	0	0	0	0	0	0	0	0	0	0	0	0	0	0.000287958	0	0.000299216	0.000714252	0	0	0	0	0	0	0	0	0	0	0
0	0	0	0	0	0	0	0	0	0	0	0.00169492	0	0	0	0	0	0	0	0	0	0	0	0	0	0	0	0	0	0	0	0	0	0	0	0.000366401	0	0.000363768	0	0	0	0	0	0	0	0	0	0	0	0
0	0	0	0	0	0	0	0	0	0	0	0	0	0.0013986	0	0	0	0	0	0	0	0	0	0	0	0	0	0	0	0	0	0	0	0	0	0	0	0	0	0.000965717	0	0	0	0	0	0	0	0	0	0.000318639
0	0	0	0	0	0	0	0	0	0	0	0	0.00143062	0	0	1.73001e-06	0	0	0.000127021	0	0	0	0	0	0	0	0	0	0	0	0	0	0	0	0	0.000104965	0	0	0	0.000811469	0	0	0.00143062	0	0	0	0	0.000594525	0	0
0	0	0	0	0	0	0	0	0	0	0	0.000748503	0	0	0	0	0	0	0	0	0	0	0	0	0	0	0	0	0	0	0	0	0	0	0	0.000255185	0	0.000326328	0	0	0	0	0	0	0	0	0	0	0	0
0	0	0	0	0	0	0	0	0	0	0	0	0	0	0	0	0	0	0	0	0	0	0	0	0	0	0	0	0	0	0	0	0	0	0	0	0	0	0	0	0	0	0	0	0	0	0	0	0	0
0	0	0	0	0	0	0.000492935	0	0	0	0	0.0010984	0.000387147	0	0	4.64448e-05	0.00214319	0.00111238	1.49825e-05	0	0	0	0	0	0	0	0	0	0	0	0	0	0	0	0	0.000386021	0	0.000474172	0	0.000269323	0	1.08745e-05	0	0	0	0.0150376	0	0.000390016	0	0.000336757
0	0	0	0	0	0	0	0	0	0	0	0	0	0	0	0	0	0	0	0	0	0	0	0	0	0	0	0	0	0	0	0	0	0	0	0.000161194	0	0.000169856	0	0	0	0	0	0	0	0	0	0	0	0
0	0	0	0	0	0	0	0	0	0	0	0	0	0	0	0	0	0	0	0	0	0	0	0	0	0	0	0	0	0	0	0	0	0	0	0	0	0.000221877	0	0	0	0	0	0	0	0	0	0	0	0
0	0	0	0	0	0	0	0	0	0	0	0	0	0	0	0	0	0	0	0	0	0	0	0	0	0	0	0	0	0	0	0	0	0	0	0	0	0	0	0	0	0	0	0	0	0	0	0	0	0
0.285714	0	0	0	0.0122699	0.00288866	0.000914495	0	0	0	0	0	0	0	0	1.76305e-05	0	0.00091112	0.000135975	0	0	0	0	0	0	0	0	0	0	0	0	0	0	0	0	0	0	0	0.000332769	7.18385e-05	0	0	4.94731e-05	0	0	0	0	0.000654202	0	0
0	0	0	0	0	0	0	0	0	0	0	0	0	0	0	0	0	0	0	0	0	0	0	0	0	0	0	0	0	0	0	0	0	6.24111e-05	0	0.000974659	0	0	0.000399887	0	0	0	0	0	0	0	0	0	0	0
0	0	0	0	0	0	0	0	0	0	0	0	0	0	0	0	0	0	0	0	0	0	0	0	0	0	0	0	0	0	0	0	0	0	0	0	0	0	0	0	0	0	0	0	0	0	0	0	0	0
0	0	0	0	0	0	6.04961e-05	0.000230681	0	0	0	0	0	0	0	2.97142e-05	0	6.96903e-05	0	0	0	0	0	0	0	0	0	0	0	0	0.00222222	4.38629e-05	0	0	0.000545172	0	0	0	0	0	0	0	0	0	0	0	0	0	0	0
0	0	0	0	0	0	0	0	0	0	0	0	0	0	0	0	0	1.26231e-05	0	0	0	0	0	0	0	0	0	0	0	0	0	0	0	0	0	0	0	4.14582e-05	2.09448e-05	0	0	0	0	0	0	0	0	0	0	0
0	0	0	0	0	0	0	0	0	0	0	0	0	0	0	0	0	0	0	0	0	0	0	0	0	0	0	0	0	0	0	0	0	0	0	0	0	2.13554e-05	0	0	0	0	0	0	0	0	0	0	0	0
0	0	0	0	0	0	0	0	0	0	0	0	0	0	0	0	0	0	0.000392158	0	0	0	0	0	0	0	0	0	0	0	0	0	0	0	0	0.00020993	0	0	0	0	0	0	0	0	0	0	0	0	0	0
0	0	0	0	0	0	0	0	0	0	0	0.000139276	0	0	0	8.06022e-05	0	0	5.56441e-06	0	0	0	0	0	0	0	0	0	0	0	0	0	0	0	0	7.18343e-05	0	0.000210955	8	0	0	0	0	0	0	0	0	0	0	0
0	0	0.00555556	0	0	0	0	0	0	0	0	0	0	0	0	0	0	0	0.00573587	0	0	0	0	0	0	0	0	0	0	0	0	0	0	0	0	0.000850702	0	0.00138917	0	0	0	0	0	0	0	0	0	0	0	0
0	0	0	0	0	0	0.000216544	0	0	0	0	0	0	0	0	1.73346e-05	0	0.000183003	0	0	0	0	0	0	0	0	0	0	0	0	0	0	0	0	0	0	0	1.32031e-05	3	0	0	0	0	0	0	0	0	0	0	0
0	0	0	0	0	0	0	0	0	0	0	0	0	0	0	0	0	0	0	0	0	0	0	0	0	0	0	0	0	0	0	0	0	0	0	0	0	7.99311e-06	0	0	0	3	0	0	0	0	0	0	0	0
0	0	0	0	0	0	0	0	0	0	0	0	0	0	0	8.63929e-06	0	0	0	0	0	0	0	0	0	0	0	0	0	0	0	0	0	0	0	0	0	0	0	0	0	0	0	0	0	0	0	0	0	0
0	0	0	0	0	0	0	0	0	0	0	0	0	0	0	0	0	0	0	0	0	0	0	0	0	0	0	0	0	0	0	0	0	0	0	9.16003e-05	0	9.09419e-05	0	0	0	0	0	0	0	0	0	0	0	0
0	0	0	0	0	0	0	0	0	0	0	0	0	0	0	2.26511e-06	0	0	0	0	0	0	0	0	0	0	0	0	0	0	0	0	0	0	0	0	0	0	0	0	0	0	0	0	0	0	0	0	0	0
0	0	0	0	0	0	0	0	0	0	0	0	0	0	0	0	0	0	0	0	0	0	0	0	0	0	0	0	0	0	0	0	0	0	0	0	0	7.67494e-05	0	0.000784929	0	0	0	0	0	0	0	0	0	2
0	0	0	0	0	0	0.000136017	0	0	0	0	0	0	0	0	0	0	2.05631e-05	4.43636e-06	0	0	0	0	0	0	0	0	0	0	0	0	0	0	0	0	0.000247319	0	0.000437874	0	0.00284784	0	0.00169779	0	0	0	0	0	0	0	0
0	0	0	0	0	0	0	0	0	0	0	0	0	0	0	0	0	0	0	0	0	0	0	0	0	0	0	0	0	0	0	0	0	0	0	0	0	1.20426e-05	0	0	0	0	0	0	0	0.00140252	0	0	0	0
0	0	0	0	0	0	0.000396354	0	0	0	0	0	0	0	0	0	0	0.000780914	1.3586e-07	0	0	0	0	0	0	0	0	0	0	0	0	0	0	0	0	0	0	3.80579e-05	0.000632111	0	0	0	0	0	0	0	0	0	0	0
0	0	0	0	0	0	0	0	0	0	0	0	0	0	0	0	0	0	0	0	0	0	0	0	0	0	0	0	0	0	0	0	0	0	0	0	0	0	0	0	0	0	0	0	0	0	0	0	0	0
0	0	0	0	0	0	0	0	0	0	0	0	0	0	0	0	0	1.89753e-05	0	0	0	0	0	0	0	0	0	0	0	0	0	0	0	0	0	7.6777e-05	0	2.2594e-05	4.74091e-05	0	0	0	0	0	0	0	0	0.000316857	0	0.000395257
0	0	0	0	0	0	0	0	0	0	0	0	0	0	0	0	0	0	0.000108729	0	0	0	0	0	0	0	0	0	0	0	0	0	0	0	0	0	0	0	0	0	0	0	0	0	0	0	0	0	0	0
0	0	0	0	0	0	0	0	0	0	0	0	0	0	0	0.000189862	0.00246305	0	0	0	0	0	0	0	0	0	0	0	0	0	0	0	0	0	0	0	0	0	0	0	0	0	0	0	0	0	0	0	0	0
0	0	0	0	0	0	0	0	0	0	0	0	0	0	0	0	0	0	1.59526e-05	0	0	0	0	0	0	0	0	0	0	0	0	0	0	0	0	9.16003e-05	0	0	0	0	0	0	0	0	0	0	0	0	0	0
0	0	0	0	0	0	0	0	0	0	0	0	0	0	0	2.81767e-07	0	0	1.99812e-06	0	0	0	0	0	0	0	0	0	0	0	0	0	0	0	0	0	0	0	0	0	0	0	0	0	0	0	0	0	0	0
0	0	0	0	0	0	0.00017331	0	0	0	0	0.000297619	0	0	0	4.66506e-06	0	3.56802e-05	0	0	0	0	0	0	0	0	0	0	0	0	0	0	0	0	0	0.000361289	0	0.000541627	0.000289939	0	0	0	0	0	0	0	0	0	0	0
0	0	0	0	0	0	0	0	0	0	0	0	0	0	0	0	0	0	0	0	0	0	0	0	0	0	0	0	0	0	0	0	0	0	0	0	0	0	0	0	0	0	0	0	0	0	0	0	0	0
0	0	0	0	0	0	0	0	0	0	0	0	0	0	0	0	0	0	0	0	0	0	0	0	0	0	0	0	0	0	0	0	0	0	0	0.000571429	0	0	6.07879e-05	0	0	0	3.3656e-05	0	0	0	0	0	0	0
0	0	0	0	0	0	0	0	0	0	0	0	0	0	0	0	0	0	6.9375e-06	0	0	0	0	0	0	0	0	0	0	0	0	0	0	0	0	0	0	0	0	0	0	2.30829e-05	0	0	0	0	0	0	0	0
0	0	0	0	0	0	0	0	0	0	0	0.000285714	0	0	0	0	0	0	0	0	0	0	0	0	0	0	0	0	0	0	0	0	0	0	0	0.000156039	0	0	0.00022678	0	0	0	0	0	0	0	0	0	0	0
0	0	0	0	0	0	0	0	0	0	0	0	0	0	0	1.13744e-06	0	0	0	0	0	0	0	0	0	0	0	0	0	0	0	0	0	0	0	5.24824e-05	0	0	0	0	0	0	0	0	0	0	0	0	0	0
0	0	0	0	0.000140311	0	0	0	0	0	0	0.000189906	0	0	0	1.31738e-05	0	0	2.57042e-07	7.06617e-05	0	0	0	0	0	0	0	0	0	0	0	0	0	0	0	0.000338397	0	0.000161714	0.000239218	0	0	0	0	0	0	0	0	0	0	0
0	0	0	0	0	0	0	0	0	0	0	0	0	0	0	0	0	0	0	0	0	0	0	0	0	0	0	0	0	0	0	0	0	0	0	0	0	7.78368e-05	1	0	0	0	0	0	0	0	0	0	0	0
0	0	0	0	0	0	0	0	0	0	0	0.000748503	0	0	0	8.63238e-07	0	2.87071e-05	2.79403e-06	0	0	0	0	0	0	0	0	0	0	0	0	0	0	0	0	0.000170123	0	0.000174042	0.000163079	0	0	0	0	0	0	0	0	0	0	0
0	0	0	0	0	0	0	0	0	0	0	0	0	0	0	0.000159438	0	0	0	0	0	0	0	0	0	0	0	0	0	0	0	0	0	0	0	0.000232019	0	0.000414243	0	0	0	0	0	0	0	0	0	0	0	0
0	0	0	0	0	0	0	0	0	0	0	0	0	0	0	0	0	0	0.000491593	0	0	0	0	0	0	0	0	0	0	0	0	0	0	0	0	0.00020993	0	0	0	0	0	0	0	0	0	0	0	0	0	0
0	0	0	0	0	0	0	0	0	0	0	0	0	0	0	0	0	0	0	0	0	0	0	0	0	0	0	0	0	0	0	0	0	0	0	0	0	0	0	0	0	0	0	0	0	0	0	0	0	0
0	0	0	0	0	0	0	0	0	0	0	0	0	0	0	0	0	0	2.46905e-06	0	0	0	0	0	0	0	0	0	0	0	0	0	0	0	0	0.000285714	0	0	0	0	0	0	0	0	0	0	0	0	0	0
0	0	0.0277778	0	0	0.047619	0	0	0	0	0	0	0	0	0	0	0	0	0.118769	0	0	0	0	0	0	0	0	0	0	0	0	0	0	0	0	0	0	0	0	0	0	0	0	0	0	0	0	0	0	0
0	0	0	0	0	0	0	0	0	0	0	0	0	0	0	0	0	0	0	0	0	0	0	0	0	0	0	0	0	0	0	0	0	0	0	0	0	0	0	0	0	0	0	0	0	0	0	0	0	0
0	0	0	0	0	0	0	0	0	0	0	0	0	0	0	2.26511e-06	0	0	7.76861e-06	0	0	0	0	0	0	0	0	0	0	0	0	0	0	0	0	0	0	0	0	0	0	0	0	0	0	0	0	0	0	0
0	0	0	0	0	0	0	0	0	0	0	0	0	0	0	0	0	0	0	0	0	0	0	0	0	0	0	0	0	0	0	0	0	0	0	0	0	0	0	0	0	0	0	0	0	0	0	0	0	0
0	0	0	0	0	0	0	0	0	0	0	0	0	0	0	0	0	0	0	0	0	0	0	0	0	0	0	0	0	0	0	0	0	0	0	0	0	0	0	0	0	0	0	0	0	0	0	0	0	0
0	0	0	0	0	0	0.0133929	0	0	0	0	0	0.00369004	0	0	0.00120192	0	0.019732	0	0	0	0	0	0	0	0	0	0	0	0	0	0	0	0	0	0	0	0	0	0	0	0	0.00269542	0	0	0	0	0	0	0
0	0	0	0	0	0	0	0	0	0	0	0	0	0	0	8.21021e-06	0	0	0	0	0	0	0	0	0	0	0	0	0	0	0	0	0	0	0	6.62982e-05	0	0.0002421	0.000280106	0	0	0	0	0	0	0	0	0	0	0
0	0	0	0	0	0	0	0	0	0	0	0	0.00143062	0	0	0	0	0.001125	0	0	0	0	0	0	0	0	0	0	0	0	0	0	0	0	0	0	0	0	0	0.000811469	0	0	0	0	0	0	0	0	0	0
0	0	0	0	0	0	0	0	0	0	0	0	0	0	0	0	0	0	0	0	0	0	0	0	0	0	0	0	0	0	0	0	0	0	0	0	0	0	0	0	0	0	0	0	0	0	0	0	0	0
0	0	0	0	0	0	0.000821693	0	0	0	0	0.000983284	0	0	0	0	0	0	0	0	0	0	0	0	0	0	0	0	0	0	0	0	0	0	0	0	0	0.000100542	0.000702741	0	0	0	0	0	0	0	0	0	0	0
0	0	0	0	0	0	0	0	0	0	0	0	0	0	0	0	0	0	0	0	0	0	0	0	0	0	0	0	0	0	0	0	0	0	0	0	0	0	0	0	0	0	0	0	0	0	0	0	0	0
0	0	0	0	0	0	0	0	0	0	0	0.00140548	0	0	0	0	0	0.000889553	0.00201878	0	0	0	0	0	0	0	0	0	0	0	0	0	0	0	0	0.00131206	0	0	0	0.00027049	0	0	0	0	0	0	0	0	0	0
0	0	0	0	0	0	0	0	0	0	0	0	0	0	0	0	0	0	6.48238e-05	0	0	0	0	0	0	0	0	0	0	0	0	0	0	0	0	0	0	0	0	0	0	0	0	0	0	0	0	0	0	0
0	0	0	0	0	0	0	0	0	0	0	0	0	0	0	1.13744e-06	0	0	0	0	0	0	0	0	0	0	0	0	0	0	0	0	0	0	0	5.24824e-05	0	0	0	0	0	0	0	0	0	0	0	0	0	0
0	0	0	0	0	0	0	0	0	0	0	0	0	0	0	0	0	0	0	0	0	0	0	0	0	0	0	0	0	0	0	0	0	0	0	0	0	0	0	0	0	0	0	0	0	0	0	0	0	0
0	0	0	0	0	0	0	0	0	0	0	0	0	0	0	0	0	4.18701e-05	0	0	0	0	0	0	0	0	0	0	0	0	0	0	0	0	0	0	0	0	3	0	0	0	0	0	0	0	0	0	0	0
0	0	0	0	0	0	0	0	0	0	0	0	0	0	0	0	0	0	5.46329e-05	0	0	0	0	0	0	0	0	0	0	0	0	0	0	0	0	0	0	8.43716e-06	0	0	0	0	0	0	0	0	0	0	0	0
0	0	0	0	0	0	0	0	0	0	0	0.00169492	0	0	0	7.97982e-06	0	0	0	0	0	0	0	0	0	0	0	0	0	0	0	0	0	0	0	0.0012824	0	0.00100036	0	0	0	0	0	0	0	0	0	0	0	0
0	0	0	0	0	89	0.00286328	0	0	0	0	0	0	0	0	0.000521914	0	0.00404714	0.000265115	0	0	0	0	0	0	0	0	0	0	0	0	0	0	0	0	0.000106827	0	0	136	0.00027465	0	0	92	0	0	0	2	0	0	0
0	0	0	0	0	0	0	0	0	0	0	0	0	0	0	0	0	0	0	0	0	0	0	0	0	0	0	0	0	0	0	0	0	0	0	0.000308283	0	0.000286067	0	0	0	0	0	0	0	0	0	0	0	0
0	0	0	0	0	0	0	0	0	0	0	0	0	0	0	0	0	0	8.59148e-05	0	0	0	0	0	0	0	0	0	0	0	0	0	0	0	0	0	0	0	0	0	0	0	0	0	0	0	0	0	0	0.000372577
0	0	0	0	0	0	0	0	0	0	0	0	0	0	0	4.26179e-05	0	0	5.12829e-05	0	0	0	0	0	0	0	0	0	0	0	0	0	0	0	0	0	0	0	0	0	0	0	0	0	0	0	0	0	0	0
0	0	0	0	0	0	0	0	0	0	0	0	0	0	0	1.24201e-05	0	0	0	0	0	0	0	0	0	0	0	0	0	0	0	0	0	0	0	0	0	0.000181884	0	0	0	0	0	0	0	0	0	0	0	0
0	0	0	0	0	0	0	0	0	0	0	0	0	0	0	0	0	1.73982e-05	0	0	0	0	0	0	0	0	0	0	0	0	0	0	0	0	0	0	0	0	0	0	0	0	0	0	0	0	0	0	0	0
0	0	0	0	0	0	0	0	0	0	0	0	0	0	0	0	0	0	0	0	0	0	0	0	0	0	0	0	0	0	0	0	0	0	0	0	0	0	0	0.00289855	0	0	0	0	0	0	0	0	0	0
0	0	0	0	0	0	0	0	0	0	0	0	0	0	0	0	0	0	0.000927577	0	0	0	0	0	0	0	0	0	0	0	0	0	0	0	0	0	0	0	0	0	0	0	0	0	0	0	0	0	0	0
0	0	0	0	0	0	0.000297796	0	0	0	0	0.00169492	0	0	0	1.10489e-06	0	4.1847e-05	0	0	0	0	0	0	0	0	0	0	0	0	0	0	0	0	0	0.000274801	0	0.000636593	0	0.000217675	0	0	0	0	0	0	0	0	0	0
0	0	0	0	0	0	0	0	0	0	0	0.00023546	0	0	0	7.23528e-06	0	0	0	0	0	0	0	0	0	0	0	0	0	0	0	0	0	0	0	0	0	0	0	0	0	0	0	0	0	0	0	0	0	0
0	0	0	0	0	0	0	0	0	0	0	0	0	0	0	0	0	0	0	0	0	0	0	0	0	0	0	0	0	0	0	0	0	0	0	0	0	0	0	0	0	0	0	0	0	0	0	0	0	0
0	0	0	0	0	0	0	0	0	0	0	0	0	0	0	0	0	4.25985e-06	0	0	0	0	0	0	0	0	0	0	0	0	0	0	0	0	0	0	0	0	0	0	0	0	0	0	0	0	0	0	0	0
0	0	0	0	0	0	0	0	0	0	0	0	0	0	0	0	0	0	4.34383e-05	0	0	0	0	0	0	0	0	0	0	0	0	0	0	0	0	0	0	0	0	0	0	0	0	0	0	0	0	0	0	0
0	0	0	0	0	0	0.00275675	0	0	0	0	0.000439754	0.0029513	0	0	0	0.00460454	0.00156689	4.57489e-07	0	0	0	0	0	0	0	0	0	0	0	0	0	0	0	0	0.000905475	0	0.000640627	0	0.00236806	0	311	0	1	0	5	0	0	0	0
0	0	0	0	0	0	0	0	0	0	0	0	0	0	0	1.26099e-05	0	0	0	0	0	0	0	0	0	0	0	0	0	0	0	0	0	0	0	0	0	0	0	0	0	0	0	0	0	0	0	0	0	0
0	0	0	0	0	0	0	0	0	0	0	0	0	0	0	0	0	0	0	0	0	0	0	0	0	0	0	0	0	0	0	0	0	0	0	0	0	0	0	0	0	0	0	0	0	0	0	0	0	0
0	0	0	0	0	0	0	0	0	0	0	0	0	0	0	0	0	0	0	0	0	0	0	0	0	0	0	0	0	0	0	0	0	0	0	0	0	0	0	0	0	0	0	0	0	0	0	0	0	0
0	0	0	0	0	0	0	0	0	0	0	0	0	0	0	0	0	0	0	0	0	0	0	0	0	0	0	0	0	0	0	0	0	0	0	0.000145401	0	7.34613e-05	0	0	0	0	0	0	0	0	0	0	0	0.000610125
0	0	0	0	0	0	0	0	0	0	0	0	0	0	0	2.44675e-05	0	0	1.55091e-06	0	0	0	0	0	0	0	0	0	0	0	0	0	0	0	0	0.000320512	0	0.000109247	0.000290867	0	0	0.000723393	0.00355492	0	0	0	0	0	0	0.000202757
0	0	0	0	0	0	0	0	0	0	0	0	0	0	0	0	0	3.71867e-05	3.97497e-06	0	0	0	0	0	0	0	0	0	0	0	0	0	0	0	0	0	0	0.000107449	0	0	0	0	0	0	0	0	0	0	0	0.000590238
0	0	0	0	0	0	0	0	0	0	0	0	0	0	0	0	0	0	1.59526e-05	0	0	0	0	0	0	0	0	0	0	0	0	0	0	0	0	9.16003e-05	0	0	0	0	0	0	0	0	0	0	0	0	0	0
0	0	0	0	0	0	0	0	0	0	0	0	0	0	0	0	0	0	0	0	0	0	0	0	0	0	0	0	0	0	0	0	0	0	0	0	0	0	0	0	0	0	0	0	0	0	0	0	0	0
0	0	0	0	0	0	0	0	0	0	0	0	0	0	0	6.37094e-06	0	0	4.41093e-06	0	0	0	0	0	0	0	0	0	0	0	0	0	0	0	0	0.000217907	0	2.31691e-05	4.50525e-05	0	0	0	0	0	0	0	0	0	0	0
0	0	0	0	0	0	0	0	0	0	0	0	0	0	0	0	0	1.42646e-05	3.76156e-07	0	0	0	0	0	0	0	0	0	0	0	0	0	0	0	0	0	0	0	0	0	0	0	0	0	0	0	0	0	0	0
0	0	0	0	0	0	0.000632911	0	0	0	0	0.000718907	0	0	0	0	0	0.00295595	0	0	0	0	0	0	0	0	0	0	0	0	0	0	0	0	0	0.000213675	0	0.000546237	0	0.00045496	0	19	0	0	0	1	0	0	0	0
0	0	0	0	0	0	0.100194	0	0	0	0	0	0.016129	0	0	0	0	0.197284	0.00497821	0	0	0	0	0	0	0	0	0	0	0	0	0	0	0	0	0	0	0	0	0	0	0	0	0	0	0	0	0	0	0
0	0	0	0	0	13	0.00177717	0	0	0	0	0	0	0	0	0.000294635	0	0.00607236	0.000291976	0	0	0	0	0	0	0	0	0	0	0	0	0	0	0	0	0	0	0	18	0	0	2	10	0	0	0	0	0	0	0
0	0	0	0	0	0	0	0	0	0	0	0	0	0	0	0	0	0	0	0	0	0	0	0	0	0	0	0	0	0	0	0	0	0	0	0	0	0	0	0	0	0	0	0	0	0	0	0	0	0
0	0	0	0	0	0	0.000623636	0	0	0	0	0.00023546	0	0	0	0.000911922	0	0.000328527	0.00207188	0	0	0	0	0	0	0	0	0	0	0	0	0	0	0	0	0	0	0	0	0	0	0	0	0	0	0	0	0	0	0
0	0	0	0	0	0	0	0	0	0	0	0	0	0	0	0	0	0	0	0	0	0	0	0	0	0	0	0	0	0	0	0	0	1.75847e-05	0	0	0	0	0	0	0	0	0	0	0	0	0	0	0	0
0	0	0	0	0	0	0.00017331	0	0	0	0	0.000297619	0	0	0	4.81601e-07	0	0	0	0	0	0	0	0	0	0	0	0	0	0	0	0	0	0	0	4.51611e-05	0	9.41961e-05	0.000156001	0	0	0.000171999	0	0	0	0	0	0	0	0.000393856
0	0	0	0	0	0	0	0	0	0	0	0	0	0	0	0	0	0	0	0	0	0	0	0	0	0	0	0	0	0	0	0	0	0	0	0	0	0	0	0	0	0	0	0	0	0	0	0	0	0
0	0	0	0	0	0	0	0	0	0	0	0	0	0	0	0	0	0	0	0	0	0	0	0	0	0	0	0	0	0	0	0	0	0	0	0	0	0	0	0	0	0	0	0	0	0	0	0	0	0
0	0	0	0	0	0	0	0	0	0	0	0	0	0	0	0	0	0	0.000821664	0	0	0	0	0	0	0	0	0	0	0	0	0	0	0	0	0	0	0	0.000846259	0	0	0	6.00456e-05	0	0	0	0	0	0	0
0	0	0	0	0	0	0.00493583	0	0	0	0	0.000848176	0	0	0	0	0	0.00296497	0	0	0	0	0	0	0	0	0	0	0	0	0	0	0	0	0	0.000285714	0	0	0	0	0	0	0	0	0	0	0	0	0	0
0	0	0	0	0	0	0	0	0	0	0	0	0	0	0	0	0	0	0	0	0	0	0	0	0	0	0	0	0	0	0	0	0	0	0	0	0	0.000232612	0	0	0	0	0	0	0	0	0	0	0	0
0	0	0	0	0	0	0.000987167	0	0	0	0	0	0	0	0	5.49319e-05	0	0.000187834	1.31753e-05	0	0	0	0	0	0	0	0	0	0	0	0	0	0	0	0	0	0	0	0	0	0	0	0	0	0	0	0	0	0	0
0	0	0	0	0	0	0	0	0	0	0	0.000226989	0	0	0	0	0	0	0	0	0	0	0	0	0	0	0	0	0	0	0	0	0	0	0	0.000200977	0	7.09976e-05	0.000125249	0.000273198	0	2.38827e-05	0	0	0	0	0	0.000227685	0	7.61888e-05
0	0	0	0	0	0	0	0	0	0	0	0	0	0	0	0	0	0	0	0	0	0	0	0	0	0	0	0	0	0	0	0	0	0	0	0	0	0	0	0	0	0	0	0	0	0	0	0	0	0
0	0	0	0	0	0	0	0	0	0	0	0	0	0	0	0	0	0	0	0	0	0	0	0	0	0	0	0	0	0	0	0	0	0	0	0	0	0	0	0	0	0	0	0	0	0	0	0	0	0
0	0	0	0	0	0	0	0	0	0	0	0	0	0	0	0	0	0	3.39118e-05	0	0	0	0	0	0	0	0	0	0	0	0	0	0	0	0	0	0	0	0	0	0	0	0	0	0	0	0	0	0	0
0	0	0	0	0	0	0	0	0	0	0	0	0	0	0	0	0	0	0	0	0	0	0	0	0	0	0	0	0	0	0	0	0	0	0	0	0	0	0	0	0	0	0	0	0	0	0	0	0	0
0	0	0	0	0	0	0.000468165	0	0	0	0	0.000178126	0	0	0	0.000107688	0	0.000154963	0.000637008	0	0	0	0	0	0	0	0	0	0	0	0	0	0	0	0	0.000147961	0	0	0	0	0	0	0	0	0	0	0	0	0	0
0	0	0	0	0	0	0	0	0	0	0	0.000702741	0	0	0	1.13744e-06	0	0	0	0	0	0	0	0	0	0	0	0	0	0	0	0	0	0	0	0.000314895	0	0	0.000702741	0	0	0	0	0	0	0	0	0	0	0
0	0	0	0	0	0	0	0	0	0	0	0	0	0	0	0	0	0	2.27181e-05	0	0	0	0	0	0	0	0	0	0	0	0	0	0	0	0	0	0	0	0	0	0	0	0	0	0	0	0	0	0	0
0	0	0	0	0	0	0	0	0.0013541	0	0	0	0	0	0	0	0	0.00423729	0.00420168	0.000349529	0.00119474	0.0005365	4.65723e-05	0	0	0	0	0	0	0	0	0	0	0	0	0	0	0	0	0	0	0	0	0	0	0	0	0	0	0
0	0	0	0	0	0	0	0	0	0	0	0.000433683	0	0	0	0	0	0	5.84868e-08	0	0	0	0	0	0	0	0	0	0	0	0	0	0	0	0	0.000403751	0	0.000257271	84	0	0	0	0	0	0	0	0	0	0	0
0	0	0	0	0	0	0	0	0	0	0	0	0	0	0	0	0	0	0.000392158	0	0	0	0	0	0	0	0	0	0	0	0	0	0	0	0	0.00020993	0	0	0	0	0	0	0	0	0	0	0	0	0	0
0	0	0	0	0	0	0	0	0	0	0	0	0	0	0	0	0	0	4.77052e-06	0	0	0	0	0	0	0	0	0	0	0	0	0	0	0	0	0	0	0	0	0	0	0	0	0	0	0.00892857	0	0	0	0
0	0	0	0	0	0	0	0	0	0	0	0	0	0	0	0	0	0	0	0	0	0	0	0	0	0	0	0	0	0	0	0	0	0	0	0	0	0	0	0	0	0	0	0	0	0	0	0	0	0
0	0	0	0	0	0	0	0	0.000723589	0	0	0	0	0	0	0	0	0	0	0.00197196	0	0.00203445	0.00243832	0	0	0	0	0	0	0	0	0	0	0	0	0	0	0	0	0	0	0	0	0	0	0	0	0	0	0
0	0	0	0	0	0	0	0	0	0	0	0	0	0	0	0	0	0	0	0	0	0	0	0	0	0	0	0	0	0	0	0	0	0	0	0	0	0	0	0	0	0	0	0.00438596	0	0	0	0	0	0
0	0	0	0	0	0	0	0	0	0	0	0	0	0	0	0.000122026	0	0	1.09721e-05	0	0	0	0	0	0	0	0	0	0	0	0	0	0	0	0	0.000205397	0	0.000193859	0	0	0	0	0	0	0	0	0	0	0	0
0	0	0	0	0	0	0	0	0	0	0	0	0	0	0	6.39987e-07	0	0	0	0	0	0	0	0	0	0	0	0	0	0	0	0	0	0	0	0.000340246	0	0.000195797	0	0	0	0	0	0	0	0	0	0	0	0
0	0	0	0	0	0	0	0	0	0	0	0	0	0	0	0	0	0	0	0	0	0	0	0	0	0	0	0	0	0	0	0	0	0	0	0	0	0	0	0	0	0	0	0	0	0	0	0	0	0
0	0	0	0	0	0	0	0	0	0	0	0	0	0	0	0	0	0	2.41115e-05	0	0	0	0	0	0	0	0	0	0	0	0	0	0	0	0	0	0	0	0	0	0	0	0	0	0	0	0	0	0	0
0	0	0	0	0	0	0	0	0	0	0	0	0	0	0	1.55442e-06	0	0	0	0	0	0	0	0	0	0	0	0	0	0	0	0	0	0	0	9.16003e-05	0	0.000181884	0	0	0	0	0	0	0	0	0	0	0	0
0	0	0	0	0	0	0	0	0	0	0	0	0.00143062	0	0	0	0	0	0	0	0	0	0	0	0	0	0	0	0	0	0	0	0	0	0	0.000104965	0	0	0	0.000540979	0	0	0	0	0	0	0	0	0	0
0	0	0	0	0	0	0	0	0	0	0	0	0	0	0	0	0	0	2.80405e-05	0	0	0	0	0	0	0	0	0	0	0	0	0	0	0	0	0	0	0	0	0	0	0	0	0	0	0	0	0.00146843	0	0
0	0	0	0	0	0	0	0	0	0	0	0	0	0	0	0	0	0	2.91715e-05	0	0	0	0	0	0	0	0	0	0	0	0	0	0	0	0	0	0	6.12421e-05	0	0	0	0	0	0	0	0	0	0	0	0
0	0	0	0	0	0	0	0	0	0	0	0	0	0	0	0	0	4.72881e-05	0	0	0	0	0	0	0	0	0	0	0	0	0	0	0	0	0	1.30033e-05	0	0	0	7.18385e-05	0	0	0	0	0	0	0	0.000654206	0	0
0	0	0	0	0	16	0	0	0	0	0	0	0	0	0	4.2494e-05	0	0.000331969	0.000410946	0	0	0	0	0	0	0	0	0	0	0	0	0	0	0	0	0	0	3.80579e-05	17	0	0	1	104	0	0	0	0	0	0	1
0	0	0	0	0	0	0	0	0	0	0	0	0.00143062	0	0	0	0	0.001125	0	0	0	0	0	0	0	0	0	0	0	0	0	0	0	0	0	0	0	0	0	0.000811469	0	0	0	0	0	0	0	0	0	0
0	0	0	0	0	0	0	0.000422654	0	0	0	0	0	0	0	0	0	0	0	0	0	0	0	0	0	0	0	0	0	0	0	0	0.000913761	0	8.61698e-05	0	0.00020774	0	0	0	0	0	0	0	0	0	0	0	0	0
0	0	0	0	0	0	0	0	0	0	0	0	0	0	0	0	0	0	0	0	0	0	0	0	0	0	0	0	0	0	0	0	0	0	0	0	0	0	0	0	0	0	0	0	0	0	0	0	0	0
0	0	0	0	0	0	0	0	0	0	0	0	0	0	0	0	0	0	0	0	0	0	0	0	0	0	0	0	0	0	0	0.000235436	0	0	0	0	0	0	0	0	0	0	0	0	0	0	0	0	0	0
0	0	0	0	0	0	0	0	0	0	0	0	0	0	0	1.37151e-06	0	0	0	0	0	0	0	0	0	0	0	0	0	0	0	0	0	0	0	0	0	0	0	0	0	0	0	0	0	0	0	0	0	0
0	0	0	0	0	0	0	0	0	0	0	0	0	0	0	0	0	0.000119218	1.14544e-05	0	0	0	0	0	0	8.63958e-05	0	0	0	0	0	0	0	0	0	4.91361e-05	0.000174491	0	0	0	0	0	0	0	0	0	0	0.000406944	0	0.00154083
0	0	0	0	0	0	0.00026976	0	0	0	0	0	0	0	0	4.65723e-05	0	0	0	0	0	0	0	0	0	0	0	0	0	0	0	0	0	0	0	0.000116463	0	0.000127057	0	0	0	7	0	0	0	0	0	0	0	0
0	0	0	0	0	0	0	0	0	0	0	0	0	0	0	0	0	0	1.37761e-06	0	0	0	0	0	0	0	0	0	0	0	0	0	0	0	0	0	0	0	0	0	0	0	0	0	0	0	0	0	0	0
0	0	0	0	0	0	0	0	0	0	0	0	0	0	0	0	0	0	0	0	0	0	0	0	0	0	0	0	0	0	0	0	0	0	0	0	0	0	0	0	0	0	0	0	0	0	0	0	0	0
0	0	0	0	0	0	2.83978e-05	0	0	0	0	0	0.00195695	0	0	1.76211e-05	0	1.65881e-05	3.9247e-07	0	0	0	0	0	0	0	0	0	0	0	0	0	0	0	0	4.93179e-05	0	0	0	0	0	0.000144964	0.000178827	0	0	0	0	0.0015674	0	0.000439651
0	0	0	0	0	0	0	0	0	0	0	0	0	0	0	0	0	0	0	0	0	0	0	0	0	0	0	0	0	0	0	0	0	0	0	0	0	0	0	0	0	0	0	0	0	0	0	0	0	0
0	0	0	0	0	0	0	0	0	0	0	0	0	0	0	0	0	0	0	0	0	0	0	0	0	0	0	0	0	0	0	0	0	0	0	0	0	0	0	0	0	0	0	0	0	0	0	0	0	0
0	0	0	0	0	0	0	0	0	0	0	0.0027959	0.00419727	0	0	0	0	0	7.18887e-06	0	0	0	0	0	0	0	0	0	0	0	0	0	0	0	0	0	0	0	0.00125945	0	0	0	0.0010582	0	0	0	0	0	0	0
0	0	0	0	0	0	0	0	0	0	0	0	0	0	0	0	0	0	0	0	0	0	0	0	0	0	0	0	0	0	0	0	0	0	0	0	0	0	0	0	0	0	0	0	0	0	0	0	0	0
0	0	0	0	0	0	0	0	0	0	0	0	0	0	0	0	0	0	0	0	0	0	0	0	0	0	0	0	0	0	0	0	0	0	0	0	0	0	0	0	0	0	0	0	0	0	0	0	0	0
0	0	0	0	0	0	0	0	0	0	0	0	0	0	0	0	0	0	0	0	0	0	0	0	0	0	0	0	0	0	0	0	0	0	0	0	0	0	0	0	0	0	0	0	0	0	0	0	0	0
0	0	0	0	0	0	0	0	0	0	0	0	0	0	0	8.99298e-07	0	0	0	0	0	0	0	0	0	0	0	0	0	0	0	0	0	0	0	0	0	0	0	0	0	0.000355467	0	0	0	0	0	0	0	0.000284603
0	0	0	0	0	0.000169438	0	0	0	0	0	0	0	0	0	0	0	0	2.8089e-05	0	0	0	0	0	0	0	0	0	0	0	0	0	0	0	0	0.000162785	0	0	7.32482e-05	0	0	0	0	0	0	0	0	0	0	0
0	0	0	0	0	0	0	0	0	0	0	0	0	0	0	0	0	0	0	0	0	0	0	0	0	0	0	0	0	0	0	0	0	0	0	0	0	0	0	0	0	0.000372578	0	0	0	0	0	0	0	0
0	0	0	0	0	0	0	0	0	0	0	0	0	0	0	1.76986e-05	0	0	0	0	0	0	0	0	0	0	0	0	0	0	0	0	0	0	0	0	0	8.29163e-05	0	0	0	0	0	0	0	0	0	0	0	0
0	0	0	0	0	0	0.000595593	0	0	0	0	0	0	0	0	0	0	6.12069e-05	0	0	0	0	0	0	0	0	0	0	0	0	0	0	0	0	0	0.000183201	0	0	0	0	0	0	0	0	0	0	0	0	0	0
0	0	0	0	0	0	0	0	0	0	0	0	0	0	0	0.000113958	0	0	0	0	0	0	0	0	0	0	0	0	0	0	0	0	0	0	0	0	0	0	0	0	0	0	0	0	0	0	0	0	0	0
0	0	0	0	0	0	0	0	0	0	0	0	0	0	0	0	0	0	0.000403338	0	0	0	0	0	0	0	0	0	0	0	0	0	0	0	0	0	0	0	0	0	0	0	0	0	0	0	0	0	0	0
0	0	0	0	0	0	0.000575705	0	0	0	0	0	0	0	0	1.50711e-05	0	0.00047476	1.3377e-05	0	0	0	0	0	0	0	0	0	0	0	0	0	0	0	0	0.000157447	0	0	0	0.00027049	0	0	6	0	0	0	0	0	0	0
0	0	0	0	0	0	0	0	0	0	0	0.000744787	0	0	0	4.83335e-05	0	0	0	0	0	0	0	0	0	0	0	0	0	0	0	0	0	0	0	0.000190769	0	0.000199039	0	0	0	0	0	0	0	0	0	0	0	0
0	0	0	0	0	0	0.000338009	0	0	0	0	0	0.00350263	0	0	6.2858e-05	0	0.000287037	7.12767e-05	0	0	0	0	0	0	0	0	0	0	0	0	0	0	0	0	0.000221378	0	6.52656e-05	0	0.000471924	0	1	2	1	0	0	0	0	0	0
0	0	0	0	0	0	0	0	0	0	0	0	0	0	0	0.000197419	0	0	0	0	0	0	0	0	0	0	0	0	0	0	0	0	0	0	0	0	0	0	0	0	0	0	0	0	0	0	0	0	0	0
0	0	0	0	0	0	0	0	0	0	0	0	0	0	0	0	0	0	0	0	0	0	0	0	0	0	0	0	0	0	0	0	0	0	0	0	0	0	0	0	0	0	0	0	0	0	0	0	0	0
0	0	0	0	0	0	0	0	0	0	0	0	0	0	0	0	0	0	0	0	0	0	0	0	0	0	0	0	0	0	0	0	0	0	0	0	0	0	0	0	0	0	0	0	0	0	0	0	0	0
0	0	0	0	0	0	0.00137174	0	0	0	0	0.000285714	0	0	0	3.24215e-05	0	0.00035409	7.33391e-05	0	0	0	0	0	0	0	0	0	0	0	0	0	0	0	0	0.000442112	0	0.000428082	5.57095e-05	0	0	0	0	0	0	0	0	0.000186916	0	0
0	0	0	0	0	0	0	0	0	0	0	0	0	0	0	0	0	0	0	0	0	0	0	0	0	0	0	0	0	0	0	0	0	0	0	0	0	0	0	0	0	0	0	0	0	0	0	0	0	0
0	0	0	0	0	0	0	0	0	0	0	0	0.000520562	0	0	0	0	0	0	0	0	0	0	0	0	0	0	0	0	0	0	0	0	0	0	0.000434996	0	9.49396e-05	0.000180638	0.000932499	0	0.000421628	0	0	0	0	0	0	0	0
0	0	0	0	0	0	0.000493583	0	0	0	0	0.000848176	0	0	0	0	0	0.000213153	0	0	0	0	0	0	0	0	0	0	0	0	0	0	0	0	0	0	0	0	0	0	0	0	0	0	0	0	0	0	0	0
0	0	0	0	0	0	0	0	0	0	0	0	0	0	0	0	0	0	1.85272e-05	0	0	0	0	0	0	0	0	0	0	0	0	0	0	0	0	0	0	0	0	0	0	0	0	0	0	0	0	0.00146843	0	0
0	0	0	0	0	0	0.00208457	0	0	0	0	0	0	0	0	0	0	0.00583129	1.20145e-06	0	0	0	0	0	0	0	0	0	0	0	0	0	0	0	0	0	0	9.09419e-05	0	0	0	0	0	0	0	0	0	0	0	0
0	0	0	0	0	0	0	0	0	0	0	0	0	0	0	0	0	0	0	0	0	0	0	0	0	0	0	0	0	0	0	0	0	0	0	0	0	0	0	0	0	0	0	0	0	0	0	0	0	0
0	0	0	0	0	0	0.000457247	0	0	0	0	0.000285714	0	0	0	0	0	0	0	0	0	0	0	0	0	0	0	0	0	0	0	0	0	0	0	0.000169043	0	0	0.000285713	7.18385e-05	0	0	0	0	0	0	0	0	0	0
0	0	0	0	0	0	0	0	0	0	0	0.000285714	0	0	0.0416667	5.53115e-06	0	0.000898473	9.50356e-06	0	0	0	0	0	0	0	0	0	0	0	0	0	0	0	0	0.000403102	0	0.000428082	0.000285713	7.18385e-05	0	0	0	0.0219298	0	0	0.0416667	0.00037383	0	0
0	0	0	0	0	0	0	0	0	0	0	0.000560774	0	0	0	2.06257e-06	0	0	0	0	0	0	0	0	0	0	0	0	0	0	0	0	0	0	0	0.000279041	0	0.000197143	0.000611817	0	0	0	0	0	0	0	0	0	0	0
0	0	0	0	0	0	0	0	0	0	0	0	0	0	0	0	0	0	0	0	0	0	0	0	0	0	0	0	0	0	0	0	0	0	0	6.34872e-05	0	7.9087e-05	0	6.94923e-05	0	0	0	0	0	0	0	0.000165536	0	0
0	0	0	0	0	0	0	0	0	0	0	0	0	0	0	0	0	0	0	0	0	0	0	0	0	0	0	0	0	0	0	0	0	0	0	0	0	6.21872e-05	0	0	0	0	0	0	0	0	0	0	0	0
0	0	0	0	0	0	0	0	0	0	0	0	0	0	0	0	0	0	9.26714e-06	0	0	0	0	0	0	0	0	0	0	0	0	0	0	0	0	0.000539083	0	0.000476769	0	0	0	0	0	0	0	0	0	0	0	0
0	0	0	0	0	0	0	0	0	0	0	0	0	0	0	0	0	0	0	0	0	0	0	0	0	0	0	0	0	0	0	0	0	0	0	0.000217673	0	0	0	0	0	0	0	0	0	0	0	0	0	0
0	0	0	0	0	0	0	0	0	0	0	0	0	0	0	7.68335e-07	0	0	0	0	0	0	0	0	0	0	0	0	0	0	0	0	0	0	0	0	0	0.000199447	4	0	0	0	0	0	0	0	0	0	0	0
0	0	0	0	0	0	0	0	0	0	0	0	0	0	0	0	0	0.000450001	5.69638e-06	0	0	0	0	0	0	0	0	0	0	0	0	0	0	0	0	0	0	0	0	0	0	0	0	0	0	0	0	0	0	0
0	0	0	0	0	0	0	0	0	0	0	0	0	0	0	1.94148e-06	0	0	1.90746e-07	0	0	0	0	0	0	0	0	0	0	0	0	0	0	0	0	0.00012867	0	6.42871e-05	0	0	0	0	0	0	0	0.0011142	0	0	0	0
0	0	0	0	0	0	0	0	0	0	0	0	0	0	0	0	0	0.000631047	2.87219e-05	0	0	0	0	0	0	0	0	0	0	0	0	0	0	0	0	0	0	0	0	0	0	0	0	0	0	0	0	0	0	0
0	0	0	0	0	0	0	0	0	0	0	0	0	0.00746269	0	0	0	0	3.39801e-06	0	0	0	0	0	0	0	0	0	0	0	0	0	0	0	0	5.67569e-05	0	0	0	0.00110193	0	0.000792393	0.000676133	0	0	0	0	0	0	0.00746269
0	0	0	0	0	0	0.000297796	0	0	0	0	0	0	0	0	7.1088e-05	0	0	5.01194e-07	0	0	0	0	0	0	0	0	0	0	0	0	0	0	0	0	0.000366401	0	0.000545651	0	0.000217675	0	0	0	0	0	0	0	0	0	0
0	0	0	0	0	0	0	0	0	0	0	0	0	0.00290698	0	1.08799e-05	0	0	0	0	0	0	0	0	0	0	0	0	0	0	0	0	0	0	0	0	0	2.07291e-05	0	0	0	0	0	0	0	0	0	0	0	9.48677e-05
0	0	0	0	0	0	0	0	0	0	0	0	0	0	0	0	0	0	2.27181e-05	0	0	0	0	0	0	0	0	0	0	0	0	0	0	0	0	0	0	0.000124374	0	0	0	0	0	0	0	0	0	0	0	0
0	0	0	0	0	0	0	0	0	0	0	0	0	0	0	0	0	0	0	0	0	0	0	0	0	0	0	0	0	0	0	0	0	0	0	0.000274801	0	0	0	0	0	0	0	0	0	0	0	0	0	0
0	0	0	0	0	0	0	0	0	0	0	0.000848176	0	0	0	3.986e-06	0	0	0	0	0	0	0	0	0	0	0	0	0	0	0	0	0	0	0	0.000571429	0	0	0	0	0	0	0	0	0	0	0	0	0	0
0	0	0	0	0	0	0.000236239	0	0	0	0	0.00112867	0	0.00157729	0	2.93611e-05	0	0	1.0342e-05	0	0	0	0	0	0	0	0	0	0	0	0	0	0	0	0	0.000368326	0	0	0	0	0	0	0	0	0	0	0	0	0	0
0	0	0	0	0	0	0	0	0	0	0	0	0	0	0	0	0	0	7.94252e-06	0	0	0	0	0	0	0	0	0	0	0	0	0	0	0	0	0	0	0	0	0	0	0	0	0	0	0	0	0	0	0
0	0	0	0	0	0	0	0	0	0	0	0	0	0	0	0	0	0	0	0	0	0	0	0	0	0	0	0	0	0	0	0	0	0	0	0	0	0.000713097	0	0	0	4	0	0	0	0	0	0	0	0
0	0	0	0	0	0	0	0	0	0	0	0	0	0	0	0	0	0	4.69735e-05	0	0	0	0	0	0	0	0	0	0	0	0	0	0	0	0	0	0	0.000116755	0	0	0	0	0	0	0	0	0	0	0	0
0	0	0	0	0	0	0	0	0	0	0	0	0	0	0	0	0	0	0	0	0	0	0	0	0	0	0	0	0	0	0	0	0	0	0	0	0	0	0	0	0	0	0	0	0	0	0	0	0	0
0	0	0	0	0	0	0	0	0	0	0	0	0	0	0	7.31218e-07	0	0	0	0	0	0	0	0	0	0	0	0	0	0	0	0	0	0	0	0	0	0	0	0	0	0	0	0	0	0	0	0	0	0
0	0	0	0	0	0	0	0	0	0	0	0.00101317	0	0	0	2.33643e-05	0	0	0	0	0	0	0	0	0	0	0	0	0	0	0	0	0	0	0	0.000709919	0	0.000347892	0.00083647	0	0	0	0	0	0	0	0	0	0	0
0	0	0	0	0	0	0.0021254	0	0	0	0	0	0.0011534	0	0	0	0	0.000747411	0.00025326	0	0	0	0	0	0	0	0	0	0	0	0	0	0	0	0	0.00019596	0	0.00021739	0	0.000966704	0	0.00233372	0	0	0	0	0	0	0	0
0	0	0	0	0	0	0	0	0	0	0	0	0	0	0	0	0	1.26911e-05	1.47634e-06	0	0	0	0	0	0	0	0	0	0	0	0	0	0	0	0	0	0	0	0	0	0	0	0	0	0	0	0	0	0	0
0	0	0	0	0	0	0	0	0	0	0	0	0	0	0	0	0	0	0.00022631	0	0	0	0	0	0	0	0	0	0	0	0	0	0	0	0	0	0	0	0	0	0	0	0	0	0	0	0	0	0	0
0	0	0	0	0	0	0.00225879	0	0	0	0	0	0	0	0	0	0	0.000558726	0	0	0	0	0	0	0	0	0	0	0	0	0	0	0	0	0	0.000539083	0	0.000373123	2	0	0	0	0	0	0	0	0	0	0	0
0	0	0	0	0	0	0	0	0	0	0	0	0	0	0	0	0	0	0	0	0	0	0	0	0	0	0	0	0	0	0	0	0	0	0	0.000104965	0	0	0	0	0	0	0	0	0	0	0	0	0	0
0	0	0	0	0	0	0	0	0	0	0	0	0	0	0	1.08928e-05	0	3.36134e-05	0	0	0	0	0	0	0	0	0	0	0	0	0	0	0	0	0	0.000183201	0	0	0	0	0	0	0	0	0	0	0	0	0	0
0	0	0	0	0	0	0	0	0	0	0	0	0	0	0	0	0	1.26231e-05	0	0	0	0	0	0	0	0	0	0	0	0	0	0	0	0	0	0	0	2.07291e-05	0	0	0	0	0	0	0	0	0	0.000723587	0	0.000379471
0	0	0	0	0	0	0	0	0	0	0	0	0	0	0	0	0	0.00200401	0	0	0	0	0	0	0	0	0	0	0	0	0	0	0	0	0	0.000104965	0	0	1	0	0	0	0	0	0	0	0	2	0	0
0	0	0	0	0	0	0	0	0	0	0	0	0	0	0	0	0	0	0	0	0	0	0	0	0	0	0	0	0	0	0	0	0	0	0	0	0	0	0	0	0	0	0	0	0	0	0	0	0	0
0	0	0	0	0	0	0	0	0	0	0	0	0	0	0	0	0	0	0	0	0	0	0	0	0	0	0	0	0	0	0	0	0	0	0	0	0	2.07291e-05	0	0	0	0	0	0	0	0	0	0	0	0
0	0	0	0	0	0	0	0	0	0	0	0	0	0	0	8.5837e-06	0	0	0	0	0	0	0	0	0	0	0	0	0	0	0	0	0	0	0	0	0	0	0	0	0	0	1	0	0	0	0	0	0	0
0	0	0	0	0	0	0	0	0	0	0	0	0	0	0	0	0	0	0	0	0	0	0	0	0	0	0	0	0	0	0	0	0	0	0	0	0	0	0	0	0	0	0	0	0	0	0	0	0	0
0	0	0	0	0	0	0	0	0	0	0	0	0	0	0	0	0	9.58351e-06	1.78041e-06	0	0	0	0	0	0	5.79913e-05	0	0	0	0	0	0	0	0	0	0	0	2.20328e-05	0	2.78785e-05	0	0.00025962	3.38329e-05	0	0	0	0	0	0	0
0	0	0	0	0	3.90252e-05	0	0	0	0	0	0	0	0	0	2.77134e-05	0	0	2.58036e-05	0	0	0	0	0	0	0	0	0	0	0	0	0	0	0	0	0	0	0	0	0	0	0	0	0	0	0	0	0	0	0
0	0	0	0	0	0	3.81417e-05	0	0.000311964	0	0	0	0	0.000933126	0	1.81165e-05	0	0.000119012	2.02402e-05	6.12784e-05	0	0.000322346	0	0.000121632	0	0.000143568	0	0	0	0	0	2.99574e-05	0	0.000460249	0.000134192	0	0	0	0	0	0.00106723	0	0	0	0	0	0	0.000604869	0.00268817	0.000827296
0	0	0	0	0	0	0	0	0	0	0	0	0	0	0	0	0	1.97387e-06	0	0	0	0	0	0	0	0	0	0	0	0	0	0	0	0	0	0	0	0.000103645	0	0	0	0	0	0	0	0	0	0	0	0
0	0	0	0	0	0	0	0	0	0	0	0	0	0	0	0	0	0	0	0	0	0	0	0	0	0	0	0	0	0	0	0	0	0	0	0	0	1.53499e-05	0	0	0	0	0	0	0	0	0	0	0	0
0	0	0	0	0	0	0	0	0	0	0	0	0	0	0	0	0	0	0	0	0	0	0	0	0	0	0	0	0	0	0	0	0	0	0	0.000104965	0	0	0	0	0	0	0	0	0	0	0	0	0	0
0	0	0	0	0	0	0	0	0	0	0	0	0.000722961	0	0	3.26108e-06	0	7.82745e-06	4.04769e-06	0	0	0	0	0	0	0	0	0	0	0	0	0	0	0	0	0	0	0	0	0.000836563	0	0.000120616	1.29234e-05	0	0	0	0	0	0	0
0	0	0	0	0	0	0	0	0	0	0	0	0	0	0	0	0	0	0	0	0	0	0	0	0	0	0	0	0	0	0	0	0	0	0	0	0	0	0	0	0	0	0	0	0	0	0	0	0	0
0	0	0	0	0	0	0.000144448	0	0	0	0	0	0	0	0	0	0	0.00019361	1.43804e-05	0	0	0	0	0	0	0	0	0	0	0	0	0	0	0	0	3.15327e-05	0	0	5	0	0	0	5	0	0	0	0	2	0	213
0	0	0	0	0	0	0	0	0	0	0	0	0	0	0	4.50936e-05	0	0	0.000126806	0	0	0	0	0	0	0	0	0	0	0	0	0	0	0	0	5.24812e-05	0	0	0	0	0	0	0	0	0	0	0	0	0	0
0	0	0	0	0	0	0	0	0	0	0	0	0	0	0	0	0	0	0	0	0	0	0	0	0	0	0	0	0	0	0	0	0	0	0	0	0	0	0	0	0	0	0	0	0	0	0	0	0	0
0	0	0.00316331	0	0	0.00383632	2.30226e-05	0	0	0	0	0.00065821	0.00193819	0	0	4.6306e-06	0	5.79072e-05	0.00279584	0	0	0	0	0	0	0	0	0	0	0	0	0	0	0	0	0.000190302	0	0.000466103	0.000769372	0.000488063	0	0.00218699	0.00192166	0	0	0	0	0	0	0
0	0	0	0	0	0	0	0	0	0	0	0	0	0	0	0	0	0	0	0	0	0	0	0	0	0	0	0	0	0	0	0	0	0	0	0	0	0	0	0	0	0	0	0	0	0	0	0	0	0
0	0	0	0	0	0	0	0	0	0	0	0	0	0	0	0	0	0	0	0	0	0	0	0	0	0	0	0	0	0	0	0	0	0	0	0.000193867	0	0.000220384	0.000957738	0.000184349	0	0.000192381	0	0	0	0	0	0	0	0
0	0	0	0	0	0	0	0	0	0	0	0	0	0	0	8.41342e-05	0	0	0	0	0	0	0	0	0	0	0	0	0	0	0	0	0	0	0	6.95032e-05	0	0	0	0	0	0	0	0	0	0	0	4	0	0
[truncated: 193,000 more rows]
[truncated: 1 more columns]
