# Supplementary material for: Predicting drug target interactions using meta-path-based semantic network analysis
Source: BMC Bioinformatics. 2016 Apr 12;17:160. doi: 10.1186/s12859-016-1005-x (PMC4830032; doi:10.1186/s12859-016-1005-x)
Supplement: Additional file 4: — (metapath_commuting_matrix.zip): it contains the calculated commuting matrix for internal and external validating. The internal test set was used by SLAP in the original publication; the external test set was prepared in the present study and intended to examine the ability to predict evolving network topologies. (ZIP 27340 kb) [file 12859_2016_1005_MOESM4_ESM.zip › metapath_commuting_matrix/external_testset_matrix/external_testset_pos_pathcount.csv]

0	0	0	0	0	0	0	0	0	0	0	0	0	0	0	3	0	0	0	0	0	0	0	0	0	0	0	0	0	0	0	0	0	0	0	4	0	0	0	0	0	0	0	0	0	0	0	0	0	0
0	0	2	0	0	19	0	0	0	0	0	0	0	0	0	0	0	1	19069	0	0	0	0	0	0	0	0	0	0	0	0	0	0	0	0	0	0	0	0	0	0	4	0	0	0	0	0	0	0	0
0	0	2	0	0	132	8	0	0	0	0	0	0	0	0	0	0	168	10377	0	0	0	0	0	0	0	0	0	0	0	0	0	0	0	0	0	0	0	0	0	0	0	0	0	0	0	0	0	0	0
0	0	1	0	0	41	0	0	0	0	0	0	0	0	0	0	0	0	817	0	0	0	0	0	0	0	0	0	0	0	0	0	0	0	0	0	0	0	0	0	0	0	0	0	0	0	0	0	0	0
0	0	2	0	0	70	0	0	0	0	0	0	0	0	0	0	0	1	18720	0	0	0	0	0	0	0	0	0	0	0	0	0	0	0	0	1	0	6	28	0	0	0	0	0	0	0	0	0	0	0
0	0	2	0	0	144	9	0	0	0	0	0	1	0	0	80	0	64	5722	0	0	0	0	0	0	0	0	0	0	0	0	0	0	0	0	7	0	638	150	9	0	269	75	0	0	0	0	0	0	0
0	0	1	0	0	1	0	0	0	0	0	0	0	0	0	0	0	0	1242	0	0	0	0	0	0	0	0	0	0	0	0	0	0	0	0	0	0	0	0	0	0	0	0	0	0	0	0	0	0	0
0	0	3	0	0	47	0	0	0	0	0	0	0	0	0	0	0	0	18760	0	0	0	0	0	0	0	0	0	0	0	0	0	0	0	0	0	0	0	0	0	0	0	0	0	0	0	0	0	0	0
0	0	1	0	0	24	1	0	0	0	0	0	0	0	0	0	0	3	3785	0	0	0	0	0	0	0	0	0	0	0	0	0	0	0	0	0	0	0	0	0	0	0	0	0	0	0	0	0	0	0
0	0	1	0	0	8	0	0	0	0	0	0	0	0	0	0	0	0	1071	0	0	0	0	0	0	0	0	0	0	0	0	0	0	0	0	0	0	0	0	0	0	0	0	0	0	0	0	0	0	0
0	0	0	0	0	0	1	0	0	0	0	0	0	0	0	2	0	0	7	0	0	0	0	0	0	0	0	0	0	0	0	0	0	0	0	0	0	1	0	0	0	0	0	0	0	0	0	0	0	1
0	0	0	0	0	0	0	0	0	0	0	0	0	0	0	3	0	0	0	0	0	0	0	0	0	0	0	0	0	0	0	0	0	0	0	2	0	0	0	0	0	0	0	0	0	0	0	0	0	0
6	0	19	0	12	130	6997	12	0	1	1	26	22	2	0	11713	0	70095	214246	0	0	0	0	2	0	19	13	3	0	55	1	26	0	441	56	50	2	4996	349	40	1	2648	207	0	0	0	0	4	0	314
0	0	0	0	0	0	0	0	0	0	0	0	0	0	0	0	0	0	4	0	0	0	0	0	0	0	0	0	0	0	0	0	0	0	0	0	0	0	0	0	0	0	0	0	0	0	0	0	0	0
0	0	3	0	0	29	0	0	0	0	0	7	0	0	0	0	0	29	27664	0	0	0	0	0	0	0	0	0	0	0	0	0	0	0	0	8	0	74	73	0	0	0	0	0	0	0	0	0	0	0
3	0	0	0	0	6	33	0	0	0	0	2	0	0	0	0	4	1772	359	0	0	0	0	0	0	0	0	0	0	0	0	0	0	0	0	0	0	8	54	0	0	0	0	0	0	0	0	0	0	0
0	0	2	0	0	63	0	0	0	0	0	5	0	0	0	0	0	16	17047	0	0	0	0	0	0	0	0	0	0	0	0	0	0	0	0	6	0	49	157	0	0	0	0	0	0	0	0	0	0	0
7	0	1	0	0	1	1	0	0	0	0	0	0	0	0	0	0	18	408	0	0	0	0	0	0	0	0	0	0	0	0	0	0	0	0	0	0	0	0	0	0	0	0	0	0	0	0	0	0	0
0	0	38	0	0	217	0	0	0	0	0	25	0	0	0	0	0	0	43141	0	0	0	0	0	0	57	0	0	0	319	0	0	0	268	0	53	1	9896	4	0	0	0	0	0	0	0	0	0	0	0
0	0	10	0	0	744	0	0	0	0	0	9	0	0	0	0	0	0	15697	0	0	0	0	0	0	0	0	0	0	0	0	0	0	0	0	38	0	2867	374	0	0	0	0	0	0	0	0	0	0	0
0	0	0	0	0	0	0	0	0	0	0	0	0	0	0	0	0	0	42	0	0	0	0	0	0	0	0	0	0	0	0	0	0	0	0	0	0	0	0	0	0	0	0	0	0	0	0	0	0	0
0	0	2	0	0	3	0	0	0	0	0	0	0	0	0	0	0	0	445	0	0	0	0	0	0	0	0	0	0	0	0	0	0	0	0	0	0	0	0	0	0	0	0	0	0	0	0	0	0	0
0	0	1	0	0	0	9	0	0	0	0	0	1	0	0	11	0	63	473	0	0	0	0	0	0	0	0	0	0	0	0	0	0	0	0	1	0	267	0	1	0	141	0	0	0	0	0	0	0	1
0	0	0	0	0	0	0	0	0	0	0	0	0	0	0	0	0	1	4	0	0	0	0	0	0	0	0	0	0	0	0	0	0	0	0	3	0	1	0	0	0	0	0	0	0	0	0	0	0	0
0	0	2	0	0	43	0	0	0	0	0	2	0	0	0	0	0	0	7035	0	0	0	0	0	0	0	0	0	0	0	0	0	0	0	0	1	0	46	21	0	0	0	0	0	0	0	0	0	0	0
0	0	2	0	0	63	0	0	0	0	0	0	0	0	0	0	0	0	18668	0	0	0	0	0	0	0	0	0	0	0	0	0	0	0	0	0	0	0	0	0	0	0	0	0	0	0	0	0	0	0
0	0	2	0	0	34	0	0	0	0	0	0	0	0	0	0	0	0	4085	0	0	0	0	0	0	0	0	0	0	0	0	0	0	0	0	0	0	0	0	0	0	0	0	0	0	0	0	0	0	0
0	0	3	0	0	30	0	0	0	0	0	0	0	0	0	0	0	0	27664	0	0	0	0	0	0	0	0	0	0	0	0	0	0	0	0	0	0	0	1	0	0	0	0	0	0	0	0	0	0	0
0	0	0	0	0	0	0	0	0	0	0	2	0	0	0	1	0	0	0	0	0	0	0	0	0	0	0	0	0	0	0	0	0	0	0	21	0	12	0	0	0	0	0	0	0	0	0	1	0	0
0	0	0	0	0	0	0	0	0	0	0	1	0	0	0	0	0	0	0	0	0	0	0	0	0	0	0	0	0	0	0	0	0	0	0	9	0	0	5	0	0	0	0	0	0	0	0	0	0	0
0	0	0	0	0	0	0	0	0	0	0	1	0	0	0	0	0	0	0	0	0	0	0	0	0	0	0	0	0	0	0	0	0	0	0	7	0	0	0	0	0	0	0	0	0	0	0	0	0	0
0	0	0	0	0	0	3	0	0	0	0	4	0	0	0	0	0	4	27	0	0	0	0	0	0	0	0	0	0	0	0	0	0	0	0	61	0	21	4	0	0	0	0	0	0	0	0	0	0	0
0	0	2	0	0	17	1	0	0	0	0	0	0	0	0	0	0	0	7122	0	0	0	0	0	0	0	0	0	0	0	0	0	0	0	0	0	0	0	0	0	0	0	0	0	0	0	0	0	0	0
0	0	2	0	0	16	0	0	0	0	0	0	0	0	0	0	0	0	18668	0	0	0	0	0	0	0	0	0	0	0	0	0	0	0	0	0	0	0	1	0	0	0	0	0	0	0	0	0	0	0
0	0	0	0	0	0	0	0	0	0	0	0	0	0	0	0	0	0	1984	0	0	0	0	0	0	0	0	0	0	0	0	0	0	0	0	0	0	0	0	0	0	0	0	0	0	0	0	0	0	0
0	0	0	0	0	0	0	0	0	0	0	0	0	0	0	0	0	0	1	0	0	0	0	0	0	0	0	0	0	0	0	0	0	0	0	0	0	0	0	0	0	0	0	0	0	0	0	0	0	0
0	0	0	0	0	0	0	0	0	0	0	0	0	0	0	4	0	0	5	0	0	0	0	0	0	0	0	0	0	0	0	0	0	0	0	0	0	0	0	0	0	0	0	0	0	0	0	0	0	0
0	0	2	0	0	109	0	0	0	0	0	0	0	0	0	0	0	0	6686	0	0	0	0	0	0	0	0	0	0	0	0	0	0	0	0	0	0	0	0	0	0	0	0	0	0	0	0	0	0	0
0	0	3	0	0	3	0	0	0	0	0	0	0	0	0	0	0	0	1189	0	0	0	0	0	0	0	0	0	0	0	0	0	0	0	0	0	0	0	0	0	0	0	0	0	0	0	0	0	0	0
0	0	2	0	0	26	0	0	0	0	0	0	0	0	0	0	0	0	18668	0	0	0	0	0	0	0	0	0	0	0	0	0	0	0	0	0	0	0	0	0	0	0	0	0	0	0	0	0	0	0
0	0	2	0	0	12	7	0	0	0	0	0	0	0	0	0	0	22	39492	0	0	0	0	0	0	0	0	0	0	0	0	0	0	0	0	0	0	0	0	0	0	0	0	0	0	0	0	0	0	0
0	0	1	0	0	21	0	0	0	0	0	0	0	0	0	0	0	0	3227	0	0	0	0	0	0	0	0	0	0	0	0	0	0	0	0	0	0	0	0	0	0	0	0	0	0	0	0	0	0	0
0	0	3	0	0	4	0	0	0	0	0	0	0	0	0	0	0	0	2997	0	0	0	0	0	0	0	0	0	0	0	0	0	0	0	0	0	0	0	0	0	0	0	0	0	0	0	0	0	0	0
0	0	1	0	0	18	0	0	0	0	0	0	0	0	0	0	0	19	5355	0	0	0	0	0	0	0	0	0	0	0	0	0	0	0	0	0	0	0	0	0	0	0	0	0	0	0	0	0	0	0
0	0	0	0	0	0	0	0	0	0	0	0	0	0	0	0	0	0	0	0	0	0	0	0	0	0	0	0	0	0	0	0	0	0	0	11	0	0	1	2	0	0	0	0	0	0	0	0	0	0
0	0	3	0	0	24	4	0	0	0	0	0	0	0	0	0	0	63	12793	0	0	0	0	0	0	0	0	0	0	0	0	0	0	0	0	0	0	0	0	0	0	0	0	0	0	0	0	0	0	0
0	0	1	0	0	17	0	0	0	0	0	0	0	0	0	0	0	0	3227	0	0	0	0	0	0	0	0	0	0	0	0	0	0	0	0	0	0	0	0	0	0	0	0	0	0	0	0	0	0	0
0	0	1	0	0	10	26	0	0	0	0	0	0	0	0	0	0	443	2558	0	0	0	0	0	0	0	0	0	0	0	0	0	0	0	0	0	0	0	0	0	0	0	0	0	0	0	0	0	0	0
0	0	1	0	0	4	1	0	0	0	0	0	0	0	0	0	0	4	131	0	0	0	0	0	0	0	0	0	0	0	0	0	0	0	0	0	0	0	0	0	0	0	0	0	0	0	0	0	0	0
0	0	1	0	0	14	20	0	0	0	0	5	0	0	0	0	0	134	237	0	0	0	0	0	0	0	0	0	0	0	0	0	0	0	0	0	0	160	70	0	0	0	0	0	0	0	0	0	0	2
0	0	2	0	0	32	138	0	0	0	0	11	4	0	0	0	0	962	1176	0	0	0	0	0	0	0	0	0	0	0	0	0	0	0	0	16	0	91	176	1	0	22	64	0	0	0	0	0	0	0
0	0	0	0	0	0	0	0	0	0	0	0	0	0	0	0	0	0	3	0	0	0	0	0	0	0	0	0	0	0	0	0	0	0	0	2	0	0	0	1	0	0	0	0	0	0	0	0	0	0
0	0	3	0	0	141	12	0	0	0	0	0	0	0	0	0	0	250	19203	0	0	0	0	0	0	0	0	0	0	0	0	0	0	0	0	0	0	0	0	0	0	0	0	0	0	0	0	0	0	0
0	0	2	0	0	4	0	0	0	0	0	0	0	0	0	0	0	0	1472	0	0	0	0	0	0	0	0	0	0	0	0	0	0	0	0	0	0	0	0	0	0	0	0	0	0	0	0	0	0	0
0	0	1	0	0	4	1	0	0	0	0	0	0	0	0	0	0	0	194	0	0	0	0	0	0	0	0	0	0	0	0	0	0	0	0	0	0	0	0	0	0	85	0	0	0	0	0	0	0	0
0	0	2	0	0	0	0	0	0	0	0	0	0	0	0	0	0	0	6049	0	0	0	0	0	0	0	0	0	0	0	0	0	0	0	0	0	0	0	0	0	0	0	0	0	0	0	0	0	0	0
0	0	1	0	0	19	0	0	0	0	0	0	0	0	0	0	0	0	1553	0	0	0	0	0	0	0	0	0	0	0	0	0	0	0	0	0	0	0	0	0	0	0	0	1	0	1	0	0	0	0
0	0	0	0	0	0	0	0	0	0	0	1	0	0	0	0	0	0	2	0	0	0	0	0	0	0	0	0	0	0	0	0	0	0	0	4	0	0	4	0	0	0	0	0	0	0	0	0	0	0
0	0	0	0	0	0	0	0	0	0	0	0	0	0	0	0	0	0	0	0	0	0	0	0	0	0	0	0	0	0	0	0	0	0	0	0	0	1	0	0	0	0	0	0	0	0	0	0	0	0
0	0	2	0	0	51	2	0	0	0	0	0	0	0	0	0	0	9	8171	0	0	0	0	0	0	0	0	0	0	0	0	0	0	0	0	0	0	0	0	0	0	0	0	0	0	0	0	0	0	0
0	0	2	0	0	69	0	0	0	0	0	0	0	0	0	0	0	0	9029	0	0	0	0	0	0	0	0	0	0	0	0	0	0	0	0	0	0	0	0	0	0	0	0	0	0	0	0	0	0	0
0	0	2	0	0	56	0	0	0	0	0	0	0	0	0	0	0	0	18668	0	0	0	0	0	0	0	0	0	0	0	0	0	0	0	0	0	0	0	0	0	0	0	0	0	0	0	0	0	0	0
0	0	1	0	0	8	0	0	0	0	0	0	0	0	0	0	0	0	923	0	0	0	0	0	0	0	0	0	0	0	0	0	0	0	0	0	0	0	0	0	0	0	0	0	0	1	0	0	0	0
1	0	2	0	0	15	47	0	0	0	0	10	2	0	0	0	0	1528	1572	0	0	0	0	0	0	0	0	0	0	0	0	0	0	0	0	12	0	104	82	2	0	22	20	0	0	0	0	0	0	0
0	0	1	0	0	3	0	0	0	0	0	0	0	0	0	0	0	0	1830	0	0	0	0	0	0	0	0	0	0	0	0	0	0	0	0	0	0	0	0	0	0	0	0	0	0	0	0	0	0	0
0	0	3	0	0	24	0	0	0	0	0	1	0	0	0	0	0	1	27748	0	0	0	0	0	0	0	0	0	0	0	0	0	0	0	0	6	0	8	5	0	0	0	0	0	0	0	0	0	0	0
0	0	0	0	0	0	0	0	0	0	0	0	0	0	0	0	0	0	2	0	0	0	0	0	0	0	0	0	0	0	0	0	0	0	0	0	0	0	0	0	0	0	0	0	0	0	0	0	0	0
0	0	3	0	0	45	0	0	0	0	0	7	0	0	0	0	0	29	27664	0	0	0	0	0	0	0	0	0	0	0	0	0	0	0	0	8	0	74	108	0	0	0	0	0	0	0	0	0	0	0
0	0	1	0	0	1	8	0	0	0	0	0	0	0	0	0	0	164	8340	0	0	0	0	0	0	0	0	0	0	0	0	0	0	0	0	0	0	0	0	0	0	0	0	0	0	0	0	0	0	0
0	0	0	0	0	1	0	0	0	0	0	0	0	0	0	0	0	0	2	0	0	0	0	0	0	0	0	0	0	0	0	0	0	0	0	0	0	0	0	0	0	0	0	0	0	0	0	0	0	0
77	0	1	0	0	56	313	0	0	0	0	0	0	0	0	0	0	9827	907	0	0	0	0	0	0	0	0	0	0	0	0	0	0	0	0	0	0	0	20	0	0	0	3	0	0	0	0	0	0	0
0	0	1	0	0	52	8	0	0	0	0	0	0	0	0	0	0	164	8340	0	0	0	0	0	0	0	0	0	0	0	0	0	0	0	0	0	0	0	0	0	0	0	0	0	0	0	0	0	0	0
0	0	2	0	0	6	2	0	0	0	0	0	0	0	0	0	0	35	9124	0	0	0	0	0	0	0	0	0	0	0	0	0	0	0	0	0	0	0	0	0	0	0	0	0	0	0	0	0	0	0
0	0	2	0	0	2	0	0	0	0	0	0	0	0	0	0	0	0	6112	0	0	0	0	0	0	0	0	0	0	0	0	0	0	0	0	0	0	0	0	0	0	0	0	0	0	0	0	0	0	0
0	0	2	0	0	29	2	0	0	0	0	0	0	0	0	1	0	0	396	0	0	0	0	0	0	0	0	0	0	0	0	0	0	0	0	0	0	0	0	0	0	161	0	0	0	0	0	0	0	92
0	0	1	0	0	2	0	0	0	0	0	0	0	0	0	0	0	0	325	0	0	0	0	0	0	0	0	0	0	0	0	0	0	0	0	0	0	0	0	0	0	0	0	0	0	0	0	0	0	0
0	0	0	0	0	0	0	0	0	0	0	0	0	0	0	0	0	0	10	0	0	0	0	0	0	0	0	0	0	0	0	0	0	0	0	1	0	0	0	0	0	0	0	0	0	0	0	0	0	2
0	0	1	0	0	18	54	0	0	0	0	1	1	0	0	0	0	95	3916	0	0	0	0	0	0	0	0	0	0	0	0	0	0	0	0	0	0	179	18	0	0	133	18	0	0	0	0	0	0	0
0	0	0	0	0	0	0	0	0	0	0	1	0	0	0	0	0	0	0	0	0	0	0	0	0	0	0	0	0	0	0	0	0	0	0	2	0	2	0	0	0	0	0	0	0	0	0	0	0	0
0	0	3	0	0	62	23	0	0	0	0	0	0	0	0	3	0	161	3551	0	0	0	0	0	0	0	0	0	0	0	0	0	0	0	0	3	0	635	6	0	0	0	0	0	0	0	0	0	0	0
0	0	2	0	0	42	1	0	0	0	0	5	0	0	0	0	0	19	19065	0	0	0	0	0	0	0	0	0	0	0	0	0	0	0	0	4	0	49	104	0	0	0	0	0	0	0	0	0	0	0
0	0	1	0	0	0	0	0	0	0	0	0	0	0	0	0	0	0	1031	0	0	0	0	0	0	0	0	0	0	0	0	0	0	0	0	0	0	0	0	0	0	0	0	0	0	0	0	0	0	0
0	0	4	0	0	106	0	0	0	0	0	0	0	0	0	0	0	0	5414	0	0	0	0	0	0	0	0	0	0	0	0	0	0	0	0	0	0	0	0	0	0	0	0	0	0	0	0	0	0	0
0	0	0	0	0	8	0	0	0	0	0	0	0	0	0	0	0	0	0	0	0	0	0	0	0	5	0	0	0	0	0	0	0	6	0	0	0	0	0	0	0	0	0	0	0	0	0	0	0	0
0	0	0	0	0	0	0	0	0	0	0	0	0	0	0	0	0	2	0	0	0	0	0	0	0	0	0	0	0	0	0	0	0	0	0	0	0	2	0	0	0	0	0	0	0	0	0	0	0	1
0	0	3	0	0	637	0	0	0	0	0	0	0	0	0	0	0	0	43683	0	0	0	0	0	0	0	0	0	0	0	0	0	0	0	0	0	0	0	0	0	0	0	0	0	0	0	0	0	0	0
0	0	0	0	0	0	1	0	0	0	0	0	0	0	0	0	0	0	3	0	0	0	0	0	0	0	0	0	0	0	0	0	0	0	0	2	0	0	0	0	0	0	0	0	0	0	0	0	0	0
0	0	1	0	0	1	0	0	0	0	0	0	0	0	0	0	0	0	325	0	0	0	0	0	0	0	0	0	0	0	0	0	0	0	0	0	0	0	0	0	0	0	0	0	0	0	0	0	0	0
0	0	1	0	0	9	2	0	0	0	0	0	0	0	0	0	0	24	459	0	0	0	0	0	0	0	0	0	0	0	0	0	0	0	0	0	0	0	0	0	0	0	0	0	0	0	0	0	0	0
0	1	6	0	1	5	85	0	0	0	0	29	0	1	0	262	0	1209	3938	0	0	0	0	0	0	0	0	0	0	0	0	0	0	0	0	13	0	229	24	0	0	0	0	0	0	0	0	2	0	5
0	0	3	0	0	69	0	0	0	0	0	0	0	0	0	0	0	0	20877	0	0	0	0	0	0	0	0	0	0	0	0	0	0	0	0	0	0	0	0	0	0	0	0	0	0	0	0	0	0	0
0	0	20	0	0	9	142	0	0	0	0	0	0	0	0	0	0	922	42582	0	0	0	0	0	0	0	0	0	0	0	0	0	0	0	0	15	0	4285	0	0	0	0	0	0	0	0	0	0	0	0
0	0	77	0	0	41	1	0	0	0	0	0	0	0	0	22	0	0	72832	0	0	0	0	0	0	0	0	0	0	773	0	0	0	203	0	0	0	0	0	0	0	0	0	0	0	0	0	0	0	0
0	0	1	0	0	13	0	0	0	0	0	9	0	0	0	0	0	0	566	0	0	0	0	0	0	0	0	0	0	0	0	0	0	0	0	0	0	48	117	0	0	0	0	0	0	0	0	0	0	0
0	0	0	0	0	0	0	0	0	0	0	0	0	0	0	0	0	0	0	0	0	0	0	0	0	0	0	0	0	0	0	0	0	0	0	0	0	0	0	0	0	0	0	0	0	0	0	0	0	0
0	0	1	0	0	0	1	0	0	0	0	0	0	0	0	0	0	17	1192	0	0	0	0	0	0	0	0	0	0	0	0	0	0	0	0	0	0	0	0	0	0	89	0	0	0	0	0	0	0	25
0	0	3	0	0	47	0	0	0	0	0	7	0	0	0	0	0	29	27664	0	0	0	0	0	0	0	0	0	0	0	0	0	0	0	0	8	0	74	109	0	0	0	0	0	0	0	0	0	0	0
0	0	1	0	0	32	0	0	0	0	0	0	0	0	0	0	0	0	2328	0	0	0	0	0	0	0	0	0	0	0	0	0	0	0	0	0	0	0	0	0	0	0	0	0	0	0	0	0	0	0
0	0	1	0	0	7	0	0	0	0	0	0	0	0	0	0	0	0	78	0	0	0	0	0	0	0	0	0	0	0	0	0	0	0	0	0	0	0	0	0	0	0	0	0	0	0	0	0	0	0
0	0	0	0	0	0	340	0	0	0	0	0	0	0	0	3	0	6760	5241	0	0	0	0	0	0	0	0	0	0	0	0	0	0	0	0	1	0	12	0	0	0	0	0	0	0	0	0	0	0	1
0	0	3	0	0	33	0	0	0	0	0	0	0	0	0	0	0	0	28505	0	0	0	0	0	0	0	0	0	0	0	0	0	0	0	0	0	0	2	0	0	0	0	0	0	0	0	0	0	0	1
0	0	1	0	0	3	0	0	0	0	0	0	0	0	0	0	0	0	6918	0	0	0	0	0	0	0	0	0	0	0	0	0	0	0	0	0	0	0	0	0	0	0	0	0	0	0	0	0	0	0
0	0	1	0	0	12	0	0	0	0	0	0	0	0	0	0	0	0	3753	0	0	0	0	0	0	0	0	0	0	0	0	0	0	0	0	0	0	0	0	0	0	0	0	0	0	0	0	0	0	0
0	0	2	0	0	40	0	0	0	0	0	0	0	0	0	0	0	0	2496	0	0	0	0	0	0	0	0	0	0	0	0	0	0	0	0	0	0	0	0	0	0	0	0	0	0	0	0	0	0	0
0	0	1	0	0	53	0	0	0	0	0	3	1	0	0	0	0	0	2954	0	0	0	0	0	0	0	0	0	0	0	0	0	0	0	0	0	0	22	132	0	0	5	51	0	0	0	0	0	0	0
0	0	2	0	0	36	0	0	0	0	0	5	0	0	0	0	0	16	18668	0	0	0	0	0	0	0	0	0	0	0	0	0	0	0	0	4	0	49	90	0	0	0	0	0	0	0	0	0	0	0
0	0	8	0	0	131	0	0	0	0	0	0	0	0	0	0	0	0	27187	0	0	0	0	0	0	0	0	0	0	0	0	0	0	0	0	7	0	32	0	0	0	0	0	0	0	0	0	10	0	32
0	0	1	0	0	1	0	0	0	0	0	0	0	0	0	2	0	0	1445	0	0	0	0	0	0	0	0	0	0	0	0	0	0	0	0	0	0	0	0	0	0	7	0	0	0	0	0	0	0	0
0	0	6	0	0	41	1	0	0	0	0	0	0	0	0	0	0	0	34417	0	0	0	0	0	0	0	0	0	0	0	0	0	0	0	0	0	0	1	0	0	0	0	0	0	0	0	0	0	0	0
0	0	4	0	0	0	0	0	0	0	0	0	0	0	0	0	0	0	3220	0	0	0	0	0	0	0	0	0	0	0	0	0	0	0	0	0	0	0	0	0	0	0	0	0	0	0	0	0	0	13
0	0	2	0	0	15	586	0	0	0	0	0	0	0	0	0	0	10262	6957	0	0	0	0	0	0	0	0	0	0	0	0	0	0	0	0	0	0	0	0	0	0	0	0	0	0	0	0	0	0	0
0	0	3	0	0	59	2	0	0	0	0	0	0	0	0	0	0	3	3964	0	0	0	0	0	0	0	0	0	0	0	0	0	0	0	0	0	0	0	0	0	0	0	0	0	0	0	0	0	0	0
0	0	2	0	0	33	0	0	0	0	0	0	0	0	0	0	0	0	1263	0	0	0	0	0	0	0	0	0	0	0	0	0	0	0	0	0	0	0	0	0	0	0	0	0	0	0	0	0	0	0
1	0	0	0	0	2	33	0	0	0	0	2	0	0	0	32	0	799	1169	0	0	0	0	0	0	0	0	0	0	0	0	0	0	0	0	6	0	65	27	1	0	18	4	0	0	0	0	2	0	19
0	0	1	0	0	9	0	0	0	0	0	0	0	0	0	0	0	0	1553	0	0	0	0	0	0	0	0	0	0	0	0	0	0	0	0	0	0	0	0	0	0	0	0	1	0	1	0	0	0	0
0	0	1	0	0	15	0	0	0	0	0	1	0	0	0	0	0	0	277	0	0	0	0	0	0	0	0	0	0	0	0	0	0	0	0	1	0	9	15	0	0	2	0	0	0	0	0	0	0	0
0	0	3	0	0	25	4	0	0	0	0	0	0	0	0	0	0	63	12793	0	0	0	0	0	0	0	0	0	0	0	0	0	0	0	0	0	0	0	0	0	0	0	0	0	0	0	0	0	0	0
0	0	1	0	0	2	0	0	0	0	0	1	0	0	0	0	0	1	11010	0	0	0	0	0	0	0	0	0	0	0	0	0	0	0	0	0	0	56	2	0	0	0	0	0	0	0	0	0	0	0
0	0	3	0	0	55	0	0	0	0	0	0	0	0	0	0	0	0	8671	0	0	0	0	0	0	0	0	0	0	0	0	0	0	0	0	0	0	0	0	0	0	0	0	0	0	0	0	0	0	0
0	0	2	0	0	43	0	0	0	0	0	0	0	0	0	0	0	3	8178	0	0	0	0	0	0	0	0	0	0	0	0	0	0	0	0	0	0	0	0	0	0	0	0	0	0	0	0	0	0	0
0	0	3	0	0	1	0	0	0	0	0	8	2	0	0	0	0	0	5983	0	0	0	0	0	0	0	0	0	0	0	0	0	0	0	0	0	0	67	3	0	0	16	1	0	0	0	0	0	0	0
0	0	1	0	0	10	0	0	0	0	0	0	0	0	0	0	0	18	123	0	0	0	0	0	0	0	0	0	0	0	0	0	0	0	0	0	0	0	0	0	0	0	0	0	0	0	0	0	0	0
0	0	3	0	0	61	2	0	0	0	0	0	0	0	0	0	0	9	10495	0	0	0	0	0	0	0	0	0	0	0	0	0	0	0	0	0	0	0	0	0	0	0	0	0	0	0	0	0	0	0
0	0	3	0	0	36	0	0	0	0	0	0	0	0	0	0	0	0	27664	0	0	0	0	0	0	0	0	0	0	0	0	0	0	0	0	0	0	0	0	0	0	0	0	0	0	0	0	0	0	0
0	0	1	0	0	3	14	0	0	0	0	0	0	0	0	0	0	27	4373	0	0	0	0	0	0	0	0	0	0	0	0	0	0	0	0	0	0	0	0	0	0	0	0	0	0	0	0	0	0	0
0	0	1	0	0	21	0	0	0	0	0	9	0	0	0	0	0	0	2959	0	0	0	0	0	0	0	0	0	0	0	0	0	0	0	0	20	0	115	185	0	0	0	0	0	0	0	0	0	0	1
0	0	1	0	0	11	0	0	0	0	0	0	1	0	0	0	0	0	1707	0	0	0	0	0	0	0	0	0	0	0	0	0	0	0	0	1	0	11	0	1	0	92	20	0	0	0	0	0	0	0
0	0	2	0	0	4	0	0	0	0	0	0	0	0	0	0	0	0	6112	0	0	0	0	0	0	0	0	0	0	0	0	0	0	0	0	0	0	0	0	0	0	0	0	0	0	0	0	0	0	0
0	0	1	0	0	8	0	0	0	0	0	0	0	0	0	0	0	0	1789	0	0	0	0	0	0	0	0	0	0	0	0	0	0	0	0	0	0	0	0	0	0	0	0	0	0	0	0	0	0	0
0	0	2	0	0	26	0	0	0	0	0	0	0	0	0	0	0	0	2496	0	0	0	0	0	0	0	0	0	0	0	0	0	0	0	0	0	0	0	0	0	0	0	0	0	0	0	0	0	0	0
0	0	1	0	0	6	0	0	0	0	0	0	0	0	0	2	0	0	1445	0	0	0	0	0	0	0	0	0	0	0	0	0	0	0	0	0	0	0	0	0	0	7	0	0	0	0	0	0	0	0
0	0	3	0	0	65	0	0	0	0	0	0	0	0	0	0	0	4	12799	0	0	0	0	0	0	0	0	0	0	0	0	0	0	0	0	0	0	0	0	0	0	0	0	0	0	0	0	0	0	0
0	0	0	0	0	0	0	0	0	0	0	0	2	0	0	2	0	0	206	0	0	0	0	0	0	0	0	0	0	0	0	0	0	0	0	0	0	0	0	5	0	32	0	0	0	0	0	0	0	4
0	0	2	0	0	30	0	0	0	0	0	0	0	0	0	0	0	0	6686	0	0	0	0	0	0	0	0	0	0	0	0	0	0	0	0	0	0	0	0	0	0	0	0	0	0	0	0	0	0	0
0	0	0	0	0	0	0	0	0	0	0	2	2	0	0	0	0	0	0	0	0	0	0	0	0	0	0	0	0	0	0	0	0	0	0	63	0	13	2	29	0	6	1	0	0	0	0	0	0	0
0	0	0	0	0	0	4	0	0	0	0	1	0	0	0	3	0	154	44	0	0	0	0	0	0	0	0	0	0	0	0	0	0	0	0	10	0	4	2	0	0	0	0	0	0	0	0	5	0	7
0	0	0	0	0	0	0	0	0	0	0	3	0	0	0	0	0	0	0	0	0	0	0	0	0	0	0	0	0	0	0	0	0	0	0	7	0	39	3	0	0	0	0	0	0	0	0	0	0	0
0	0	2	0	0	29	0	0	0	0	0	0	0	0	0	0	0	0	1240	0	0	0	0	0	0	0	0	0	0	0	0	0	0	0	0	0	0	0	0	0	0	0	0	0	0	0	0	0	0	0
0	0	0	0	0	0	55	0	0	0	0	4	0	0	0	259	0	751	0	0	0	0	0	0	0	0	0	0	0	0	0	0	0	0	0	26	0	468	39	0	0	8	0	0	0	0	0	0	0	6
0	0	3	0	0	22	0	0	0	0	0	0	0	0	0	0	0	24	1976	0	0	0	0	0	0	0	0	0	0	0	0	0	0	0	0	0	0	0	0	0	0	0	0	0	0	0	0	0	0	0
0	0	1	0	0	36	0	0	0	0	0	0	0	0	0	0	0	0	923	0	0	0	0	0	0	0	0	0	0	0	0	0	0	0	0	0	0	0	0	0	0	0	0	0	0	1	0	0	0	0
0	0	2	0	0	11	3	0	0	0	0	0	0	0	0	0	0	0	6624	0	0	0	0	0	0	0	0	0	0	0	0	0	0	0	0	0	0	0	0	0	0	0	0	0	0	0	0	0	0	0
0	0	1	0	0	35	421	0	0	0	0	0	0	0	0	0	0	7718	4025	0	0	0	0	0	0	0	0	0	0	0	0	0	0	0	0	0	0	0	0	0	0	0	0	0	0	0	0	0	0	0
0	0	2	0	0	79	0	0	0	0	0	0	0	0	0	0	0	0	2496	0	0	0	0	0	0	0	0	0	0	0	0	0	0	0	0	0	0	0	0	0	0	0	0	0	0	0	0	0	0	0
0	0	2	0	0	286	23	0	0	0	0	1	0	0	0	0	0	36	3518	0	0	0	0	0	0	0	0	0	0	0	0	0	0	0	0	6	0	83	32	9	0	220	91	0	0	0	0	0	0	0
0	0	2	0	0	96	0	0	0	0	0	0	0	0	0	0	0	14	18773	0	0	0	0	0	0	0	0	0	0	0	0	0	0	0	0	1	0	61	36	0	0	0	0	0	0	0	0	0	0	0
0	0	2	0	0	21	2	0	0	0	0	0	0	0	0	0	0	35	9124	0	0	0	0	0	0	0	0	0	0	0	0	0	0	0	0	0	0	0	0	0	0	0	0	0	0	0	0	0	0	0
0	0	0	0	0	0	0	0	0	0	0	0	0	0	0	0	0	0	0	0	0	0	0	0	0	0	0	0	0	0	0	0	0	0	0	0	0	1	0	0	0	0	0	0	0	0	0	0	0	0
0	0	2	0	0	44	0	0	0	0	0	0	0	0	0	0	0	0	6686	0	0	0	0	0	0	0	0	0	0	0	0	0	0	0	0	0	0	0	0	0	0	0	0	0	0	0	0	0	0	0
0	0	2	0	0	286	31	0	0	0	0	0	0	0	0	31	0	279	3524	0	0	0	0	0	0	0	0	0	0	0	0	0	0	0	0	6	0	612	175	0	0	0	0	0	0	0	0	0	0	0
0	0	1	0	0	0	0	0	0	0	0	0	0	0	0	0	0	0	567	0	0	0	0	0	0	0	0	0	0	0	0	0	0	0	0	17	0	265	0	0	0	0	0	0	0	0	0	0	0	0
0	0	1	0	0	0	0	0	0	0	0	0	0	0	0	0	0	0	325	0	0	0	0	0	0	0	0	0	0	0	0	0	0	0	0	0	0	0	0	0	0	0	0	0	0	0	0	0	0	0
3	0	7	0	0	56	353	0	6	0	1	37	0	0	0	3	0	3921	4124	3	0	80	24	0	0	13	16	0	0	14	2	0	0	10	100	55	0	474	256	0	0	0	0	0	0	7	0	0	0	0
0	0	6	0	0	40	15	0	0	0	0	0	0	0	0	0	0	51	108581	0	0	0	0	0	0	0	0	0	0	0	0	0	0	0	0	0	0	0	0	0	0	0	0	0	0	0	0	0	0	0
0	0	3	0	0	27	2	0	0	0	0	0	0	0	0	0	0	9	10495	0	0	0	0	0	0	0	0	0	0	0	0	0	0	0	0	0	0	0	0	0	0	0	0	0	0	0	0	0	0	0
0	0	0	0	0	0	465	8	0	3	1	0	0	0	0	0	14	6819	876	0	0	0	0	0	0	1	24	0	0	2	32	0	1	16	252	2	2	46	0	0	0	0	0	0	0	4	0	0	0	0
0	0	1	0	0	21	0	0	0	0	0	1	0	0	0	0	0	1	11010	0	0	0	0	0	0	0	0	0	0	0	0	0	0	0	0	0	0	56	21	0	0	0	0	0	0	0	0	0	0	0
0	0	3	0	0	15	0	0	0	0	0	0	0	0	0	0	0	0	8671	0	0	0	0	0	0	0	0	0	0	0	0	0	0	0	0	0	0	0	0	0	0	0	0	0	0	0	0	0	0	0
0	0	0	0	0	0	0	0	0	0	0	0	0	0	0	1	0	0	1	0	0	0	0	0	0	0	0	0	0	0	0	0	0	0	0	0	0	2	0	0	0	0	0	0	0	0	0	0	0	0
0	0	1	0	0	2	0	0	0	0	0	3	1	0	0	0	0	0	2954	0	0	0	0	0	0	0	0	0	0	0	0	0	0	0	0	0	0	22	6	0	0	5	2	0	0	0	0	0	0	0
0	0	2	0	0	8	0	0	0	0	0	11	0	0	0	0	0	0	1314	0	0	0	0	0	0	0	0	0	0	0	0	0	0	0	0	15	0	103	44	0	0	0	0	0	0	0	0	0	0	0
0	0	0	0	0	0	0	0	0	0	0	0	0	0	0	0	0	0	4	0	0	0	0	0	0	0	0	0	0	0	0	0	0	0	0	12	0	0	0	0	0	0	0	0	0	0	0	2	0	0
0	0	0	0	0	0	0	0	0	0	0	1	0	0	0	1	0	70	8	0	0	0	0	0	0	0	0	0	0	0	0	0	0	0	0	0	0	0	0	0	0	0	0	0	0	0	0	0	0	0
0	0	2	0	0	5	2	0	0	0	0	0	0	0	0	0	0	31	1959	0	0	0	0	0	0	0	0	0	0	0	0	0	0	0	0	0	0	0	0	0	0	167	0	0	0	0	0	0	0	46
0	0	4	0	0	0	58	0	0	0	0	5	2	1	0	223	0	316	13327	0	0	0	0	0	0	0	0	0	0	0	0	0	0	0	0	25	0	602	0	22	0	286	0	0	0	4	0	7	0	132
0	0	0	0	0	0	0	0	0	0	0	0	0	0	0	0	0	0	1	0	0	0	0	0	0	0	0	0	0	0	0	0	0	0	0	8	0	0	0	0	0	0	0	0	0	0	0	0	0	0
0	0	1	0	0	23	0	0	0	0	0	0	0	0	0	0	0	0	1553	0	0	0	0	0	0	0	0	0	0	0	0	0	0	0	0	0	0	0	0	0	0	0	0	1	0	1	0	0	0	0
0	0	3	0	0	2	0	0	0	0	0	1	0	0	0	0	0	1	27748	0	0	0	0	0	0	0	0	0	0	0	0	0	0	0	0	6	0	8	2	0	0	0	0	0	0	0	0	0	0	0
0	0	3	0	0	20	0	0	0	0	0	0	0	0	0	0	0	0	43683	0	0	0	0	0	0	0	0	0	0	0	0	0	0	0	0	0	0	0	0	0	0	0	0	0	0	0	0	0	0	0
0	0	4	0	0	11	587	0	0	0	0	12	4	0	0	160	0	2259	27671	0	0	0	0	0	0	0	0	0	0	0	0	0	0	0	0	0	0	116	33	0	0	37	11	0	0	0	0	1	0	4
0	0	3	0	0	103	4	0	0	0	0	0	0	0	0	0	0	63	12793	0	0	0	0	0	0	0	0	0	0	0	0	0	0	0	0	0	0	0	0	0	0	0	0	0	0	0	0	0	0	0
0	0	0	0	0	0	0	0	0	0	0	0	0	0	0	0	0	0	1	0	0	0	0	0	0	0	0	0	0	0	0	0	0	0	0	0	0	0	0	0	0	0	0	0	0	0	0	0	0	0
0	0	2	0	0	61	0	0	0	0	0	0	0	0	0	0	0	0	9029	0	0	0	0	0	0	0	0	0	0	0	0	0	0	0	0	0	0	0	0	0	0	0	0	0	0	0	0	0	0	0
0	0	1	0	0	4	0	0	0	0	0	0	0	0	0	0	0	0	299	0	0	0	0	0	0	0	0	0	0	0	0	0	0	0	0	0	0	0	0	0	0	1	0	0	0	0	0	0	0	0
0	0	3	0	0	78	0	0	0	0	0	2	0	0	0	0	0	0	3036	0	0	0	0	0	0	0	0	0	0	0	0	0	0	0	0	18	0	716	60	0	0	0	0	0	0	0	0	0	0	0
0	0	1	0	0	11	8	0	0	0	0	0	0	0	0	0	0	164	8340	0	0	0	0	0	0	0	0	0	0	0	0	0	0	0	0	0	0	0	0	0	0	0	0	0	0	0	0	0	0	0
0	0	2	0	0	13	0	0	0	0	0	5	0	0	0	0	0	16	18668	0	0	0	0	0	0	0	0	0	0	0	0	0	0	0	0	4	0	49	37	0	0	0	0	0	0	0	0	0	0	0
0	0	1	0	0	23	0	0	0	0	0	0	0	0	0	0	0	0	8049	0	0	0	0	0	0	0	0	0	0	0	0	0	0	0	0	0	0	0	0	0	0	0	0	0	0	0	0	0	0	0
0	0	2	0	0	79	0	0	0	0	0	0	0	0	0	0	0	0	4626	0	0	0	0	0	0	0	0	0	0	0	0	0	0	0	0	0	0	0	0	0	0	0	0	0	0	0	0	0	0	0
1	0	5	0	0	94	12	0	0	0	0	0	0	0	0	0	0	286	24843	0	0	0	0	0	0	0	0	0	0	0	0	0	0	0	0	0	0	0	0	0	0	0	0	0	0	0	0	0	0	0
0	0	20	0	0	11	0	0	0	0	0	0	0	0	0	0	0	0	234292	0	0	5344	0	0	0	0	0	0	0	0	0	0	0	363	0	0	0	0	0	0	0	0	0	0	0	0	0	0	0	0
0	0	2	0	0	26	0	0	0	0	0	0	0	0	0	0	0	1	18720	0	0	0	0	0	0	0	0	0	0	0	0	0	0	0	0	1	0	6	2	0	0	0	0	0	0	0	0	0	0	0
0	0	4	0	0	30	83	0	0	0	0	0	0	0	0	0	0	1337	3495	0	0	0	0	0	0	0	0	0	0	0	0	0	0	0	0	0	0	0	0	0	0	320	0	0	0	0	0	0	0	65
0	0	0	0	0	0	0	0	0	0	0	0	0	0	0	0	0	0	2	0	0	0	0	0	0	0	0	0	0	0	0	0	0	0	0	0	0	0	0	0	0	0	0	0	0	0	0	0	0	0
0	0	2	0	0	7	14	0	0	0	0	4	0	0	0	1	0	22	6845	0	0	0	0	0	0	0	0	0	0	0	0	0	0	0	0	11	0	64	14	1	0	2	0	0	0	0	0	2	0	2
0	0	1	0	0	52	0	0	0	0	0	0	0	0	0	0	0	19	5355	0	0	0	0	0	0	0	0	0	0	0	0	0	0	0	0	0	0	0	0	0	0	0	0	0	0	0	0	0	0	0
0	0	0	0	0	2	2	0	0	0	0	0	1	0	0	9	0	1	13	0	0	0	0	0	0	0	0	0	0	0	0	0	0	0	0	3	0	2	9	7	0	3	0	0	0	0	0	0	0	0
0	0	2	0	0	27	0	0	0	0	0	0	0	0	0	0	0	0	19349	0	0	0	0	0	0	0	0	0	0	0	0	0	0	0	0	0	0	0	0	0	0	0	0	0	0	0	0	0	0	0
0	0	2	0	0	28	0	0	0	0	0	0	0	0	0	0	0	0	18668	0	0	0	0	0	0	0	0	0	0	0	0	0	0	0	0	0	0	0	0	0	0	0	0	0	0	0	0	0	0	0
0	0	0	0	0	0	0	0	0	0	0	0	0	0	0	0	0	0	0	0	0	0	0	0	0	0	0	0	0	16	0	0	0	142	0	0	0	0	0	0	0	0	0	0	0	0	0	0	0	0
0	0	1	0	0	14	0	0	0	0	0	0	0	0	0	0	0	0	1553	0	0	0	0	0	0	0	0	0	0	0	0	0	0	0	0	0	0	0	0	0	0	0	0	1	0	1	0	0	0	0
0	0	1	0	0	13	0	0	0	0	0	0	0	0	0	0	0	0	3227	0	0	0	0	0	0	0	0	0	0	0	0	0	0	0	0	0	0	0	0	0	0	0	0	0	0	0	0	0	0	0
0	0	1	0	0	59	0	0	0	0	0	3	0	0	0	0	0	0	1518	0	0	0	0	0	0	0	0	0	0	0	0	0	0	0	0	1	0	5	341	0	0	0	0	0	0	0	0	0	0	0
0	0	1	0	0	0	1	0	0	0	0	0	0	0	0	4	0	62	610	0	0	0	0	0	0	0	0	0	0	0	0	0	0	0	0	0	0	0	0	0	0	33	0	0	0	0	0	0	0	27
0	0	4	0	0	3	0	0	0	0	0	10	4	0	0	0	0	0	10478	0	0	0	0	0	0	0	0	0	0	0	0	0	0	0	0	14	0	90	7	4	0	20	3	0	0	0	0	0	0	0
0	0	3	0	0	55	4	0	0	0	0	0	0	0	0	0	0	63	12793	0	0	0	0	0	0	0	0	0	0	0	0	0	0	0	0	0	0	0	0	0	0	0	0	0	0	0	0	0	0	0
0	0	1	0	0	2	1	0	0	0	0	0	0	0	0	0	0	0	722	0	0	0	0	0	0	0	0	0	0	0	0	0	0	0	0	0	0	0	0	0	0	0	0	0	0	0	0	0	0	0
0	0	3	0	0	752	0	0	0	0	0	0	0	0	0	3	0	0	3650	0	0	0	0	0	0	0	0	0	0	0	0	0	0	0	0	0	0	9	9	0	0	0	0	0	0	0	0	0	0	0
0	0	2	0	0	10	0	0	0	0	0	0	0	0	0	0	0	0	6090	0	0	0	0	0	0	0	0	0	0	0	0	0	0	0	0	0	0	0	0	0	0	0	0	0	0	0	0	0	0	0
1	0	2	0	0	8	586	0	0	0	0	0	0	0	0	0	0	10260	6957	0	0	0	0	0	0	0	0	0	0	0	0	0	0	0	0	0	0	0	0	0	0	0	0	0	0	0	0	0	0	0
0	0	1	0	0	0	3	0	0	0	0	0	0	0	0	0	0	25	2801	0	0	0	0	0	0	0	0	0	0	0	0	0	0	0	0	0	0	0	0	0	0	0	0	0	0	0	0	0	0	0
0	0	1	0	0	2	0	0	0	0	0	0	0	0	0	0	0	0	7274	0	0	0	0	0	0	0	0	0	0	0	0	0	0	0	0	0	0	0	0	0	0	0	0	0	0	0	0	0	0	0
0	0	0	0	0	0	250	0	0	0	0	0	0	0	0	0	0	3567	5327	0	0	0	0	0	0	0	0	0	0	0	0	0	0	0	0	1	0	5	0	0	0	0	0	0	0	0	0	0	0	0
0	0	1	0	0	8	112	0	0	0	0	0	0	0	0	0	0	781	243	0	0	0	0	0	0	0	0	0	0	0	0	0	0	0	0	0	0	4	0	0	0	0	0	0	0	0	0	0	0	0
0	0	1	0	0	13	137	0	0	0	0	2	0	0	0	0	0	708	18747	0	0	0	0	0	0	0	0	0	0	0	0	0	0	0	0	10	0	244	26	1	0	137	14	0	0	0	0	0	0	7
0	0	0	0	0	0	0	0	0	0	0	1	0	0	0	0	0	0	0	0	0	0	0	0	0	0	0	0	0	0	0	0	0	0	0	7	0	0	0	0	0	0	0	0	0	0	0	0	0	0
0	0	1	0	0	0	1	0	0	0	0	0	0	0	0	4	0	62	610	0	0	0	0	0	0	0	0	0	0	0	0	0	0	0	0	0	0	0	0	0	0	33	0	0	0	0	0	0	0	27
0	0	0	0	0	0	0	0	0	0	0	0	0	0	0	0	0	0	0	0	0	0	0	0	0	0	0	0	0	0	0	0	0	0	0	2	0	0	0	0	0	0	0	0	0	0	0	0	0	0
0	0	3	0	0	6	0	0	0	0	0	0	0	0	0	0	0	0	27664	0	0	0	0	0	0	0	0	0	0	0	0	0	0	0	0	0	0	0	0	0	0	0	0	0	0	0	0	0	0	0
0	0	1	0	0	39	0	0	0	0	0	0	0	0	0	0	0	0	3675	0	0	0	0	0	0	0	0	0	0	0	0	0	0	0	0	0	0	0	0	0	0	0	0	0	0	0	0	0	0	0
0	0	2	0	0	126	0	0	0	0	0	0	0	0	0	0	0	0	30014	0	0	0	0	0	0	0	0	0	0	0	0	0	0	0	0	0	0	0	0	0	0	0	0	0	0	0	0	0	0	0
0	0	11	0	0	12	0	0	0	0	0	0	0	0	0	0	0	0	43682	0	0	0	0	0	0	0	0	0	0	0	0	0	0	0	0	0	0	0	0	0	0	0	0	0	0	0	0	0	0	0
1	0	9	0	0	15	14250	0	0	0	0	82	9	0	0	27	0	209386	239979	0	0	0	0	0	0	0	0	0	0	0	0	0	0	0	0	12	0	2342	132	8	0	153	13	0	0	0	0	0	0	36
0	0	1	0	0	47	3	0	0	0	0	0	0	0	0	0	0	25	2905	0	0	0	0	0	0	0	0	0	0	0	0	0	0	0	0	0	0	0	0	0	0	0	0	0	0	0	0	0	0	0
0	0	0	0	0	0	8	0	0	0	0	0	0	0	0	0	0	270	115	0	0	0	0	0	0	0	0	0	0	0	0	0	0	0	0	0	0	0	0	0	0	1	0	0	0	0	0	0	0	0
0	0	1	0	0	14	8	0	0	0	0	0	0	0	0	0	0	164	8340	0	0	0	0	0	0	0	0	0	0	0	0	0	0	0	0	0	0	0	0	0	0	0	0	0	0	0	0	0	0	0
0	0	0	0	0	1	0	0	0	0	0	0	0	0	0	0	0	0	76	0	0	0	0	0	0	0	0	0	0	0	0	0	0	0	0	0	0	0	0	0	0	0	0	0	0	0	0	0	0	0
0	0	0	0	0	0	0	0	0	0	0	0	0	0	0	2	0	0	0	0	0	0	0	0	0	0	0	0	0	0	0	0	0	0	0	1	0	2	0	0	0	0	0	0	0	0	0	0	0	0
0	0	0	0	0	0	163	9	0	0	1	4	0	0	0	170	0	3108	399	0	0	0	0	1	0	4	33	0	0	0	0	10	0	13	235	15	0	170	6	1	0	0	0	0	0	0	0	0	0	0
0	0	1	0	0	19	0	0	0	0	0	0	0	0	0	0	0	0	1553	0	0	0	0	0	0	0	0	0	0	0	0	0	0	0	0	0	0	0	0	0	0	0	0	1	0	1	0	0	0	0
0	0	2	0	0	149	0	0	0	0	0	0	0	0	0	0	0	0	2496	0	0	0	0	0	0	0	0	0	0	0	0	0	0	0	0	0	0	0	0	0	0	0	0	0	0	0	0	0	0	0
0	0	0	0	0	0	23	0	0	0	0	0	0	0	0	0	0	318	24	0	0	0	0	0	0	0	0	0	0	0	0	0	0	0	0	10	0	0	8	0	0	0	0	0	0	0	0	5	0	0
0	0	1	0	0	0	0	0	0	0	0	0	0	0	0	0	0	0	1553	0	0	0	0	0	0	0	0	0	0	0	0	0	0	0	0	0	0	0	0	0	0	0	0	1	0	1	0	0	0	0
0	0	2	0	0	46	0	0	0	0	0	0	0	0	0	0	0	0	19066	0	0	0	0	0	0	0	0	0	0	0	0	0	0	0	0	0	0	0	0	0	0	0	0	0	0	0	0	0	0	0
0	0	3	0	0	0	0	0	0	0	0	0	0	0	0	0	0	0	8671	0	0	0	0	0	0	0	0	0	0	0	0	0	0	0	0	0	0	0	0	0	0	0	0	0	0	0	0	0	0	0
0	0	1	0	0	9	6	0	0	0	0	0	0	0	0	0	0	48	3963	0	0	0	0	0	0	0	0	0	0	0	0	0	0	0	0	0	0	0	0	0	0	0	0	0	0	0	0	4	0	9
0	0	4	0	0	38	85	0	0	0	0	0	0	0	0	0	0	1402	3493	0	0	0	0	0	0	0	0	0	0	0	0	0	0	0	0	0	0	0	0	0	0	320	0	0	0	0	0	0	0	109
0	0	4	0	0	55	0	0	0	0	0	0	0	0	0	0	2	0	3890	0	0	0	0	0	0	0	0	0	0	0	0	0	0	0	0	0	0	0	0	0	0	0	0	0	0	0	0	0	0	0
0	0	4	0	0	32	7	0	0	0	0	0	0	0	0	0	0	97	3166	0	0	0	0	0	0	0	0	0	0	0	0	0	0	0	0	0	0	0	0	0	0	321	0	0	0	0	0	0	0	77
0	0	1	0	0	21	0	0	0	0	0	0	0	0	0	0	0	0	3227	0	0	0	0	0	0	0	0	0	0	0	0	0	0	0	0	0	0	0	0	0	0	0	0	0	0	0	0	0	0	0
0	0	2	0	0	0	0	0	0	0	0	0	0	0	0	0	0	0	27161	0	0	0	0	0	0	0	0	0	0	0	0	0	0	0	0	0	0	0	0	0	0	0	0	0	0	0	0	0	0	0
0	0	1	0	0	5	6	0	0	0	0	0	0	0	0	0	0	221	1043	0	0	0	0	0	0	0	0	0	0	0	0	0	0	0	0	0	0	0	0	0	0	0	0	0	0	0	0	0	0	2
0	0	2	0	0	286	4	0	0	0	0	0	0	0	0	0	0	28	3543	0	0	0	0	0	0	0	0	0	0	0	0	0	0	0	0	0	0	726	133	7	0	333	184	0	0	0	0	0	0	0
0	0	2	0	0	4	0	0	0	0	0	0	0	0	0	0	0	0	18668	0	0	0	0	0	0	0	0	0	0	0	0	0	0	0	0	0	0	0	0	0	0	0	0	0	0	0	0	0	0	0
0	0	1	0	0	38	3	0	0	0	0	0	0	0	0	0	0	137	6458	0	0	0	0	0	0	0	0	0	0	0	0	0	0	0	0	0	0	0	0	0	0	0	0	0	0	0	0	0	0	0
0	0	1	0	0	1	1	0	0	0	0	0	0	0	0	0	0	0	2242	0	0	0	0	0	0	0	0	0	0	0	0	0	0	0	0	0	0	0	0	0	0	0	0	0	0	0	0	0	0	0
0	0	0	0	0	0	0	0	0	0	0	0	0	0	0	0	0	0	109	0	0	0	0	0	0	0	0	0	0	0	0	0	0	0	0	0	0	0	0	0	0	0	0	0	0	0	0	0	0	0
0	0	1	0	0	0	2	0	0	0	0	0	0	0	0	0	0	24	459	0	0	0	0	0	0	0	0	0	0	0	0	0	0	0	0	0	0	0	0	0	0	0	0	0	0	0	0	0	0	0
0	0	4	0	0	28	0	0	0	0	0	10	4	0	0	0	0	0	10478	0	0	0	0	0	0	0	0	0	0	0	0	0	0	0	0	14	0	90	70	4	0	20	28	0	0	0	0	0	0	0
0	0	2	0	0	30	0	0	0	0	0	0	0	0	0	0	0	1	18720	0	0	0	0	0	0	0	0	0	0	0	0	0	0	0	0	1	0	6	13	0	0	0	0	0	0	0	0	0	0	0
0	0	0	0	0	0	0	0	0	0	0	0	0	0	0	0	0	0	1	0	0	0	0	0	0	0	0	0	0	0	0	0	0	0	0	0	0	0	0	0	0	0	0	0	0	0	0	0	0	0
0	0	1	0	0	33	0	0	0	0	0	0	0	0	0	0	0	0	6918	0	0	0	0	0	0	0	0	0	0	0	0	0	0	0	0	0	0	0	0	0	0	0	0	0	0	0	0	0	0	0
0	0	2	0	0	58	0	0	0	0	0	0	0	0	0	0	0	0	1472	0	0	0	0	0	0	0	0	0	0	0	0	0	0	0	0	0	0	0	0	0	0	0	0	0	0	0	0	0	0	0
0	0	2	0	0	8	1	0	0	0	0	0	14	0	0	3	0	0	3017	0	0	0	0	0	0	0	0	0	0	0	0	0	0	0	0	0	0	0	0	6	0	7	49	0	0	0	0	1	0	2
0	0	0	0	0	0	0	0	0	0	0	1	0	0	0	0	0	0	0	0	0	0	0	0	0	0	0	0	0	0	0	0	0	0	0	7	0	0	0	0	0	0	0	0	0	0	0	0	0	0
0	0	0	0	0	0	0	0	0	0	0	1	0	0	0	0	0	0	9	0	0	0	0	0	0	0	0	0	0	0	0	0	0	0	0	2	0	0	9	0	0	0	14	0	0	0	0	0	0	0
0	0	1	0	0	28	0	0	0	0	0	0	0	0	0	0	0	0	5356	0	0	0	0	0	0	0	0	0	0	0	0	0	0	0	0	0	0	0	0	0	0	0	0	0	0	0	0	0	0	0
0	0	0	0	0	0	0	0	0	0	0	0	0	0	0	3	0	0	0	0	0	0	0	0	0	0	0	0	0	0	0	0	0	0	0	4	0	0	0	0	0	0	0	0	0	0	0	0	0	0
0	0	0	0	0	0	3	0	0	0	0	0	0	0	0	0	0	210	895	0	0	0	0	0	0	0	0	0	0	0	0	0	0	0	0	0	0	0	0	0	0	0	0	0	0	0	0	0	0	0
0	0	2	0	0	85	7	0	0	0	0	0	0	0	0	0	0	22	39492	0	0	0	0	0	0	0	0	0	0	0	0	0	0	0	0	0	0	0	0	0	0	0	0	0	0	0	0	0	0	0
0	0	1	0	0	2	0	0	0	0	0	3	1	0	0	0	0	0	2954	0	0	0	0	0	0	0	0	0	0	0	0	0	0	0	0	0	0	22	6	0	0	5	2	0	0	0	0	0	0	0
0	0	3	0	0	23	0	0	0	0	0	0	0	0	0	0	0	1	28064	0	0	0	0	0	0	0	0	0	0	0	0	0	0	0	0	0	0	0	0	0	0	4	0	0	0	0	0	0	0	0
0	0	3	0	0	25	1	0	0	0	0	7	0	0	0	0	0	32	28060	0	0	0	0	0	0	0	0	0	0	0	0	0	0	0	0	8	0	74	60	0	0	0	0	0	0	0	0	0	0	0
0	0	1	0	0	2	4	0	0	0	0	1	0	0	0	0	0	64	1830	0	0	0	0	0	0	0	0	0	0	0	0	0	0	0	0	1	0	88	3	0	0	2	0	0	0	0	0	0	0	0
0	0	3	0	0	0	0	0	0	0	0	1	0	0	0	0	0	1	28349	0	0	0	0	0	0	0	0	0	0	0	0	0	0	0	0	6	0	62	0	0	0	0	0	0	0	0	0	0	0	0
0	0	1	0	0	3	0	0	0	0	0	0	0	0	0	0	0	0	2158	0	0	0	0	0	0	0	0	0	0	0	0	0	0	0	0	0	0	0	0	0	0	0	0	0	0	0	0	0	0	0
1	0	0	0	0	1	1	0	0	0	0	0	1	0	0	0	0	18	0	0	0	0	0	0	0	0	0	0	0	0	0	0	0	0	0	0	0	0	0	5	0	142	8	0	0	0	0	0	0	0
0	0	0	0	0	0	0	0	0	0	0	0	0	0	0	0	0	0	0	0	0	0	0	0	0	0	0	0	0	0	0	0	0	0	0	0	0	0	0	0	0	0	0	0	0	0	0	0	0	0
0	0	5	0	0	3	0	0	0	0	0	1	1	0	0	6	0	0	15361	0	0	0	0	0	0	0	0	0	0	0	0	0	0	0	0	13	0	1411	0	1	0	114	0	0	0	0	0	0	0	0
0	0	2	0	0	43	2	0	0	0	0	0	0	0	0	7	0	44	6983	0	0	0	0	0	0	0	0	0	0	0	0	0	0	0	0	6	0	645	20	0	0	0	0	0	0	0	0	0	0	0
0	0	0	0	0	0	1	0	0	0	0	0	0	0	0	6	0	10	63	0	0	0	0	0	0	0	0	0	0	0	0	0	0	0	0	0	0	0	0	0	0	2	0	0	0	0	0	0	0	0
0	0	1	0	0	2	0	0	0	0	0	0	0	0	0	4	0	0	611	0	0	0	0	0	0	0	0	0	0	0	0	0	0	0	0	0	0	0	0	0	0	0	0	0	0	0	0	0	0	44
0	0	4	0	0	13	0	0	0	0	0	0	0	0	0	0	0	0	21541	0	0	0	0	0	0	0	0	0	0	0	0	0	0	0	0	0	0	0	0	0	0	0	0	0	0	0	0	0	0	0
0	0	2	0	0	5	3	0	0	0	0	0	0	0	0	0	0	28	955	0	0	0	0	0	0	0	0	0	0	0	0	0	0	0	0	0	0	0	0	0	0	0	0	0	0	0	0	0	0	0
0	0	40	0	0	0	0	0	0	0	0	0	0	0	0	0	0	0	28345	0	0	0	0	0	0	0	0	0	0	0	0	0	0	0	0	0	0	0	0	0	0	0	0	0	0	0	0	0	0	0
0	1	1	0	7	7	1	0	0	0	0	0	0	0	0	470	0	3	470	0	0	0	0	0	0	0	0	0	0	0	0	0	0	0	0	1	0	0	0	0	0	0	0	0	0	0	0	0	0	0
0	0	2	0	0	106	8	0	0	0	0	0	0	0	0	0	0	168	10377	0	0	0	0	0	0	0	0	0	0	0	0	0	0	0	0	0	0	0	0	0	0	0	0	0	0	0	0	0	0	0
0	0	1	0	0	20	0	0	0	0	0	0	0	0	0	0	0	0	4870	0	0	0	0	0	0	0	0	0	0	0	0	0	0	0	0	0	0	0	0	0	0	0	0	0	0	0	0	0	0	0
0	0	1	0	0	0	8	0	0	0	0	0	0	0	0	0	0	164	8340	0	0	0	0	0	0	0	0	0	0	0	0	0	0	0	0	0	0	0	0	0	0	0	0	0	0	0	0	0	0	0
0	0	2	0	0	12	0	0	0	0	0	0	0	0	0	0	0	0	19349	0	0	0	0	0	0	0	0	0	0	0	0	0	0	0	0	0	0	0	0	0	0	0	0	0	0	0	0	0	0	0
0	0	0	0	0	6	0	0	0	0	0	2	1	0	0	3	0	0	42	0	0	0	0	0	0	0	0	0	0	0	0	0	0	0	0	17	0	3	17	8	0	2	11	0	0	0	0	0	0	0
0	0	2	0	0	14	0	0	0	0	0	0	0	0	0	0	0	0	18668	0	0	0	0	0	0	0	0	0	0	0	0	0	0	0	0	0	0	0	0	0	0	0	0	0	0	0	0	0	0	0
0	0	2	0	0	176	47	0	0	0	0	0	8	0	0	129	0	3042	2919	0	0	0	0	0	0	0	0	0	0	0	0	0	0	0	0	0	0	0	0	17	0	40	736	0	0	0	0	0	0	0
0	0	2	0	0	286	2	0	0	0	0	0	0	0	0	0	0	11	3549	0	0	0	0	0	0	0	0	0	0	0	0	0	0	0	0	0	0	355	74	2	0	42	0	0	0	0	0	0	0	0
0	0	1	0	0	66	8	0	0	0	0	0	0	0	0	0	0	164	8340	0	0	0	0	0	0	0	0	0	0	0	0	0	0	0	0	0	0	0	0	0	0	0	0	0	0	0	0	0	0	0
0	0	1	0	0	0	0	0	0	0	0	0	0	0	0	0	0	0	620	0	0	0	0	0	0	0	0	0	0	0	0	0	0	0	0	0	0	0	0	0	0	0	0	0	0	0	0	0	0	0
0	0	2	0	0	24	8	0	0	0	0	0	0	0	0	0	0	165	8809	0	0	0	0	0	0	0	0	0	0	0	0	0	0	0	0	0	0	0	0	0	0	0	0	0	0	0	0	0	0	0
0	0	1	0	0	5	112	0	0	0	0	0	0	0	0	0	0	781	243	0	0	0	0	0	0	0	0	0	0	0	0	0	0	0	0	0	0	4	0	0	0	0	0	0	0	0	0	0	0	0
0	0	1	0	0	23	1	0	0	0	0	0	0	0	0	0	0	0	2242	0	0	0	0	0	0	0	0	0	0	0	0	0	0	0	0	0	0	0	0	0	0	0	0	0	0	0	0	0	0	0
0	0	1	0	0	8	8	0	0	0	0	0	0	0	0	0	0	164	8340	0	0	0	0	0	0	0	0	0	0	0	0	0	0	0	0	0	0	0	0	0	0	0	0	0	0	0	0	0	0	0
0	0	2	0	0	68	0	0	0	0	0	0	0	0	0	0	0	0	5721	0	0	0	0	0	0	0	0	0	0	0	0	0	0	0	0	0	0	0	0	0	0	0	0	0	0	0	0	0	0	0
0	0	1	0	0	4	0	0	0	0	0	3	1	0	0	0	0	0	2954	0	0	0	0	0	0	0	0	0	0	0	0	0	0	0	0	0	0	22	12	0	0	5	4	0	0	0	0	0	0	0
3	0	0	0	0	81	7	0	0	0	0	0	0	0	0	0	0	56	355	0	0	0	0	0	0	0	0	0	0	0	0	0	0	0	0	0	0	0	145	0	0	0	0	0	0	0	2	0	0	0
0	0	8	0	0	27	21	0	0	0	0	0	0	0	0	0	0	55	144278	0	0	0	0	0	0	0	0	0	0	0	0	0	0	0	0	0	0	0	0	0	0	0	0	0	0	0	0	0	0	0
0	0	1	0	0	7	6	0	0	0	0	0	0	0	0	0	0	221	1043	0	0	0	0	0	0	0	0	0	0	0	0	0	0	0	0	0	0	0	0	0	0	0	0	0	0	0	0	0	0	2
0	0	2	0	0	2	0	0	0	0	0	1	0	0	0	0	0	1	19683	0	0	0	0	0	0	0	0	0	0	0	0	0	0	0	0	5	0	5	1	0	0	0	0	0	0	0	0	0	0	0
0	0	0	0	0	0	0	0	2	0	0	0	0	0	0	0	0	0	0	0	0	37	11	0	0	0	0	0	0	0	0	0	0	0	0	0	0	0	1	0	0	0	0	0	0	0	0	0	0	0
0	0	1	0	0	1	0	0	0	0	0	0	0	0	0	0	0	0	1193	0	0	0	0	0	0	0	0	0	0	0	0	0	0	0	0	0	0	0	0	0	0	0	0	0	0	0	0	0	0	4
0	0	0	0	0	0	0	0	0	0	0	0	0	0	0	0	0	0	0	0	0	0	0	0	0	0	0	0	0	0	0	0	0	0	0	0	0	0	1	0	0	0	0	0	0	0	0	0	0	0
0	0	1	0	0	65	3	0	0	0	0	0	0	0	0	0	0	25	2801	0	0	0	0	0	0	0	0	0	0	0	0	0	0	0	0	0	0	0	0	0	0	0	0	0	0	0	0	0	0	0
0	0	2	0	0	44	0	0	0	0	0	0	0	0	0	0	0	0	9029	0	0	0	0	0	0	0	0	0	0	0	0	0	0	0	0	0	0	0	0	0	0	0	0	0	0	0	0	0	0	0
0	0	3	0	0	0	0	0	0	0	0	7	3	0	0	0	0	0	8671	0	0	0	0	0	0	0	0	0	0	0	0	0	0	0	0	8	0	68	0	2	0	15	0	0	0	0	0	0	0	0
0	0	7	0	0	12	0	0	0	0	0	0	0	0	0	0	0	0	36349	0	0	0	0	0	0	0	0	0	0	0	0	0	0	0	0	0	0	0	0	0	0	0	0	0	0	0	0	0	0	0
0	0	3	0	0	166	0	0	0	0	0	0	0	0	0	0	0	0	43683	0	0	0	0	0	0	0	0	0	0	0	0	0	0	0	0	0	0	0	0	0	0	0	0	0	0	0	0	0	0	0
0	0	3	0	0	18	0	0	0	0	0	0	0	0	0	0	0	0	27664	0	0	0	0	0	0	0	0	0	0	0	0	0	0	0	0	0	0	0	0	0	0	0	0	0	0	0	0	0	0	0
0	0	3	0	0	47	0	0	0	0	0	0	0	0	0	0	0	0	27664	0	0	0	0	0	0	0	0	0	0	0	0	0	0	0	0	0	0	0	0	0	0	0	0	0	0	0	0	0	0	0
0	0	1	0	0	8	4	0	0	0	0	0	0	0	0	0	0	39	2175	0	0	0	0	0	0	0	0	0	0	0	0	0	0	0	0	0	0	0	0	0	0	0	0	0	0	0	0	0	0	0
0	0	2	0	0	66	0	0	0	0	0	0	0	0	0	0	0	0	2497	0	0	0	0	0	0	0	0	0	0	0	0	0	0	0	0	0	0	0	0	0	0	0	0	0	0	0	0	0	0	0
0	0	1	0	0	6	421	0	0	0	0	0	0	0	0	0	0	7718	4025	0	0	0	0	0	0	0	0	0	0	0	0	0	0	0	0	0	0	0	0	0	0	0	0	0	0	0	0	0	0	0
0	0	2	0	0	40	2	0	0	0	0	0	0	0	0	0	0	35	9124	0	0	0	0	0	0	0	0	0	0	0	0	0	0	0	0	0	0	0	0	0	0	0	0	0	0	0	0	0	0	0
0	0	1	0	0	3	8	0	0	0	0	0	0	0	0	0	0	164	8340	0	0	0	0	0	0	0	0	0	0	0	0	0	0	0	0	0	0	0	0	0	0	0	0	0	0	0	0	0	0	0
0	0	1	0	0	21	0	0	0	0	0	0	0	0	0	0	0	0	113	0	0	0	0	0	0	0	0	0	0	0	0	0	0	0	0	0	0	0	0	0	0	0	0	0	0	0	0	0	0	0
0	0	2	0	0	44	2	0	0	0	0	0	0	0	0	0	0	47	9026	0	0	0	0	0	0	0	0	0	0	0	0	0	0	0	0	0	0	0	0	0	0	0	0	0	0	0	0	0	0	0
0	0	1	0	0	7	0	0	0	0	0	3	1	0	0	0	0	0	2954	0	0	0	0	0	0	0	0	0	0	0	0	0	0	0	0	0	0	22	21	0	0	5	7	0	0	0	0	0	0	0
0	0	1	0	0	14	0	0	0	0	0	0	0	0	0	0	0	0	923	0	0	0	0	0	0	0	0	0	0	0	0	0	0	0	0	0	0	0	0	0	0	0	0	0	0	1	0	0	0	0
0	0	1	0	0	7	199	0	0	0	0	2	2	0	0	0	0	1440	5371	0	0	0	0	0	0	0	0	0	0	0	0	0	0	0	0	0	0	198	16	0	0	133	12	0	0	0	0	0	0	0
0	0	1	0	0	16	8	0	0	0	0	0	0	0	0	0	0	164	8340	0	0	0	0	0	0	0	0	0	0	0	0	0	0	0	0	0	0	0	0	0	0	0	0	0	0	0	0	0	0	0
0	0	3	0	0	38	0	0	0	0	0	7	3	0	0	0	0	0	8671	0	0	0	0	0	0	0	0	0	0	0	0	0	0	0	0	8	0	68	111	2	0	15	37	0	0	0	0	0	0	0
0	0	9	0	0	0	46	0	0	0	0	6	0	2	0	173	0	268	13095	0	0	0	0	0	0	0	0	0	0	0	0	0	0	0	0	30	0	854	0	26	0	296	0	0	0	0	0	22	0	232
0	0	1	0	0	16	0	0	0	0	0	0	0	0	0	0	0	0	97	0	0	0	0	0	0	0	0	0	0	0	0	0	0	0	0	0	0	0	0	0	0	0	0	1	0	0	0	0	0	0
0	0	7	0	0	108	0	0	0	0	0	0	0	0	0	0	0	0	4094	0	0	0	0	0	0	0	0	0	0	0	0	0	0	0	0	0	0	0	0	0	0	0	0	0	0	0	0	0	0	20
0	0	3	0	0	6	0	0	0	0	0	7	3	0	0	0	0	0	8671	0	0	0	0	0	0	0	0	0	0	0	0	0	0	0	0	8	0	68	14	2	0	15	6	0	0	0	0	0	0	0
0	0	3	0	0	73	0	0	0	0	0	0	0	0	0	0	0	0	12799	0	0	0	0	0	0	0	0	0	0	0	0	0	0	0	0	0	0	0	0	0	0	0	0	0	0	0	0	0	0	0
0	0	3	0	0	20	0	0	0	0	0	0	0	0	0	0	0	0	28010	0	0	0	0	0	0	0	0	0	0	0	0	0	0	0	0	0	0	2	0	0	0	0	0	0	0	0	0	0	0	1
0	0	2	0	0	170	47	0	0	0	0	0	8	0	0	129	0	3042	2919	0	0	0	0	0	0	0	0	0	0	0	0	0	0	0	0	0	0	0	0	17	0	40	712	0	0	0	0	0	0	0
0	0	2	0	0	0	301	0	0	0	0	29	0	0	0	5	0	1038	6432	0	0	0	0	0	0	0	0	0	0	0	0	0	0	0	0	2	0	278	0	0	0	0	0	0	0	0	0	0	0	0
0	0	3	0	0	60	0	0	0	0	0	0	0	0	0	0	0	0	27664	0	0	0	0	0	0	0	0	0	0	0	0	0	0	0	0	0	0	0	0	0	0	0	0	0	0	0	0	0	0	0
0	0	6	0	0	9	0	0	0	0	0	0	0	0	0	0	0	0	3202	0	0	0	0	0	0	0	0	0	0	0	0	0	0	0	0	0	0	0	0	0	0	0	0	0	0	0	0	0	0	15
0	0	2	0	0	26	0	0	0	0	0	0	0	0	0	0	0	0	18668	0	0	0	0	0	0	0	0	0	0	0	0	0	0	0	0	0	0	0	0	0	0	0	0	0	0	0	0	0	0	0
0	0	2	0	0	0	7	0	0	0	0	3	53	0	0	8	0	2	3133	0	0	0	0	0	0	0	0	0	0	0	0	0	0	0	0	9	0	558	0	164	0	1216	44	0	0	0	0	4	0	14
0	0	1	0	0	6	0	0	0	0	0	3	1	0	0	0	0	0	2954	0	0	0	0	0	0	0	0	0	0	0	0	0	0	0	0	0	0	22	18	0	0	5	6	0	0	0	0	0	0	0
0	0	1	0	0	78	0	0	0	0	0	0	0	0	0	1	0	0	428	0	0	0	0	0	0	0	0	0	0	0	0	0	0	0	0	0	0	0	0	0	0	0	0	0	0	0	0	0	0	0
0	0	1	0	0	22	1	0	0	0	0	0	0	0	0	0	0	3	3785	0	0	0	0	0	0	0	0	0	0	0	0	0	0	0	0	0	0	0	0	0	0	0	0	0	0	0	0	0	0	0
0	0	1	0	0	1	2	0	0	0	0	0	0	0	0	0	0	0	4385	0	0	0	0	0	0	0	0	0	0	0	0	0	0	0	0	0	0	0	0	0	0	0	0	0	0	0	0	0	0	0
0	0	3	0	0	3	0	0	0	0	0	0	0	0	0	0	0	0	28061	0	0	0	0	0	0	0	0	0	0	0	0	0	0	0	0	0	0	0	0	0	0	0	0	0	0	0	0	0	0	0
0	0	2	0	0	62	0	0	0	0	0	0	0	0	0	0	0	0	2496	0	0	0	0	0	0	0	0	0	0	0	0	0	0	0	0	0	0	0	0	0	0	0	0	0	0	0	0	0	0	0
0	0	0	0	0	0	0	1	0	0	0	0	2	0	0	3	0	0	0	0	0	0	0	0	0	0	0	0	0	0	0	4	0	16	15	0	0	0	0	19	21	3	20	0	0	0	0	0	0	0
0	0	0	0	0	0	1	0	0	0	0	0	0	0	0	16	0	1	2	0	0	0	0	0	0	0	0	0	0	0	0	0	0	0	0	0	0	5	0	0	0	0	0	0	0	0	0	0	0	0
0	0	2	0	0	27	0	0	0	0	0	0	0	0	0	0	0	0	19349	0	0	0	0	0	0	0	0	0	0	0	0	0	0	0	0	0	0	0	0	0	0	0	0	0	0	0	0	0	0	0
0	0	2	0	0	311	0	0	0	0	0	0	0	0	0	0	0	0	2497	0	0	0	0	0	0	0	0	0	0	0	0	0	0	0	0	0	0	0	0	0	0	0	0	0	0	0	0	0	0	0
0	0	0	0	0	0	1	0	0	0	0	0	0	0	0	0	0	0	0	0	0	0	0	0	0	0	0	0	0	0	0	0	0	0	0	13	0	0	0	0	0	0	0	0	0	0	0	0	0	0
0	0	4	0	0	8	1975	0	0	0	0	15	3	2	0	123	0	13234	18856	0	0	0	0	0	0	0	0	0	0	0	0	0	0	0	0	5	0	133	32	0	0	37	6	0	0	0	0	0	0	46
0	0	4	0	0	19	8	0	0	0	0	0	0	0	0	0	0	196	16478	0	0	0	0	0	0	0	0	0	0	0	0	0	0	0	0	0	0	0	0	0	0	0	0	0	0	0	0	0	0	0
0	0	2	0	0	6	0	0	0	0	0	0	0	0	0	0	0	0	18668	0	0	0	0	0	0	0	0	0	0	0	0	0	0	0	0	0	0	0	0	0	0	0	0	0	0	0	0	0	0	0
0	0	1	0	0	0	0	0	0	0	0	0	0	0	0	0	0	0	1553	0	0	0	0	0	0	0	0	0	0	0	0	0	0	0	0	0	0	0	0	0	0	0	0	1	0	1	0	0	0	0
0	0	2	0	0	2	0	0	0	0	0	0	0	0	0	0	0	3	7541	0	0	0	0	0	0	0	0	0	0	0	0	0	0	0	0	0	0	0	0	0	0	0	0	0	0	0	0	0	0	0
0	0	1	0	0	6	0	0	0	0	0	9	0	0	0	0	0	0	566	0	0	0	0	0	0	0	0	0	0	0	0	0	0	0	0	0	0	48	54	0	0	0	0	0	0	0	0	0	0	0
0	0	2	0	0	255	0	0	0	0	0	0	0	0	0	0	0	0	6049	0	0	0	0	0	0	0	0	0	0	0	0	0	0	0	0	0	0	0	0	0	0	0	0	0	0	0	0	0	0	0
0	0	0	0	0	0	0	0	0	0	0	0	0	0	0	0	0	0	4	0	0	0	0	0	0	0	0	0	0	0	0	0	0	0	0	12	0	0	0	0	0	0	0	0	0	0	0	2	0	0
0	0	1	0	0	32	0	0	0	0	0	0	0	0	0	0	0	0	1553	0	0	0	0	0	0	0	0	0	0	0	0	0	0	0	0	0	0	0	0	0	0	0	0	1	0	1	0	0	0	0
0	0	9	0	0	743	5	0	0	0	0	18	0	0	0	22	0	38	14350	0	0	0	0	0	0	0	0	0	0	0	0	0	0	0	0	106	0	3484	621	0	0	0	0	0	0	0	0	0	0	0
0	0	7	0	0	57	0	0	0	0	0	0	0	0	0	0	0	0	22608	0	0	0	0	0	0	0	0	0	0	0	0	0	0	0	0	3	0	56	0	1	0	98	0	0	0	0	0	1	0	14
0	0	3	0	0	54	0	0	0	0	0	1	0	0	0	0	0	1	27825	0	0	0	0	0	0	0	0	0	0	0	0	0	0	0	0	8	0	59	18	0	0	0	0	0	0	0	0	0	0	0
0	0	1	0	0	14	144	0	0	0	0	13	0	0	0	3	0	518	4243	0	0	0	0	0	0	0	0	0	0	0	0	0	0	0	0	1	0	137	184	0	0	0	0	0	0	0	0	0	0	0
0	0	1	0	0	15	1	0	0	0	0	0	0	0	0	4	0	62	610	0	0	0	0	0	0	0	0	0	0	0	0	0	0	0	0	0	0	0	0	0	0	33	0	0	0	0	0	0	0	27
0	0	1	0	0	2	0	0	0	0	0	0	0	0	0	0	0	0	118	0	0	0	0	0	0	0	0	0	0	0	0	0	0	0	0	0	0	1	1	0	0	0	0	0	0	0	0	0	0	0
0	0	3	0	0	3	0	0	0	0	0	0	0	0	0	0	0	0	27664	0	0	0	0	0	0	0	0	0	0	0	0	0	0	0	0	0	0	0	0	0	0	0	0	0	0	0	0	0	0	0
0	0	2	0	0	6	0	0	0	0	0	0	0	0	0	0	0	0	18668	0	0	0	0	0	0	0	0	0	0	0	0	0	0	0	0	0	0	0	0	0	0	0	0	0	0	0	0	0	0	0
0	0	3	0	0	12	1	0	0	0	0	0	0	0	0	0	0	0	10496	0	0	0	0	0	0	0	0	0	0	0	0	0	0	0	0	0	0	0	0	0	0	0	0	0	0	0	0	0	0	0
0	0	1	0	0	1	8	3	0	0	0	0	0	0	0	0	0	3	567	0	0	0	0	0	0	7	0	0	0	0	0	0	0	33	7	0	0	0	0	0	0	0	0	0	0	0	0	0	0	0
0	0	3	0	0	124	0	0	0	0	0	0	0	0	0	0	0	0	5879	0	0	0	0	0	0	0	0	0	0	0	0	0	0	0	0	0	0	0	0	0	0	0	0	0	0	0	0	0	0	0
0	0	3	0	0	4	67	0	0	0	0	0	0	0	0	0	0	1133	2794	0	0	0	0	0	0	0	0	0	0	0	0	0	0	0	0	0	0	0	0	0	0	251	0	0	0	0	0	0	0	87
0	2	0	0	16	0	322	0	0	0	0	4	6	0	0	1338	0	1670	0	0	0	0	0	0	0	0	0	0	0	0	0	0	0	0	0	19	0	26	32	21	0	8	48	0	0	0	0	6	0	11
0	0	1	0	0	4	1	0	0	0	0	0	0	0	0	4	0	62	610	0	0	0	0	0	0	0	0	0	0	0	0	0	0	0	0	0	0	0	0	0	0	33	0	0	0	0	0	0	0	27
0	0	3	0	0	63	0	0	0	0	0	0	0	0	0	0	0	0	27739	0	0	0	0	0	0	0	0	0	0	0	0	0	0	0	0	0	0	0	0	0	0	0	0	0	0	0	0	0	0	0
0	0	3	0	0	47	0	0	0	0	0	0	0	0	0	0	0	0	27664	0	0	0	0	0	0	0	0	0	0	0	0	0	0	0	0	0	0	0	0	0	0	0	0	0	0	0	0	0	0	0
0	0	0	0	0	0	0	0	0	0	0	0	0	0	0	0	0	0	0	0	0	0	0	0	0	0	0	0	0	0	0	0	0	0	0	2	0	0	0	0	0	0	0	0	0	0	0	0	0	0
0	0	3	0	0	60	2	0	0	0	0	0	0	0	0	0	0	9	10495	0	0	0	0	0	0	0	0	0	0	0	0	0	0	0	0	0	0	0	0	0	0	0	0	0	0	0	0	0	0	0
0	0	6	0	0	42	0	0	0	0	0	0	0	0	0	0	0	0	27035	0	0	0	0	0	0	0	0	0	0	0	0	0	0	0	0	0	0	0	0	0	0	0	0	0	0	0	0	0	0	0
0	0	4	0	0	59	85	0	0	0	0	0	0	0	0	0	0	1402	3493	0	0	0	0	0	0	0	0	0	0	0	0	0	0	0	0	0	0	0	0	0	0	320	0	0	0	0	0	0	0	109
6	0	1	0	6	22	88	0	0	0	0	0	0	0	0	103	0	734	268	0	0	0	0	0	0	0	0	0	0	0	0	0	0	0	0	0	0	0	0	0	0	11	10	0	0	0	0	0	0	0
0	0	2	0	0	104	0	0	0	0	0	0	0	0	0	0	0	1	8124	0	0	0	0	0	0	0	0	0	0	0	0	0	0	0	0	0	0	0	0	0	0	0	0	0	0	0	0	0	0	0
0	0	0	0	0	0	58	7	1	0	0	4	0	0	0	69	0	450	102	1	0	1	9	0	0	0	0	0	0	0	0	10	0	10	37	13	6	92	35	1	0	0	0	0	0	0	0	0	0	0
0	0	3	0	0	9	0	0	0	0	0	3	0	0	0	0	0	0	636	0	0	0	0	0	0	0	0	0	0	0	0	0	0	0	0	0	0	357	9	0	0	0	0	0	0	0	0	0	0	0
0	0	2	0	0	18	0	0	0	0	0	0	0	0	0	0	0	0	19476	0	0	0	0	0	0	0	0	0	0	0	0	0	0	0	0	1	0	0	0	0	0	0	0	0	0	0	0	0	0	0
0	0	2	0	0	14	0	0	0	0	0	0	0	0	0	0	0	0	1240	0	0	0	0	0	0	0	0	0	0	0	0	0	0	0	0	0	0	0	0	0	0	0	0	0	0	0	0	0	0	0
0	0	1	0	0	0	0	0	0	0	0	0	0	0	0	0	0	0	1193	0	0	0	0	0	0	0	0	0	0	0	0	0	0	0	0	0	0	0	0	0	0	0	0	0	0	0	0	0	0	4
0	0	6	0	0	52	0	0	0	0	0	0	0	0	0	0	0	0	33925	0	0	0	0	0	0	0	0	0	0	0	0	0	0	0	0	0	0	0	0	0	0	0	0	0	0	0	0	0	0	0
6	0	1	0	0	16	159	0	0	0	0	6	2	0	0	1	0	2797	3068	0	0	0	0	0	0	0	0	0	0	0	0	0	0	0	0	5	0	196	60	0	0	136	27	0	0	0	0	0	0	0
0	0	0	0	0	0	0	0	0	0	0	1	0	0	0	0	0	0	0	0	0	0	0	0	0	0	0	0	0	0	0	0	0	0	0	13	0	5	0	0	0	0	0	0	0	0	0	0	0	0
0	0	1	0	0	5	173	0	0	0	0	1	9	0	0	0	0	8803	6619	0	0	0	0	0	0	0	0	0	0	0	0	0	0	0	0	0	0	431	5	0	0	346	45	0	0	0	0	0	0	1
4	0	2	0	1	282	1	0	0	0	0	0	2	0	0	5	0	6	3526	0	0	0	0	0	0	0	0	0	0	0	0	0	0	0	0	1	0	35	16	16	0	331	354	0	0	0	0	0	0	17
0	0	1	0	0	8	0	0	0	0	0	0	0	0	0	0	0	0	1709	0	0	0	0	0	0	0	0	0	0	0	0	0	0	0	0	0	0	0	0	0	0	0	0	0	0	0	0	0	0	0
0	0	9	0	0	0	0	0	0	0	0	3	0	0	0	0	0	0	13076	0	0	0	0	0	0	0	0	0	0	0	0	0	0	0	0	16	0	2397	0	0	0	0	0	0	0	0	0	0	0	0
1	0	0	0	2	0	60	0	0	0	0	0	0	0	1	277	0	425	7	0	0	0	0	0	0	0	0	0	0	0	0	0	0	0	0	4	0	710	3	0	0	13	0	2	0	9	14	0	0	0
0	0	0	0	0	0	0	0	0	0	0	0	0	1	0	0	0	0	7	0	0	0	0	0	0	0	0	0	0	0	0	0	0	0	0	2	0	2	0	0	0	0	0	0	0	0	0	1	0	0
0	0	2	0	0	35	0	0	0	0	0	0	0	0	0	0	0	0	4085	0	0	0	0	0	0	0	0	0	0	0	0	0	0	0	0	0	0	0	0	0	0	0	0	0	0	0	0	0	0	0
0	0	2	0	0	26	0	0	0	0	0	0	0	0	0	0	0	0	18668	0	0	0	0	0	0	0	0	0	0	0	0	0	0	0	0	0	0	0	0	0	0	0	0	0	0	0	0	0	0	0
0	0	3	0	0	0	267	0	0	0	0	13	0	0	0	761	2	4391	13896	0	0	0	0	0	0	0	0	0	0	0	0	0	0	0	0	83	0	710	0	0	0	0	0	0	0	3	0	1	0	6
0	0	1	0	0	65	0	0	0	0	0	0	0	0	0	0	0	0	923	0	0	0	0	0	0	0	0	0	0	0	0	0	0	0	0	0	0	0	0	0	0	0	0	0	0	1	0	0	0	0
0	0	2	0	0	38	0	0	0	0	0	0	0	0	0	0	0	0	1472	0	0	0	0	0	0	0	0	0	0	0	0	0	0	0	0	0	0	0	0	0	0	0	0	0	0	0	0	0	0	0
0	0	1	0	0	9	0	0	0	0	0	0	0	0	0	0	0	0	3227	0	0	0	0	0	0	0	0	0	0	0	0	0	0	0	0	0	0	0	0	0	0	0	0	0	0	0	0	0	0	0
0	0	1	0	0	0	0	0	0	0	0	0	0	0	0	0	0	0	3675	0	0	0	0	0	0	0	0	0	0	0	0	0	0	0	0	0	0	0	0	0	0	0	0	0	0	0	0	0	0	0
0	0	2	0	0	11	0	0	0	0	0	0	0	0	0	0	0	1	18720	0	0	0	0	0	0	0	0	0	0	0	0	0	0	0	0	1	0	6	3	0	0	0	0	0	0	0	0	0	0	0
0	0	0	0	0	0	0	0	0	0	0	1	0	0	0	0	0	0	0	0	0	0	0	0	0	0	0	0	0	0	0	0	0	0	0	7	0	0	8	0	0	0	0	0	0	0	0	0	0	0
0	0	3	0	0	47	0	0	0	0	0	7	0	0	0	0	0	29	27664	0	0	0	0	0	0	0	0	0	0	0	0	0	0	0	0	8	0	74	109	0	0	0	0	0	0	0	0	0	0	0
0	0	1	0	0	1	0	0	0	0	0	0	0	0	0	0	0	0	8049	0	0	0	0	0	0	0	0	0	0	0	0	0	0	0	0	0	0	0	0	0	0	0	0	0	0	0	0	0	0	0
0	0	0	0	0	0	0	0	0	0	0	0	0	0	0	0	0	0	0	0	0	0	0	0	0	0	0	0	0	0	0	0	0	0	0	0	0	0	0	0	0	0	0	0	0	0	0	0	0	0
0	0	0	0	0	0	0	0	0	0	0	0	0	0	0	0	0	0	0	0	0	0	0	0	0	0	0	0	0	0	0	0	0	0	0	2	0	0	0	0	0	0	0	0	0	0	0	0	0	0
0	0	2	0	0	14	2	0	0	0	0	0	0	0	0	0	0	9	8171	0	0	0	0	0	0	0	0	0	0	0	0	0	0	0	0	0	0	0	0	0	0	0	0	0	0	0	0	0	0	0
0	0	2	0	0	42	0	0	0	0	0	0	0	0	0	0	0	0	1182	0	0	0	0	0	0	0	0	0	0	0	0	0	0	0	0	0	0	0	0	0	0	0	0	0	0	0	0	0	0	0
0	0	0	0	0	0	1	0	0	0	0	0	0	0	0	0	0	0	0	0	0	0	0	0	0	0	0	0	0	0	0	0	0	0	0	0	0	0	27	0	0	0	0	0	0	0	0	0	0	0
0	0	1	0	0	31	14	0	0	0	0	0	0	0	0	0	0	20	3854	0	0	0	0	0	0	0	0	0	0	0	0	0	0	0	0	0	0	0	0	0	0	0	0	0	0	0	0	0	0	0
0	0	3	0	0	49	0	0	0	0	0	0	0	0	0	0	0	0	3458	0	0	0	0	0	0	0	0	0	0	0	0	0	0	0	0	0	0	0	0	0	0	0	0	0	0	0	0	0	0	0
0	0	5	0	0	0	0	0	0	0	0	0	0	0	0	0	0	0	21058	0	0	0	0	0	0	0	0	0	0	0	0	0	0	0	0	1	0	20	0	0	0	0	0	0	0	0	0	4	0	20
0	0	3	0	0	163	0	0	0	0	0	0	0	0	0	0	0	0	27664	0	0	0	0	0	0	0	0	0	0	0	0	0	0	0	0	0	0	0	0	0	0	0	0	0	0	0	0	0	0	0
0	0	1	0	0	6	0	0	0	0	0	0	0	0	0	0	0	0	3753	0	0	0	0	0	0	0	0	0	0	0	0	0	0	0	0	0	0	0	0	0	0	0	0	0	0	0	0	0	0	0
0	0	2	0	0	5	1	0	0	0	0	0	0	0	0	0	0	3	3055	0	0	0	0	0	0	0	0	0	0	0	0	0	0	0	0	0	0	0	0	0	0	0	0	0	0	0	0	0	0	0
112	0	3	0	0	493	3987	0	0	0	0	13	5	0	0	13	0	210355	25304	0	0	0	0	0	0	0	0	0	0	0	0	0	0	0	0	20	0	740	2244	11	0	430	887	0	0	0	0	0	0	27
0	0	1	0	0	21	0	0	0	0	0	3	0	0	0	0	0	3	8049	0	0	0	0	0	0	0	0	0	0	0	0	0	0	0	0	2	0	24	61	0	0	0	0	0	0	0	0	0	0	0
0	0	1	0	0	0	0	0	0	0	0	0	0	0	0	5	0	0	619	0	0	0	0	0	0	0	0	0	0	0	0	0	0	0	0	8	0	300	0	11	0	62	0	0	0	0	0	0	0	0
0	0	0	0	0	0	0	0	0	0	0	0	0	0	0	0	0	0	0	0	0	0	0	0	0	0	0	0	0	0	0	0	0	0	0	1	0	0	0	0	0	0	0	0	0	0	0	0	0	0
0	2	9	0	0	0	122	0	0	0	0	6	3	0	0	7001	0	1033	25349	0	0	0	0	0	0	0	0	0	0	0	0	0	0	0	0	9	0	1424	0	7	0	317	0	0	0	0	0	0	0	0
0	0	1	0	0	3	3	0	0	0	0	0	0	0	0	0	0	25	2801	0	0	0	0	0	0	0	0	0	0	0	0	0	0	0	0	0	0	0	0	0	0	0	0	0	0	0	0	0	0	0
0	0	1	0	0	9	0	0	0	0	0	0	0	0	0	0	0	0	239	0	0	0	0	0	0	0	0	0	0	0	0	0	0	0	0	0	0	0	0	1	0	0	0	0	0	0	0	0	0	0
0	0	4	0	0	46	6	0	0	0	0	0	0	0	0	0	0	20	43528	0	0	0	0	0	0	0	0	0	0	0	0	0	0	0	0	0	0	0	0	0	0	0	0	0	0	0	0	0	0	0
0	0	1	0	0	11	0	0	0	0	0	1	0	0	0	0	0	1	11010	0	0	0	0	0	0	0	0	0	0	0	0	0	0	0	0	0	0	56	10	0	0	0	0	0	0	0	0	0	0	0
0	0	4	0	0	60	0	0	0	0	0	0	0	0	0	0	0	0	3578	0	0	0	0	0	0	0	0	0	0	0	0	0	0	0	0	0	0	0	0	0	0	0	0	0	0	0	0	0	0	12
0	0	3	0	0	51	0	0	0	0	0	0	0	0	0	0	0	4	12799	0	0	0	0	0	0	0	0	0	0	0	0	0	0	0	0	0	0	0	0	0	0	0	0	0	0	0	0	0	0	0
0	0	3	0	0	62	2	0	0	0	0	0	0	0	0	0	0	9	10495	0	0	0	0	0	0	0	0	0	0	0	0	0	0	0	0	0	0	0	0	0	0	0	0	0	0	0	0	0	0	0
0	0	0	0	0	0	0	0	0	0	0	0	0	0	0	0	0	0	0	0	0	0	0	0	0	0	0	0	0	0	0	0	0	0	0	0	0	0	1	0	0	0	0	0	0	0	0	0	0	0
0	0	3	0	0	47	0	0	0	0	0	0	0	0	0	0	0	0	27664	0	0	0	0	0	0	0	0	0	0	0	0	0	0	0	0	0	0	0	0	0	0	0	0	0	0	0	0	0	0	0
0	0	0	0	0	0	0	0	0	0	0	0	0	0	0	0	0	0	0	0	0	0	0	0	0	0	0	0	0	0	0	0	0	0	0	0	0	0	0	0	0	0	0	0	0	0	0	0	0	0
0	0	1	0	0	9	0	0	0	0	0	0	0	0	0	0	0	1	10653	0	0	0	0	0	0	0	0	0	0	0	0	0	0	0	0	0	0	3	0	0	0	0	0	0	0	0	0	0	0	0
0	0	0	0	0	21	0	0	0	0	0	0	0	0	0	0	0	0	0	1	0	1210	0	0	0	0	0	0	0	524	0	0	0	11	0	0	0	0	87	0	0	0	0	0	0	0	0	0	0	0
0	0	0	0	0	0	0	0	0	0	0	3	0	0	0	8	0	1	0	2	0	0	1	0	0	0	0	0	0	0	0	0	0	0	0	94	0	121	0	0	0	0	0	1	0	16	0	0	0	0
0	0	1	0	0	2	0	0	0	0	0	0	0	0	0	0	0	0	1553	0	0	0	0	0	0	0	0	0	0	0	0	0	0	0	0	0	0	0	0	0	0	0	0	1	0	1	0	0	0	0
0	0	4	0	0	1	1	0	0	0	0	5	0	0	0	71	0	3	8067	0	0	0	0	0	0	0	0	0	0	0	0	0	0	0	0	50	0	1327	2	0	0	0	0	0	0	0	0	0	0	0
0	0	1	0	0	5	0	0	0	0	0	0	0	0	0	0	0	0	325	0	0	0	0	0	0	0	0	0	0	0	0	0	0	0	0	0	0	0	0	0	0	0	0	0	0	0	0	0	0	0
0	0	0	0	0	0	0	0	0	0	0	0	0	0	0	0	0	0	0	0	0	0	0	0	0	0	0	0	0	0	0	0	0	0	0	0	0	0	0	0	0	0	0	0	0	0	0	0	0	0
0	0	0	0	0	0	0	0	0	0	0	0	0	0	0	0	0	0	0	0	0	0	0	0	0	0	0	0	0	0	0	0	0	0	0	0	0	0	78	0	0	0	60	0	0	0	4	0	0	0
1	1	2	0	8	42	14	0	0	0	0	0	0	0	0	2298	0	972	7021	0	0	0	0	0	0	0	0	0	0	0	0	0	0	0	0	1	0	87	19	0	0	91	21	0	0	0	0	0	0	0
0	0	5	0	0	39	12	0	0	0	0	0	0	0	0	0	0	288	24065	0	0	0	0	0	0	0	0	0	0	0	0	0	0	0	0	0	0	0	0	0	0	0	0	0	0	0	0	0	0	0
0	0	4	0	0	44	0	0	0	0	0	0	0	0	0	0	0	0	23684	0	0	0	0	0	0	0	0	0	0	0	0	0	0	0	0	0	0	0	0	0	0	0	0	0	0	0	0	0	0	0
0	0	1	0	0	56	0	0	0	0	0	0	0	0	0	0	0	0	3227	0	0	0	0	0	0	0	0	0	0	0	0	0	0	0	0	0	0	0	0	0	0	0	0	0	0	0	0	0	0	0
0	0	1	0	0	68	0	0	0	0	0	1	0	0	0	0	0	1	11522	0	0	0	0	0	0	0	0	0	0	0	0	0	0	0	0	1	0	55	71	0	0	0	0	0	0	0	0	0	0	0
0	0	1	0	0	15	26	0	0	0	0	0	0	0	0	0	0	443	2558	0	0	0	0	0	0	0	0	0	0	0	0	0	0	0	0	0	0	0	0	0	0	0	0	0	0	0	0	0	0	0
0	0	0	0	0	0	0	0	0	0	0	0	0	0	0	0	0	0	0	0	0	0	0	0	0	0	0	0	0	0	0	0	0	0	0	0	0	0	0	0	0	0	0	0	0	0	0	0	0	0
0	0	3	0	0	10	3	0	0	0	0	0	0	0	0	0	0	28	13894	0	0	0	0	0	0	0	0	0	0	0	0	0	0	0	0	8	0	812	0	14	0	205	0	0	0	0	0	0	0	0
0	0	1	0	0	1	144	0	0	0	0	13	0	0	0	3	0	518	4243	0	0	0	0	0	0	0	0	0	0	0	0	0	0	0	0	1	0	137	16	0	0	0	0	0	0	0	0	0	0	0
0	0	2	0	0	4	3	0	0	0	0	0	0	0	0	0	0	28	955	0	0	0	0	0	0	0	0	0	0	0	0	0	0	0	0	0	0	0	0	0	0	0	0	0	0	0	0	0	0	0
0	0	3	0	0	9	0	0	0	0	0	0	0	0	0	0	0	0	27664	0	0	0	0	0	0	0	0	0	0	0	0	0	0	0	0	0	0	0	0	0	0	0	0	0	0	0	0	0	0	0
0	0	2	0	0	7	0	0	0	0	0	2	0	0	0	0	0	0	435	0	0	0	0	0	0	0	0	0	0	0	0	0	0	0	0	0	0	228	7	0	0	0	0	0	0	0	0	0	0	0
0	0	1	0	0	1	0	0	0	0	0	0	0	0	0	0	0	0	325	0	0	0	0	0	0	0	0	0	0	0	0	0	0	0	0	0	0	0	0	0	0	0	0	0	0	0	0	0	0	0
0	0	2	0	0	68	1	0	0	0	0	5	0	0	0	0	0	19	19065	0	0	0	0	0	0	0	0	0	0	0	0	0	0	0	0	4	0	49	164	0	0	0	0	0	0	0	0	0	0	0
0	0	0	0	0	0	0	0	0	0	0	1	0	0	0	1	0	0	0	0	0	0	0	0	0	0	0	0	0	0	0	0	0	0	0	8	0	3	2	0	0	0	0	0	0	0	0	0	0	0
3	0	1	0	0	23	612	0	0	0	0	14	9	0	0	3	0	3398	3775	0	0	0	0	0	0	0	0	0	0	0	0	0	0	0	0	1	0	141	322	3	0	29	202	0	0	0	0	0	0	0
0	0	1	0	0	2	0	0	0	0	0	0	0	0	0	0	0	0	72	0	0	0	0	0	0	0	0	0	0	0	0	0	0	0	0	0	0	0	0	0	0	0	0	0	0	0	0	0	0	0
0	0	1	0	0	18	4	0	0	0	0	0	0	0	0	0	0	40	3562	0	0	0	0	0	0	0	0	0	0	0	0	0	0	0	0	0	0	0	0	0	0	0	0	0	0	0	0	2	0	4
0	0	3	0	0	135	12	0	0	0	0	0	0	0	0	0	0	250	19203	0	0	0	0	0	0	0	0	0	0	0	0	0	0	0	0	0	0	0	0	0	0	0	0	0	0	0	0	0	0	0
0	0	1	0	0	3	0	0	0	0	0	0	0	0	0	0	0	0	189	0	0	0	0	0	0	0	0	0	0	0	0	0	0	0	0	0	0	0	0	0	0	0	0	0	0	0	0	0	0	0
0	0	3	0	0	3	2	0	0	0	0	0	0	0	0	0	0	3	3964	0	0	0	0	0	0	0	0	0	0	0	0	0	0	0	0	0	0	0	0	0	0	0	0	0	0	0	0	0	0	0
0	0	2	0	0	18	0	0	0	0	0	0	0	0	0	0	0	0	958	0	0	0	0	0	0	0	0	0	0	0	0	0	0	0	0	0	0	0	0	0	0	0	0	0	0	0	0	0	0	0
0	0	2	0	0	66	12	0	0	0	0	0	0	0	0	0	0	246	17169	0	0	0	0	0	0	0	0	0	0	0	0	0	0	0	0	0	0	0	0	0	0	0	0	0	0	0	0	0	0	0
0	0	3	0	0	26	0	0	0	0	0	0	0	0	0	0	0	0	43683	0	0	0	0	0	0	0	0	0	0	0	0	0	0	0	0	0	0	0	0	0	0	0	0	0	0	0	0	0	0	0
0	0	2	0	0	33	8	0	0	0	0	0	0	0	0	0	0	164	9596	0	0	0	0	0	0	0	0	0	0	0	0	0	0	0	0	0	0	0	0	0	0	0	0	0	0	0	0	0	0	0
0	0	2	0	0	3	0	0	0	0	0	0	0	0	0	0	0	3	7541	0	0	0	0	0	0	0	0	0	0	0	0	0	0	0	0	0	0	0	0	0	0	0	0	0	0	0	0	0	0	0
0	0	1	0	0	0	0	0	0	0	0	0	0	0	0	0	0	0	1789	0	0	0	0	0	0	0	0	0	0	0	0	0	0	0	0	0	0	0	0	0	0	0	0	0	0	0	0	0	0	0
0	0	0	0	0	0	0	0	0	0	0	0	0	0	0	0	0	0	0	0	0	0	0	0	0	0	0	0	0	0	0	0	0	0	0	0	0	0	0	0	0	0	0	0	0	0	0	0	0	0
0	1	1	0	1	1	33	0	0	0	0	0	0	0	0	4240	0	270	8859	0	0	0	0	0	0	0	0	0	0	0	0	0	0	0	0	2	0	152	0	3	0	36	0	0	0	0	0	0	0	0
0	0	1	0	0	11	26	0	0	0	0	0	0	0	0	0	0	443	2558	0	0	0	0	0	0	0	0	0	0	0	0	0	0	0	0	0	0	0	0	0	0	0	0	0	0	0	0	0	0	0
0	0	1	0	0	6	0	0	0	0	0	0	0	0	0	0	0	0	1446	0	0	0	0	0	0	0	0	0	0	0	0	0	0	0	0	0	0	0	0	0	0	0	0	0	0	0	0	0	0	0
0	0	2	0	0	50	2	0	0	0	0	0	0	0	0	0	0	47	9026	0	0	0	0	0	0	0	0	0	0	0	0	0	0	0	0	0	0	0	0	0	0	0	0	0	0	0	0	0	0	0
0	0	2	0	0	22	0	0	0	0	0	0	0	0	0	0	0	0	2496	0	0	0	0	0	0	0	0	0	0	0	0	0	0	0	0	0	0	0	0	0	0	0	0	0	0	0	0	0	0	0
0	0	1	0	0	13	2	0	0	0	0	0	0	0	0	0	0	24	459	0	0	0	0	0	0	0	0	0	0	0	0	0	0	0	0	0	0	0	0	0	0	0	0	0	0	0	0	0	0	0
1	0	2	0	0	105	12	0	0	0	0	0	0	0	0	0	0	244	17169	0	0	0	0	0	0	0	0	0	0	0	0	0	0	0	0	0	0	0	0	0	0	0	0	0	0	0	0	0	0	0
0	0	9	0	0	0	36	0	0	0	0	1	0	0	0	58	0	32	13121	0	0	0	0	0	0	0	0	0	0	0	0	0	0	0	0	18	0	3492	0	0	0	0	0	0	0	0	0	0	0	0
0	0	1	0	0	15	0	0	0	0	0	0	0	0	0	0	0	0	923	0	0	0	0	0	0	0	0	0	0	0	0	0	0	0	0	0	0	0	0	0	0	0	0	0	0	1	0	0	0	0
0	0	7	0	0	12	173	0	0	0	0	4	3	0	0	0	5	2579	23490	0	0	0	0	0	0	0	0	0	0	0	0	0	0	0	0	35	0	1311	0	139	0	1249	0	0	0	14	0	0	0	0
0	0	1	0	0	1	2	0	0	0	0	0	0	0	0	0	0	24	459	0	0	0	0	0	0	0	0	0	0	0	0	0	0	0	0	0	0	0	0	0	0	0	0	0	0	0	0	0	0	0
0	0	3	0	0	57	0	0	0	0	0	7	0	0	0	0	0	29	27664	0	0	0	0	0	0	0	0	0	0	0	0	0	0	0	0	8	0	74	166	0	0	0	0	0	0	0	0	0	0	0
0	0	1	0	0	57	8	0	0	0	0	0	0	0	0	0	0	164	8340	0	0	0	0	0	0	0	0	0	0	0	0	0	0	0	0	0	0	0	0	0	0	0	0	0	0	0	0	0	0	0
0	1	3	0	21	54	59	0	0	0	0	19	4	0	0	390	0	416	2122	0	0	0	0	0	0	0	0	0	0	0	0	0	0	0	0	3	0	143	328	0	0	32	66	0	0	0	0	0	0	0
0	0	1	0	0	80	8	0	0	0	0	0	0	0	0	0	0	164	8340	0	0	0	0	0	0	0	0	0	0	0	0	0	0	0	0	0	0	0	0	0	0	0	0	0	0	0	0	0	0	0
0	0	2	0	0	28	0	0	0	0	0	0	0	0	0	0	0	0	19349	0	0	0	0	0	0	0	0	0	0	0	0	0	0	0	0	0	0	0	0	0	0	0	0	0	0	0	0	0	0	0
0	0	10	0	0	745	5	0	0	0	0	12	0	0	0	120	0	46	15685	0	0	0	0	0	0	0	0	0	0	0	0	0	0	0	0	81	0	3637	1224	0	0	0	0	0	0	0	0	0	0	0
0	0	2	0	0	9	1	0	0	0	0	0	0	0	0	0	0	0	81	0	0	0	0	0	0	0	0	0	0	0	0	0	0	0	0	0	0	0	0	0	0	0	0	0	0	0	0	0	0	0
0	0	2	0	0	8	2	0	0	0	0	0	0	0	0	0	0	47	9026	0	0	0	0	0	0	0	0	0	0	0	0	0	0	0	0	0	0	0	0	0	0	0	0	0	0	0	0	0	0	0
0	0	2	0	0	50	0	0	0	0	0	0	0	0	0	0	0	0	1754	0	0	0	0	0	0	0	0	0	0	0	0	0	0	0	0	0	0	0	0	0	0	0	0	0	0	0	0	0	0	0
0	0	20	0	0	9	0	0	0	0	0	5	0	0	0	1	0	0	41912	0	0	0	0	0	0	0	0	0	0	0	0	0	0	0	0	175	0	1009	0	0	0	0	0	1	0	0	0	0	0	0
0	0	2	0	0	22	0	0	0	0	0	5	0	0	0	0	0	16	18668	0	0	0	0	0	0	0	0	0	0	0	0	0	0	0	0	4	0	49	54	0	0	0	0	0	0	0	0	0	0	0
0	0	1	0	0	1	0	0	0	0	0	0	0	0	0	0	0	0	325	0	0	0	0	0	0	0	0	0	0	0	0	0	0	0	0	0	0	0	0	0	0	0	0	0	0	0	0	0	0	0
0	0	1	0	0	12	1	0	0	0	0	0	0	0	0	3	0	0	1070	0	0	0	0	0	0	0	0	0	0	0	0	0	0	0	0	11	0	20	0	0	0	0	0	0	0	0	0	6	0	6
0	0	1	0	1	5	2	0	0	0	0	6	2	0	0	1194	0	10	6783	0	0	0	0	0	0	0	0	0	0	0	0	0	0	0	0	0	0	296	28	0	0	115	9	0	0	0	0	0	0	34
0	0	1	0	0	1	26	0	0	0	0	0	0	0	0	0	0	443	2558	0	0	0	0	0	0	0	0	0	0	0	0	0	0	0	0	0	0	0	0	0	0	0	0	0	0	0	0	0	0	0
0	0	5	0	0	26	10	0	0	0	0	0	0	0	0	0	0	41	70774	0	0	0	0	0	0	0	0	0	0	0	0	0	0	0	0	0	0	0	0	0	0	0	0	0	0	0	0	0	0	0
0	0	2	0	0	39	0	0	0	0	0	0	0	0	0	0	0	0	4682	0	0	0	0	0	0	0	0	0	0	0	0	0	0	0	0	0	0	0	0	0	0	0	0	0	0	0	0	0	0	0
0	0	2	0	0	10	138	0	0	0	0	11	4	0	0	0	0	962	1176	0	0	0	0	0	0	0	0	0	0	0	0	0	0	0	0	16	0	91	55	1	0	22	20	0	0	0	0	0	0	0
0	0	2	0	0	3	8	0	0	0	0	0	0	0	0	0	0	196	13206	0	0	0	0	0	0	0	0	0	0	0	0	0	0	0	0	0	0	0	0	0	0	0	0	0	0	0	0	0	0	0
0	0	1	0	0	15	0	0	0	0	0	4	0	0	0	0	0	51	8528	0	0	0	0	0	0	0	0	0	0	0	0	0	0	0	0	3	0	42	75	0	0	0	0	0	0	0	0	0	0	0
0	0	4	0	0	15	50	0	0	0	0	0	0	0	0	0	0	788	3123	0	0	0	0	0	0	0	0	0	0	0	0	0	0	0	0	0	0	0	0	0	0	321	0	0	0	0	0	0	0	52
0	0	2	0	0	155	7	0	0	0	0	4	0	0	0	353	0	152	8676	0	0	0	0	0	0	0	0	0	0	0	0	0	0	0	0	17	0	193	310	0	0	8	0	0	0	0	0	4	0	7
0	0	3	0	0	63	0	0	0	0	0	0	0	0	0	0	0	0	20877	0	0	0	0	0	0	0	0	0	0	0	0	0	0	0	0	0	0	0	0	0	0	0	0	0	0	0	0	0	0	0
0	0	1	0	0	32	0	0	0	0	0	23	0	0	0	0	0	0	3739	0	0	0	0	0	0	0	0	0	0	0	0	0	0	0	0	37	0	364	334	0	0	0	0	0	0	0	0	1	0	2
0	0	1	0	0	22	0	0	0	0	0	0	0	0	0	0	0	24	1404	0	0	0	0	0	0	0	0	0	0	0	0	0	0	0	0	0	0	0	0	0	0	0	0	0	0	0	0	0	0	0
0	0	2	0	0	21	0	0	0	0	0	0	0	0	0	0	0	0	1472	0	0	0	0	0	0	0	0	0	0	0	0	0	0	0	0	0	0	4	0	0	0	0	0	0	0	0	0	0	0	0
0	0	0	0	0	0	249	28	8	7	0	3	0	0	0	8	0	2588	4963	0	0	473	0	0	0	2	0	0	0	222	32	0	0	978	145	3	0	8	0	2	0	6	0	0	0	0	0	0	0	2
0	0	1	0	0	8	0	0	0	0	0	3	0	0	0	0	0	0	1518	0	0	0	0	0	0	0	0	0	0	0	0	0	0	0	0	1	0	5	42	0	0	0	0	0	0	0	0	0	0	0
0	1	0	0	13	0	513	0	0	0	0	1	5	0	0	2232	0	8488	2081	0	0	0	0	0	0	0	0	0	0	0	0	0	0	0	0	31	0	81	13	43	0	91	65	0	0	0	0	1	0	0
0	0	1	0	0	16	0	0	0	0	0	0	0	0	0	0	0	0	1709	0	0	0	0	0	0	0	0	0	0	0	0	0	0	0	0	0	0	0	0	0	0	0	0	0	0	0	0	0	0	0
0	0	1	0	0	5	3	0	0	0	0	0	0	0	0	0	0	25	2801	0	0	0	0	0	0	0	0	0	0	0	0	0	0	0	0	0	0	0	0	0	0	0	0	0	0	0	0	0	0	0
10	0	0	0	1	26	0	0	0	0	0	0	0	0	0	5	0	0	0	0	0	0	0	0	0	0	0	0	0	0	0	0	0	0	0	3	0	1	23	0	0	2	2	0	0	0	0	1	0	14
1	0	2	0	0	2	47	0	0	0	0	10	2	0	0	0	0	1528	1572	0	0	0	0	0	0	0	0	0	0	0	0	0	0	0	0	12	0	104	10	2	0	22	2	0	0	0	0	0	0	0
0	0	0	0	0	0	0	0	0	0	0	0	0	0	0	0	0	0	2	0	0	0	0	0	0	0	0	0	0	0	0	0	0	0	0	3	0	0	0	0	0	0	0	0	0	0	0	0	0	0
0	0	3	0	0	13	0	0	0	0	0	1	0	0	0	0	0	1	27748	0	0	0	0	0	0	0	0	0	0	0	0	0	0	0	0	6	0	8	1	0	0	0	0	0	0	0	0	0	0	0
0	0	1	0	0	1	0	0	0	0	0	0	0	0	0	0	0	0	205	0	0	0	0	0	0	0	0	0	0	0	0	0	0	0	0	0	0	0	0	0	0	0	0	0	0	0	0	0	0	0
0	0	3	0	0	3	1	0	0	0	0	0	0	0	0	0	0	0	10496	0	0	0	0	0	0	0	0	0	0	0	0	0	0	0	0	0	0	0	0	0	0	0	0	0	0	0	0	0	0	0
0	0	0	0	0	0	1	0	0	0	0	0	0	0	0	0	0	0	3	0	0	0	0	0	0	0	0	0	0	0	0	0	0	0	0	2	0	0	0	0	0	0	0	0	0	0	0	0	0	0
0	0	2	0	0	32	0	0	0	0	0	0	0	0	0	0	0	0	266	0	0	0	0	0	0	0	0	0	0	0	0	0	0	0	0	0	0	0	0	0	0	0	0	0	0	0	0	0	0	0
0	0	4	0	0	52	0	0	0	0	0	10	4	0	0	0	0	0	10478	0	0	0	0	0	0	0	0	0	0	0	0	0	0	0	0	14	0	90	126	4	0	20	52	0	0	0	0	0	0	0
0	0	3	0	0	74	0	0	0	0	0	0	0	0	0	0	0	0	43683	0	0	0	0	0	0	0	0	0	0	0	0	0	0	0	0	0	0	0	0	0	0	0	0	0	0	0	0	0	0	0
0	0	3	0	0	0	0	0	0	0	0	0	0	0	0	0	0	0	8671	0	0	0	0	0	0	0	0	0	0	0	0	0	0	0	0	0	0	0	0	0	0	0	0	0	0	0	0	0	0	0
0	2	4	0	0	0	579	0	0	0	0	28	0	0	0	4674	0	4088	19508	0	0	0	0	0	0	0	0	0	0	0	0	0	0	0	0	101	0	460	0	0	0	0	0	0	0	0	0	0	0	4
0	1	0	0	2	0	0	0	0	0	0	1	0	0	0	144	0	1	0	0	0	0	0	0	0	0	0	0	0	0	0	0	0	0	0	13	0	3	2	0	0	0	0	0	0	0	0	0	0	0
0	0	2	0	0	79	0	0	0	0	0	0	0	0	0	0	0	0	4085	0	0	0	0	0	0	0	0	0	0	0	0	0	0	0	0	0	0	0	0	0	0	0	0	0	0	0	0	0	0	0
0	0	1	0	0	19	0	0	0	0	0	0	0	0	0	0	0	0	2871	0	0	0	0	0	0	0	0	0	0	0	0	0	0	0	0	0	0	0	0	0	0	0	0	0	0	0	0	0	0	0
0	1	0	0	28	0	0	0	0	0	0	0	0	0	0	370	0	0	0	0	0	0	0	0	0	0	0	0	0	0	0	0	0	0	0	2	0	0	1	0	0	0	0	0	0	0	0	0	0	0
0	0	1	0	0	30	0	0	0	0	0	0	0	0	0	0	0	0	2319	0	0	0	0	0	0	0	0	0	0	0	0	0	0	0	0	0	0	0	0	0	0	0	0	0	0	0	0	0	0	0
0	0	1	0	0	0	0	0	0	0	0	0	0	0	0	0	0	0	16591	0	0	0	0	0	0	0	0	0	0	0	0	0	0	0	0	0	0	0	0	0	0	0	0	0	0	0	0	0	0	0
0	0	3	0	0	61	2	0	0	0	0	0	0	0	0	0	0	39	2678	0	0	0	0	0	0	0	0	0	0	0	0	0	0	0	0	0	0	0	0	0	0	236	0	0	0	0	0	0	0	70
0	0	3	0	0	71	9	0	0	0	0	8	0	0	0	0	0	64	28687	0	0	0	0	0	0	0	0	0	0	0	0	0	0	0	0	8	0	92	171	0	0	0	0	0	0	0	0	0	0	0
0	0	0	0	0	0	0	0	0	0	0	1	0	0	0	0	0	0	1931	0	0	0	0	0	0	0	0	0	0	0	0	0	0	0	0	0	0	239	0	0	0	0	0	0	0	0	0	0	0	0
0	0	2	0	0	94	1	0	0	0	0	0	0	0	0	0	0	3	6111	0	0	0	0	0	0	0	0	0	0	0	0	0	0	0	0	0	0	0	0	0	0	0	0	0	0	0	0	0	0	0
0	0	2	0	0	28	0	0	0	0	0	0	0	0	0	0	0	0	17047	0	0	0	0	0	0	0	0	0	0	0	0	0	0	0	0	0	0	0	0	0	0	0	0	0	0	0	0	0	0	0
0	0	5	0	0	20	9	0	0	0	0	0	0	0	0	0	0	115	3926	0	0	0	0	0	0	0	0	0	0	0	0	0	0	0	0	0	0	0	0	0	0	399	1	0	0	0	0	0	0	94
1	0	0	0	1	12	1	0	0	0	0	0	0	1	0	2	0	6	9	0	0	0	0	0	0	0	0	0	0	0	0	0	0	0	0	0	0	0	32	0	0	0	11	0	0	0	0	2	0	14
0	0	1	0	0	3	0	0	0	0	0	3	1	0	0	0	0	0	2954	0	0	0	0	0	0	0	0	0	0	0	0	0	0	0	0	0	0	22	9	0	0	5	3	0	0	0	0	0	0	0
0	0	1	0	0	3	0	0	0	0	0	0	0	0	0	0	0	0	923	0	0	0	0	0	0	0	0	0	0	0	0	0	0	0	0	0	0	0	0	0	0	0	0	0	0	1	0	0	0	0
0	0	3	0	0	57	0	0	0	0	0	0	0	0	0	0	0	0	43683	0	0	0	0	0	0	0	0	0	0	0	0	0	0	0	0	0	0	0	0	0	0	0	0	0	0	0	0	0	0	0
0	0	0	0	0	0	0	0	0	0	0	0	0	0	0	0	0	0	2594	0	0	0	0	0	0	0	0	0	0	0	0	0	0	0	0	0	0	0	0	0	0	0	0	0	0	0	0	0	0	0
0	0	1	0	0	3	26	0	0	0	0	0	0	0	0	0	0	443	2558	0	0	0	0	0	0	0	0	0	0	0	0	0	0	0	0	0	0	0	0	0	0	0	0	0	0	0	0	0	0	0
0	0	0	0	0	0	7	0	0	0	0	0	0	0	0	0	0	32	513	0	0	0	0	0	0	0	0	0	0	0	0	0	0	0	0	0	0	0	0	0	0	0	0	0	0	0	0	0	0	0
0	0	3	0	0	27	0	0	0	0	0	1	0	0	0	0	0	1	27748	0	0	0	0	0	0	0	0	0	0	0	0	0	0	0	0	6	0	8	9	0	0	0	0	0	0	0	0	0	0	0
0	0	3	0	0	17	0	0	0	0	0	2	0	0	0	0	0	1	28103	0	0	0	0	0	0	0	0	0	0	0	0	0	0	0	0	6	0	61	13	0	0	0	0	0	0	0	0	0	0	0
0	0	3	0	0	79	3	0	0	0	0	0	0	0	0	0	0	35	12920	0	0	0	0	0	0	0	0	0	0	0	0	0	0	0	0	0	0	0	0	0	0	0	0	0	0	0	0	0	0	0
0	0	2	0	0	15	0	0	0	0	0	0	0	0	0	0	0	0	9906	0	0	0	0	0	0	0	0	0	0	0	0	0	0	0	0	0	0	0	0	0	0	0	0	0	0	0	0	0	0	0
0	0	7	0	0	12	0	0	0	0	0	0	0	0	0	0	0	0	18800	0	0	0	0	0	0	0	0	0	0	0	0	0	0	0	0	0	0	0	0	0	0	0	0	0	0	0	0	0	0	0
2	0	0	0	0	0	37	0	0	0	0	0	0	0	0	0	0	124	0	0	0	0	0	0	0	0	0	0	0	0	0	0	0	0	0	0	0	0	1	0	0	0	0	0	0	0	0	0	0	0
0	0	19	0	0	70	0	0	0	0	0	18	0	0	0	68	0	0	37342	0	0	0	0	0	0	0	0	0	0	0	0	0	0	0	0	85	0	6932	115	0	0	0	0	0	0	0	0	0	0	0
0	0	1	0	0	2	0	0	0	0	0	0	0	0	0	0	0	1	10653	0	0	0	0	0	0	0	0	0	0	0	0	0	0	0	0	0	0	3	11	0	0	0	0	0	0	0	0	0	0	0
0	0	2	0	0	93	2	0	0	0	0	0	0	0	0	0	0	9	8171	0	0	0	0	0	0	0	0	0	0	0	0	0	0	0	0	0	0	0	0	0	0	0	0	0	0	0	0	0	0	0
0	0	2	0	0	10	2	0	0	0	0	0	0	0	0	1	0	0	396	0	0	0	0	0	0	0	0	0	0	0	0	0	0	0	0	0	0	0	0	0	0	161	0	0	0	0	0	0	0	92
0	0	2	0	0	41	0	0	0	0	0	5	0	0	0	0	0	16	18668	0	0	0	0	0	0	0	0	0	0	0	0	0	0	0	0	4	0	49	121	0	0	0	0	0	0	0	0	0	0	0
0	0	5	0	0	34	2	0	0	0	0	0	0	0	0	0	0	58	3933	0	0	0	0	0	0	0	0	0	0	0	0	0	0	0	0	0	0	0	0	0	0	399	0	0	0	0	0	0	0	116
0	0	1	0	0	12	0	0	0	0	0	0	0	0	0	0	0	0	5356	0	0	0	0	0	0	0	0	0	0	0	0	0	0	0	0	0	0	0	0	0	0	0	0	0	0	0	0	0	0	0
0	0	0	0	0	0	11	13	23	7	0	0	0	0	0	0	0	37	329	0	0	360	125	0	0	0	0	1	0	80	40	0	0	122	18	2	0	0	0	0	0	0	0	0	0	0	0	0	0	0
0	0	1	0	0	12	0	0	0	0	0	0	1	0	0	0	0	0	1707	0	0	0	0	0	0	0	0	0	0	0	0	0	0	0	0	1	0	11	0	1	0	92	12	0	0	0	0	0	0	0
0	0	2	0	0	11	4	0	0	0	0	0	0	0	0	0	0	44	7442	0	0	0	0	0	0	0	0	0	0	0	0	0	0	0	0	0	0	0	0	0	0	0	0	0	0	0	0	0	0	0
0	0	7	0	0	2	762	0	0	0	0	10	6	0	0	0	0	9963	19287	0	0	0	0	0	0	0	0	0	0	0	0	0	0	0	0	114	0	912	0	60	0	440	0	0	0	0	0	7	0	26
0	0	1	0	0	1	3	0	0	0	0	4	0	0	0	3	0	6	325	0	0	0	0	0	0	0	0	0	0	0	0	0	0	0	0	4	0	411	4	0	0	0	0	0	0	0	0	0	0	4
0	0	1	0	0	2	0	0	0	0	0	0	0	0	0	0	0	0	1446	0	0	0	0	0	0	0	0	0	0	0	0	0	0	0	0	0	0	0	0	0	0	0	0	0	0	0	0	0	0	0
0	0	2	0	0	254	0	0	0	0	0	0	0	0	0	0	0	0	6049	0	0	0	0	0	0	0	0	0	0	0	0	0	0	0	0	0	0	0	0	0	0	0	0	0	0	0	0	0	0	0
0	0	1	0	0	286	4	0	0	0	0	0	0	0	0	4	0	0	3019	0	0	0	0	0	0	0	0	0	0	0	0	0	0	0	0	0	0	21	185	0	0	0	0	0	0	0	0	0	0	9
0	0	7	0	0	3	0	0	0	0	0	0	0	0	0	0	0	0	13233	0	0	0	0	0	0	0	0	0	0	0	0	0	0	0	0	0	0	0	0	0	0	0	0	0	0	0	0	0	0	0
0	0	2	0	0	13	0	0	0	0	0	0	0	0	0	0	0	0	1472	0	0	0	0	0	0	0	0	0	0	0	0	0	0	0	0	0	0	4	0	0	0	0	0	0	0	0	0	0	0	0
0	0	3	0	0	6	0	0	0	0	0	0	0	0	0	0	0	0	20877	0	0	0	0	0	0	0	0	0	0	0	0	0	0	0	0	0	0	0	0	0	0	0	0	0	0	0	0	0	0	0
0	0	2	0	0	37	0	0	0	0	0	0	0	0	0	0	0	0	2496	0	0	0	0	0	0	0	0	0	0	0	0	0	0	0	0	0	0	0	0	0	0	0	0	0	0	0	0	0	0	0
0	0	1	0	0	26	0	0	0	0	0	7	0	0	0	0	0	0	2515	0	0	0	0	0	0	0	0	0	0	0	0	0	0	0	0	12	0	75	191	0	0	0	0	0	0	0	0	0	0	0
0	2	0	0	8	0	322	0	0	0	0	4	6	0	0	1338	0	1670	0	0	0	0	0	0	0	0	0	0	0	0	0	0	0	0	0	19	0	26	16	21	0	8	24	0	0	0	0	6	0	11
0	0	20	0	0	9	91	0	0	0	0	10	2	4	0	168	0	135	42074	0	0	0	0	0	0	0	0	0	0	0	0	0	0	0	0	57	0	1183	0	25	0	513	0	0	0	0	0	26	0	155
0	0	4	0	0	48	38	0	0	0	0	0	0	0	0	0	0	599	5473	0	0	0	0	0	0	0	0	0	0	0	0	0	0	0	0	0	0	0	0	0	0	0	0	0	0	0	0	0	0	0
0	0	2	0	0	13	0	0	0	0	0	27	0	0	0	0	0	32	27095	0	0	177	0	0	0	0	0	0	0	0	0	0	0	38	0	81	0	1755	16	0	0	0	0	0	0	0	0	0	0	0
0	0	0	0	0	0	0	0	0	0	0	0	0	0	0	0	0	1	4	0	0	0	0	0	0	0	0	0	0	0	0	0	0	0	0	3	0	1	0	0	0	0	0	0	0	0	0	0	0	0
0	0	6	0	0	101	4	0	0	0	0	0	3	3	0	0	0	53	3198	0	0	0	0	0	0	0	0	0	0	0	0	0	0	0	0	0	0	0	0	0	0	464	44	0	0	0	0	1	0	136
0	0	4	0	0	34	0	0	0	0	0	10	4	0	0	0	0	0	10478	0	0	0	0	0	0	0	0	0	0	0	0	0	0	0	0	14	0	90	84	4	0	20	34	0	0	0	0	0	0	0
0	0	1	0	0	70	0	0	0	0	0	0	0	0	0	0	0	0	876	0	0	0	0	0	0	0	0	0	0	0	0	0	0	0	0	0	0	0	0	0	0	0	0	0	0	0	0	0	0	0
0	0	3	0	0	105	2	0	0	0	0	0	0	0	0	0	0	9	10495	0	0	0	0	0	0	0	0	0	0	0	0	0	0	0	0	0	0	0	0	0	0	0	0	0	0	0	0	0	0	0
0	0	1	0	0	9	0	0	0	0	0	1	0	0	0	0	0	0	277	0	0	0	0	0	0	0	0	0	0	0	0	0	0	0	0	1	0	9	9	0	0	2	0	0	0	0	0	0	0	0
0	0	0	0	0	0	3	0	0	0	0	9	0	2	0	0	0	19	75	0	0	0	0	0	0	0	0	0	0	0	0	0	0	0	0	75	0	84	0	0	0	0	0	0	0	0	0	12	0	24
0	0	2	0	0	7	1	0	0	0	0	0	0	0	0	0	0	3	6111	0	0	0	0	0	0	0	0	0	0	0	0	0	0	0	0	0	0	0	0	0	0	0	0	0	0	0	0	0	0	0
0	0	2	0	0	122	0	0	0	0	0	0	0	0	0	0	0	0	30262	0	0	0	0	0	0	0	0	0	0	0	0	0	0	0	0	0	0	0	0	0	0	0	0	0	0	0	0	0	0	0
0	0	10	0	0	745	5	0	0	0	0	8	0	0	0	0	0	3	15748	0	0	0	0	0	0	0	0	0	0	0	0	0	0	0	0	44	0	3373	625	0	0	0	0	0	0	0	0	0	0	0
0	1	1	0	2	2	238	0	0	0	0	15	11	0	0	887	0	2563	1665	0	0	0	0	0	0	0	0	0	0	0	0	0	0	0	0	100	0	56	30	88	0	48	22	0	0	1	0	0	0	0
0	0	1	0	0	2	2	0	0	0	0	0	0	0	0	0	0	24	459	0	0	0	0	0	0	0	0	0	0	0	0	0	0	0	0	0	0	0	0	0	0	0	0	0	0	0	0	0	0	0
0	0	2	0	0	4	47	0	0	0	0	0	8	0	0	129	0	3042	2919	0	0	0	0	0	0	0	0	0	0	0	0	0	0	0	0	0	0	0	0	17	0	40	16	0	0	0	0	0	0	0
0	0	0	0	0	0	0	0	0	0	0	1	0	0	0	0	0	0	0	0	0	0	0	0	0	0	0	0	0	0	0	0	0	0	0	7	0	0	1	0	0	0	0	0	0	0	0	0	0	0
0	0	19	0	0	175	100	0	0	0	0	30	0	1	0	10	0	186	43463	0	0	0	0	0	0	0	0	0	0	0	0	0	0	0	0	100	0	2437	400	0	0	0	0	0	0	0	0	3	0	209
0	0	1	0	0	10	0	0	0	0	0	0	0	0	0	0	0	0	3753	0	0	0	0	0	0	0	0	0	0	0	0	0	0	0	0	0	0	0	0	0	0	0	0	0	0	0	0	0	0	0
0	0	3	0	0	39	0	0	0	0	0	0	0	0	0	0	0	0	20701	0	0	0	0	0	0	0	0	0	0	0	0	0	0	0	0	0	0	1	0	0	0	0	0	0	0	0	0	0	0	0
0	0	1	0	0	6	14	0	0	0	0	0	0	0	0	0	0	27	4373	0	0	0	0	0	0	0	0	0	0	0	0	0	0	0	0	0	0	0	0	0	0	0	0	0	0	0	0	0	0	0
0	0	3	0	0	41	1	0	0	0	0	3	1	0	0	0	0	178	37278	0	0	0	0	0	0	0	0	0	0	0	0	0	0	0	0	1	0	432	41	1	0	279	23	0	0	0	0	0	0	86
0	0	1	0	0	8	0	0	0	0	0	0	0	0	0	0	0	0	1553	0	0	0	0	0	0	0	0	0	0	0	0	0	0	0	0	0	0	0	0	0	0	0	0	1	0	1	0	0	0	0
0	0	2	0	0	17	0	0	0	0	0	0	0	0	0	0	0	4	7447	0	0	0	0	0	0	0	0	0	0	0	0	0	0	0	0	0	0	0	0	0	0	0	0	0	0	0	0	0	0	0
0	0	1	0	0	16	112	0	0	0	0	0	0	0	0	0	0	781	187	0	0	0	0	0	0	0	0	0	0	0	0	0	0	0	0	0	0	0	0	0	0	0	0	0	0	0	0	0	0	0
0	0	2	0	0	74	0	0	0	0	0	0	0	0	0	0	0	0	2497	0	0	0	0	0	0	0	0	0	0	0	0	0	0	0	0	0	0	0	0	0	0	0	0	0	0	0	0	0	0	0
0	0	0	0	0	0	0	0	0	0	0	0	0	0	0	0	0	2	20	0	0	0	0	0	0	0	0	0	0	0	0	0	0	0	0	0	0	0	0	0	0	0	0	0	0	0	0	0	0	0
0	0	2	0	0	23	0	0	0	0	0	5	0	0	0	0	0	16	18668	0	0	0	0	0	0	0	0	0	0	0	0	0	0	0	0	4	0	49	67	0	0	0	0	0	0	0	0	0	0	0
0	0	2	0	0	286	0	0	0	0	0	0	0	0	0	0	0	0	3555	0	0	0	0	0	0	0	0	0	0	0	0	0	0	0	0	0	0	0	0	0	0	0	0	0	0	0	0	0	0	0
0	0	1	0	0	1	0	0	0	0	0	23	0	0	0	0	0	14	17565	0	0	462	0	0	0	0	0	0	0	119	0	0	0	50	0	66	0	1601	23	0	0	0	0	0	0	0	0	0	0	0
0	0	1	0	0	0	0	0	0	0	0	0	0	0	0	0	0	0	1709	0	0	0	0	0	0	0	0	0	0	0	0	0	0	0	0	0	0	0	0	0	0	0	0	0	0	0	0	0	0	0
0	0	2	0	0	82	0	0	0	0	0	0	0	0	0	0	0	0	9029	0	0	0	0	0	0	0	0	0	0	0	0	0	0	0	0	0	0	0	0	0	0	0	0	0	0	0	0	0	0	0
0	0	2	0	0	59	2	0	0	0	0	0	0	0	0	0	0	9	8171	0	0	0	0	0	0	0	0	0	0	0	0	0	0	0	0	0	0	0	0	0	0	0	0	0	0	0	0	0	0	0
0	0	1	0	0	13	8	0	0	0	0	0	0	0	0	0	0	164	8340	0	0	0	0	0	0	0	0	0	0	0	0	0	0	0	0	0	0	0	0	0	0	0	0	0	0	0	0	0	0	0
0	0	4	0	0	17	0	0	0	0	0	1	0	0	0	0	0	0	29565	0	0	0	0	0	0	0	0	0	0	207	0	0	0	21	0	6	4	21	1	0	0	0	0	0	0	0	0	5	0	9
0	0	0	0	0	0	0	0	0	0	0	0	0	0	0	0	0	0	4	0	0	0	0	0	0	0	0	0	0	0	0	0	0	0	0	12	0	0	0	0	0	0	0	0	0	0	0	2	0	0
0	0	3	0	0	61	0	0	0	0	0	1	0	0	0	0	0	1	28233	0	0	0	0	0	0	0	0	0	0	0	0	0	0	0	0	7	0	13	21	0	0	0	0	0	0	0	0	0	0	0
0	0	1	0	0	3	0	0	0	0	0	0	0	0	0	0	0	0	1193	0	0	0	0	0	0	0	0	0	0	0	0	0	0	0	0	0	0	0	0	0	0	0	0	0	0	0	0	0	0	4
0	0	2	0	0	54	2	0	0	0	0	0	0	0	0	0	0	47	9026	0	0	0	0	0	0	0	0	0	0	0	0	0	0	0	0	0	0	0	0	0	0	0	0	0	0	0	0	0	0	0
0	0	1	0	0	16	14	0	0	0	0	0	0	0	0	0	0	27	4373	0	0	0	0	0	0	0	0	0	0	0	0	0	0	0	0	0	0	0	0	0	0	0	0	0	0	0	0	0	0	0
0	0	1	0	0	713	0	0	0	0	0	0	0	0	0	0	0	0	16591	0	0	0	0	0	0	0	0	0	0	0	0	0	0	0	0	0	0	0	0	0	0	0	0	0	0	0	0	0	0	0
0	0	3	0	0	54	1	0	0	0	0	0	0	0	0	0	0	0	10903	0	0	0	0	0	0	0	0	0	0	0	0	0	0	0	0	0	0	0	0	0	0	0	0	0	0	0	0	0	0	0
0	0	1	0	0	0	1	0	0	0	0	0	0	0	0	0	0	1	620	0	0	0	0	0	0	0	0	0	0	0	0	0	0	0	0	11	0	330	0	0	0	0	0	0	0	0	0	0	0	0
0	0	1	0	0	39	0	0	0	0	0	3	0	0	0	0	0	3	8049	0	0	0	0	0	0	0	0	0	0	0	0	0	0	0	0	2	0	24	102	0	0	0	0	0	0	0	0	0	0	0
0	0	1	0	0	6	0	0	0	0	0	0	0	0	0	2	0	0	1445	0	0	0	0	0	0	0	0	0	0	0	0	0	0	0	0	0	0	0	0	0	0	7	0	0	0	0	0	0	0	0
0	0	3	0	0	11	0	0	0	0	0	0	0	0	0	0	0	0	21219	0	0	0	0	0	0	0	0	0	0	0	0	0	0	0	0	0	0	1	0	0	0	0	0	0	0	0	0	0	0	0
0	0	4	0	0	68	10	0	0	0	0	0	0	0	0	0	0	24	59167	0	0	0	0	0	0	0	0	0	0	0	0	0	0	0	0	0	0	0	0	0	0	0	0	0	0	0	0	0	0	0
0	0	2	0	0	82	0	0	0	0	0	0	0	0	0	0	0	0	9029	0	0	0	0	0	0	0	0	0	0	0	0	0	0	0	0	0	0	0	0	0	0	0	0	0	0	0	0	0	0	0
0	0	2	0	0	478	0	0	0	0	0	0	0	0	0	0	0	0	19619	0	0	0	0	0	0	0	0	0	0	0	0	0	0	0	0	0	0	0	0	0	0	0	0	0	0	0	0	0	0	0
0	0	3	0	0	36	0	0	0	0	0	7	0	0	0	0	0	29	27664	0	0	0	0	0	0	0	0	0	0	0	0	0	0	0	0	8	0	74	84	0	0	0	0	0	0	0	0	0	0	0
0	0	44	0	0	225	3	0	0	0	0	25	0	0	0	0	0	0	51330	0	0	0	0	0	0	69	0	0	0	403	0	0	0	331	0	53	1	9890	4	0	0	0	0	0	0	0	0	0	0	0
0	0	2	0	0	2	0	0	0	0	0	0	0	0	0	0	0	0	1961	0	0	0	0	0	0	0	0	0	0	0	0	0	0	0	0	0	0	0	0	0	0	0	0	0	0	0	0	0	0	5
0	0	1	0	0	16	0	0	0	0	0	0	0	0	0	0	0	0	325	0	0	0	0	0	0	0	0	0	0	0	0	0	0	0	0	0	0	0	0	0	0	0	0	0	0	0	0	0	0	0
0	0	1	0	0	1	2	0	0	0	0	0	0	0	0	0	0	1	492	0	0	0	0	0	0	0	0	0	0	0	0	0	0	0	0	0	0	0	0	0	0	0	0	0	0	0	0	0	0	0
1	1	0	0	10	20	360	0	0	0	0	8	0	0	0	2331	0	5456	3035	0	0	0	0	0	0	0	0	0	0	0	0	0	0	0	0	28	0	149	104	0	0	2	0	0	0	0	0	0	0	0
0	0	3	0	0	39	0	0	0	0	0	0	0	0	0	0	0	0	27664	0	0	0	0	0	0	0	0	0	0	0	0	0	0	0	0	0	0	0	0	0	0	0	0	0	0	0	0	0	0	0
0	0	2	0	0	2	4	0	0	0	0	0	0	0	0	0	0	44	7442	0	0	0	0	0	0	0	0	0	0	0	0	0	0	0	0	0	0	0	0	0	0	0	0	0	0	0	0	0	0	0
0	0	1	0	0	8	421	0	0	0	0	0	0	0	0	0	0	7718	4025	0	0	0	0	0	0	0	0	0	0	0	0	0	0	0	0	0	0	0	0	0	0	0	0	0	0	0	0	0	0	0
0	0	1	0	0	15	0	0	0	0	0	0	0	0	0	0	0	0	6957	0	0	0	0	0	0	0	0	0	0	0	0	0	0	0	0	7	0	0	0	0	0	0	0	0	0	0	0	0	0	0
0	0	0	0	0	0	0	0	0	0	0	0	0	0	0	0	0	0	0	0	0	0	0	0	0	0	0	0	0	0	0	0	0	0	0	0	0	0	0	0	0	0	0	0	0	0	0	0	0	0
0	0	0	0	0	0	0	0	0	0	0	0	0	0	0	0	0	0	0	0	0	0	0	0	0	0	0	0	0	0	0	0	0	0	0	0	0	0	0	0	0	0	0	0	0	0	0	0	0	0
0	0	4	0	0	0	0	0	0	0	0	4	0	0	0	21	0	0	13526	0	0	0	0	0	0	0	0	0	0	0	0	0	0	0	0	24	0	1556	0	10	0	501	0	0	0	0	0	0	0	0
0	0	1	0	0	2	2	0	0	0	0	0	0	0	0	0	0	2	113	0	0	0	0	0	0	0	0	0	0	0	0	0	0	0	0	0	0	0	0	0	0	0	0	0	0	0	0	0	0	0
0	0	0	0	0	0	0	0	0	0	0	0	0	0	0	0	0	0	0	0	0	0	0	0	0	0	0	0	0	0	0	0	0	0	0	0	0	0	132	0	0	0	116	0	0	0	0	0	0	0
0	0	2	0	0	8	15	0	0	0	0	0	0	0	0	0	0	149	749	0	0	0	0	0	0	0	0	0	0	0	0	0	0	0	0	0	0	0	0	0	0	0	0	0	0	0	0	0	0	0
0	0	1	0	0	2	0	0	0	0	0	0	0	0	0	0	0	0	613	0	0	0	0	0	0	0	0	0	0	0	0	0	0	0	0	0	0	0	0	0	0	0	0	0	0	0	0	0	0	0
0	0	2	0	0	58	12	0	0	0	0	0	0	0	0	0	0	246	17169	0	0	0	0	0	0	0	0	0	0	0	0	0	0	0	0	0	0	0	0	0	0	0	0	0	0	0	0	0	0	0
0	0	1	0	0	5	0	0	0	0	0	0	0	0	0	0	0	24	1404	0	0	0	0	0	0	0	0	0	0	0	0	0	0	0	0	0	0	0	0	0	0	0	0	0	0	0	0	0	0	0
0	0	2	0	0	38	0	0	0	0	0	0	0	0	0	0	0	0	2365	0	0	0	0	0	0	0	0	0	0	0	0	0	0	0	0	0	0	0	0	0	0	0	0	0	0	0	0	0	0	0
0	0	19	0	0	130	13	0	0	0	0	25	0	0	0	187	0	250	45408	0	0	0	0	0	0	0	0	0	0	0	0	0	0	0	0	109	0	6985	223	0	0	0	0	0	0	0	0	0	0	0
0	0	0	0	0	0	0	0	0	0	0	0	0	0	0	4	0	0	0	1	0	0	1	0	0	0	0	0	0	0	0	0	0	0	0	5	0	6	0	0	0	0	0	0	0	0	0	0	0	0
0	0	2	0	0	2	52	0	0	0	0	0	0	0	0	0	0	865	1909	0	0	0	0	0	0	0	0	0	0	0	0	0	0	0	0	0	0	0	0	0	0	167	0	0	0	0	0	0	0	59
0	0	1	0	0	138	8	0	0	0	0	0	0	0	0	0	0	164	8340	0	0	0	0	0	0	0	0	0	0	0	0	0	0	0	0	0	0	0	0	0	0	0	0	0	0	0	0	0	0	0
0	0	3	0	0	117	2	0	0	0	0	0	0	0	0	0	0	39	2678	0	0	0	0	0	0	0	0	0	0	0	0	0	0	0	0	0	0	0	0	0	0	236	26	0	0	0	0	0	0	70
0	0	10	0	0	745	1	0	0	0	0	0	0	0	0	0	0	1	15618	0	0	0	0	0	0	0	0	0	0	0	0	0	0	0	0	0	0	0	0	0	0	0	0	0	0	0	0	0	0	0
0	0	1	0	0	18	0	0	0	0	0	0	0	0	0	0	0	0	72	0	0	0	0	0	0	0	0	0	0	0	0	0	0	0	0	0	0	0	0	0	0	0	0	0	0	0	0	0	0	0
0	0	4	0	0	176	0	0	0	0	0	0	0	0	0	0	0	0	46437	0	0	0	0	0	0	0	0	0	0	0	0	0	0	0	0	0	0	0	0	0	0	0	0	0	0	0	0	0	0	0
1	0	2	0	1	17	4286	0	0	0	0	20	1	0	1	4288	0	67560	54741	0	0	0	0	0	0	0	0	0	0	0	0	0	0	0	0	0	0	523	164	0	0	31	16	0	0	5	2	0	0	0
0	0	0	0	0	0	0	0	0	0	0	2	1	0	0	0	0	87	0	0	0	0	0	0	0	0	0	0	0	0	0	0	0	0	0	0	0	0	30	0	0	1	15	0	0	0	0	0	0	0
0	0	2	0	0	37	0	0	0	0	0	0	0	0	0	0	0	0	19510	0	0	0	0	0	0	0	0	0	0	0	0	0	0	0	0	0	0	0	0	0	0	0	0	0	0	0	0	0	0	0
0	0	1	0	0	0	0	0	0	0	0	0	0	0	0	0	0	0	78	0	0	0	0	0	0	0	0	0	0	0	0	0	0	0	0	0	0	0	0	0	0	0	0	0	0	2	0	0	0	0
0	0	2	0	0	67	47	0	0	0	0	0	8	0	0	129	0	3042	2919	0	0	0	0	0	0	0	0	0	0	0	0	0	0	0	0	0	0	0	0	17	0	40	296	0	0	0	0	0	0	0
7	0	2	0	0	6	2520	0	0	0	0	2	0	0	0	8	7	58975	4927	0	0	0	0	0	0	0	0	0	0	0	0	0	0	0	0	15	0	422	8	3	0	282	0	3	0	0	0	0	0	14
0	0	3	0	0	111	0	0	0	0	0	0	0	0	0	0	0	0	43683	0	0	0	0	0	0	0	0	0	0	0	0	0	0	0	0	0	0	0	0	0	0	0	0	0	0	0	0	0	0	0
0	0	1	0	0	1	0	0	0	0	0	0	0	0	0	0	0	0	923	0	0	0	0	0	0	0	0	0	0	0	0	0	0	0	0	0	0	0	0	0	0	0	0	0	0	1	0	0	0	0
0	0	1	0	0	49	0	0	0	0	0	0	0	0	0	0	0	0	3675	0	0	0	0	0	0	0	0	0	0	0	0	0	0	0	0	0	0	0	0	0	0	0	0	0	0	0	0	0	0	0
0	0	0	0	0	0	1	0	0	0	0	0	0	0	0	1	0	58	7	0	0	0	0	0	0	0	0	0	0	0	0	0	0	0	0	0	0	0	0	0	0	0	0	0	0	0	0	0	0	0
0	0	1	0	0	12	0	0	0	0	0	0	0	0	0	0	0	19	5355	0	0	0	0	0	0	0	0	0	0	0	0	0	0	0	0	0	0	0	0	0	0	0	0	0	0	0	0	0	0	0
0	0	1	0	0	33	0	0	0	0	0	0	0	0	0	0	0	0	1193	0	0	0	0	0	0	0	0	0	0	0	0	0	0	0	0	0	0	0	0	0	0	0	0	0	0	0	0	0	0	4
0	1	11	0	18	184	0	0	0	0	0	0	0	0	0	5663	0	0	59673	0	0	0	0	0	0	0	0	0	0	0	0	0	0	0	0	0	0	0	0	0	0	0	0	0	0	0	0	1	0	0
0	0	0	0	0	0	0	0	0	0	0	1	0	0	0	14	0	10	8	0	0	0	0	0	0	0	0	0	0	0	0	0	0	0	0	0	0	0	0	0	0	0	0	0	0	0	0	0	0	0
0	0	2	0	0	4	0	0	0	0	0	0	0	0	0	0	2	0	1789	0	0	0	0	0	0	0	0	0	0	0	0	0	0	0	0	0	0	0	0	0	0	0	0	1	0	2	0	0	0	0
0	0	3	0	0	19	1	0	0	0	0	0	0	0	0	0	0	0	10496	0	0	0	0	0	0	0	0	0	0	0	0	0	0	0	0	0	0	0	0	0	0	0	0	0	0	0	0	0	0	0
0	0	1	0	0	15	0	0	0	0	0	0	0	0	0	0	0	0	8528	0	0	0	0	0	0	0	0	0	0	0	0	0	0	0	0	0	0	2	0	0	0	0	0	0	0	0	0	0	0	1
0	0	3	0	0	9	367	0	0	0	0	9	2	1	0	94	0	1425	20469	0	0	0	0	0	0	0	0	0	0	0	0	0	0	0	0	0	0	87	27	0	0	28	6	0	0	0	0	1	0	17
0	0	3	0	0	24	0	0	0	0	0	7	0	0	0	0	0	29	27664	0	0	0	0	0	0	0	0	0	0	0	0	0	0	0	0	8	0	74	55	0	0	0	0	0	0	0	0	0	0	0
0	0	3	0	0	31	0	0	0	0	0	0	0	0	0	0	0	0	27664	0	0	0	0	0	0	0	0	0	0	0	0	0	0	0	0	0	0	0	0	0	0	0	0	0	0	0	0	0	0	0
0	0	3	0	0	10	1	0	0	0	0	0	0	0	0	0	0	0	10496	0	0	0	0	0	0	0	0	0	0	0	0	0	0	0	0	0	0	0	0	0	0	0	0	0	0	0	0	0	0	0
0	0	2	0	0	7	0	0	0	0	0	0	0	0	0	0	0	0	13767	0	0	0	0	0	0	0	0	0	0	0	0	0	0	0	0	0	0	0	0	0	0	0	0	1	0	2	0	0	0	0
0	0	1	0	0	0	161	0	0	0	0	14	0	0	0	2	0	516	2601	0	0	0	0	0	0	0	0	0	0	0	0	0	0	0	0	1	0	136	0	0	0	0	0	0	0	0	0	0	0	0
0	0	0	0	0	5	0	24	51	5	1	0	0	0	0	0	0	0	0	57	0	2199	109	1	0	37	25	5	0	125	1	26	0	874	326	0	1	0	10	0	0	0	10	0	0	0	0	0	0	0
0	0	1	0	0	4	0	0	0	0	0	0	0	0	0	0	0	0	3675	0	0	0	0	0	0	0	0	0	0	0	0	0	0	0	0	0	0	0	0	0	0	0	0	0	0	0	0	0	0	0
0	0	4	0	0	0	1	0	0	0	0	0	0	0	0	0	0	0	10477	0	0	0	0	0	0	0	0	0	0	0	0	0	0	0	0	0	0	0	0	0	0	0	0	0	0	0	0	0	0	0
0	0	1	0	0	15	0	0	0	0	0	0	0	0	0	0	0	0	8528	0	0	0	0	0	0	0	0	0	0	0	0	0	0	0	0	0	0	0	0	0	0	0	2	0	0	0	0	0	0	0
0	0	1	0	0	1	5	0	0	0	0	0	0	0	0	0	0	42	3584	0	0	0	0	0	0	0	0	0	0	0	0	0	0	0	0	0	0	0	0	0	0	0	0	0	0	0	0	1	0	4
0	0	1	0	0	38	7	0	0	0	0	0	0	0	0	0	0	122	273	0	0	0	0	0	0	0	0	0	0	0	0	0	0	0	0	0	0	0	0	0	0	0	0	0	0	0	0	0	0	0
0	0	3	0	0	10	3	0	0	0	0	2	0	0	0	49	0	18	13992	0	0	0	0	0	0	0	0	0	0	0	0	0	0	0	0	36	0	289	2	0	0	0	0	0	0	0	0	0	0	0
0	0	1	0	0	0	2	0	0	0	0	0	0	0	0	2	0	0	615	0	0	0	0	0	0	0	0	0	0	0	0	0	0	0	0	8	0	81	0	12	0	78	0	0	0	0	0	0	0	0
0	0	2	0	0	14	0	0	0	0	0	0	0	0	0	0	0	0	6090	0	0	0	0	0	0	0	0	0	0	0	0	0	0	0	0	0	0	0	0	0	0	0	0	0	0	0	0	0	0	0
1	0	3	0	15	423	90	0	0	0	0	0	26	0	0	331	0	3216	18106	0	0	0	0	0	0	0	0	0	0	0	0	0	0	0	0	0	0	0	0	59	0	1655	3385	0	0	0	0	1	0	18
0	0	1	0	0	40	0	0	0	0	0	7	0	0	0	0	0	0	2202	0	0	0	0	0	0	0	0	0	0	0	0	0	0	0	0	11	0	80	318	0	0	0	0	0	0	0	0	0	0	1
0	0	3	0	0	4	0	0	0	0	0	1	0	0	0	0	0	1	27748	0	0	0	0	0	0	0	0	0	0	0	0	0	0	0	0	6	0	8	4	0	0	0	0	0	0	0	0	0	0	0
0	0	2	0	0	1	0	0	0	0	0	0	0	0	0	0	0	0	6049	0	0	0	0	0	0	0	0	0	0	0	0	0	0	0	0	0	0	0	0	0	0	0	0	0	0	0	0	0	0	0
0	0	6	0	0	59	4	0	0	0	0	0	0	0	0	0	0	0	13673	0	0	0	0	0	0	0	0	0	0	0	0	0	0	0	0	0	0	0	0	0	0	0	0	0	0	0	0	0	0	0
0	0	0	0	0	0	0	0	0	0	0	0	0	0	0	0	0	0	0	0	0	0	0	0	0	0	0	0	0	0	0	0	0	0	0	0	0	0	0	0	0	0	0	0	0	0	0	0	0	0
0	0	2	0	0	0	40	0	0	0	0	12	4	0	0	136	0	252	1274	0	0	0	0	0	0	0	0	0	0	0	0	0	0	0	0	18	0	96	0	1	0	20	0	0	0	0	0	0	0	0
0	0	0	0	4	0	0	0	0	0	0	0	0	0	0	0	0	0	0	0	0	0	0	0	0	0	0	0	0	0	0	0	0	0	0	5	0	0	26	1	0	0	12	0	0	0	0	0	0	0
0	0	1	0	0	43	26	0	0	0	0	0	0	0	0	0	0	443	2558	0	0	0	0	0	0	0	0	0	0	0	0	0	0	0	0	0	0	0	0	0	0	0	0	0	0	0	0	0	0	0
0	0	1	0	0	4	0	0	0	0	0	3	1	0	0	0	0	0	2954	0	0	0	0	0	0	0	0	0	0	0	0	0	0	0	0	0	0	22	12	0	0	5	4	0	0	0	0	0	0	0
1	0	6	0	0	355	12	0	0	0	0	0	0	0	0	0	0	256	28672	0	0	0	0	0	0	0	0	0	0	0	0	0	0	0	0	0	0	0	0	0	0	0	0	0	0	0	0	0	0	0
0	0	5	0	0	42	1	0	0	0	0	0	0	0	0	0	0	3	7688	0	0	0	0	0	0	0	0	0	0	0	0	0	0	0	0	0	0	0	0	0	0	0	0	0	0	0	0	0	0	0
0	0	0	0	0	0	0	0	0	0	0	0	0	0	0	0	0	0	0	0	0	0	0	0	0	0	0	0	0	0	0	0	0	0	0	0	0	0	0	0	0	0	0	0	0	0	0	0	0	0
0	0	2	0	0	8	0	0	0	0	0	0	0	0	0	0	0	0	266	0	0	0	0	0	0	0	0	0	0	0	0	0	0	0	0	10	0	18	0	0	0	0	0	0	0	0	0	1	0	2
0	0	3	0	0	65	10	3	15	0	0	1	3	0	0	35	0	35	6529	53	0	1136	2	0	0	0	0	0	0	0	0	14	3	500	3	4	0	262	39	32	0	321	6	0	0	0	0	0	0	0
0	0	9	0	0	714	11	0	0	0	0	9	0	0	0	17	0	58	13822	0	0	0	0	0	0	0	0	0	0	0	0	0	0	0	0	38	0	2869	374	0	0	0	0	0	0	0	0	0	0	0
0	0	3	0	0	6	0	0	0	0	0	1	0	0	0	0	0	1	27748	0	0	0	0	0	0	0	0	0	0	0	0	0	0	0	0	6	0	8	2	0	0	0	0	0	0	0	0	0	0	0
0	0	3	0	0	5	0	0	0	0	0	7	0	0	0	0	0	29	27664	0	0	0	0	0	0	0	0	0	0	0	0	0	0	0	0	8	0	74	11	0	0	0	0	0	0	0	0	0	0	0
0	0	0	0	0	0	0	0	0	0	0	0	0	0	0	0	0	0	0	0	0	0	0	0	0	0	0	0	0	0	0	0	0	0	0	0	0	0	36	0	0	0	29	0	0	0	2	0	0	0
0	0	1	0	0	27	0	0	0	0	0	0	0	0	0	0	0	0	787	0	0	0	0	0	0	0	0	0	0	0	0	0	0	0	0	0	0	0	0	0	0	0	0	0	0	0	0	0	0	0
0	0	1	0	0	23	8	0	0	0	0	0	0	0	0	0	0	164	8340	0	0	0	0	0	0	0	0	0	0	0	0	0	0	0	0	0	0	0	0	0	0	0	0	0	0	0	0	0	0	0
0	0	3	0	0	10	150	0	0	0	0	2	4	0	0	32	0	2591	13809	0	0	0	0	0	0	0	0	0	0	0	0	0	0	0	0	26	0	149	16	45	0	522	20	0	0	12	4	1	0	48
0	0	3	0	0	3	0	0	0	0	0	0	0	0	0	0	0	0	28505	0	0	0	0	0	0	0	0	0	0	0	0	0	0	0	0	0	0	0	0	0	0	0	0	0	0	0	0	0	0	0
0	0	5	0	0	34	9	0	0	0	0	0	0	0	0	0	0	115	3926	0	0	0	0	0	0	0	0	0	0	0	0	0	0	0	0	0	0	0	0	0	0	399	0	0	0	0	0	0	0	94
0	0	1	0	0	43	0	0	0	0	0	0	0	0	0	0	0	0	787	0	0	0	0	0	0	0	0	0	0	0	0	0	0	0	0	0	0	0	0	0	0	0	0	0	0	0	0	0	0	0
0	0	1	0	0	0	0	0	0	0	0	0	0	0	0	0	0	0	299	0	0	0	0	0	0	0	0	0	0	0	0	0	0	0	0	0	0	0	0	0	0	1	0	0	0	0	0	0	0	0
0	0	1	0	0	3	2	0	0	0	0	0	0	0	0	0	0	14	458	0	0	0	0	0	0	0	0	0	0	0	0	0	0	0	0	0	0	0	0	0	0	0	0	0	0	0	0	0	0	0
0	0	1	0	0	10	3	0	0	0	0	0	0	0	0	0	0	25	2905	0	0	0	0	0	0	0	0	0	0	0	0	0	0	0	0	0	0	0	0	0	0	0	0	0	0	0	0	0	0	0
0	0	0	0	0	0	0	0	0	0	0	0	0	0	0	0	0	0	0	0	0	0	0	0	0	0	0	0	0	0	0	0	0	0	0	0	0	0	0	0	0	0	0	0	0	0	0	0	0	0
0	0	3	0	0	41	3	0	0	0	0	0	7	0	0	6	0	0	3961	0	0	0	0	0	0	0	0	0	0	0	0	0	0	0	0	0	0	0	0	9	0	14	189	0	0	0	0	1	0	2
0	0	3	0	0	40	0	0	0	0	0	1	0	0	0	0	0	1	27748	0	0	0	0	0	0	0	0	0	0	0	0	0	0	0	0	6	0	8	25	0	0	0	0	0	0	0	0	0	0	0
0	0	3	0	0	162	2	0	0	0	0	0	0	0	0	0	0	9	10495	0	0	0	0	0	0	0	0	0	0	0	0	0	0	0	0	0	0	0	0	0	0	0	0	0	0	0	0	0	0	0
0	0	3	0	0	83	0	0	0	0	0	0	0	0	0	0	0	0	43683	0	0	0	0	0	0	0	0	0	0	0	0	0	0	0	0	0	0	0	0	0	0	0	0	0	0	0	0	0	0	0
1	0	0	0	0	5	195	0	0	0	0	4	0	0	0	5	0	1351	6764	0	0	0	0	0	0	0	0	0	0	0	0	0	0	0	0	10	0	84	74	0	0	2	3	0	0	0	0	3	0	30
0	0	1	0	0	4	0	0	0	0	0	0	0	0	0	1	0	0	428	0	0	0	0	0	0	0	0	0	0	0	0	0	0	0	0	0	0	0	0	0	0	0	0	0	0	0	0	0	0	0
0	0	0	0	0	0	0	0	0	0	0	0	0	0	0	0	0	0	0	0	0	0	0	0	0	0	0	0	0	0	0	0	0	0	0	0	0	0	2	0	0	0	0	0	0	0	0	0	0	0
0	0	1	0	0	1	0	0	0	0	0	0	0	0	0	0	0	0	923	0	0	0	0	0	0	0	0	0	0	0	0	0	0	0	0	0	0	0	0	0	0	0	0	0	0	1	0	0	0	0
0	0	2	0	0	4	0	0	0	0	0	0	0	0	0	0	0	0	6112	0	0	0	0	0	0	0	0	0	0	0	0	0	0	0	0	0	0	0	0	0	0	0	0	0	0	0	0	0	0	0
0	0	0	0	0	0	0	0	0	0	0	0	0	0	0	6	0	0	0	0	0	0	0	0	0	0	0	0	0	0	0	0	0	0	0	0	0	0	0	0	0	0	0	0	0	0	0	0	0	0
0	0	2	0	0	42	138	0	0	0	0	11	4	0	0	0	0	964	1176	0	0	0	0	0	0	0	0	0	0	0	0	0	0	0	0	14	0	91	231	4	0	22	84	0	0	0	0	0	0	0
0	0	3	0	0	1	1	0	0	0	0	0	0	0	0	0	0	0	10496	0	0	0	0	0	0	0	0	0	0	0	0	0	0	0	0	0	0	0	0	0	0	0	0	0	0	0	0	0	0	0
0	0	1	0	0	8	8	0	0	0	0	0	0	0	0	0	0	164	8340	0	0	0	0	0	0	0	0	0	0	0	0	0	0	0	0	0	0	0	0	0	0	0	0	0	0	0	0	0	0	0
0	0	3	0	0	62	0	0	0	0	0	1	0	0	0	0	0	1	27748	0	0	0	0	0	0	0	0	0	0	0	0	0	0	0	0	6	0	8	14	0	0	0	0	0	0	0	0	0	0	0
0	0	0	0	0	0	0	0	0	0	0	0	0	0	0	0	0	0	1	0	0	0	0	0	0	0	0	0	0	0	0	0	0	0	0	0	0	0	0	0	0	0	0	0	0	0	0	0	0	0
0	0	2	0	0	10	0	0	0	0	0	0	0	0	0	0	0	0	6686	0	0	0	0	0	0	0	0	0	0	0	0	0	0	0	0	0	0	0	0	0	0	0	0	0	0	0	0	0	0	0
0	0	2	0	0	62	0	0	0	0	0	0	0	0	0	0	0	0	9029	0	0	0	0	0	0	0	0	0	0	0	0	0	0	0	0	0	0	0	0	0	0	0	0	0	0	0	0	0	0	0
0	0	1	0	0	8	0	0	0	0	0	0	0	0	0	0	0	0	212	0	0	0	0	0	0	0	0	0	0	0	0	0	0	0	0	0	0	0	0	0	0	0	0	0	0	0	0	0	0	0
0	0	2	0	0	266	0	0	0	0	0	0	0	0	0	0	0	0	9029	0	0	0	0	0	0	0	0	0	0	0	0	0	0	0	0	0	0	0	0	0	0	0	0	0	0	0	0	0	0	0
0	0	1	0	0	11	1	0	0	0	0	0	0	0	0	0	0	3	3785	0	0	0	0	0	0	0	0	0	0	0	0	0	0	0	0	0	0	0	0	0	0	0	0	0	0	0	0	0	0	0
0	0	3	0	0	24	51	0	0	0	0	0	16	0	0	135	0	3157	3876	0	0	0	0	0	0	0	0	0	0	0	0	0	0	0	0	0	0	0	0	41	0	56	120	0	0	0	0	0	0	0
0	0	4	0	0	59	0	0	0	0	0	0	0	0	0	0	0	0	3578	0	0	0	0	0	0	0	0	0	0	0	0	0	0	0	0	0	0	0	0	0	0	0	0	0	0	0	0	0	0	12
0	0	3	0	0	46	0	0	0	0	0	0	0	0	0	0	0	0	20701	0	0	0	0	0	0	0	0	0	0	0	0	0	0	0	0	0	0	1	0	0	0	0	0	0	0	0	0	0	0	0
0	0	2	0	0	2	47	0	0	0	0	0	8	0	0	129	0	3042	2919	0	0	0	0	0	0	0	0	0	0	0	0	0	0	0	0	0	0	0	0	17	0	40	8	0	0	0	0	0	0	0
0	0	1	0	0	115	173	0	0	0	0	1	9	0	0	0	0	8803	6619	0	0	0	0	0	0	0	0	0	0	0	0	0	0	0	0	0	0	431	109	0	0	346	999	0	0	0	0	0	0	1
0	0	2	0	0	10	0	0	0	0	0	0	0	0	0	0	0	0	19349	0	0	0	0	0	0	0	0	0	0	0	0	0	0	0	0	0	0	0	0	0	0	0	0	0	0	0	0	0	0	0
0	0	1	0	0	28	14	0	0	0	0	0	0	0	0	0	0	83	506	0	0	0	0	0	0	0	0	0	0	0	0	0	0	0	0	0	0	4	0	2	0	5	0	0	0	0	0	0	0	0
11	0	0	0	0	0	1	0	0	0	0	0	2	0	0	0	0	43	0	0	0	0	0	0	0	0	0	0	0	0	0	0	0	0	0	0	0	1	0	0	0	0	8	0	0	0	0	0	0	0
0	0	1	0	0	60	8	0	0	0	0	0	0	0	0	0	0	164	8340	0	0	0	0	0	0	0	0	0	0	0	0	0	0	0	0	0	0	0	0	0	0	0	0	0	0	0	0	0	0	0
0	0	4	0	0	87	0	0	0	0	0	0	0	0	0	0	0	0	46437	0	0	0	0	0	0	0	0	0	0	0	0	0	0	0	0	0	0	0	0	0	0	0	0	0	0	0	0	0	0	0
0	0	1	0	0	1	0	0	0	0	0	0	0	0	0	0	0	0	923	0	0	0	0	0	0	0	0	0	0	0	0	0	0	0	0	0	0	0	0	0	0	0	0	0	0	1	0	0	0	0
0	0	2	0	0	75	6	0	0	0	0	0	0	0	0	0	0	200	8973	0	0	0	0	0	0	0	0	0	0	0	0	0	0	0	0	0	0	0	0	0	0	0	0	0	0	0	0	0	0	0
0	0	2	0	0	82	0	0	0	0	0	0	0	0	0	0	0	0	9029	0	0	0	0	0	0	0	0	0	0	0	0	0	0	0	0	0	0	0	0	0	0	0	0	0	0	0	0	0	0	0
0	0	3	0	0	69	0	0	0	0	0	0	0	0	0	0	0	0	27664	0	0	0	0	0	0	0	0	0	0	0	0	0	0	0	0	0	0	0	0	0	0	0	0	0	0	0	0	0	0	0
0	0	2	0	0	69	0	0	0	0	0	0	0	0	0	0	0	0	6686	0	0	0	0	0	0	0	0	0	0	0	0	0	0	0	0	0	0	0	0	0	0	0	0	0	0	0	0	0	0	0
0	0	2	0	0	8	0	0	0	0	0	0	0	0	0	0	2	0	1789	0	0	0	0	0	0	0	0	0	0	0	0	0	0	0	0	0	0	0	0	0	0	0	0	1	0	2	0	0	0	0
0	0	3	0	0	49	2	0	0	0	0	0	0	0	0	0	0	9	10902	0	0	0	0	0	0	0	0	0	0	0	0	0	0	0	0	0	0	0	0	0	0	0	0	0	0	0	0	0	0	0
0	0	2	0	0	57	0	0	0	0	0	0	0	0	0	0	0	0	1472	0	0	0	0	0	0	0	0	0	0	0	0	0	0	0	0	0	0	0	0	0	0	0	0	0	0	0	0	0	0	0
0	0	0	0	0	0	0	0	0	0	0	0	0	0	0	0	0	0	4	0	0	0	0	0	0	0	0	0	0	0	0	0	0	0	0	12	0	0	0	0	0	0	0	0	0	0	0	2	0	0
0	0	1	0	0	8	14	0	0	0	0	0	0	0	0	0	0	20	3904	0	0	0	0	0	0	0	0	0	0	0	0	0	0	0	0	0	0	0	0	0	0	0	0	0	0	0	0	0	0	0
0	0	2	0	0	19	0	0	0	0	0	0	0	0	0	0	0	0	6686	0	0	0	0	0	0	0	0	0	0	0	0	0	0	0	0	0	0	0	0	0	0	0	0	0	0	0	0	0	0	0
0	0	1	0	0	87	0	0	0	0	0	0	0	0	0	0	0	0	5356	0	0	0	0	0	0	0	0	0	0	0	0	0	0	0	0	0	0	0	0	0	0	0	0	0	0	0	0	0	0	0
0	0	5	0	0	0	0	0	0	0	0	0	0	0	0	0	0	0	22371	0	0	0	0	0	0	0	0	0	0	0	0	0	0	0	0	0	0	0	0	0	0	0	0	0	0	0	0	0	0	0
0	0	1	0	0	9	0	0	0	0	0	0	0	0	0	0	0	0	2319	0	0	0	0	0	0	0	0	0	0	0	0	0	0	0	0	0	0	0	0	0	0	0	0	0	0	0	0	0	0	0
0	0	0	0	0	33	0	0	2	0	0	0	0	0	0	0	0	0	0	0	0	1466	8	0	0	0	0	0	0	673	0	0	0	24	0	0	0	0	0	0	0	0	50	0	0	0	0	0	0	0
0	0	1	0	0	12	421	0	0	0	0	0	0	0	0	0	0	7718	4025	0	0	0	0	0	0	0	0	0	0	0	0	0	0	0	0	0	0	0	0	0	0	0	0	0	0	0	0	0	0	0
0	0	2	0	0	27	0	0	0	0	0	0	0	0	0	0	0	0	6520	0	0	0	0	0	0	0	0	0	0	0	0	0	0	0	0	0	0	0	0	0	0	0	0	0	0	0	0	0	0	0
0	0	0	0	0	0	0	0	0	0	0	0	0	0	0	0	0	0	24	0	0	0	0	0	0	0	0	0	0	0	0	0	0	0	0	0	0	0	0	0	0	0	0	0	0	0	0	0	0	0
0	0	3	0	0	60	0	0	0	0	0	0	0	0	0	0	0	0	27664	0	0	0	0	0	0	0	0	0	0	0	0	0	0	0	0	0	0	0	1	0	0	0	0	0	0	0	0	0	0	0
0	0	3	0	0	21	0	0	0	0	0	0	0	0	0	0	0	0	43683	0	0	0	0	0	0	0	0	0	0	0	0	0	0	0	0	0	0	0	0	0	0	0	0	0	0	0	0	0	0	0
0	0	0	0	0	0	0	0	0	0	0	0	0	0	0	2	0	0	2	0	0	0	0	0	0	0	0	0	0	0	0	0	0	0	0	0	0	4	0	0	0	0	0	0	0	0	0	0	0	1
0	0	3	0	0	4	2	0	0	0	0	0	0	0	0	0	0	3	3964	0	0	0	0	0	0	0	0	0	0	0	0	0	0	0	0	0	0	0	0	0	0	0	0	0	0	0	0	0	0	0
0	0	0	0	0	0	0	0	0	0	0	1	0	0	0	0	0	0	0	0	0	0	0	0	0	0	0	0	0	0	0	0	0	0	0	11	0	0	0	0	0	0	0	0	0	0	0	0	0	0
0	0	0	0	0	0	0	0	0	0	0	0	0	0	0	0	0	0	410	0	0	0	0	0	0	0	0	0	0	0	0	0	0	0	0	0	0	0	0	0	0	0	0	0	0	0	0	0	0	0
0	0	1	0	0	1	0	0	0	0	0	0	0	0	0	0	0	0	6918	0	0	0	0	0	0	0	0	0	0	0	0	0	0	0	0	0	0	0	0	0	0	0	0	0	0	0	0	0	0	0
0	0	1	0	0	0	0	0	0	0	0	0	0	0	0	0	0	0	96	0	0	0	0	0	0	0	0	0	0	0	0	0	0	0	0	0	0	0	0	0	0	0	0	0	0	0	0	0	0	0
0	0	3	0	0	54	0	0	0	0	0	0	0	0	0	0	0	0	10860	0	0	0	0	0	0	0	0	0	0	0	0	0	0	0	0	0	0	0	0	0	0	0	0	0	0	0	0	0	0	0
0	0	0	0	0	0	1	0	0	0	0	0	2	0	0	53	0	0	4	0	0	0	0	0	0	0	0	0	0	0	0	0	0	0	0	1	0	1	0	8	0	12	16	0	0	0	0	0	0	0
0	0	0	0	0	0	0	0	0	0	0	1	0	0	0	0	0	0	2	0	0	0	0	0	0	0	0	0	0	0	0	0	0	0	0	4	0	1	0	0	0	0	0	0	0	0	0	0	0	0
0	0	2	0	0	8	0	0	0	0	0	0	0	0	0	0	0	0	18668	0	0	0	0	0	0	0	0	0	0	0	0	0	0	0	0	0	0	0	0	0	0	0	0	0	0	0	0	0	0	0
0	0	0	0	0	0	0	0	0	0	0	1	0	0	0	0	0	0	0	0	0	0	0	0	0	0	0	0	0	0	0	0	0	0	0	13	0	5	5	0	0	0	0	0	0	0	0	0	0	0
0	0	3	0	0	3	2	0	0	0	0	0	0	0	0	0	0	3	3964	0	0	0	0	0	0	0	0	0	0	0	0	0	0	0	0	0	0	0	0	0	0	0	0	0	0	0	0	0	0	0
0	0	1	0	0	3	0	0	0	0	0	0	0	0	0	0	0	1	385	0	0	0	0	0	0	0	0	0	0	0	0	0	0	0	0	0	0	0	0	0	0	0	0	0	0	0	0	0	0	0
0	0	2	0	0	64	0	0	0	0	0	0	0	0	0	0	0	0	19619	0	0	0	0	0	0	0	0	0	0	0	0	0	0	0	0	0	0	0	0	0	0	0	0	0	0	0	0	0	0	0
0	0	7	0	0	14	951	0	0	0	0	25	16	0	0	0	0	11042	24503	0	0	0	0	0	0	0	0	0	0	0	0	0	0	0	0	183	0	1164	3	111	0	553	9	0	0	0	0	11	0	33
0	0	2	0	0	38	138	0	0	0	0	11	4	0	0	0	0	964	1176	0	0	0	0	0	0	0	0	0	0	0	0	0	0	0	0	14	0	91	209	4	0	22	76	0	0	0	0	0	0	0
0	0	1	0	0	6	8	0	0	0	0	0	0	0	0	0	0	164	8340	0	0	0	0	0	0	0	0	0	0	0	0	0	0	0	0	0	0	0	0	0	0	0	0	0	0	0	0	0	0	0
0	0	1	0	0	0	0	0	0	0	0	0	0	0	0	0	0	0	3753	0	0	0	0	0	0	0	0	0	0	0	0	0	0	0	0	0	0	0	0	0	0	0	0	0	0	0	0	0	0	0
0	0	3	0	0	5	0	0	0	0	0	0	0	0	0	0	0	0	27664	0	0	0	0	0	0	0	0	0	0	0	0	0	0	0	0	0	0	0	0	0	0	0	0	0	0	0	0	0	0	0
0	0	3	0	0	67	0	0	0	0	0	0	0	0	0	0	0	0	28061	0	0	0	0	0	0	0	0	0	0	0	0	0	0	0	0	0	0	0	0	0	0	0	0	0	0	0	0	0	0	0
0	0	1	0	0	13	0	0	0	0	0	0	0	0	0	1	0	0	429	0	0	0	0	0	0	0	0	0	0	0	0	0	0	0	0	0	0	0	0	0	0	0	0	0	0	0	0	0	0	0
0	0	2	0	0	21	0	0	0	0	0	0	0	0	0	0	0	0	19349	0	0	0	0	0	0	0	0	0	0	0	0	0	0	0	0	0	0	0	0	0	0	0	0	0	0	0	0	0	0	0
0	0	0	0	0	0	0	0	0	0	0	0	0	0	0	2	0	0	0	0	0	0	0	0	0	0	0	0	0	0	0	0	0	0	0	0	0	0	0	0	0	0	0	0	0	0	0	0	0	0
0	0	2	0	0	2	0	0	0	0	0	0	0	0	0	0	0	1	18720	0	0	0	0	0	0	0	0	0	0	0	0	0	0	0	0	1	0	6	0	0	0	0	0	0	0	0	0	0	0	0
0	0	3	0	0	263	0	0	0	0	0	0	0	0	0	0	0	0	43683	0	0	0	0	0	0	0	0	0	0	0	0	0	0	0	0	0	0	0	0	0	0	0	0	0	0	0	0	0	0	0
0	0	1	0	0	18	8	0	0	0	0	0	0	0	0	0	0	164	8340	0	0	0	0	0	0	0	0	0	0	0	0	0	0	0	0	0	0	0	0	0	0	0	0	0	0	0	0	0	0	0
0	0	0	0	0	0	0	0	0	0	0	41	12	0	0	23	0	0	0	0	0	0	0	0	0	0	0	0	0	0	0	0	0	0	0	38	0	367	5	3	0	100	2	0	0	0	0	0	0	0
0	0	2	0	0	0	1	0	0	0	0	0	0	0	0	0	0	33	2094	0	0	0	0	0	0	0	0	0	0	0	0	0	0	0	0	0	0	0	0	0	0	173	0	0	0	0	0	0	0	49
0	0	4	0	0	31	0	0	0	0	0	10	4	0	0	0	0	0	10478	0	0	0	0	0	0	0	0	0	0	0	0	0	0	0	0	14	0	90	77	4	0	20	31	0	0	0	0	0	0	0
0	0	0	0	0	0	0	0	0	0	0	0	0	0	0	0	0	0	0	0	0	0	0	0	0	0	0	0	0	0	0	0	0	0	0	0	0	0	0	0	0	0	0	0	0	0	0	0	0	0
0	0	2	0	0	126	0	0	0	0	0	0	0	0	0	0	0	3	7541	0	0	0	0	0	0	0	0	0	0	0	0	0	0	0	0	0	0	0	0	0	0	0	0	0	0	0	0	0	0	0
0	0	1	0	0	6	0	0	0	0	0	0	0	0	0	0	0	0	102	0	0	0	0	0	0	0	0	0	0	0	0	0	0	0	0	0	0	0	0	0	0	0	0	0	0	0	0	0	0	0
0	0	2	0	0	57	2	0	0	0	0	0	0	0	0	0	0	9	8171	0	0	0	0	0	0	0	0	0	0	0	0	0	0	0	0	0	0	0	0	0	0	0	0	0	0	0	0	0	0	0
0	0	4	0	0	5	1	0	0	0	0	0	0	0	0	0	0	2	973	0	0	0	0	0	0	0	0	0	0	0	0	0	0	0	0	0	0	0	0	0	0	0	0	0	0	0	0	0	0	0
10	0	2	0	0	21	47	0	0	0	0	10	2	0	0	0	0	1510	1572	0	0	0	0	0	0	0	0	0	0	0	0	0	0	0	0	12	0	104	105	2	0	22	20	0	0	0	0	0	0	0
0	0	2	0	0	122	0	0	0	0	0	0	0	0	0	0	0	0	14997	0	0	0	0	0	0	0	0	0	0	0	0	0	0	0	0	0	0	0	0	0	0	0	0	0	0	0	0	0	0	0
0	0	2	0	0	2	0	0	0	0	0	0	0	0	0	0	0	0	18668	0	0	0	0	0	0	0	0	0	0	0	0	0	0	0	0	0	0	0	0	0	0	0	0	0	0	0	0	0	0	0
0	0	3	0	0	99	0	0	0	0	0	0	0	0	0	0	0	0	8671	0	0	0	0	0	0	0	0	0	0	0	0	0	0	0	0	0	0	0	0	0	0	0	0	0	0	0	0	0	0	0
0	0	3	0	0	42	0	0	0	0	0	0	0	0	0	0	2	0	3183	0	0	0	0	0	0	0	0	0	0	0	0	0	0	0	0	0	0	0	0	0	0	0	0	0	0	0	0	0	0	0
0	0	1	0	0	59	173	0	0	0	0	1	9	0	0	0	0	8803	6619	0	0	0	0	0	0	0	0	0	0	0	0	0	0	0	0	0	0	431	47	0	0	346	459	0	0	0	0	0	0	1
0	0	1	0	0	10	0	0	0	0	0	0	0	0	0	1	0	0	428	0	0	0	0	0	0	0	0	0	0	0	0	0	0	0	0	0	0	0	0	0	0	0	0	0	0	0	0	0	0	0
0	0	0	0	0	4	0	0	0	0	0	0	0	0	0	0	0	0	2	0	0	0	0	0	0	0	0	0	0	0	0	0	0	0	0	0	0	0	0	0	0	0	0	0	0	0	0	0	0	0
0	0	1	0	0	23	0	0	0	0	0	0	0	0	0	0	0	0	2328	0	0	0	0	0	0	0	0	0	0	0	0	0	0	0	0	0	0	0	0	0	0	0	0	0	0	0	0	0	0	0
0	0	1	0	0	45	421	0	0	0	0	0	0	0	0	0	0	7718	4025	0	0	0	0	0	0	0	0	0	0	0	0	0	0	0	0	0	0	0	0	0	0	0	0	0	0	0	0	0	0	0
0	0	1	0	0	0	8	0	0	0	0	2	0	1	0	33	0	36	609	0	0	0	0	0	0	0	0	0	0	0	0	0	0	0	0	26	0	170	0	24	0	49	0	0	0	0	0	12	0	23
0	0	2	0	0	72	0	0	0	0	0	0	0	0	0	0	0	0	18668	0	0	0	0	0	0	0	0	0	0	0	0	0	0	0	0	0	0	0	0	0	0	0	1	0	0	0	0	0	0	0
0	0	4	0	0	96	0	0	0	0	0	0	0	0	0	0	0	0	46437	0	0	0	0	0	0	0	0	0	0	0	0	0	0	0	0	0	0	0	0	0	0	0	0	0	0	0	0	0	0	0
0	0	3	0	0	27	0	0	0	0	0	0	0	0	0	0	0	1	2277	0	0	0	0	0	0	0	0	0	0	0	0	0	0	0	0	0	0	0	0	0	0	0	0	0	0	0	0	0	0	0
0	0	2	0	0	6	784	0	0	0	0	13	24	0	0	5	0	12712	6628	0	0	0	0	0	0	0	0	0	0	0	0	0	0	0	0	40	0	736	39	76	0	577	72	0	0	0	0	0	0	0
0	0	3	0	0	10	0	0	0	0	0	0	0	0	0	0	0	0	14014	0	0	0	0	0	0	0	0	0	0	0	0	0	0	0	0	9	0	807	6	4	0	186	4	0	0	0	0	0	0	0
0	0	1	0	0	13	0	0	0	0	0	0	0	0	0	0	0	0	16591	0	0	0	0	0	0	0	0	0	0	0	0	0	0	0	0	0	0	0	0	0	0	0	0	0	0	0	0	0	0	0
0	0	2	0	0	22	0	0	0	0	0	5	0	0	0	0	0	16	18668	0	0	0	0	0	0	0	0	0	0	0	0	0	0	0	0	4	0	49	53	0	0	0	0	0	0	0	0	0	0	0
0	0	1	0	0	0	0	0	0	0	0	0	0	0	0	0	0	0	923	0	0	0	0	0	0	0	0	0	0	0	0	0	0	0	0	0	0	0	0	0	0	0	0	0	0	1	0	0	0	0
0	0	0	0	0	0	2	0	0	0	0	0	3	0	0	7	0	0	2	0	0	0	0	0	0	0	0	0	0	0	0	0	0	0	0	0	0	0	0	0	0	0	12	0	0	0	0	0	0	0
0	0	5	0	0	0	0	0	0	0	0	0	0	0	0	0	0	0	24807	0	0	0	0	0	0	0	0	0	0	0	0	0	0	0	0	0	0	0	0	0	0	0	0	0	0	0	0	0	0	0
0	0	1	0	0	0	5	0	0	0	0	0	0	0	0	0	0	49	3965	0	0	0	0	0	0	0	0	0	0	0	0	0	0	0	0	0	0	0	0	0	0	0	0	0	0	0	0	3	0	8
0	0	3	0	0	30	0	0	0	0	0	0	0	0	0	0	0	0	28010	0	0	0	0	0	0	0	0	0	0	0	0	0	0	0	0	0	0	2	0	0	0	0	0	0	0	0	0	0	0	1
0	0	1	0	0	5	0	0	0	0	0	3	0	0	0	0	0	0	1518	0	0	0	0	0	0	0	0	0	0	0	0	0	0	0	0	1	0	5	15	0	0	0	0	0	0	0	0	0	0	0
0	0	3	0	0	47	0	0	0	0	0	0	0	0	0	0	0	0	27664	0	0	0	0	0	0	0	0	0	0	0	0	0	0	0	0	0	0	0	0	0	0	0	0	0	0	0	0	0	0	0
0	0	1	0	0	58	0	0	0	0	0	0	0	0	0	0	0	0	876	0	0	0	0	0	0	0	0	0	0	0	0	0	0	0	0	0	0	0	0	0	0	0	0	0	0	0	0	0	0	0
0	0	3	0	0	0	0	0	0	0	0	7	3	0	0	0	0	0	8671	0	0	0	0	0	0	0	0	0	0	0	0	0	0	0	0	8	0	68	0	2	0	15	0	0	0	0	0	0	0	0
0	0	2	0	0	24	0	0	0	0	0	0	0	0	0	0	0	1	18720	0	0	0	0	0	0	0	0	0	0	0	0	0	0	0	0	1	0	6	2	0	0	0	0	0	0	0	0	0	0	0
0	0	0	0	0	0	1	0	0	0	0	0	0	0	0	1	0	1	0	0	0	0	0	0	0	0	0	0	0	0	0	0	0	0	0	0	0	3	0	0	0	0	0	0	0	0	0	0	0	1
0	0	1	0	0	2	1	0	0	0	0	0	0	0	0	4	0	62	610	0	0	0	0	0	0	0	0	0	0	0	0	0	0	0	0	0	0	0	0	0	0	33	0	0	0	0	0	0	0	27
0	0	6	0	0	117	0	0	0	0	0	0	0	0	0	0	0	0	87688	0	0	0	0	0	0	0	0	0	0	0	0	0	0	0	0	0	0	0	0	0	0	0	0	0	0	0	0	0	0	0
0	0	9	0	0	0	0	0	0	0	0	0	0	0	0	5	0	2	13151	0	0	0	0	0	0	0	0	0	0	0	0	0	0	0	0	0	0	0	0	0	0	0	0	0	0	0	0	0	0	0
0	0	1	0	0	45	0	0	0	0	0	3	0	0	0	0	0	0	1518	0	0	0	0	0	0	0	0	0	0	0	0	0	0	0	0	1	0	5	155	0	0	0	0	0	0	0	0	0	0	0
2	0	3	0	0	114	7	0	0	0	0	0	0	0	0	0	0	104	10006	0	0	0	0	0	0	0	0	0	0	0	0	0	0	0	0	0	0	0	0	0	0	0	0	0	0	0	0	0	0	0
0	0	2	0	0	52	0	0	0	0	0	0	0	0	0	0	0	0	5823	0	0	0	0	0	0	0	0	0	0	0	0	0	0	0	0	0	0	0	0	0	0	0	0	0	0	0	0	0	0	0
0	1	9	0	0	0	9	0	0	0	0	10	1	3	0	2454	0	154	13017	0	0	0	0	0	0	0	0	0	0	0	0	0	0	0	0	200	0	2681	0	87	0	1053	0	0	0	0	0	27	0	293
0	0	0	0	0	0	1	0	0	0	0	4	0	0	0	0	0	5	8	0	0	0	0	0	0	0	0	0	0	0	0	0	0	0	0	7	0	37	24	0	0	0	0	0	0	0	0	0	0	0
0	0	1	0	0	24	0	0	0	0	0	0	0	0	0	0	0	0	8049	0	0	0	0	0	0	0	0	0	0	0	0	0	0	0	0	0	0	0	0	0	0	0	0	0	0	0	0	0	0	0
0	0	1	0	0	30	0	0	0	0	0	0	0	0	0	0	0	0	923	0	0	0	0	0	0	0	0	0	0	0	0	0	0	0	0	0	0	0	0	0	0	0	0	0	0	1	0	0	0	0
0	0	0	0	0	1	2	0	10	0	0	0	0	0	0	0	0	4	2	0	0	4	20	0	0	0	0	0	0	0	0	0	0	0	0	0	0	0	0	0	0	0	0	0	0	0	0	0	0	0
0	0	1	0	0	4	0	0	0	0	0	0	0	0	0	0	0	0	299	0	0	0	0	0	0	0	0	0	0	0	0	0	0	0	0	0	0	0	0	0	0	1	0	0	0	0	0	0	0	0
0	0	0	0	0	0	0	0	0	0	0	2	0	0	0	0	0	0	1	0	0	0	0	0	0	0	0	0	0	0	0	0	0	0	0	20	0	0	0	1	0	0	0	0	0	0	0	0	0	0
0	0	1	0	0	29	0	0	0	0	0	0	0	0	0	0	0	0	3753	0	0	0	0	0	0	0	0	0	0	0	0	0	0	0	0	0	0	0	0	0	0	0	0	0	0	0	0	0	0	0
1	0	1	0	0	15	26	0	0	0	0	0	0	0	0	0	0	442	2558	0	0	0	0	0	0	0	0	0	0	0	0	0	0	0	0	0	0	0	0	0	0	0	0	0	0	0	0	0	0	0
2	1	0	0	10	19	538	0	0	0	0	2	7	0	0	2328	0	8995	2857	0	0	0	0	0	0	0	0	0	0	0	0	0	0	0	0	28	0	53	49	43	0	185	171	0	0	0	0	1	0	2
0	0	1	0	0	12	1	0	0	0	0	0	0	0	0	0	0	3	3785	0	0	0	0	0	0	0	0	0	0	0	0	0	0	0	0	0	0	0	0	0	0	0	0	0	0	0	0	0	0	0
0	0	1	0	0	0	0	0	0	0	0	0	0	0	0	0	0	0	8049	0	0	0	0	0	0	0	0	0	0	0	0	0	0	0	0	0	0	0	0	0	0	0	0	0	0	0	0	0	0	0
0	0	1	0	0	0	0	0	0	0	0	0	0	0	0	0	0	1	10653	0	0	0	0	0	0	0	0	0	0	0	0	0	0	0	0	0	0	3	0	0	0	0	0	0	0	0	0	0	0	0
0	0	0	0	0	0	0	0	0	0	0	0	0	0	0	0	0	91	3	0	0	0	0	0	0	0	0	0	0	0	0	0	0	0	0	0	0	0	1	0	0	0	0	0	0	0	0	0	0	0
0	0	1	0	0	2	0	0	0	0	0	0	0	0	0	0	0	19	5355	0	0	0	0	0	0	0	0	0	0	0	0	0	0	0	0	0	0	0	0	0	0	0	0	0	0	0	0	0	0	0
10	2	1	0	105	51	120	0	0	0	0	20	0	0	0	1169	0	1451	756	0	0	0	0	0	0	0	0	0	0	0	0	0	0	0	0	142	0	20	998	0	0	0	0	0	0	0	0	0	0	0
0	0	0	0	0	0	0	0	0	0	0	0	0	0	0	3	0	0	0	0	0	0	0	0	0	0	0	0	0	0	0	0	0	0	0	4	0	0	0	0	0	0	0	0	0	0	0	0	0	0
0	0	1	0	0	10	8	0	0	0	0	0	0	0	0	0	0	164	8340	0	0	0	0	0	0	0	0	0	0	0	0	0	0	0	0	0	0	0	0	0	0	0	0	0	0	0	0	0	0	0
0	0	2	0	0	8	0	0	0	0	0	0	0	0	0	0	0	0	18668	0	0	0	0	0	0	0	0	0	0	0	0	0	0	0	0	0	0	0	0	0	0	0	0	0	0	0	0	0	0	0
0	0	1	0	0	10	0	0	0	0	0	0	0	0	0	0	0	0	1709	0	0	0	0	0	0	0	0	0	0	0	0	0	0	0	0	0	0	0	0	0	0	0	0	0	0	0	0	0	0	0
0	0	2	0	0	68	0	0	0	0	0	0	0	0	0	0	0	0	5721	0	0	0	0	0	0	0	0	0	0	0	0	0	0	0	0	0	0	0	0	0	0	0	0	0	0	0	0	0	0	0
0	0	1	0	0	2	1	0	0	0	0	0	0	0	0	0	0	0	722	0	0	0	0	0	0	0	0	0	0	0	0	0	0	0	0	0	0	0	0	0	0	0	0	0	0	0	0	0	0	0
0	0	5	0	0	6	1	0	0	0	0	0	0	0	0	0	0	0	28972	0	0	0	0	0	0	0	0	0	0	0	0	0	0	0	0	0	0	1	0	0	0	0	0	0	0	0	0	0	0	0
0	0	0	0	0	0	0	0	0	0	0	1	0	0	0	0	0	0	0	0	0	0	0	0	0	0	0	0	0	0	0	0	0	0	0	7	0	2	0	0	0	0	0	0	0	0	0	0	0	0
0	0	3	0	0	9	51	0	0	0	0	0	16	0	0	135	0	3157	3876	0	0	0	0	0	0	0	0	0	0	0	0	0	0	0	0	0	0	0	0	41	0	56	40	0	0	0	0	0	0	0
0	0	2	0	0	56	0	0	0	0	0	0	0	0	0	0	0	0	18668	0	0	0	0	0	0	0	0	0	0	0	0	0	0	0	0	0	0	0	0	0	0	0	1	0	0	0	0	0	0	0
0	0	3	0	0	10	0	0	0	0	0	0	0	0	0	0	0	0	27664	0	0	0	0	0	0	0	0	0	0	0	0	0	0	0	0	0	0	0	0	0	0	0	0	0	0	0	0	0	0	0
0	0	1	0	0	17	0	0	0	0	0	0	0	0	0	0	0	0	132	0	0	0	0	0	0	0	0	0	0	0	0	0	0	0	0	2	0	2	5	0	0	0	0	0	0	0	0	0	0	0
0	0	1	0	0	1	1	0	0	0	0	2	1	0	0	0	0	2	123	0	0	0	0	0	0	0	0	0	0	0	0	0	0	0	0	0	0	13	2	0	0	4	1	0	0	0	0	0	0	2
0	0	1	0	0	34	8	0	0	0	0	0	0	0	0	0	0	164	8340	0	0	0	0	0	0	0	0	0	0	0	0	0	0	0	0	0	0	0	0	0	0	0	0	0	0	0	0	0	0	0
0	0	1	0	0	16	0	0	0	0	0	0	0	0	0	0	0	0	1553	0	0	0	0	0	0	0	0	0	0	0	0	0	0	0	0	0	0	0	0	0	0	0	0	1	0	1	0	0	0	0
0	0	1	0	0	16	0	0	0	0	0	0	0	0	0	0	0	0	387	0	0	0	0	0	0	0	0	0	0	0	0	0	0	0	0	0	0	5	0	0	0	3	0	0	0	0	0	0	0	0
0	0	0	0	0	0	0	0	0	0	0	0	0	0	0	0	0	0	1	0	0	0	0	0	0	0	0	0	0	0	0	0	0	0	0	0	0	0	0	0	0	0	0	0	0	0	0	0	0	0
0	0	0	0	0	0	0	0	0	0	0	0	0	0	0	0	0	0	3	0	0	0	0	0	0	0	0	0	0	0	0	0	0	0	0	0	0	0	0	0	0	0	0	0	0	0	0	0	0	0
0	0	0	0	0	0	0	0	0	0	0	0	0	0	0	0	0	1	0	0	0	0	0	0	0	0	0	0	0	0	0	0	0	0	0	1	0	2	2	0	0	0	0	0	0	0	0	0	0	0
0	0	1	0	0	10	0	0	0	0	0	0	0	0	0	1	0	0	428	0	0	0	0	0	0	0	0	0	0	0	0	0	0	0	0	0	0	0	0	0	0	0	0	0	0	0	0	0	0	0
0	0	3	0	0	81	0	0	0	0	0	2	0	0	0	0	0	0	3036	0	0	0	0	0	0	0	0	0	0	0	0	0	0	0	0	18	0	716	61	0	0	0	0	0	0	0	0	0	0	0
0	0	2	0	0	16	2	0	0	0	0	0	0	0	0	0	0	47	9026	0	0	0	0	0	0	0	0	0	0	0	0	0	0	0	0	0	0	0	0	0	0	0	0	0	0	0	0	0	0	0
0	0	0	0	0	0	0	0	0	0	0	0	0	0	0	0	0	0	2	0	0	0	0	0	0	0	0	0	0	0	0	0	0	0	0	0	0	0	0	0	0	0	0	0	0	0	0	0	0	0
0	0	0	0	0	0	0	0	0	0	0	0	0	0	0	0	0	0	0	0	0	0	0	0	0	0	0	0	0	0	0	0	0	0	0	0	0	0	13	0	0	0	0	0	0	0	0	0	0	0
0	0	3	0	0	3	0	0	0	0	0	0	0	0	0	0	0	0	43683	0	0	0	0	0	0	0	0	0	0	0	0	0	0	0	0	0	0	0	0	0	0	0	0	0	0	0	0	0	0	0
0	0	0	0	0	52	0	0	0	4	0	0	0	0	0	0	0	0	0	0	0	1495	0	0	0	0	0	4	0	681	0	0	0	21	0	0	0	0	4	0	0	0	0	0	0	0	0	0	0	0
0	0	1	0	0	8	0	0	0	0	0	0	0	0	0	0	0	0	9732	0	0	0	0	0	0	0	0	0	0	0	0	0	0	0	0	2	0	15	0	6	0	9	0	0	0	0	0	0	0	0
0	0	1	0	0	4	0	0	0	0	0	0	0	0	0	0	0	0	97	0	0	0	0	0	0	0	0	0	0	0	0	0	0	0	0	0	0	0	0	0	0	0	0	1	0	0	0	0	0	0
0	0	2	0	0	20	8	0	0	0	0	0	0	0	0	0	0	164	9596	0	0	0	0	0	0	0	0	0	0	0	0	0	0	0	0	0	0	0	0	0	0	0	0	0	0	0	0	0	0	0
0	0	12	0	0	15	90	2	15	1	0	0	0	0	0	0	0	74	14556	0	0	892	30	0	0	0	0	0	0	22	6	0	0	147	3	0	0	0	0	0	0	0	0	0	0	0	0	0	0	0
0	0	0	0	0	0	13	0	0	0	0	5	1	0	0	13	0	36	18	0	0	0	0	0	0	0	0	0	0	0	0	0	0	0	0	7	0	17	0	0	0	16	0	0	0	0	0	0	0	0
0	0	1	0	0	21	0	0	0	0	0	0	0	0	0	0	0	0	1553	0	0	0	0	0	0	0	0	0	0	0	0	0	0	0	0	0	0	0	0	0	0	0	0	1	0	1	0	0	0	0
0	0	3	0	0	31	0	0	0	0	0	0	0	0	0	0	0	0	8671	0	0	0	0	0	0	0	0	0	0	0	0	0	0	0	0	0	0	0	0	0	0	0	0	0	0	0	0	0	0	0
0	0	2	0	0	26	0	0	0	0	0	0	0	0	0	0	0	0	1240	0	0	0	0	0	0	0	0	0	0	0	0	0	0	0	0	0	0	0	0	0	0	0	0	0	0	0	0	0	0	0
0	0	0	0	0	0	0	0	0	0	0	0	0	0	0	0	0	0	645	0	0	0	0	0	0	0	0	0	0	0	0	0	0	47	0	0	0	0	0	0	0	0	0	0	0	0	0	0	0	0
0	0	3	0	0	75	0	0	0	0	0	0	0	0	0	0	0	0	15320	0	0	0	0	0	0	0	0	0	0	0	0	0	0	0	0	0	0	0	0	0	0	0	0	0	0	0	0	0	0	0
0	0	2	0	0	76	10	0	0	0	0	1	2	0	0	60	0	815	11605	0	0	0	0	0	0	0	0	0	0	0	0	0	0	0	0	7	0	367	7	10	0	108	62	0	0	0	0	5	0	53
0	0	1	0	0	1	0	0	0	0	0	0	0	0	0	0	0	0	239	0	0	0	0	0	0	0	0	0	0	0	0	0	0	0	0	0	0	0	0	1	0	0	0	0	0	0	0	0	0	0
0	2	0	0	0	0	322	0	0	0	0	4	6	0	0	1338	0	1670	0	0	0	0	0	0	0	0	0	0	0	0	0	0	0	0	0	19	0	26	0	21	0	8	0	0	0	0	0	6	0	11
0	0	1	0	0	20	0	0	0	0	0	0	0	0	0	0	0	0	1709	0	0	0	0	0	0	0	0	0	0	0	0	0	0	0	0	0	0	0	0	0	0	0	0	0	0	0	0	0	0	0
0	0	1	0	0	13	0	0	0	0	0	0	0	0	0	0	0	0	3753	0	0	0	0	0	0	0	0	0	0	0	0	0	0	0	0	0	0	0	0	0	0	0	0	0	0	0	0	0	0	0
0	0	1	0	0	42	26	0	0	0	0	0	0	0	0	0	0	443	2558	0	0	0	0	0	0	0	0	0	0	0	0	0	0	0	0	0	0	0	0	0	0	0	0	0	0	0	0	0	0	0
0	0	3	0	0	51	0	0	0	0	0	0	0	0	0	0	0	0	43683	0	0	0	0	0	0	0	0	0	0	0	0	0	0	0	0	0	0	0	0	0	0	0	0	0	0	0	0	0	0	0
0	0	1	0	0	19	0	0	0	0	0	0	0	0	0	0	0	0	2871	0	0	0	0	0	0	0	0	0	0	0	0	0	0	0	0	0	0	0	0	0	0	0	0	0	0	0	0	0	0	0
0	0	8	0	0	77	0	0	0	0	0	0	0	0	0	0	0	0	25144	0	0	0	0	0	0	0	0	0	0	0	0	0	0	0	0	4	0	33	0	0	0	0	0	0	0	0	0	6	0	31
0	0	3	0	0	3	0	0	0	0	0	7	3	0	0	0	0	0	8671	0	0	0	0	0	0	0	0	0	0	0	0	0	0	0	0	8	0	68	7	2	0	15	3	0	0	0	0	0	0	0
0	0	1	0	0	3	112	0	0	0	0	0	0	0	0	0	0	781	243	0	0	0	0	0	0	0	0	0	0	0	0	0	0	0	0	0	0	4	0	0	0	0	0	0	0	0	0	0	0	0
0	0	0	0	0	0	0	0	0	0	0	12	0	0	0	0	0	0	862	0	0	0	0	0	0	0	0	0	0	0	0	0	0	0	0	21	0	130	76	0	0	0	0	0	0	0	0	0	0	1
35	0	8	0	0	474	4147	0	0	0	0	40	6	2	0	0	0	51030	110136	0	0	0	0	0	0	0	0	0	0	0	0	0	0	0	0	49	0	2212	2615	14	0	755	313	0	0	0	0	9	0	555
0	0	8	0	0	0	11	0	0	0	0	1	0	0	0	286	0	124	12848	0	0	0	0	0	0	0	0	0	0	0	0	0	0	0	0	15	0	2174	0	0	0	0	0	0	0	0	0	0	0	0
0	1	11	0	12	133	0	0	0	0	0	0	0	0	0	5595	0	0	59010	0	0	0	0	0	0	0	0	0	0	0	0	0	0	0	0	0	0	0	0	0	0	0	0	0	0	0	0	1	0	0
0	0	0	0	0	0	0	0	0	0	0	0	0	0	0	2	0	0	29	0	0	0	0	0	0	0	0	0	0	0	0	0	0	0	0	0	0	0	0	1	0	0	0	0	0	0	0	0	0	0
0	0	1	0	0	1	0	0	0	0	0	0	0	0	0	0	0	0	1517	0	0	0	0	0	0	0	0	0	0	0	0	0	0	0	0	0	0	0	0	0	0	0	0	0	0	0	0	0	0	0
0	0	0	0	0	0	1	0	0	0	0	0	0	0	0	0	0	0	0	0	0	0	0	0	0	0	0	0	0	0	0	0	0	0	0	0	0	0	0	0	0	0	0	0	0	0	0	0	0	0
0	0	20	0	0	9	1	0	0	0	0	2	6	2	0	145	0	0	41458	0	0	0	0	0	0	0	0	0	0	0	0	0	0	0	0	43	0	5231	0	57	0	544	0	0	0	0	0	11	0	226
0	0	1	0	0	68	0	0	0	0	0	1	0	0	0	0	0	1	11522	0	0	0	0	0	0	0	0	0	0	0	0	0	0	0	0	1	0	55	72	0	0	0	0	0	0	0	0	0	0	0
0	0	2	0	0	29	0	0	0	0	0	0	0	0	0	0	0	0	958	0	0	0	0	0	0	0	0	0	0	0	0	0	0	0	0	0	0	0	0	0	0	0	0	0	0	0	0	0	0	0
0	0	1	0	0	3	2	0	0	0	0	0	0	0	0	0	0	24	459	0	0	0	0	0	0	0	0	0	0	0	0	0	0	0	0	0	0	0	0	0	0	0	0	0	0	0	0	0	0	0
0	0	1	0	0	55	0	0	0	0	0	0	0	0	0	0	0	0	3675	0	0	0	0	0	0	0	0	0	0	0	0	0	0	0	0	0	0	0	0	0	0	0	0	0	0	0	0	0	0	0
0	0	3	0	0	49	0	0	0	0	0	1	0	0	0	0	0	0	28544	0	0	0	0	0	0	0	0	0	0	0	0	0	0	0	0	0	0	3	0	0	0	0	0	0	0	0	0	0	0	2
0	0	2	0	0	20	0	0	0	0	0	0	0	0	0	0	0	0	18668	0	0	0	0	0	0	0	0	0	0	0	0	0	0	0	0	0	0	0	0	0	0	0	0	0	0	0	0	0	0	0
0	0	3	0	0	102	0	0	0	0	0	0	0	0	0	0	0	0	43683	0	0	0	0	0	0	0	0	0	0	0	0	0	0	0	0	0	0	0	0	0	0	0	0	0	0	0	0	0	0	0
1	0	1	0	0	0	499	0	0	0	0	13	0	0	0	794	0	7695	4431	0	0	0	0	0	0	0	0	0	0	0	0	0	0	0	0	1	0	275	0	0	0	0	0	0	0	3	0	0	0	0
0	0	2	0	0	11	0	0	0	0	0	0	0	0	0	0	0	0	18668	0	0	0	0	0	0	0	0	0	0	0	0	0	0	0	0	0	0	0	0	0	0	0	0	0	0	0	0	0	0	0
0	0	0	0	0	0	0	0	0	0	0	1	0	0	0	0	0	0	0	0	0	0	0	0	0	0	0	0	0	0	0	0	0	0	0	2	0	4	0	0	0	0	0	0	0	0	0	0	0	0
0	0	1	0	0	14	0	0	0	0	0	3	0	0	0	0	0	0	1518	0	0	0	0	0	0	0	0	0	0	0	0	0	0	0	0	1	0	5	42	0	0	0	0	0	0	0	0	0	0	0
0	0	3	0	0	4	0	0	0	0	0	0	0	0	0	0	0	0	8671	0	0	0	0	0	0	0	0	0	0	0	0	0	0	0	0	0	0	0	0	0	0	0	0	0	0	0	0	0	0	0
0	2	0	0	16	0	0	0	0	0	0	0	0	0	0	188	0	0	0	0	0	0	0	0	0	0	0	0	0	0	0	0	0	0	0	0	0	0	0	0	0	0	0	0	0	0	0	0	0	0
0	0	3	0	0	39	0	0	0	0	0	0	0	0	0	0	0	0	12799	0	0	0	0	0	0	0	0	0	0	0	0	0	0	0	0	0	0	0	0	0	0	0	0	0	0	0	0	0	0	0
0	0	3	0	0	160	0	0	0	0	0	0	0	0	0	0	0	0	43683	0	0	0	0	0	0	0	0	0	0	0	0	0	0	0	0	0	0	0	0	0	0	0	0	0	0	0	0	0	0	0
0	0	3	0	0	5	0	0	0	0	0	0	0	0	0	0	0	0	32770	0	0	0	0	0	0	0	0	0	0	0	0	0	0	0	0	0	0	0	0	0	0	0	0	0	0	0	0	0	0	0
0	0	76	0	0	15	0	0	0	0	0	18	0	0	0	3	0	0	68808	0	0	569	0	0	0	0	0	0	0	505	0	0	0	68	0	75	0	8225	13	0	0	0	0	0	0	0	0	0	0	0
0	0	3	0	0	4	1415	15	0	2	0	4	2	0	0	1865	0	15869	50056	0	0	0	0	0	0	0	0	2	0	100	4	20	0	611	40	6	0	621	5	6	0	471	3	0	0	0	0	0	0	0
0	0	3	0	0	91	0	0	0	0	0	0	0	0	0	0	0	0	12799	0	0	0	0	0	0	0	0	0	0	0	0	0	0	0	0	0	0	0	0	0	0	0	0	0	0	0	0	0	0	0
0	0	3	0	0	468	0	0	0	0	0	0	0	0	0	0	0	0	27664	0	0	0	0	0	0	0	0	0	0	0	0	0	0	0	0	0	0	0	0	0	0	0	0	0	0	0	0	0	0	0
0	0	4	0	0	36	2	0	0	0	0	0	0	0	0	0	0	55	3576	0	0	0	0	0	0	0	0	0	0	0	0	0	0	0	0	0	0	0	0	0	0	320	0	0	0	0	0	0	0	94
0	1	3	0	0	0	1308	0	0	0	0	37	0	0	0	3462	0	15161	17394	0	0	0	0	0	0	0	0	0	0	0	0	0	0	0	0	90	0	247	0	0	0	0	0	0	0	0	0	0	0	0
0	0	0	0	0	0	0	0	0	0	0	0	0	0	0	0	0	2	9	0	0	0	0	0	0	0	0	0	0	0	0	0	0	0	0	3	0	1	2	0	0	0	0	0	0	0	0	0	0	0
0	0	3	0	0	8	24	0	0	0	0	0	0	0	0	0	0	27	6587	0	0	0	0	0	0	0	0	0	0	0	0	0	0	0	0	0	0	0	0	0	0	0	0	0	0	0	0	0	0	0
0	0	0	0	0	1	6	2	10	0	0	0	0	0	0	0	0	23	23	0	0	18	26	0	0	0	0	0	0	0	0	0	0	6	5	0	0	0	0	0	0	0	0	0	0	0	0	0	0	0
0	0	2	0	0	2	0	0	0	0	0	0	0	0	0	0	0	2	973	0	0	0	0	0	0	0	0	0	0	0	0	0	0	0	0	0	0	0	0	0	0	0	0	0	0	0	0	0	0	0
0	0	2	0	0	24	0	0	0	0	0	0	0	0	0	0	0	0	2496	0	0	0	0	0	0	0	0	0	0	0	0	0	0	0	0	0	0	0	0	0	0	0	0	0	0	0	0	0	0	0
0	0	1	0	0	33	8	0	0	0	0	0	0	0	0	0	0	164	8340	0	0	0	0	0	0	0	0	0	0	0	0	0	0	0	0	0	0	0	0	0	0	0	0	0	0	0	0	0	0	0
0	0	1	0	0	7	421	0	0	0	0	0	0	0	0	0	0	7718	4025	0	0	0	0	0	0	0	0	0	0	0	0	0	0	0	0	0	0	0	0	0	0	0	0	0	0	0	0	0	0	0
0	0	3	0	0	0	0	0	0	0	0	0	0	0	0	0	0	0	27664	0	0	0	0	0	0	0	0	0	0	0	0	0	0	0	0	0	0	0	0	0	0	0	0	0	0	0	0	0	0	0
0	0	1	0	0	9	2	0	0	0	0	19	7	0	0	0	0	2	197	0	0	0	0	0	0	0	0	0	0	0	0	0	0	0	0	18	0	196	454	10	0	42	287	0	0	0	0	0	0	0
0	0	0	0	0	0	0	0	0	0	0	0	0	0	0	0	0	0	2	0	0	0	0	0	0	0	0	0	0	0	0	0	0	0	0	2	0	0	0	0	0	0	0	0	0	0	0	0	0	0
0	0	3	0	0	24	0	0	0	0	0	1	0	0	0	0	0	1	27748	0	0	0	0	0	0	0	0	0	0	0	0	0	0	0	0	6	0	8	5	0	0	0	0	0	0	0	0	0	0	0
0	0	1	0	0	0	0	0	0	0	0	0	0	0	0	0	0	0	3227	0	0	0	0	0	0	0	0	0	0	0	0	0	0	0	0	0	0	0	0	0	0	0	0	0	0	0	0	0	0	0
0	0	3	0	0	5	2	0	0	0	0	0	0	0	0	0	0	9	10495	0	0	0	0	0	0	0	0	0	0	0	0	0	0	0	0	0	0	0	0	0	0	0	0	0	0	0	0	0	0	0
0	0	1	0	0	5	0	0	0	0	0	0	0	0	0	0	0	0	2328	0	0	0	0	0	0	0	0	0	0	0	0	0	0	0	0	0	0	0	0	0	0	0	0	0	0	0	0	0	0	0
0	0	1	0	0	15	0	0	0	0	0	0	0	0	0	1	0	0	428	0	0	0	0	0	0	0	0	0	0	0	0	0	0	0	0	0	0	0	0	0	0	0	0	0	0	0	0	0	0	0
0	0	4	0	0	29	0	0	0	0	0	0	0	0	0	0	0	0	3578	0	0	0	0	0	0	0	0	0	0	0	0	0	0	0	0	0	0	0	0	0	0	0	0	0	0	0	0	0	0	12
0	0	1	0	0	0	0	0	0	0	0	0	0	0	0	0	0	0	2495	0	0	0	0	0	0	0	0	0	0	0	0	0	0	0	0	0	0	62	0	0	0	0	0	0	0	0	0	0	0	0
0	0	5	0	0	60	5	0	0	0	0	9	0	0	0	0	0	56	18438	0	0	0	0	0	0	0	0	0	0	0	0	0	0	0	0	42	0	303	134	0	0	0	0	0	0	0	0	0	0	0
0	0	2	0	0	140	0	0	0	0	0	0	0	0	0	0	0	0	2497	0	0	0	0	0	0	0	0	0	0	0	0	0	0	0	0	0	0	0	0	0	0	0	0	0	0	0	0	0	0	0
0	0	2	0	0	3	0	0	0	0	0	0	0	0	0	0	0	0	1754	0	0	0	0	0	0	0	0	0	0	0	0	0	0	0	0	0	0	0	0	0	0	0	0	0	0	0	0	0	0	0
0	0	1	0	0	14	3	0	0	0	0	0	0	0	0	0	0	25	2801	0	0	0	0	0	0	0	0	0	0	0	0	0	0	0	0	0	0	0	0	0	0	0	0	0	0	0	0	0	0	0
0	0	3	0	0	39	0	0	0	0	0	1	0	0	0	0	0	1	27748	0	0	0	0	0	0	0	0	0	0	0	0	0	0	0	0	6	0	8	13	0	0	0	0	0	0	0	0	0	0	0
0	0	2	0	0	19	0	0	0	0	0	0	0	0	0	0	0	0	9029	0	0	0	0	0	0	0	0	0	0	0	0	0	0	0	0	0	0	0	0	0	0	0	0	0	0	0	0	0	0	0
0	0	2	0	0	0	586	0	0	0	0	0	0	0	0	0	0	10262	6957	0	0	0	0	0	0	0	0	0	0	0	0	0	0	0	0	0	0	0	0	0	0	0	0	0	0	0	0	0	0	0
0	0	2	0	0	33	0	0	0	0	0	0	0	0	0	0	0	0	1110	0	0	0	0	0	0	0	0	0	0	0	0	0	0	0	0	0	0	0	0	0	0	0	0	0	0	0	0	0	0	0
0	0	1	0	0	27	14	0	0	0	0	0	0	0	0	0	0	20	3854	0	0	0	0	0	0	0	0	0	0	0	0	0	0	0	0	0	0	0	0	0	0	0	0	0	0	0	0	0	0	0
0	0	0	0	0	0	0	0	0	0	0	0	0	0	0	6	0	2	37	0	0	0	0	0	0	0	0	0	0	0	0	0	0	0	0	11	0	4	0	2	0	0	1	0	0	0	0	4	0	0
0	0	2	0	0	4	2	0	0	0	0	0	0	0	0	0	0	9	8171	0	0	0	0	0	0	0	0	0	0	0	0	0	0	0	0	0	0	0	0	0	0	0	0	0	0	0	0	0	0	0
0	0	1	0	0	2	4	0	0	0	0	2	0	0	0	1	0	6	879	0	0	0	0	0	0	0	0	0	0	0	0	0	0	0	0	2	0	32	4	0	0	1	0	0	0	0	0	0	0	1
0	0	0	0	0	0	24	0	0	0	0	5	0	1	0	0	0	136	18	0	0	0	0	0	0	0	0	0	0	0	0	0	0	0	0	3	0	18	0	0	0	0	0	0	0	0	0	2	0	7
0	0	1	0	0	13	1	0	0	0	0	0	0	0	0	0	0	0	722	0	0	0	0	0	0	0	0	0	0	0	0	0	0	0	0	0	0	0	0	0	0	0	0	0	0	0	0	0	0	0
6	0	1	0	0	6	112	0	0	0	0	0	0	0	0	0	0	775	187	0	0	0	0	0	0	0	0	0	0	0	0	0	0	0	0	0	0	0	0	0	0	0	0	0	0	0	0	0	0	0
0	0	1	0	0	1	0	0	0	0	0	0	0	0	0	0	0	0	1709	0	0	0	0	0	0	0	0	0	0	0	0	0	0	0	0	0	0	0	0	0	0	0	0	0	0	0	0	0	0	0
0	0	2	0	0	57	2	0	0	0	0	0	0	0	0	0	0	9	8171	0	0	0	0	0	0	0	0	0	0	0	0	0	0	0	0	0	0	0	0	0	0	0	0	0	0	0	0	0	0	0
0	0	3	0	0	125	0	0	0	0	0	0	0	0	0	0	0	0	12799	0	0	0	0	0	0	0	0	0	0	0	0	0	0	0	0	0	0	0	0	0	0	0	0	0	0	0	0	0	0	0
0	0	0	0	0	0	0	0	0	0	0	0	0	0	0	0	0	0	3	0	0	0	0	0	0	0	0	0	0	0	0	0	0	0	0	2	0	0	0	1	0	0	0	0	0	0	0	0	0	0
0	0	1	0	0	2	0	0	0	0	0	0	0	0	0	0	0	0	1553	0	0	0	0	0	0	0	0	0	0	0	0	0	0	0	0	0	0	0	0	0	0	0	0	1	0	1	0	0	0	0
0	0	1	0	0	36	0	0	0	0	0	1	0	0	0	0	0	1	11010	0	0	0	0	0	0	0	0	0	0	0	0	0	0	0	0	0	0	56	24	0	0	0	0	0	0	0	0	0	0	0
0	0	4	0	0	38	532	0	0	0	0	12	3	0	0	123	0	1857	20299	0	0	0	0	0	0	0	0	0	0	0	0	0	0	0	0	0	0	116	114	0	0	37	31	0	0	0	0	0	0	0
0	0	7	0	0	65	0	0	0	0	0	12	0	0	0	0	0	0	22608	0	0	0	0	0	0	0	0	0	0	0	0	0	0	0	0	52	0	617	114	0	0	0	0	0	0	0	0	0	0	0
1	0	2	0	0	105	12	0	0	0	0	0	0	0	0	0	0	244	17169	0	0	0	0	0	0	0	0	0	0	0	0	0	0	0	0	0	0	0	0	0	0	0	0	0	0	0	0	0	0	0
0	0	1	0	0	6	0	0	0	0	0	5	0	0	0	0	0	1	12962	0	0	0	0	0	0	0	0	0	0	0	0	0	0	0	0	17	0	272	35	0	0	0	0	0	0	0	0	0	0	0
0	0	0	0	0	0	0	0	0	0	0	0	0	0	0	1	0	0	0	0	0	0	0	0	0	0	0	0	0	0	0	0	0	0	0	0	0	5	0	0	0	0	0	0	0	0	0	0	0	0
0	0	2	0	1	286	6	0	0	0	0	1	0	0	0	24	0	24	3514	0	0	0	0	0	0	0	0	0	0	0	0	0	0	0	0	1	0	313	101	0	0	23	5	0	0	0	0	0	0	8
0	0	0	0	0	0	0	0	0	0	0	1	0	0	0	8	0	3	7	0	0	0	0	0	0	0	0	0	0	0	0	0	0	0	0	14	0	1	9	8	0	0	2	1	0	0	0	1	0	1
0	0	0	0	0	0	26	0	0	0	0	11	1	0	0	167	0	206	0	0	0	0	0	0	0	0	0	0	0	0	0	0	0	0	0	138	0	2255	431	27	0	42	0	0	0	0	0	3	0	30
0	0	0	0	0	0	0	0	0	0	0	0	0	0	0	0	0	0	2	0	0	0	0	0	0	0	0	0	0	0	0	0	0	0	0	0	0	0	0	0	0	0	0	0	0	0	0	0	0	0
1	0	1	0	0	62	26	0	0	0	0	0	0	0	0	0	0	442	2558	0	0	0	0	0	0	0	0	0	0	0	0	0	0	0	0	0	0	0	0	0	0	0	0	0	0	0	0	0	0	0
0	0	2	0	0	55	2	0	0	0	0	0	0	0	0	0	0	31	1959	0	0	0	0	0	0	0	0	0	0	0	0	0	0	0	0	0	0	0	0	0	0	167	14	0	0	0	0	0	0	46
0	0	0	0	0	22	9	0	0	0	0	0	0	0	0	0	0	46	219	0	0	0	0	0	0	0	0	0	0	0	0	0	0	0	0	0	0	0	0	0	0	0	0	0	0	0	0	0	0	0
0	0	4	0	0	88	0	0	0	0	0	0	0	0	0	0	0	0	46437	0	0	0	0	0	0	0	0	0	0	0	0	0	0	0	0	0	0	0	0	0	0	0	0	0	0	0	0	0	0	0
0	1	0	0	1	0	0	0	0	0	0	1	0	0	0	144	0	1	0	0	0	0	0	0	0	0	0	0	0	0	0	0	0	0	0	13	0	3	1	0	0	0	0	0	0	0	0	0	0	0
0	0	0	0	0	0	0	0	0	0	0	0	0	0	0	0	0	0	3	0	0	0	0	0	0	0	0	0	0	0	0	0	0	0	0	0	0	0	0	0	0	0	0	0	0	0	0	0	0	0
0	0	0	0	0	20	0	0	0	0	0	0	0	0	0	0	0	7	520	0	0	0	0	0	0	0	0	0	0	0	0	0	0	0	0	0	0	0	0	0	0	0	0	0	0	0	0	0	0	0
0	0	1	0	0	59	8	0	0	0	0	0	0	0	0	0	0	164	8340	0	0	0	0	0	0	0	0	0	0	0	0	0	0	0	0	0	0	0	0	0	0	0	0	0	0	0	0	0	0	0
0	0	2	0	0	6	0	0	0	0	0	0	0	0	0	0	0	0	9029	0	0	0	0	0	0	0	0	0	0	0	0	0	0	0	0	0	0	0	0	0	0	0	0	0	0	0	0	0	0	0
0	1	0	0	5	0	13	0	0	0	0	13	1	0	0	6180	0	229	24	0	0	0	0	0	0	0	0	0	0	0	0	0	0	0	0	96	0	125	69	6	0	2	4	0	0	0	0	0	0	0
0	0	3	0	0	46	0	0	0	0	0	0	0	0	0	0	0	0	43683	0	0	0	0	0	0	0	0	0	0	0	0	0	0	0	0	0	0	0	0	0	0	0	0	0	0	0	0	0	0	0
0	0	1	0	0	55	0	0	0	0	0	0	0	0	0	0	0	0	3675	0	0	0	0	0	0	0	0	0	0	0	0	0	0	0	0	0	0	0	0	0	0	0	0	0	0	0	0	0	0	0
0	0	3	0	0	33	0	0	0	0	0	0	0	0	0	0	0	0	27664	0	0	0	0	0	0	0	0	0	0	0	0	0	0	0	0	0	0	0	0	0	0	0	0	0	0	0	0	0	0	0
1	0	0	0	1	0	7	0	0	0	0	0	0	0	0	7	0	756	6	0	0	0	0	0	0	0	0	0	0	0	0	0	0	0	0	6	0	56	8	0	0	4	0	0	0	0	0	1	0	32
0	0	1	0	0	12	0	0	0	0	0	0	0	0	0	0	0	0	5356	0	0	0	0	0	0	0	0	0	0	0	0	0	0	0	0	0	0	0	0	0	0	0	0	0	0	0	0	0	0	0
0	0	1	0	0	35	0	0	0	0	0	7	0	0	0	0	0	0	2515	0	0	0	0	0	0	0	0	0	0	0	0	0	0	0	0	12	0	75	340	0	0	0	0	0	0	0	0	0	0	0
0	0	3	0	0	117	0	0	0	0	0	0	0	0	0	0	0	0	43683	0	0	0	0	0	0	0	0	0	0	0	0	0	0	0	0	0	0	0	0	0	0	0	0	0	0	0	0	0	0	0
0	0	2	0	0	43	0	0	0	0	0	0	0	0	0	0	0	0	18668	0	0	0	0	0	0	0	0	0	0	0	0	0	0	0	0	0	0	0	0	0	0	0	0	0	0	0	0	0	0	0
0	0	0	0	0	0	0	0	0	0	0	2	0	0	0	0	0	1	1	0	0	0	0	0	0	0	0	0	0	0	0	0	0	0	0	6	0	18	30	0	0	0	0	0	0	0	0	0	0	0
0	0	2	0	0	66	0	0	0	0	0	0	0	0	0	0	0	0	18668	0	0	0	0	0	0	0	0	0	0	0	0	0	0	0	0	0	0	0	0	0	0	0	0	0	0	0	0	0	0	0
0	0	2	0	0	0	0	0	0	0	0	0	0	0	0	0	0	0	18668	0	0	0	0	0	0	0	0	0	0	0	0	0	0	0	0	0	0	0	0	0	0	0	0	0	0	0	0	0	0	0
0	0	0	0	0	0	3	0	0	0	0	0	0	0	0	0	0	10	25	0	0	0	0	0	0	0	0	0	0	0	0	0	0	0	0	38	0	34	0	0	0	0	0	0	0	1	0	0	0	0
0	0	2	0	0	35	0	0	0	0	0	0	0	0	0	0	0	1	18720	0	0	0	0	0	0	0	0	0	0	0	0	0	0	0	0	1	0	6	5	0	0	0	0	0	0	0	0	0	0	0
0	0	1	0	0	0	0	0	0	0	0	0	0	0	0	0	0	0	1726	0	0	0	0	0	0	0	0	0	0	0	0	0	0	0	0	0	0	0	0	0	0	0	0	0	0	0	0	0	0	0
0	0	1	0	0	12	3	0	0	0	0	0	0	0	0	0	0	25	2801	0	0	0	0	0	0	0	0	0	0	0	0	0	0	0	0	0	0	0	0	0	0	0	0	0	0	0	0	0	0	0
0	0	3	0	0	39	0	0	0	0	0	0	0	0	0	0	0	0	27664	0	0	0	0	0	0	0	0	0	0	0	0	0	0	0	0	0	0	0	0	0	0	0	0	0	0	0	0	0	0	0
0	0	2	0	0	11	298	0	0	0	0	27	0	0	0	5	0	1002	6329	0	0	0	0	0	0	0	0	0	0	0	0	0	0	0	0	2	0	273	146	0	0	0	0	0	0	0	0	0	0	0
0	0	1	0	0	7	1	0	0	0	0	0	0	0	0	0	0	0	2761	0	0	0	0	0	0	0	0	0	0	0	0	0	0	0	0	0	0	0	0	0	0	0	0	0	0	0	0	0	0	0
0	0	0	0	0	0	0	0	0	0	0	1	0	0	0	0	0	2	1	0	0	0	0	0	0	0	0	0	0	0	0	0	0	0	0	21	0	27	0	0	0	0	0	0	0	0	0	0	0	0
0	0	1	0	0	20	0	0	0	0	0	0	0	0	0	0	0	1	456	0	0	0	0	0	0	0	0	0	0	0	0	0	0	0	0	0	0	0	0	0	0	0	0	0	0	0	0	0	0	0
0	0	7	0	0	0	20	0	0	0	0	14	0	1	0	13	0	1238	24883	0	0	0	0	0	0	0	0	0	0	0	0	0	0	0	0	35	0	230	1	7	0	7	0	0	0	0	0	16	0	8
54	0	0	0	48	513	0	0	0	0	0	0	0	0	0	1	0	0	0	0	0	0	0	0	0	0	0	0	0	0	0	0	0	0	0	4	0	78	3475	0	0	0	0	0	0	0	0	0	0	0
0	0	3	0	0	88	2	0	0	0	0	0	0	0	0	0	0	9	10495	0	0	0	0	0	0	0	0	0	0	0	0	0	0	0	0	0	0	0	0	0	0	0	0	0	0	0	0	0	0	0
0	0	2	0	0	4	1	0	0	0	0	0	0	0	0	0	0	25	674	0	0	0	0	0	0	0	0	0	0	0	0	0	0	0	0	0	0	0	0	0	0	0	0	0	0	0	0	0	0	0
0	0	1	0	0	27	0	0	0	0	0	0	0	0	0	0	0	0	52	0	0	0	0	0	0	0	0	0	0	0	0	0	0	0	0	0	0	0	0	0	0	0	0	0	0	0	0	0	0	0
0	0	1	0	0	18	0	0	0	0	0	1	0	0	0	0	0	0	29	0	0	0	0	0	0	0	0	0	0	0	0	0	0	0	0	0	0	0	18	0	0	0	0	0	0	0	0	0	0	0
0	0	3	0	0	4	0	0	0	0	0	1	0	0	0	0	0	1	27748	0	0	0	0	0	0	0	0	0	0	0	0	0	0	0	0	6	0	8	0	0	0	0	0	0	0	0	0	0	0	0
0	0	1	0	0	57	27	0	0	0	0	0	0	0	0	0	0	447	2601	0	0	0	0	0	0	0	0	0	0	0	0	0	0	0	0	0	0	0	0	0	0	0	0	0	0	0	0	0	0	0
0	0	1	0	0	3	8	0	0	0	0	0	0	0	0	0	0	164	8340	0	0	0	0	0	0	0	0	0	0	0	0	0	0	0	0	0	0	0	0	0	0	0	0	0	0	0	0	0	0	0
0	0	1	0	0	34	3	0	0	0	0	0	0	0	0	0	0	25	2801	0	0	0	0	0	0	0	0	0	0	0	0	0	0	0	0	0	0	0	0	0	0	0	0	0	0	0	0	0	0	0
0	0	1	0	0	8	2	0	0	0	0	0	0	0	0	0	0	24	459	0	0	0	0	0	0	0	0	0	0	0	0	0	0	0	0	0	0	0	0	0	0	0	0	0	0	0	0	0	0	0
0	0	2	0	0	1	0	0	0	0	0	0	0	0	0	9	0	0	1002	0	0	0	0	0	0	0	0	0	0	0	0	0	0	0	0	0	0	0	0	0	0	0	0	0	0	0	0	0	0	87
0	0	2	0	0	312	7	0	0	0	0	0	0	0	0	0	0	22	39492	0	0	0	0	0	0	0	0	0	0	0	0	0	0	0	0	0	0	0	0	0	0	0	0	0	0	0	0	0	0	0
0	0	3	0	0	44	0	0	0	0	0	0	0	0	0	0	0	0	27664	0	0	0	0	0	0	0	0	0	0	0	0	0	0	0	0	0	0	0	0	0	0	0	0	0	0	0	0	0	0	0
0	0	0	0	0	0	0	0	0	0	0	0	0	0	0	0	0	0	1519	0	0	0	0	0	0	2	0	0	0	0	0	0	0	137	0	0	0	0	0	0	0	0	0	0	0	0	0	0	0	0
0	0	4	0	0	41	1	0	0	0	0	0	0	0	0	0	0	0	10477	0	0	0	0	0	0	0	0	0	0	0	0	0	0	0	0	0	0	0	0	0	0	0	0	0	0	0	0	0	0	0
0	0	2	0	0	64	2	0	0	0	0	0	0	0	0	0	0	47	9026	0	0	0	0	0	0	0	0	0	0	0	0	0	0	0	0	0	0	0	0	0	0	0	0	0	0	0	0	0	0	0
0	0	3	0	0	28	0	0	0	0	0	0	0	0	0	0	0	0	12799	0	0	0	0	0	0	0	0	0	0	0	0	0	0	0	0	0	0	0	0	0	0	0	0	0	0	0	0	0	0	0
0	0	2	0	0	15	0	0	0	0	0	0	0	0	0	0	0	0	16556	0	0	0	0	0	0	0	0	0	0	0	0	0	0	0	0	0	0	0	0	0	0	0	0	0	0	0	0	0	0	0
0	0	1	0	0	19	0	0	0	0	0	7	0	0	0	0	0	0	2450	0	0	0	0	0	0	0	0	0	0	0	0	0	0	0	0	17	0	80	165	0	0	0	0	0	0	0	0	0	0	1
0	0	4	0	0	66	0	0	0	0	0	2	3	0	0	0	0	0	4164	0	0	0	0	0	0	0	0	0	0	0	0	0	0	0	0	61	0	727	38	65	0	465	72	0	0	0	0	0	0	0
0	0	4	0	0	220	0	0	0	0	0	0	0	0	0	0	0	0	46437	0	0	0	0	0	0	0	0	0	0	0	0	0	0	0	0	0	0	0	0	0	0	0	0	0	0	0	0	0	0	0
0	0	2	0	0	51	0	0	0	0	0	0	0	0	0	0	0	0	6049	0	0	0	0	0	0	0	0	0	0	0	0	0	0	0	0	0	0	0	0	0	0	0	0	0	0	0	0	0	0	0
0	0	6	0	0	23	0	0	0	0	0	0	0	0	0	0	0	0	34418	0	0	0	0	0	0	0	0	0	0	0	0	0	0	0	0	0	0	0	0	0	0	0	0	0	0	0	0	0	0	0
1	0	1	0	0	41	117	0	0	0	0	2	1	1	0	0	0	1033	3888	0	0	0	0	0	0	0	0	0	0	0	0	0	0	0	0	0	0	198	82	0	0	128	41	0	0	0	0	0	0	10
0	0	7	0	0	21	1	0	0	0	0	0	0	0	0	0	0	1	19211	0	0	0	0	0	0	0	0	0	0	0	0	0	0	0	0	0	0	0	0	0	0	0	0	0	0	0	0	0	0	0
0	0	0	0	0	0	0	0	0	0	0	0	0	0	0	0	0	0	2	0	0	0	0	0	0	0	0	0	0	0	0	0	0	0	0	7	0	4	0	0	0	0	0	0	0	0	0	0	0	0
0	0	2	0	0	17	0	0	0	0	0	0	0	0	0	0	0	0	18668	0	0	0	0	0	0	0	0	0	0	0	0	0	0	0	0	0	0	0	0	0	0	0	0	0	0	0	0	0	0	0
0	0	2	0	0	5	0	0	0	0	0	0	0	0	0	0	0	0	256	0	0	0	0	0	0	0	0	0	0	0	0	0	0	0	0	0	0	0	0	0	0	0	0	0	0	1	0	0	0	0
0	0	4	0	0	32	0	0	0	0	0	0	0	0	0	0	0	0	46437	0	0	0	0	0	0	0	0	0	0	0	0	0	0	0	0	0	0	0	0	0	0	0	0	0	0	0	0	0	0	0
0	0	16	0	0	21	34	0	0	0	0	0	0	0	0	0	0	91	234376	0	0	0	0	0	0	0	0	0	0	0	0	0	0	0	0	0	0	0	0	0	0	0	0	0	0	0	0	0	0	0
0	0	1	0	0	39	0	0	0	0	0	1	0	0	0	0	0	1	11010	0	0	0	0	0	0	0	0	0	0	0	0	0	0	0	0	0	0	56	45	0	0	0	0	0	0	0	0	0	0	0
0	0	5	0	0	66	12	0	0	0	0	0	0	0	0	0	0	287	24574	0	0	0	0	0	0	0	0	0	0	0	0	0	0	0	0	0	0	0	0	0	0	0	0	0	0	0	0	0	0	0
0	0	1	0	0	37	0	0	0	0	0	0	0	0	0	0	0	0	8049	0	0	0	0	0	0	0	0	0	0	0	0	0	0	0	0	0	0	0	0	0	0	0	0	0	0	0	0	0	0	0
0	0	1	0	0	11	0	0	0	0	0	1	0	0	0	0	0	0	489	0	0	0	0	0	0	0	0	0	0	0	0	0	0	0	0	14	0	240	10	0	0	0	0	0	0	0	0	0	0	0
0	0	1	0	0	2	1673	0	0	0	0	3	5	0	0	7	0	92178	11292	0	0	0	0	0	0	0	0	0	0	0	0	0	0	0	0	17	0	262	6	17	0	242	2	0	0	0	0	0	0	9
0	0	2	0	0	6	784	0	0	0	0	13	24	0	0	5	0	12712	6628	0	0	0	0	0	0	0	0	0	0	0	0	0	0	0	0	40	0	736	39	76	0	577	72	0	0	0	0	0	0	0
0	0	0	0	0	0	0	0	0	0	0	0	0	0	0	0	0	0	0	0	0	0	0	0	0	0	0	0	0	0	0	0	0	0	0	0	0	10	0	0	0	0	0	0	0	0	0	0	0	13
0	0	0	0	0	0	0	0	0	0	0	0	0	0	0	0	0	0	1	0	0	0	0	0	0	0	0	0	0	0	0	0	0	0	0	0	0	0	0	0	0	0	0	0	0	0	0	0	0	0
0	0	3	0	0	75	0	0	0	0	0	7	3	0	0	0	0	0	8671	0	0	0	0	0	0	0	0	0	0	0	0	0	0	0	0	8	0	68	331	2	0	15	75	0	0	0	0	0	0	0
0	0	9	0	0	0	1	0	0	0	0	7	0	0	0	0	0	0	4322	0	0	0	0	0	0	0	0	0	0	0	0	0	0	0	0	34	0	2097	0	0	0	0	0	0	0	0	0	0	0	0
0	0	3	0	0	33	0	0	0	0	0	0	0	0	0	0	0	0	28505	0	0	0	0	0	0	0	0	0	0	0	0	0	0	0	0	0	0	0	0	0	0	0	0	0	0	0	0	0	0	0
0	0	2	0	0	9	0	0	0	0	0	0	0	0	0	0	0	1	1719	0	0	0	0	0	0	0	0	0	0	0	0	0	0	0	0	0	0	0	0	0	0	0	0	0	0	0	0	0	0	0
0	0	1	0	0	2	0	0	0	0	0	0	0	0	0	0	0	5	11549	0	0	0	0	0	0	0	0	0	0	111	0	0	0	31	0	0	0	0	0	0	0	0	0	0	0	0	0	0	0	0
0	0	1	0	0	13	0	0	0	0	0	0	0	0	0	3	0	0	522	0	0	0	0	0	0	0	0	0	0	0	0	0	0	0	0	0	0	0	0	0	0	1	0	0	0	0	0	0	0	0
0	0	2	0	0	64	0	0	0	0	0	0	0	0	0	0	0	0	2497	0	0	0	0	0	0	0	0	0	0	0	0	0	0	0	0	0	0	0	0	0	0	0	0	0	0	0	0	0	0	0
0	0	3	0	0	8	0	0	0	0	0	0	0	0	0	0	0	0	27664	0	0	0	0	0	0	0	0	0	0	0	0	0	0	0	0	0	0	0	0	0	0	0	0	0	0	0	0	0	0	0
0	0	0	0	0	0	1	0	0	0	0	0	0	0	0	0	0	0	0	0	0	0	0	0	0	0	0	0	0	0	0	0	0	0	0	0	0	0	0	0	0	0	0	0	0	0	0	0	0	0
0	0	2	0	0	286	0	0	0	0	0	0	0	0	0	0	0	0	3554	0	0	0	0	0	0	0	0	0	0	0	0	0	0	0	0	1	0	213	47	0	0	0	0	0	0	0	0	0	0	0
0	0	4	0	0	25	0	0	0	0	0	0	0	0	0	0	0	0	46437	0	0	0	0	0	0	0	0	0	0	0	0	0	0	0	0	0	0	0	0	0	0	0	0	0	0	0	0	0	0	0
0	0	1	0	0	20	0	0	0	0	0	0	0	0	0	0	0	0	1809	0	0	0	0	0	0	0	0	0	0	0	0	0	0	0	0	0	0	0	0	0	0	0	0	0	0	0	0	0	0	0
0	0	4	0	0	6	0	0	0	0	0	0	0	0	0	0	0	0	21226	0	0	0	0	0	0	0	0	0	0	0	0	0	0	0	0	0	0	0	0	0	0	0	0	0	0	0	0	0	0	0
0	0	3	0	0	47	0	0	0	0	0	0	0	0	0	0	0	0	27664	0	0	0	0	0	0	0	0	0	0	0	0	0	0	0	0	0	0	0	0	0	0	0	0	0	0	0	0	0	0	0
25	1	0	0	10	0	1024	0	0	0	0	17	1	0	0	285	0	22349	27	0	0	0	0	0	0	0	0	0	0	0	0	0	0	0	0	62	0	101	289	3	0	2	10	0	0	0	0	0	0	0
0	0	3	0	0	37	0	0	0	0	0	0	0	0	0	0	0	0	28505	0	0	0	0	0	0	0	0	0	0	0	0	0	0	0	0	0	0	2	0	0	0	0	0	0	0	0	0	0	0	1
0	0	3	0	0	9	0	0	0	0	0	0	0	0	0	0	0	0	19365	0	0	0	0	0	0	0	0	0	0	0	0	0	0	0	0	0	0	0	0	0	0	0	0	0	0	0	0	0	0	0
0	0	2	0	0	10	0	0	0	0	0	0	0	0	0	0	0	0	18668	0	0	0	0	0	0	0	0	0	0	0	0	0	0	0	0	0	0	0	0	0	0	0	0	0	0	0	0	0	0	0
0	0	0	0	0	0	0	0	0	0	0	0	0	0	0	0	0	0	7	0	0	1	0	0	0	0	0	0	0	0	0	0	0	0	0	0	0	2	0	0	0	0	0	0	0	0	0	0	0	0
0	2	0	0	15	0	42	0	0	0	0	23	11	0	0	5203	0	173	2167	0	0	0	0	0	0	0	0	0	0	0	0	0	0	0	0	136	0	2192	36	83	0	378	67	0	0	0	0	0	0	0
0	0	1	0	0	7	0	0	0	0	0	0	0	0	0	0	0	0	113	0	0	0	0	0	0	0	0	0	0	0	0	0	0	0	0	0	0	0	0	0	0	0	0	0	0	0	0	0	0	0
0	0	4	0	0	28	0	0	0	0	0	0	0	0	0	0	0	0	3578	0	0	0	0	0	0	0	0	0	0	0	0	0	0	0	0	0	0	0	0	0	0	0	0	0	0	0	0	0	0	12
0	0	2	0	0	7	0	0	0	0	0	5	0	0	0	0	0	16	18668	0	0	0	0	0	0	0	0	0	0	0	0	0	0	0	0	4	0	49	18	0	0	0	0	0	0	0	0	0	0	0
0	0	1	0	0	12	0	0	0	0	0	0	0	0	0	0	0	0	1071	0	0	0	0	0	0	0	0	0	0	0	0	0	0	0	0	0	0	0	0	0	0	0	0	0	0	0	0	0	0	0
0	0	0	0	0	23	7	0	0	0	0	0	0	0	0	0	0	32	513	0	0	0	0	0	0	0	0	0	0	0	0	0	0	0	0	0	0	0	99	0	0	0	0	0	0	0	0	0	0	0
0	0	11	0	0	187	189	0	0	0	0	0	59	0	0	594	0	6157	44711	0	0	0	0	0	0	0	0	0	0	0	0	0	0	0	0	0	0	0	0	425	0	6154	927	0	0	0	0	5	0	66
0	0	3	0	0	74	0	0	0	0	0	0	0	0	0	0	0	4	12799	0	0	0	0	0	0	0	0	0	0	0	0	0	0	0	0	0	0	0	0	0	0	0	0	0	0	0	0	0	0	0
0	0	1	0	0	65	0	0	0	0	0	0	0	0	0	1	0	0	428	0	0	0	0	0	0	0	0	0	0	0	0	0	0	0	0	0	0	0	0	0	0	0	0	0	0	0	0	0	0	0
0	0	3	0	0	71	0	0	0	0	0	0	0	0	0	0	0	0	20701	0	0	0	0	0	0	0	0	0	0	0	0	0	0	0	0	0	0	0	0	0	0	0	0	0	0	0	0	0	0	0
0	0	5	0	0	130	0	0	0	0	0	0	0	0	0	0	0	0	21806	0	0	0	0	0	0	0	0	0	0	0	0	0	0	0	0	3	0	21	0	0	0	0	0	0	0	0	0	6	0	20
0	0	0	0	0	0	0	0	0	0	0	0	0	0	0	0	0	2	25	0	0	0	0	0	0	0	0	0	0	0	0	0	0	0	0	0	0	0	6	0	0	0	5	0	0	0	0	0	0	0
0	0	0	0	0	1	1	2	0	0	0	0	0	0	0	0	0	11	82	0	0	2	0	0	0	7	3	0	0	0	0	0	0	40	0	0	0	0	0	0	0	0	0	0	0	0	0	0	0	0
0	0	1	0	0	27	0	0	0	0	0	0	0	0	0	0	0	0	45	0	0	0	0	0	0	0	0	0	0	0	0	0	0	0	0	0	0	0	0	0	0	0	0	0	0	0	0	0	0	0
0	0	1	0	0	45	0	0	0	0	0	3	0	0	0	0	0	0	1518	0	0	0	0	0	0	0	0	0	0	0	0	0	0	0	0	1	0	5	339	0	0	0	0	0	0	0	0	0	0	0
0	0	1	0	0	8	8	0	0	0	0	0	0	0	0	0	0	164	8340	0	0	0	0	0	0	0	0	0	0	0	0	0	0	0	0	0	0	0	0	0	0	0	0	0	0	0	0	0	0	0
0	0	3	0	0	30	0	0	0	0	0	0	0	0	0	0	0	0	4570	0	0	0	0	0	0	0	0	0	0	0	0	0	0	0	0	0	0	0	0	0	0	0	0	0	0	0	0	0	0	0
0	0	9	0	0	743	1	0	0	0	0	12	0	0	0	0	0	0	14293	0	0	0	0	0	0	0	0	0	0	0	0	0	0	0	0	62	0	4339	561	0	0	0	0	0	0	0	0	0	0	0
0	0	2	0	0	22	0	0	0	0	0	5	0	0	0	0	0	16	18668	0	0	0	0	0	0	0	0	0	0	0	0	0	0	0	0	4	0	49	52	0	0	0	0	0	0	0	0	0	0	0
0	0	0	0	0	0	0	0	0	0	0	1	0	0	0	1	0	0	0	0	0	0	0	0	0	0	0	0	0	0	0	0	0	0	0	19	0	37	0	3	0	18	0	0	0	0	0	0	0	0
0	0	1	0	0	23	0	0	0	0	0	0	0	0	0	1	0	0	428	0	0	0	0	0	0	0	0	0	0	0	0	0	0	0	0	0	0	0	0	0	0	0	0	0	0	0	0	0	0	0
0	0	2	0	0	2	101	0	0	0	0	4	0	0	0	0	0	932	481	0	0	0	0	0	0	0	0	0	0	0	0	0	0	0	0	0	0	188	4	0	0	0	0	0	0	0	0	0	0	0
0	0	2	0	0	6	0	0	0	0	0	0	0	0	0	0	0	0	8817	0	0	0	0	0	0	0	0	0	0	0	0	0	0	0	0	0	0	0	0	0	0	0	0	0	0	0	0	0	0	0
0	0	0	0	0	1	0	0	0	0	0	0	0	0	0	5	0	0	3	0	0	0	0	0	0	0	0	0	0	0	0	0	0	0	0	0	0	1	72	0	0	0	0	0	0	0	0	0	0	0
0	0	6	0	0	82	10	0	0	0	0	0	0	0	0	0	0	54	87865	0	0	0	0	0	0	0	0	0	0	0	0	0	0	0	0	0	0	0	0	0	0	0	0	0	0	0	0	0	0	0
0	0	1	0	0	32	0	0	0	0	0	0	0	0	0	0	0	0	374	0	0	0	0	0	0	0	0	0	0	0	0	0	0	0	0	0	0	0	0	0	0	0	0	0	0	0	0	0	0	0
0	0	2	0	0	7	0	0	0	0	0	0	0	0	0	0	0	1	18720	0	0	0	0	0	0	0	0	0	0	0	0	0	0	0	0	1	0	6	1	0	0	0	0	0	0	0	0	0	0	0
1	0	6	0	0	27	9503	0	0	0	0	55	6	0	0	18	0	141376	164504	0	0	0	0	0	0	0	0	0	0	0	0	0	0	0	0	0	0	1553	242	4	0	102	25	0	0	0	0	0	0	24
0	0	1	0	0	66	8	0	0	0	0	0	0	0	0	0	0	164	8340	0	0	0	0	0	0	0	0	0	0	0	0	0	0	0	0	0	0	0	0	0	0	0	0	0	0	0	0	0	0	0
0	0	1	0	0	49	0	0	0	0	0	0	0	0	0	0	0	0	787	0	0	0	0	0	0	0	0	0	0	0	0	0	0	0	0	0	0	0	0	0	0	0	0	0	0	0	0	0	0	0
0	0	7	0	0	0	154	0	0	0	0	5	11	1	0	556	0	2248	28548	0	0	0	0	0	0	0	0	0	0	0	0	0	0	0	0	16	0	505	0	47	0	588	0	0	0	0	0	5	0	162
2	0	1	0	0	23	7	0	0	0	0	0	0	0	0	0	0	120	273	0	0	0	0	0	0	0	0	0	0	0	0	0	0	0	0	0	0	0	0	0	0	0	0	0	0	0	0	0	0	0
0	0	0	0	0	0	12	0	0	0	0	0	0	1	0	0	0	52	0	0	0	0	0	0	0	0	0	0	0	0	0	0	0	0	0	1	0	2	0	0	0	0	0	0	0	0	0	0	0	0
0	0	1	0	0	1	0	0	0	0	0	0	0	0	0	0	0	19	5355	0	0	0	0	0	0	0	0	0	0	0	0	0	0	0	0	0	0	0	0	0	0	0	0	0	0	0	0	0	0	0
0	0	2	0	0	39	0	0	0	0	0	0	0	0	0	0	0	0	9029	0	0	0	0	0	0	0	0	0	0	0	0	0	0	0	0	0	0	0	0	0	0	0	0	0	0	0	0	0	0	0
0	0	0	0	0	0	0	0	0	0	0	0	0	0	0	0	0	0	410	0	0	0	0	0	0	0	0	0	0	0	0	0	0	0	0	0	0	0	0	0	0	0	0	0	0	0	0	0	0	0
0	0	1	0	0	2	0	0	0	0	0	0	0	0	0	0	0	19	5355	0	0	0	0	0	0	0	0	0	0	0	0	0	0	0	0	0	0	0	0	0	0	0	0	0	0	0	0	0	0	0
0	0	1	0	0	10	3	0	0	0	0	0	0	0	0	0	0	25	2801	0	0	0	0	0	0	0	0	0	0	0	0	0	0	0	0	0	0	0	0	0	0	0	0	0	0	0	0	0	0	0
0	0	1	0	0	0	0	0	0	0	0	0	0	0	0	0	0	5	411	0	0	0	0	0	0	0	0	0	0	0	0	0	0	0	0	0	0	0	0	0	0	0	0	0	0	0	0	0	0	0
0	0	3	0	0	122	0	0	0	0	0	0	0	0	0	0	0	0	20701	0	0	0	0	0	0	0	0	0	0	0	0	0	0	0	0	0	0	0	0	0	0	0	0	0	0	0	0	0	0	0
0	0	2	0	0	3	17	0	0	0	0	0	1	0	0	0	0	126	3004	0	0	0	0	0	0	0	0	0	0	0	0	0	0	0	0	10	0	407	0	15	0	361	0	2	0	4	0	0	0	0
0	0	3	0	0	10	2	0	0	0	0	0	0	0	0	0	0	9	10495	0	0	0	0	0	0	0	0	0	0	0	0	0	0	0	0	0	0	0	0	0	0	0	0	0	0	0	0	0	0	0
0	0	1	0	0	14	0	0	0	0	0	9	0	0	0	0	0	0	1822	0	0	0	0	0	0	0	0	0	0	0	0	0	0	0	0	9	0	110	56	0	0	0	0	0	0	0	0	0	0	0
0	0	0	0	0	0	0	0	0	0	0	0	0	0	0	0	0	1	18	0	0	0	0	0	0	0	0	0	0	0	0	0	0	0	0	5	0	0	0	0	0	0	0	0	0	0	0	0	0	0
0	0	1	0	0	2	0	0	0	0	0	0	0	0	0	0	0	0	1709	0	0	0	0	0	0	0	0	0	0	0	0	0	0	0	0	0	0	0	0	0	0	0	0	0	0	0	0	0	0	0
0	0	0	0	0	2	0	0	0	0	0	0	0	0	0	0	0	0	0	0	0	0	0	0	0	0	0	0	0	0	0	0	0	0	0	0	0	0	0	0	0	0	0	0	0	0	0	0	0	0
0	0	0	0	0	0	4	0	0	0	0	0	0	1	0	0	0	92	41	0	0	0	0	0	0	0	0	0	0	0	0	0	0	0	0	0	0	1	0	0	0	0	0	0	0	0	0	0	0	1
0	0	0	0	0	12	19	13	0	0	1	0	0	0	0	0	0	59	1305	0	0	0	0	0	0	34	11	0	0	0	0	0	0	385	235	0	0	1	63	0	0	3	27	0	0	0	0	0	0	0
0	0	1	0	0	4	0	0	0	0	0	0	0	0	0	2	0	0	1445	0	0	0	0	0	0	0	0	0	0	0	0	0	0	0	0	0	0	0	0	0	0	7	7	0	0	0	0	0	0	0
0	0	3	0	0	0	0	0	0	0	0	0	0	0	0	0	0	0	14375	0	0	0	0	0	0	0	0	0	0	0	0	0	0	0	0	0	0	0	0	0	0	0	0	0	0	0	0	0	0	0
0	0	2	0	0	19	30	0	0	0	0	0	0	0	0	0	0	481	3133	0	0	0	0	0	0	0	0	0	0	0	0	0	0	0	0	0	0	0	0	0	0	0	0	0	0	0	0	0	0	0
0	0	0	0	0	0	0	0	0	0	0	0	0	0	0	0	0	1	0	0	0	0	0	0	0	0	0	0	0	0	0	0	0	0	0	13	0	35	0	0	0	0	0	0	0	0	0	0	0	0
0	0	1	0	0	2	0	0	0	0	0	0	0	0	0	0	0	0	1789	0	0	0	0	0	0	0	0	0	0	0	0	0	0	0	0	0	0	0	0	0	0	0	0	0	0	0	0	0	0	0
0	0	2	0	0	16	0	0	0	0	0	0	0	0	0	0	0	0	6143	0	0	0	0	0	0	0	0	0	0	0	0	0	0	0	0	0	0	0	0	0	0	0	0	0	0	0	0	0	0	0
0	0	1	0	0	56	0	0	0	0	0	3	0	0	0	0	0	0	1518	0	0	0	0	0	0	0	0	0	0	0	0	0	0	0	0	1	0	5	316	0	0	0	0	0	0	0	0	0	0	0
0	0	11	0	0	180	0	0	0	0	0	1	0	0	0	0	0	0	37370	0	0	0	0	0	0	0	0	0	0	0	0	0	0	0	0	7	0	45	0	0	0	0	0	0	0	0	0	10	0	44
0	0	3	0	0	12	0	0	0	0	0	0	0	0	0	0	0	0	3177	0	0	0	0	0	0	0	0	0	0	0	0	0	0	0	0	0	0	0	0	0	0	0	0	0	0	0	0	0	0	0
0	0	2	0	0	249	0	0	0	0	0	0	0	0	0	0	0	0	2497	0	0	0	0	0	0	0	0	0	0	0	0	0	0	0	0	0	0	0	0	0	0	0	0	0	0	0	0	0	0	0
8	0	2	0	0	124	3136	0	0	0	0	17	0	1	0	0	0	46186	55891	0	0	0	0	0	0	0	0	0	0	0	0	0	0	0	0	0	0	494	1065	0	0	0	0	0	0	0	0	0	0	3
0	0	2	0	0	0	0	0	0	0	0	0	0	0	0	0	0	0	17047	0	0	0	0	0	0	0	0	0	0	0	0	0	0	0	0	0	0	0	0	0	0	0	0	0	0	0	0	0	0	0
0	0	2	0	0	10	0	0	0	0	0	0	0	0	0	0	0	0	9029	0	0	0	0	0	0	0	0	0	0	0	0	0	0	0	0	0	0	0	0	0	0	0	0	0	0	0	0	0	0	0
0	0	2	0	0	53	1	0	0	0	0	0	7	0	0	3	0	0	2947	0	0	0	0	0	0	0	0	0	0	0	0	0	0	0	0	0	0	0	0	6	0	7	133	0	0	0	0	1	0	2
0	0	2	0	0	54	0	0	0	0	0	0	0	0	0	0	0	1	18720	0	0	0	0	0	0	0	0	0	0	0	0	0	0	0	0	1	0	6	2	0	0	0	0	0	0	0	0	0	0	0
0	0	3	0	0	47	0	0	0	0	0	1	0	0	0	0	0	1	27748	0	0	0	0	0	0	0	0	0	0	0	0	0	0	0	0	6	0	8	16	0	0	0	0	0	0	0	0	0	0	0
0	0	2	0	0	59	0	0	0	0	0	5	0	0	0	0	0	16	18668	0	0	0	0	0	0	0	0	0	0	0	0	0	0	0	0	4	0	49	170	0	0	0	0	0	0	0	0	0	0	0
0	0	2	0	0	2	0	0	0	0	0	0	0	0	0	0	0	0	4735	0	0	0	0	0	0	0	0	0	0	0	0	0	0	0	0	0	0	0	0	0	0	0	0	0	0	0	0	0	0	0
0	0	1	0	0	11	1	0	0	0	0	0	0	0	0	0	0	0	489	0	0	0	0	0	0	0	0	0	0	0	0	0	0	0	0	9	0	103	0	0	0	0	0	0	0	0	0	0	0	0
0	0	0	0	0	0	0	0	0	2	0	0	0	0	0	0	0	0	0	0	0	0	0	0	0	0	0	0	0	3	0	0	0	5	43	0	0	0	1	0	0	0	0	0	0	0	0	0	0	0
0	0	2	0	0	14	0	0	0	0	0	1	0	0	0	0	0	0	8965	0	0	0	0	0	0	0	0	0	0	0	0	0	0	0	0	5	0	2	2	0	0	0	0	0	0	0	0	0	0	0
0	0	2	0	20	286	4	0	0	0	0	0	0	0	0	7	0	3	3549	0	0	0	0	0	0	0	0	0	0	0	0	0	0	0	0	0	0	355	74	0	0	0	0	0	0	0	0	0	0	0
0	0	4	0	0	0	0	0	0	0	0	10	3	0	0	0	0	0	8848	0	0	0	0	0	0	0	0	0	0	0	0	0	0	0	0	8	0	90	0	2	0	21	0	0	0	0	0	0	0	0
0	0	1	0	0	33	0	0	0	0	0	0	0	0	0	0	0	0	8049	0	0	0	0	0	0	0	0	0	0	0	0	0	0	0	0	0	0	0	0	0	0	0	0	0	0	0	0	0	0	0
0	0	1	0	0	8	0	0	0	0	0	9	0	0	0	0	0	0	2711	0	0	0	0	0	0	0	0	0	0	0	0	0	0	0	0	14	0	115	66	0	0	0	0	0	0	0	0	0	0	1
1	0	3	0	2	107	2294	0	0	0	0	9	1	0	0	2674	0	23329	35114	0	0	0	0	0	0	0	0	0	0	0	0	0	0	0	0	4	0	593	308	3	0	411	62	0	0	0	0	0	0	0
0	0	3	0	0	61	0	0	0	0	0	0	0	0	0	0	0	0	31713	0	0	0	0	0	0	0	0	0	0	0	0	0	0	0	0	0	0	0	0	0	0	0	0	0	0	0	0	0	0	0
0	0	1	0	0	16	0	0	0	0	0	0	0	0	0	0	0	0	1193	0	0	0	0	0	0	0	0	0	0	0	0	0	0	0	0	0	0	0	0	0	0	0	0	0	0	0	0	0	0	4
0	0	1	0	0	8	0	0	0	0	0	0	0	0	0	2	0	0	1445	0	0	0	0	0	0	0	0	0	0	0	0	0	0	0	0	0	0	0	0	0	0	7	0	0	0	0	0	0	0	0
0	0	1	0	0	33	0	0	0	0	0	0	0	0	0	0	0	0	374	0	0	0	0	0	0	0	0	0	0	0	0	0	0	0	0	0	0	0	0	0	0	0	0	0	0	0	0	0	0	0
0	0	1	0	0	43	0	0	0	0	0	0	0	0	0	0	0	0	876	0	0	0	0	0	0	0	0	0	0	0	0	0	0	0	0	0	0	0	0	0	0	0	0	0	0	0	0	0	0	0
0	0	13	0	0	100	1	0	0	0	0	0	0	0	0	0	0	0	32364	0	0	0	0	0	0	0	0	0	0	0	0	0	0	0	0	0	0	0	0	1	0	15	0	0	0	0	0	0	0	0
6	0	1	1	0	23	316	31	0	5	2	5	1	3	0	0	9	9924	2137	0	0	0	0	0	25	12	11	0	22	72	224	0	21	174	427	45	12	54	100	18	6	18	6	0	20	0	0	19	0	16
0	0	1	0	0	49	0	0	0	0	0	0	0	0	0	0	0	0	817	0	0	0	0	0	0	0	0	0	0	0	0	0	0	0	0	0	0	0	0	0	0	0	0	0	0	0	0	0	0	0
0	0	0	0	0	0	0	0	0	0	0	0	0	0	0	0	0	0	0	0	0	0	0	0	0	0	0	0	0	0	0	0	0	0	0	4	0	0	0	0	0	0	0	0	0	0	0	0	0	0
0	0	5	0	0	60	13	0	0	0	0	1	0	0	0	13	0	182	17786	0	0	0	0	0	0	0	0	0	0	0	0	0	0	0	0	18	0	1881	0	0	0	0	0	0	0	0	0	0	0	0
0	0	1	0	0	24	7	0	0	0	0	0	0	0	0	0	0	122	273	0	0	0	0	0	0	0	0	0	0	0	0	0	0	0	0	0	0	0	0	0	0	0	0	0	0	0	0	0	0	0
0	0	1	0	0	0	2	0	0	0	0	0	0	0	0	0	0	14	458	0	0	0	0	0	0	0	0	0	0	0	0	0	0	0	0	0	0	0	0	0	0	0	0	0	0	0	0	0	0	0
0	0	3	0	0	3	0	0	0	0	0	0	0	0	0	0	0	0	27664	0	0	0	0	0	0	0	0	0	0	0	0	0	0	0	0	0	0	0	0	0	0	0	0	0	0	0	0	0	0	0
0	0	1	0	0	5	1208	0	0	0	0	0	0	0	0	3	4	28573	2467	0	0	0	0	0	0	0	0	0	0	0	0	0	0	0	0	0	0	208	0	0	0	140	0	0	0	0	0	0	0	7
0	1	6	0	0	0	912	37	0	18	2	15	5	6	0	412	0	3276	28229	0	0	0	0	1	0	20	1	9	0	149	10	19	0	490	73	45	0	177	0	13	0	56	0	0	0	0	0	42	0	317
0	0	2	0	0	19	0	0	0	0	0	0	0	0	0	0	0	0	18668	0	0	0	0	0	0	0	0	0	0	0	0	0	0	0	0	0	0	0	0	0	0	0	0	0	0	0	0	0	0	0
0	0	2	0	0	33	0	0	0	0	0	5	0	0	0	0	0	16	18668	0	0	0	0	0	0	0	0	0	0	0	0	0	0	0	0	4	0	49	81	0	0	0	0	0	0	0	0	0	0	0
2	0	6	0	0	84	9447	0	0	0	0	49	0	1	0	0	0	138050	164560	0	0	0	0	0	0	0	0	0	0	0	0	0	0	0	0	0	0	1487	685	0	0	0	0	0	0	0	0	0	0	11
1	0	2	0	0	100	12	0	0	0	0	0	0	0	0	0	0	244	17169	0	0	0	0	0	0	0	0	0	0	0	0	0	0	0	0	0	0	0	0	0	0	0	0	0	0	0	0	0	0	0
0	0	0	0	0	49	0	0	0	0	0	0	0	0	0	0	0	0	0	0	0	1351	0	0	0	0	0	0	0	571	0	0	0	16	0	0	0	0	2	0	0	0	0	0	0	0	0	0	0	0
0	0	3	0	0	18	0	0	0	0	0	0	3	0	0	0	0	0	1578	0	0	0	0	0	0	0	0	0	0	0	0	0	0	0	0	25	0	918	6	43	0	470	16	0	0	0	0	0	0	0
0	0	1	0	0	57	8	0	0	0	0	0	0	0	0	0	0	164	8340	0	0	0	0	0	0	0	0	0	0	0	0	0	0	0	0	0	0	0	0	0	0	0	0	0	0	0	0	0	0	0
0	0	3	0	0	13	0	0	0	0	0	0	0	0	0	0	0	0	8671	0	0	0	0	0	0	0	0	0	0	0	0	0	0	0	0	0	0	0	0	0	0	0	0	0	0	0	0	0	0	0
0	0	0	0	0	0	0	0	0	0	0	1	0	0	0	2	0	12	0	0	0	0	0	0	0	0	0	0	0	0	0	0	0	0	0	4	0	6	103	2	0	0	30	0	0	0	0	0	0	0
0	0	1	0	0	2	0	0	0	0	0	0	0	0	0	1	0	0	428	0	0	0	0	0	0	0	0	0	0	0	0	0	0	0	0	0	0	0	0	0	0	0	0	0	0	0	0	0	0	0
37	0	1	0	0	56	154	0	0	0	0	2	0	1	0	3	0	3477	418	0	0	0	0	0	0	0	0	0	0	0	0	0	0	0	0	1	0	0	238	0	0	0	82	0	0	0	0	1	0	0
0	0	2	0	0	21	1	0	0	0	0	0	0	0	0	0	0	3	2948	0	0	0	0	0	0	0	0	0	0	0	0	0	0	0	0	0	0	0	0	0	0	0	0	0	0	0	0	0	0	0
0	0	6	0	0	109	0	0	0	0	0	0	0	0	0	0	0	0	3202	0	0	0	0	0	0	0	0	0	0	0	0	0	0	0	0	0	0	0	0	0	0	0	0	0	0	0	0	0	0	15
0	0	1	0	0	10	8	0	0	0	0	0	0	0	0	0	0	164	8340	0	0	0	0	0	0	0	0	0	0	0	0	0	0	0	0	0	0	0	0	0	0	0	0	0	0	0	0	0	0	0
0	0	2	0	0	40	0	0	0	0	0	0	0	0	0	0	0	0	2316	0	0	0	0	0	0	0	0	0	0	0	0	0	0	0	0	0	0	0	0	0	0	0	0	0	0	0	0	0	0	0
0	0	1	0	0	10	0	0	0	0	0	0	0	0	0	0	0	0	5356	0	0	0	0	0	0	0	0	0	0	0	0	0	0	0	0	0	0	0	0	0	0	0	0	0	0	0	0	0	0	0
0	0	0	0	0	0	0	0	0	0	0	0	0	0	0	1	0	0	2	0	0	0	0	0	0	0	0	0	0	0	0	0	0	0	0	6	0	1	0	0	0	0	0	0	0	0	0	0	0	0
0	0	0	0	0	0	0	0	0	0	0	2	0	0	0	0	0	0	1	0	0	0	0	0	0	0	0	0	0	0	0	0	0	0	0	20	0	0	0	1	0	0	0	0	0	0	0	0	0	0
0	0	1	0	0	13	0	0	0	0	0	0	0	0	0	0	0	0	1553	0	0	0	0	0	0	0	0	0	0	0	0	0	0	0	0	0	0	0	0	0	0	0	0	1	0	1	0	0	0	0
0	1	11	0	2	18	0	0	0	0	0	0	0	0	0	5595	0	0	59010	0	0	0	0	0	0	0	0	0	0	0	0	0	0	0	0	0	0	0	0	0	0	0	0	0	0	0	0	1	0	0
0	0	1	0	0	3	0	0	0	0	0	3	0	0	0	0	0	3	8049	0	0	0	0	0	0	0	0	0	0	0	0	0	0	0	0	2	0	24	9	0	0	0	0	0	0	0	0	0	0	0
0	0	3	0	0	44	0	0	0	0	0	1	0	0	0	0	0	1	27748	0	0	0	0	0	0	0	0	0	0	0	0	0	0	0	0	6	0	8	15	0	0	0	0	0	0	0	0	0	0	0
0	0	2	0	0	1	0	0	0	0	0	0	0	0	0	0	0	0	2365	0	0	0	0	0	0	0	0	0	0	0	0	0	0	0	0	0	0	0	0	0	0	0	0	0	0	0	0	0	0	0
0	0	0	0	0	7	0	0	0	0	0	0	0	0	0	0	0	0	520	0	0	0	0	0	0	0	0	0	0	0	0	0	0	0	0	0	0	0	0	0	0	0	0	0	0	0	0	0	0	0
0	0	2	0	0	79	0	0	0	0	0	0	0	0	0	0	0	0	2497	0	0	0	0	0	0	0	0	0	0	0	0	0	0	0	0	0	0	0	0	0	0	0	0	0	0	0	0	0	0	0
0	0	1	0	0	6	0	0	0	0	0	0	1	0	0	0	0	0	1707	0	0	0	0	0	0	0	0	0	0	0	0	0	0	0	0	1	0	11	4	1	0	92	6	0	0	0	0	0	0	0
0	0	3	0	0	27	0	0	0	0	0	0	0	0	0	0	2	0	3183	0	0	0	0	0	0	0	0	0	0	0	0	0	0	0	0	0	0	0	0	0	0	0	0	0	0	0	0	0	0	0
3	0	0	0	0	1	6	0	0	0	0	3	0	0	0	0	1	18	27	0	0	0	0	0	0	0	0	0	0	0	0	0	0	0	0	2	0	0	9	0	0	0	0	0	0	0	0	1	0	0
0	0	1	0	0	24	0	0	0	0	0	0	0	0	0	0	0	0	2949	0	0	0	0	0	0	0	0	0	0	0	0	0	0	0	0	0	0	0	0	0	0	0	0	0	0	1	0	0	0	0
0	0	1	0	0	26	1	0	0	0	0	0	0	0	0	0	0	3	3785	0	0	0	0	0	0	0	0	0	0	0	0	0	0	0	0	0	0	0	0	0	0	0	0	0	0	0	0	0	0	0
0	0	1	0	0	0	0	0	0	0	0	0	0	0	0	0	0	0	113	0	0	0	0	0	0	0	0	0	0	0	0	0	0	0	0	0	0	0	0	0	0	0	0	0	0	0	0	0	0	0
0	0	2	0	0	18	0	0	0	0	0	0	0	0	0	0	0	0	6090	0	0	0	0	0	0	0	0	0	0	0	0	0	0	0	0	0	0	0	0	0	0	0	0	0	0	0	0	0	0	0
0	0	1	0	0	121	0	0	0	0	0	0	0	0	0	0	0	0	239	0	0	0	0	0	0	0	0	0	0	0	0	0	0	0	0	0	0	0	0	1	0	0	0	0	0	0	0	0	0	0
0	0	2	0	0	10	0	0	0	0	0	0	0	0	0	0	0	0	1472	0	0	0	0	0	0	0	0	0	0	0	0	0	0	0	0	0	0	0	0	0	0	0	0	0	0	0	0	0	0	0
0	0	0	0	0	0	0	0	0	0	0	1	0	0	0	0	1	0	0	0	0	0	0	0	0	0	0	0	1	0	0	1	1	0	0	1	1	20	0	2	0	34	4	0	0	1	0	0	0	0
0	0	1	0	0	33	0	0	0	0	0	0	0	0	0	0	0	0	2760	0	0	0	0	0	0	0	0	0	0	0	0	0	0	0	0	0	0	0	0	0	0	0	0	0	0	0	0	0	0	0
0	0	7	0	0	108	4	0	0	0	0	0	3	3	0	0	0	69	4090	0	0	0	0	0	0	0	0	0	0	0	0	0	0	0	0	0	0	0	0	0	0	548	44	0	0	0	0	1	0	160
0	0	1	0	0	60	0	0	0	0	0	0	0	0	0	0	0	0	3227	0	0	0	0	0	0	0	0	0	0	0	0	0	0	0	0	0	0	0	0	0	0	0	0	0	0	0	0	0	0	0
0	0	2	0	0	51	0	0	0	0	0	0	0	0	0	0	0	0	18668	0	0	0	0	0	0	0	0	0	0	0	0	0	0	0	0	0	0	0	0	0	0	0	0	0	0	0	0	0	0	0
1	0	0	0	0	0	4	0	0	0	0	0	1	0	0	0	5	221	0	0	0	0	0	0	0	0	0	0	0	0	0	0	0	0	0	6	0	0	70	1	0	1	151	0	0	0	2	0	0	0
0	0	0	0	0	0	166	0	0	0	0	0	0	0	0	166	0	2493	244	0	0	0	0	0	0	0	0	0	0	0	0	0	0	0	0	1	0	0	0	0	0	0	0	0	0	0	0	0	0	0
0	0	3	0	0	48	1	0	0	0	0	7	0	0	0	0	0	32	28060	0	0	0	0	0	0	0	0	0	0	0	0	0	0	0	0	8	0	74	115	0	0	0	0	0	0	0	0	0	0	0
0	0	1	0	0	23	3	0	0	0	0	1	5	0	0	3	0	12	717	0	0	0	0	0	0	0	0	0	0	0	0	0	0	0	0	4	0	260	26	6	0	124	20	0	0	0	0	0	0	0
0	0	0	0	0	0	0	0	0	0	0	1	0	0	0	0	0	0	0	0	0	0	0	0	0	0	0	0	0	0	0	0	0	0	0	7	0	0	1	0	0	0	0	0	0	0	0	0	0	0
0	0	1	0	0	1	0	0	0	0	0	0	0	0	0	4	0	0	611	0	0	0	0	0	0	0	0	0	0	0	0	0	0	0	0	0	0	0	0	0	0	0	0	0	0	0	0	0	0	44
0	0	1	0	0	76	173	0	0	0	0	1	9	0	0	0	0	8803	6619	0	0	0	0	0	0	0	0	0	0	0	0	0	0	0	0	0	0	431	71	0	0	346	654	0	0	0	0	0	0	1
0	0	1	0	0	14	0	0	0	0	0	0	0	0	0	0	0	0	923	0	0	0	0	0	0	0	0	0	0	0	0	0	0	0	0	0	0	0	0	0	0	0	0	0	0	1	0	0	0	0
0	0	3	0	0	5	0	0	0	0	0	7	0	0	0	0	0	29	27664	0	0	0	0	0	0	0	0	0	0	0	0	0	0	0	0	8	0	74	13	0	0	0	0	0	0	0	0	0	0	0
0	0	3	0	0	86	0	0	0	0	0	0	0	0	0	0	0	0	43683	0	0	0	0	0	0	0	0	0	0	0	0	0	0	0	0	0	0	0	0	0	0	0	0	0	0	0	0	0	0	0
0	0	0	0	0	0	0	0	0	0	0	1	0	0	0	0	0	0	0	0	0	0	0	0	0	0	0	0	0	0	0	0	0	0	0	2	0	4	0	0	0	0	0	0	0	0	0	0	0	0
0	0	2	0	0	36	0	0	0	0	0	0	0	0	0	0	0	0	2496	0	0	0	0	0	0	0	0	0	0	0	0	0	0	0	0	0	0	0	0	0	0	0	0	0	0	0	0	0	0	0
0	1	2	0	0	0	0	0	0	0	0	0	0	0	0	1197	0	0	11479	0	0	0	0	0	0	0	0	0	0	0	0	0	0	0	0	0	0	0	0	0	0	0	0	0	0	0	0	0	0	0
0	0	1	0	0	18	3	0	0	0	0	0	0	0	0	0	0	63	2517	0	0	0	0	0	0	0	0	0	0	0	0	0	0	0	0	0	0	0	0	0	0	0	0	0	0	0	0	0	0	0
0	0	0	0	0	0	3	0	0	0	0	0	0	0	0	0	0	21	4	0	0	0	0	0	0	0	0	0	0	0	0	0	0	0	0	4	0	0	0	0	0	0	0	0	0	0	0	1	0	1
0	0	3	0	0	61	0	0	0	0	0	0	0	0	0	0	0	0	28073	0	0	0	0	0	0	0	0	0	0	0	0	0	0	0	0	1	0	0	0	0	0	0	0	0	0	0	0	0	0	0
0	0	3	0	0	47	0	0	0	0	0	7	0	0	0	0	0	29	27664	0	0	0	0	0	0	0	0	0	0	0	0	0	0	0	0	8	0	74	113	0	0	0	0	0	0	0	0	0	0	0
0	0	0	0	0	269	0	0	0	0	0	0	0	0	0	0	0	0	2013	0	0	0	0	0	0	0	0	0	0	0	0	0	0	0	0	0	0	357	74	0	0	0	0	0	0	0	0	0	0	0
0	0	1	0	0	3	0	0	0	0	0	0	0	0	0	0	0	0	299	0	0	0	0	0	0	0	0	0	0	0	0	0	0	0	0	0	0	0	0	0	0	1	0	0	0	0	0	0	0	0
0	0	1	0	0	32	8	0	0	0	0	0	0	0	0	0	0	164	8340	0	0	0	0	0	0	0	0	0	0	0	0	0	0	0	0	0	0	0	0	0	0	0	0	0	0	0	0	0	0	0
0	0	1	0	0	2	0	0	0	0	0	0	0	0	0	0	0	0	3227	0	0	0	0	0	0	0	0	0	0	0	0	0	0	0	0	0	0	0	0	0	0	0	0	0	0	0	0	0	0	0
22	0	1	0	0	74	1208	0	0	0	0	0	0	0	0	0	0	28551	4148	0	0	0	0	0	0	0	0	0	0	0	0	0	0	0	0	0	0	0	0	0	0	0	0	0	0	0	0	0	0	0
0	1	0	0	0	0	3	0	0	0	0	2	1	0	0	39	1	12	74	0	0	0	0	0	0	0	0	0	0	0	0	0	0	0	0	110	0	10	0	13	0	3	1	0	0	0	0	0	0	0
0	0	2	0	0	31	0	0	0	0	0	0	0	0	0	0	0	0	19349	0	0	0	0	0	0	0	0	0	0	0	0	0	0	0	0	0	0	0	0	0	0	0	0	0	0	0	0	0	0	0
0	0	1	0	0	37	0	0	0	0	0	0	0	0	0	0	0	0	923	0	0	0	0	0	0	0	0	0	0	0	0	0	0	0	0	0	0	0	0	0	0	0	0	0	0	1	0	0	0	0
0	0	2	0	0	46	8	0	0	0	0	0	0	0	0	0	0	165	8809	0	0	0	0	0	0	0	0	0	0	0	0	0	0	0	0	0	0	0	0	0	0	0	0	0	0	0	0	0	0	0
0	0	4	0	0	48	38	0	0	0	0	0	0	0	0	0	0	599	5473	0	0	0	0	0	0	0	0	0	0	0	0	0	0	0	0	0	0	0	0	0	0	0	0	0	0	0	0	0	0	0
0	1	0	0	0	0	0	0	0	0	0	1	0	0	0	144	0	1	0	0	0	0	0	0	0	0	0	0	0	0	0	0	0	0	0	13	0	3	0	0	0	0	0	0	0	0	0	0	0	0
0	0	0	0	0	0	0	0	0	0	0	0	0	0	0	0	0	0	0	0	0	0	0	0	0	0	0	0	0	0	0	0	0	0	0	0	0	0	36	0	0	0	29	0	0	0	2	0	0	0
0	0	2	0	0	4	173	0	0	0	0	2	10	0	0	0	0	8803	6710	0	0	0	0	0	0	0	0	0	0	0	0	0	0	0	0	2	0	444	6	14	0	396	28	0	0	0	0	0	0	1
0	0	0	0	0	4	0	0	0	0	0	0	0	0	0	0	0	0	1	0	0	0	0	0	0	0	0	0	0	0	0	0	0	0	0	7	0	0	0	1	0	6	0	0	0	0	0	0	0	0
0	0	2	0	0	13	0	0	0	0	0	0	0	0	0	0	0	0	2316	0	0	0	0	0	0	0	0	0	0	0	0	0	0	0	0	0	0	0	0	0	0	0	0	0	0	0	0	0	0	0
0	0	2	0	0	63	7	0	0	0	0	0	0	0	0	0	0	22	39492	0	0	0	0	0	0	0	0	0	0	0	0	0	0	0	0	0	0	0	0	0	0	0	0	0	0	0	0	0	0	0
0	2	0	0	12	0	322	0	0	0	0	4	6	0	0	1338	0	1670	0	0	0	0	0	0	0	0	0	0	0	0	0	0	0	0	0	19	0	26	24	21	0	8	36	0	0	0	0	6	0	11
0	0	1	0	0	9	0	0	0	0	0	0	1	0	0	0	0	0	1707	0	0	0	0	0	0	0	0	0	0	0	0	0	0	0	0	1	0	11	0	1	0	92	9	0	0	0	0	0	0	0
0	0	1	0	0	0	0	0	0	0	0	0	0	0	0	0	0	0	3651	0	0	0	0	0	0	0	0	0	0	0	0	0	0	0	0	0	0	0	0	0	0	0	0	0	0	0	0	0	0	0
0	0	2	0	0	0	138	0	0	0	0	11	4	0	0	0	0	962	1176	0	0	0	0	0	0	0	0	0	0	0	0	0	0	0	0	16	0	91	0	1	0	22	0	0	0	0	0	0	0	0
9	0	1	0	0	14	26	0	0	0	0	2	1	0	0	0	0	342	80	0	0	0	0	0	0	0	0	0	0	0	0	0	0	0	0	0	0	3	44	0	0	1	15	0	0	0	0	0	0	0
0	0	3	0	0	59	0	0	0	0	0	1	0	0	0	0	0	1	27748	0	0	0	0	0	0	0	0	0	0	0	0	0	0	0	0	6	0	8	14	0	0	0	0	0	0	0	0	0	0	0
6	0	0	0	0	67	49	21	5	0	1	2	0	0	0	0	0	224	2192	0	0	235	26	0	0	8	1	0	0	0	0	0	0	692	281	4	0	22	279	0	0	0	0	0	0	0	0	0	0	0
0	0	1	0	0	56	8	0	0	0	0	0	0	0	0	0	0	164	8340	0	0	0	0	0	0	0	0	0	0	0	0	0	0	0	0	0	0	0	0	0	0	0	0	0	0	0	0	0	0	0
0	0	1	0	0	48	0	0	0	0	0	0	0	0	0	0	0	0	1912	0	0	0	0	0	0	0	0	0	0	0	0	0	0	0	0	0	0	0	0	0	0	0	0	0	0	0	0	0	0	0
0	0	2	0	0	286	0	0	0	0	0	0	0	0	0	0	0	0	3516	0	0	0	0	0	0	0	0	0	0	0	0	0	0	0	0	0	0	0	0	0	0	0	0	0	0	0	0	0	0	0
0	0	1	0	0	69	0	0	0	0	0	0	0	0	0	0	0	0	876	0	0	0	0	0	0	0	0	0	0	0	0	0	0	0	0	0	0	0	0	0	0	0	0	0	0	0	0	0	0	0
0	0	0	0	0	0	1	2	0	0	0	0	0	0	0	2	0	14	35	0	0	0	0	0	0	0	0	0	0	0	0	0	0	28	17	0	0	0	1	0	0	0	0	0	0	0	0	0	0	0
0	0	2	0	0	20	0	0	0	0	0	0	0	0	0	0	0	0	21444	0	0	0	0	0	0	0	0	0	0	0	0	0	0	0	0	0	0	0	0	0	0	0	0	0	0	0	0	0	0	0
0	0	1	0	0	12	112	0	0	0	0	0	0	0	0	0	0	781	187	0	0	0	0	0	0	0	0	0	0	0	0	0	0	0	0	0	0	0	0	0	0	0	0	0	0	0	0	0	0	0
0	0	2	0	0	5	0	0	0	0	0	0	0	0	0	0	0	0	6686	0	0	0	0	0	0	0	0	0	0	0	0	0	0	0	0	0	0	0	0	0	0	0	0	0	0	0	0	0	0	0
0	0	3	0	0	7	0	0	0	0	0	0	0	0	0	0	0	0	43683	0	0	0	0	0	0	0	0	0	0	0	0	0	0	0	0	0	0	0	0	0	0	0	0	0	0	0	0	0	0	0
0	0	0	0	0	1	0	0	0	0	0	0	0	0	0	0	0	0	0	0	0	0	0	0	0	0	0	0	0	0	0	0	0	0	0	0	0	0	0	0	0	0	0	0	0	0	0	0	0	0
0	0	4	0	0	138	12	0	0	0	0	0	0	0	0	0	0	250	19433	0	0	0	0	0	0	0	0	0	0	0	0	0	0	0	0	0	0	0	0	0	0	0	0	0	0	0	0	0	0	0
0	0	2	0	0	6	12	0	0	0	0	0	0	0	0	0	0	246	17169	0	0	0	0	0	0	0	0	0	0	0	0	0	0	0	0	0	0	0	0	0	0	0	0	0	0	0	0	0	0	0
0	0	1	0	0	3	0	0	0	0	0	0	0	0	0	4	0	0	611	0	0	0	0	0	0	0	0	0	0	0	0	0	0	0	0	0	0	0	0	0	0	0	0	0	0	0	0	0	0	44
0	0	0	0	0	52	0	1	0	0	0	0	0	0	0	0	0	0	0	0	0	0	0	0	0	13	0	0	0	0	0	0	0	249	0	0	0	0	0	0	0	0	0	0	0	0	0	0	0	0
9	0	0	0	18	36	0	0	0	0	0	0	0	0	0	0	0	0	34	0	0	0	0	0	0	0	0	0	0	0	0	0	0	0	0	2	0	16	116	1	0	2	70	0	0	0	0	0	0	1
0	0	3	0	0	162	2	0	0	0	0	0	0	0	0	0	0	9	10495	0	0	0	0	0	0	0	0	0	0	0	0	0	0	0	0	0	0	0	0	0	0	0	0	0	0	0	0	0	0	0
0	0	1	0	0	40	0	0	0	0	0	0	0	0	0	0	0	0	923	0	0	0	0	0	0	0	0	0	0	0	0	0	0	0	0	0	0	0	0	0	0	0	0	0	0	1	0	0	0	0
0	0	1	0	0	7	0	0	0	0	0	3	0	0	0	0	0	3	8049	0	0	0	0	0	0	0	0	0	0	0	0	0	0	0	0	2	0	24	19	0	0	0	0	0	0	0	0	0	0	0
0	0	2	0	0	13	2	0	0	0	0	0	0	0	0	0	0	35	9124	0	0	0	0	0	0	0	0	0	0	0	0	0	0	0	0	0	0	0	0	0	0	0	0	0	0	0	0	0	0	0
0	0	4	0	0	6	2	0	0	0	0	0	0	0	0	0	0	55	3576	0	0	0	0	0	0	0	0	0	0	0	0	0	0	0	0	0	0	0	0	0	0	320	0	0	0	0	0	0	0	94
0	0	2	0	0	41	14	0	0	0	0	4	0	0	0	1	0	22	6845	0	0	0	0	0	0	0	0	0	0	0	0	0	0	0	0	11	0	64	88	1	0	2	1	0	0	0	0	2	0	2
0	0	0	0	0	0	0	0	0	0	0	0	0	0	0	0	0	29	0	0	0	0	0	0	0	0	0	0	0	0	0	0	0	0	0	0	0	0	0	0	0	0	0	0	0	0	0	0	0	0
0	0	0	0	0	0	0	0	0	0	0	2	0	0	0	9	0	4	0	0	0	0	0	0	0	0	0	0	0	0	0	0	0	0	0	27	0	0	6	0	0	0	0	0	0	0	0	1	0	0
0	0	1	0	0	10	0	0	0	0	0	3	0	0	0	0	0	0	1518	0	0	0	0	0	0	0	0	0	0	0	0	0	0	0	0	1	0	5	30	0	0	0	0	0	0	0	0	0	0	0
0	0	1	0	0	17	0	0	0	0	0	0	0	0	0	0	0	0	396	0	0	0	0	0	0	0	0	0	0	0	0	0	0	0	0	0	0	0	0	0	0	0	0	0	0	0	0	0	0	0
0	0	3	0	0	27	0	0	0	0	0	0	0	0	0	0	0	0	7968	0	0	0	0	0	0	0	0	0	0	0	0	0	0	0	0	0	0	0	0	0	0	0	0	0	0	0	0	0	0	0
0	0	0	0	0	0	0	0	0	0	0	0	0	0	0	1	0	0	0	0	0	0	0	0	0	0	0	0	0	0	0	0	0	0	0	4	0	1	0	0	0	0	0	0	0	0	0	0	0	0
0	0	1	0	0	26	0	0	0	0	0	0	0	0	0	3	0	0	787	0	0	0	0	0	0	0	0	0	0	0	0	0	0	0	0	3	0	8	0	0	0	0	0	0	0	0	0	1	0	2
0	0	1	0	0	82	26	0	0	0	0	0	0	0	0	0	0	443	2558	0	0	0	0	0	0	0	0	0	0	0	0	0	0	0	0	0	0	0	0	0	0	0	0	0	0	0	0	0	0	0
0	0	1	0	0	68	0	0	0	0	0	0	0	0	0	1	0	0	428	0	0	0	0	0	0	0	0	0	0	0	0	0	0	0	0	0	0	0	0	0	0	0	0	0	0	0	0	0	0	0
0	0	2	0	0	39	0	0	0	0	0	0	0	0	0	0	0	1	18720	0	0	0	0	0	0	0	0	0	0	0	0	0	0	0	0	1	0	6	3	0	0	0	0	0	0	0	0	0	0	0
0	0	0	0	0	0	7	0	0	0	0	0	0	0	0	0	0	32	513	0	0	0	0	0	0	0	0	0	0	0	0	0	0	0	0	0	0	0	0	0	0	0	0	0	0	0	0	0	0	0
0	0	5	0	0	54	10	0	0	0	0	0	0	0	0	0	0	41	70774	0	0	0	0	0	0	0	0	0	0	0	0	0	0	0	0	0	0	0	0	0	0	0	0	0	0	0	0	0	0	0
0	0	3	0	0	90	0	0	0	0	0	7	0	0	0	0	0	29	27664	0	0	0	0	0	0	0	0	0	0	0	0	0	0	0	0	8	0	74	193	0	0	0	0	0	0	0	0	0	0	0
0	0	2	0	0	7	0	0	0	0	0	0	0	0	0	0	0	0	9029	0	0	0	0	0	0	0	0	0	0	0	0	0	0	0	0	0	0	0	0	0	0	0	0	0	0	0	0	0	0	0
0	0	2	0	0	16	0	0	0	0	0	0	0	0	0	0	0	0	18668	0	0	0	0	0	0	0	0	0	0	0	0	0	0	0	0	0	0	0	0	0	0	0	0	0	0	0	0	0	0	0
0	0	2	0	0	12	12	0	0	0	0	0	0	0	0	0	0	246	17169	0	0	0	0	0	0	0	0	0	0	0	0	0	0	0	0	0	0	0	0	0	0	0	0	0	0	0	0	0	0	0
0	0	1	0	0	9	0	0	0	0	0	0	0	0	0	0	0	0	3800	0	0	0	0	0	0	0	0	0	0	0	0	0	0	0	0	0	0	0	0	0	0	0	0	0	0	0	0	0	0	0
0	0	2	0	0	69	0	0	0	0	0	0	0	0	0	0	0	0	9029	0	0	0	0	0	0	0	0	0	0	0	0	0	0	0	0	0	0	0	0	0	0	0	0	0	0	0	0	0	0	0
0	0	3	0	0	6	0	0	0	0	0	1	0	0	0	0	0	1	27748	0	0	0	0	0	0	0	0	0	0	0	0	0	0	0	0	6	0	8	2	0	0	0	0	0	0	0	0	0	0	0
0	0	0	0	0	0	166	0	0	0	0	0	0	0	0	166	0	2493	244	0	0	0	0	0	0	0	0	0	0	0	0	0	0	0	0	1	0	0	0	0	0	0	0	0	0	0	0	0	0	0
0	0	3	0	0	65	12	2	8	0	0	1	1	0	0	164	0	17	6570	41	0	1162	6	0	0	0	0	0	0	0	0	16	0	506	0	4	0	231	40	3	0	77	2	0	0	0	0	0	0	0
0	0	2	0	0	8	0	0	0	0	0	11	0	0	0	0	0	0	1314	0	0	0	0	0	0	0	0	0	0	0	0	0	0	0	0	15	0	103	44	0	0	0	0	0	0	0	0	0	0	0
0	0	2	0	0	61	2	0	0	0	0	0	0	0	0	0	0	9	8171	0	0	0	0	0	0	0	0	0	0	0	0	0	0	0	0	0	0	0	0	0	0	0	0	0	0	0	0	0	0	0
0	0	0	0	0	0	0	0	0	0	0	0	0	0	0	3	0	0	0	0	0	0	0	0	0	0	0	0	0	0	0	0	0	0	0	4	0	0	0	0	0	0	0	0	0	0	0	0	0	0
1	0	4	0	0	46	4	0	0	0	0	0	4	6	0	0	0	16	600	0	0	0	0	0	0	0	0	0	0	0	0	0	0	0	0	0	0	0	0	0	0	306	9	0	0	0	0	1	0	85
0	0	3	0	0	0	0	0	0	0	0	0	0	0	0	0	0	0	8671	0	0	0	0	0	0	0	0	0	0	0	0	0	0	0	0	0	0	0	0	0	0	0	0	0	0	0	0	0	0	0
1	0	0	0	0	0	0	0	0	0	0	0	3	0	0	0	0	0	0	0	0	0	0	0	0	0	0	0	0	0	0	0	0	0	0	0	0	0	0	0	0	0	0	0	0	0	0	0	0	0
0	0	3	0	0	6	0	0	0	0	0	0	0	0	0	0	0	0	43683	0	0	0	0	0	0	0	0	0	0	0	0	0	0	0	0	0	0	0	0	0	0	0	0	0	0	0	0	0	0	0
0	1	1	0	7	7	1	0	0	0	0	0	0	0	0	470	0	3	470	0	0	0	0	0	0	0	0	0	0	0	0	0	0	0	0	1	0	0	0	0	0	0	0	0	0	0	0	0	0	0
0	0	3	0	0	25	0	0	0	0	0	7	0	0	0	0	0	29	27664	0	0	0	0	0	0	0	0	0	0	0	0	0	0	0	0	8	0	74	62	0	0	0	0	0	0	0	0	0	0	0
0	0	1	0	0	17	3	0	0	0	0	0	0	0	0	0	0	25	2801	0	0	0	0	0	0	0	0	0	0	0	0	0	0	0	0	0	0	0	0	0	0	0	0	0	0	0	0	0	0	0
0	0	1	0	0	50	0	0	0	0	0	0	0	0	0	0	0	19	5355	0	0	0	0	0	0	0	0	0	0	0	0	0	0	0	0	0	0	0	0	0	0	0	0	0	0	0	0	0	0	0
2	0	1	0	0	27	11	0	0	0	0	0	0	0	0	0	0	115	565	0	0	0	0	0	0	0	0	0	0	0	0	0	0	0	0	0	0	0	0	0	0	0	0	0	0	0	0	0	0	0
0	0	0	0	0	28	0	0	0	0	0	0	0	0	0	0	0	0	340	0	0	0	0	0	0	0	0	0	0	0	0	0	0	0	0	0	0	4	0	0	0	0	0	0	0	0	0	0	0	0
1	0	5	0	0	27	527	0	0	0	0	9	7	0	0	0	0	6613	41071	0	0	0	0	0	0	0	0	0	0	0	0	0	0	0	0	19	0	1020	55	14	0	670	38	0	0	0	0	0	0	0
0	0	1	0	0	30	1	0	0	0	0	0	0	0	0	0	0	13	405	0	0	0	0	0	0	0	0	0	0	0	0	0	0	0	0	0	0	0	0	0	0	0	0	0	0	0	0	0	0	0
0	0	0	0	0	0	0	0	0	0	0	0	0	0	0	0	0	0	0	0	0	0	0	0	0	0	0	0	0	0	0	0	0	0	0	0	0	0	0	0	0	0	0	0	0	0	0	1	0	0
1	1	0	0	94	0	14	0	0	0	0	15	1	0	0	8009	0	293	26	0	0	0	0	0	0	0	0	0	0	0	0	0	0	0	0	96	0	169	1125	6	0	3	119	0	0	0	0	0	0	0
0	0	2	0	0	11	2	0	0	0	0	0	0	0	0	0	0	9	8171	0	0	0	0	0	0	0	0	0	0	0	0	0	0	0	0	0	0	0	0	0	0	0	0	0	0	0	0	0	0	0
0	0	0	0	0	0	0	0	0	0	0	0	1	0	0	0	0	4	0	0	0	0	0	0	0	0	0	0	0	0	0	0	0	0	0	0	0	0	0	1	0	0	0	0	0	0	0	0	0	0
0	0	2	0	0	6	2	0	0	0	0	0	0	0	0	0	0	47	9026	0	0	0	0	0	0	0	0	0	0	0	0	0	0	0	0	0	0	0	0	0	0	0	0	0	0	0	0	0	0	0
0	0	1	0	0	4	0	0	0	0	0	0	0	0	0	0	0	0	3675	0	0	0	0	0	0	0	0	0	0	0	0	0	0	0	0	0	0	0	0	0	0	0	0	0	0	0	0	0	0	0
0	0	1	0	0	5	0	0	0	0	0	0	0	0	0	0	0	0	1553	0	0	0	0	0	0	0	0	0	0	0	0	0	0	0	0	0	0	0	0	0	0	0	0	1	0	1	0	0	0	0
0	0	1	0	0	1	0	0	0	0	0	9	0	0	0	0	0	0	2755	0	0	0	0	0	0	0	0	0	0	0	0	0	0	0	0	14	0	110	9	0	0	0	0	0	0	0	0	0	0	0
0	0	1	0	0	5	0	0	0	0	0	0	0	0	0	0	0	0	3580	0	0	0	0	0	0	0	0	0	0	0	0	0	0	0	0	0	0	0	0	0	0	0	0	1	0	1	0	0	0	0
0	0	3	0	0	27	4	0	0	0	0	0	0	0	0	0	0	19	30336	0	0	0	0	0	0	0	0	0	0	0	0	0	0	0	0	0	0	0	0	0	0	0	0	0	0	0	0	0	0	0
0	0	1	0	0	1	0	0	0	0	0	0	0	0	0	0	0	0	2328	0	0	0	0	0	0	0	0	0	0	0	0	0	0	0	0	0	0	0	0	0	0	0	0	0	0	0	0	0	0	0
0	0	2	0	1	286	16	0	0	0	0	0	0	2	0	42	0	13	3521	0	0	0	0	0	0	0	0	0	0	0	0	0	0	0	0	4	0	177	13	3	0	61	49	0	0	0	0	6	0	49
0	0	2	0	0	76	0	0	0	0	0	0	0	0	0	0	0	0	2497	0	0	0	0	0	0	0	0	0	0	0	0	0	0	0	0	0	0	0	0	0	0	0	0	0	0	0	0	0	0	0
0	0	3	0	0	123	0	0	0	0	0	0	0	0	0	0	0	0	43683	0	0	0	0	0	0	0	0	0	0	0	0	0	0	0	0	0	0	0	0	0	0	0	0	0	0	0	0	0	0	0
6	0	2	0	0	280	2	0	0	0	0	2	0	0	0	3	0	3	3535	0	0	0	0	0	0	0	0	0	0	0	0	0	0	0	0	3	0	703	228	0	0	0	0	0	0	0	0	0	0	0
0	0	1	0	0	36	0	0	0	0	0	0	0	0	0	0	0	0	923	0	0	0	0	0	0	0	0	0	0	0	0	0	0	0	0	0	0	0	0	0	0	0	0	0	0	1	0	0	0	0
0	0	1	0	0	1	0	0	0	0	0	3	0	0	0	0	0	0	1518	0	0	0	0	0	0	0	0	0	0	0	0	0	0	0	0	1	0	5	3	0	0	0	0	0	0	0	0	0	0	0
1	0	3	0	0	27	711	0	0	0	0	5	1	0	0	0	0	6871	36611	0	0	0	0	0	0	0	0	0	0	0	0	0	0	0	0	16	0	837	52	1	0	279	11	0	0	0	0	0	0	211
0	0	1	0	0	13	0	0	0	0	0	0	0	0	0	0	0	0	325	0	0	0	0	0	0	0	0	0	0	0	0	0	0	0	0	0	0	0	0	0	0	0	0	0	0	0	0	0	0	0
0	0	3	0	0	16	9	0	0	0	0	6	0	1	0	13	0	801	14017	0	0	0	0	0	0	0	0	0	0	0	0	0	0	0	0	20	0	102	31	4	0	3	0	0	0	0	0	10	0	4
0	0	0	0	0	0	0	0	0	0	0	0	0	0	0	0	0	0	42	0	0	0	0	0	0	0	0	0	0	0	0	0	0	0	0	0	0	0	0	0	0	0	0	0	0	0	0	0	0	0
0	0	0	0	0	0	0	0	0	0	0	0	0	0	0	0	0	0	0	0	0	0	0	0	0	0	0	0	0	0	0	0	0	0	0	0	0	0	0	0	0	0	0	0	0	0	0	0	0	0
0	0	3	0	0	12	12	0	0	0	0	0	0	0	0	0	0	246	18423	0	0	0	0	0	0	0	0	0	0	0	0	0	0	0	0	0	0	0	0	0	0	0	0	0	0	0	0	0	0	0
0	0	1	0	0	2	0	0	0	0	0	3	1	0	0	0	0	0	2954	0	0	0	0	0	0	0	0	0	0	0	0	0	0	0	0	0	0	22	6	0	0	5	2	0	0	0	0	0	0	0
0	0	1	0	0	20	0	0	0	0	0	0	0	0	0	0	0	0	2319	0	0	0	0	0	0	0	0	0	0	0	0	0	0	0	0	0	0	0	0	0	0	0	0	0	0	0	0	0	0	0
0	0	0	0	0	0	0	0	0	0	0	1	0	0	0	0	0	0	0	0	0	0	0	0	0	0	0	0	0	0	0	0	0	0	0	7	0	0	1	0	0	0	0	0	0	0	0	0	0	0
0	0	1	0	0	1	0	0	0	0	0	0	0	0	0	0	0	0	325	0	0	0	0	0	0	0	0	0	0	0	0	0	0	0	0	0	0	0	0	0	0	0	0	0	0	0	0	0	0	0
0	0	1	0	0	36	0	0	0	0	0	0	0	0	0	0	0	0	923	0	0	0	0	0	0	0	0	0	0	0	0	0	0	0	0	0	0	0	0	0	0	0	0	0	0	1	0	0	0	0
0	0	2	0	0	44	2	0	0	0	0	0	0	0	0	0	0	47	9026	0	0	0	0	0	0	0	0	0	0	0	0	0	0	0	0	0	0	0	0	0	0	0	0	0	0	0	0	0	0	0
10	0	2	0	10	26	4100	0	0	0	0	7	3	0	0	4100	0	41140	26282	0	0	0	0	0	0	0	0	0	0	0	0	0	0	0	0	1	0	386	92	6	0	268	36	0	0	0	0	0	0	0
0	0	0	0	0	0	0	0	0	0	0	0	0	0	0	3	0	0	0	0	0	0	0	0	0	0	0	0	0	0	0	0	0	0	0	4	0	0	0	0	0	0	0	0	0	0	0	0	0	0
0	0	0	0	0	0	0	0	0	0	0	0	0	0	0	0	0	0	0	0	0	0	0	0	0	0	0	0	0	0	0	0	0	0	0	0	0	0	0	0	0	0	0	0	0	0	0	0	0	0
0	0	0	0	0	0	0	0	0	0	0	0	0	0	0	0	0	0	0	0	0	0	0	0	0	0	0	0	0	0	0	0	0	0	0	0	0	0	0	0	0	0	0	0	0	0	0	0	0	0
0	0	5	0	0	0	0	0	0	0	0	0	0	0	0	0	0	0	5073	0	0	0	0	0	0	0	0	0	0	0	0	0	0	0	0	0	0	10	0	0	0	0	0	0	0	0	0	0	0	0
0	0	1	0	0	0	14	0	0	0	0	0	0	0	0	0	0	27	4373	0	0	0	0	0	0	0	0	0	0	0	0	0	0	0	0	0	0	0	0	0	0	0	0	0	0	0	0	0	0	0
0	0	3	0	0	47	1	0	0	0	0	0	0	0	0	0	0	0	10496	0	0	0	0	0	0	0	0	0	0	0	0	0	0	0	0	0	0	0	0	0	0	0	0	0	0	0	0	0	0	0
0	0	2	0	0	29	0	0	0	0	0	5	0	0	0	0	0	16	18668	0	0	0	0	0	0	0	0	0	0	0	0	0	0	0	0	4	0	49	71	0	0	0	0	0	0	0	0	0	0	0
0	0	2	0	0	29	0	0	0	0	0	1	0	0	0	0	0	1	19683	0	0	0	0	0	0	0	0	0	0	0	0	0	0	0	0	5	0	5	17	0	0	0	0	0	0	0	0	0	0	0
0	0	1	0	0	12	33	0	0	0	0	0	0	0	0	0	0	381	135	0	0	0	0	0	0	0	0	0	0	0	0	0	0	0	0	0	0	15	0	0	0	1	0	0	0	0	0	0	0	1
0	0	2	0	0	29	0	0	0	0	0	0	0	0	0	0	0	0	6049	0	0	0	0	0	0	0	0	0	0	0	0	0	0	0	0	0	0	0	0	0	0	0	0	0	0	0	0	0	0	0
0	0	3	0	0	15	0	0	0	0	0	1	0	0	0	0	0	1	28647	0	0	0	0	0	0	0	0	0	0	0	0	0	0	0	0	7	0	16	5	0	0	0	0	0	0	0	0	0	0	0
0	0	1	0	0	8	0	0	0	0	0	0	0	0	0	0	0	0	5356	0	0	0	0	0	0	0	0	0	0	0	0	0	0	0	0	0	0	0	0	0	0	0	0	0	0	0	0	0	0	0
0	0	0	0	0	1	0	0	0	0	0	0	0	0	0	0	0	0	520	0	0	0	0	0	0	0	0	0	0	0	0	0	0	0	0	0	0	0	0	0	0	0	0	0	0	0	0	0	0	0
0	0	0	0	0	0	16	0	0	0	0	5	2	2	1	0	7	317	205	0	0	0	0	0	0	0	0	0	0	0	0	0	0	0	0	3	0	20	0	0	0	0	0	0	0	0	0	0	0	9
0	0	1	0	0	8	1	0	0	0	0	0	0	0	0	3	0	0	1070	0	0	0	0	0	0	0	0	0	0	0	0	0	0	0	0	11	0	20	0	0	0	0	0	0	0	0	0	6	0	6
0	0	1	0	0	15	0	0	0	0	0	4	0	0	0	0	0	51	8528	0	0	0	0	0	0	0	0	0	0	0	0	0	0	0	0	3	0	42	74	0	0	0	0	0	0	0	0	0	0	0
0	0	0	0	0	0	0	0	0	0	0	0	0	0	0	0	0	0	34	0	0	0	0	0	0	0	0	0	0	0	0	0	0	0	0	0	0	1	0	0	0	0	0	0	0	0	0	0	0	0
0	0	2	0	0	1	3	0	0	0	0	0	0	0	0	0	0	0	6624	0	0	0	0	0	0	0	0	0	0	0	0	0	0	0	0	0	0	0	0	0	0	0	0	0	0	0	0	0	0	0
0	0	3	0	0	2	0	0	0	0	0	0	0	0	0	3	0	0	3458	0	0	0	0	0	0	0	0	0	0	0	0	0	0	0	0	0	0	6	0	0	0	0	0	0	0	0	0	0	0	0
0	0	5	0	0	23	0	0	0	0	0	0	0	0	0	0	0	0	3935	0	0	0	0	0	0	0	0	0	0	0	0	0	0	0	0	0	0	0	0	0	0	0	0	0	0	0	0	0	0	15
0	0	3	0	0	96	0	0	0	0	0	0	0	0	0	0	0	0	27664	0	0	0	0	0	0	0	0	0	0	0	0	0	0	0	0	0	0	0	0	0	0	0	0	0	0	0	0	0	0	0
12	0	2	0	0	41	47	0	0	0	0	10	2	0	0	0	0	1506	1572	0	0	0	0	0	0	0	0	0	0	0	0	0	0	0	0	12	0	104	205	2	0	22	40	0	0	0	0	0	0	0
0	0	56	0	0	54	0	0	0	0	0	39	11	10	0	208	0	1	70223	0	0	0	0	0	0	0	0	0	0	0	0	0	0	0	0	91	0	8257	53	118	0	4800	0	0	0	0	0	43	0	1462
0	0	3	0	0	0	4	0	0	0	0	0	0	0	0	0	0	4	203	0	0	0	0	0	0	0	0	0	0	0	0	0	0	0	0	0	0	0	0	0	0	0	0	0	0	0	0	0	0	0
0	0	2	0	0	0	0	0	0	0	0	0	0	0	0	0	0	0	6090	0	0	0	0	0	0	0	0	0	0	0	0	0	0	0	0	0	0	0	0	0	0	0	0	0	0	0	0	0	0	0
0	0	2	0	0	62	0	0	0	0	0	0	0	0	0	0	0	0	2497	0	0	0	0	0	0	0	0	0	0	0	0	0	0	0	0	0	0	0	0	0	0	0	0	0	0	0	0	0	0	0
0	0	1	0	0	31	1	0	0	0	0	0	0	0	0	0	0	3	3785	0	0	0	0	0	0	0	0	0	0	0	0	0	0	0	0	0	0	0	0	0	0	0	0	0	0	0	0	0	0	0
0	0	1	0	0	44	0	0	0	0	0	0	0	0	0	0	0	0	923	0	0	0	0	0	0	0	0	0	0	0	0	0	0	0	0	0	0	0	0	0	0	0	0	0	0	1	0	0	0	0
0	0	1	0	0	29	8	0	0	0	0	0	0	0	0	0	0	164	8340	0	0	0	0	0	0	0	0	0	0	0	0	0	0	0	0	0	0	0	0	0	0	0	0	0	0	0	0	0	0	0
0	0	0	0	0	0	0	0	0	0	0	0	0	0	0	0	0	0	0	0	0	0	0	0	0	0	0	0	0	0	0	0	0	0	0	0	0	0	0	0	0	0	0	0	0	0	0	0	0	0
0	0	1	0	0	0	1208	0	0	0	0	0	0	0	0	3	4	28573	2467	0	0	0	0	0	0	0	0	0	0	0	0	0	0	0	0	0	0	208	0	0	0	140	0	0	0	0	0	0	0	7
0	0	1	0	0	49	0	0	0	0	0	0	0	0	0	0	0	0	923	0	0	0	0	0	0	0	0	0	0	0	0	0	0	0	0	0	0	0	0	0	0	0	0	0	0	1	0	0	0	0
0	0	2	0	50	286	0	0	0	0	0	0	3	0	0	23	0	5	3555	0	0	0	0	0	0	0	0	0	0	0	0	0	0	0	0	6	0	182	133	49	0	769	423	0	0	0	0	0	0	0
0	0	3	0	0	6	0	0	0	0	0	7	3	0	0	0	0	0	8671	0	0	0	0	0	0	0	0	0	0	0	0	0	0	0	0	8	0	68	14	2	0	15	6	0	0	0	0	0	0	0
0	0	3	0	0	7	0	0	0	0	0	0	0	0	0	0	0	0	14310	0	0	0	0	0	0	0	0	0	0	0	0	0	0	0	0	0	0	0	0	0	0	0	0	0	0	0	0	0	0	0
0	0	1	0	0	1	0	0	0	0	0	1	0	0	0	0	0	1	11010	0	0	0	0	0	0	0	0	0	0	0	0	0	0	0	0	0	0	56	1	0	0	0	0	0	0	0	0	0	0	0
0	0	0	0	0	0	0	0	0	0	0	0	0	0	0	1	0	0	0	0	0	0	0	0	0	0	0	0	0	0	0	0	0	0	0	0	0	0	0	0	0	0	0	0	0	0	0	0	0	0
0	0	6	0	0	0	0	0	0	0	0	0	0	0	0	0	0	0	4023	0	0	0	0	0	0	0	0	0	0	0	0	0	0	0	0	0	0	0	0	0	0	0	0	0	0	0	0	0	0	0
0	0	1	0	0	8	0	0	0	0	0	3	1	0	0	0	0	0	2954	0	0	0	0	0	0	0	0	0	0	0	0	0	0	0	0	0	0	22	24	0	0	5	8	0	0	0	0	0	0	0
0	0	3	0	0	91	2	0	0	0	0	0	0	0	0	0	0	9	10495	0	0	0	0	0	0	0	0	0	0	0	0	0	0	0	0	0	0	0	0	0	0	0	0	0	0	0	0	0	0	0
0	0	1	0	0	0	0	0	0	0	0	1	0	0	0	0	0	1	11010	0	0	0	0	0	0	0	0	0	0	0	0	0	0	0	0	0	0	56	0	0	0	0	0	0	0	0	0	0	0	0
0	0	0	0	0	0	0	0	0	0	0	0	0	0	0	0	0	0	0	0	0	0	0	0	0	0	0	0	0	0	0	0	0	0	0	3	0	0	0	0	0	0	0	0	0	0	0	0	0	0
0	0	0	0	0	0	0	0	0	0	0	1	0	0	0	2	0	0	0	0	0	0	0	0	0	0	0	0	0	0	0	0	0	0	0	0	0	0	4	0	0	0	0	0	0	0	0	0	0	0
0	0	0	0	0	0	0	0	0	0	0	0	0	0	0	188	0	0	2	0	0	0	0	0	0	0	0	0	0	0	0	0	0	0	0	5	0	11	0	0	0	0	0	0	0	0	0	1	0	2
10	0	16	0	0	208	1102	0	0	0	0	11	49	0	0	0	0	49313	63704	0	0	0	0	0	0	0	0	0	0	0	0	0	0	0	0	163	0	6562	206	410	0	5529	945	0	0	0	0	7	0	16
0	0	1	0	0	0	0	0	0	0	0	3	1	0	0	0	0	0	2954	0	0	0	0	0	0	0	0	0	0	0	0	0	0	0	0	0	0	22	0	0	0	5	0	0	0	0	0	0	0	0
0	0	3	0	0	9	2	0	0	0	0	0	0	0	0	0	0	0	994	0	0	0	0	0	0	0	0	0	0	0	0	0	0	0	0	0	0	0	0	0	0	0	0	0	0	0	0	0	0	0
0	0	1	0	0	7	4	0	0	0	0	0	0	0	0	0	0	33	3197	0	0	0	0	0	0	0	0	0	0	0	0	0	0	0	0	0	0	0	0	0	0	0	0	0	0	0	0	0	0	2
0	0	3	0	0	7	2	0	0	0	0	0	0	0	0	0	0	3	3964	0	0	0	0	0	0	0	0	0	0	0	0	0	0	0	0	0	0	0	0	0	0	0	0	0	0	0	0	0	0	0
0	0	0	0	0	0	0	0	0	0	0	0	0	0	0	0	0	0	0	0	0	0	0	0	0	0	0	0	0	5	0	0	0	5	0	0	0	0	4	0	0	0	0	0	0	0	0	0	0	0
0	0	2	0	0	80	2	0	0	0	0	0	0	0	0	0	0	9	8171	0	0	0	0	0	0	0	0	0	0	0	0	0	0	0	0	0	0	0	0	0	0	0	0	0	0	0	0	0	0	0
0	0	1	0	0	17	0	0	0	0	0	9	0	0	0	0	0	0	2711	0	0	0	0	0	0	0	0	0	0	0	0	0	0	0	0	14	0	115	143	0	0	0	0	0	0	0	0	0	0	1
0	0	1	0	0	65	0	0	0	0	0	16	0	0	0	0	0	0	1849	0	0	0	0	0	0	0	0	0	0	0	0	0	0	0	0	15	0	104	234	0	0	0	0	0	0	0	0	0	0	0
0	0	2	0	0	5	1	0	0	0	0	0	0	0	0	0	0	3	2948	0	0	0	0	0	0	0	0	0	0	0	0	0	0	0	0	0	0	0	0	0	0	0	0	0	0	0	0	0	0	0
0	0	0	0	0	0	2	0	0	0	0	0	1	0	0	23	0	1	55	0	0	0	0	0	0	0	0	0	0	0	0	0	0	0	0	2	0	50	0	6	0	96	0	0	0	0	0	0	0	1
0	0	1	0	0	22	0	0	0	0	0	0	0	0	0	0	0	0	8049	0	0	0	0	0	0	0	0	0	0	0	0	0	0	0	0	0	0	0	0	0	0	0	0	0	0	0	0	0	0	0
0	0	7	0	0	0	1	0	0	0	0	0	0	0	0	0	0	0	32110	0	0	0	0	0	0	0	0	0	0	0	0	0	0	0	0	2	0	1	0	0	0	0	0	0	0	0	0	0	0	0
0	0	3	0	0	0	0	0	0	0	0	0	0	0	0	0	0	0	20701	0	0	0	0	0	0	0	0	0	0	0	0	0	0	0	0	0	0	0	0	0	0	0	0	0	0	0	0	0	0	0
0	0	3	0	0	99	0	0	0	0	0	0	0	0	0	0	0	0	28227	0	0	0	0	0	0	0	0	0	0	0	0	0	0	0	0	0	0	0	0	0	0	0	0	0	0	0	0	0	0	0
0	0	0	0	0	0	5	0	0	0	0	0	0	0	0	0	0	0	86	0	0	7	0	0	0	0	0	0	0	0	0	0	0	4	0	0	0	0	0	0	0	0	0	0	0	0	0	0	0	0
0	0	1	0	0	2	6	0	0	0	0	0	0	0	0	0	0	221	1043	0	0	0	0	0	0	0	0	0	0	0	0	0	0	0	0	0	0	0	0	0	0	0	0	0	0	0	0	0	0	2
0	0	1	0	0	165	0	0	0	0	0	0	0	0	0	0	0	0	3753	0	0	0	0	0	0	0	0	0	0	0	0	0	0	0	0	0	0	0	0	0	0	0	0	0	0	0	0	0	0	0
1	0	6	0	0	18	4172	0	0	0	0	38	7	0	0	127	0	48390	96184	0	0	0	0	0	0	0	0	0	0	0	0	0	0	0	0	40	0	2081	154	21	0	819	21	0	0	0	0	0	0	0
0	0	4	0	0	6	0	0	0	0	0	0	0	0	0	0	0	0	10617	0	0	0	0	0	0	0	0	0	0	0	0	0	0	0	0	0	0	0	0	0	0	0	0	0	0	0	0	0	0	0
0	0	0	0	0	0	9	0	0	0	0	0	2	0	0	0	3	81	110	0	0	0	0	0	0	0	0	0	0	0	0	0	0	0	0	16	0	44	7	18	0	67	1	1	0	3	0	5	0	27
0	0	0	0	0	18	7	0	0	0	0	1	0	0	0	0	0	37	571	0	0	0	0	0	0	0	0	0	0	0	0	0	0	0	0	0	0	0	221	0	0	0	0	0	0	0	0	0	0	0
0	0	1	0	0	0	0	0	0	0	0	0	0	0	0	0	0	0	172	0	0	0	0	0	0	0	0	0	0	0	0	0	0	0	0	0	0	0	0	0	0	0	0	0	0	0	0	0	0	0
0	0	1	0	0	27	0	0	0	0	0	0	0	0	0	0	0	1	10653	0	0	0	0	0	0	0	0	0	0	0	0	0	0	0	0	0	0	3	9	0	0	0	0	0	0	0	0	0	0	0
0	0	3	0	0	9	2	0	0	0	0	0	0	0	0	0	0	9	10495	0	0	0	0	0	0	0	0	0	0	0	0	0	0	0	0	0	0	0	0	0	0	0	0	0	0	0	0	0	0	0
0	0	1	0	0	2	1	0	0	0	0	0	0	0	0	0	0	9	17553	0	0	199	1	0	0	0	0	0	0	64	0	0	0	17	0	0	0	0	0	0	0	16	1	0	0	0	0	0	0	0
0	0	0	0	0	0	6	5	0	0	0	1	0	1	0	0	0	27	17	0	0	0	0	0	0	0	0	0	0	0	0	0	0	3	2	1	0	7	0	0	0	0	0	0	0	0	0	0	0	1
0	0	0	0	0	0	0	0	0	0	0	0	0	0	0	0	0	0	11	0	0	0	0	0	0	0	0	0	0	0	0	0	0	0	0	0	0	0	2	0	0	0	2	0	0	0	0	0	0	0
2	0	1	0	0	16	199	0	0	0	0	2	2	0	0	0	0	1438	5371	0	0	0	0	0	0	0	0	0	0	0	0	0	0	0	0	0	0	198	33	0	0	133	27	0	0	0	0	0	0	0
0	0	3	0	0	44	0	0	0	0	0	1	0	0	0	0	0	1	27748	0	0	0	0	0	0	0	0	0	0	0	0	0	0	0	0	6	0	8	11	0	0	0	0	0	0	0	0	0	0	0
0	0	0	0	0	35	0	0	0	0	0	0	0	0	0	0	0	0	507	0	0	38	0	0	0	1	0	0	0	0	0	0	0	133	0	0	0	0	0	0	0	0	0	0	0	0	0	0	0	0
0	0	1	0	0	15	0	0	0	0	0	0	0	0	0	0	0	0	1193	0	0	0	0	0	0	0	0	0	0	0	0	0	0	0	0	0	0	0	0	0	0	0	0	0	0	0	0	0	0	4
0	0	0	0	0	0	3	0	0	0	0	0	0	0	0	0	0	9	0	0	0	0	0	0	0	0	0	0	0	0	0	0	0	0	0	0	0	0	0	0	0	0	0	0	0	0	0	0	0	0
0	0	0	0	0	0	0	0	0	0	0	0	0	0	0	0	0	0	0	0	0	0	0	0	0	0	0	0	0	20	0	0	0	6	0	0	0	0	0	0	0	0	0	0	0	0	0	0	0	0
0	0	0	0	0	4	0	0	0	0	0	0	0	0	0	0	0	0	0	0	0	0	0	0	0	0	0	0	0	0	0	0	0	0	0	0	0	0	0	0	0	0	7	0	0	0	0	0	0	0
0	0	1	0	0	3	0	0	0	0	0	3	1	0	0	0	0	0	2954	0	0	0	0	0	0	0	0	0	0	0	0	0	0	0	0	0	0	22	9	0	0	5	3	0	0	0	0	0	0	0
9	0	10	0	0	736	27	0	0	0	0	27	13	0	0	86	0	439	15728	0	0	0	0	0	0	0	0	0	0	0	0	0	0	0	0	269	0	2586	1047	90	0	1263	558	0	0	0	0	0	0	0
0	0	7	0	0	12	103	0	0	0	0	12	8	4	0	371	0	417	23306	0	0	0	0	0	0	0	0	0	0	0	0	0	0	0	0	70	0	1039	24	83	0	495	12	0	0	7	0	16	0	233
0	0	1	0	0	13	0	0	0	0	0	0	0	0	0	0	0	0	3780	0	0	0	0	0	0	0	0	0	0	0	0	0	0	0	0	0	0	0	0	0	0	0	0	0	0	0	0	0	0	0
0	0	3	0	0	0	0	0	0	0	0	0	0	0	0	0	0	0	28227	0	0	0	0	0	0	0	0	0	0	0	0	0	0	0	0	0	0	0	0	0	0	0	0	0	0	0	0	0	0	0
0	0	1	0	0	67	0	0	0	0	0	1	0	0	0	0	0	1	11522	0	0	0	0	0	0	0	0	0	0	0	0	0	0	0	0	1	0	55	71	0	0	0	0	0	0	0	0	0	0	0
0	0	3	0	0	31	0	0	0	0	0	0	0	0	0	0	0	0	3458	0	0	0	0	0	0	0	0	0	0	0	0	0	0	0	0	0	0	0	0	0	0	0	0	0	0	0	0	0	0	0
0	0	0	0	0	0	0	0	0	0	0	0	0	0	0	0	0	0	0	0	0	0	0	0	0	0	0	0	0	0	0	0	0	0	0	0	0	0	72	0	0	0	58	0	0	0	4	0	0	0
0	0	1	0	0	4	0	0	0	0	0	0	0	0	0	0	0	0	1193	0	0	0	0	0	0	0	0	0	0	0	0	0	0	0	0	0	0	0	0	0	0	0	0	0	0	0	0	0	0	4
0	0	1	0	0	2	0	0	0	0	0	0	0	0	0	0	0	0	181	0	0	0	0	0	0	0	0	0	0	0	0	0	0	0	0	0	0	0	0	0	0	0	0	0	0	0	0	0	0	0
0	0	1	0	0	13	8	0	0	0	0	0	0	0	0	0	0	164	8340	0	0	0	0	0	0	0	0	0	0	0	0	0	0	0	0	0	0	0	0	0	0	0	0	0	0	0	0	0	0	0
0	0	2	0	0	119	2	0	0	0	0	0	0	0	0	0	0	9	8171	0	0	0	0	0	0	0	0	0	0	0	0	0	0	0	0	0	0	0	0	0	0	0	0	0	0	0	0	0	0	0
0	0	2	0	0	4	0	0	0	0	0	0	0	0	0	0	0	3	7541	0	0	0	0	0	0	0	0	0	0	0	0	0	0	0	0	0	0	0	0	0	0	0	0	0	0	0	0	0	0	0
0	0	1	0	0	8	3	0	0	0	0	0	0	0	0	0	0	1	12240	0	0	0	0	0	0	0	0	0	0	0	0	0	0	0	0	0	0	0	0	0	0	0	0	0	0	0	0	0	0	0
0	0	1	0	0	19	421	0	0	0	0	0	0	0	0	0	0	7718	4025	0	0	0	0	0	0	0	0	0	0	0	0	0	0	0	0	0	0	0	0	0	0	0	0	0	0	0	0	0	0	0
0	0	4	0	0	60	2	0	0	0	0	0	0	0	0	0	0	55	3576	0	0	0	0	0	0	0	0	0	0	0	0	0	0	0	0	0	0	0	0	0	0	320	0	0	0	0	0	0	0	94
0	0	12	0	0	0	22	0	0	0	0	0	0	0	0	0	0	85	31001	0	0	0	0	0	0	0	0	0	0	0	0	0	0	0	0	15	0	4293	0	0	0	0	0	0	0	0	0	0	0	0
0	0	0	0	0	0	1	0	0	0	0	4	0	0	0	0	0	0	0	0	0	0	0	0	0	0	0	0	0	0	0	0	0	0	0	6	0	36	48	0	0	0	0	0	0	0	0	0	0	0
0	0	1	0	0	2	0	0	0	0	0	0	0	0	0	0	0	0	3227	0	0	0	0	0	0	0	0	0	0	0	0	0	0	0	0	0	0	0	0	0	0	0	0	0	0	0	0	0	0	0
0	0	5	0	0	584	10	0	0	0	0	0	0	0	0	0	0	41	70774	0	0	0	0	0	0	0	0	0	0	0	0	0	0	0	0	0	0	0	0	0	0	0	0	0	0	0	0	0	0	0
0	0	1	0	0	8	0	0	0	0	0	0	0	0	0	0	0	0	8049	0	0	0	0	0	0	0	0	0	0	0	0	0	0	0	0	0	0	0	0	0	0	0	0	0	0	0	0	0	0	0
0	0	2	0	0	3	1	0	0	0	0	0	0	0	0	0	0	1	2578	0	0	0	0	0	0	0	0	0	0	0	0	0	0	0	0	0	0	0	0	0	0	0	0	0	0	0	0	0	0	0
0	0	1	0	0	60	8	0	0	0	0	0	0	0	0	0	0	164	8340	0	0	0	0	0	0	0	0	0	0	0	0	0	0	0	0	0	0	0	0	0	0	0	0	0	0	0	0	0	0	0
2	0	1	0	0	15	0	0	0	0	0	0	0	0	0	0	0	0	129	0	0	0	0	0	0	0	0	0	0	0	0	0	0	0	0	2	0	162	22	0	0	0	0	0	0	0	0	0	0	0
0	0	0	0	0	0	0	0	1	0	0	4	0	0	0	1	0	0	0	1	0	0	0	0	0	0	0	0	0	0	0	0	0	0	0	49	0	94	6	0	0	0	0	5	0	4	0	0	0	0
0	0	0	0	0	0	0	0	0	0	0	1	0	0	0	0	0	0	0	0	0	0	0	0	0	0	0	0	0	0	0	0	0	0	0	7	0	0	0	0	0	0	0	0	0	0	0	0	0	0
0	0	2	0	0	23	12	0	0	0	0	0	0	0	0	0	0	246	17169	0	0	0	0	0	0	0	0	0	0	0	0	0	0	0	0	0	0	0	0	0	0	0	0	0	0	0	0	0	0	0
0	0	1	0	0	2	0	0	0	0	0	0	0	0	0	0	0	0	1553	0	0	0	0	0	0	0	0	0	0	0	0	0	0	0	0	0	0	0	0	0	0	0	0	1	0	1	0	0	0	0
0	0	5	0	0	23	9	0	0	0	0	0	0	0	0	0	0	115	3926	0	0	0	0	0	0	0	0	0	0	0	0	0	0	0	0	0	0	0	0	0	0	399	0	0	0	0	0	0	0	94
0	0	1	0	0	35	2	0	0	0	0	0	0	0	0	0	0	24	538	0	0	0	0	0	0	0	0	0	0	0	0	0	0	0	0	0	0	0	0	0	0	0	0	0	0	0	0	0	0	0
0	0	1	0	0	8	0	0	0	0	0	0	1	0	0	0	0	0	1707	0	0	0	0	0	0	0	0	0	0	0	0	0	0	0	0	1	0	11	0	1	0	92	8	0	0	0	0	0	0	0
0	0	1	0	0	0	0	0	0	0	0	0	0	0	0	0	0	0	1709	0	0	0	0	0	0	0	0	0	0	0	0	0	0	0	0	0	0	0	0	0	0	0	0	0	0	0	0	0	0	0
0	0	1	0	0	10	0	0	0	0	0	0	0	0	0	0	0	0	1553	0	0	0	0	0	0	0	0	0	0	0	0	0	0	0	0	0	0	0	0	0	0	0	0	1	0	1	0	0	0	0
0	0	2	0	0	23	0	0	0	0	0	0	0	0	0	0	0	0	1472	0	0	0	0	0	0	0	0	0	0	0	0	0	0	0	0	0	0	0	0	0	0	0	0	0	0	0	0	0	0	0
0	0	2	0	0	36	0	0	0	0	0	5	0	0	0	0	0	16	17047	0	0	0	0	0	0	0	0	0	0	0	0	0	0	0	0	6	0	49	94	0	0	0	0	0	0	0	0	0	0	0
0	0	1	0	0	8	0	0	0	0	0	0	0	0	0	0	0	19	5355	0	0	0	0	0	0	0	0	0	0	0	0	0	0	0	0	0	0	0	0	0	0	0	0	0	0	0	0	0	0	0
0	0	3	0	0	111	0	0	0	0	0	0	0	0	0	0	0	0	31064	0	0	0	0	0	0	0	0	0	0	0	0	0	0	0	0	0	0	0	0	0	0	0	0	0	0	0	0	0	0	0
0	0	2	0	0	37	0	0	0	0	0	0	0	0	0	0	0	0	6686	0	0	0	0	0	0	0	0	0	0	0	0	0	0	0	0	0	0	0	0	0	0	0	0	0	0	0	0	0	0	0
0	0	1	0	0	0	1	0	0	0	0	0	0	0	0	0	0	0	600	0	0	0	0	0	0	0	0	0	0	0	0	0	0	0	0	6	0	317	0	0	0	1	0	0	0	0	0	0	0	9
0	0	3	0	0	23	0	0	0	0	0	7	0	0	0	0	0	29	27664	0	0	0	0	0	0	0	0	0	0	0	0	0	0	0	0	8	0	74	56	0	0	0	0	0	0	0	0	0	0	0
1	0	1	0	0	25	165	0	0	0	0	0	0	0	0	0	0	2549	2938	0	0	0	0	0	0	0	0	0	0	0	0	0	0	0	0	0	0	0	0	0	0	0	0	0	0	0	0	0	0	0
0	0	2	0	29	286	0	0	0	0	0	0	0	0	0	5	0	0	3549	0	0	0	0	0	0	0	0	0	0	0	0	0	0	0	0	2	0	651	137	6	0	243	173	0	0	0	0	0	0	0
17	0	1	0	7	117	0	0	0	0	0	2	1	0	0	3	0	12	229	0	0	0	0	0	0	0	0	0	0	0	0	0	0	0	0	20	0	246	596	6	0	105	153	0	0	1	7	0	0	0
0	0	1	0	0	15	0	0	0	0	0	0	0	0	0	0	0	0	3753	0	0	0	0	0	0	0	0	0	0	0	0	0	0	0	0	0	0	0	0	0	0	0	0	0	0	0	0	0	0	0
0	0	1	0	0	2	0	0	0	0	0	0	0	0	0	0	0	0	1446	0	0	0	0	0	0	0	0	0	0	0	0	0	0	0	0	0	0	0	0	0	0	0	0	0	0	0	0	0	0	0
0	0	1	0	0	12	0	0	0	0	0	0	0	0	0	0	0	19	5355	0	0	0	0	0	0	0	0	0	0	0	0	0	0	0	0	0	0	0	0	0	0	0	0	0	0	0	0	0	0	0
0	0	0	0	0	0	0	0	0	0	0	1	0	0	0	2	0	0	9	0	0	4	0	0	0	0	0	0	0	0	0	0	0	0	0	19	0	4	0	0	0	0	0	2	0	0	0	0	0	0
0	0	2	0	0	44	1	0	0	0	0	0	0	0	0	0	0	33	2094	0	0	0	0	0	0	0	0	0	0	0	0	0	0	0	0	0	0	0	0	0	0	173	0	0	0	0	0	0	0	49
0	0	1	0	0	5	0	0	0	0	0	0	0	0	0	0	0	0	205	0	0	0	0	0	0	0	0	0	0	0	0	0	0	0	0	0	0	0	0	0	0	0	0	0	0	0	0	0	0	0
0	0	3	0	0	53	0	0	0	0	0	0	0	0	0	0	0	0	27664	0	0	0	0	0	0	0	0	0	0	0	0	0	0	0	0	0	0	0	0	0	0	0	0	0	0	0	0	0	0	0
0	0	5	0	0	7	84	0	0	0	0	0	0	0	0	0	0	1353	3851	0	0	0	0	0	0	0	0	0	0	0	0	0	0	0	0	0	0	0	0	0	0	399	0	0	0	0	0	0	0	82
0	0	2	0	0	27	0	0	0	0	0	0	0	0	0	0	0	0	18668	0	0	0	0	0	0	0	0	0	0	0	0	0	0	0	0	0	0	0	0	0	0	0	0	0	0	0	0	0	0	0
0	0	3	0	0	32	0	0	0	0	0	7	3	0	0	0	0	0	8671	0	0	0	0	0	0	0	0	0	0	0	0	0	0	0	0	8	0	68	101	2	0	15	32	0	0	0	0	0	0	0
0	0	0	0	0	0	0	0	0	0	0	0	0	0	0	0	0	0	0	0	0	0	0	0	0	0	0	0	0	0	0	0	0	0	0	0	0	0	0	0	0	0	0	0	0	0	0	0	0	0
0	0	1	0	0	0	0	0	0	0	0	0	0	0	0	0	0	0	6918	0	0	0	0	0	0	0	0	0	0	0	0	0	0	0	0	0	0	0	0	0	0	0	0	0	0	0	0	0	0	0
0	0	1	0	0	28	0	0	0	0	0	0	0	0	0	0	0	0	8049	0	0	0	0	0	0	0	0	0	0	0	0	0	0	0	0	0	0	0	0	0	0	0	0	0	0	0	0	0	0	0
0	0	1	0	0	1	1	0	0	0	0	0	0	0	0	101	0	962	1271	0	0	0	0	0	0	0	0	0	0	0	0	0	0	0	0	0	0	0	0	42	0	28	0	0	0	0	0	0	0	0
0	0	2	0	0	0	0	0	0	0	0	0	0	0	0	0	0	1	18720	0	0	0	0	0	0	0	0	0	0	0	0	0	0	0	0	1	0	6	0	0	0	0	0	0	0	0	0	0	0	0
0	0	0	0	0	0	10	0	0	0	0	0	0	1	0	0	6	81	131	0	0	0	0	0	0	0	0	0	0	0	0	0	0	0	0	0	0	1	0	0	0	0	0	0	0	0	0	0	0	0
0	0	0	0	0	0	0	0	0	0	0	1	0	0	0	4	0	0	0	0	0	0	0	0	0	0	0	0	0	0	0	0	0	0	0	4	0	0	0	0	0	0	0	0	0	0	0	0	0	0
0	0	0	0	0	0	0	0	0	0	0	0	0	0	0	0	0	0	0	0	0	0	0	0	0	0	0	0	0	0	0	0	0	0	0	0	0	0	0	0	0	0	0	0	0	0	0	0	0	0
0	0	4	0	0	0	18	0	0	0	0	4	0	0	0	445	0	67	13258	0	0	0	0	0	0	0	0	0	0	0	0	0	0	0	0	11	0	263	0	0	0	0	0	0	0	0	0	0	0	0
3	0	6	0	0	109	9439	0	0	0	0	53	4	0	0	0	0	137712	164568	0	0	0	0	0	0	0	0	0	0	0	0	0	0	0	0	0	0	1501	962	0	0	92	88	0	0	0	0	0	0	0
0	0	0	0	0	0	0	0	0	0	0	0	1	0	0	0	0	0	40	0	0	0	0	0	0	0	0	0	0	0	0	0	0	0	0	28	0	1	0	31	0	7	0	2	0	1	0	0	0	0
0	0	1	0	0	30	3	0	0	0	0	0	0	0	0	0	0	25	2801	0	0	0	0	0	0	0	0	0	0	0	0	0	0	0	0	0	0	0	0	0	0	0	0	0	0	0	0	0	0	0
0	0	1	0	0	14	0	0	0	0	0	0	0	0	0	0	0	0	5356	0	0	0	0	0	0	0	0	0	0	0	0	0	0	0	0	0	0	0	0	0	0	0	0	0	0	0	0	0	0	0
0	0	1	0	0	51	0	0	0	0	0	0	0	0	0	0	0	0	876	0	0	0	0	0	0	0	0	0	0	0	0	0	0	0	0	0	0	0	0	0	0	0	0	0	0	0	0	0	0	0
0	0	0	0	0	0	0	0	0	0	0	0	0	0	0	0	0	0	2594	0	0	0	0	0	0	0	0	0	0	0	0	0	0	0	0	0	0	0	0	0	0	0	0	0	0	0	0	0	0	0
0	0	1	0	0	13	33	0	0	0	0	0	0	0	0	0	0	381	135	0	0	0	0	0	0	0	0	0	0	0	0	0	0	0	0	0	0	15	0	0	0	1	0	0	0	0	0	0	0	1
0	0	5	0	0	49	1	0	0	0	0	0	0	0	0	0	0	0	12497	0	0	0	0	0	0	0	0	0	0	0	0	0	0	0	0	0	0	0	0	0	0	0	0	0	0	0	0	0	0	0
0	0	1	0	0	0	2	0	0	0	0	0	0	0	0	0	0	24	459	0	0	0	0	0	0	0	0	0	0	0	0	0	0	0	0	0	0	0	0	0	0	0	0	0	0	0	0	0	0	0
0	0	0	0	0	0	0	0	0	0	0	0	0	0	0	0	0	0	0	0	0	0	0	0	0	0	0	0	0	0	0	0	0	0	0	0	0	0	0	0	0	0	0	0	0	0	0	0	0	0
0	0	1	0	0	5	0	0	0	0	0	0	0	0	0	0	0	0	2871	0	0	0	0	0	0	0	0	0	0	0	0	0	0	0	0	0	0	0	0	0	0	0	0	0	0	0	0	0	0	0
0	0	0	0	0	0	27	0	0	0	0	0	0	0	0	334	0	209	318	0	0	0	0	0	0	0	0	0	0	0	0	0	0	0	0	11	0	148	3	0	0	0	0	0	0	0	0	0	0	0
0	0	1	0	0	48	3	0	0	0	0	0	0	0	0	0	0	25	2905	0	0	0	0	0	0	0	0	0	0	0	0	0	0	0	0	0	0	0	0	0	0	0	0	0	0	0	0	0	0	0
0	0	2	0	0	118	12	0	0	0	0	0	0	0	0	0	0	246	17169	0	0	0	0	0	0	0	0	0	0	0	0	0	0	0	0	0	0	0	0	0	0	0	0	0	0	0	0	0	0	0
0	0	0	0	0	0	0	0	0	0	0	0	0	0	0	0	0	0	76	0	0	0	0	0	0	0	0	0	0	0	0	0	0	0	0	0	0	0	0	0	0	0	0	0	0	0	0	0	0	0
0	0	3	0	0	27	0	0	0	0	0	0	0	0	0	0	0	0	28298	0	0	0	0	0	0	0	0	0	0	0	0	0	0	0	0	0	0	2	0	0	0	0	0	0	0	0	0	0	0	1
0	0	0	0	0	0	0	0	0	0	0	0	0	0	0	3	0	0	0	0	0	0	0	0	0	0	0	0	0	0	0	0	0	0	0	4	0	0	0	0	0	0	0	0	0	0	0	0	0	0
0	0	2	0	0	15	0	0	0	0	0	0	0	0	0	0	0	0	18668	0	0	0	0	0	0	0	0	0	0	0	0	0	0	0	0	0	0	0	0	0	0	0	0	0	0	0	0	0	0	0
0	0	3	0	0	11	0	0	0	0	0	0	0	0	0	3	0	0	3177	0	0	0	0	0	0	0	0	0	0	0	0	0	0	0	0	0	0	6	0	0	0	0	0	0	0	0	0	0	0	0
0	0	1	0	0	1	0	0	0	0	0	3	1	0	0	0	0	0	2954	0	0	0	0	0	0	0	0	0	0	0	0	0	0	0	0	0	0	22	3	0	0	5	1	0	0	0	0	0	0	0
0	0	1	0	0	19	421	0	0	0	0	0	0	0	0	0	0	7718	4025	0	0	0	0	0	0	0	0	0	0	0	0	0	0	0	0	0	0	0	0	0	0	0	0	0	0	0	0	0	0	0
0	0	1	0	0	15	0	0	0	0	0	4	0	0	0	0	0	51	8528	0	0	0	0	0	0	0	0	0	0	0	0	0	0	0	0	3	0	42	76	0	0	0	0	0	0	0	0	0	0	0
0	0	0	0	0	0	0	0	0	0	0	0	0	0	0	0	0	0	0	0	0	0	0	0	0	0	0	0	0	0	0	0	0	0	0	0	0	0	0	0	0	0	0	0	0	0	0	0	0	0
0	0	1	0	0	2	598	0	0	0	0	5	0	0	0	0	0	8652	6745	0	0	0	0	0	0	0	0	0	0	0	0	0	0	0	0	0	0	42	10	0	0	0	0	0	0	0	0	0	0	0
0	0	1	0	0	18	0	0	0	0	0	0	0	0	0	0	0	0	8254	0	0	0	0	0	0	0	0	0	0	0	0	0	0	0	0	0	0	0	0	0	0	0	0	0	0	0	0	0	0	0
9	0	2	0	0	2	101	0	0	0	0	4	0	0	0	0	0	914	481	0	0	0	0	0	0	0	0	0	0	0	0	0	0	0	0	0	0	188	4	0	0	0	0	0	0	0	0	0	0	0
0	0	1	0	0	22	8	0	0	0	0	0	0	0	0	0	0	164	8340	0	0	0	0	0	0	0	0	0	0	0	0	0	0	0	0	0	0	0	0	0	0	0	0	0	0	0	0	0	0	0
0	0	2	0	0	2	0	0	0	0	0	0	0	0	0	0	0	0	6049	0	0	0	0	0	0	0	0	0	0	0	0	0	0	0	0	0	0	0	0	0	0	0	0	0	0	0	0	0	0	0
0	0	0	0	0	0	0	0	0	0	0	0	0	0	0	0	0	1	4	0	0	0	0	0	0	0	0	0	0	0	0	0	0	0	0	3	0	1	0	0	0	0	0	0	0	0	0	0	0	0
0	0	1	0	0	1	0	0	0	0	0	0	1	0	0	0	0	0	1707	0	0	0	0	0	0	0	0	0	0	0	0	0	0	0	0	1	0	11	0	1	0	92	1	0	0	0	0	0	0	0
0	0	1	0	0	21	421	0	0	0	0	0	0	0	0	0	0	7718	4025	0	0	0	0	0	0	0	0	0	0	0	0	0	0	0	0	0	0	0	0	0	0	0	0	0	0	0	0	0	0	0
0	0	2	0	0	36	0	0	0	0	0	0	0	0	0	0	0	0	17047	0	0	0	0	0	0	0	0	0	0	0	0	0	0	0	0	0	0	0	0	0	0	0	0	0	0	0	0	0	0	0
0	0	0	0	0	0	19	0	0	0	0	7	0	1	0	0	0	165	36	0	0	0	0	0	0	0	0	0	0	0	0	0	0	0	0	1	0	14	8	0	0	0	0	0	0	0	0	0	0	2
0	0	18	0	0	54	38	0	0	0	0	6	10	1	0	560	2	442	36342	0	0	0	0	0	0	0	0	0	0	0	0	0	0	0	0	112	0	5807	59	106	0	2177	66	2	0	56	0	47	0	794
5	0	6	0	0	93	9498	0	0	0	0	61	4	0	0	0	0	138148	164509	0	0	0	0	0	0	0	0	0	0	0	0	0	0	0	0	0	0	1613	883	0	0	92	68	0	0	0	0	0	0	0
0	0	0	0	0	0	0	0	0	0	0	1	0	0	0	1	0	0	0	0	0	0	0	0	0	0	0	0	0	0	0	0	0	0	0	1	0	8	0	0	0	0	0	0	0	0	0	0	0	1
0	0	2	0	0	18	2	0	0	0	0	0	0	0	0	9	0	117	1000	0	0	0	0	0	0	0	0	0	0	0	0	0	0	0	0	0	0	0	0	0	0	66	0	0	0	0	0	0	0	54
2	0	0	0	0	35	3	0	0	0	0	2	0	0	0	0	0	68	30	0	0	0	0	0	0	0	0	0	0	0	0	0	0	0	0	0	0	2	798	0	0	1	91	0	0	0	0	0	0	0
0	0	1	0	0	13	0	0	0	0	0	0	0	0	0	0	0	0	3753	0	0	0	0	0	0	0	0	0	0	0	0	0	0	0	0	0	0	0	0	0	0	0	0	0	0	0	0	0	0	0
0	0	0	0	0	0	0	0	0	0	0	0	0	0	0	0	0	0	0	0	0	0	0	0	0	0	0	0	0	0	0	0	0	0	0	2	0	0	3	0	0	0	0	0	0	0	0	0	0	0
0	0	20	0	0	9	126	0	0	0	0	0	0	0	0	0	0	332	42471	0	0	0	0	0	0	0	0	0	0	0	0	0	0	0	0	15	0	4285	0	0	0	0	0	0	0	0	0	0	0	0
0	0	1	0	0	22	0	0	0	0	0	0	0	0	0	0	0	0	1553	0	0	0	0	0	0	0	0	0	0	0	0	0	0	0	0	0	0	0	0	0	0	0	0	1	0	1	0	0	0	0
0	0	0	0	0	0	2	0	0	0	0	1	0	0	0	4	0	0	0	0	0	0	0	0	0	0	0	0	0	0	0	0	0	0	0	12	0	39	18	0	0	0	0	0	0	2	0	0	0	0
0	0	0	0	0	0	0	0	0	0	0	0	0	0	0	0	0	20	29	0	0	0	0	0	0	0	0	0	0	0	0	0	0	0	0	2	0	0	0	0	0	0	0	0	0	0	0	13	0	35
0	0	3	0	0	24	0	0	0	0	0	1	0	0	0	0	0	1	27748	0	0	0	0	0	0	0	0	0	0	0	0	0	0	0	0	6	0	8	20	0	0	0	0	0	0	0	0	0	0	0
0	0	0	0	0	4	0	0	0	0	0	0	0	0	0	0	0	0	1	0	0	0	0	0	0	0	0	0	0	0	0	0	0	0	0	0	0	0	0	0	0	0	0	0	0	0	0	0	0	0
0	0	0	0	0	0	0	0	0	0	0	0	0	0	0	8	0	0	0	0	0	0	0	0	0	0	0	0	0	0	0	0	0	0	0	0	0	0	0	0	0	0	0	0	0	0	0	0	0	0
0	0	2	0	0	83	2	0	0	0	0	0	0	0	0	0	0	35	9124	0	0	0	0	0	0	0	0	0	0	0	0	0	0	0	0	0	0	0	0	0	0	0	0	0	0	0	0	0	0	0
0	0	4	0	0	24	7	0	0	0	0	0	0	0	0	0	0	97	3166	0	0	0	0	0	0	0	0	0	0	0	0	0	0	0	0	0	0	0	0	0	0	321	0	0	0	0	0	0	0	77
2	0	2	0	0	140	3139	0	0	0	0	17	0	0	0	0	0	45224	52337	0	0	0	0	0	0	0	0	0	0	0	0	0	0	0	0	1	0	500	1143	0	0	0	0	0	0	0	0	0	0	4
0	3	59	0	0	21	1	0	0	0	0	49	17	0	0	1484	0	0	48033	0	0	0	0	0	0	0	0	0	0	0	0	0	0	0	0	454	0	18136	61	197	0	5283	4	0	0	0	0	0	0	0
0	0	6	0	0	16	818	6	0	37	0	12	0	0	0	2	0	3717	103812	0	0	0	0	0	0	0	0	0	0	1050	98	0	0	230	6	53	0	1420	16	0	0	0	0	0	0	0	0	0	0	0
0	0	1	0	0	113	1	0	0	0	0	0	0	0	0	0	0	3	3785	0	0	0	0	0	0	0	0	0	0	0	0	0	0	0	0	0	0	0	0	0	0	0	0	0	0	0	0	0	0	0
0	0	3	0	0	29	0	0	0	0	0	0	0	0	0	0	0	0	43683	0	0	0	0	0	0	0	0	0	0	0	0	0	0	0	0	0	0	0	0	0	0	0	0	0	0	0	0	0	0	0
0	0	1	0	0	9	0	0	0	0	0	0	0	0	0	0	0	19	5355	0	0	0	0	0	0	0	0	0	0	0	0	0	0	0	0	0	0	0	0	0	0	0	0	0	0	0	0	0	0	0
0	0	0	0	0	0	0	0	0	0	0	0	0	0	0	0	0	0	0	0	0	0	0	0	0	0	0	0	0	0	0	0	0	0	0	1	0	0	0	0	0	0	0	0	0	0	0	0	0	0
0	0	0	0	0	0	0	0	0	0	0	0	0	0	0	3	0	0	0	0	0	0	0	0	0	0	0	0	0	0	0	0	0	0	0	1	0	0	1	0	0	0	0	0	0	0	0	0	0	0
0	0	1	0	0	44	0	0	0	0	0	0	0	0	0	0	0	0	3800	0	0	0	0	0	0	0	0	0	0	0	0	0	0	0	0	0	0	0	0	0	0	0	0	0	0	0	0	0	0	0
0	0	0	0	0	1	3	0	0	0	0	0	0	0	0	0	0	17	5	0	0	0	0	0	0	0	0	0	0	0	0	0	0	0	0	0	0	0	0	0	0	0	0	0	0	0	0	0	0	0
0	0	1	0	0	15	0	0	0	0	0	0	0	0	0	0	0	0	1709	0	0	0	0	0	0	0	0	0	0	0	0	0	0	0	0	0	0	0	0	0	0	0	0	0	0	0	0	0	0	0
0	0	0	0	0	0	3	0	0	0	0	0	5	0	0	30	0	0	18	6	0	52	2	0	0	0	0	0	0	2	18	0	0	8	0	0	0	0	0	64	0	37	0	0	0	0	0	0	0	0
0	0	2	0	0	97	0	0	0	0	0	0	0	0	0	0	0	0	2469	0	0	0	0	0	0	0	0	0	0	0	0	0	0	0	0	0	0	0	0	0	0	0	0	0	0	0	0	0	0	0
0	0	9	0	0	743	0	0	0	0	0	8	0	0	0	0	0	0	15234	0	0	0	0	0	0	0	0	0	0	0	0	0	0	0	0	30	0	2290	337	0	0	0	0	0	0	0	0	0	0	0
0	0	1	0	0	3	0	0	0	0	0	0	0	0	0	2	0	0	5272	0	0	0	0	0	0	0	0	0	0	0	0	0	0	0	0	0	0	0	0	0	0	0	0	0	0	0	0	0	0	0
0	0	1	0	0	3	7	0	0	0	0	0	0	0	0	0	0	122	273	0	0	0	0	0	0	0	0	0	0	0	0	0	0	0	0	0	0	0	0	0	0	0	0	0	0	0	0	0	0	0
0	0	0	0	29	271	0	0	0	0	0	2	0	0	0	46	0	0	1667	0	0	0	0	0	0	0	0	0	0	0	0	0	0	0	0	7	0	474	189	4	0	143	51	0	0	0	0	0	0	0
0	0	1	0	0	1	0	0	0	0	0	0	7	0	0	2	0	0	1516	0	0	0	0	0	0	0	0	0	0	0	0	0	0	0	0	0	0	0	0	0	0	7	7	0	0	0	0	0	0	0
0	0	3	0	0	233	0	0	0	0	0	0	0	0	0	0	0	0	32770	0	0	0	0	0	0	0	0	0	0	0	0	0	0	0	0	0	0	0	0	0	0	0	0	0	0	0	0	0	0	0
0	0	1	0	0	3	6	0	0	0	0	0	0	0	0	1	0	30	2977	0	0	0	0	0	0	0	0	0	0	0	0	0	0	8	0	0	0	0	0	0	0	0	0	0	0	0	0	0	0	2
0	0	0	0	0	1	0	0	0	0	0	0	0	0	0	0	0	0	520	0	0	0	0	0	0	0	0	0	0	0	0	0	0	0	0	0	0	0	0	0	0	0	0	0	0	0	0	0	0	0
0	0	1	0	0	6	0	0	0	0	0	0	0	0	0	0	0	0	513	0	0	0	0	0	0	0	0	0	0	0	0	0	0	0	0	0	0	0	0	0	0	0	0	0	0	0	0	0	0	0
0	0	1	0	0	0	47	0	0	0	0	5	0	0	0	159	0	295	106	0	0	0	0	0	0	0	0	0	0	0	0	0	0	0	0	34	0	351	0	0	0	0	0	0	0	0	0	0	0	0
0	0	3	0	0	15	0	0	0	0	0	7	0	0	0	0	0	29	27664	0	0	0	0	0	0	0	0	0	0	0	0	0	0	0	0	8	0	74	35	0	0	0	0	0	0	0	0	0	0	0
0	0	1	0	0	0	0	0	0	0	0	0	0	0	0	0	0	0	77	0	0	0	0	0	0	0	0	0	0	0	0	0	0	0	0	0	0	0	0	0	0	76	0	0	0	0	0	0	0	1
0	0	1	0	0	37	0	0	0	0	0	0	0	0	0	0	0	0	2328	0	0	0	0	0	0	0	0	0	0	0	0	0	0	0	0	0	0	0	0	0	0	0	0	0	0	0	0	0	0	0
0	0	0	0	0	0	0	0	0	0	0	0	0	0	0	1	0	0	1	0	0	0	0	0	0	0	0	0	0	0	0	0	0	0	0	0	0	0	0	0	0	0	0	0	0	0	0	0	0	0
0	0	20	0	0	9	39	0	0	0	0	16	4	0	0	0	0	40	41771	0	0	0	0	0	0	0	0	0	0	0	0	0	0	0	0	58	0	1263	0	83	0	1558	0	0	0	0	0	0	0	0
0	0	1	0	0	32	0	0	0	0	0	0	0	0	0	0	0	0	23	0	0	0	0	0	0	0	0	0	0	0	0	0	0	0	0	0	0	2	0	0	0	0	0	0	0	0	0	0	0	0
0	0	3	0	0	0	0	0	0	0	0	0	0	0	0	0	0	0	27664	0	0	0	0	0	0	0	0	0	0	0	0	0	0	0	0	0	0	0	0	0	0	0	0	0	0	0	0	0	0	0
1	0	2	0	0	16	31	0	0	0	0	0	0	0	0	0	0	170	4033	0	0	0	0	0	0	0	0	0	0	0	0	0	0	0	0	7	0	410	7	3	0	364	9	1	0	4	2	0	0	0
0	0	1	0	0	27	0	0	0	0	0	0	0	0	0	0	0	24	1404	0	0	0	0	0	0	0	0	0	0	0	0	0	0	0	0	0	0	0	0	0	0	0	0	0	0	0	0	0	0	0
0	0	1	0	0	18	0	0	0	0	0	1	0	0	0	0	0	0	277	0	0	0	0	0	0	0	0	0	0	0	0	0	0	0	0	1	0	9	18	0	0	2	0	0	0	0	0	0	0	0
0	0	1	0	0	15	0	0	0	0	0	5	0	0	0	0	0	0	2006	0	0	0	0	0	0	0	0	0	0	0	0	0	0	0	0	9	0	40	143	0	0	0	0	0	0	0	0	0	0	0
0	0	0	0	0	0	0	0	0	0	0	0	0	0	0	0	0	0	0	0	0	0	0	0	0	0	0	0	0	0	0	0	0	0	0	8	0	1	4	0	0	0	0	0	0	0	0	7	0	0
0	0	2	0	0	286	2	0	0	0	0	0	0	0	0	0	0	0	3514	0	0	0	0	0	0	0	0	0	0	0	0	0	0	0	0	0	0	199	46	0	0	0	0	0	0	0	0	0	0	0
0	0	2	0	0	85	0	0	0	0	0	0	0	0	0	0	0	0	6090	0	0	0	0	0	0	0	0	0	0	0	0	0	0	0	0	0	0	0	0	0	0	0	0	0	0	0	0	0	0	0
0	0	1	0	0	54	8	0	0	0	0	0	0	0	0	0	0	164	8340	0	0	0	0	0	0	0	0	0	0	0	0	0	0	0	0	0	0	0	0	0	0	0	0	0	0	0	0	0	0	0
0	0	1	0	0	15	2	0	0	0	0	0	0	0	0	0	0	24	459	0	0	0	0	0	0	0	0	0	0	0	0	0	0	0	0	0	0	0	0	0	0	0	0	0	0	0	0	0	0	0
0	0	0	0	0	0	7	0	0	0	0	0	0	0	0	0	0	32	513	0	0	0	0	0	0	0	0	0	0	0	0	0	0	0	0	0	0	0	1	0	0	0	0	0	0	0	0	0	0	0
0	0	2	0	0	23	1	0	0	0	0	0	0	0	0	0	0	3	6111	0	0	0	0	0	0	0	0	0	0	0	0	0	0	0	0	0	0	0	0	0	0	0	0	0	0	0	0	0	0	0
0	0	2	0	0	4	0	0	0	0	0	0	0	0	0	0	0	0	6090	0	0	0	0	0	0	0	0	0	0	0	0	0	0	0	0	0	0	0	0	0	0	0	0	0	0	0	0	0	0	0
0	0	2	0	0	45	0	0	0	0	0	0	0	0	0	0	0	0	2496	0	0	0	0	0	0	0	0	0	0	0	0	0	0	0	0	0	0	0	0	0	0	0	0	0	0	0	0	0	0	0
0	0	0	0	0	12	26	5	0	0	2	0	0	0	0	6	0	242	1239	0	0	0	0	0	0	33	5	0	0	0	0	0	0	391	39	0	0	2	40	0	0	3	20	0	0	0	0	0	0	1
0	0	1	0	0	0	161	0	0	0	0	14	0	0	0	2	0	516	2601	0	0	0	0	0	0	0	0	0	0	0	0	0	0	0	0	1	0	136	0	0	0	0	0	0	0	0	0	0	0	0
0	0	0	0	0	0	0	0	0	0	0	0	0	0	0	0	0	0	0	0	0	0	0	0	0	0	0	0	0	0	0	0	0	0	0	0	0	2	0	0	0	4	4	0	0	0	0	0	0	0
0	0	2	0	0	39	0	0	0	0	0	1	0	0	0	0	0	1	19588	0	0	0	0	0	0	0	0	0	0	0	0	0	0	0	0	2	0	58	19	0	0	0	0	0	0	0	0	0	0	0
0	0	3	0	0	0	0	0	0	0	0	0	0	0	0	0	0	0	2306	0	0	0	0	0	0	0	0	0	0	0	0	0	0	0	0	0	0	0	0	0	0	0	0	0	0	0	0	0	0	0
0	0	6	0	0	362	10	0	0	0	0	0	0	0	0	0	0	13	58282	0	0	1438	0	0	0	7	0	0	0	0	0	0	0	647	0	0	0	0	0	0	0	0	0	0	0	0	0	0	0	0
0	0	1	0	0	0	2	0	0	0	0	0	0	0	0	0	0	24	459	0	0	0	0	0	0	0	0	0	0	0	0	0	0	0	0	0	0	0	0	0	0	0	0	0	0	0	0	0	0	0
0	0	1	0	0	1	2	0	0	0	0	0	0	0	0	0	0	0	4385	0	0	0	0	0	0	0	0	0	0	0	0	0	0	0	0	0	0	0	0	0	0	0	0	0	0	0	0	0	0	0
0	0	1	0	0	71	0	0	0	0	0	3	1	0	0	0	0	0	2954	0	0	0	0	0	0	0	0	0	0	0	0	0	0	0	0	0	0	22	189	0	0	5	70	0	0	0	0	0	0	0
0	0	0	0	0	0	0	0	0	0	0	1	0	0	0	5	0	0	1	0	0	0	0	0	0	0	0	0	0	0	0	0	0	0	0	9	0	0	3	1	0	0	0	0	0	0	0	2	0	0
0	0	2	0	0	2	0	0	0	0	0	0	0	0	0	0	0	0	9029	0	0	0	0	0	0	0	0	0	0	0	0	0	0	0	0	0	0	0	0	0	0	0	0	0	0	0	0	0	0	0
0	0	3	0	0	21	0	0	0	0	0	0	0	0	0	0	0	0	27664	0	0	0	0	0	0	0	0	0	0	0	0	0	0	0	0	0	0	0	0	0	0	0	0	0	0	0	0	0	0	0
0	0	1	0	0	5	0	0	0	0	0	3	1	0	0	0	0	0	2954	0	0	0	0	0	0	0	0	0	0	0	0	0	0	0	0	0	0	22	15	0	0	5	5	0	0	0	0	0	0	0
0	0	3	0	0	74	0	0	0	0	0	0	0	0	0	0	0	4	12799	0	0	0	0	0	0	0	0	0	0	0	0	0	0	0	0	0	0	0	0	0	0	0	0	0	0	0	0	0	0	0
0	0	3	0	0	10	0	0	0	0	0	0	0	0	0	0	0	0	27664	0	0	0	0	0	0	0	0	0	0	0	0	0	0	0	0	0	0	0	0	0	0	0	0	0	0	0	0	0	0	0
0	0	1	0	0	5	0	0	0	0	0	0	0	0	0	0	0	0	113	0	0	0	0	0	0	0	0	0	0	0	0	0	0	0	0	0	0	0	0	0	0	0	0	0	0	0	0	0	0	0
0	0	3	0	0	33	2	0	0	0	0	0	0	0	0	0	0	9	10495	0	0	0	0	0	0	0	0	0	0	0	0	0	0	0	0	0	0	0	0	0	0	0	0	0	0	0	0	0	0	0
0	0	10	0	0	745	13	0	0	0	0	8	40	0	0	59	0	21	15551	0	0	0	0	0	0	0	0	0	0	0	0	0	0	0	0	38	0	2646	337	342	0	4491	1888	0	0	0	0	5	0	60
0	0	2	0	0	27	0	0	0	0	0	0	0	0	0	0	0	0	17246	0	0	0	0	0	0	0	0	0	0	0	0	0	0	0	0	0	0	0	0	0	0	0	0	0	0	0	0	0	0	0
0	0	3	0	0	3	0	0	0	0	0	0	0	0	0	0	0	0	27664	0	0	0	0	0	0	0	0	0	0	0	0	0	0	0	0	0	0	0	0	0	0	0	0	0	0	0	0	0	0	0
0	0	1	0	0	27	20	0	0	0	0	0	0	0	0	0	0	172	5572	0	0	0	0	0	0	0	0	0	0	0	0	0	0	0	0	0	0	0	0	0	0	0	0	0	0	0	0	3	0	11
0	0	2	0	0	55	0	0	0	0	0	0	0	0	0	0	0	0	1961	0	0	0	0	0	0	0	0	0	0	0	0	0	0	0	0	0	0	0	0	0	0	0	0	0	0	0	0	0	0	5
0	0	7	0	0	27	0	0	0	0	0	0	0	0	0	0	0	0	9761	0	0	0	0	0	0	0	0	0	0	0	0	0	0	0	0	0	0	0	0	0	0	0	0	0	0	0	0	0	0	0
0	0	1	0	0	2	0	0	0	0	0	0	0	0	0	0	0	0	1031	0	0	0	0	0	0	0	0	0	0	0	0	0	0	0	0	0	0	0	0	0	0	0	0	0	0	0	0	0	0	0
0	0	4	0	0	0	2	0	0	0	0	0	0	0	0	0	0	55	3576	0	0	0	0	0	0	0	0	0	0	0	0	0	0	0	0	0	0	0	0	0	0	320	0	0	0	0	0	0	0	94
0	0	3	0	0	64	0	0	0	0	0	0	0	0	0	3	0	0	3458	0	0	0	0	0	0	0	0	0	0	0	0	0	0	0	0	0	0	6	0	0	0	0	0	0	0	0	0	0	0	0
0	0	2	0	0	15	0	0	0	0	0	0	0	0	0	0	0	1	1719	0	0	0	0	0	0	0	0	0	0	0	0	0	0	0	0	0	0	0	0	0	0	0	0	0	0	0	0	0	0	0
7	0	0	0	7	14	3	17	0	0	0	0	3	0	0	3	0	24	8	0	0	0	0	0	0	0	0	0	0	0	0	19	0	483	198	1	0	0	133	0	0	0	21	0	0	0	0	0	0	0
0	0	3	0	0	0	0	0	0	0	0	7	3	0	0	0	0	0	8671	0	0	0	0	0	0	0	0	0	0	0	0	0	0	0	0	8	0	68	0	2	0	15	0	0	0	0	0	0	0	0
0	0	1	0	0	14	0	0	0	0	0	0	0	0	0	0	0	0	8049	0	0	0	0	0	0	0	0	0	0	0	0	0	0	0	0	0	0	0	0	0	0	0	0	0	0	0	0	0	0	0
0	0	1	0	0	2	112	0	0	0	0	0	0	0	0	0	0	781	187	0	0	0	0	0	0	0	0	0	0	0	0	0	0	0	0	0	0	0	0	0	0	0	0	0	0	0	0	0	0	0
0	0	1	0	0	27	0	0	0	0	0	0	0	0	0	0	0	24	1404	0	0	0	0	0	0	0	0	0	0	0	0	0	0	0	0	0	0	0	0	0	0	0	0	0	0	0	0	0	0	0
0	0	1	0	0	16	14	0	0	0	0	0	0	0	0	0	0	83	506	0	0	0	0	0	0	0	0	0	0	0	0	0	0	0	0	0	0	4	0	2	0	5	0	0	0	0	0	0	0	0
0	0	2	0	0	8	0	0	0	0	0	0	0	0	0	0	0	0	12309	0	0	0	0	0	0	0	0	0	0	0	0	0	0	0	0	3	0	684	0	0	0	0	0	0	0	0	0	0	0	0
10	0	2	0	10	44	3482	0	0	0	0	7	0	0	0	3482	0	39682	35814	0	0	0	0	0	0	0	0	0	0	0	0	0	0	0	0	14	0	385	163	9	0	278	31	0	0	0	0	0	0	0
0	0	0	0	0	0	0	0	0	0	0	0	0	0	0	0	0	0	42	0	0	0	0	0	0	0	0	0	0	0	0	0	0	0	0	0	0	0	0	0	0	0	0	0	0	0	0	0	0	0
3	0	0	0	0	0	9	0	0	0	0	1	1	0	1	0	0	51	0	0	0	0	0	0	0	0	0	0	0	0	0	0	0	0	0	0	0	3	74	0	0	2	24	0	0	0	8	0	0	0
0	0	0	0	0	0	8	0	0	0	0	1	0	0	0	8	0	197	13	0	0	0	0	0	0	0	0	0	0	0	0	0	0	0	0	2	0	6	8	0	0	0	0	0	0	0	0	0	0	0
0	0	0	0	0	0	0	0	0	0	0	3	0	0	0	0	0	0	0	0	0	0	0	0	0	0	0	0	0	0	0	0	0	0	0	25	0	0	0	0	0	0	0	0	0	0	0	0	0	0
0	0	3	0	0	0	24	0	0	0	0	6	0	3	0	545	0	111	14256	0	0	0	0	0	0	0	0	0	0	0	0	0	0	0	0	21	0	219	0	0	0	0	0	0	0	0	0	17	0	89
0	0	3	0	0	15	0	0	0	0	0	0	0	0	0	0	0	0	3458	0	0	0	0	0	0	0	0	0	0	0	0	0	0	0	0	0	0	0	0	0	0	0	0	0	0	0	0	0	0	0
0	0	3	0	0	62	0	0	0	0	0	0	0	0	0	0	0	0	27664	0	0	0	0	0	0	0	0	0	0	0	0	0	0	0	0	0	0	0	0	0	0	0	0	0	0	0	0	0	0	0
0	0	10	0	0	25	1471	0	0	0	0	43	30	0	0	0	0	18660	31257	0	0	0	0	0	0	0	0	0	0	0	0	0	0	0	0	243	0	1701	73	147	0	805	44	0	0	0	0	13	0	48
0	0	1	0	0	54	8	0	0	0	0	0	0	0	0	0	0	164	8340	0	0	0	0	0	0	0	0	0	0	0	0	0	0	0	0	0	0	0	0	0	0	0	0	0	0	0	0	0	0	0
0	0	3	0	0	111	0	0	0	0	0	0	0	0	0	0	0	0	32770	0	0	0	0	0	0	0	0	0	0	0	0	0	0	0	0	0	0	0	0	0	0	0	0	0	0	0	0	0	0	0
0	0	2	0	0	0	47	0	0	0	0	0	8	0	0	129	0	3042	2919	0	0	0	0	0	0	0	0	0	0	0	0	0	0	0	0	0	0	0	0	17	0	40	0	0	0	0	0	0	0	0
0	0	5	0	0	26	13	0	0	0	0	0	0	0	0	0	0	48	86476	0	0	0	0	0	0	0	0	0	0	0	0	0	0	0	0	0	0	0	0	0	0	0	0	0	0	0	0	0	0	0
0	0	0	0	0	0	0	0	0	0	0	0	0	0	0	0	0	0	0	0	0	0	0	0	0	0	0	0	0	0	0	0	0	0	0	0	0	0	0	0	0	0	0	0	0	0	0	0	0	0
0	0	0	0	0	0	0	0	0	0	0	0	0	0	0	0	0	0	42	0	0	0	0	0	0	0	0	0	0	0	0	0	0	0	0	0	0	0	0	0	0	0	0	0	0	0	0	0	0	0
0	0	1	0	0	61	8	0	0	0	0	0	0	0	0	0	0	164	8340	0	0	0	0	0	0	0	0	0	0	0	0	0	0	0	0	0	0	0	0	0	0	0	0	0	0	0	0	0	0	0
0	0	1	0	0	30	0	0	0	0	0	0	0	0	0	0	0	0	1553	0	0	0	0	0	0	0	0	0	0	0	0	0	0	0	0	0	0	0	0	0	0	0	0	1	0	1	0	0	0	0
0	0	0	0	0	0	0	39	85	0	0	0	0	0	0	0	0	37	4	0	21	409	833	0	0	0	0	0	0	0	0	0	25	215	511	1	0	0	0	1	0	0	0	2	0	0	0	0	0	0
0	0	1	0	0	6	0	0	0	0	0	0	0	0	0	0	0	0	64	0	0	0	0	0	0	0	0	0	0	0	0	0	0	0	0	0	0	0	0	0	0	0	0	0	0	0	0	0	0	0
0	0	3	0	0	468	0	0	0	0	0	1	0	0	0	0	0	1	27748	0	0	0	0	0	0	0	0	0	0	0	0	0	0	0	0	6	0	8	191	0	0	0	0	0	0	0	0	0	0	0
0	0	3	0	0	45	0	0	0	0	0	1	0	0	0	0	0	1	27748	0	0	0	0	0	0	0	0	0	0	0	0	0	0	0	0	6	0	8	9	0	0	0	0	0	0	0	0	0	0	0
0	0	2	0	0	43	0	0	0	0	0	0	0	0	0	0	0	0	2497	0	0	0	0	0	0	0	0	0	0	0	0	0	0	0	0	0	0	0	0	0	0	0	0	0	0	0	0	0	0	0
0	0	1	0	0	50	0	0	0	0	0	0	0	0	0	0	0	19	5355	0	0	0	0	0	0	0	0	0	0	0	0	0	0	0	0	0	0	0	0	0	0	0	0	0	0	0	0	0	0	0
0	0	2	0	0	2	2	0	0	0	0	0	0	0	0	0	0	9	8171	0	0	0	0	0	0	0	0	0	0	0	0	0	0	0	0	0	0	0	0	0	0	0	0	0	0	0	0	0	0	0
0	0	3	0	0	477	0	0	0	0	0	0	0	0	0	0	0	0	27664	0	0	0	0	0	0	0	0	0	0	0	0	0	0	0	0	0	0	0	0	0	0	0	0	0	0	0	0	0	0	0
0	0	17	0	0	48	149	0	0	0	0	2	0	0	0	0	0	1358	48084	0	0	0	0	0	0	0	0	0	0	0	0	0	0	0	0	44	0	3861	0	0	0	0	0	0	0	0	0	0	0	0
0	0	1	0	0	9	0	0	0	0	0	0	0	0	0	0	0	0	3675	0	0	0	0	0	0	0	0	0	0	0	0	0	0	0	0	0	0	0	0	0	0	0	0	0	0	0	0	0	0	0
0	0	0	0	0	0	0	0	0	0	0	0	0	0	0	0	0	0	1	0	0	0	0	0	0	0	0	0	0	0	0	0	0	0	0	5	0	3	0	0	0	0	0	0	0	0	0	0	0	0
0	0	0	0	0	0	1	0	0	0	0	0	0	0	0	0	0	0	3	0	0	0	0	0	0	0	0	0	0	0	0	0	0	0	0	0	0	0	0	0	0	0	0	0	0	0	0	0	0	0
0	0	4	0	0	73	0	0	0	0	0	0	0	0	0	0	0	0	33725	0	0	0	0	0	0	0	0	0	0	0	0	0	0	0	0	0	0	0	0	0	0	0	0	0	0	0	0	0	0	0
0	0	1	0	0	0	1	0	0	0	0	0	0	0	0	0	0	16	84	0	0	0	0	0	0	0	0	0	0	0	0	0	0	0	0	2	0	155	0	0	0	0	0	0	0	0	0	0	0	0
0	0	3	0	0	105	0	0	0	0	0	1	0	0	0	0	0	1	28010	0	0	0	0	0	0	0	0	0	0	0	0	0	0	0	0	6	0	62	43	0	0	0	0	0	0	0	0	0	0	0
0	0	5	0	0	110	0	0	0	0	0	0	0	0	0	0	0	0	2981	0	0	0	0	0	0	0	0	0	0	0	0	0	0	0	0	0	0	0	0	0	0	0	0	0	0	0	0	0	0	10
2	0	1	0	0	30	612	0	0	0	0	14	9	0	0	3	0	3400	3775	0	0	0	0	0	0	0	0	0	0	0	0	0	0	0	0	1	0	141	425	3	0	29	255	0	0	0	0	0	0	0
0	0	1	0	0	107	8	0	0	0	0	0	0	0	0	0	0	164	8340	0	0	0	0	0	0	0	0	0	0	0	0	0	0	0	0	0	0	0	0	0	0	0	0	0	0	0	0	0	0	0
1	0	1	0	0	18	26	0	0	0	0	0	0	0	0	0	0	442	2558	0	0	0	0	0	0	0	0	0	0	0	0	0	0	0	0	0	0	0	0	0	0	0	0	0	0	0	0	0	0	0
0	0	3	0	0	39	4	0	0	0	0	0	0	0	0	0	0	63	12793	0	0	0	0	0	0	0	0	0	0	0	0	0	0	0	0	0	0	0	0	0	0	0	0	0	0	0	0	0	0	0
14	2	1	0	100	49	120	0	0	0	0	20	0	0	0	1169	0	1443	756	0	0	0	0	0	0	0	0	0	0	0	0	0	0	0	0	142	0	20	953	0	0	0	0	0	0	0	0	0	0	0
0	0	1	0	0	6	0	0	0	0	0	0	0	0	0	0	0	0	4250	0	0	0	0	0	0	0	0	0	0	0	0	0	0	0	0	0	0	0	0	0	0	0	0	0	0	0	0	0	0	0
0	0	1	0	0	9	0	0	0	0	0	0	0	0	0	0	0	0	239	0	0	0	0	0	0	0	0	0	0	0	0	0	0	0	0	0	0	0	0	1	0	0	0	0	0	0	0	0	0	0
0	0	1	0	0	15	0	0	0	0	0	0	0	0	0	0	0	0	8808	0	0	0	0	0	0	0	0	0	0	0	0	0	0	0	0	0	0	0	0	0	0	0	0	0	0	0	0	0	0	0
45	0	0	0	0	722	0	0	0	0	0	0	3	0	0	1	0	0	1	0	0	0	0	0	0	0	0	0	0	0	0	0	0	0	0	3	0	0	6368	7	0	2	632	0	0	0	0	1	0	0
0	0	0	0	0	0	0	0	0	0	0	0	0	0	0	0	0	0	4	0	0	0	0	0	0	0	0	0	0	0	0	0	0	0	0	3	0	0	0	0	0	0	0	0	0	0	0	2	0	1
0	0	3	0	0	12	0	0	0	0	0	0	0	0	0	0	0	0	10860	0	0	0	0	0	0	0	0	0	0	0	0	0	0	0	0	0	0	0	0	0	0	0	0	0	0	0	0	0	0	0
0	0	2	0	0	270	0	0	0	0	0	0	0	0	0	0	0	0	6049	0	0	0	0	0	0	0	0	0	0	0	0	0	0	0	0	0	0	0	0	0	0	0	0	0	0	0	0	0	0	0
0	0	2	0	0	35	14	0	0	0	0	4	0	0	0	1	0	22	6845	0	0	0	0	0	0	0	0	0	0	0	0	0	0	0	0	11	0	64	76	1	0	2	1	0	0	0	0	2	0	2
0	0	1	0	0	10	0	0	0	0	0	0	0	0	0	0	0	0	923	0	0	0	0	0	0	0	0	0	0	0	0	0	0	0	0	0	0	0	0	0	0	0	0	0	0	1	0	0	0	0
0	0	0	0	0	0	2923	0	0	0	0	3	0	0	0	0	0	81722	6	0	0	0	0	0	0	0	0	0	0	0	0	0	0	0	0	30	0	316	23	0	0	0	0	0	0	0	0	0	0	0
0	0	0	0	0	0	0	0	0	0	0	0	0	0	0	8	0	0	0	0	0	0	0	0	0	0	0	0	0	0	0	0	0	0	0	2	0	0	0	0	0	0	0	0	0	0	0	0	0	2
0	0	1	0	0	21	0	0	0	0	0	0	0	0	0	0	0	0	3580	0	0	0	0	0	0	0	0	0	0	0	0	0	0	0	0	0	0	0	0	0	0	0	0	1	0	1	0	0	0	0
0	0	2	0	0	43	1	0	0	0	0	0	0	0	0	1	0	5	6868	0	0	0	0	0	0	0	0	0	0	0	0	0	0	0	0	4	0	513	11	0	0	0	0	0	0	0	0	0	0	0
0	0	1	0	0	80	1	0	0	0	0	0	0	0	0	0	0	6	4797	0	0	0	0	0	0	0	0	0	0	0	0	0	0	0	0	0	0	0	0	0	0	0	0	0	0	0	0	0	0	0
0	0	1	0	0	9	0	0	0	0	0	0	0	0	0	0	0	0	1789	0	0	0	0	0	0	0	0	0	0	0	0	0	0	0	0	0	0	0	0	0	0	0	0	0	0	0	0	0	0	0
0	0	0	0	0	0	1	0	0	0	0	0	0	0	0	0	0	0	0	0	0	0	0	0	0	0	0	0	0	0	0	0	0	0	0	0	0	0	0	0	0	0	0	0	0	0	0	0	0	0
0	0	2	0	0	82	2	0	0	0	0	0	0	0	0	0	0	47	9026	0	0	0	0	0	0	0	0	0	0	0	0	0	0	0	0	0	0	0	0	0	0	0	0	0	0	0	0	0	0	0
0	0	3	0	0	37	0	0	0	0	0	0	0	0	0	0	0	0	27664	0	0	0	0	0	0	0	0	0	0	0	0	0	0	0	0	0	0	0	0	0	0	0	0	0	0	0	0	0	0	0
0	0	1	0	0	12	14	0	0	0	0	0	0	0	0	0	0	20	3854	0	0	0	0	0	0	0	0	0	0	0	0	0	0	0	0	0	0	0	0	0	0	0	0	0	0	0	0	0	0	0
0	0	2	0	0	26	12	0	0	0	0	0	0	0	0	0	0	246	17169	0	0	0	0	0	0	0	0	0	0	0	0	0	0	0	0	0	0	0	0	0	0	0	0	0	0	0	0	0	0	0
0	0	1	0	0	27	0	0	0	0	0	0	0	0	0	0	0	0	45	0	0	0	0	0	0	0	0	0	0	0	0	0	0	0	0	0	0	0	0	0	0	0	0	0	0	0	0	0	0	0
0	0	1	0	0	37	0	0	0	0	0	0	0	0	0	0	0	0	250	0	0	0	0	0	0	0	0	0	0	0	0	0	0	0	0	0	0	0	0	0	0	0	0	0	0	0	0	0	0	0
0	0	0	0	0	0	0	0	0	0	0	0	0	0	0	0	0	0	1	0	0	0	0	0	0	0	0	0	0	0	0	0	0	0	0	0	0	0	0	0	0	0	0	0	0	0	0	0	0	0
0	0	2	0	0	49	2	0	0	0	0	0	0	0	0	0	0	47	9026	0	0	0	0	0	0	0	0	0	0	0	0	0	0	0	0	0	0	0	0	0	0	0	0	0	0	0	0	0	0	0
0	0	3	0	0	16	4	0	0	0	0	0	0	0	0	0	0	63	12793	0	0	0	0	0	0	0	0	0	0	0	0	0	0	0	0	0	0	0	0	0	0	0	0	0	0	0	0	0	0	0
3	0	0	0	3	23	0	0	0	0	0	0	0	0	0	1	0	0	1	2	0	0	0	0	0	0	0	0	0	0	0	1	0	1	0	1	0	0	88	0	0	0	82	0	0	0	0	0	0	0
0	0	0	0	0	0	0	0	0	0	0	0	0	0	0	0	0	0	5	0	0	0	0	0	0	0	0	0	0	0	0	0	0	0	0	0	0	0	0	0	0	0	0	0	0	0	0	0	0	0
0	0	2	0	0	246	0	0	0	0	0	0	0	0	0	0	0	0	9128	0	0	0	0	0	0	0	0	0	0	0	0	0	0	0	0	0	0	0	0	0	0	0	0	0	0	0	0	0	0	0
0	0	5	0	0	30	0	0	0	0	0	4	0	0	0	0	0	0	4509	0	0	0	0	0	0	0	0	0	0	0	0	0	0	0	0	1	0	26	29	0	0	0	0	0	0	0	0	0	0	0
0	0	0	0	0	0	0	0	0	0	0	0	0	0	0	0	0	0	1	0	0	0	0	0	0	0	0	0	0	0	0	0	0	0	0	2	0	0	0	0	0	0	0	0	0	0	0	0	0	0
0	0	2	0	0	3	0	0	0	0	0	0	0	0	0	0	0	0	8406	0	0	0	0	0	0	0	0	0	0	0	0	0	0	0	0	0	0	0	0	0	0	0	0	0	0	0	0	0	0	0
0	0	45	0	0	63	0	0	0	0	0	66	0	0	0	0	1	0	44358	0	0	0	0	0	0	0	0	0	0	0	0	0	0	0	0	174	0	18632	138	0	0	0	0	0	0	0	0	0	0	0
0	0	5	0	0	5	0	0	0	0	0	0	0	0	0	0	0	0	25711	0	0	0	0	0	0	0	0	0	0	0	0	0	0	0	0	0	0	0	0	0	0	0	0	0	0	0	0	0	0	0
0	0	1	0	0	6	0	0	0	0	0	0	0	0	0	0	0	0	923	0	0	0	0	0	0	0	0	0	0	0	0	0	0	0	0	0	0	0	0	0	0	0	0	0	0	1	0	0	0	0
0	0	1	0	0	44	1	0	0	0	0	0	0	0	0	0	0	4	131	0	0	0	0	0	0	0	0	0	0	0	0	0	0	0	0	0	0	0	0	0	0	0	0	0	0	0	0	0	0	0
0	0	5	0	0	21	0	0	0	0	0	0	0	0	0	0	0	0	78482	0	0	0	0	0	0	0	0	0	0	0	0	0	0	0	0	0	0	0	0	0	0	0	0	0	0	0	0	0	0	0
0	0	1	0	0	3	0	0	0	0	0	0	0	0	0	0	0	0	3227	0	0	0	0	0	0	0	0	0	0	0	0	0	0	0	0	0	0	0	0	0	0	0	0	0	0	0	0	0	0	0
3	0	0	0	2	82	10	0	0	0	0	0	0	0	0	9	0	67	399	0	0	0	0	0	0	0	0	0	0	0	0	0	0	0	0	0	0	1	175	0	0	0	66	0	0	0	0	0	0	0
0	0	1	0	0	90	8	0	0	0	0	0	0	0	0	0	0	164	8340	0	0	0	0	0	0	0	0	0	0	0	0	0	0	0	0	0	0	0	0	0	0	0	0	0	0	0	0	0	0	0
0	0	2	0	0	17	0	0	0	0	0	0	0	0	0	0	0	1	19267	0	0	0	0	0	0	0	0	0	0	0	0	0	0	0	0	4	0	62	61	0	0	0	0	0	0	0	0	0	0	0
0	0	4	0	0	47	0	0	0	0	0	0	0	0	0	0	0	0	3578	0	0	0	0	0	0	0	0	0	0	0	0	0	0	0	0	0	0	0	0	0	0	0	0	0	0	0	0	0	0	12
0	0	5	0	0	3	0	0	0	0	0	0	0	0	0	345	0	0	15701	0	0	0	0	0	0	0	0	0	0	0	0	0	0	0	0	0	0	0	0	0	0	0	0	0	0	0	0	0	0	0
0	0	4	0	0	0	1	0	0	0	0	0	0	0	0	0	0	0	10477	0	0	0	0	0	0	0	0	0	0	0	0	0	0	0	0	0	0	0	0	0	0	0	0	0	0	0	0	0	0	0
0	0	1	0	0	25	2	0	0	0	0	0	0	0	0	0	0	24	459	0	0	0	0	0	0	0	0	0	0	0	0	0	0	0	0	0	0	0	0	0	0	0	0	0	0	0	0	0	0	0
0	0	0	0	0	0	2	0	0	0	0	0	0	0	0	0	0	24	1151	0	0	0	0	0	0	0	0	0	0	0	0	0	0	0	0	0	0	0	0	0	0	0	0	0	0	0	0	3	0	6
0	0	10	0	0	76	1007	0	0	0	0	10	31	0	0	0	0	46945	47020	0	0	0	0	0	0	0	0	0	0	0	0	0	0	0	0	131	0	4126	60	302	0	3471	285	0	0	0	0	7	0	10
0	0	19	0	0	130	0	0	0	0	0	0	0	0	0	0	0	0	45673	0	0	0	0	0	0	0	0	0	0	0	0	0	0	0	0	0	0	0	0	0	0	0	0	0	0	0	0	0	0	0
0	0	1	0	0	0	0	0	0	0	0	0	0	0	0	0	0	0	3675	0	0	0	0	0	0	0	0	0	0	0	0	0	0	0	0	0	0	0	0	0	0	0	0	0	0	0	0	0	0	0
0	0	3	0	0	64	0	0	0	0	0	0	0	0	0	0	0	0	27664	0	0	0	0	0	0	0	0	0	0	0	0	0	0	0	0	0	0	0	0	0	0	0	1	0	0	0	0	0	0	0
0	1	11	0	5	67	0	0	0	0	0	0	0	0	0	5595	0	0	59010	0	0	0	0	0	0	0	0	0	0	0	0	0	0	0	0	0	0	0	0	0	0	0	0	0	0	0	0	1	0	0
0	0	3	0	0	53	2	0	0	0	0	0	0	0	0	0	0	9	10495	0	0	0	0	0	0	0	0	0	0	0	0	0	0	0	0	0	0	0	0	0	0	0	0	0	0	0	0	0	0	0
0	0	1	0	0	16	0	0	0	0	0	0	0	0	0	0	0	0	299	0	0	0	0	0	0	0	0	0	0	0	0	0	0	0	0	0	0	0	0	0	0	1	0	0	0	0	0	0	0	0
0	0	1	0	0	45	1	0	0	0	0	0	0	0	0	4	0	62	610	0	0	0	0	0	0	0	0	0	0	0	0	0	0	0	0	0	0	0	0	0	0	33	0	0	0	0	0	0	0	27
0	0	3	0	0	30	0	0	0	0	0	0	0	0	0	0	0	0	43683	0	0	0	0	0	0	0	0	0	0	0	0	0	0	0	0	0	0	0	0	0	0	0	0	0	0	0	0	0	0	0
0	0	1	0	0	69	3	0	0	0	0	0	0	0	0	0	0	63	2517	0	0	0	0	0	0	0	0	0	0	0	0	0	0	0	0	0	0	0	0	0	0	0	0	0	0	0	0	0	0	0
0	0	0	0	0	0	0	0	0	0	0	0	0	0	0	0	0	0	0	2	0	0	0	0	0	0	0	0	0	0	0	0	0	0	0	0	0	0	3	0	0	0	0	0	0	0	0	0	0	0
0	0	2	0	0	22	0	0	0	0	0	0	0	0	0	0	0	0	2497	0	0	0	0	0	0	0	0	0	0	0	0	0	0	0	0	0	0	0	0	0	0	0	0	0	0	0	0	0	0	0
0	0	1	0	0	0	0	0	0	0	0	0	0	0	0	0	0	0	3227	0	0	0	0	0	0	0	0	0	0	0	0	0	0	0	0	0	0	0	0	0	0	0	0	0	0	0	0	0	0	0
0	0	0	0	0	0	15	2	42	9	0	0	0	0	0	15	0	127	674	26	0	1249	91	0	0	0	0	4	0	304	14	2	0	59	0	0	0	3	0	0	0	3	0	0	0	0	0	0	0	0
0	0	2	0	0	44	0	0	0	0	0	5	0	0	0	0	0	16	18668	0	0	0	0	0	0	0	0	0	0	0	0	0	0	0	0	4	0	49	112	0	0	0	0	0	0	0	0	0	0	0
0	0	0	0	0	0	1	1	7	0	0	1	1	0	0	0	1	37	89	0	5	439	3	0	0	0	0	0	0	0	0	0	1	96	0	1	0	1	0	2	0	9	0	0	0	0	0	0	0	0
0	0	0	0	0	0	1	0	0	0	0	4	0	0	0	0	0	2	279	0	0	216	0	0	0	6	0	0	0	112	0	0	0	39	0	19	7	148	29	0	0	0	0	0	0	0	0	0	0	0
0	0	2	0	0	47	29	0	0	0	0	1	0	0	0	31	0	430	14452	0	0	0	0	0	0	0	0	0	0	0	0	0	0	0	0	29	0	1056	44	0	0	0	0	0	0	0	0	0	0	8
0	0	4	0	0	0	10	0	0	0	0	0	0	0	0	0	0	24	59167	0	0	0	0	0	0	0	0	0	0	0	0	0	0	0	0	0	0	0	0	0	0	0	0	0	0	0	0	0	0	0
0	0	2	0	0	266	0	0	0	0	0	0	0	0	0	0	0	0	9029	0	0	0	0	0	0	0	0	0	0	0	0	0	0	0	0	0	0	0	0	0	0	0	0	0	0	0	0	0	0	0
0	0	2	0	0	12	0	0	0	0	0	0	0	0	0	0	0	24	1798	0	0	0	0	0	0	0	0	0	0	0	0	0	0	0	0	0	0	0	0	0	0	0	0	0	0	0	0	0	0	0
0	0	1	0	0	14	8	0	0	0	0	0	0	0	0	0	0	164	8415	0	0	0	0	0	0	0	0	0	0	0	0	0	0	0	0	0	0	0	0	0	0	0	0	0	0	0	0	0	0	0
0	0	1	0	0	18	0	0	0	0	0	1	0	0	0	0	0	0	277	0	0	0	0	0	0	0	0	0	0	0	0	0	0	0	0	1	0	9	18	0	0	2	0	0	0	0	0	0	0	0
0	0	1	0	0	34	0	0	0	0	0	0	0	0	0	0	0	0	2328	0	0	0	0	0	0	0	0	0	0	0	0	0	0	0	0	0	0	0	0	0	0	0	0	0	0	0	0	0	0	0
0	0	3	0	0	14	0	0	0	0	0	0	0	0	0	0	0	0	27664	0	0	0	0	0	0	0	0	0	0	0	0	0	0	0	0	0	0	0	0	0	0	0	0	0	0	0	0	0	0	0
0	0	2	0	0	38	0	0	0	0	0	0	0	0	0	0	0	0	6090	0	0	0	0	0	0	0	0	0	0	0	0	0	0	0	0	0	0	0	0	0	0	0	0	0	0	0	0	0	0	0
0	0	1	0	0	10	0	0	0	0	0	0	0	0	0	0	0	0	3227	0	0	0	0	0	0	0	0	0	0	0	0	0	0	0	0	0	0	0	4	0	0	0	0	0	0	0	0	0	0	0
0	0	3	0	0	131	0	0	0	0	0	0	0	0	0	0	0	0	12799	0	0	0	0	0	0	0	0	0	0	0	0	0	0	0	0	0	0	0	0	0	0	0	0	0	0	0	0	0	0	0
0	0	1	0	0	16	0	0	0	0	0	0	1	0	0	0	0	0	1707	0	0	0	0	0	0	0	0	0	0	0	0	0	0	0	0	1	0	11	0	1	0	92	16	0	0	0	0	0	0	0
0	0	2	0	0	35	0	0	0	0	0	0	0	0	0	0	0	0	16556	0	0	0	0	0	0	0	0	0	0	0	0	0	0	0	0	0	0	0	0	0	0	0	0	0	0	0	0	0	0	0
0	0	1	0	0	53	0	0	0	0	0	0	0	0	0	0	0	0	923	0	0	0	0	0	0	0	0	0	0	0	0	0	0	0	0	0	0	0	0	0	0	0	0	0	0	1	0	0	0	0
8	0	0	0	0	10	24	8	0	0	6	0	0	0	0	0	0	434	123	0	0	0	0	0	0	22	23	0	0	0	0	0	0	42	133	0	16	21	128	0	5	2	61	0	0	0	0	0	0	0
0	0	3	0	0	6	0	0	0	0	0	0	0	0	0	0	0	0	2306	0	0	0	0	0	0	0	0	0	0	0	0	0	0	0	0	0	0	0	0	0	0	0	0	0	0	0	0	0	0	0
0	0	1	0	0	3	0	0	0	0	0	0	0	0	0	0	0	0	6918	0	0	0	0	0	0	0	0	0	0	0	0	0	0	0	0	0	0	0	0	0	0	0	0	0	0	0	0	0	0	0
0	0	2	0	0	58	0	0	0	0	0	0	0	0	0	0	0	0	6090	0	0	0	0	0	0	0	0	0	0	0	0	0	0	0	0	0	0	0	0	0	0	0	0	0	0	0	0	0	0	0
0	0	0	0	0	0	343	4	65	0	0	6	0	0	0	0	0	8983	5	0	0	0	1314	0	0	0	0	0	0	0	0	0	0	0	8	17	0	94	8	0	0	0	0	0	0	0	0	0	0	0
0	0	0	0	0	4	7	0	0	0	0	0	0	0	0	0	0	32	513	0	0	0	0	0	0	0	0	0	0	0	0	0	0	0	0	0	0	0	28	0	0	0	0	0	0	0	0	0	0	0
0	0	2	0	0	100	0	0	0	0	0	0	0	0	0	0	0	0	6049	0	0	0	0	0	0	0	0	0	0	0	0	0	0	0	0	0	0	0	0	0	0	0	0	0	0	0	0	0	0	0
0	0	1	0	0	6	8	0	0	0	0	0	0	0	0	0	0	164	8340	0	0	0	0	0	0	0	0	0	0	0	0	0	0	0	0	0	0	0	0	0	0	0	0	0	0	0	0	0	0	0
0	0	2	0	0	13	0	0	0	0	0	0	0	0	0	0	0	0	17246	0	0	0	0	0	0	0	0	0	0	0	0	0	0	0	0	0	0	1	0	0	0	0	0	0	0	0	0	0	0	0
0	0	3	0	0	9	2	0	0	0	0	0	0	0	0	0	0	39	2678	0	0	0	0	0	0	0	0	0	0	0	0	0	0	0	0	0	0	0	0	0	0	236	0	0	0	0	0	0	0	70
0	0	7	0	0	0	8	0	0	0	0	0	0	0	0	44	0	82	28508	0	0	0	0	0	0	0	0	0	0	0	0	0	0	0	0	3	0	1536	0	0	0	0	0	0	0	0	0	0	0	0
0	0	0	0	0	0	0	0	0	0	0	0	0	0	0	0	0	0	0	0	0	0	0	0	0	0	0	0	0	0	0	0	0	0	0	0	0	0	0	0	0	0	0	0	0	0	0	0	0	0
0	0	0	0	0	0	118	0	0	0	0	0	2	0	0	119	0	1989	292	0	0	0	0	0	0	0	0	0	0	0	0	0	0	0	0	0	0	0	0	0	0	0	10	0	0	0	0	0	0	0
0	0	2	0	0	36	0	0	0	0	0	0	0	0	0	0	0	0	19349	0	0	0	0	0	0	0	0	0	0	0	0	0	0	0	0	0	0	0	0	0	0	0	0	0	0	0	0	0	0	0
0	0	2	0	0	154	9	0	0	0	0	0	0	0	0	0	0	167	8675	0	0	0	0	0	0	0	0	0	0	0	0	0	0	0	0	0	0	0	0	0	0	0	0	0	0	0	0	0	0	0
0	0	3	0	0	62	1	0	0	0	0	0	0	0	0	0	0	0	10903	0	0	0	0	0	0	0	0	0	0	0	0	0	0	0	0	0	0	0	0	0	0	0	0	0	0	0	0	0	0	0
0	0	0	0	0	0	0	0	0	0	0	0	0	0	0	0	0	1	19	0	0	0	0	0	0	0	0	0	0	0	0	0	0	0	0	0	0	0	0	0	0	0	0	0	0	0	0	0	0	0
0	0	5	0	0	17	1	0	0	0	0	0	0	0	0	0	0	0	24170	0	0	0	0	0	0	0	0	0	0	0	0	0	0	0	0	0	0	0	0	0	0	0	0	0	0	0	0	0	0	0
0	0	2	0	0	42	0	0	0	0	0	0	0	0	0	0	0	0	1182	0	0	0	0	0	0	0	0	0	0	0	0	0	0	0	0	0	0	4	0	0	0	0	0	0	0	0	0	0	0	0
0	0	1	0	0	0	0	0	0	0	0	0	0	0	0	0	0	0	1709	0	0	0	0	0	0	0	0	0	0	0	0	0	0	0	0	0	0	0	0	0	0	0	0	0	0	0	0	0	0	0
0	0	0	0	0	0	0	0	0	0	0	0	0	0	0	3	0	0	0	0	0	0	0	0	0	0	0	0	0	0	0	0	0	0	0	2	0	1	0	0	0	0	0	0	0	0	0	0	0	0
0	0	2	0	0	286	22	0	0	0	0	2	3	0	0	15	0	48	3491	0	0	0	0	0	0	0	0	0	0	0	0	0	0	0	0	5	0	95	57	16	0	341	220	0	0	8	1	0	0	32
0	0	1	0	0	43	8	0	0	0	0	0	0	0	0	0	0	164	8340	0	0	0	0	0	0	0	0	0	0	0	0	0	0	0	0	0	0	0	0	0	0	0	0	0	0	0	0	0	0	0
0	0	0	0	0	0	2	0	0	0	0	0	0	0	0	0	0	2	322	0	0	0	0	0	0	22	0	0	0	16	0	0	0	274	1	0	0	0	0	0	0	0	0	0	0	0	0	0	0	0
0	0	1	0	0	35	2	0	0	0	0	0	0	0	0	0	0	24	538	0	0	0	0	0	0	0	0	0	0	0	0	0	0	0	0	0	0	0	0	0	0	0	0	0	0	0	0	0	0	0
0	0	4	0	0	15	85	0	0	0	0	0	0	0	0	0	0	1402	3493	0	0	0	0	0	0	0	0	0	0	0	0	0	0	0	0	0	0	0	0	0	0	320	0	0	0	0	0	0	0	109
0	0	1	0	0	82	0	0	0	0	0	1	0	0	0	0	0	1	11522	0	0	0	0	0	0	0	0	0	0	0	0	0	0	0	0	1	0	55	101	0	0	0	0	0	0	0	0	0	0	0
0	0	2	0	0	18	0	0	0	0	0	0	0	0	0	0	0	0	18668	0	0	0	0	0	0	0	0	0	0	0	0	0	0	0	0	0	0	0	0	0	0	0	0	0	0	0	0	0	0	0
0	0	2	0	0	17	8	0	0	0	0	5	0	0	0	0	0	48	19070	0	0	0	0	0	0	0	0	0	0	0	0	0	0	0	0	4	0	49	41	0	0	0	0	0	0	0	0	0	0	0
0	0	2	0	0	286	0	0	0	0	0	0	0	0	0	14	0	0	3488	0	0	0	0	0	0	0	0	0	0	0	0	0	0	0	0	0	0	369	74	5	0	131	264	0	0	0	0	0	0	9
0	0	1	0	0	1	0	0	0	0	0	0	0	0	0	4	0	0	611	0	0	0	0	0	0	0	0	0	0	0	0	0	0	0	0	0	0	0	0	0	0	0	0	0	0	0	0	0	0	44
10	2	1	0	87	42	120	0	0	0	0	20	0	0	0	1169	0	1451	756	0	0	0	0	0	0	0	0	0	0	0	0	0	0	0	0	142	0	20	818	0	0	0	0	0	0	0	0	0	0	0
0	0	2	0	0	12	0	0	0	0	0	0	0	0	0	0	0	0	2586	0	0	0	0	0	0	0	0	0	0	0	0	0	0	0	0	0	0	0	0	0	0	0	0	0	0	0	0	0	0	0
0	0	1	0	0	0	0	0	0	0	0	0	0	0	0	0	0	0	1553	0	0	0	0	0	0	0	0	0	0	0	0	0	0	0	0	0	0	0	0	0	0	0	0	1	0	1	0	0	0	0
0	0	0	0	0	6	0	0	0	0	0	0	0	0	0	0	0	0	0	0	0	0	0	0	0	0	0	0	0	0	0	0	0	0	0	1	0	0	29	0	0	0	1	0	0	0	0	0	0	0
0	0	1	0	0	24	0	0	0	0	0	0	0	0	0	0	0	0	923	0	0	0	0	0	0	0	0	0	0	0	0	0	0	0	0	0	0	0	0	0	0	0	0	0	0	1	0	0	0	0
0	0	1	0	0	51	6	0	0	0	0	0	0	0	0	0	0	221	1043	0	0	0	0	0	0	0	0	0	0	0	0	0	0	0	0	0	0	0	0	0	0	0	0	0	0	0	0	0	0	2
0	0	1	0	0	5	6	0	0	0	0	0	0	0	0	0	0	221	1043	0	0	0	0	0	0	0	0	0	0	0	0	0	0	0	0	0	0	0	0	0	0	0	0	0	0	0	0	0	0	2
0	0	1	0	0	46	7	0	0	0	0	0	0	0	0	0	0	122	273	0	0	0	0	0	0	0	0	0	0	0	0	0	0	0	0	0	0	0	0	0	0	0	0	0	0	0	0	0	0	0
0	0	3	0	0	4	0	0	0	0	0	3	0	0	0	0	0	0	636	0	0	0	0	0	0	0	0	0	0	0	0	0	0	0	0	0	0	357	4	0	0	0	0	0	0	0	0	0	0	0
0	0	0	0	0	0	0	0	0	0	0	11	0	0	0	0	0	0	1652	0	0	657	0	0	0	0	0	0	0	0	0	0	0	16	0	22	0	204	13	0	0	0	0	0	0	0	0	0	0	0
0	0	3	0	0	11	0	0	0	0	0	0	0	0	0	0	0	0	2456	0	0	0	0	0	0	0	0	0	0	0	0	0	0	0	0	0	0	0	0	0	0	0	0	0	0	0	0	0	0	12
0	1	11	0	18	203	0	0	0	0	0	0	0	0	0	5595	0	0	59010	0	0	0	0	0	0	0	0	0	0	0	0	0	0	0	0	0	0	0	0	0	0	0	0	0	0	0	0	1	0	0
1	0	0	0	0	10	0	0	0	0	0	0	0	0	0	0	0	2	0	0	0	0	0	0	0	0	0	0	0	0	0	0	0	0	0	0	0	0	20	0	0	0	9	0	0	0	0	0	0	0
0	0	2	0	0	90	0	0	0	0	0	0	0	0	0	0	0	0	6090	0	0	0	0	0	0	0	0	0	0	0	0	0	0	0	0	0	0	0	0	0	0	0	0	0	0	0	0	0	0	0
0	0	2	0	0	29	0	0	0	0	0	0	0	0	0	0	0	0	6049	0	0	0	0	0	0	0	0	0	0	0	0	0	0	0	0	0	0	0	0	0	0	0	0	0	0	0	0	0	0	0
0	0	1	0	0	6	0	0	0	0	0	2	0	0	0	0	0	1	10676	0	0	0	0	0	0	0	0	0	0	0	0	0	0	0	0	3	0	53	20	0	0	0	0	0	0	0	0	0	0	0
0	0	4	0	0	16	0	0	0	0	0	0	0	0	0	0	0	0	46437	0	0	0	0	0	0	0	0	0	0	0	0	0	0	0	0	0	0	0	0	0	0	0	0	0	0	0	0	0	0	0
0	0	3	0	0	65	0	0	0	0	0	1	0	0	0	0	0	1	28233	0	0	0	0	0	0	0	0	0	0	0	0	0	0	0	0	7	0	13	33	0	0	0	0	0	0	0	0	0	0	0
0	0	3	0	0	28	2	0	0	0	0	0	0	0	0	0	0	39	2678	0	0	0	0	0	0	0	0	0	0	0	0	0	0	0	0	0	0	0	0	0	0	236	0	0	0	0	0	0	0	70
0	0	0	0	0	0	0	0	0	0	0	1	0	0	0	0	0	0	4	0	0	0	0	0	0	0	0	0	0	0	0	0	0	0	0	0	0	0	0	0	0	0	0	0	0	0	0	0	0	0
0	0	4	0	0	11	376	0	0	0	0	0	0	0	0	0	0	1832	27882	0	0	0	0	0	0	0	0	0	0	0	0	0	0	0	0	0	0	0	0	0	0	0	0	0	0	0	0	0	0	0
0	0	3	0	0	12	0	0	0	0	0	0	0	0	0	0	0	0	18594	0	0	0	0	0	0	0	0	0	0	0	0	0	0	0	0	0	0	1	0	0	0	0	0	0	0	0	0	0	0	0
0	0	2	0	0	4	2	0	0	0	0	0	0	0	0	0	0	47	9026	0	0	0	0	0	0	0	0	0	0	0	0	0	0	0	0	0	0	0	0	0	0	0	0	0	0	0	0	0	0	0
0	2	0	0	2	0	322	0	0	0	0	4	6	0	0	1338	0	1670	0	0	0	0	0	0	0	0	0	0	0	0	0	0	0	0	0	19	0	26	4	21	0	8	6	0	0	0	0	6	0	11
0	0	0	0	0	0	0	0	0	0	0	0	0	0	0	0	0	0	446	0	0	0	0	0	0	0	0	0	0	0	0	0	0	0	0	0	0	6	0	0	0	0	0	0	0	0	0	0	0	0
0	0	2	0	0	27	0	0	0	0	0	0	0	0	0	0	0	0	8817	0	0	0	0	0	0	0	0	0	0	0	0	0	0	0	0	0	0	0	0	0	0	0	0	0	0	0	0	0	0	0
0	0	4	0	0	8	70	0	0	0	0	0	0	0	0	0	0	1086	3508	0	0	0	0	0	0	0	0	0	0	0	0	0	0	0	0	0	0	0	0	0	0	320	0	0	0	0	0	0	0	50
0	0	1	0	0	2	612	0	0	0	0	14	9	0	0	3	0	3404	3775	0	0	0	0	0	0	0	0	0	0	0	0	0	0	0	0	1	0	141	28	3	0	29	23	0	0	0	0	0	0	0
0	0	2	0	0	58	0	0	0	0	0	0	0	0	0	0	0	0	30262	0	0	0	0	0	0	0	0	0	0	0	0	0	0	0	0	0	0	0	0	0	0	0	0	0	0	0	0	0	0	0
0	0	4	0	0	27	70	0	0	0	0	0	0	0	0	0	0	1086	3508	0	0	0	0	0	0	0	0	0	0	0	0	0	0	0	0	0	0	0	0	0	0	320	0	0	0	0	0	0	0	50
0	0	2	0	0	95	0	0	0	0	0	0	0	0	0	0	0	0	2497	0	0	0	0	0	0	0	0	0	0	0	0	0	0	0	0	0	0	0	0	0	0	0	0	0	0	0	0	0	0	0
0	0	1	0	0	22	0	0	0	0	0	3	0	0	0	0	0	3	8049	0	0	0	0	0	0	0	0	0	0	0	0	0	0	0	0	2	0	24	62	0	0	0	0	0	0	0	0	0	0	0
0	0	0	0	0	0	1	0	0	0	0	0	0	0	0	7	0	16	4	0	0	0	0	0	0	0	0	0	0	0	0	0	0	0	0	1	0	1	0	0	0	0	0	0	0	0	0	0	0	0
0	0	0	0	0	0	0	0	0	0	0	0	0	0	0	2	0	0	9	0	0	0	0	0	0	0	0	0	0	0	0	0	0	0	0	0	0	0	0	0	0	0	0	0	0	0	0	0	0	0
0	0	3	0	0	3	0	0	0	0	0	0	0	0	0	0	0	0	32770	0	0	0	0	0	0	0	0	0	0	0	0	0	0	0	0	0	0	0	0	0	0	0	0	0	0	0	0	0	0	0
0	0	0	0	0	0	0	0	0	0	0	0	0	0	0	0	0	0	0	0	0	0	0	0	0	0	0	0	0	0	0	0	0	0	0	0	0	2	0	0	0	0	0	0	0	0	0	0	0	0
0	2	1	0	4	2	120	0	0	0	0	20	0	0	0	1169	0	1471	756	0	0	0	0	0	0	0	0	0	0	0	0	0	0	0	0	142	0	20	40	0	0	0	0	0	0	0	0	0	0	0
2	0	2	0	0	7	1229	0	0	0	0	6	4	0	0	0	0	15089	4952	0	0	0	0	0	0	0	0	0	0	0	0	0	0	0	0	6	0	44	25	2	0	44	11	0	0	0	0	1	0	6
0	0	3	0	0	81	0	0	0	0	0	2	0	0	0	0	0	0	3036	0	0	0	0	0	0	0	0	0	0	0	0	0	0	0	0	18	0	716	61	0	0	0	0	0	0	0	0	0	0	0
0	0	2	0	0	57	2	0	0	0	0	0	0	0	0	0	0	9	8171	0	0	0	0	0	0	0	0	0	0	0	0	0	0	0	0	0	0	0	0	0	0	0	0	0	0	0	0	0	0	0
3	0	6	0	3	133	12189	0	0	0	0	63	4	0	1	12195	0	188650	161818	0	0	0	0	0	0	0	0	0	0	0	0	0	0	0	0	0	0	1569	1347	0	0	92	101	0	0	17	18	0	0	0
0	0	7	0	0	66	0	0	0	0	0	46	0	0	0	0	0	0	5177	0	0	0	0	0	0	0	0	0	0	0	0	0	0	0	0	25	0	353	424	0	0	0	0	0	0	0	0	0	0	0
0	0	3	0	0	24	0	0	0	0	0	0	0	0	0	0	0	0	43683	0	0	0	0	0	0	0	0	0	0	0	0	0	0	0	0	0	0	0	0	0	0	0	0	0	0	0	0	0	0	0
10	0	5	0	0	92	3112	0	0	0	0	14	0	0	0	0	46	39346	67568	0	0	0	0	0	0	0	0	0	0	0	0	0	0	0	0	14	0	1232	281	0	0	17	3	0	0	0	2	0	0	0
0	0	1	0	0	0	0	0	0	0	0	1	0	0	0	0	0	1	608	0	0	0	0	0	0	0	0	0	0	0	0	0	0	0	0	11	0	126	0	0	0	0	0	0	0	0	0	0	0	2
0	0	1	0	0	2	0	0	0	0	0	0	0	0	0	0	0	0	41	0	0	0	0	0	0	0	0	0	0	0	0	0	0	0	0	0	0	0	0	0	0	0	0	0	0	0	0	0	0	0
0	0	0	0	0	0	0	0	0	0	0	0	0	0	0	0	0	0	0	0	0	0	0	0	0	15	2	0	0	4	0	0	0	3	0	0	0	0	0	0	0	0	0	0	0	0	0	0	0	0
0	0	2	0	0	18	47	0	0	0	0	0	8	0	0	129	0	3042	2919	0	0	0	0	0	0	0	0	0	0	0	0	0	0	0	0	0	0	0	0	17	0	40	72	0	0	0	0	0	0	0
0	0	1	0	0	4	0	0	0	0	0	0	0	0	0	0	0	0	1446	0	0	0	0	0	0	0	0	0	0	0	0	0	0	0	0	0	0	0	0	0	0	0	0	0	0	0	0	0	0	0
0	0	2	0	0	2	0	0	0	0	0	0	0	0	0	0	0	0	6049	0	0	0	0	0	0	0	0	0	0	0	0	0	0	0	0	0	0	0	0	0	0	0	0	0	0	0	0	0	0	0
0	0	4	0	0	55	10	0	0	0	0	0	0	0	0	0	0	24	59167	0	0	0	0	0	0	0	0	0	0	0	0	0	0	0	0	0	0	0	0	0	0	0	0	0	0	0	0	0	0	0
1	0	0	0	0	0	58	0	0	0	0	0	0	0	0	0	0	196	691	0	0	0	0	0	0	0	0	0	0	0	0	0	0	0	0	0	0	0	0	0	0	0	0	0	0	0	0	0	0	0
0	0	3	0	0	173	0	0	0	0	0	0	0	0	0	0	0	0	43683	0	0	0	0	0	0	0	0	0	0	0	0	0	0	0	0	0	0	0	0	0	0	0	0	0	0	0	0	0	0	0
0	0	1	0	0	1	0	0	0	0	0	0	0	0	0	0	0	0	325	0	0	0	0	0	0	0	0	0	0	0	0	0	0	0	0	0	0	0	0	0	0	0	0	0	0	0	0	0	0	0
0	0	2	0	0	37	1	0	0	0	0	0	0	0	0	0	0	25	674	0	0	0	0	0	0	0	0	0	0	0	0	0	0	0	0	0	0	0	0	0	0	0	0	0	0	0	0	0	0	0
0	0	3	0	0	18	4	0	0	0	0	0	0	0	0	0	0	63	12793	0	0	0	0	0	0	0	0	0	0	0	0	0	0	0	0	0	0	0	0	0	0	0	0	0	0	0	0	0	0	0
0	0	2	0	0	0	28	0	0	0	0	0	0	0	0	0	0	52	7411	0	0	0	0	0	0	0	0	0	0	0	0	0	0	0	0	0	0	0	0	0	0	0	0	0	0	0	0	0	0	0
1	0	1	0	0	20	4	0	0	0	0	0	0	0	0	0	0	37	587	0	0	0	0	0	0	0	0	0	0	0	0	0	0	0	0	0	0	0	0	0	0	0	0	0	0	0	0	0	0	0
0	0	3	0	0	16	0	0	0	0	0	1	0	0	0	0	0	1	27748	0	0	0	0	0	0	0	0	0	0	0	0	0	0	0	0	6	0	8	8	0	0	0	0	0	0	0	0	0	0	0
0	0	2	0	0	126	0	0	0	0	0	0	0	0	0	0	0	3	7541	0	0	0	0	0	0	0	0	0	0	0	0	0	0	0	0	0	0	0	0	0	0	0	0	0	0	0	0	0	0	0
0	0	0	0	0	0	0	0	0	0	0	0	0	0	0	0	0	0	5	0	0	0	0	0	0	0	0	0	0	0	0	0	0	0	0	12	0	0	0	0	0	0	0	0	0	0	0	2	0	0
0	0	3	0	0	15	0	0	0	0	0	0	0	0	0	0	0	0	43683	0	0	0	0	0	0	0	0	0	0	0	0	0	0	0	0	0	0	0	0	0	0	0	0	0	0	0	0	0	0	0
0	0	0	0	0	0	16	0	0	0	0	1	1	0	0	8	0	289	0	0	0	0	0	0	0	0	0	0	0	0	0	0	0	0	0	16	0	94	0	56	0	185	0	0	0	0	0	0	0	0
0	0	3	0	0	477	0	0	0	0	0	0	0	0	0	0	0	0	27664	0	0	0	0	0	0	0	0	0	0	0	0	0	0	0	0	0	0	0	1	0	0	0	0	0	0	0	0	0	0	0
0	0	1	0	0	39	0	0	0	0	0	0	0	0	0	0	0	0	3675	0	0	0	0	0	0	0	0	0	0	0	0	0	0	0	0	0	0	0	0	0	0	0	0	0	0	0	0	0	0	0
0	0	0	0	0	1	1	0	0	0	0	3	2	0	0	8	0	0	43	0	0	0	0	0	0	0	0	0	0	0	0	0	0	0	0	16	0	2	27	9	0	3	8	0	0	0	1	0	0	0
0	0	2	0	0	8	0	0	0	0	0	0	0	0	0	0	0	0	18668	0	0	0	0	0	0	0	0	0	0	0	0	0	0	0	0	0	0	0	0	0	0	0	0	0	0	0	0	0	0	0
0	0	1	0	0	35	0	0	0	0	0	0	0	0	0	0	0	0	1553	0	0	0	0	0	0	0	0	0	0	0	0	0	0	0	0	0	0	0	0	0	0	0	0	1	0	1	0	0	0	0
0	0	1	0	0	15	3	0	0	0	0	0	0	0	0	0	0	25	2801	0	0	0	0	0	0	0	0	0	0	0	0	0	0	0	0	0	0	0	0	0	0	0	0	0	0	0	0	0	0	0
0	0	3	0	0	3	0	0	0	0	0	0	0	0	0	0	0	0	43683	0	0	0	0	0	0	0	0	0	0	0	0	0	0	0	0	0	0	0	0	0	0	0	0	0	0	0	0	0	0	0
0	0	0	0	0	0	0	0	0	0	0	0	0	0	0	0	0	0	0	0	0	0	0	0	0	0	0	0	0	0	0	0	0	0	0	2	0	0	0	0	0	0	0	0	0	0	0	0	0	0
0	0	1	0	0	2	14	0	0	0	0	0	0	0	0	0	0	20	3854	0	0	0	0	0	0	0	0	0	0	0	0	0	0	0	0	0	0	0	0	0	0	0	0	0	0	0	0	0	0	0
0	0	3	0	0	14	0	0	0	0	0	0	0	0	0	0	0	0	43683	0	0	0	0	0	0	0	0	0	0	0	0	0	0	0	0	0	0	0	0	0	0	0	0	0	0	0	0	0	0	0
0	0	2	0	0	18	0	0	0	0	0	0	0	0	0	0	0	0	6686	0	0	0	0	0	0	0	0	0	0	0	0	0	0	0	0	0	0	0	0	0	0	0	0	0	0	0	0	0	0	0
0	0	2	0	0	56	0	0	0	0	0	0	0	0	0	0	0	0	18668	0	0	0	0	0	0	0	0	0	0	0	0	0	0	0	0	0	0	0	0	0	0	0	0	0	0	0	0	0	0	0
0	0	2	0	0	29	6	0	0	0	0	0	0	0	0	0	0	200	8973	0	0	0	0	0	0	0	0	0	0	0	0	0	0	0	0	0	0	0	0	0	0	0	0	0	0	0	0	0	0	0
0	0	0	0	0	0	0	0	0	0	0	0	0	0	0	1	0	0	2	0	0	0	0	0	0	0	0	0	0	0	0	0	0	2	1	0	0	0	0	0	0	0	0	0	0	0	0	0	0	0
0	0	2	0	0	43	0	0	0	0	0	0	0	0	0	0	0	0	7039	0	0	0	0	0	0	0	0	0	0	0	0	0	0	0	0	0	0	0	0	0	0	0	0	0	0	0	0	0	0	0
0	0	1	0	0	0	0	0	0	0	0	0	0	0	0	0	0	0	513	0	0	0	0	0	0	0	0	0	0	0	0	0	0	0	0	0	0	0	0	0	0	0	0	0	0	0	0	0	0	0
0	0	3	0	0	15	0	0	0	0	0	0	0	0	0	0	0	36	27681	0	0	0	0	0	0	0	0	0	0	0	0	0	0	0	0	0	0	0	0	0	0	0	0	0	0	0	0	0	0	0
0	0	1	0	0	47	0	0	0	0	0	0	0	0	0	2	0	0	1445	0	0	0	0	0	0	0	0	0	0	0	0	0	0	0	0	0	0	0	0	0	0	7	0	0	0	0	0	0	0	0
0	0	1	0	0	2	33	0	0	0	0	0	0	0	0	0	0	381	135	0	0	0	0	0	0	0	0	0	0	0	0	0	0	0	0	0	0	15	0	0	0	1	0	0	0	0	0	0	0	1
0	0	1	0	0	12	0	0	0	0	0	0	0	0	0	0	0	0	78	0	0	0	0	0	0	0	0	0	0	0	0	0	0	0	0	0	0	0	0	0	0	0	0	0	0	2	0	0	0	0
0	0	1	0	0	2	161	0	0	0	0	14	0	0	0	2	0	516	2601	0	0	0	0	0	0	0	0	0	0	0	0	0	0	0	0	1	0	136	27	0	0	0	0	0	0	0	0	0	0	0
0	2	3	0	39	60	46	0	0	0	0	0	0	0	0	6649	0	318	14718	0	0	0	0	0	0	0	0	0	0	0	0	0	0	0	0	10	0	449	7	3	0	107	2	0	0	0	0	0	0	0
0	0	1	0	0	4	0	0	0	0	0	0	0	0	0	0	0	0	6918	0	0	0	0	0	0	0	0	0	0	0	0	0	0	0	0	0	0	0	0	0	0	0	0	0	0	0	0	0	0	0
0	0	0	0	0	0	0	0	0	0	0	0	0	0	0	0	0	0	0	0	0	0	0	0	0	0	0	0	0	0	0	0	0	0	0	4	0	10	0	0	0	0	0	0	0	0	0	0	0	0
0	0	0	0	0	0	1	0	0	0	0	0	0	0	0	2	0	0	9	0	0	0	0	0	0	0	0	0	0	0	0	0	0	0	0	0	0	1	0	2	0	1	0	0	0	0	0	1	0	1
0	0	0	0	0	0	0	0	0	0	0	1	0	0	0	8	0	0	1	0	0	0	0	0	0	0	0	0	0	0	0	0	0	0	0	17	0	1	10	0	0	0	0	0	0	0	0	3	0	1
0	0	20	0	0	9	6	0	0	0	0	6	16	1	0	741	0	121	42600	0	0	0	0	0	0	0	0	0	0	0	0	0	0	0	0	236	0	2786	0	369	0	3822	0	0	0	0	0	11	0	40
0	0	1	0	0	3	2	0	0	0	0	0	0	0	0	0	0	24	459	0	0	0	0	0	0	0	0	0	0	0	0	0	0	0	0	0	0	0	0	0	0	0	0	0	0	0	0	0	0	0
0	0	1	0	0	0	0	0	0	0	0	0	0	0	0	0	0	0	6918	0	0	0	0	0	0	0	0	0	0	0	0	0	0	0	0	0	0	0	0	0	0	0	0	0	0	0	0	0	0	0
0	0	3	0	0	18	0	0	0	0	0	0	0	0	0	0	0	0	27664	0	0	0	0	0	0	0	0	0	0	0	0	0	0	0	0	0	0	0	0	0	0	0	0	0	0	0	0	0	0	0
0	0	2	0	0	19	0	0	0	0	0	0	0	0	0	0	0	0	18668	0	0	0	0	0	0	0	0	0	0	0	0	0	0	0	0	0	0	0	0	0	0	0	0	0	0	0	0	0	0	0
0	0	3	0	0	47	0	0	0	0	0	0	0	0	0	0	0	1	28474	0	0	0	0	0	0	0	0	0	0	0	0	0	0	0	0	0	0	0	0	0	0	4	1	0	0	0	0	0	0	0
0	0	3	0	0	29	0	0	0	0	0	0	0	0	0	0	0	0	27664	0	0	0	0	0	0	0	0	0	0	0	0	0	0	0	0	0	0	0	0	0	0	0	0	0	0	0	0	0	0	0
0	0	0	0	0	0	6	0	0	0	0	0	0	0	0	0	0	52	1665	0	0	0	0	0	0	0	0	0	0	7	0	0	0	0	0	0	0	0	0	0	0	0	0	0	0	0	0	5	0	22
0	2	0	0	24	0	322	0	0	0	0	4	6	0	0	1338	0	1670	0	0	0	0	0	0	0	0	0	0	0	0	0	0	0	0	0	19	0	26	48	21	0	8	72	0	0	0	0	6	0	11
0	0	1	0	0	3	0	0	0	0	0	0	0	0	0	0	0	0	3227	0	0	0	0	0	0	0	0	0	0	0	0	0	0	0	0	0	0	0	0	0	0	0	0	0	0	0	0	0	0	0
0	0	1	0	0	7	7	0	0	0	0	0	0	0	0	0	0	122	273	0	0	0	0	0	0	0	0	0	0	0	0	0	0	0	0	0	0	0	0	0	0	0	0	0	0	0	0	0	0	0
0	0	1	0	0	0	0	0	0	0	0	0	0	0	0	0	0	0	98	0	0	0	0	0	0	0	0	0	0	0	0	0	0	0	0	0	0	0	0	0	0	0	0	0	0	0	0	0	0	0
0	0	1	0	0	10	0	0	0	0	0	1	0	0	0	0	0	1	11010	0	0	0	0	0	0	0	0	0	0	0	0	0	0	0	0	0	0	56	10	0	0	0	0	0	0	0	0	0	0	0
0	0	1	0	0	9	0	0	0	0	0	1	0	0	0	0	0	0	489	0	0	0	0	0	0	0	0	0	0	0	0	0	0	0	0	14	0	240	1	0	0	0	0	0	0	0	0	0	0	0
0	1	3	0	66	136	4	0	0	0	0	2	8	0	0	2013	0	16	18061	0	0	0	0	0	0	0	0	0	0	0	0	0	0	0	0	17	0	1081	136	76	0	904	482	0	0	0	0	0	0	0
0	0	1	0	0	4	0	0	0	0	0	0	0	0	0	2	0	0	1445	0	0	0	0	0	0	0	0	0	0	0	0	0	0	0	0	0	0	0	0	0	0	7	17	0	0	0	0	0	0	0
0	0	3	0	0	18	0	0	0	0	0	0	0	0	0	0	0	0	27664	0	0	0	0	0	0	0	0	0	0	0	0	0	0	0	0	0	0	0	0	0	0	0	0	0	0	0	0	0	0	0
0	0	1	0	0	0	421	0	0	0	0	0	0	0	0	0	0	7718	4025	0	0	0	0	0	0	0	0	0	0	0	0	0	0	0	0	0	0	0	0	0	0	0	0	0	0	0	0	0	0	0
0	0	3	0	0	3	0	0	0	0	0	0	0	0	0	0	0	0	19365	0	0	0	0	0	0	0	0	0	0	0	0	0	0	0	0	0	0	0	0	0	0	0	0	0	0	0	0	0	0	0
0	0	1	0	0	9	8	0	0	0	0	0	0	0	0	0	0	164	8340	0	0	0	0	0	0	0	0	0	0	0	0	0	0	0	0	0	0	0	0	0	0	0	0	0	0	0	0	0	0	0
0	0	3	0	0	21	0	0	0	0	0	7	0	0	0	0	0	29	27664	0	0	0	0	0	0	0	0	0	0	0	0	0	0	0	0	8	0	74	51	0	0	0	0	0	0	0	0	0	0	0
0	0	2	0	0	4	0	0	0	0	0	2	0	0	0	0	0	0	398	0	0	0	0	0	0	0	0	0	0	0	0	0	0	0	0	0	0	254	4	0	0	0	0	0	0	0	0	0	0	0
0	0	1	0	0	2	0	0	0	0	0	0	0	0	0	0	0	0	923	0	0	0	0	0	0	0	0	0	0	0	0	0	0	0	0	0	0	0	0	0	0	0	0	0	0	1	0	0	0	0
0	0	1	0	0	273	2	0	0	0	0	0	0	0	0	27	0	2	2497	0	0	0	0	0	0	0	0	0	0	0	0	0	0	0	0	0	0	367	77	0	0	0	0	0	0	0	0	0	0	0
0	0	9	0	0	0	22	0	0	0	0	11	0	0	0	0	0	0	12857	0	0	0	0	0	0	0	0	0	0	0	0	0	0	0	0	31	0	564	0	14	0	694	0	0	0	0	0	0	0	0
1	0	0	0	1	1	8	0	0	0	0	0	0	0	0	16	0	39	1	0	0	0	0	0	0	0	0	0	0	0	0	0	0	0	0	0	0	0	0	0	0	0	0	0	0	0	0	0	0	0
0	0	3	0	0	0	0	0	0	0	0	0	0	0	0	0	0	0	27664	0	0	0	0	0	0	0	0	0	0	0	0	0	0	0	0	0	0	0	0	0	0	0	0	0	0	0	0	0	0	0
0	0	4	0	0	0	0	0	0	0	0	0	0	0	0	0	0	0	6711	0	0	0	0	0	0	0	0	0	0	0	0	0	0	0	0	0	0	0	0	0	0	0	0	0	0	0	0	0	0	0
0	0	3	0	0	15	0	0	0	0	0	0	0	0	0	0	0	0	8671	0	0	0	0	0	0	0	0	0	0	0	0	0	0	0	0	0	0	0	0	0	0	0	0	0	0	0	0	0	0	0
0	0	2	0	0	0	0	0	0	0	0	0	0	0	0	0	0	0	31	0	0	0	0	0	0	0	0	0	0	0	0	0	0	0	0	0	0	0	1	0	0	0	0	0	0	0	0	0	0	0
0	1	0	0	7	0	262	0	0	0	0	6	1	0	0	788	0	6940	0	0	0	0	0	0	0	0	0	0	0	0	0	0	0	0	0	12	0	18	42	3	0	12	7	0	0	0	0	0	0	0
1	0	2	0	1	113	2	0	0	0	0	0	0	0	0	9	0	115	1000	0	0	0	0	0	0	0	0	0	0	0	0	0	0	0	0	0	0	0	0	0	0	66	0	0	0	0	0	0	0	54
0	0	3	0	0	128	2	0	0	0	0	0	0	0	0	0	0	9	10495	0	0	0	0	0	0	0	0	0	0	0	0	0	0	0	0	0	0	0	0	0	0	0	0	0	0	0	0	0	0	0
0	0	2	0	0	21	0	0	0	0	0	5	0	0	0	0	0	16	18668	0	0	0	0	0	0	0	0	0	0	0	0	0	0	0	0	4	0	49	65	0	0	0	0	0	0	0	0	0	0	0
0	0	1	0	0	9	8	0	0	0	0	0	0	0	0	0	0	164	8340	0	0	0	0	0	0	0	0	0	0	0	0	0	0	0	0	0	0	0	0	0	0	0	0	0	0	0	0	0	0	0
0	0	3	0	0	26	0	0	0	0	0	7	0	0	0	0	0	29	27664	0	0	0	0	0	0	0	0	0	0	0	0	0	0	0	0	8	0	74	60	0	0	0	0	0	0	0	0	0	0	0
11	0	7	0	12	495	184	0	0	0	0	0	56	0	0	561	0	5994	38900	0	0	0	0	0	0	0	0	0	0	0	0	0	0	0	0	0	0	0	0	348	0	3862	4378	0	0	0	0	5	0	42
0	0	3	0	0	39	0	0	0	0	0	0	0	0	0	0	0	0	18760	0	0	0	0	0	0	0	0	0	0	0	0	0	0	0	0	0	0	0	0	0	0	0	0	0	0	0	0	0	0	0
0	0	1	0	0	35	3	0	0	0	0	0	0	0	0	0	0	25	2801	0	0	0	0	0	0	0	0	0	0	0	0	0	0	0	0	0	0	0	0	0	0	0	0	0	0	0	0	0	0	0
0	0	1	0	0	21	0	0	0	0	0	0	0	0	0	0	0	0	3227	0	0	0	0	0	0	0	0	0	0	0	0	0	0	0	0	0	0	0	0	0	0	0	0	0	0	0	0	0	0	0
0	0	1	0	0	59	0	0	0	0	0	0	0	0	0	0	0	1	10653	0	0	0	0	0	0	0	0	0	0	0	0	0	0	0	0	0	0	3	87	0	0	0	0	0	0	0	0	0	0	0
0	0	3	0	0	110	0	0	0	0	0	0	0	0	0	0	0	4	12799	0	0	0	0	0	0	0	0	0	0	0	0	0	0	0	0	0	0	0	0	0	0	0	0	0	0	0	0	0	0	0
0	0	1	0	0	0	0	0	0	0	0	0	0	0	0	0	0	0	923	0	0	0	0	0	0	0	0	0	0	0	0	0	0	0	0	0	0	0	0	0	0	0	0	0	0	1	0	0	0	0
0	0	3	0	0	47	1	0	0	0	0	0	0	0	0	0	0	0	10496	0	0	0	0	0	0	0	0	0	0	0	0	0	0	0	0	0	0	0	0	0	0	0	0	0	0	0	0	0	0	0
0	0	1	0	0	45	8	0	0	0	0	0	0	0	0	0	0	164	8340	0	0	0	0	0	0	0	0	0	0	0	0	0	0	0	0	0	0	0	0	0	0	0	0	0	0	0	0	0	0	0
0	0	19	0	0	70	42	0	0	0	0	0	10	0	0	40	0	1229	36938	0	0	0	0	0	0	0	0	0	0	0	0	0	0	0	0	11	0	517	0	59	0	1631	68	0	0	0	0	0	0	0
0	0	1	0	0	2	8	0	0	0	0	0	0	0	0	0	0	164	8340	0	0	0	0	0	0	0	0	0	0	0	0	0	0	0	0	0	0	0	0	0	0	0	0	0	0	0	0	0	0	0
0	0	0	0	0	0	0	0	0	0	0	0	0	0	0	0	0	0	0	6	0	0	0	0	0	0	0	0	0	0	0	0	0	0	0	0	0	0	0	0	0	0	0	0	0	0	0	0	0	0
0	0	3	0	0	75	1	0	0	0	0	0	0	0	0	0	0	0	10496	0	0	0	0	0	0	0	0	0	0	0	0	0	0	0	0	0	0	0	0	0	0	0	0	0	0	0	0	0	0	0
0	0	1	0	0	20	8	0	0	0	0	0	0	0	0	0	0	164	8340	0	0	0	0	0	0	0	0	0	0	0	0	0	0	0	0	0	0	0	0	0	0	0	0	0	0	0	0	0	0	0
0	0	4	0	0	37	0	0	0	0	0	0	0	0	0	0	0	1	1139	0	0	0	0	0	0	0	0	0	0	0	0	0	0	127	1	0	0	0	0	0	0	0	0	0	0	0	0	0	0	0
0	0	2	0	0	286	1	0	0	0	0	0	0	0	0	25	0	0	3524	0	0	0	0	0	0	0	0	0	0	0	0	0	0	0	0	0	0	596	566	0	0	0	0	0	0	0	0	0	0	0
0	0	2	0	0	4	0	0	0	0	0	0	0	0	0	0	0	0	18668	0	0	0	0	0	0	0	0	0	0	0	0	0	0	0	0	0	0	0	0	0	0	0	0	0	0	0	0	0	0	0
0	0	1	0	0	21	0	0	0	0	0	0	0	0	0	0	0	0	3753	0	0	0	0	0	0	0	0	0	0	0	0	0	0	0	0	0	0	0	0	0	0	0	0	0	0	0	0	0	0	0
0	0	9	0	0	0	38	0	0	0	0	6	0	0	0	87	0	12	12840	0	0	0	0	0	0	0	0	0	0	0	0	0	0	0	0	49	0	579	0	0	0	0	0	0	0	0	0	0	0	0
0	0	3	0	0	0	0	0	0	0	0	0	0	0	0	0	0	0	14310	0	0	0	0	0	0	0	0	0	0	0	0	0	0	0	0	0	0	0	0	0	0	0	0	0	0	0	0	0	0	0
0	0	0	0	0	0	2	0	0	0	0	0	3	0	0	7	0	0	2	0	0	0	0	0	0	0	0	0	0	0	0	0	0	0	0	0	0	0	0	0	0	0	3	0	0	0	0	0	0	0
0	0	2	0	0	8	0	0	0	0	0	0	0	0	0	0	0	0	2496	0	0	0	0	0	0	0	0	0	0	0	0	0	0	0	0	0	0	0	0	0	0	0	0	0	0	0	0	0	0	0
0	0	3	0	0	32	0	0	0	0	0	0	0	0	0	0	0	0	43683	0	0	0	0	0	0	0	0	0	0	0	0	0	0	0	0	0	0	0	0	0	0	0	0	0	0	0	0	0	0	0
0	0	1	0	0	81	0	0	0	0	0	0	0	0	0	0	0	0	3753	0	0	0	0	0	0	0	0	0	0	0	0	0	0	0	0	0	0	0	0	0	0	0	0	0	0	0	0	0	0	0
0	0	0	0	0	10	0	0	0	0	0	0	0	0	0	0	0	0	7	0	0	0	0	0	0	0	0	0	0	0	0	0	0	0	0	0	0	0	0	0	0	0	0	0	0	0	0	0	0	0
0	0	3	0	0	15	0	0	0	0	0	1	0	0	0	0	0	1	27748	0	0	0	0	0	0	0	0	0	0	0	0	0	0	0	0	6	0	8	5	0	0	0	0	0	0	0	0	0	0	0
0	0	0	0	0	0	0	0	0	0	0	0	0	0	0	2	0	0	0	0	0	0	0	0	0	0	0	0	0	0	0	0	0	0	0	0	0	0	5	0	0	0	0	0	0	0	0	0	0	0
0	0	3	0	0	11	66	0	0	0	0	0	0	0	0	0	0	1083	2795	0	0	0	0	0	0	0	0	0	0	0	0	0	0	0	0	0	0	0	0	0	0	251	0	0	0	0	0	0	0	48
0	0	2	0	0	67	0	0	0	0	0	0	0	0	0	0	0	0	30262	0	0	0	0	0	0	0	0	0	0	0	0	0	0	0	0	0	0	0	0	0	0	0	0	0	0	0	0	0	0	0
0	0	3	0	0	56	0	0	0	0	0	0	0	0	0	0	0	0	27664	0	0	0	0	0	0	0	0	0	0	0	0	0	0	0	0	0	0	0	0	0	0	0	0	0	0	0	0	0	0	0
5	0	0	0	0	0	1	0	0	0	0	9	1	0	0	3	0	0	6	0	0	0	0	0	0	0	0	0	0	0	0	0	0	0	0	70	0	26	22	22	0	81	0	0	0	0	0	0	0	0
0	0	1	0	0	34	0	0	0	0	0	0	1	0	0	0	0	0	1707	0	0	0	0	0	0	0	0	0	0	0	0	0	0	0	0	1	0	11	0	1	0	92	33	0	0	0	0	0	0	0
0	0	1	0	0	13	0	0	0	0	0	7	0	0	0	0	0	0	2515	0	0	0	0	0	0	0	0	0	0	0	0	0	0	0	0	12	0	75	97	0	0	0	0	0	0	0	0	0	0	0
0	0	2	0	0	187	0	0	0	0	0	0	0	0	0	0	0	0	12312	0	0	0	0	0	0	0	0	0	0	0	0	0	0	0	0	1	0	8	0	0	0	0	0	0	0	0	0	2	0	8
0	0	6	0	0	19	12	0	0	0	0	0	0	0	0	0	0	278	25869	0	0	0	0	0	0	0	0	0	0	0	0	0	0	0	0	0	0	0	0	0	0	0	0	0	0	0	0	0	0	0
0	0	1	0	0	4	0	0	0	0	0	2	0	0	0	0	0	0	520	0	0	0	0	0	0	0	0	0	0	0	0	0	0	0	0	1	0	88	8	0	0	0	0	0	0	0	0	0	0	0
0	0	1	0	0	1	0	0	0	0	0	0	0	0	0	0	0	0	3675	0	0	0	0	0	0	0	0	0	0	0	0	0	0	0	0	0	0	0	0	0	0	0	0	0	0	0	0	0	0	0
0	0	2	0	0	63	2	0	0	0	0	0	0	0	0	0	0	35	9124	0	0	0	0	0	0	0	0	0	0	0	0	0	0	0	0	0	0	0	0	0	0	0	0	0	0	0	0	0	0	0
0	0	1	0	0	40	8	0	0	0	0	0	0	0	0	0	0	164	8340	0	0	0	0	0	0	0	0	0	0	0	0	0	0	0	0	0	0	0	0	0	0	0	0	0	0	0	0	0	0	0
0	0	2	0	0	244	2	0	0	0	0	0	0	0	0	0	0	35	9124	0	0	0	0	0	0	0	0	0	0	0	0	0	0	0	0	0	0	0	0	0	0	0	0	0	0	0	0	0	0	0
0	0	1	0	0	13	0	0	0	0	0	0	0	0	0	0	0	0	3753	0	0	0	0	0	0	0	0	0	0	0	0	0	0	0	0	0	0	0	0	0	0	0	0	0	0	0	0	0	0	0
1	1	9	0	24	584	96	0	0	0	0	0	55	0	0	2875	0	3075	46923	0	0	0	0	0	0	0	0	0	0	0	0	0	0	0	0	0	0	0	0	259	0	4951	4267	0	0	0	0	2	0	56
0	0	1	0	0	31	8	0	0	0	0	0	0	0	0	0	0	164	8340	0	0	0	0	0	0	0	0	0	0	0	0	0	0	0	0	0	0	0	0	0	0	0	0	0	0	0	0	0	0	0
0	0	3	0	0	71	0	0	0	0	0	1	0	0	0	0	0	1	27748	0	0	0	0	0	0	0	0	0	0	0	0	0	0	0	0	6	0	8	80	0	0	0	0	0	0	0	0	0	0	0
0	0	6	0	0	8	10	0	0	0	0	0	0	0	0	0	0	54	87865	0	0	0	0	0	0	0	0	0	0	0	0	0	0	0	0	0	0	0	0	0	0	0	0	0	0	0	0	0	0	0
0	0	1	0	0	19	1	0	0	0	0	0	0	0	0	0	0	4	131	0	0	0	0	0	0	0	0	0	0	0	0	0	0	0	0	0	0	0	0	0	0	0	0	0	0	0	0	0	0	0
0	0	1	0	0	0	1	0	0	0	0	0	0	0	0	0	0	3	4052	0	0	0	0	0	0	0	0	0	0	0	0	0	0	305	0	0	0	0	0	0	0	0	0	0	0	0	0	0	0	0
0	0	0	0	0	0	0	0	0	0	0	0	0	0	0	5	0	2	4	0	0	0	0	0	0	0	0	0	0	0	0	0	0	0	0	8	0	19	4	4	0	20	12	0	0	0	0	0	0	0
0	0	0	0	0	0	0	0	0	0	0	0	0	0	0	0	0	0	0	0	0	0	0	0	0	0	0	0	0	0	0	0	0	0	0	0	0	9	0	0	0	0	0	0	0	7	0	0	0	0
0	0	16	0	0	336	22882	0	0	0	0	126	12	0	0	0	0	328412	387868	0	0	0	0	0	0	0	0	0	0	0	0	0	0	0	0	24	0	3834	2646	4	0	244	252	0	0	0	0	0	0	0
0	0	0	0	0	0	0	0	0	0	0	0	0	0	0	0	0	0	2	0	0	0	0	0	0	0	0	0	0	0	0	0	0	0	0	0	0	0	0	0	0	0	0	0	0	0	0	0	0	0
0	0	1	0	0	27	0	0	0	0	0	0	0	0	0	0	0	24	1404	0	0	0	0	0	0	0	0	0	0	0	0	0	0	0	0	0	0	0	0	0	0	0	0	0	0	0	0	0	0	0
0	0	4	0	0	0	3	0	0	0	0	0	0	0	0	0	0	0	5438	0	0	0	0	0	0	0	0	0	0	0	0	0	0	0	0	0	0	0	0	0	0	0	0	0	0	0	0	0	0	0
0	0	1	0	0	17	0	0	0	0	0	0	0	0	0	0	0	0	923	0	0	0	0	0	0	0	0	0	0	0	0	0	0	0	0	0	0	0	0	0	0	0	0	0	0	1	0	0	0	0
0	0	3	0	0	5	0	0	0	0	0	1	0	0	0	0	0	1	27748	0	0	0	0	0	0	0	0	0	0	0	0	0	0	0	0	6	0	8	31	0	0	0	0	0	0	0	0	0	0	0
0	0	0	0	0	0	0	0	0	0	0	0	0	0	0	0	0	0	1	0	0	0	0	0	0	0	0	0	0	0	0	0	0	0	0	2	0	0	1	0	0	0	0	0	0	0	0	0	0	0
0	0	1	0	0	58	8	0	0	0	0	0	0	0	0	0	0	164	8340	0	0	0	0	0	0	0	0	0	0	0	0	0	0	0	0	0	0	0	0	0	0	0	0	0	0	0	0	0	0	0
0	0	13	0	0	100	39	0	0	0	0	5	0	0	0	43	0	131	32108	0	0	0	0	0	0	0	0	0	0	0	0	0	0	0	0	28	0	1125	168	19	0	263	0	0	0	0	0	0	0	0
0	0	10	0	0	715	0	0	0	0	0	11	0	0	0	1	0	0	15128	0	0	0	0	0	0	0	0	0	0	0	0	0	0	0	0	68	0	3180	433	0	0	0	0	0	0	0	0	0	0	0
0	0	4	0	0	49	0	0	0	0	0	0	0	0	0	0	0	0	23311	0	0	0	0	0	0	0	0	0	0	0	0	0	0	0	0	1	0	17	0	0	0	0	0	0	0	0	0	3	0	16
0	0	2	0	0	36	2	0	0	0	0	0	0	0	0	0	0	9	8171	0	0	0	0	0	0	0	0	0	0	0	0	0	0	0	0	0	0	0	0	0	0	0	0	0	0	0	0	0	0	0
0	0	1	0	0	11	8	0	0	0	0	0	0	0	0	0	0	164	8340	0	0	0	0	0	0	0	0	0	0	0	0	0	0	0	0	0	0	0	0	0	0	0	0	0	0	0	0	0	0	0
0	0	3	0	0	9	1408	0	0	0	0	31	0	0	0	3090	0	15704	17294	0	0	0	0	0	0	0	0	0	0	0	0	0	0	0	0	74	0	211	93	0	0	0	0	0	0	0	0	0	0	0
0	0	0	0	0	0	9	0	0	0	0	0	0	0	0	10	0	178	603	0	0	0	0	0	0	0	0	0	0	0	0	0	0	0	0	0	0	0	0	0	0	0	0	0	0	0	0	0	0	0
0	0	2	0	0	10	0	0	0	0	0	0	0	0	0	0	0	0	2497	0	0	0	0	0	0	0	0	0	0	0	0	0	0	0	0	0	0	0	0	0	0	0	0	0	0	0	0	0	0	0
0	0	0	0	0	0	0	0	0	0	0	1	0	0	0	0	0	0	0	0	0	0	0	0	0	0	0	0	0	0	0	0	0	0	0	7	0	0	1	0	0	0	0	0	0	0	0	0	0	0
0	0	4	0	0	124	0	0	0	0	0	0	0	0	0	0	0	0	46437	0	0	0	0	0	0	0	0	0	0	0	0	0	0	0	0	0	0	0	0	0	0	0	0	0	0	0	0	0	0	0
0	0	1	0	0	2	0	0	0	0	0	0	0	0	0	0	0	0	3848	0	0	0	0	0	0	0	0	0	0	0	0	0	0	0	0	0	0	0	0	0	0	0	0	0	0	0	0	0	0	0
0	0	1	0	0	59	8	0	0	0	0	0	0	0	0	0	0	164	8340	0	0	0	0	0	0	0	0	0	0	0	0	0	0	0	0	0	0	0	0	0	0	0	0	0	0	0	0	0	0	0
0	0	3	0	0	16	0	0	0	0	0	7	0	0	0	0	0	29	27953	0	0	0	0	0	0	0	0	0	0	0	0	0	0	0	0	10	0	178	39	0	0	0	0	0	0	0	0	0	0	0
0	0	2	0	0	10	9	0	0	0	0	0	0	0	0	0	0	6	1620	0	0	0	0	0	0	0	0	0	0	0	0	0	0	0	0	0	0	0	0	0	0	0	0	0	0	0	0	0	0	0
0	0	2	0	0	54	0	0	0	0	0	0	0	0	0	0	0	0	18668	0	0	0	0	0	0	0	0	0	0	0	0	0	0	0	0	0	0	0	0	0	0	0	0	0	0	0	0	0	0	0
0	0	3	0	0	14	0	0	0	0	0	2	0	0	0	0	0	0	4155	0	0	0	0	0	0	0	0	0	0	0	0	0	0	0	0	0	0	16	14	0	0	0	0	0	0	0	0	0	0	0
0	0	1	0	0	5	2	0	0	0	0	0	0	0	0	0	0	0	4385	0	0	0	0	0	0	0	0	0	0	0	0	0	0	0	0	0	0	0	0	0	0	0	0	0	0	0	0	0	0	0
0	0	1	0	0	0	4	0	0	0	0	1	1	0	0	2	0	95	2043	0	0	0	0	0	0	0	0	0	0	0	0	0	0	0	0	1	0	142	14	2	0	46	1	0	0	0	0	0	0	0
0	0	2	0	0	286	8	0	0	0	0	0	0	0	0	0	0	3	3515	0	0	0	0	0	0	0	0	0	0	0	0	0	0	0	0	0	0	531	87	0	0	0	0	0	0	0	0	0	0	0
0	0	2	0	0	54	2	0	0	0	0	0	0	0	0	0	0	35	9124	0	0	0	0	0	0	0	0	0	0	0	0	0	0	0	0	0	0	0	0	0	0	0	0	0	0	0	0	0	0	0
0	0	3	0	0	31	0	0	0	0	0	0	0	0	0	0	0	0	27664	0	0	0	0	0	0	0	0	0	0	0	0	0	0	0	0	0	0	0	0	0	0	0	0	0	0	0	0	0	0	0
0	0	2	0	0	35	0	0	0	0	0	5	0	0	0	0	0	16	18668	0	0	0	0	0	0	0	0	0	0	0	0	0	0	0	0	4	0	49	85	0	0	0	0	0	0	0	0	0	0	0
0	0	2	0	0	0	2	0	0	0	0	0	0	0	0	0	0	9	8171	0	0	0	0	0	0	0	0	0	0	0	0	0	0	0	0	0	0	0	0	0	0	0	0	0	0	0	0	0	0	0
0	0	0	0	0	0	0	0	0	0	0	0	0	0	0	0	0	0	0	0	0	0	0	0	0	0	0	0	0	0	0	0	0	0	0	1	0	0	0	0	0	0	0	0	0	0	0	0	0	0
0	0	1	0	0	14	0	0	0	0	0	0	0	0	0	0	0	0	6941	0	0	0	0	0	0	0	0	0	0	0	0	0	0	0	0	6	0	0	0	0	0	0	0	0	0	0	0	0	0	0
0	0	1	0	0	2	0	0	0	0	0	0	0	0	0	0	0	0	3227	0	0	0	0	0	0	0	0	0	0	0	0	0	0	0	0	0	0	0	0	0	0	0	0	0	0	0	0	0	0	0
0	0	2	0	0	147	2	0	0	0	0	0	0	0	0	0	0	9	8171	0	0	0	0	0	0	0	0	0	0	0	0	0	0	0	0	0	0	0	0	0	0	0	0	0	0	0	0	0	0	0
0	0	2	0	0	121	7	0	0	0	0	0	0	0	0	0	0	22	39492	0	0	0	0	0	0	0	0	0	0	0	0	0	0	0	0	0	0	0	0	0	0	0	0	0	0	0	0	0	0	0
0	0	4	0	0	4	0	0	0	0	0	0	0	0	0	0	0	0	10478	0	0	0	0	0	0	0	0	0	0	0	0	0	0	0	0	0	0	0	0	0	0	0	0	0	0	0	0	0	0	0
0	0	0	0	0	0	19	0	0	0	0	5	14	0	0	0	0	61	2138	0	0	0	0	0	0	0	0	0	0	0	0	0	0	5	1	82	0	34	0	190	0	29	0	0	0	0	0	0	0	0
0	0	4	0	0	21	0	0	0	0	0	10	3	0	0	0	0	0	8848	0	0	0	0	0	0	0	0	0	0	0	0	0	0	0	0	8	0	90	55	2	0	21	17	0	0	0	0	0	0	0
0	0	12	0	0	0	0	0	0	0	0	0	0	0	0	0	0	0	4279	0	0	0	0	0	0	0	0	0	0	0	0	0	0	0	0	3	0	0	0	0	0	0	0	0	0	0	0	0	0	0
0	0	3	0	0	57	0	0	0	0	0	0	0	0	0	0	0	0	27664	0	0	0	0	0	0	0	0	0	0	0	0	0	0	0	0	0	0	0	0	0	0	0	0	0	0	0	0	0	0	0
0	0	1	0	0	16	1	0	0	0	0	0	0	0	0	0	0	17	1192	0	0	0	0	0	0	0	0	0	0	0	0	0	0	0	0	0	0	0	0	0	0	89	0	0	0	0	0	0	0	25
0	0	3	0	0	0	0	0	0	0	0	1	0	0	0	0	0	1	27748	0	0	0	0	0	0	0	0	0	0	0	0	0	0	0	0	6	0	8	0	0	0	0	0	0	0	0	0	0	0	0
0	0	1	0	0	0	1	0	0	0	0	0	0	0	0	0	0	1	435	0	0	0	0	0	0	0	0	0	0	0	0	0	0	0	0	0	0	0	0	0	0	0	0	0	0	0	0	0	0	0
0	0	2	0	0	286	0	0	0	0	0	0	0	0	0	0	0	0	3531	0	0	0	0	0	0	0	0	0	0	0	0	0	0	0	0	0	0	0	0	1	0	2	5	0	0	0	0	0	0	0
0	0	2	0	0	2	2	0	0	0	0	0	0	0	0	0	0	35	9124	0	0	0	0	0	0	0	0	0	0	0	0	0	0	0	0	0	0	0	0	0	0	0	0	0	0	0	0	0	0	0
0	0	2	0	0	20	12	0	0	0	0	0	0	0	0	0	0	246	17169	0	0	0	0	0	0	0	0	0	0	0	0	0	0	0	0	0	0	0	0	0	0	0	0	0	0	0	0	0	0	0
0	0	2	0	0	49	0	0	0	0	0	0	0	0	0	0	0	1	19069	0	0	0	0	0	0	0	0	0	0	0	0	0	0	0	0	0	0	0	0	0	0	4	0	0	0	0	0	0	0	0
9	0	3	0	0	108	60	0	0	0	0	0	0	0	0	0	0	887	2620	0	0	0	0	0	0	0	0	0	0	0	0	0	0	0	0	0	0	0	0	0	0	236	17	0	0	0	0	0	0	37
0	0	2	0	0	3	0	0	0	0	0	0	0	0	0	0	0	0	2444	0	0	0	0	0	0	0	0	0	0	0	0	0	0	0	0	0	0	0	0	0	0	0	0	0	0	0	0	0	0	0
0	0	1	0	0	70	0	0	0	0	0	0	0	0	0	1	0	0	428	0	0	0	0	0	0	0	0	0	0	0	0	0	0	0	0	0	0	0	0	0	0	0	0	0	0	0	0	0	0	0
0	0	3	0	0	19	0	0	0	0	0	2	0	0	0	0	0	1	28615	0	0	0	0	0	0	0	0	0	0	0	0	0	0	0	0	7	0	60	54	0	0	0	0	0	0	0	0	0	0	0
0	0	2	0	0	61	0	0	0	0	0	1	0	0	0	0	0	1	19683	0	0	0	0	0	0	0	0	0	0	0	0	0	0	0	0	5	0	5	25	0	0	0	0	0	0	0	0	0	0	0
0	0	3	0	0	9	3	0	0	0	0	0	0	0	0	0	0	0	638	0	0	0	0	0	0	0	0	0	0	0	0	0	0	0	0	0	0	0	0	0	0	231	0	0	0	0	0	0	0	34
0	0	1	0	0	45	0	0	0	0	0	7	0	0	0	0	0	0	2347	0	0	0	0	0	0	0	0	0	0	0	0	0	0	0	0	15	0	77	377	0	0	0	0	0	0	0	0	0	0	0
0	0	0	0	0	0	27	3	7	0	0	9	4	3	0	103	0	247	66	33	0	7	91	3	0	2	4	0	0	0	0	9	0	5	37	49	7	129	38	12	1	30	19	0	0	0	0	9	1	30
0	0	1	0	0	2	0	0	0	0	0	0	0	0	0	0	0	0	2949	0	0	0	0	0	0	0	0	0	0	0	0	0	0	0	0	0	0	0	0	0	0	0	0	0	0	1	0	0	0	0
0	0	0	0	0	0	0	0	0	0	0	0	0	0	0	0	0	0	0	0	0	0	0	0	0	0	0	0	0	0	0	0	0	0	0	0	0	0	0	0	0	0	0	0	0	0	0	0	0	0
0	0	1	0	0	0	0	0	0	0	0	0	0	0	0	0	0	0	1709	0	0	0	0	0	0	0	0	0	0	0	0	0	0	0	0	0	0	0	0	0	0	0	0	0	0	0	0	0	0	0
0	0	2	0	0	3	0	0	0	0	0	0	0	0	0	0	0	0	2316	0	0	0	0	0	0	0	0	0	0	0	0	0	0	0	0	0	0	0	0	0	0	0	0	0	0	0	0	0	0	0
0	0	2	0	0	20	0	0	0	0	0	0	0	0	0	0	0	3	5748	0	0	0	0	0	0	0	0	0	0	0	0	0	0	0	0	0	0	0	0	0	0	0	0	0	0	0	0	0	0	0
0	0	2	0	0	33	0	0	0	0	0	0	0	0	0	0	0	3	8178	0	0	0	0	0	0	0	0	0	0	0	0	0	0	0	0	0	0	0	0	0	0	0	0	0	0	0	0	0	0	0
0	0	1	0	0	0	14	0	0	0	0	0	0	0	0	0	0	20	3854	0	0	0	0	0	0	0	0	0	0	0	0	0	0	0	0	0	0	0	0	0	0	0	0	0	0	0	0	0	0	0
0	0	17	0	0	24	0	0	0	0	0	8	0	0	0	4	0	0	30588	0	0	0	0	0	0	0	0	0	0	0	0	0	0	0	0	97	0	1848	2	0	0	0	0	0	0	0	0	0	0	0
0	0	1	0	0	7	112	0	0	0	0	0	0	0	0	0	0	781	187	0	0	0	0	0	0	0	0	0	0	0	0	0	0	0	0	0	0	0	0	0	0	0	0	0	0	0	0	0	0	0
2	0	1	0	0	115	421	0	0	0	0	0	0	0	0	0	0	7716	4025	0	0	0	0	0	0	0	0	0	0	0	0	0	0	0	0	0	0	0	0	0	0	0	0	0	0	0	0	0	0	0
0	0	4	0	0	82	10	0	0	0	0	0	0	0	0	0	0	24	59167	0	0	0	0	0	0	0	0	0	0	0	0	0	0	0	0	0	0	0	0	0	0	0	0	0	0	0	0	0	0	0
0	0	1	0	0	3	0	0	0	0	0	0	0	0	0	0	0	0	3675	0	0	0	0	0	0	0	0	0	0	0	0	0	0	0	0	0	0	0	0	0	0	0	0	0	0	0	0	0	0	0
0	0	0	0	0	0	0	0	0	0	0	1	0	0	0	0	0	0	0	0	0	0	0	0	0	0	0	0	0	0	0	0	0	0	0	7	0	0	0	0	0	0	0	0	0	0	0	0	0	0
0	0	0	0	0	1	2	0	0	0	0	0	0	0	0	18	0	6	100	0	0	0	0	0	0	0	0	0	0	0	0	0	0	0	0	1	0	1	6	1	0	0	9	0	0	0	0	0	0	0
0	0	3	0	0	66	0	0	0	0	0	0	0	0	0	0	0	0	43683	0	0	0	0	0	0	0	0	0	0	0	0	0	0	0	0	0	0	0	0	0	0	0	0	0	0	0	0	0	0	0
0	0	1	0	0	1	2	0	0	0	0	0	0	0	0	0	0	0	3866	0	0	0	0	0	0	0	0	0	0	0	0	0	0	0	0	0	0	0	0	0	0	0	0	0	0	0	0	0	0	0
0	0	2	0	0	8	0	0	0	0	0	0	0	0	0	0	0	0	17047	0	0	0	0	0	0	0	0	0	0	0	0	0	0	0	0	0	0	0	1	0	0	0	0	0	0	0	0	0	0	0
0	0	1	0	0	59	8	0	0	0	0	0	0	0	0	0	0	164	8340	0	0	0	0	0	0	0	0	0	0	0	0	0	0	0	0	0	0	0	0	0	0	0	0	0	0	0	0	0	0	0
0	0	0	0	0	0	0	0	0	0	0	0	0	0	0	48	0	0	2	0	0	0	0	0	0	0	0	0	0	0	0	0	0	0	0	9	0	5	7	0	0	0	0	0	0	0	0	3	0	77
0	0	0	0	0	0	0	0	0	0	0	0	0	0	0	0	0	0	4	0	0	0	0	0	0	0	0	0	0	0	0	0	0	0	0	12	0	0	0	0	0	0	0	0	0	0	0	2	0	0
0	0	1	0	0	60	3	0	0	0	0	0	0	0	0	0	0	25	2905	0	0	0	0	0	0	0	0	0	0	0	0	0	0	0	0	0	0	0	0	0	0	0	0	0	0	0	0	0	0	0
0	0	1	0	0	8	0	0	0	0	0	0	0	0	0	0	0	0	17093	0	0	0	0	0	0	0	0	0	0	0	0	0	0	0	0	0	0	0	0	0	0	0	0	0	0	0	0	0	0	0
0	0	3	0	0	96	0	0	0	0	0	0	0	0	0	0	0	0	43683	0	0	0	0	0	0	0	0	0	0	0	0	0	0	0	0	0	0	0	0	0	0	0	0	0	0	0	0	0	0	0
0	0	0	0	0	0	0	0	0	0	0	1	0	0	0	0	0	0	0	0	0	0	0	0	0	0	0	0	0	0	0	0	0	0	0	7	0	0	7	0	0	0	0	0	0	0	0	0	0	0
0	0	3	0	0	38	0	0	0	0	0	0	0	0	0	0	0	0	28141	0	0	0	0	0	0	0	0	0	0	0	0	0	0	0	0	0	0	0	0	0	0	0	0	0	0	0	0	0	0	0
0	0	2	0	0	46	0	0	0	0	0	0	0	0	0	0	0	0	14997	0	0	0	0	0	0	0	0	0	0	0	0	0	0	0	0	0	0	0	0	0	0	0	0	0	0	0	0	0	0	0
0	0	0	0	0	0	0	0	0	0	0	0	0	0	0	5	0	0	8	0	0	0	0	0	0	0	0	0	0	0	0	0	0	0	0	0	0	0	0	2	0	0	0	0	0	0	0	0	0	0
0	0	5	0	0	49	1	0	0	0	0	0	0	0	0	0	0	0	12497	0	0	0	0	0	0	0	0	0	0	0	0	0	0	0	0	0	0	0	0	0	0	0	0	0	0	0	0	0	0	0
0	0	1	0	0	10	0	0	0	0	0	0	0	0	0	0	0	0	1709	0	0	0	0	0	0	0	0	0	0	0	0	0	0	0	0	0	0	0	0	0	0	0	0	0	0	0	0	0	0	0
0	0	4	0	0	2	42	1	0	0	0	0	0	0	0	0	0	209	3272	0	0	235	2	0	0	0	0	0	0	0	0	0	0	189	16	0	0	0	0	0	0	0	0	0	0	0	0	0	0	0
0	0	1	0	0	7	0	0	0	0	0	0	0	0	0	0	0	0	3675	0	0	0	0	0	0	0	0	0	0	0	0	0	0	0	0	0	0	0	0	0	0	0	0	0	0	0	0	0	0	0
0	0	3	0	0	60	12	0	0	0	0	3	0	0	0	0	0	35	3025	0	0	0	0	0	0	0	0	0	0	0	0	0	0	0	0	12	0	303	53	0	0	0	0	0	0	0	0	0	0	0
0	0	1	0	0	4	1	0	0	0	0	0	0	0	0	0	0	0	2761	0	0	0	0	0	0	0	0	0	0	0	0	0	0	0	0	0	0	0	0	0	0	0	0	0	0	0	0	0	0	0
0	0	3	0	0	9	0	0	0	0	0	0	0	0	0	0	0	0	27664	0	0	0	0	0	0	0	0	0	0	0	0	0	0	0	0	0	0	0	0	0	0	0	0	0	0	0	0	0	0	0
0	0	4	0	0	54	0	0	0	0	0	0	0	0	0	0	0	0	46437	0	0	0	0	0	0	0	0	0	0	0	0	0	0	0	0	0	0	0	0	0	0	0	0	0	0	0	0	0	0	0
0	0	0	0	0	0	0	0	0	0	0	0	0	0	0	14	0	4	79	29	0	174	0	0	0	3	0	5	0	40	0	2	0	6	0	0	0	0	0	0	0	0	0	0	0	0	0	0	0	0
0	0	1	0	0	1	0	0	0	0	0	0	0	0	0	0	0	1	10734	0	0	0	0	0	0	0	0	0	0	0	0	0	0	0	0	6	0	3	0	0	0	0	0	0	0	0	0	0	0	0
0	0	3	0	0	1	0	0	0	0	0	0	0	0	0	0	0	0	19112	0	0	0	0	0	0	0	0	0	0	0	0	0	0	0	0	0	0	1	0	0	0	0	0	0	0	0	0	0	0	0
0	0	0	0	0	0	0	0	0	0	0	0	0	0	0	0	0	0	173	0	0	0	0	0	0	0	0	0	0	0	0	0	0	0	0	0	0	0	0	0	0	0	0	0	0	0	0	0	0	0
1	0	1	0	0	62	26	0	0	0	0	0	0	0	0	0	0	442	2558	0	0	0	0	0	0	0	0	0	0	0	0	0	0	0	0	0	0	0	0	0	0	0	0	0	0	0	0	0	0	0
0	0	0	0	0	0	0	0	0	0	0	0	0	0	0	0	0	0	6	0	0	0	0	0	0	0	0	0	0	0	0	0	0	0	0	0	0	0	0	0	0	0	0	0	0	0	0	0	0	0
0	0	1	0	0	23	173	0	0	0	0	1	9	0	0	0	0	8803	6619	0	0	0	0	0	0	0	0	0	0	0	0	0	0	0	0	0	0	431	23	0	0	346	207	0	0	0	0	0	0	1
0	0	3	0	0	54	0	0	0	0	0	0	0	0	0	0	0	0	43683	0	0	0	0	0	0	0	0	0	0	0	0	0	0	0	0	0	0	0	0	0	0	0	0	0	0	0	0	0	0	0
0	0	1	0	0	42	44	25	156	21	0	1	0	0	0	0	0	316	3834	0	3	4407	569	0	0	0	0	0	2	678	46	0	2	676	316	6	0	205	61	0	0	0	0	0	0	1	11	0	0	0
0	0	1	0	0	6	0	0	0	0	0	1	0	0	0	0	0	0	4479	0	0	0	0	0	0	0	0	0	0	0	0	0	0	0	0	0	0	7	3	0	0	2	0	0	0	0	0	0	0	0
0	0	1	0	0	10	0	0	0	0	0	0	0	0	0	0	0	0	4250	0	0	0	0	0	0	0	0	0	0	0	0	0	0	0	0	0	0	0	0	0	0	0	0	0	0	0	0	0	0	0
0	0	0	0	0	0	0	0	0	0	0	0	0	0	0	0	0	1	10	0	0	0	0	0	0	0	0	0	0	0	0	0	0	0	0	0	0	0	0	0	0	0	0	0	0	0	0	0	0	0
0	0	1	0	0	9	8	0	0	0	0	0	0	0	0	0	0	164	8340	0	0	0	0	0	0	0	0	0	0	0	0	0	0	0	0	0	0	0	0	0	0	0	0	0	0	0	0	0	0	0
0	0	1	0	0	5	3	0	0	0	0	0	0	0	0	0	0	25	2801	0	0	0	0	0	0	0	0	0	0	0	0	0	0	0	0	0	0	0	0	0	0	0	0	0	0	0	0	0	0	0
0	0	2	0	0	18	0	0	0	0	0	5	0	0	0	0	0	16	18668	0	0	0	0	0	0	0	0	0	0	0	0	0	0	0	0	4	0	49	42	0	0	0	0	0	0	0	0	0	0	0
0	0	2	0	0	21	8	0	0	0	0	5	0	0	0	0	0	48	19070	0	0	0	0	0	0	0	0	0	0	0	0	0	0	0	0	4	0	49	50	0	0	0	0	0	0	0	0	0	0	0
0	0	1	0	0	0	1	0	0	0	0	0	0	0	0	0	0	0	2761	0	0	0	0	0	0	0	0	0	0	0	0	0	0	0	0	0	0	0	0	0	0	0	0	0	0	0	0	0	0	0
16	0	0	0	0	20	14	0	18	0	0	4	0	0	0	0	0	182	81	0	0	323	1202	0	0	0	0	0	0	0	0	0	0	0	0	15	0	11	144	0	0	0	0	0	0	0	0	0	0	0
0	0	2	0	0	37	0	0	0	0	0	0	0	0	0	0	0	0	19510	0	0	0	0	0	0	0	0	0	0	0	0	0	0	0	0	0	0	2	0	0	0	0	0	0	0	0	0	0	0	1
0	0	2	0	0	23	1	0	0	0	0	0	0	0	0	0	0	25	674	0	0	0	0	0	0	0	0	0	0	0	0	0	0	0	0	0	0	0	0	0	0	0	0	0	0	0	0	0	0	0
0	0	1	0	0	2	2	0	0	0	0	0	0	0	0	0	0	2	2365	0	0	0	0	0	0	0	0	0	0	0	0	0	0	0	0	0	0	0	0	0	0	0	0	0	0	0	0	0	0	0
0	0	1	0	0	109	0	0	0	0	0	0	0	0	0	0	0	0	3773	0	0	0	0	0	0	0	0	0	0	0	0	0	0	0	0	0	0	0	0	0	0	0	0	0	0	0	0	0	0	0
0	0	1	0	0	11	1	0	0	0	0	0	0	0	0	0	0	0	722	0	0	0	0	0	0	0	0	0	0	0	0	0	0	0	0	0	0	0	0	0	0	0	0	0	0	0	0	0	0	0
1	0	1	0	1	1	48	0	0	0	0	10	0	0	0	49	0	371	55	0	0	0	0	0	0	0	0	0	0	0	0	0	0	0	0	10	0	0	10	7	0	0	0	0	0	0	0	0	0	0
0	0	1	0	0	47	8	0	0	0	0	0	0	0	0	0	0	164	8340	0	0	0	0	0	0	0	0	0	0	0	0	0	0	0	0	0	0	0	0	0	0	0	0	0	0	0	0	0	0	0
0	0	3	0	0	4	0	0	0	0	0	0	0	0	0	3	0	0	3177	0	0	0	0	0	0	0	0	0	0	0	0	0	0	0	0	0	0	6	0	0	0	0	0	0	0	0	0	0	0	0
0	0	2	0	0	6	0	0	0	0	0	0	0	0	0	0	0	1	18720	0	0	0	0	0	0	0	0	0	0	0	0	0	0	0	0	1	0	6	0	0	0	0	0	0	0	0	0	0	0	0
0	0	1	0	0	39	0	0	0	0	0	3	0	0	0	0	0	3	8049	0	0	0	0	0	0	0	0	0	0	0	0	0	0	0	0	2	0	24	102	0	0	0	0	0	0	0	0	0	0	0
0	0	0	0	0	0	0	0	0	0	0	0	0	0	0	3	0	0	2	0	0	0	0	0	0	0	0	0	0	0	0	0	0	0	0	0	0	0	0	0	0	0	0	0	0	0	0	0	0	0
0	0	2	0	0	5	7	0	0	0	0	0	0	0	0	0	0	22	39492	0	0	0	0	0	0	0	0	0	0	0	0	0	0	0	0	0	0	0	0	0	0	0	0	0	0	0	0	0	0	0
0	0	0	0	0	33	0	0	0	0	0	0	0	0	0	0	0	0	0	0	0	1432	0	0	0	0	0	3	0	654	0	2	0	21	0	0	0	0	0	0	0	0	22	0	0	0	0	0	0	0
0	0	18	0	0	130	9	0	0	0	0	29	0	0	0	0	0	9	41712	0	0	0	0	0	0	0	0	0	0	0	0	0	0	0	0	108	0	7869	325	0	0	0	0	0	0	0	0	0	0	0
0	0	3	0	0	26	0	0	0	0	0	0	0	0	0	0	0	0	8671	0	0	0	0	0	0	0	0	0	0	0	0	0	0	0	0	0	0	0	0	0	0	0	0	0	0	0	0	0	0	0
0	0	1	0	0	33	2	0	0	0	0	0	0	0	0	0	0	24	538	0	0	0	0	0	0	0	0	0	0	0	0	0	0	0	0	0	0	0	0	0	0	0	0	0	0	0	0	0	0	0
[truncated: 41,159 more rows]
[truncated: 1 more columns]
