# Supplementary material for: Predicting drug target interactions using meta-path-based semantic network analysis
Source: BMC Bioinformatics. 2016 Apr 12;17:160. doi: 10.1186/s12859-016-1005-x (PMC4830032; doi:10.1186/s12859-016-1005-x)
Supplement: Additional file 4: — (metapath_commuting_matrix.zip): it contains the calculated commuting matrix for internal and external validating. The internal test set was used by SLAP in the original publication; the external test set was prepared in the present study and intended to examine the ability to predict evolving network topologies. (ZIP 27340 kb) [file 12859_2016_1005_MOESM4_ESM.zip › metapath_commuting_matrix/external_testset_matrix/external_testset_pos_randomwalk.csv]

0	0	0	0	0	0	0	0	0	0	0	0	0	0	0	5.0478e-06	0	0	0	0	0	0	0	0	0	0	0	0	0	0	0	0	0	0	0	5.20131e-05	0	0	0	0	0	0	0	0	0	0	0	0	0	0
0	0	0.0229885	0	0	19	0	0	0	0	0	0	0	0	0	0	0	5.60824e-07	0.0475127	0	0	0	0	0	0	0	0	0	0	0	0	0	0	0	0	0	0	0	0	0	0	4	0	0	0	0	0	0	0	0
0	0	0.0149254	0	0	132	0.000644745	0	0	0	0	0	0	0	0	0	0	0.00180683	0.0148912	0	0	0	0	0	0	0	0	0	0	0	0	0	0	0	0	0	0	0	0	0	0	0	0	0	0	0	0	0	0	0
0	0	0.00813008	0	0	41	0	0	0	0	0	0	0	0	0	0	0	0	0.00265769	0	0	0	0	0	0	0	0	0	0	0	0	0	0	0	0	0	0	0	0	0	0	0	0	0	0	0	0	0	0	0
0	0	0.0714286	0	0	70	0	0	0	0	0	0	0	0	0	0	0	6.47333e-06	0.053292	0	0	0	0	0	0	0	0	0	0	0	0	0	0	0	0	0.000113596	0	0.000409782	28	0	0	0	0	0	0	0	0	0	0	0
0	0	0.00225989	0	0	144	0.000924784	0	0	0	0	0	0.00125	0	0	9.17417e-05	0	0.00173819	0.00223823	0	0	0	0	0	0	0	0	0	0	0	0	0	0	0	0	0.000130871	0	0.000945308	150	0.000675979	0	269	75	0	0	0	0	0	0	0
0	0	0.0045045	0	0	1	0	0	0	0	0	0	0	0	0	0	0	0	0.00453629	0	0	0	0	0	0	0	0	0	0	0	0	0	0	0	0	0	0	0	0	0	0	0	0	0	0	0	0	0	0	0
0	0	0.00476948	0	0	47	0	0	0	0	0	0	0	0	0	0	0	0	0.00460841	0	0	0	0	0	0	0	0	0	0	0	0	0	0	0	0	0	0	0	0	0	0	0	0	0	0	0	0	0	0	0
0	0	0.0175439	0	0	24	0.000228102	0	0	0	0	0	0	0	0	0	0	2.79498e-05	0.0172723	0	0	0	0	0	0	0	0	0	0	0	0	0	0	0	0	0	0	0	0	0	0	0	0	0	0	0	0	0	0	0
0	0	0.0027248	0	0	8	0	0	0	0	0	0	0	0	0	0	0	0	0.00127222	0	0	0	0	0	0	0	0	0	0	0	0	0	0	0	0	0	0	0	0	0	0	0	0	0	0	0	0	0	0	0
0	0	0	0	0	0	0.000297796	0	0	0	0	0	0	0	0	3.01459e-06	0	0	0.000107528	0	0	0	0	0	0	0	0	0	0	0	0	0	0	0	0	0	0	9.09419e-05	0	0	0	0	0	0	0	0	0	0	0	0.00740741
0	0	0	0	0	0	0	0	0	0	0	0	0	0	0	2.48887e-06	0	0	0	0	0	0	0	0	0	0	0	0	0	0	0	0	0	0	0	2.60066e-05	0	0	0	0	0	0	0	0	0	0	0	0	0	0
0.0232558	0	0.0046195	0	0.00540054	0.00418666	0.0247342	0.0108893	0	0.00578035	0.00854701	0.000914849	0.00334347	0.000996016	0	0.00327792	0	0.019938	0.00392265	0	0	0	0	0.00297619	0	0.00193421	0.0163021	0.000488759	0	0.00354961	0.00198413	0.00288101	0	0.00264978	0.00700077	0.000436742	0.000689417	0.00168816	0.00104598	0.00137457	0.00118343	0.00310638	0.00284869	0	0	0	0	0.000277913	0	0.000493093
0	0	0	0	0	0	0	0	0	0	0	0	0	0	0	0	0	0	2.13767e-05	0	0	0	0	0	0	0	0	0	0	0	0	0	0	0	0	0	0	0	0	0	0	0	0	0	0	0	0	0	0	0
0	0	0.0714286	0	0	29	0	0	0	0	0	0.00260514	0	0	0	0	0	2.8497e-05	0.0558173	0	0	0	0	0	0	0	0	0	0	0	0	0	0	0	0	0.00042086	0	0.00353931	73	0	0	0	0	0	0	0	0	0	0	0
0.0545455	0	0	0	0	0.0034642	0.00191849	0	0	0	0	0.000570776	0	0	0	0	0.0050885	0.00236425	0.000214697	0	0	0	0	0	0	0	0	0	0	0	0	0	0	0	0	0	0	0.000153933	0.00107892	0	0	0	0	0	0	0	0	0	0	0
0	0	0.0714286	0	0	63	0	0	0	0	0	0.0026137	0	0	0	0	0	2.93801e-05	0.0607367	0	0	0	0	0	0	0	0	0	0	0	0	0	0	0	0	0.000458821	0	0.00354638	157	0	0	0	0	0	0	0	0	0	0	0
0.875	0	0.111111	0	0	1	0.000956023	0	0	0	0	0	0	0	0	0	0	0.00986591	0.0930428	0	0	0	0	0	0	0	0	0	0	0	0	0	0	0	0	0	0	0	0	0	0	0	0	0	0	0	0	0	0	0
0	0	0.00198402	0	0	0.00229997	0	0	0	0	0	0.000325466	0	0	0	0	0	0	0.000941614	0	0	0	0	0	0	0.00112528	0	0	0	0.000314153	0	0	0	0.000352494	0	6.18114e-05	0.0020284	0.000681205	8.7257e-06	0	0	0	0	0	0	0	0	0	0	0
0	0	0.00234687	0	0	0.00231699	0	0	0	0	0	0.000364934	0	0	0	0	0	0	0.00215396	0	0	0	0	0	0	0	0	0	0	0	0	0	0	0	0	0.000116456	0	0.00088566	0.000465369	0	0	0	0	0	0	0	0	0	0	0
0	0	0	0	0	0	0	0	0	0	0	0	0	0	0	0	0	0	0.000140725	0	0	0	0	0	0	0	0	0	0	0	0	0	0	0	0	0	0	0	0	0	0	0	0	0	0	0	0	0	0	0
0	0	0.0166667	0	0	3	0	0	0	0	0	0	0	0	0	0	0	0	0.0138282	0	0	0	0	0	0	0	0	0	0	0	0	0	0	0	0	0	0	0	0	0	0	0	0	0	0	0	0	0	0	0
0	0	0.00411523	0	0	0	0.00208817	0	0	0	0	0	0.00343643	0	0	0.000126007	0	0.00222671	0.000702891	0	0	0	0	0	0	0	0	0	0	0	0	0	0	0	0	0.000164963	0	0.00159635	0	0.0021645	0	0.00304475	0	0	0	0	0	0	0	2.67622e-05
0	0	0	0	0	0	0	0	0	0	0	0	0	0	0	0	0	2.3644e-05	2.16938e-06	0	0	0	0	0	0	0	0	0	0	0	0	0	0	0	0	3.90099e-05	0	0.000428082	0	0	0	0	0	0	0	0	0	0	0	0
0	0	0.00224719	0	0	0.00224075	0	0	0	0	0	0.000543036	0	0	0	0	0	0	0.00223965	0	0	0	0	0	0	0	0	0	0	0	0	0	0	0	0	1.91934e-05	0	6.80589e-05	0.00021408	0	0	0	0	0	0	0	0	0	0	0
0	0	0.0714286	0	0	63	0	0	0	0	0	0	0	0	0	0	0	0	0.0532621	0	0	0	0	0	0	0	0	0	0	0	0	0	0	0	0	0	0	0	0	0	0	0	0	0	0	0	0	0	0	0
0	0	0.00224215	0	0	34	0	0	0	0	0	0	0	0	0	0	0	0	0.00226974	0	0	0	0	0	0	0	0	0	0	0	0	0	0	0	0	0	0	0	0	0	0	0	0	0	0	0	0	0	0	0
0	0	0.0714286	0	0	0.00299521	0	0	0	0	0	0	0	0	0	0	0	0	0.0558173	0	0	0	0	0	0	0	0	0	0	0	0	0	0	0	0	0	0	0	1.1961e-05	0	0	0	0	0	0	0	0	0	0	0
0	0	0	0	0	0	0	0	0	0	0	0.000570288	0	0	0	5.38331e-06	0	0	0	0	0	0	0	0	0	0	0	0	0	0	0	0	0	0	0	0.000265997	0	0.000178752	0	0	0	0	0	0	0	0	0	0.00010248	0	0
0	0	0	0	0	0	0	0	0	0	0	9.69556e-05	0	0	0	0	0	0	0	0	0	0	0	0	0	0	0	0	0	0	0	0	0	0	0	8.27202e-05	0	0	0.000180988	0	0	0	0	0	0	0	0	0	0	0
0	0	0	0	0	0	0	0	0	0	0	0.000285714	0	0	0	0	0	0	0	0	0	0	0	0	0	0	0	0	0	0	0	0	0	0	0	9.1023e-05	0	0	0	0	0	0	0	0	0	0	0	0	0	0
0	0	0	0	0	0	0.000796813	0	0	0	0	0.000817829	0	0	0	0	0	7.85146e-06	0.00040466	0	0	0	0	0	0	0	0	0	0	0	0	0	0	0	0	0.000707122	0	0.00101728	0.00180099	0	0	0	0	0	0	0	0	0	0	0
0	0	0.0175439	0	0	17	0.000108342	0	0	0	0	0	0	0	0	0	0	0	0.0172157	0	0	0	0	0	0	0	0	0	0	0	0	0	0	0	0	0	0	0	0	0	0	0	0	0	0	0	0	0	0	0
0	0	0.0714286	0	0	16	0	0	0	0	0	0	0	0	0	0	0	0	0.0532621	0	0	0	0	0	0	0	0	0	0	0	0	0	0	0	0	0	0	0	1	0	0	0	0	0	0	0	0	0	0	0
0	0	0	0	0	0	0	0	0	0	0	0	0	0	0	0	0	0	0.000141524	0	0	0	0	0	0	0	0	0	0	0	0	0	0	0	0	0	0	0	0	0	0	0	0	0	0	0	0	0	0	0
0	0	0	0	0	0	0	0	0	0	0	0	0	0	0	0	0	0	1.93235e-07	0	0	0	0	0	0	0	0	0	0	0	0	0	0	0	0	0	0	0	0	0	0	0	0	0	0	0	0	0	0	0
0	0	0	0	0	0	0	0	0	0	0	0	0	0	0	1.75422e-06	0	0	0.000179213	0	0	0	0	0	0	0	0	0	0	0	0	0	0	0	0	0	0	0	0	0	0	0	0	0	0	0	0	0	0	0
0	0	0.00448431	0	0	109	0	0	0	0	0	0	0	0	0	0	0	0	0.0044777	0	0	0	0	0	0	0	0	0	0	0	0	0	0	0	0	0	0	0	0	0	0	0	0	0	0	0	0	0	0	0
0	0	0.0638298	0	0	0.010453	0	0	0	0	0	0	0	0	0	0	0	0	0.0598654	0	0	0	0	0	0	0	0	0	0	0	0	0	0	0	0	0	0	0	0	0	0	0	0	0	0	0	0	0	0	0
0	0	0.0714286	0	0	26	0	0	0	0	0	0	0	0	0	0	0	0	0.0532621	0	0	0	0	0	0	0	0	0	0	0	0	0	0	0	0	0	0	0	0	0	0	0	0	0	0	0	0	0	0	0
0	0	0.00472813	0	0	12	0.000158324	0	0	0	0	0	0	0	0	0	0	2.0109e-05	0.00465323	0	0	0	0	0	0	0	0	0	0	0	0	0	0	0	0	0	0	0	0	0	0	0	0	0	0	0	0	0	0	0
0	0	0.00448431	0	0	21	0	0	0	0	0	0	0	0	0	0	0	0	0.00445265	0	0	0	0	0	0	0	0	0	0	0	0	0	0	0	0	0	0	0	0	0	0	0	0	0	0	0	0	0	0	0
0	0	0.0555556	0	0	0.00174825	0	0	0	0	0	0	0	0	0	0	0	0	0.0864835	0	0	0	0	0	0	0	0	0	0	0	0	0	0	0	0	0	0	0	0	0	0	0	0	0	0	0	0	0	0	0
0	0	0.00465116	0	0	18	0	0	0	0	0	0	0	0	0	0	0	0.000166974	0.00464586	0	0	0	0	0	0	0	0	0	0	0	0	0	0	0	0	0	0	0	0	0	0	0	0	0	0	0	0	0	0	0
0	0	0	0	0	0	0	0	0	0	0	0	0	0	0	0	0	0	0	0	0	0	0	0	0	0	0	0	0	0	0	0	0	0	0	0.000577307	0	0	1.49187e-05	0.000540979	0	0	0	0	0	0	0	0	0	0
0	0	0.00465839	0	0	24	0.000297575	0	0	0	0	0	0	0	0	0	0	0.000246853	0.00464789	0	0	0	0	0	0	0	0	0	0	0	0	0	0	0	0	0	0	0	0	0	0	0	0	0	0	0	0	0	0	0
0	0	0.00448431	0	0	17	0	0	0	0	0	0	0	0	0	0	0	0	0.00445265	0	0	0	0	0	0	0	0	0	0	0	0	0	0	0	0	0	0	0	0	0	0	0	0	0	0	0	0	0	0	0
0	0	0.0454545	0	0	10	0.00855263	0	0	0	0	0	0	0	0	0	0	0.0115662	0.0443034	0	0	0	0	0	0	0	0	0	0	0	0	0	0	0	0	0	0	0	0	0	0	0	0	0	0	0	0	0	0	0
0	0	0.0046729	0	0	4	0.00649351	0	0	0	0	0	0	0	0	0	0	0.00137785	0.00460591	0	0	0	0	0	0	0	0	0	0	0	0	0	0	0	0	0	0	0	0	0	0	0	0	0	0	0	0	0	0	0
0	0	0.00502513	0	0	14	0.0711744	0	0	0	0	0.0123153	0	0	0	0	0	0.0531	0.00471375	0	0	0	0	0	0	0	0	0	0	0	0	0	0	0	0	0	0	0.00109106	70	0	0	0	0	0	0	0	0	0	0	2
0	0	0.0909091	0	0	32	0.102222	0	0	0	0	0.00527578	0.0153846	0	0	0	0	0.0521294	0.0848045	0	0	0	0	0	0	0	0	0	0	0	0	0	0	0	0	0.000388769	0	0.00413392	176	0.000115874	0	22	64	0	0	0	0	0	0	0
0	0	0	0	0	0	0	0	0	0	0	0	0	0	0	0	0	0	5.50014e-07	0	0	0	0	0	0	0	0	0	0	0	0	0	0	0	0	8.1687e-05	0	0	0	0.000255558	0	0	0	0	0	0	0	0	0	0
0	0	0.015544	0	0	141	0.00054252	0	0	0	0	0	0	0	0	0	0	0.00138029	0.0155251	0	0	0	0	0	0	0	0	0	0	0	0	0	0	0	0	0	0	0	0	0	0	0	0	0	0	0	0	0	0	0
0	0	0.0163934	0	0	4	0	0	0	0	0	0	0	0	0	0	0	0	0.0156937	0	0	0	0	0	0	0	0	0	0	0	0	0	0	0	0	0	0	0	0	0	0	0	0	0	0	0	0	0	0	0
0	0	0.00632911	0	0	4	0.00393701	0	0	0	0	0	0	0	0	0	0	0	0.00626736	0	0	0	0	0	0	0	0	0	0	0	0	0	0	0	0	0	0	0	0	0	0	85	0	0	0	0	0	0	0	0
0	0	0.105263	0	0	0	0	0	0	0	0	0	0	0	0	0	0	0	0.101173	0	0	0	0	0	0	0	0	0	0	0	0	0	0	0	0	0	0	0	0	0	0	0	0	0	0	0	0	0	0	0
0	0	0.00492611	0	0	19	0	0	0	0	0	0	0	0	0	0	0	0	0.00489134	0	0	0	0	0	0	0	0	0	0	0	0	0	0	0	0	0	0	0	0	0	0	0	0	1	0	1	0	0	0	0
0	0	0	0	0	0	0	0	0	0	0	0.000540833	0	0	0	0	0	0	5.08094e-06	0	0	0	0	0	0	0	0	0	0	0	0	0	0	0	0	0.000309022	0	0	4	0	0	0	0	0	0	0	0	0	0	0
0	0	0	0	0	0	0	0	0	0	0	0	0	0	0	0	0	0	0	0	0	0	0	0	0	0	0	0	0	0	0	0	0	0	0	0	0	0.000178696	0	0	0	0	0	0	0	0	0	0	0	0
0	0	0.0175439	0	0	51	0.000197006	0	0	0	0	0	0	0	0	0	0	3.26843e-05	0.0171752	0	0	0	0	0	0	0	0	0	0	0	0	0	0	0	0	0	0	0	0	0	0	0	0	0	0	0	0	0	0	0
0	0	0.00469484	0	0	69	0	0	0	0	0	0	0	0	0	0	0	0	0.00465716	0	0	0	0	0	0	0	0	0	0	0	0	0	0	0	0	0	0	0	0	0	0	0	0	0	0	0	0	0	0	0
0	0	0.0714286	0	0	56	0	0	0	0	0	0	0	0	0	0	0	0	0.0532621	0	0	0	0	0	0	0	0	0	0	0	0	0	0	0	0	0	0	0	0	0	0	0	0	0	0	0	0	0	0	0
0	0	0.00492611	0	0	8	0	0	0	0	0	0	0	0	0	0	0	0	0.00472723	0	0	0	0	0	0	0	0	0	0	0	0	0	0	0	0	0	0	0	0	0	0	0	0	0	0	1	0	0	0	0
0.0526316	0	0.0909091	0	0	15	0.0194376	0	0	0	0	0.00504032	0.0153846	0	0	0	0	0.075557	0.0864848	0	0	0	0	0	0	0	0	0	0	0	0	0	0	0	0	0.000681083	0	0.0047029	82	0.00110193	0	22	20	0	0	0	0	0	0	0
0	0	0.00353357	0	0	3	0	0	0	0	0	0	0	0	0	0	0	0	0.00313383	0	0	0	0	0	0	0	0	0	0	0	0	0	0	0	0	0	0	0	0	0	0	0	0	0	0	0	0	0	0	0
0	0	0.0714286	0	0	24	0	0	0	0	0	0.000372162	0	0	0	0	0	4.40374e-06	0.0558459	0	0	0	0	0	0	0	0	0	0	0	0	0	0	0	0	0.000315645	0	0.000382628	5	0	0	0	0	0	0	0	0	0	0	0
0	0	0	0	0	0	0	0	0	0	0	0	0	0	0	0	0	0	9.94134e-05	0	0	0	0	0	0	0	0	0	0	0	0	0	0	0	0	0	0	0	0	0	0	0	0	0	0	0	0	0	0	0
0	0	0.0714286	0	0	45	0	0	0	0	0	0.00260514	0	0	0	0	0	2.8497e-05	0.0558173	0	0	0	0	0	0	0	0	0	0	0	0	0	0	0	0	0.00042086	0	0.00353931	108	0	0	0	0	0	0	0	0	0	0	0
0	0	0.0142857	0	0	1	0.000855798	0	0	0	0	0	0	0	0	0	0	0.00216998	0.0148122	0	0	0	0	0	0	0	0	0	0	0	0	0	0	0	0	0	0	0	0	0	0	0	0	0	0	0	0	0	0	0
0	0	0	0	0	1	0	0	0	0	0	0	0	0	0	0	0	0	0.000399201	0	0	0	0	0	0	0	0	0	0	0	0	0	0	0	0	0	0	0	0	0	0	0	0	0	0	0	0	0	0	0
0.311741	0	0.5	0	0	56	0.191203	0	0	0	0	0	0	0	0	0	0	0.228799	0.37131	0	0	0	0	0	0	0	0	0	0	0	0	0	0	0	0	0	0	0	20	0	0	0	3	0	0	0	0	0	0	0
0	0	0.0142857	0	0	52	0.000855798	0	0	0	0	0	0	0	0	0	0	0.00216998	0.0148122	0	0	0	0	0	0	0	0	0	0	0	0	0	0	0	0	0	0	0	0	0	0	0	0	0	0	0	0	0	0	0
0	0	0.00461894	0	0	6	0.000207275	0	0	0	0	0	0	0	0	0	0	0.000192589	0.00463759	0	0	0	0	0	0	0	0	0	0	0	0	0	0	0	0	0	0	0	0	0	0	0	0	0	0	0	0	0	0	0
0	0	0.0175439	0	0	2	0	0	0	0	0	0	0	0	0	0	0	0	0.0173356	0	0	0	0	0	0	0	0	0	0	0	0	0	0	0	0	0	0	0	0	0	0	0	0	0	0	0	0	0	0	0
0	0	0.00615385	0	0	29	0.00421053	0	0	0	0	0	0	0	0	0.000285713	0	0	0.00624555	0	0	0	0	0	0	0	0	0	0	0	0	0	0	0	0	0	0	0	0	0	0	161	0	0	0	0	0	0	0	92
0	0	0.0714286	0	0	2	0	0	0	0	0	0	0	0	0	0	0	0	0.0693112	0	0	0	0	0	0	0	0	0	0	0	0	0	0	0	0	0	0	0	0	0	0	0	0	0	0	0	0	0	0	0
0	0	0	0	0	0	0	0	0	0	0	0	0	0	0	0	0	0	3.36998e-05	0	0	0	0	0	0	0	0	0	0	0	0	0	0	0	0	2.83538e-05	0	0	0	0	0	0	0	0	0	0	0	0	0	2
0	0	0.00497512	0	0	18	0.0104429	0	0	0	0	0.000984252	0.00156495	0	0	0	0	0.000499763	0.00486744	0	0	0	0	0	0	0	0	0	0	0	0	0	0	0	0	0	0	0.00121367	18	0	0	133	18	0	0	0	0	0	0	0
0	0	0	0	0	0	0	0	0	0	0	9.29887e-05	0	0	0	0	0	0	0	0	0	0	0	0	0	0	0	0	0	0	0	0	0	0	0	6.69299e-05	0	4.41161e-05	0	0	0	0	0	0	0	0	0	0	0	0
0	0	0.00261552	0	0	0.00229621	0.00535631	0	0	0	0	0	0	0	0	8.49147e-06	0	0.00584775	0.00218862	0	0	0	0	0	0	0	0	0	0	0	0	0	0	0	0	6.12649e-05	0	0.000710451	8.18777e-05	0	0	0	0	0	0	0	0	0	0	0
0	0	0.0229885	0	0	42	3.00797e-05	0	0	0	0	0.00219298	0	0	0	0	0	5.66828e-05	0.0475115	0	0	0	0	0	0	0	0	0	0	0	0	0	0	0	0	0.00045439	0	0.0012349	104	0	0	0	0	0	0	0	0	0	0	0
0	0	0.0625	0	0	0	0	0	0	0	0	0	0	0	0	0	0	0	0.0604499	0	0	0	0	0	0	0	0	0	0	0	0	0	0	0	0	0	0	0	0	0	0	0	0	0	0	0	0	0	0	0
0	0	0.0164609	0	0	106	0	0	0	0	0	0	0	0	0	0	0	0	0.0148495	0	0	0	0	0	0	0	0	0	0	0	0	0	0	0	0	0	0	0	0	0	0	0	0	0	0	0	0	0	0	0
0	0	0	0	0	0.108108	0	0	0	0	0	0	0	0	0	0	0	0	0	0	0	0	0	0	0	0.0027044	0	0	0	0	0	0	0	0.00498626	0	0	0	0	0	0	0	0	0	0	0	0	0	0	0	0
0	0	0	0	0	0	0	0	0	0	0	0	0	0	0	0	0	0.000719058	0	0	0	0	0	0	0	0	0	0	0	0	0	0	0	0	0	0	0	0.000201083	0	0	0	0	0	0	0	0	0	0	0	0.000776998
0	0	0.00445765	0	0	637	0	0	0	0	0	0	0	0	0	0	0	0	0.00443739	0	0	0	0	0	0	0	0	0	0	0	0	0	0	0	0	0	0	0	0	0	0	0	0	0	0	0	0	0	0	0
0	0	0	0	0	0	0.000297796	0	0	0	0	0	0	0	0	0	0	0	3.55925e-06	0	0	0	0	0	0	0	0	0	0	0	0	0	0	0	0	0.000183201	0	0	0	0	0	0	0	0	0	0	0	0	0	0
0	0	0.0714286	0	0	1	0	0	0	0	0	0	0	0	0	0	0	0	0.0693112	0	0	0	0	0	0	0	0	0	0	0	0	0	0	0	0	0	0	0	0	0	0	0	0	0	0	0	0	0	0	0
0	0	0.00505051	0	0	9	0.00297177	0	0	0	0	0	0	0	0	0	0	0.00307194	0.00491786	0	0	0	0	0	0	0	0	0	0	0	0	0	0	0	0	0	0	0	0	0	0	0	0	0	0	0	0	0	0	0
0	0.0153846	0.0909091	0	1	5	0.0181275	0	0	0	0	0.0038188	0	0.00746269	0	0.00358508	0	0.03332	0.0861059	0	0	0	0	0	0	0	0	0	0	0	0	0	0	0	0	0.000277183	0	0.00353942	24	0	0	0	0	0	0	0	0	2	0	5
0	0	0.0625	0	0	69	0	0	0	0	0	0	0	0	0	0	0	0	0.0607451	0	0	0	0	0	0	0	0	0	0	0	0	0	0	0	0	0	0	0	0	0	0	0	0	0	0	0	0	0	0	0
0	0	0.00240674	0	0	9	0.00295864	0	0	0	0	0	0	0	0	0	0	0.000757195	0.00239151	0	0	0	0	0	0	0	0	0	0	0	0	0	0	0	0	2.89448e-05	0	0.000667369	0	0	0	0	0	0	0	0	0	0	0	0
0	0	0.00236276	0	0	0.00223958	1.1526e-05	0	0	0	0	0	0	0	0	6.30131e-06	0	0	0.00231625	0	0	0	0	0	0	0	0	0	0	0.000366486	0	0	0	0.00027245	0	0	0	0	0	0	0	0	0	0	0	0	0	0	0	0
0	0	0.0909091	0	0	13	0	0	0	0	0	0.00633357	0	0	0	0	0	0	0.0870608	0	0	0	0	0	0	0	0	0	0	0	0	0	0	0	0	0	0	0.00451637	117	0	0	0	0	0	0	0	0	0	0	0
0	0	0	0	0	0	0	0	0	0	0	0	0	0	0	0	0	0	0	0	0	0	0	0	0	0	0	0	0	0	0	0	0	0	0	0	0	0	0	0	0	0	0	0	0	0	0	0	0	0
0	0	0.00534759	0	0	0	0.000837521	0	0	0	0	0	0	0	0	0	0	0.00399055	0.00588519	0	0	0	0	0	0	0	0	0	0	0	0	0	0	0	0	0	0	0	0	0	0	89	0	0	0	0	0	0	0	25
0	0	0.0714286	0	0	47	0	0	0	0	0	0.00260514	0	0	0	0	0	2.8497e-05	0.0558173	0	0	0	0	0	0	0	0	0	0	0	0	0	0	0	0	0.00042086	0	0.00353931	109	0	0	0	0	0	0	0	0	0	0	0
0	0	0.0175439	0	0	32	0	0	0	0	0	0	0	0	0	0	0	0	0.0174396	0	0	0	0	0	0	0	0	0	0	0	0	0	0	0	0	0	0	0	0	0	0	0	0	0	0	0	0	0	0	0
0	0	0.5	0	0	7	0	0	0	0	0	0	0	0	0	0	0	0	0.5	0	0	0	0	0	0	0	0	0	0	0	0	0	0	0	0	0	0	0	0	0	0	0	0	0	0	0	0	0	0	0
0	0	0	0	0	0	0.0190743	0	0	0	0	0	0	0	0	3.51657e-06	0	0.0196399	0.0012499	0	0	0	0	0	0	0	0	0	0	0	0	0	0	0	0	0.000168578	0	0.0016923	0	0	0	0	0	0	0	0	0	0	0	1
0	0	0.0119048	0	0	33	0	0	0	0	0	0	0	0	0	0	0	0	0.0402214	0	0	0	0	0	0	0	0	0	0	0	0	0	0	0	0	0	0	1.17328e-05	0	0	0	0	0	0	0	0	0	0	0	1
0	0	0.0454545	0	0	3	0	0	0	0	0	0	0	0	0	0	0	0	0.0388264	0	0	0	0	0	0	0	0	0	0	0	0	0	0	0	0	0	0	0	0	0	0	0	0	0	0	0	0	0	0	0
0	0	0.111111	0	0	12	0	0	0	0	0	0	0	0	0	0	0	0	0.103279	0	0	0	0	0	0	0	0	0	0	0	0	0	0	0	0	0	0	0	0	0	0	0	0	0	0	0	0	0	0	0
0	0	0.00454545	0	0	40	0	0	0	0	0	0	0	0	0	0	0	0	0.00453809	0	0	0	0	0	0	0	0	0	0	0	0	0	0	0	0	0	0	0	0	0	0	0	0	0	0	0	0	0	0	0
0	0	0.0909091	0	0	53	0	0	0	0	0	0.00420168	0.00943396	0	0	0	0	0	0.0904406	0	0	0	0	0	0	0	0	0	0	0	0	0	0	0	0	0	0	0.00214549	132	0	0	5	51	0	0	0	0	0	0	0
0	0	0.0714286	0	0	36	0	0	0	0	0	0.00459559	0	0	0	0	0	2.49906e-05	0.0532621	0	0	0	0	0	0	0	0	0	0	0	0	0	0	0	0	0.000454385	0	0.00334655	90	0	0	0	0	0	0	0	0	0	0	0
0	0	0.00238521	0	0	131	0	0	0	0	0	0	0	0	0	0	0	0	0.00238701	0	0	0	0	0	0	0	0	0	0	0	0	0	0	0	0	2.80228e-05	0	1.23918e-05	0	0	0	0	0	0	0	0	0	10	0	32
0	0	0.166667	0	0	1	0	0	0	0	0	0	0	0	0	1.20355e-05	0	0	0.114462	0	0	0	0	0	0	0	0	0	0	0	0	0	0	0	0	0	0	0	0	0	0	7	0	0	0	0	0	0	0	0
0	0	0.0375	0	0	41	2.37164e-05	0	0	0	0	0	0	0	0	0	0	0	0.03727	0	0	0	0	0	0	0	0	0	0	0	0	0	0	0	0	0	0	8.08954e-06	0	0	0	0	0	0	0	0	0	0	0	0
0	0	0.00605144	0	0	0	0	0	0	0	0	0	0	0	0	0	0	0	0.00600939	0	0	0	0	0	0	0	0	0	0	0	0	0	0	0	0	0	0	0	0	0	0	0	0	0	0	0	0	0	0	13
0	0	0.153846	0	0	15	0.0488496	0	0	0	0	0	0	0	0	0	0	0.0670698	0.125975	0	0	0	0	0	0	0	0	0	0	0	0	0	0	0	0	0	0	0	0	0	0	0	0	0	0	0	0	0	0	0
0	0	0.111111	0	0	59	0.000270015	0	0	0	0	0	0	0	0	0	0	0.000912028	0.102235	0	0	0	0	0	0	0	0	0	0	0	0	0	0	0	0	0	0	0	0	0	0	0	0	0	0	0	0	0	0	0
0	0	0.142857	0	0	33	0	0	0	0	0	0	0	0	0	0	0	0	0.107085	0	0	0	0	0	0	0	0	0	0	0	0	0	0	0	0	0	0	0	0	0	0	0	0	0	0	0	0	0	0	0
0.125	0	0	0	0	0.00187793	0.00214286	0	0	0	0	0.000422922	0	0	0	8.02946e-05	0	0.0024482	0.000293929	0	0	0	0	0	0	0	0	0	0	0	0	0	0	0	0	0.000446791	0	0.000333062	0.00195454	0.000105163	0	0.000542476	0.00137883	0	0	0	0	0.000286164	0	0.00103491
0	0	0.00492611	0	0	9	0	0	0	0	0	0	0	0	0	0	0	0	0.00489134	0	0	0	0	0	0	0	0	0	0	0	0	0	0	0	0	0	0	0	0	0	0	0	0	1	0	1	0	0	0	0
0	0	0.0022779	0	0	15	0	0	0	0	0	0.00212766	0	0	0	0	0	0	0.00221527	0	0	0	0	0	0	0	0	0	0	0	0	0	0	0	0	0.000584796	0	2.70023e-05	15	0	0	2	0	0	0	0	0	0	0	0
0	0	0.00465839	0	0	25	0.000297575	0	0	0	0	0	0	0	0	0	0	0.000246853	0.00464789	0	0	0	0	0	0	0	0	0	0	0	0	0	0	0	0	0	0	0	0	0	0	0	0	0	0	0	0	0	0	0
0	0	0.00465116	0	0	2	0	0	0	0	0	0.000558659	0	0	0	0	0	7.25794e-06	0.0341747	0	0	0	0	0	0	0	0	0	0	0	0	0	0	0	0	0	0	0.000362272	2	0	0	0	0	0	0	0	0	0	0	0
0	0	0.0909091	0	0	55	0	0	0	0	0	0	0	0	0	0	0	0	0.0895038	0	0	0	0	0	0	0	0	0	0	0	0	0	0	0	0	0	0	0	0	0	0	0	0	0	0	0	0	0	0	0
0	0	0.117647	0	0	43	0	0	0	0	0	0	0	0	0	0	0	4.76937e-06	0.0954839	0	0	0	0	0	0	0	0	0	0	0	0	0	0	0	0	0	0	0	0	0	0	0	0	0	0	0	0	0	0	0
0	0	0.0909091	0	0	1	0	0	0	0	0	0.00213561	0.00701754	0	0	0	0	0	0.0897531	0	0	0	0	0	0	0	0	0	0	0	0	0	0	0	0	0	0	0.00229781	3	0	0	16	1	0	0	0	0	0	0	0
0	0	0.333333	0	0	10	0	0	0	0	0	0	0	0	0	0	0	0.0427791	0.317975	0	0	0	0	0	0	0	0	0	0	0	0	0	0	0	0	0	0	0	0	0	0	0	0	0	0	0	0	0	0	0
0	0	0.0175439	0	0	61	0.000154775	0	0	0	0	0	0	0	0	0	0	2.60378e-05	0.0172289	0	0	0	0	0	0	0	0	0	0	0	0	0	0	0	0	0	0	0	0	0	0	0	0	0	0	0	0	0	0	0
0	0	0.0714286	0	0	36	0	0	0	0	0	0	0	0	0	0	0	0	0.0558173	0	0	0	0	0	0	0	0	0	0	0	0	0	0	0	0	0	0	0	0	0	0	0	0	0	0	0	0	0	0	0
0	0	0.0163934	0	0	0.00131062	0.00115141	0	0	0	0	0	0	0	0	0	0	0.000131568	0.0126271	0	0	0	0	0	0	0	0	0	0	0	0	0	0	0	0	0	0	0	0	0	0	0	0	0	0	0	0	0	0	0
0	0	0.0107527	0	0	21	0	0	0	0	0	0.00157756	0	0	0	0	0	0	0.0353248	0	0	0	0	0	0	0	0	0	0	0	0	0	0	0	0	0.000327852	0	0.00149836	185	0	0	0	0	0	0	0	0	0	0	1
0	0	0.00534759	0	0	11	0	0	0	0	0	0	0.00290698	0	0	0	0	0	0.00529844	0	0	0	0	0	0	0	0	0	0	0	0	0	0	0	0	0.000548847	0	7.99404e-05	0	0.00226244	0	92	20	0	0	0	0	0	0	0
0	0	0.0175439	0	0	4	0	0	0	0	0	0	0	0	0	0	0	0	0.0173356	0	0	0	0	0	0	0	0	0	0	0	0	0	0	0	0	0	0	0	0	0	0	0	0	0	0	0	0	0	0	0
0	0	0.0169492	0	0	8	0	0	0	0	0	0	0	0	0	0	0	0	0.0088906	0	0	0	0	0	0	0	0	0	0	0	0	0	0	0	0	0	0	0	0	0	0	0	0	0	0	0	0	0	0	0
0	0	0.00454545	0	0	26	0	0	0	0	0	0	0	0	0	0	0	0	0.00453809	0	0	0	0	0	0	0	0	0	0	0	0	0	0	0	0	0	0	0	0	0	0	0	0	0	0	0	0	0	0	0
0	0	0.166667	0	0	6	0	0	0	0	0	0	0	0	0	1.20355e-05	0	0	0.114462	0	0	0	0	0	0	0	0	0	0	0	0	0	0	0	0	0	0	0	0	0	0	7	0	0	0	0	0	0	0	0
0	0	0.00465839	0	0	65	0	0	0	0	0	0	0	0	0	0	0	1.14646e-06	0.0046484	0	0	0	0	0	0	0	0	0	0	0	0	0	0	0	0	0	0	0	0	0	0	0	0	0	0	0	0	0	0	0
0	0	0	0	0	0	0	0	0	0	0	0	0.00314465	0	0	5.88325e-07	0	0	0.000100656	0	0	0	0	0	0	0	0	0	0	0	0	0	0	0	0	0	0	0	0	0.000301842	0	0.00155953	0	0	0	0	0	0	0	0.000310222
0	0	0.00448431	0	0	30	0	0	0	0	0	0	0	0	0	0	0	0	0.0044777	0	0	0	0	0	0	0	0	0	0	0	0	0	0	0	0	0	0	0	0	0	0	0	0	0	0	0	0	0	0	0
0	0	0	0	0	0	0	0	0	0	0	0.000874891	0.00239808	0	0	0	0	0	0	0	0	0	0	0	0	0	0	0	0	0	0	0	0	0	0	0.0010442	0	0.00157365	0.000980873	0.00104241	0	0.00236686	0.00105152	0	0	0	0	0	0	0
0	0	0	0	0	0	0.000267827	0	0	0	0	8.60659e-05	0	0	0	7.85189e-07	0	0.000657135	2.12154e-05	0	0	0	0	0	0	0	0	0	0	0	0	0	0	0	0	0.000180041	0	6.74024e-05	0.000141133	0	0	0	0	0	0	0	0	0.000919456	0	0.000927767
0	0	0	0	0	0	0	0	0	0	0	0.00506757	0	0	0	0	0	0	0	0	0	0	0	0	0	0	0	0	0	0	0	0	0	0	0	0.0012361	0	0.0030854	3	0	0	0	0	0	0	0	0	0	0	0
0	0	0.00237248	0	0	29	0	0	0	0	0	0	0	0	0	0	0	0	0.00233473	0	0	0	0	0	0	0	0	0	0	0	0	0	0	0	0	0	0	0	0	0	0	0	0	0	0	0	0	0	0	0
0	0	0	0	0	0	0.00470085	0	0	0	0	0.00108607	0	0	0	0.000596956	0	0.00502627	0	0	0	0	0	0	0	0	0	0	0	0	0	0	0	0	0	0.000499029	0	0.000692424	39	0	0	8	0	0	0	0	0	0	0	6
0	0	0.0172414	0	0	22	0	0	0	0	0	0	0	0	0	0	0	0.000987402	0.0171037	0	0	0	0	0	0	0	0	0	0	0	0	0	0	0	0	0	0	0	0	0	0	0	0	0	0	0	0	0	0	0
0	0	0.00492611	0	0	36	0	0	0	0	0	0	0	0	0	0	0	0	0.00472723	0	0	0	0	0	0	0	0	0	0	0	0	0	0	0	0	0	0	0	0	0	0	0	0	0	0	1	0	0	0	0
0	0	0.0163934	0	0	0.00638791	0.000174408	0	0	0	0	0	0	0	0	0	0	0	0.0127818	0	0	0	0	0	0	0	0	0	0	0	0	0	0	0	0	0	0	0	0	0	0	0	0	0	0	0	0	0	0	0
0	0	0.125	0	0	35	0.0587087	0	0	0	0	0	0	0	0	0	0	0.079216	0.118854	0	0	0	0	0	0	0	0	0	0	0	0	0	0	0	0	0	0	0	0	0	0	0	0	0	0	0	0	0	0	0
0	0	0.00454545	0	0	79	0	0	0	0	0	0	0	0	0	0	0	0	0.00453809	0	0	0	0	0	0	0	0	0	0	0	0	0	0	0	0	0	0	0	0	0	0	0	0	0	0	0	0	0	0	0
0	0	0.00273224	0	0	286	0.00543607	0	0	0	0	0.000593824	0	0	0	0	0	0.000813149	0.00263635	0	0	0	0	0	0	0	0	0	0	0	0	0	0	0	0	0.000340794	0	0.000146924	32	0.000583355	0	220	91	0	0	0	0	0	0	0
0	0	0.00790514	0	0	96	0	0	0	0	0	0	0	0	0	0	0	3.62456e-05	0.0469146	0	0	0	0	0	0	0	0	0	0	0	0	0	0	0	0	9.47239e-05	0	0.000351587	36	0	0	0	0	0	0	0	0	0	0	0
0	0	0.00461894	0	0	21	0.000207275	0	0	0	0	0	0	0	0	0	0	0.000192589	0.00463759	0	0	0	0	0	0	0	0	0	0	0	0	0	0	0	0	0	0	0	0	0	0	0	0	0	0	0	0	0	0	0
0	0	0	0	0	0	0	0	0	0	0	0	0	0	0	0	0	0	0	0	0	0	0	0	0	0	0	0	0	0	0	0	0	0	0	0	0	2.62629e-06	0	0	0	0	0	0	0	0	0	0	0	0
0	0	0.00448431	0	0	44	0	0	0	0	0	0	0	0	0	0	0	0	0.0044777	0	0	0	0	0	0	0	0	0	0	0	0	0	0	0	0	0	0	0	0	0	0	0	0	0	0	0	0	0	0	0
0	0	0.00273224	0	0	286	0.00732687	0	0	0	0	0	0	0	0	0.000157237	0	0.00677297	0.00263107	0	0	0	0	0	0	0	0	0	0	0	0	0	0	0	0	0.000340794	0	0.00108334	175	0	0	0	0	0	0	0	0	0	0	0
0	0	0.002331	0	0	0	0	0	0	0	0	0	0	0	0	0	0	0	0.00228399	0	0	0	0	0	0	0	0	0	0	0	0	0	0	0	0	0.000321282	0	0.000794264	0	0	0	0	0	0	0	0	0	0	0	0
0	0	0.0714286	0	0	0	0	0	0	0	0	0	0	0	0	0	0	0	0.0693112	0	0	0	0	0	0	0	0	0	0	0	0	0	0	0	0	0	0	0	0	0	0	0	0	0	0	0	0	0	0	0
0.037037	0	0.00272904	0	0	0.0192572	0.00198835	0	0.00404585	0	0.00276243	0.000980652	0	0	0	3.7624e-07	0	0.00218003	0.00108028	0.00010004	0	0.00410559	0.0104647	0	0	0.000399924	0.00523518	0	0	0.000981748	0.000469043	0	0	0.000336025	0.00845349	0.000229912	0	0.000267198	0.00448475	0	0	0	0	0	0	0.00205279	0	0	0	0
0	0	0.00475059	0	0	0.00461148	0.000122697	0	0	0	0	0	0	0	0	0	0	1.46854e-05	0.00466823	0	0	0	0	0	0	0	0	0	0	0	0	0	0	0	0	0	0	0	0	0	0	0	0	0	0	0	0	0	0	0
0	0	0.0175439	0	0	27	0.000154775	0	0	0	0	0	0	0	0	0	0	2.60378e-05	0.0172289	0	0	0	0	0	0	0	0	0	0	0	0	0	0	0	0	0	0	0	0	0	0	0	0	0	0	0	0	0	0	0
0	0	0	0	0	0	0.00449423	0.00625978	0	0.0208333	0.00546448	0	0	0	0	0	0.0293803	0.00646648	9.01434e-05	0	0	0	0	0	0	9.18172e-06	0.0075266	0	0	0.00028385	0.0406856	0	0.00396825	0.00175451	0.0215136	2.62234e-05	0.000156948	6.3705e-05	0	0	0	0	0	0	0	0.0034188	0	0	0	0
0	0	0.00465116	0	0	21	0	0	0	0	0	0.000558659	0	0	0	0	0	7.25794e-06	0.0341747	0	0	0	0	0	0	0	0	0	0	0	0	0	0	0	0	0	0	0.000362272	21	0	0	0	0	0	0	0	0	0	0	0
0	0	0.0909091	0	0	15	0	0	0	0	0	0	0	0	0	0	0	0	0.0895038	0	0	0	0	0	0	0	0	0	0	0	0	0	0	0	0	0	0	0	0	0	0	0	0	0	0	0	0	0	0	0
0	0	0	0	0	0	0	0	0	0	0	0	0	0	0	2.66155e-06	0	0	1.9994e-07	0	0	0	0	0	0	0	0	0	0	0	0	0	0	0	0	0	0	0.000181884	0	0	0	0	0	0	0	0	0	0	0	0
0	0	0.0909091	0	0	2	0	0	0	0	0	0.00420168	0.00943396	0	0	0	0	0	0.0904406	0	0	0	0	0	0	0	0	0	0	0	0	0	0	0	0	0	0	0.00214549	6	0	0	5	2	0	0	0	0	0	0	0
0	0	0.0909091	0	0	8	0	0	0	0	0	0.00527578	0	0	0	0	0	0	0.0900665	0	0	0	0	0	0	0	0	0	0	0	0	0	0	0	0	0.000364471	0	0.00467905	44	0	0	0	0	0	0	0	0	0	0	0
0	0	0	0	0	0	0	0	0	0	0	0	0	0	0	0	0	0	2.16938e-06	0	0	0	0	0	0	0	0	0	0	0	0	0	0	0	0	0.000156039	0	0	0	0	0	0	0	0	0	0	0	0.000186916	0	0
0	0	0	0	0	0	0	0	0	0	0	0.00136612	0	0	0	3.34169e-05	0	0.00345116	0.000204702	0	0	0	0	0	0	0	0	0	0	0	0	0	0	0	0	0	0	0	0	0	0	0	0	0	0	0	0	0	0	0
0	0	0.00615385	0	0	5	0.00101885	0	0	0	0	0	0	0	0	0	0	0.00340183	0.00599428	0	0	0	0	0	0	0	0	0	0	0	0	0	0	0	0	0	0	0	0	0	0	167	0	0	0	0	0	0	0	46
0	0	0.00234192	0	0	0	0.00379358	0	0	0	0	0.000860882	0.000971345	0.00151976	0	0.000191236	0	0.00179561	0.00233161	0	0	0	0	0	0	0	0	0	0	0	0	0	0	0	0	0.000356604	0	0.0004609	0	0.00073175	0	286	0	0	0	4	0	7	0	132
0	0	0	0	0	0	0	0	0	0	0	0	0	0	0	0	0	0	2.49401e-06	0	0	0	0	0	0	0	0	0	0	0	0	0	0	0	0	0.000132596	0	0	0	0	0	0	0	0	0	0	0	0	0	0
0	0	0.00492611	0	0	23	0	0	0	0	0	0	0	0	0	0	0	0	0.00489134	0	0	0	0	0	0	0	0	0	0	0	0	0	0	0	0	0	0	0	0	0	0	0	0	1	0	1	0	0	0	0
0	0	0.0714286	0	0	2	0	0	0	0	0	0.000372162	0	0	0	0	0	4.40374e-06	0.0558459	0	0	0	0	0	0	0	0	0	0	0	0	0	0	0	0	0.000315645	0	0.000382628	2	0	0	0	0	0	0	0	0	0	0	0
0	0	0.00445765	0	0	20	0	0	0	0	0	0	0	0	0	0	0	0	0.00443739	0	0	0	0	0	0	0	0	0	0	0	0	0	0	0	0	0	0	0	0	0	0	0	0	0	0	0	0	0	0	0
0	0	0.0625	0	0	11	0.0164136	0	0	0	0	0.00289575	0.0434783	0	0	0.000366997	0	0.00661769	0.0597024	0	0	0	0	0	0	0	0	0	0	0	0	0	0	0	0	0	0	0.00724864	33	0	0	37	11	0	0	0	0	1	0	4
0	0	0.00465839	0	0	103	0.000297575	0	0	0	0	0	0	0	0	0	0	0.000246853	0.00464789	0	0	0	0	0	0	0	0	0	0	0	0	0	0	0	0	0	0	0	0	0	0	0	0	0	0	0	0	0	0	0
0	0	0	0	0	0	0	0	0	0	0	0	0	0	0	0	0	0	1.93235e-07	0	0	0	0	0	0	0	0	0	0	0	0	0	0	0	0	0	0	0	0	0	0	0	0	0	0	0	0	0	0	0
0	0	0.00469484	0	0	61	0	0	0	0	0	0	0	0	0	0	0	0	0.00465716	0	0	0	0	0	0	0	0	0	0	0	0	0	0	0	0	0	0	0	0	0	0	0	0	0	0	0	0	0	0	0
0	0	0.0526316	0	0	4	0	0	0	0	0	0	0	0	0	0	0	0	0.0490315	0	0	0	0	0	0	0	0	0	0	0	0	0	0	0	0	0	0	0	0	0	0	1	0	0	0	0	0	0	0	0
0	0	0.0022831	0	0	78	0	0	0	0	0	0.000241721	0	0	0	0	0	0	0.00226545	0	0	0	0	0	0	0	0	0	0	0	0	0	0	0	0	0.00037876	0	0.000717487	60	0	0	0	0	0	0	0	0	0	0	0
0	0	0.0142857	0	0	11	0.000855798	0	0	0	0	0	0	0	0	0	0	0.00216998	0.0148122	0	0	0	0	0	0	0	0	0	0	0	0	0	0	0	0	0	0	0	0	0	0	0	0	0	0	0	0	0	0	0
0	0	0.0714286	0	0	13	0	0	0	0	0	0.00459559	0	0	0	0	0	2.49906e-05	0.0532621	0	0	0	0	0	0	0	0	0	0	0	0	0	0	0	0	0.000454385	0	0.00334655	37	0	0	0	0	0	0	0	0	0	0	0
0	0	0.0714286	0	0	23	0	0	0	0	0	0	0	0	0	0	0	0	0.0601724	0	0	0	0	0	0	0	0	0	0	0	0	0	0	0	0	0	0	0	0	0	0	0	0	0	0	0	0	0	0	0
0	0	0.0022831	0	0	79	0	0	0	0	0	0	0	0	0	0	0	0	0.00226356	0	0	0	0	0	0	0	0	0	0	0	0	0	0	0	0	0	0	0	0	0	0	0	0	0	0	0	0	0	0	0
0.0103093	0	0.0159744	0	0	94	0.000433354	0	0	0	0	0	0	0	0	0	0	0.00128833	0.0156974	0	0	0	0	0	0	0	0	0	0	0	0	0	0	0	0	0	0	0	0	0	0	0	0	0	0	0	0	0	0	0
0	0	0.00441794	0	0	0.00468484	0	0	0	0	0	0	0	0	0	0	0	0	0.00359379	0	0	0.00287572	0	0	0	0	0	0	0	0	0	0	0	0.00214915	0	0	0	0	0	0	0	0	0	0	0	0	0	0	0	0
0	0	0.0714286	0	0	26	0	0	0	0	0	0	0	0	0	0	0	6.47333e-06	0.053292	0	0	0	0	0	0	0	0	0	0	0	0	0	0	0	0	0.000113596	0	0.000409782	2	0	0	0	0	0	0	0	0	0	0	0
0	0	0.00619195	0	0	30	0.0231714	0	0	0	0	0	0	0	0	0	0	0.020322	0.0059579	0	0	0	0	0	0	0	0	0	0	0	0	0	0	0	0	0	0	0	0	0	0	320	0	0	0	0	0	0	0	65
0	0	0	0	0	0	0	0	0	0	0	0	0	0	0	0	0	0	1.75117e-06	0	0	0	0	0	0	0	0	0	0	0	0	0	0	0	0	0	0	0	0	0	0	0	0	0	0	0	0	0	0	0
0	0	0.0454545	0	0	7	0.00170358	0	0	0	0	0.00229621	0	0	0	1.21828e-06	0	0.000667373	0.0399999	0	0	0	0	0	0	0	0	0	0	0	0	0	0	0	0	0.00101504	0	0.00202391	14	0.00145772	0	2	0	0	0	0	0	2	0	2
0	0	0.00465116	0	0	52	0	0	0	0	0	0	0	0	0	0	0	0.000166974	0.00464586	0	0	0	0	0	0	0	0	0	0	0	0	0	0	0	0	0	0	0	0	0	0	0	0	0	0	0	0	0	0	0
0	0	0	0	0	0.00369686	0.00149813	0	0	0	0	0	0.00243902	0	0	0.000197181	0	0.000237079	9.62672e-05	0	0	0	0	0	0	0	0	0	0	0	0	0	0	0	0	0.000326867	0	0.000685165	0.000758146	0.00139415	0	0.00117693	0	0	0	0	0	0	0	0
0	0	0.00444444	0	0	27	0	0	0	0	0	0	0	0	0	0	0	0	0.00444006	0	0	0	0	0	0	0	0	0	0	0	0	0	0	0	0	0	0	0	0	0	0	0	0	0	0	0	0	0	0	0
0	0	0.0714286	0	0	28	0	0	0	0	0	0	0	0	0	0	0	0	0.0532621	0	0	0	0	0	0	0	0	0	0	0	0	0	0	0	0	0	0	0	0	0	0	0	0	0	0	0	0	0	0	0
0	0	0	0	0	0	0	0	0	0	0	0	0	0	0	0	0	0	0	0	0	0	0	0	0	0	0	0	0	0.00331881	0	0	0	0.00201485	0	0	0	0	0	0	0	0	0	0	0	0	0	0	0	0
0	0	0.00492611	0	0	14	0	0	0	0	0	0	0	0	0	0	0	0	0.00489134	0	0	0	0	0	0	0	0	0	0	0	0	0	0	0	0	0	0	0	0	0	0	0	0	1	0	1	0	0	0	0
0	0	0.00448431	0	0	13	0	0	0	0	0	0	0	0	0	0	0	0	0.00445265	0	0	0	0	0	0	0	0	0	0	0	0	0	0	0	0	0	0	0	0	0	0	0	0	0	0	0	0	0	0	0
0	0	0.333333	0	0	59	0	0	0	0	0	0.00103842	0	0	0	0	0	0	0.156746	0	0	0	0	0	0	0	0	0	0	0	0	0	0	0	0	6.52274e-05	0	0.00136314	341	0	0	0	0	0	0	0	0	0	0	0
0	0	0.00458716	0	0	0	0.00157729	0	0	0	0	0	0	0	0	0.000497809	0	0.00167	0.00461402	0	0	0	0	0	0	0	0	0	0	0	0	0	0	0	0	0	0	0	0	0	0	33	0	0	0	0	0	0	0	27
0	0	0.0909091	0	0	3	0	0	0	0	0	0.00220313	0.00622084	0	0	0	0	0	0.08666	0	0	0	0	0	0	0	0	0	0	0	0	0	0	0	0	0.000338394	0	0.00228816	7	0.000472814	0	20	3	0	0	0	0	0	0	0
0	0	0.00465839	0	0	55	0.000297575	0	0	0	0	0	0	0	0	0	0	0.000246853	0.00464789	0	0	0	0	0	0	0	0	0	0	0	0	0	0	0	0	0	0	0	0	0	0	0	0	0	0	0	0	0	0	0
0	0	0.333333	0	0	2	0.00136799	0	0	0	0	0	0	0	0	0	0	0	0.332142	0	0	0	0	0	0	0	0	0	0	0	0	0	0	0	0	0	0	0	0	0	0	0	0	0	0	0	0	0	0	0
0	0	0.00260191	0	0	0.00231946	0	0	0	0	0	0	0	0	0	1.41932e-05	0	0	0.00250271	0	0	0	0	0	0	0	0	0	0	0	0	0	0	0	0	0	0	1.02188e-05	1.0892e-05	0	0	0	0	0	0	0	0	0	0	0
0	0	0.105263	0	0	10	0	0	0	0	0	0	0	0	0	0	0	0	0.101592	0	0	0	0	0	0	0	0	0	0	0	0	0	0	0	0	0	0	0	0	0	0	0	0	0	0	0	0	0	0	0
0.111111	0	0.153846	0	0	8	0.0488496	0	0	0	0	0	0	0	0	0	0	0.0670134	0.125975	0	0	0	0	0	0	0	0	0	0	0	0	0	0	0	0	0	0	0	0	0	0	0	0	0	0	0	0	0	0	0
0	0	1	0	0	0	0.000337724	0	0	0	0	0	0	0	0	0	0	0.000214985	0.45992	0	0	0	0	0	0	0	0	0	0	0	0	0	0	0	0	0	0	0	0	0	0	0	0	0	0	0	0	0	0	0
0	0	0.000747943	0	0	2	0	0	0	0	0	0	0	0	0	0	0	0	0.00176493	0	0	0	0	0	0	0	0	0	0	0	0	0	0	0	0	0	0	0	0	0	0	0	0	0	0	0	0	0	0	0
0	0	0	0	0	0	0.0140252	0	0	0	0	0	0	0	0	0	0	0.0201242	0.00116854	0	0	0	0	0	0	0	0	0	0	0	0	0	0	0	0	0.000168578	0	0.000705125	0	0	0	0	0	0	0	0	0	0	0	0
0	0	0.5	0	0	8	0.159772	0	0	0	0	0	0	0	0	0	0	0.241982	0.368375	0	0	0	0	0	0	0	0	0	0	0	0	0	0	0	0	0	0	0.00335289	0	0	0	0	0	0	0	0	0	0	0	0
0	0	0.0046729	0	0	0.00479882	0.00640157	0	0	0	0	0.00124922	0	0	0	0	0	0.00345939	0.00466426	0	0	0	0	0	0	0	0	0	0	0	0	0	0	0	0	0.000694047	0	0.00160399	0.00242062	0.000263367	0	0.00314928	0.00275591	0	0	0	0	0	0	0.000198722
0	0	0	0	0	0	0	0	0	0	0	0.000285714	0	0	0	0	0	0	0	0	0	0	0	0	0	0	0	0	0	0	0	0	0	0	0	9.1023e-05	0	0	0	0	0	0	0	0	0	0	0	0	0	0
0	0	0.00458716	0	0	0	0.00157729	0	0	0	0	0	0	0	0	0.000497809	0	0.00167	0.00461402	0	0	0	0	0	0	0	0	0	0	0	0	0	0	0	0	0	0	0	0	0	0	33	0	0	0	0	0	0	0	27
0	0	0	0	0	0	0	0	0	0	0	0	0	0	0	0	0	0	0	0	0	0	0	0	0	0	0	0	0	0	0	0	0	0	0	2.60066e-05	0	0	0	0	0	0	0	0	0	0	0	0	0	0
0	0	0.0714286	0	0	6	0	0	0	0	0	0	0	0	0	0	0	0	0.0558173	0	0	0	0	0	0	0	0	0	0	0	0	0	0	0	0	0	0	0	0	0	0	0	0	0	0	0	0	0	0	0
0	0	0.00473934	0	0	39	0	0	0	0	0	0	0	0	0	0	0	0	0.00467557	0	0	0	0	0	0	0	0	0	0	0	0	0	0	0	0	0	0	0	0	0	0	0	0	0	0	0	0	0	0	0
0	0	0.00444444	0	0	126	0	0	0	0	0	0	0	0	0	0	0	0	0.00443368	0	0	0	0	0	0	0	0	0	0	0	0	0	0	0	0	0	0	0	0	0	0	0	0	0	0	0	0	0	0	0
0	0	0.0625	0	0	12	0	0	0	0	0	0	0	0	0	0	0	0	0.0598172	0	0	0	0	0	0	0	0	0	0	0	0	0	0	0	0	0	0	0	0	0	0	0	0	0	0	0	0	0	0	0
0.0625	0	0.0242588	0	0	15	0.0547593	0	0	0	0	0.0068476	0.00397702	0	0	2.55339e-05	0	0.0469483	0.0226156	0	0	0	0	0	0	0	0	0	0	0	0	0	0	0	0	0.00096758	0	0.00495847	132	0.000682302	0	153	13	0	0	0	0	0	0	36
0	0	0.333333	0	0	47	0.000313414	0	0	0	0	0	0	0	0	0	0	0.000207288	0.452303	0	0	0	0	0	0	0	0	0	0	0	0	0	0	0	0	0	0	0	0	0	0	0	0	0	0	0	0	0	0	0
0	0	0	0	0	0	0.00105001	0	0	0	0	0	0	0	0	0	0	0.0011251	9.67002e-05	0	0	0	0	0	0	0	0	0	0	0	0	0	0	0	0	0	0	0	0	0	0	1	0	0	0	0	0	0	0	0
0	0	0.0142857	0	0	14	0.000855798	0	0	0	0	0	0	0	0	0	0	0.00216998	0.0148122	0	0	0	0	0	0	0	0	0	0	0	0	0	0	0	0	0	0	0	0	0	0	0	0	0	0	0	0	0	0	0
0	0	0	0	0	0.000259943	0	0	0	0	0	0	0	0	0	0	0	0	3.15071e-05	0	0	0	0	0	0	0	0	0	0	0	0	0	0	0	0	0	0	0	0	0	0	0	0	0	0	0	0	0	0	0
0	0	0	0	0	0	0	0	0	0	0	0	0	0	0	7.9382e-06	0	0	0	0	0	0	0	0	0	0	0	0	0	0	0	0	0	0	0	2.46199e-05	0	1.38354e-05	0	0	0	0	0	0	0	0	0	0	0	0
0	0	0	0	0	0	0.0042707	0.00463679	0	0	0.010101	0.000795071	0	0	0	0.000225604	0	0.00469974	8.88381e-05	0	0	0	0	0.0119048	0	0.00122084	0.0408974	0	0	0	0	0.00139209	0	0.000456647	0.013365	0.00049177	0	0.000473826	0.000266191	0.000192939	0	0	0	0	0	0	0	0	0	0
0	0	0.00492611	0	0	19	0	0	0	0	0	0	0	0	0	0	0	0	0.00489134	0	0	0	0	0	0	0	0	0	0	0	0	0	0	0	0	0	0	0	0	0	0	0	0	1	0	1	0	0	0	0
0	0	0.00454545	0	0	149	0	0	0	0	0	0	0	0	0	0	0	0	0.00453809	0	0	0	0	0	0	0	0	0	0	0	0	0	0	0	0	0	0	0	0	0	0	0	0	0	0	0	0	0	0	0
0	0	0	0	0	0	0.00316412	0	0	0	0	0	0	0	0	0	0	0.00290942	4.94392e-05	0	0	0	0	0	0	0	0	0	0	0	0	0	0	0	0	9.56766e-05	0	0	8	0	0	0	0	0	0	0	0	5	0	0
0	0	0.00492611	0	0	0	0	0	0	0	0	0	0	0	0	0	0	0	0.00489134	0	0	0	0	0	0	0	0	0	0	0	0	0	0	0	0	0	0	0	0	0	0	0	0	1	0	1	0	0	0	0
0	0	0.0229885	0	0	46	0	0	0	0	0	0	0	0	0	0	0	0	0.0475123	0	0	0	0	0	0	0	0	0	0	0	0	0	0	0	0	0	0	0	0	0	0	0	0	0	0	0	0	0	0	0
0	0	0.0909091	0	0	0	0	0	0	0	0	0	0	0	0	0	0	0	0.0895039	0	0	0	0	0	0	0	0	0	0	0	0	0	0	0	0	0	0	0	0	0	0	0	0	0	0	0	0	0	0	0
0	0	0.000881834	0	0	9	5.16507e-05	0	0	0	0	0	0	0	0	0	0	5.77134e-05	0.056094	0	0	0	0	0	0	0	0	0	0	0	0	0	0	0	0	0	0	0	0	0	0	0	0	0	0	0	0	4	0	9
0	0	0.00619195	0	0	38	0.0237298	0	0	0	0	0	0	0	0	0	0	0.0210866	0.00595662	0	0	0	0	0	0	0	0	0	0	0	0	0	0	0	0	0	0	0	0	0	0	320	0	0	0	0	0	0	0	109
0	0	0.0392157	0	0	55	0	0	0	0	0	0	0	0	0	0	0.0266667	0	0.0282765	0	0	0	0	0	0	0	0	0	0	0	0	0	0	0	0	0	0	0	0	0	0	0	0	0	0	0	0	0	0	0
0	0	0.0060241	0	0	32	0.00220334	0	0	0	0	0	0	0	0	0	0	0.0032115	0.0060017	0	0	0	0	0	0	0	0	0	0	0	0	0	0	0	0	0	0	0	0	0	0	321	0	0	0	0	0	0	0	77
0	0	0.00448431	0	0	21	0	0	0	0	0	0	0	0	0	0	0	0	0.00445265	0	0	0	0	0	0	0	0	0	0	0	0	0	0	0	0	0	0	0	0	0	0	0	0	0	0	0	0	0	0	0
0	0	0.00472813	0	0	0	0	0	0	0	0	0	0	0	0	0	0	0	0.00257591	0	0	0	0	0	0	0	0	0	0	0	0	0	0	0	0	0	0	0	0	0	0	0	0	0	0	0	0	0	0	0
0	0	0.0625	0	0	5	0.00288878	0	0	0	0	0	0	0	0	0	0	0.000518631	0.0604599	0	0	0	0	0	0	0	0	0	0	0	0	0	0	0	0	0	0	0	0	0	0	0	0	0	0	0	0	0	0	2
0	0	0.00273224	0	0	286	0.000945403	0	0	0	0	0	0	0	0	0	0	5.569e-05	0.00263831	0	0	0	0	0	0	0	0	0	0	0	0	0	0	0	0	0	0	0.00128514	133	0.000453721	0	333	184	0	0	0	0	0	0	0
0	0	0.0714286	0	0	4	0	0	0	0	0	0	0	0	0	0	0	0	0.0532621	0	0	0	0	0	0	0	0	0	0	0	0	0	0	0	0	0	0	0	0	0	0	0	0	0	0	0	0	0	0	0
0	0	0.00222222	0	0	38	0.000433401	0	0	0	0	0	0	0	0	0	0	0.000974713	0.0022821	0	0	0	0	0	0	0	0	0	0	0	0	0	0	0	0	0	0	0	0	0	0	0	0	0	0	0	0	0	0	0
0	0	0.0163934	0	0	1	0.000198177	0	0	0	0	0	0	0	0	0	0	0	0.0131664	0	0	0	0	0	0	0	0	0	0	0	0	0	0	0	0	0	0	0	0	0	0	0	0	0	0	0	0	0	0	0
0	0	0	0	0	0	0	0	0	0	0	0	0	0	0	0	0	0	2.07569e-05	0	0	0	0	0	0	0	0	0	0	0	0	0	0	0	0	0	0	0	0	0	0	0	0	0	0	0	0	0	0	0
0	0	0.00505051	0	0	0	0.00297177	0	0	0	0	0	0	0	0	0	0	0.00306457	0.00491786	0	0	0	0	0	0	0	0	0	0	0	0	0	0	0	0	0	0	0	0	0	0	0	0	0	0	0	0	0	0	0
0	0	0.0909091	0	0	28	0	0	0	0	0	0.00220313	0.00622084	0	0	0	0	0	0.08666	0	0	0	0	0	0	0	0	0	0	0	0	0	0	0	0	0.000338394	0	0.00228816	70	0.000472814	0	20	28	0	0	0	0	0	0	0
0	0	0.0714286	0	0	30	0	0	0	0	0	0	0	0	0	0	0	6.47333e-06	0.053292	0	0	0	0	0	0	0	0	0	0	0	0	0	0	0	0	0.000113596	0	0.000409782	13	0	0	0	0	0	0	0	0	0	0	0
0	0	0	0	0	0	0	0	0	0	0	0	0	0	0	0	0	0	4.46173e-07	0	0	0	0	0	0	0	0	0	0	0	0	0	0	0	0	0	0	0	0	0	0	0	0	0	0	0	0	0	0	0
0	0	0.0454545	0	0	33	0	0	0	0	0	0	0	0	0	0	0	0	0.0388264	0	0	0	0	0	0	0	0	0	0	0	0	0	0	0	0	0	0	0	0	0	0	0	0	0	0	0	0	0	0	0
0	0	0.0163934	0	0	58	0	0	0	0	0	0	0	0	0	0	0	0	0.0156937	0	0	0	0	0	0	0	0	0	0	0	0	0	0	0	0	0	0	0	0	0	0	0	0	0	0	0	0	0	0	0
0	0	0.1	0	0	8	0.000176211	0	0	0	0	0	0.00759219	0	0	9.75539e-06	0	0	0.102325	0	0	0	0	0	0	0	0	0	0	0	0	0	0	0	0	0	0	0	0	0.00151976	0	7	49	0	0	0	0	1	0	2
0	0	0	0	0	0	0	0	0	0	0	0.000285714	0	0	0	0	0	0	0	0	0	0	0	0	0	0	0	0	0	0	0	0	0	0	0	9.1023e-05	0	0	0	0	0	0	0	0	0	0	0	0	0	0
0	0	0	0	0	0	0	0	0	0	0	0.000848176	0	0	0	0	0	0	4.04342e-05	0	0	0	0	0	0	0	0	0	0	0	0	0	0	0	0	0.000571429	0	0	0.000167923	0	0	0	0.000873036	0	0	0	0	0	0	0
0	0	0.00465116	0	0	28	0	0	0	0	0	0	0	0	0	0	0	0	0.00464589	0	0	0	0	0	0	0	0	0	0	0	0	0	0	0	0	0	0	0	0	0	0	0	0	0	0	0	0	0	0	0
0	0	0	0	0	0	0	0	0	0	0	0	0	0	0	5.0478e-06	0	0	0	0	0	0	0	0	0	0	0	0	0	0	0	0	0	0	0	5.20131e-05	0	0	0	0	0	0	0	0	0	0	0	0	0	0
0	0	0	0	0	0	4.92935e-05	0	0	0	0	0	0	0	0	0	0	3.99444e-05	5.71718e-05	0	0	0	0	0	0	0	0	0	0	0	0	0	0	0	0	0	0	0	0	0	0	0	0	0	0	0	0	0	0	0
0	0	0.00472813	0	0	85	0.000158324	0	0	0	0	0	0	0	0	0	0	2.0109e-05	0.00465323	0	0	0	0	0	0	0	0	0	0	0	0	0	0	0	0	0	0	0	0	0	0	0	0	0	0	0	0	0	0	0
0	0	0.0909091	0	0	2	0	0	0	0	0	0.00420168	0.00943396	0	0	0	0	0	0.0904406	0	0	0	0	0	0	0	0	0	0	0	0	0	0	0	0	0	0	0.00214549	6	0	0	5	2	0	0	0	0	0	0	0
0	0	0.029703	0	0	23	0	0	0	0	0	0	0	0	0	0	0	3.95689e-07	0.0515669	0	0	0	0	0	0	0	0	0	0	0	0	0	0	0	0	0	0	0	0	0	0	4	0	0	0	0	0	0	0	0
0	0	0.029703	0	0	25	2.09253e-05	0	0	0	0	0.00180459	0	0	0	0	0	5.05804e-05	0.0515661	0	0	0	0	0	0	0	0	0	0	0	0	0	0	0	0	0.000420854	0	0.00161061	60	0	0	0	0	0	0	0	0	0	0	0
0	0	0.0163934	0	0	0.00684932	0.00129074	0	0	0	0	0.00239808	0	0	0	0	0	0.00174653	0.014021	0	0	0	0	0	0	0	0	0	0	0	0	0	0	0	0	0.000539083	0	0.00182416	0.000692201	0	0	0.000142187	0	0	0	0	0	0	0	0
0	0	0.0121951	0	0	0	0	0	0	0	0	0.000201126	0	0	0	0	0	3.60049e-06	0.0454509	0	0	0	0	0	0	0	0	0	0	0	0	0	0	0	0	0.000292324	0	0.000370879	0	0	0	0	0	0	0	0	0	0	0	0
0	0	0.0114943	0	0	3	0	0	0	0	0	0	0	0	0	0	0	0	0.00129611	0	0	0	0	0	0	0	0	0	0	0	0	0	0	0	0	0	0	0	0	0	0	0	0	0	0	0	0	0	0	0
0.0769231	0	0	0	0	1	3.2937e-05	0	0	0	0	0	0.003003	0	0	0	0	1.64509e-05	0	0	0	0	0	0	0	0	0	0	0	0	0	0	0	0	0	0	0	0	0	0.00130924	0	142	8	0	0	0	0	0	0	0
0	0	0	0	0	0	0	0	0	0	0	0	0	0	0	0	0	0	0	0	0	0	0	0	0	0	0	0	0	0	0	0	0	0	0	0	0	0	0	0	0	0	0	0	0	0	0	0	0	0
0	0	0.0022553	0	0	3	0	0	0	0	0	0.00016559	0.000420875	0	0	2.00676e-06	0	0	0.00222516	0	0	0	0	0	0	0	0	0	0	0	0	0	0	0	0	0.000132726	0	0.000836099	0	4.14885e-05	0	114	0	0	0	0	0	0	0	0
0	0	0.00224719	0	0	0.00224075	0.000170372	0	0	0	0	0	0	0	0	6.78488e-06	0	0.000135785	0.00223625	0	0	0	0	0	0	0	0	0	0	0	0	0	0	0	0	0.000115161	0	0.000954305	0.000203886	0	0	0	0	0	0	0	0	0	0	0
0	0	0	0	0	0	0.000198177	0	0	0	0	0	0	0	0	0.000245139	0	0.00107524	0.000120846	0	0	0	0	0	0	0	0	0	0	0	0	0	0	0	0	0	0	0	0	0	0	2	0	0	0	0	0	0	0	0
0	0	0.00458716	0	0	2	0	0	0	0	0	0	0	0	0	0.000497809	0	0	0.00461685	0	0	0	0	0	0	0	0	0	0	0	0	0	0	0	0	0	0	0	0	0	0	0	0	0	0	0	0	0	0	44
0	0	0.0357143	0	0	13	0	0	0	0	0	0	0	0	0	0	0	0	0.0369218	0	0	0	0	0	0	0	0	0	0	0	0	0	0	0	0	0	0	0	0	0	0	0	0	0	0	0	0	0	0	0
0	0	0.0769231	0	0	5	0.00149477	0	0	0	0	0	0	0	0	0	0	0.00114608	0.0688661	0	0	0	0	0	0	0	0	0	0	0	0	0	0	0	0	0	0	0	0	0	0	0	0	0	0	0	0	0	0	0
0	0	0.00240053	0	0	0	0	0	0	0	0	0	0	0	0	0	0	0	0.0016558	0	0	0	0	0	0	0	0	0	0	0	0	0	0	0	0	0	0	0	0	0	0	0	0	0	0	0	0	0	0	0
0	0.5	1	0	7	7	0.000570776	0	0	0	0	0	0	0	0	0.405902	0	5.15263e-05	0.775081	0	0	0	0	0	0	0	0	0	0	0	0	0	0	0	0	0.00769231	0	0	0	0	0	0	0	0	0	0	0	0	0	0
0	0	0.0149254	0	0	106	0.000644745	0	0	0	0	0	0	0	0	0	0	0.00180683	0.0148912	0	0	0	0	0	0	0	0	0	0	0	0	0	0	0	0	0	0	0	0	0	0	0	0	0	0	0	0	0	0	0
0	0	0.0714286	0	0	20	0	0	0	0	0	0	0	0	0	0	0	0	0.0826424	0	0	0	0	0	0	0	0	0	0	0	0	0	0	0	0	0	0	0	0	0	0	0	0	0	0	0	0	0	0	0
0	0	0.0142857	0	0	0	0.000855798	0	0	0	0	0	0	0	0	0	0	0.00216947	0.0148122	0	0	0	0	0	0	0	0	0	0	0	0	0	0	0	0	0	0	0	0	0	0	0	0	0	0	0	0	0	0	0
0	0	0.00444444	0	0	12	0	0	0	0	0	0	0	0	0	0	0	0	0.00444006	0	0	0	0	0	0	0	0	0	0	0	0	0	0	0	0	0	0	0	0	0	0	0	0	0	0	0	0	0	0	0
0	0	0	0	0	6	0	0	0	0	0	0.000536481	0.00196078	0	0	6.93085e-05	0	0	0.000575529	0	0	0	0	0	0	0	0	0	0	0	0	0	0	0	0	0.00144067	0	0.000844119	17	0.00512163	0	2	11	0	0	0	0	0	0	0
0	0	0.0714286	0	0	14	0	0	0	0	0	0	0	0	0	0	0	0	0.0532621	0	0	0	0	0	0	0	0	0	0	0	0	0	0	0	0	0	0	0	0	0	0	0	0	0	0	0	0	0	0	0
0	0	0.0588235	0	0	176	0.0123392	0	0	0	0	0	0.00240819	0	0	0.00317793	0	0.024494	0.0553912	0	0	0	0	0	0	0	0	0	0	0	0	0	0	0	0	0	0	0	0	0.00162524	0	40	736	0	0	0	0	0	0	0
0	0	0.00273224	0	0	286	0.000472701	0	0	0	0	0	0	0	0	0	0	5.96321e-05	0.00263896	0	0	0	0	0	0	0	0	0	0	0	0	0	0	0	0	0	0	0.000628411	74	0.000129635	0	42	0	0	0	0	0	0	0	0
0	0	0.0142857	0	0	66	0.000855798	0	0	0	0	0	0	0	0	0	0	0.00216998	0.0148122	0	0	0	0	0	0	0	0	0	0	0	0	0	0	0	0	0	0	0	0	0	0	0	0	0	0	0	0	0	0	0
0	0	0.002331	0	0	0	0	0	0	0	0	0	0	0	0	0	0	0	0.00232585	0	0	0	0	0	0	0	0	0	0	0	0	0	0	0	0	0	0	0	0	0	0	0	0	0	0	0	0	0	0	0
0	0	0.0147059	0	0	24	0.000813504	0	0	0	0	0	0	0	0	0	0	0.00208567	0.0148197	0	0	0	0	0	0	0	0	0	0	0	0	0	0	0	0	0	0	0	0	0	0	0	0	0	0	0	0	0	0	0
0	0	0.5	0	0	5	0.159772	0	0	0	0	0	0	0	0	0	0	0.241982	0.368375	0	0	0	0	0	0	0	0	0	0	0	0	0	0	0	0	0	0	0.00335289	0	0	0	0	0	0	0	0	0	0	0	0
0	0	0.0163934	0	0	23	0.000198177	0	0	0	0	0	0	0	0	0	0	0	0.0131664	0	0	0	0	0	0	0	0	0	0	0	0	0	0	0	0	0	0	0	0	0	0	0	0	0	0	0	0	0	0	0
0	0	0.0142857	0	0	8	0.000855798	0	0	0	0	0	0	0	0	0	0	0.00216998	0.0148122	0	0	0	0	0	0	0	0	0	0	0	0	0	0	0	0	0	0	0	0	0	0	0	0	0	0	0	0	0	0	0
0	0	0.0909091	0	0	68	0	0	0	0	0	0	0	0	0	0	0	0	0.0889667	0	0	0	0	0	0	0	0	0	0	0	0	0	0	0	0	0	0	0	0	0	0	0	0	0	0	0	0	0	0	0
0	0	0.0909091	0	0	4	0	0	0	0	0	0.00420168	0.00943396	0	0	0	0	0	0.0904406	0	0	0	0	0	0	0	0	0	0	0	0	0	0	0	0	0	0	0.00214549	12	0	0	5	4	0	0	0	0	0	0	0
0.0258621	0	0	0	0	0.00432507	0.0113452	0	0	0	0	0	0	0	0	0	0	0.00800856	0.00424347	0	0	0	0	0	0	0	0	0	0	0	0	0	0	0	0	0	0	0	0.00104515	0	0	0	0	0	0	0	0.012987	0	0	0
0	0	0.00462695	0	0	27	0.000129657	0	0	0	0	0	0	0	0	0	0	1.49986e-05	0.00462053	0	0	0	0	0	0	0	0	0	0	0	0	0	0	0	0	0	0	0	0	0	0	0	0	0	0	0	0	0	0	0
0	0	0.0625	0	0	7	0.00288878	0	0	0	0	0	0	0	0	0	0	0.000518631	0.0604599	0	0	0	0	0	0	0	0	0	0	0	0	0	0	0	0	0	0	0	0	0	0	0	0	0	0	0	0	0	0	2
0	0	0.0714286	0	0	2	0	0	0	0	0	0.000421407	0	0	0	0	0	5.94248e-06	0.0543304	0	0	0	0	0	0	0	0	0	0	0	0	0	0	0	0	0.000309832	0	0.000374337	1	0	0	0	0	0	0	0	0	0	0	0
0	0	0	0	0	0	0	0	0.000693001	0	0	0	0	0	0	0	0	0	0	0	0	0.000642984	0.00209434	0	0	0	0	0	0	0	0	0	0	0	0	0	0	0	1	0	0	0	0	0	0	0	0	0	0	0
0	0	0.00534759	0	0	1	0	0	0	0	0	0	0	0	0	0	0	0	0.00588863	0	0	0	0	0	0	0	0	0	0	0	0	0	0	0	0	0	0	0	0	0	0	0	0	0	0	0	0	0	0	4
0	0	0	0	0	0	0	0	0	0	0	0	0	0	0	0	0	0	0	0	0	0	0	0	0	0	0	0	0	0	0	0	0	0	0	0	0	0	9.89401e-05	0	0	0	0	0	0	0	0	0	0	0
0	0	1	0	0	65	0.000337724	0	0	0	0	0	0	0	0	0	0	0.000214985	0.45992	0	0	0	0	0	0	0	0	0	0	0	0	0	0	0	0	0	0	0	0	0	0	0	0	0	0	0	0	0	0	0
0	0	0.00469484	0	0	44	0	0	0	0	0	0	0	0	0	0	0	0	0.00465716	0	0	0	0	0	0	0	0	0	0	0	0	0	0	0	0	0	0	0	0	0	0	0	0	0	0	0	0	0	0	0
0	0	0.0909091	0	0	0	0	0	0	0	0	0.0033557	0.00646552	0	0	0	0	0	0.0895038	0	0	0	0	0	0	0	0	0	0	0	0	0	0	0	0	0.000375521	0	0.00220649	0	0.000371265	0	15	0	0	0	0	0	0	0	0
0	0	0.038674	0	0	12	0	0	0	0	0	0	0	0	0	0	0	0	0.0374134	0	0	0	0	0	0	0	0	0	0	0	0	0	0	0	0	0	0	0	0	0	0	0	0	0	0	0	0	0	0	0
0	0	0.00445765	0	0	166	0	0	0	0	0	0	0	0	0	0	0	0	0.00443739	0	0	0	0	0	0	0	0	0	0	0	0	0	0	0	0	0	0	0	0	0	0	0	0	0	0	0	0	0	0	0
0	0	0.0714286	0	0	18	0	0	0	0	0	0	0	0	0	0	0	0	0.0558173	0	0	0	0	0	0	0	0	0	0	0	0	0	0	0	0	0	0	0	0	0	0	0	0	0	0	0	0	0	0	0
0	0	0.0714286	0	0	47	0	0	0	0	0	0	0	0	0	0	0	0	0.0558173	0	0	0	0	0	0	0	0	0	0	0	0	0	0	0	0	0	0	0	0	0	0	0	0	0	0	0	0	0	0	0
0	0	0.00442478	0	0	8	0.000494193	0	0	0	0	0	0	0	0	0	0	0.000683239	0.00209747	0	0	0	0	0	0	0	0	0	0	0	0	0	0	0	0	0	0	0	0	0	0	0	0	0	0	0	0	0	0	0
0	0	0.00454545	0	0	66	0	0	0	0	0	0	0	0	0	0	0	0	0.00453817	0	0	0	0	0	0	0	0	0	0	0	0	0	0	0	0	0	0	0	0	0	0	0	0	0	0	0	0	0	0	0
0	0	0.125	0	0	6	0.0587087	0	0	0	0	0	0	0	0	0	0	0.079216	0.118854	0	0	0	0	0	0	0	0	0	0	0	0	0	0	0	0	0	0	0	0	0	0	0	0	0	0	0	0	0	0	0
0	0	0.00461894	0	0	40	0.000207275	0	0	0	0	0	0	0	0	0	0	0.000192589	0.00463759	0	0	0	0	0	0	0	0	0	0	0	0	0	0	0	0	0	0	0	0	0	0	0	0	0	0	0	0	0	0	0
0	0	0.0142857	0	0	3	0.000855798	0	0	0	0	0	0	0	0	0	0	0.00216998	0.0148122	0	0	0	0	0	0	0	0	0	0	0	0	0	0	0	0	0	0	0	0	0	0	0	0	0	0	0	0	0	0	0
0	0	0.2	0	0	21	0	0	0	0	0	0	0	0	0	0	0	0	0.2	0	0	0	0	0	0	0	0	0	0	0	0	0	0	0	0	0	0	0	0	0	0	0	0	0	0	0	0	0	0	0
0	0	0.00469484	0	0	44	0.000213881	0	0	0	0	0	0	0	0	0	0	0.000250928	0.00465681	0	0	0	0	0	0	0	0	0	0	0	0	0	0	0	0	0	0	0	0	0	0	0	0	0	0	0	0	0	0	0
0	0	0.0909091	0	0	7	0	0	0	0	0	0.00420168	0.00943396	0	0	0	0	0	0.0904406	0	0	0	0	0	0	0	0	0	0	0	0	0	0	0	0	0	0	0.00214549	21	0	0	5	7	0	0	0	0	0	0	0
0	0	0.00492611	0	0	14	0	0	0	0	0	0	0	0	0	0	0	0	0.00472723	0	0	0	0	0	0	0	0	0	0	0	0	0	0	0	0	0	0	0	0	0	0	0	0	0	0	1	0	0	0	0
0	0	0.00473934	0	0	7	0.0278283	0	0	0	0	0.00260756	0.00461894	0	0	0	0	0.0337014	0.00435255	0	0	0	0	0	0	0	0	0	0	0	0	0	0	0	0	0	0	0.00130469	16	0	0	133	12	0	0	0	0	0	0	0
0	0	0.0142857	0	0	16	0.000855798	0	0	0	0	0	0	0	0	0	0	0.00216998	0.0148122	0	0	0	0	0	0	0	0	0	0	0	0	0	0	0	0	0	0	0	0	0	0	0	0	0	0	0	0	0	0	0
0	0	0.0909091	0	0	38	0	0	0	0	0	0.0033557	0.00646552	0	0	0	0	0	0.0895038	0	0	0	0	0	0	0	0	0	0	0	0	0	0	0	0	0.000375521	0	0.00220649	111	0.000371265	0	15	37	0	0	0	0	0	0	0
0	0	0.00242849	0	0	0	0.00308125	0	0	0	0	0.000860462	0	0.00434783	0	0.000188808	0	0.00122636	0.00232451	0	0	0	0	0	0	0	0	0	0	0	0	0	0	0	0	0.000173034	0	0.000296425	0	0.000311841	0	296	0	0	0	0	0	22	0	232
0	0	0.1	0	0	16	0	0	0	0	0	0	0	0	0	0	0	0	0.0982818	0	0	0	0	0	0	0	0	0	0	0	0	0	0	0	0	0	0	0	0	0	0	0	0	1	0	0	0	0	0	0
0	0	0.00633484	0	0	108	0	0	0	0	0	0	0	0	0	0	0	0	0.00603436	0	0	0	0	0	0	0	0	0	0	0	0	0	0	0	0	0	0	0	0	0	0	0	0	0	0	0	0	0	0	20
0	0	0.0909091	0	0	6	0	0	0	0	0	0.0033557	0.00646552	0	0	0	0	0	0.0895038	0	0	0	0	0	0	0	0	0	0	0	0	0	0	0	0	0.000375521	0	0.00220649	14	0.000371265	0	15	6	0	0	0	0	0	0	0
0	0	0.00465839	0	0	73	0	0	0	0	0	0	0	0	0	0	0	0	0.0046484	0	0	0	0	0	0	0	0	0	0	0	0	0	0	0	0	0	0	0	0	0	0	0	0	0	0	0	0	0	0	0
0	0	0.0123457	0	0	20	0	0	0	0	0	0	0	0	0	0	0	0	0.047173	0	0	0	0	0	0	0	0	0	0	0	0	0	0	0	0	0	0	1.18766e-05	0	0	0	0	0	0	0	0	0	0	0	1
0	0	0.0588235	0	0	170	0.0123392	0	0	0	0	0	0.00240819	0	0	0.00317793	0	0.024494	0.0553912	0	0	0	0	0	0	0	0	0	0	0	0	0	0	0	0	0	0	0	0	0.00162524	0	40	712	0	0	0	0	0	0	0
0	0	0.015625	0	0	0	0.0148466	0	0	0	0	0.0050655	0	0	0	1.31019e-05	0	0.00860574	0.0106691	0	0	0	0	0	0	0	0	0	0	0	0	0	0	0	0	0.000945623	0	0.00486414	0	0	0	0	0	0	0	0	0	0	0	0
0	0	0.0714286	0	0	60	0	0	0	0	0	0	0	0	0	0	0	0	0.0558173	0	0	0	0	0	0	0	0	0	0	0	0	0	0	0	0	0	0	0	0	0	0	0	0	0	0	0	0	0	0	0
0	0	0.00648649	0	0	9	0	0	0	0	0	0	0	0	0	0	0	0	0.00604104	0	0	0	0	0	0	0	0	0	0	0	0	0	0	0	0	0	0	0	0	0	0	0	0	0	0	0	0	0	0	15
0	0	0.0714286	0	0	26	0	0	0	0	0	0	0	0	0	0	0	0	0.0532621	0	0	0	0	0	0	0	0	0	0	0	0	0	0	0	0	0	0	0	0	0	0	0	0	0	0	0	0	0	0	0
0	0	0.00200803	0	0	0	0.000622112	0	0	0	0	0.00029545	0.00317536	0	0	8.45316e-06	0	1.333e-05	0.000743481	0	0	0	0	0	0	0	0	0	0	0	0	0	0	0	0	7.29129e-05	0	0.000759684	0	0.00314992	0	0.00302482	0.00331126	0	0	0	0	0.000457771	0	0.000315721
0	0	0.0909091	0	0	6	0	0	0	0	0	0.00420168	0.00943396	0	0	0	0	0	0.0904406	0	0	0	0	0	0	0	0	0	0	0	0	0	0	0	0	0	0	0.00214549	18	0	0	5	6	0	0	0	0	0	0	0
0	0	0.333333	0	0	78	0	0	0	0	0	0	0	0	0	5.33468e-06	0	0	0.316522	0	0	0	0	0	0	0	0	0	0	0	0	0	0	0	0	0	0	0	0	0	0	0	0	0	0	0	0	0	0	0
0	0	0.0175439	0	0	22	0.000228102	0	0	0	0	0	0	0	0	0	0	2.79498e-05	0.0172723	0	0	0	0	0	0	0	0	0	0	0	0	0	0	0	0	0	0	0	0	0	0	0	0	0	0	0	0	0	0	0
0	0	0.0163934	0	0	1	0.000164487	0	0	0	0	0	0	0	0	0	0	0	0.0126306	0	0	0	0	0	0	0	0	0	0	0	0	0	0	0	0	0	0	0	0	0	0	0	0	0	0	0	0	0	0	0
0	0	0.029703	0	0	3	0	0	0	0	0	0	0	0	0	0	0	0	0.0515666	0	0	0	0	0	0	0	0	0	0	0	0	0	0	0	0	0	0	0	0	0	0	0	0	0	0	0	0	0	0	0
0	0	0.00454545	0	0	62	0	0	0	0	0	0	0	0	0	0	0	0	0.00453809	0	0	0	0	0	0	0	0	0	0	0	0	0	0	0	0	0	0	0	0	0	0	0	0	0	0	0	0	0	0	0
0	0	0	0	0	0	0	0.000135796	0	0	0	0	0.0023068	0	0	1.11114e-05	0	0	0	0	0	0	0	0	0	0	0	0	0	0	0	6.8412e-05	0	0.000942135	0.000179507	0	0	0	0	0.00204081	0.00198358	0.00162161	0.00133413	0	0	0	0	0	0	0
0	0	0	0	0	0	0.000322685	0	0	0	0	0	0	0	0	6.9846e-05	0	0.000119218	1.00391e-05	0	0	0	0	0	0	0	0	0	0	0	0	0	0	0	0	0	0	0.000103645	0	0	0	0	0	0	0	0	0	0	0	0
0	0	0.00444444	0	0	27	0	0	0	0	0	0	0	0	0	0	0	0	0.00444006	0	0	0	0	0	0	0	0	0	0	0	0	0	0	0	0	0	0	0	0	0	0	0	0	0	0	0	0	0	0	0
0	0	0.00454545	0	0	311	0	0	0	0	0	0	0	0	0	0	0	0	0.00453817	0	0	0	0	0	0	0	0	0	0	0	0	0	0	0	0	0	0	0	0	0	0	0	0	0	0	0	0	0	0	0
0	0	0	0	0	0	0.000457247	0	0	0	0	0	0	0	0	0	0	0	0	0	0	0	0	0	0	0	0	0	0	0	0	0	0	0	0	0.000169043	0	0	0	0	0	0	0	0	0	0	0	0	0	0
0	0	0.0625	0	0	0.0325203	0.0770912	0	0	0	0	0.0124481	0.0434783	0.0025413	0	0.00041311	0	0.0748479	0.0553794	0	0	0	0	0	0	0	0	0	0	0	0	0	0	0	0	0.000587958	0	0.00763885	0.00629673	0	0	0.0392365	0.0434783	0	0	0	0	0	0	0.00338708
0	0	0.0160643	0	0	19	0.000430524	0	0	0	0	0	0	0	0	0	0	0.00159302	0.015337	0	0	0	0	0	0	0	0	0	0	0	0	0	0	0	0	0	0	0	0	0	0	0	0	0	0	0	0	0	0	0
0	0	0.0714286	0	0	6	0	0	0	0	0	0	0	0	0	0	0	0	0.0532621	0	0	0	0	0	0	0	0	0	0	0	0	0	0	0	0	0	0	0	0	0	0	0	0	0	0	0	0	0	0	0
0	0	0.00492611	0	0	0	0	0	0	0	0	0	0	0	0	0	0	0	0.00489134	0	0	0	0	0	0	0	0	0	0	0	0	0	0	0	0	0	0	0	0	0	0	0	0	1	0	1	0	0	0	0
0	0	0.153846	0	0	2	0	0	0	0	0	0	0	0	0	0	0	7.0664e-06	0.134257	0	0	0	0	0	0	0	0	0	0	0	0	0	0	0	0	0	0	0	0	0	0	0	0	0	0	0	0	0	0	0
0	0	0.0909091	0	0	6	0	0	0	0	0	0.00633357	0	0	0	0	0	0	0.0870608	0	0	0	0	0	0	0	0	0	0	0	0	0	0	0	0	0	0	0.00451637	54	0	0	0	0	0	0	0	0	0	0	0
0	0	0.105263	0	0	255	0	0	0	0	0	0	0	0	0	0	0	0	0.101173	0	0	0	0	0	0	0	0	0	0	0	0	0	0	0	0	0	0	0	0	0	0	0	0	0	0	0	0	0	0	0
0	0	0	0	0	0	0	0	0	0	0	0	0	0	0	0	0	0	2.16938e-06	0	0	0	0	0	0	0	0	0	0	0	0	0	0	0	0	0.000156039	0	0	0	0	0	0	0	0	0	0	0	0.000186916	0	0
0	0	0.00492611	0	0	32	0	0	0	0	0	0	0	0	0	0	0	0	0.00489134	0	0	0	0	0	0	0	0	0	0	0	0	0	0	0	0	0	0	0	0	0	0	0	0	1	0	1	0	0	0	0
0	0	0.00211218	0	0	0.00231387	0.000176691	0	0	0	0	0.000729868	0	0	0	5.25962e-06	0	1.36561e-05	0.00187112	0	0	0	0	0	0	0	0	0	0	0	0	0	0	0	0	0.00032485	0	0.00107626	0.000772712	0	0	0	0	0	0	0	0	0	0	0
0	0	0.0166667	0	0	57	0	0	0	0	0	0	0	0	0	0	0	0	0.0156827	0	0	0	0	0	0	0	0	0	0	0	0	0	0	0	0	2.48295e-05	0	0.000183268	0	4.9034e-05	0	98	0	0	0	0	0	1	0	14
0	0	0.011583	0	0	54	0	0	0	0	0	0.000254907	0	0	0	0	0	4.11117e-06	0.0521713	0	0	0	0	0	0	0	0	0	0	0	0	0	0	0	0	0.000196452	0	0.000338233	18	0	0	0	0	0	0	0	0	0	0	0
0	0	0.0163934	0	0	14	0.0118431	0	0	0	0	0.00565463	0	0	0	1.13466e-05	0	0.0058417	0.0124797	0	0	0	0	0	0	0	0	0	0	0	0	0	0	0	0	0.000630521	0	0.00533182	184	0	0	0	0	0	0	0	0	0	0	0
0	0	0.00458716	0	0	15	0.00157729	0	0	0	0	0	0	0	0	0.000497809	0	0.00167447	0.00461402	0	0	0	0	0	0	0	0	0	0	0	0	0	0	0	0	0	0	0	0	0	0	33	0	0	0	0	0	0	0	27
0	0	0.2	0	0	2	0	0	0	0	0	0	0	0	0	0	0	0	0.192179	0	0	0	0	0	0	0	0	0	0	0	0	0	0	0	0	0	0	0.00036657	1	0	0	0	0	0	0	0	0	0	0	0
0	0	0.0714286	0	0	3	0	0	0	0	0	0	0	0	0	0	0	0	0.0558173	0	0	0	0	0	0	0	0	0	0	0	0	0	0	0	0	0	0	0	0	0	0	0	0	0	0	0	0	0	0	0
0	0	0.0714286	0	0	6	0	0	0	0	0	0	0	0	0	0	0	0	0.0532621	0	0	0	0	0	0	0	0	0	0	0	0	0	0	0	0	0	0	0	0	0	0	0	0	0	0	0	0	0	0	0
0	0	0.0175439	0	0	12	7.73874e-05	0	0	0	0	0	0	0	0	0	0	0	0.017231	0	0	0	0	0	0	0	0	0	0	0	0	0	0	0	0	0	0	0	0	0	0	0	0	0	0	0	0	0	0	0
0	0	0.00114943	0	0	0.000547945	0.000230388	0.000434216	0	0	0	0	0	0	0	0	0	7.58034e-07	0.0489151	0	0	0	0	0	0	0.00134068	0	0	0	0	0	0	0	0.0005814	1.50199e-05	0	0	0	0	0	0	0	0	0	0	0	0	0	0	0
0	0	0.0045045	0	0	0.0044996	0	0	0	0	0	0	0	0	0	0	0	0	0.00446278	0	0	0	0	0	0	0	0	0	0	0	0	0	0	0	0	0	0	0	0	0	0	0	0	0	0	0	0	0	0	0
0	0	0.00594059	0	0	4	0.0233939	0	0	0	0	0	0	0	0	0	0	0.0214407	0.00591887	0	0	0	0	0	0	0	0	0	0	0	0	0	0	0	0	0	0	0	0	0	0	251	0	0	0	0	0	0	0	87
0	0.0434783	0	0	16	0	0.203927	0	0	0	0	0.00481348	0.00531915	0	0	0.068871	0	0.208052	0	0	0	0	0	0	0	0	0	0	0	0	0	0	0	0	0	0.000743177	0	0.00144563	32	0.0015983	0	8	48	0	0	0	0	6	0	11
0	0	0.00458716	0	0	4	0.00157729	0	0	0	0	0	0	0	0	0.000497809	0	0.00167447	0.00461402	0	0	0	0	0	0	0	0	0	0	0	0	0	0	0	0	0	0	0	0	0	0	33	0	0	0	0	0	0	0	27
0	0	0.011583	0	0	63	0	0	0	0	0	0	0	0	0	0	0	0	0.0521444	0	0	0	0	0	0	0	0	0	0	0	0	0	0	0	0	0	0	0	0	0	0	0	0	0	0	0	0	0	0	0
0	0	0.0714286	0	0	47	0	0	0	0	0	0	0	0	0	0	0	0	0.0558173	0	0	0	0	0	0	0	0	0	0	0	0	0	0	0	0	0	0	0	0	0	0	0	0	0	0	0	0	0	0	0
0	0	0	0	0	0	0	0	0	0	0	0	0	0	0	0	0	0	0	0	0	0	0	0	0	0	0	0	0	0	0	0	0	0	0	2.60066e-05	0	0	0	0	0	0	0	0	0	0	0	0	0	0
0	0	0.0175439	0	0	60	0.000154775	0	0	0	0	0	0	0	0	0	0	2.60378e-05	0.0172289	0	0	0	0	0	0	0	0	0	0	0	0	0	0	0	0	0	0	0	0	0	0	0	0	0	0	0	0	0	0	0
0	0	0.0375	0	0	42	0	0	0	0	0	0	0	0	0	0	0	0	0.0370189	0	0	0	0	0	0	0	0	0	0	0	0	0	0	0	0	0	0	0	0	0	0	0	0	0	0	0	0	0	0	0
0	0	0.00619195	0	0	59	0.0237298	0	0	0	0	0	0	0	0	0	0	0.0210866	0.00595662	0	0	0	0	0	0	0	0	0	0	0	0	0	0	0	0	0	0	0	0	0	0	320	0	0	0	0	0	0	0	109
0.214286	0	0.166667	0	6	22	0.0801457	0	0	0	0	0	0	0	0	0.0193798	0	0.19655	0.115358	0	0	0	0	0	0	0	0	0	0	0	0	0	0	0	0	0	0	0	0	0	0	11	10	0	0	0	0	0	0	0
0	0	0.00352113	0	0	104	0	0	0	0	0	0	0	0	0	0	0	2.02833e-07	0.00244712	0	0	0	0	0	0	0	0	0	0	0	0	0	0	0	0	0	0	0	0	0	0	0	0	0	0	0	0	0	0	0
0	0	0	0	0	0	0.00164427	0.00269438	0.000246731	0	0	0.000350416	0	0	0	0.000138609	0	0.00105109	2.51379e-05	1.81917e-05	0	7.71723e-07	0.000133924	0	0	0	0	0	0	0	0	0.000288509	0	2.48177e-05	0.00411767	0.000193174	0.000269302	0.00026403	0.000386757	8.31115e-05	0	0	0	0	0	0	0	0	0	0
0	0	0.00662252	0	0	9	0	0	0	0	0	0.0011107	0	0	0	0	0	0	0.00638147	0	0	0	0	0	0	0	0	0	0	0	0	0	0	0	0	0	0	0.00106002	9	0	0	0	0	0	0	0	0	0	0	0
0	0	0.020202	0	0	18	0	0	0	0	0	0	0	0	0	0	0	0	0.0397492	0	0	0	0	0	0	0	0	0	0	0	0	0	0	0	0	7.31261e-05	0	0	0	0	0	0	0	0	0	0	0	0	0	0
0	0	0.00237248	0	0	14	0	0	0	0	0	0	0	0	0	0	0	0	0.00233473	0	0	0	0	0	0	0	0	0	0	0	0	0	0	0	0	0	0	0	0	0	0	0	0	0	0	0	0	0	0	0
0	0	0.00534759	0	0	0	0	0	0	0	0	0	0	0	0	0	0	0	0.00588863	0	0	0	0	0	0	0	0	0	0	0	0	0	0	0	0	0	0	0	0	0	0	0	0	0	0	0	0	0	0	4
0	0	0.037037	0	0	52	0	0	0	0	0	0	0	0	0	0	0	0	0.0372418	0	0	0	0	0	0	0	0	0	0	0	0	0	0	0	0	0	0	0	0	0	0	0	0	0	0	0	0	0	0	0
0.166667	0	0.00448431	0	0	16	0.0434545	0	0	0	0	0.00417827	0.00461894	0	0	6.52344e-07	0	0.0302567	0.00433364	0	0	0	0	0	0	0	0	0	0	0	0	0	0	0	0	0.00155958	0	0.00124296	60	0	0	136	27	0	0	0	0	0	0	0
0	0	0	0	0	0	0	0	0	0	0	0.000235018	0	0	0	0	0	0	0	0	0	0	0	0	0	0	0	0	0	0	0	0	0	0	0	9.90902e-05	0	0.00017209	0	0	0	0	0	0	0	0	0	0	0	0
0	0	0.00230415	0	0	5	0.023391	0	0	0	0	0.00054407	0.00341815	0	0	0	0	0.0160778	0.00234359	0	0	0	0	0	0	0	0	0	0	0	0	0	0	0	0	0	0	0.00130523	5	0	0	346	45	0	0	0	0	0	0	1
0.0133779	0	0.00273224	0	1	282	0.000236351	0	0	0	0	0	0.00131406	0	0	6.92694e-06	0	2.67483e-05	0.00263719	0	0	0	0	0	0	0	0	0	0	0	0	0	0	0	0	5.6799e-05	0	6.19559e-05	16	0.00103708	0	331	354	0	0	0	0	0	0	17
0	0	0.0166667	0	0	8	0	0	0	0	0	0	0	0	0	0	0	0	0.0160651	0	0	0	0	0	0	0	0	0	0	0	0	0	0	0	0	0	0	0	0	0	0	0	0	0	0	0	0	0	0	0
0	0	0.00242849	0	0	0	0	0	0	0	0	0.000430231	0	0	0	0	0	0	0.00232049	0	0	0	0	0	0	0	0	0	0	0	0	0	0	0	0	9.22847e-05	0	0.000832001	0	0	0	0	0	0	0	0	0	0	0	0
0.0217391	0	0	0	2	0	0.00543527	0	0	0	0	0	0	0	0.027027	0.00545292	0	0.00345335	2.91279e-06	0	0	0	0	0	0	0	0	0	0	0	0	0	0	0	0	5.53112e-05	0	0.000753147	3	0	0	13	0	2	0	9	14	0	0	0
0	0	0	0	0	0	0	0	0	0	0	0	0	0.000761615	0	0	0	0	2.23332e-06	0	0	0	0	0	0	0	0	0	0	0	0	0	0	0	0	0.000109332	0	0.000116558	0	0	0	0	0	0	0	0	0	0.000759299	0	0
0	0	0.00224215	0	0	35	0	0	0	0	0	0	0	0	0	0	0	0	0.00226974	0	0	0	0	0	0	0	0	0	0	0	0	0	0	0	0	0	0	0	0	0	0	0	0	0	0	0	0	0	0	0
0	0	0.0714286	0	0	26	0	0	0	0	0	0	0	0	0	0	0	0	0.0532621	0	0	0	0	0	0	0	0	0	0	0	0	0	0	0	0	0	0	0	0	0	0	0	0	0	0	0	0	0	0	0
0	0	0.00251889	0	0	0	0.0164632	0	0	0	0	0.00314237	0	0	0	0.00116623	0.00833333	0.0137185	0.00232718	0	0	0	0	0	0	0	0	0	0	0	0	0	0	0	0	0.001107	0	0.00077445	0	0	0	0	0	0	0	3	0	1	0	6
0	0	0.00492611	0	0	65	0	0	0	0	0	0	0	0	0	0	0	0	0.00472723	0	0	0	0	0	0	0	0	0	0	0	0	0	0	0	0	0	0	0	0	0	0	0	0	0	0	1	0	0	0	0
0	0	0.0163934	0	0	38	0	0	0	0	0	0	0	0	0	0	0	0	0.0156937	0	0	0	0	0	0	0	0	0	0	0	0	0	0	0	0	0	0	0	0	0	0	0	0	0	0	0	0	0	0	0
0	0	0.00448431	0	0	9	0	0	0	0	0	0	0	0	0	0	0	0	0.00445265	0	0	0	0	0	0	0	0	0	0	0	0	0	0	0	0	0	0	0	0	0	0	0	0	0	0	0	0	0	0	0
0	0	0.00473934	0	0	0	0	0	0	0	0	0	0	0	0	0	0	0	0.00467557	0	0	0	0	0	0	0	0	0	0	0	0	0	0	0	0	0	0	0	0	0	0	0	0	0	0	0	0	0	0	0
0	0	0.0714286	0	0	11	0	0	0	0	0	0	0	0	0	0	0	6.47333e-06	0.053292	0	0	0	0	0	0	0	0	0	0	0	0	0	0	0	0	0.000113596	0	0.000409782	3	0	0	0	0	0	0	0	0	0	0	0
0	0	0	0	0	0	0	0	0	0	0	0.000285714	0	0	0	0	0	0	0	0	0	0	0	0	0	0	0	0	0	0	0	0	0	0	0	9.1023e-05	0	0	0.000261685	0	0	0	0	0	0	0	0	0	0	0
0	0	0.0714286	0	0	47	0	0	0	0	0	0.00260514	0	0	0	0	0	2.8497e-05	0.0558173	0	0	0	0	0	0	0	0	0	0	0	0	0	0	0	0	0.00042086	0	0.00353931	109	0	0	0	0	0	0	0	0	0	0	0
0	0	0.0714286	0	0	1	0	0	0	0	0	0	0	0	0	0	0	0	0.0601724	0	0	0	0	0	0	0	0	0	0	0	0	0	0	0	0	0	0	0	0	0	0	0	0	0	0	0	0	0	0	0
0	0	0	0	0	0	0	0	0	0	0	0	0	0	0	0	0	0	0	0	0	0	0	0	0	0	0	0	0	0	0	0	0	0	0	0	0	0	0	0	0	0	0	0	0	0	0	0	0	0
0	0	0	0	0	0	0	0	0	0	0	0	0	0	0	0	0	0	0	0	0	0	0	0	0	0	0	0	0	0	0	0	0	0	0	0.000183201	0	0	0	0	0	0	0	0	0	0	0	0	0	0
0	0	0.0175439	0	0	14	0.000197006	0	0	0	0	0	0	0	0	0	0	3.26843e-05	0.0171752	0	0	0	0	0	0	0	0	0	0	0	0	0	0	0	0	0	0	0	0	0	0	0	0	0	0	0	0	0	0	0
0	0	0.0165289	0	0	42	0	0	0	0	0	0	0	0	0	0	0	0	0.0128449	0	0	0	0	0	0	0	0	0	0	0	0	0	0	0	0	0	0	0	0	0	0	0	0	0	0	0	0	0	0	0
0	0	0	0	0	0	0.000311818	0	0	0	0	0	0	0	0	0	0	0	0	0	0	0	0	0	0	0	0	0	0	0	0	0	0	0	0	0	0	0	0.00019926	0	0	0	0	0	0	0	0	0	0	0
0	0	0.0163934	0	0	0.00525958	0.00146046	0	0	0	0	0	0	0	0	0	0	0.000147676	0.0127315	0	0	0	0	0	0	0	0	0	0	0	0	0	0	0	0	0	0	0	0	0	0	0	0	0	0	0	0	0	0	0
0	0	0.0164835	0	0	49	0	0	0	0	0	0	0	0	0	0	0	0	0.0159531	0	0	0	0	0	0	0	0	0	0	0	0	0	0	0	0	0	0	0	0	0	0	0	0	0	0	0	0	0	0	0
0	0	0.0024728	0	0	0	0	0	0	0	0	0	0	0	0	0	0	0	0.00243319	0	0	0	0	0	0	0	0	0	0	0	0	0	0	0	0	7.51093e-06	0	1.28355e-05	0	0	0	0	0	0	0	0	0	4	0	20
0	0	0.0714286	0	0	163	0	0	0	0	0	0	0	0	0	0	0	0	0.0558173	0	0	0	0	0	0	0	0	0	0	0	0	0	0	0	0	0	0	0	0	0	0	0	0	0	0	0	0	0	0	0
0	0	0.111111	0	0	6	0	0	0	0	0	0	0	0	0	0	0	0	0.103279	0	0	0	0	0	0	0	0	0	0	0	0	0	0	0	0	0	0	0	0	0	0	0	0	0	0	0	0	0	0	0
0	0	0.0246914	0	0	5	6.55523e-05	0	0	0	0	0	0	0	0	0	0	0.000415954	0.0392063	0	0	0	0	0	0	0	0	0	0	0	0	0	0	0	0	0	0	0	0	0	0	0	0	0	0	0	0	0	0	0
0.175549	0	0.00464396	0	0	493	0.121968	0	0	0	0	0.00200432	0.00481232	0	0	3.92547e-05	0	0.114628	0.00412911	0	0	0	0	0	0	0	0	0	0	0	0	0	0	0	0	0.000791846	0	0.00162315	2244	0.00150913	0	430	887	0	0	0	0	0	0	27
0	0	0.0714286	0	0	21	0	0	0	0	0	0.00955414	0	0	0	0	0	2.12585e-05	0.0601724	0	0	0	0	0	0	0	0	0	0	0	0	0	0	0	0	0.000696621	0	0.0031784	61	0	0	0	0	0	0	0	0	0	0	0
0	0	0.002331	0	0	0	0	0	0	0	0	0	0	0	0	2.79219e-05	0	0	0.00232601	0	0	0	0	0	0	0	0	0	0	0	0	0	0	0	0	0.000151191	0	0.000899166	0	0.000406097	0	62	0	0	0	0	0	0	0	0
0	0	0	0	0	0	0	0	0	0	0	0	0	0	0	0	0	0	0	0	0	0	0	0	0	0	0	0	0	0	0	0	0	0	0	5.24824e-05	0	0	0	0	0	0	0	0	0	0	0	0	0	0
0	0.0117647	0.00230415	0	0	0	0.0043221	0	0	0	0	0.00061684	0.00034823	0	0	0.0168947	0	0.00247923	0.00236543	0	0	0	0	0	0	0	0	0	0	0	0	0	0	0	0	5.40675e-05	0	0.000474862	0	9.14299e-05	0	317	0	0	0	0	0	0	0	0
0	0	1	0	0	3	0.000337724	0	0	0	0	0	0	0	0	0	0	0.000214985	0.45992	0	0	0	0	0	0	0	0	0	0	0	0	0	0	0	0	0	0	0	0	0	0	0	0	0	0	0	0	0	0	0
0	0	0.00490196	0	0	9	0	0	0	0	0	0	0	0	0	0	0	0	0.00472611	0	0	0	0	0	0	0	0	0	0	0	0	0	0	0	0	0	0	0	0	7.21552e-05	0	0	0	0	0	0	0	0	0	0
0	0	0.00455581	0	0	46	0.000122893	0	0	0	0	0	0	0	0	0	0	1.7978e-05	0.00459335	0	0	0	0	0	0	0	0	0	0	0	0	0	0	0	0	0	0	0	0	0	0	0	0	0	0	0	0	0	0	0
0	0	0.00465116	0	0	11	0	0	0	0	0	0.000558659	0	0	0	0	0	7.25794e-06	0.0341747	0	0	0	0	0	0	0	0	0	0	0	0	0	0	0	0	0	0	0.000362272	10	0	0	0	0	0	0	0	0	0	0	0
0	0	0.00619195	0	0	60	0	0	0	0	0	0	0	0	0	0	0	0	0.00604289	0	0	0	0	0	0	0	0	0	0	0	0	0	0	0	0	0	0	0	0	0	0	0	0	0	0	0	0	0	0	12
0	0	0.00465839	0	0	51	0	0	0	0	0	0	0	0	0	0	0	1.14646e-06	0.0046484	0	0	0	0	0	0	0	0	0	0	0	0	0	0	0	0	0	0	0	0	0	0	0	0	0	0	0	0	0	0	0
0	0	0.0175439	0	0	62	0.000154775	0	0	0	0	0	0	0	0	0	0	2.60378e-05	0.0172289	0	0	0	0	0	0	0	0	0	0	0	0	0	0	0	0	0	0	0	0	0	0	0	0	0	0	0	0	0	0	0
0	0	0	0	0	0	0	0	0	0	0	0	0	0	0	0	0	0	0	0	0	0	0	0	0	0	0	0	0	0	0	0	0	0	0	0	0	0	9.89401e-05	0	0	0	0	0	0	0	0	0	0	0
0	0	0.0714286	0	0	47	0	0	0	0	0	0	0	0	0	0	0	0	0.0558173	0	0	0	0	0	0	0	0	0	0	0	0	0	0	0	0	0	0	0	0	0	0	0	0	0	0	0	0	0	0	0
0	0	0	0	0	0	0	0	0	0	0	0	0	0	0	0	0	0	0	0	0	0	0	0	0	0	0	0	0	0	0	0	0	0	0	0	0	0	0	0	0	0	0	0	0	0	0	0	0	0
0	0	0.0714286	0	0	9	0	0	0	0	0	0	0	0	0	0	0	1.04515e-05	0.0490432	0	0	0	0	0	0	0	0	0	0	0	0	0	0	0	0	0	0	0.000423075	0	0	0	0	0	0	0	0	0	0	0	0
0	0	0	0	0	0.00100584	0	0	0	0	0	0	0	0	0	0	0	0	0	3.6791e-06	0	0.000302683	0	0	0	0	0	0	0	0.000248932	0	0	0	4.33317e-05	0	0	0	0	0.00130599	0	0	0	0	0	0	0	0	0	0	0
0	0	0	0	0	0	0	0	0	0	0	5.72497e-05	0	0	0	1.16155e-06	0	7.69894e-06	0	3.4462e-05	0	0	0.000121832	0	0	0	0	0	0	0	0	0	0	0	0	0.000140431	0	2.15344e-05	0	0	0	0	0	0.000510986	0	0.00130697	0	0	0	0
0	0	0.00492611	0	0	2	0	0	0	0	0	0	0	0	0	0	0	0	0.00489134	0	0	0	0	0	0	0	0	0	0	0	0	0	0	0	0	0	0	0	0	0	0	0	0	1	0	1	0	0	0	0
0	0	0.00230282	0	0	1	8.26515e-05	0	0	0	0	0.0011566	0	0	0	8.01258e-05	0	2.61024e-05	0.00212797	0	0	0	0	0	0	0	0	0	0	0	0	0	0	0	0	0.000390868	0	0.00101624	2	0	0	0	0	0	0	0	0	0	0	0
0	0	0.0714286	0	0	5	0	0	0	0	0	0	0	0	0	0	0	0	0.0693112	0	0	0	0	0	0	0	0	0	0	0	0	0	0	0	0	0	0	0	0	0	0	0	0	0	0	0	0	0	0	0
0	0	0	0	0	0	0	0	0	0	0	0	0	0	0	0	0	0	0	0	0	0	0	0	0	0	0	0	0	0	0	0	0	0	0	0	0	0	0	0	0	0	0	0	0	0	0	0	0	0
0	0	0	0	0	0	0	0	0	0	0	0	0	0	0	0	0	0	0	0	0	0	0	0	0	0	0	0	0	0	0	0	0	0	0	0	0	0	78	0	0	0	60	0	0	0	4	0	0	0
0.0131579	0.0151515	0.00224719	0	0.00410046	0.00218864	0.00119261	0	0	0	0	0	0	0	0	0.00919397	0	0.00115699	0.00223819	0	0	0	0	0	0	0	0	0	0	0	0	0	0	0	0	1.91934e-05	0	0.00012872	0.000193692	0	0	0.000308318	0.00034915	0	0	0	0	0	0	0
0	0	0.0160772	0	0	39	0.000455996	0	0	0	0	0	0	0	0	0	0	0.00133466	0.0157279	0	0	0	0	0	0	0	0	0	0	0	0	0	0	0	0	0	0	0	0	0	0	0	0	0	0	0	0	0	0	0
0	0	0.0625	0	0	44	0	0	0	0	0	0	0	0	0	0	0	0	0.0606764	0	0	0	0	0	0	0	0	0	0	0	0	0	0	0	0	0	0	0	0	0	0	0	0	0	0	0	0	0	0	0
0	0	0.00448431	0	0	56	0	0	0	0	0	0	0	0	0	0	0	0	0.00445265	0	0	0	0	0	0	0	0	0	0	0	0	0	0	0	0	0	0	0	0	0	0	0	0	0	0	0	0	0	0	0
0	0	0.00446429	0	0	68	0	0	0	0	0	0.000661376	0	0	0	0	0	5.39665e-06	0.0255717	0	0	0	0	0	0	0	0	0	0	0	0	0	0	0	0	9.38081e-05	0	0.000351104	71	0	0	0	0	0	0	0	0	0	0	0
0	0	0.0454545	0	0	15	0.00855263	0	0	0	0	0	0	0	0	0	0	0.0115662	0.0443034	0	0	0	0	0	0	0	0	0	0	0	0	0	0	0	0	0	0	0	0	0	0	0	0	0	0	0	0	0	0	0
0	0	0	0	0	0	0	0	0	0	0	0	0	0	0	0	0	0	0	0	0	0	0	0	0	0	0	0	0	0	0	0	0	0	0	0	0	0	0	0	0	0	0	0	0	0	0	0	0	0
0	0	0.00252313	0	0	0.00249376	0.000190295	0	0	0	0	0	0	0	0	0	0	0.000177565	0.00236653	0	0	0	0	0	0	0	0	0	0	0	0	0	0	0	0	0.000101914	0	0.000889821	0	0.000333588	0	0.00047569	0	0	0	0	0	0	0	0
0	0	0.0163934	0	0	1	0.0118431	0	0	0	0	0.00565463	0	0	0	1.13466e-05	0	0.0058417	0.0124797	0	0	0	0	0	0	0	0	0	0	0	0	0	0	0	0	0.000630521	0	0.00533182	16	0	0	0	0	0	0	0	0	0	0	0
0	0	0.0769231	0	0	0.0769231	0.00149477	0	0	0	0	0	0	0	0	0	0	0.00114608	0.0688661	0	0	0	0	0	0	0	0	0	0	0	0	0	0	0	0	0	0	0	0	0	0	0	0	0	0	0	0	0	0	0
0	0	0.0714286	0	0	9	0	0	0	0	0	0	0	0	0	0	0	0	0.0558173	0	0	0	0	0	0	0	0	0	0	0	0	0	0	0	0	0	0	0	0	0	0	0	0	0	0	0	0	0	0	0
0	0	0.00699301	0	0	7	0	0	0	0	0	0.00111732	0	0	0	0	0	0	0.00646607	0	0	0	0	0	0	0	0	0	0	0	0	0	0	0	0	0	0	0.00108022	7	0	0	0	0	0	0	0	0	0	0	0
0	0	0.0714286	0	0	1	0	0	0	0	0	0	0	0	0	0	0	0	0.0693112	0	0	0	0	0	0	0	0	0	0	0	0	0	0	0	0	0	0	0	0	0	0	0	0	0	0	0	0	0	0	0
0	0	0.0229885	0	0	68	3.00797e-05	0	0	0	0	0.00219298	0	0	0	0	0	5.66828e-05	0.0475115	0	0	0	0	0	0	0	0	0	0	0	0	0	0	0	0	0.00045439	0	0.0012349	164	0	0	0	0	0	0	0	0	0	0	0
0	0	0	0	0	0	0	0	0	0	0	8.88178e-05	0	0	0	2.41189e-07	0	0	0	0	0	0	0	0	0	0	0	0	0	0	0	0	0	0	0	6.32913e-05	0	9.13395e-06	3.65524e-05	0	0	0	0	0	0	0	0	0	0	0
0.0612245	0	0.0163934	0	0	23	0.0503331	0	0	0	0	0.0060896	0.018711	0	0	1.13466e-05	0	0.0449079	0.0111529	0	0	0	0	0	0	0	0	0	0	0	0	0	0	0	0	0.000630521	0	0.00548749	322	0.00665188	0	29	202	0	0	0	0	0	0	0
0	0	0.333333	0	0	2	0	0	0	0	0	0	0	0	0	0	0	0	0.29283	0	0	0	0	0	0	0	0	0	0	0	0	0	0	0	0	0	0	0	0	0	0	0	0	0	0	0	0	0	0	0
0	0	0.00222717	0	0	18	0.000101464	0	0	0	0	0	0	0	0	0	0	0.000110149	0.111566	0	0	0	0	0	0	0	0	0	0	0	0	0	0	0	0	0	0	0	0	0	0	0	0	0	0	0	0	2	0	4
0	0	0.015544	0	0	135	0.00054252	0	0	0	0	0	0	0	0	0	0	0.00138029	0.0155251	0	0	0	0	0	0	0	0	0	0	0	0	0	0	0	0	0	0	0	0	0	0	0	0	0	0	0	0	0	0	0
0	0	0.05	0	0	3	0	0	0	0	0	0	0	0	0	0	0	0	0.013101	0	0	0	0	0	0	0	0	0	0	0	0	0	0	0	0	0	0	0	0	0	0	0	0	0	0	0	0	0	0	0
0	0	0.111111	0	0	3	0.000270015	0	0	0	0	0	0	0	0	0	0	0.000912028	0.102235	0	0	0	0	0	0	0	0	0	0	0	0	0	0	0	0	0	0	0	0	0	0	0	0	0	0	0	0	0	0	0
0	0	0.0769231	0	0	18	0	0	0	0	0	0	0	0	0	0	0	0	0.0688697	0	0	0	0	0	0	0	0	0	0	0	0	0	0	0	0	0	0	0	0	0	0	0	0	0	0	0	0	0	0	0
0	0	0.0155039	0	0	66	0.000629492	0	0	0	0	0	0	0	0	0	0	0.00152323	0.0155499	0	0	0	0	0	0	0	0	0	0	0	0	0	0	0	0	0	0	0	0	0	0	0	0	0	0	0	0	0	0	0
0	0	0.00445765	0	0	26	0	0	0	0	0	0	0	0	0	0	0	0	0.00443739	0	0	0	0	0	0	0	0	0	0	0	0	0	0	0	0	0	0	0	0	0	0	0	0	0	0	0	0	0	0	0
0	0	0.0151515	0	0	33	0.000725492	0	0	0	0	0	0	0	0	0	0	0.00193086	0.0149	0	0	0	0	0	0	0	0	0	0	0	0	0	0	0	0	0	0	0	0	0	0	0	0	0	0	0	0	0	0	0
0	0	0.153846	0	0	3	0	0	0	0	0	0	0	0	0	0	0	7.06639e-06	0.134257	0	0	0	0	0	0	0	0	0	0	0	0	0	0	0	0	0	0	0	0	0	0	0	0	0	0	0	0	0	0	0
0	0	0.0169492	0	0	0	0	0	0	0	0	0	0	0	0	0	0	0	0.0088906	0	0	0	0	0	0	0	0	0	0	0	0	0	0	0	0	0	0	0	0	0	0	0	0	0	0	0	0	0	0	0
0	0	0	0	0	0	0	0	0	0	0	0	0	0	0	0	0	0	0	0	0	0	0	0	0	0	0	0	0	0	0	0	0	0	0	0	0	0	0	0	0	0	0	0	0	0	0	0	0	0
0	0.025641	0.00246305	0	1	1	0.00345767	0	0	0	0	0	0	0	0	0.0208372	0	0.00144227	0.00241881	0	0	0	0	0	0	0	0	0	0	0	0	0	0	0	0	5.23733e-05	0	0.000490328	0	0.000184276	0	36	0	0	0	0	0	0	0	0
0	0	0.0454545	0	0	11	0.00855263	0	0	0	0	0	0	0	0	0	0	0.0115662	0.0443034	0	0	0	0	0	0	0	0	0	0	0	0	0	0	0	0	0	0	0	0	0	0	0	0	0	0	0	0	0	0	0
0	0	0.166667	0	0	6	0	0	0	0	0	0	0	0	0	0	0	0	0.114463	0	0	0	0	0	0	0	0	0	0	0	0	0	0	0	0	0	0	0	0	0	0	0	0	0	0	0	0	0	0	0
0	0	0.00469484	0	0	50	0.000213881	0	0	0	0	0	0	0	0	0	0	0.000250928	0.00465681	0	0	0	0	0	0	0	0	0	0	0	0	0	0	0	0	0	0	0	0	0	0	0	0	0	0	0	0	0	0	0
0	0	0.00454545	0	0	22	0	0	0	0	0	0	0	0	0	0	0	0	0.00453809	0	0	0	0	0	0	0	0	0	0	0	0	0	0	0	0	0	0	0	0	0	0	0	0	0	0	0	0	0	0	0
0	0	0.00505051	0	0	13	0.00297177	0	0	0	0	0	0	0	0	0	0	0.00307194	0.00491786	0	0	0	0	0	0	0	0	0	0	0	0	0	0	0	0	0	0	0	0	0	0	0	0	0	0	0	0	0	0	0
0.00943396	0	0.0155039	0	0	105	0.000629492	0	0	0	0	0	0	0	0	0	0	0.0015209	0.0155499	0	0	0	0	0	0	0	0	0	0	0	0	0	0	0	0	0	0	0	0	0	0	0	0	0	0	0	0	0	0	0
0	0	0.00242849	0	0	0	0.00241141	0	0	0	0	0.00014341	0	0	0	0.000528997	0	0.000113857	0.00232188	0	0	0	0	0	0	0	0	0	0	0	0	0	0	0	0	0.00010382	0	0.00121208	0	0	0	0	0	0	0	0	0	0	0	0
0	0	0.00492611	0	0	15	0	0	0	0	0	0	0	0	0	0	0	0	0.00472723	0	0	0	0	0	0	0	0	0	0	0	0	0	0	0	0	0	0	0	0	0	0	0	0	0	0	1	0	0	0	0
0	0	0.00234978	0	0	12	0.00409836	0	0	0	0	0.000467508	0.000562008	0	0	0	0.000971019	0.00321311	0.00139195	0	0	0	0	0	0	0	0	0	0	0	0	0	0	0	0	0.000194915	0	0.000575822	0	0.00137194	0	1249	0	0	0	14	0	0	0	0
0	0	0.00505051	0	0	1	0.00297177	0	0	0	0	0	0	0	0	0	0	0.00307194	0.00491786	0	0	0	0	0	0	0	0	0	0	0	0	0	0	0	0	0	0	0	0	0	0	0	0	0	0	0	0	0	0	0
0	0	0.0714286	0	0	57	0	0	0	0	0	0.00260514	0	0	0	0	0	2.8497e-05	0.0558173	0	0	0	0	0	0	0	0	0	0	0	0	0	0	0	0	0.00042086	0	0.00353931	166	0	0	0	0	0	0	0	0	0	0	0
0	0	0.0142857	0	0	57	0.000855798	0	0	0	0	0	0	0	0	0	0	0.00216998	0.0148122	0	0	0	0	0	0	0	0	0	0	0	0	0	0	0	0	0	0	0	0	0	0	0	0	0	0	0	0	0	0	0
0	0.0588235	0.0909091	0	21	54	0.0193506	0	0	0	0	0.00558003	0.0153846	0	0	0.021705	0	0.00895179	0.0869054	0	0	0	0	0	0	0	0	0	0	0	0	0	0	0	0	0.000170266	0	0.00436748	328	0	0	32	66	0	0	0	0	0	0	0
0	0	0.0142857	0	0	80	0.000855798	0	0	0	0	0	0	0	0	0	0	0.00216998	0.0148122	0	0	0	0	0	0	0	0	0	0	0	0	0	0	0	0	0	0	0	0	0	0	0	0	0	0	0	0	0	0	0
0	0	0.00444444	0	0	28	0	0	0	0	0	0	0	0	0	0	0	0	0.00444006	0	0	0	0	0	0	0	0	0	0	0	0	0	0	0	0	0	0	0	0	0	0	0	0	0	0	0	0	0	0	0
0	0	0.00234687	0	0	0.0023201	0.000176691	0	0	0	0	0.000486579	0	0	0	0.000197673	0	3.73972e-05	0.0021513	0	0	0	0	0	0	0	0	0	0	0	0	0	0	0	0	0.000248234	0	0.00112352	0.00152303	0	0	0	0	0	0	0	0	0	0	0
0	0	0.5	0	0	9	0.00290698	0	0	0	0	0	0	0	0	0	0	0	0.420366	0	0	0	0	0	0	0	0	0	0	0	0	0	0	0	0	0	0	0	0	0	0	0	0	0	0	0	0	0	0	0
0	0	0.00469484	0	0	8	0.000213881	0	0	0	0	0	0	0	0	0	0	0.000250928	0.00465681	0	0	0	0	0	0	0	0	0	0	0	0	0	0	0	0	0	0	0	0	0	0	0	0	0	0	0	0	0	0	0
0	0	0.0163934	0	0	50	0	0	0	0	0	0	0	0	0	0	0	0	0.015745	0	0	0	0	0	0	0	0	0	0	0	0	0	0	0	0	0	0	0	0	0	0	0	0	0	0	0	0	0	0	0
0	0	0.00240674	0	0	9	0	0	0	0	0	0.000225347	0	0	0	9.22394e-08	0	0	0.00237737	0	0	0	0	0	0	0	0	0	0	0	0	0	0	0	0	0.00033769	0	0.000157147	0	0	0	0	0	1	0	0	0	0	0	0
0	0	0.0714286	0	0	22	0	0	0	0	0	0.00459559	0	0	0	0	0	2.49906e-05	0.0532621	0	0	0	0	0	0	0	0	0	0	0	0	0	0	0	0	0.000454385	0	0.00334655	54	0	0	0	0	0	0	0	0	0	0	0
0	0	0.0714286	0	0	1	0	0	0	0	0	0	0	0	0	0	0	0	0.0693112	0	0	0	0	0	0	0	0	0	0	0	0	0	0	0	0	0	0	0	0	0	0	0	0	0	0	0	0	0	0	0
0	0	0.0027248	0	0	12	3.39328e-05	0	0	0	0	0	0	0	0	2.69839e-07	0	0	0.00127217	0	0	0	0	0	0	0	0	0	0	0	0	0	0	0	0	0.000168004	0	7.43119e-05	0	0	0	0	0	0	0	0	0	6	0	6
0	0	0.0021097	0	0.010989	0.00238095	0.000154811	0	0	0	0	0.00138985	0.000717103	0	0	0.00939831	0	6.03618e-05	0.00165656	0	0	0	0	0	0	0	0	0	0	0	0	0	0	0	0	0	0	0.000863711	0.00186826	0	0	0.000787626	0.000847537	0	0	0	0	0	0	0.00137246
0	0	0.0454545	0	0	1	0.00855263	0	0	0	0	0	0	0	0	0	0	0.0115662	0.0443034	0	0	0	0	0	0	0	0	0	0	0	0	0	0	0	0	0	0	0	0	0	0	0	0	0	0	0	0	0	0	0
0	0	0.00460405	0	0	26	0.000126301	0	0	0	0	0	0	0	0	0	0	2.15818e-05	0.00462271	0	0	0	0	0	0	0	0	0	0	0	0	0	0	0	0	0	0	0	0	0	0	0	0	0	0	0	0	0	0	0
0	0	0.0909091	0	0	39	0	0	0	0	0	0	0	0	0	0	0	0	0.0822349	0	0	0	0	0	0	0	0	0	0	0	0	0	0	0	0	0	0	0	0	0	0	0	0	0	0	0	0	0	0	0
0	0	0.0909091	0	0	10	0.102222	0	0	0	0	0.00527578	0.0153846	0	0	0	0	0.0521294	0.0848045	0	0	0	0	0	0	0	0	0	0	0	0	0	0	0	0	0.000388769	0	0.00413392	55	0.000115874	0	22	20	0	0	0	0	0	0	0
0	0	0.015625	0	0	3	0.000552906	0	0	0	0	0	0	0	0	0	0	0.00180257	0.0152576	0	0	0	0	0	0	0	0	0	0	0	0	0	0	0	0	0	0	0	0	0	0	0	0	0	0	0	0	0	0	0
0	0	0.00438596	0	0	15	0	0	0	0	0	0.00208877	0	0	0	0	0	5.02602e-05	0.0276545	0	0	0	0	0	0	0	0	0	0	0	0	0	0	0	0	0.000173619	0	0.000263035	75	0	0	0	0	0	0	0	0	0	0	0
0	0	0.0060241	0	0	15	0.0157381	0	0	0	0	0	0	0	0	0	0	0.0124761	0.00595373	0	0	0	0	0	0	0	0	0	0	0	0	0	0	0	0	0	0	0	0	0	0	321	0	0	0	0	0	0	0	52
0	0	0.015625	0	0	155	0.000714504	0	0	0	0	0.00215517	0	0	0	0.000669008	0	0.000327628	0.0148459	0	0	0	0	0	0	0	0	0	0	0	0	0	0	0	0	0.00089884	0	0.00200376	310	0	0	8	0	0	0	0	0	4	0	7
0	0	0.0625	0	0	63	0	0	0	0	0	0	0	0	0	0	0	0	0.0607451	0	0	0	0	0	0	0	0	0	0	0	0	0	0	0	0	0	0	0	0	0	0	0	0	0	0	0	0	0	0	0
0	0	0.003861	0	0	32	0	0	0	0	0	0.00181003	0	0	0	0	0	0	0.0216028	0	0	0	0	0	0	0	0	0	0	0	0	0	0	0	0	0.000247285	0	0.0018444	334	0	0	0	0	0	0	0	0	1	0	2
0	0	0.0172414	0	0	22	0	0	0	0	0	0	0	0	0	0	0	0.00117815	0.0171009	0	0	0	0	0	0	0	0	0	0	0	0	0	0	0	0	0	0	0	0	0	0	0	0	0	0	0	0	0	0	0
0	0	0.0163934	0	0	21	0	0	0	0	0	0	0	0	0	0	0	0	0.0156937	0	0	0	0	0	0	0	0	0	0	0	0	0	0	0	0	0	0	7.51167e-05	0	0	0	0	0	0	0	0	0	0	0	0
0	0	0	0	0	0	0.00928619	0.00661313	0.00552486	0.00984529	0	0.00030494	0	0	0	3.16368e-05	0	0.00698293	0.000969629	0	0	0.00145427	0	0	0	0.000532482	0	0	0	0.00118735	0.0062154	0	0	0.00154745	0.00394928	0.000115294	0	7.86976e-05	0	0.000393543	0	0.000379699	0	0	0	0	0	0	0	0.000185476
0	0	0.333333	0	0	8	0	0	0	0	0	0.00103842	0	0	0	0	0	0	0.156746	0	0	0	0	0	0	0	0	0	0	0	0	0	0	0	0	6.52274e-05	0	0.00136314	42	0	0	0	0	0	0	0	0	0	0	0
0	0.0151515	0	0	13	0	0.056729	0	0	0	0	0.000485909	0.00625	0	0	0.0102213	0	0.0457805	0.00105523	0	0	0	0	0	0	0	0	0	0	0	0	0	0	0	0	0.000594996	0	0.00024056	13	0.00329905	0	91	65	0	0	0	0	1	0	0
0	0	0.0166667	0	0	16	0	0	0	0	0	0	0	0	0	0	0	0	0.0160651	0	0	0	0	0	0	0	0	0	0	0	0	0	0	0	0	0	0	0	0	0	0	0	0	0	0	0	0	0	0	0
0	0	1	0	0	5	0.000337724	0	0	0	0	0	0	0	0	0	0	0.000214985	0.45992	0	0	0	0	0	0	0	0	0	0	0	0	0	0	0	0	0	0	0	0	0	0	0	0	0	0	0	0	0	0	0
0.208333	0	0	0	1	26	0	0	0	0	0	0	0	0	0	0.000273633	0	0	0	0	0	0	0	0	0	0	0	0	0	0	0	0	0	0	0	0.0002117	0	6.35532e-06	23	0	0	2	2	0	0	0	0	1	0	14
0.333333	0	0.0909091	0	0	2	0.0194376	0	0	0	0	0.00504032	0.0153846	0	0	0	0	0.0745581	0.0864848	0	0	0	0	0	0	0	0	0	0	0	0	0	0	0	0	0.000681083	0	0.0047029	10	0.00110193	0	22	2	0	0	0	0	0	0	0
0	0	0	0	0	0	0	0	0	0	0	0	0	0	0	0	0	0	4.12779e-06	0	0	0	0	0	0	0	0	0	0	0	0	0	0	0	0	3.55557e-05	0	0	0	0	0	0	0	0	0	0	0	0	0	0
0	0	0.0714286	0	0	13	0	0	0	0	0	0.000372162	0	0	0	0	0	4.40374e-06	0.0558459	0	0	0	0	0	0	0	0	0	0	0	0	0	0	0	0	0.000315645	0	0.000382628	1	0	0	0	0	0	0	0	0	0	0	0
0	0	0.015625	0	0	1	0	0	0	0	0	0	0	0	0	0	0	0	0.0268487	0	0	0	0	0	0	0	0	0	0	0	0	0	0	0	0	0	0	0	0	0	0	0	0	0	0	0	0	0	0	0
0	0	0.0175439	0	0	3	7.73874e-05	0	0	0	0	0	0	0	0	0	0	0	0.017231	0	0	0	0	0	0	0	0	0	0	0	0	0	0	0	0	0	0	0	0	0	0	0	0	0	0	0	0	0	0	0
0	0	0	0	0	0	0.000297796	0	0	0	0	0	0	0	0	0	0	0	3.55925e-06	0	0	0	0	0	0	0	0	0	0	0	0	0	0	0	0	0.000183201	0	0	0	0	0	0	0	0	0	0	0	0	0	0
0	0	0.0149254	0	0	32	0	0	0	0	0	0	0	0	0	0	0	0	0.0125268	0	0	0	0	0	0	0	0	0	0	0	0	0	0	0	0	0	0	0	0	0	0	0	0	0	0	0	0	0	0	0
0	0	0.0909091	0	0	52	0	0	0	0	0	0.00220313	0.00622084	0	0	0	0	0	0.08666	0	0	0	0	0	0	0	0	0	0	0	0	0	0	0	0	0.000338394	0	0.00228816	126	0.000472814	0	20	52	0	0	0	0	0	0	0
0	0	0.00445765	0	0	74	0	0	0	0	0	0	0	0	0	0	0	0	0.00443739	0	0	0	0	0	0	0	0	0	0	0	0	0	0	0	0	0	0	0	0	0	0	0	0	0	0	0	0	0	0	0
0	0	0.0909091	0	0	0	0	0	0	0	0	0	0	0	0	0	0	0	0.0895038	0	0	0	0	0	0	0	0	0	0	0	0	0	0	0	0	0	0	0	0	0	0	0	0	0	0	0	0	0	0	0
0	0.0454545	0.0588235	0	0	0	0.0279023	0	0	0	0	0.00589722	0	0	0	0.0219038	0	0.0228519	0.0529254	0	0	0	0	0	0	0	0	0	0	0	0	0	0	0	0	0.00218895	0	0.00413619	0	0	0	0	0	0	0	0	0	0	0	4
0	0.0151515	0	0	0.0097561	0	0	0	0	0	0	0.000437445	0	0	0	0.0130556	0	0.00387597	0	0	0	0	0	0	0	0	0	0	0	0	0	0	0	0	0	0.000215469	0	0.00036315	0.000247767	0	0	0	0	0	0	0	0	0	0	0
0	0	0.00224215	0	0	79	0	0	0	0	0	0	0	0	0	0	0	0	0.00226974	0	0	0	0	0	0	0	0	0	0	0	0	0	0	0	0	0	0	0	0	0	0	0	0	0	0	0	0	0	0	0
0	0	0.0909091	0	0	19	0	0	0	0	0	0	0	0	0	0	0	0	0.0886776	0	0	0	0	0	0	0	0	0	0	0	0	0	0	0	0	0	0	0	0	0	0	0	0	0	0	0	0	0	0	0
0	0.0714286	0	0	0.054054	0	0	0	0	0	0	0	0	0	0	0.0652462	0	0	0	0	0	0	0	0	0	0	0	0	0	0	0	0	0	0	0	0.000182982	0	0	2.08183e-05	0	0	0	0	0	0	0	0	0	0	0
0	0	0.1	0	0	30	0	0	0	0	0	0	0	0	0	0	0	0	0.0973282	0	0	0	0	0	0	0	0	0	0	0	0	0	0	0	0	0	0	0	0	0	0	0	0	0	0	0	0	0	0	0
0	0	0.00444444	0	0	0	0	0	0	0	0	0	0	0	0	0	0	0	0.00444162	0	0	0	0	0	0	0	0	0	0	0	0	0	0	0	0	0	0	0	0	0	0	0	0	0	0	0	0	0	0	0
0	0	0.00643777	0	0	61	0.000745434	0	0	0	0	0	0	0	0	0	0	0.00301532	0.0060499	0	0	0	0	0	0	0	0	0	0	0	0	0	0	0	0	0	0	0	0	0	0	236	0	0	0	0	0	0	0	70
0	0	0.009375	0	0	71	0.000145551	0	0	0	0	0.00153433	0	0	0	0	0	0.000205409	0.0426799	0	0	0	0	0	0	0	0	0	0	0	0	0	0	0	0	0.000334773	0	0.000448445	171	0	0	0	0	0	0	0	0	0	0	0
0	0	0	0	0	0	0	0	0	0	0	0.00043956	0	0	0	0	0	0	0.0013868	0	0	0	0	0	0	0	0	0	0	0	0	0	0	0	0	0	0	0.00116118	0	0	0	0	0	0	0	0	0	0	0	0
0	0	0.0175439	0	0	94	0.000139743	0	0	0	0	0	0	0	0	0	0	1.77922e-05	0.0173337	0	0	0	0	0	0	0	0	0	0	0	0	0	0	0	0	0	0	0	0	0	0	0	0	0	0	0	0	0	0	0
0	0	0.0714286	0	0	28	0	0	0	0	0	0	0	0	0	0	0	0	0.0607367	0	0	0	0	0	0	0	0	0	0	0	0	0	0	0	0	0	0	0	0	0	0	0	0	0	0	0	0	0	0	0
0	0	0.00623441	0	0	20	0.00228426	0	0	0	0	0	0	0	0	0	0	0.0031696	0.00603995	0	0	0	0	0	0	0	0	0	0	0	0	0	0	0	0	0	0	0	0	0	0	399	1	0	0	0	0	0	0	94
0.0454545	0	0	0	0.0204082	0.0372671	0.000179469	0	0	0	0	0	0	0.00147275	0	3.78883e-06	0	0.00016028	1.54688e-06	0	0	0	0	0	0	0	0	0	0	0	0	0	0	0	0	0	0	0	0.00336098	0	0	0	0.0126582	0	0	0	0	0.00495049	0	0.00213708
0	0	0.0909091	0	0	3	0	0	0	0	0	0.00420168	0.00943396	0	0	0	0	0	0.0904406	0	0	0	0	0	0	0	0	0	0	0	0	0	0	0	0	0	0	0.00214549	9	0	0	5	3	0	0	0	0	0	0	0
0	0	0.00492611	0	0	3	0	0	0	0	0	0	0	0	0	0	0	0	0.00472723	0	0	0	0	0	0	0	0	0	0	0	0	0	0	0	0	0	0	0	0	0	0	0	0	0	0	1	0	0	0	0
0	0	0.00445765	0	0	57	0	0	0	0	0	0	0	0	0	0	0	0	0.00443739	0	0	0	0	0	0	0	0	0	0	0	0	0	0	0	0	0	0	0	0	0	0	0	0	0	0	0	0	0	0	0
0	0	0	0	0	0	0	0	0	0	0	0	0	0	0	0	0	0	0.00134033	0	0	0	0	0	0	0	0	0	0	0	0	0	0	0	0	0	0	0	0	0	0	0	0	0	0	0	0	0	0	0
0	0	0.0454545	0	0	3	0.00855263	0	0	0	0	0	0	0	0	0	0	0.0115662	0.0443034	0	0	0	0	0	0	0	0	0	0	0	0	0	0	0	0	0	0	0	0	0	0	0	0	0	0	0	0	0	0	0
0	0	0	0	0	0	0.00271845	0	0	0	0	0	0	0	0	0	0	0.000643472	0.0120474	0	0	0	0	0	0	0	0	0	0	0	0	0	0	0	0	0	0	0	0	0	0	0	0	0	0	0	0	0	0	0
0	0	0.0714286	0	0	27	0	0	0	0	0	0.000372162	0	0	0	0	0	4.40374e-06	0.0558459	0	0	0	0	0	0	0	0	0	0	0	0	0	0	0	0	0.000315645	0	0.000382628	9	0	0	0	0	0	0	0	0	0	0	0
0	0	0.0123457	0	0	17	0	0	0	0	0	0.000540103	0	0	0	0	0	3.71499e-06	0.0471974	0	0	0	0	0	0	0	0	0	0	0	0	0	0	0	0	0.000315645	0	0.000362238	13	0	0	0	0	0	0	0	0	0	0	0
0	0	0.00458015	0	0	79	0.000217833	0	0	0	0	0	0	0	0	0	0	0.000125211	0.00458414	0	0	0	0	0	0	0	0	0	0	0	0	0	0	0	0	0	0	0	0	0	0	0	0	0	0	0	0	0	0	0
0	0	0.0357143	0	0	15	0	0	0	0	0	0	0	0	0	0	0	0	0.0297831	0	0	0	0	0	0	0	0	0	0	0	0	0	0	0	0	0	0	0	0	0	0	0	0	0	0	0	0	0	0	0
0	0	0.00230339	0	0	12	0	0	0	0	0	0	0	0	0	0	0	0	0.00226494	0	0	0	0	0	0	0	0	0	0	0	0	0	0	0	0	0	0	0	0	0	0	0	0	0	0	0	0	0	0	0
0.0869565	0	0	0	0	0	0.172093	0	0	0	0	0	0	0	0	0	0	0.135779	0	0	0	0	0	0	0	0	0	0	0	0	0	0	0	0	0	0	0	0	0.000208986	0	0	0	0	0	0	0	0	0	0	0
0	0	0.00228146	0	0	70	0	0	0	0	0	0.00103484	0	0	0	4.2687e-05	0	0	0.00229695	0	0	0	0	0	0	0	0	0	0	0	0	0	0	0	0	0.000260839	0	0.00109772	115	0	0	0	0	0	0	0	0	0	0	0
0	0	0.0714286	0	0	2	0	0	0	0	0	0	0	0	0	0	0	1.04515e-05	0.0490432	0	0	0	0	0	0	0	0	0	0	0	0	0	0	0	0	0	0	0.000423075	11	0	0	0	0	0	0	0	0	0	0	0
0	0	0.0175439	0	0	93	0.000197006	0	0	0	0	0	0	0	0	0	0	3.26843e-05	0.0171752	0	0	0	0	0	0	0	0	0	0	0	0	0	0	0	0	0	0	0	0	0	0	0	0	0	0	0	0	0	0	0
0	0	0.00615385	0	0	10	0.00421053	0	0	0	0	0	0	0	0	0.000285713	0	0	0.00624555	0	0	0	0	0	0	0	0	0	0	0	0	0	0	0	0	0	0	0	0	0	0	161	0	0	0	0	0	0	0	92
0	0	0.0714286	0	0	41	0	0	0	0	0	0.00459559	0	0	0	0	0	2.49906e-05	0.0532621	0	0	0	0	0	0	0	0	0	0	0	0	0	0	0	0	0.000454385	0	0.00334655	121	0	0	0	0	0	0	0	0	0	0	0
0	0	0.00623441	0	0	34	0.000507614	0	0	0	0	0	0	0	0	0	0	0.0026583	0.00604352	0	0	0	0	0	0	0	0	0	0	0	0	0	0	0	0	0	0	0	0	0	0	399	0	0	0	0	0	0	0	116
0	0	0.00465116	0	0	12	0	0	0	0	0	0	0	0	0	0	0	0	0.00464589	0	0	0	0	0	0	0	0	0	0	0	0	0	0	0	0	0	0	0	0	0	0	0	0	0	0	0	0	0	0	0
0	0	0	0	0	0	0.00162386	0.00567438	0.00353955	0.0040674	0	0	0	0	0	0	0	0.000713925	0.000692836	0	0	0.00191163	0.00568691	0	0	0	0	5.8241e-05	0	0.00281713	0.00466648	0	0	0.00176533	0.00790445	0.000410506	0	0	0	0	0	0	0	0	0	0	0	0	0	0
0	0	0.00534759	0	0	12	0	0	0	0	0	0	0.00290698	0	0	0	0	0	0.00529844	0	0	0	0	0	0	0	0	0	0	0	0	0	0	0	0	0.000548847	0	7.99404e-05	0	0.00226244	0	92	12	0	0	0	0	0	0	0
0	0	0.004662	0	0	11	0.000506971	0	0	0	0	0	0	0	0	0	0	0.00031333	0.00464955	0	0	0	0	0	0	0	0	0	0	0	0	0	0	0	0	0	0	0	0	0	0	0	0	0	0	0	0	0	0	0
0	0	0.00254268	0	0	2	0.0258401	0	0	0	0	0.00134066	0.00156781	0	0	0	0	0.0286915	0.00223741	0	0	0	0	0	0	0	0	0	0	0	0	0	0	0	0	0.000649655	0	0.000435942	0	0.000838644	0	440	0	0	0	0	0	7	0	26
0	0	0.00291545	0	0	1	0.00663717	0	0	0	0	0.00788955	0	0	0	0.00109525	0	0.011265	0.00253615	0	0	0	0	0	0	0	0	0	0	0	0	0	0	0	0	0.00282886	0	0.00157316	4	0	0	0	0	0	0	0	0	0	0	4
0	0	0.166667	0	0	2	0	0	0	0	0	0	0	0	0	0	0	0	0.114463	0	0	0	0	0	0	0	0	0	0	0	0	0	0	0	0	0	0	0	0	0	0	0	0	0	0	0	0	0	0	0
0	0	0.105263	0	0	254	0	0	0	0	0	0	0	0	0	0	0	0	0.101173	0	0	0	0	0	0	0	0	0	0	0	0	0	0	0	0	0	0	0	0	0	0	0	0	0	0	0	0	0	0	0
0	0	0.00136612	0	0	286	0.000945403	0	0	0	0	0	0	0	0	5.98859e-06	0	0	0.00140681	0	0	0	0	0	0	0	0	0	0	0	0	0	0	0	0	0	0	3.71735e-05	185	0	0	0	0	0	0	0	0	0	0	9
0	0	0.00176902	0	0	0.00168256	0	0	0	0	0	0	0	0	0	0	0	0	0.00158998	0	0	0	0	0	0	0	0	0	0	0	0	0	0	0	0	0	0	0	0	0	0	0	0	0	0	0	0	0	0	0
0	0	0.0163934	0	0	13	0	0	0	0	0	0	0	0	0	0	0	0	0.0156937	0	0	0	0	0	0	0	0	0	0	0	0	0	0	0	0	0	0	7.51167e-05	0	0	0	0	0	0	0	0	0	0	0	0
0	0	0.0625	0	0	6	0	0	0	0	0	0	0	0	0	0	0	0	0.0607451	0	0	0	0	0	0	0	0	0	0	0	0	0	0	0	0	0	0	0	0	0	0	0	0	0	0	0	0	0	0	0
0	0	0.00454545	0	0	37	0	0	0	0	0	0	0	0	0	0	0	0	0.00453809	0	0	0	0	0	0	0	0	0	0	0	0	0	0	0	0	0	0	0	0	0	0	0	0	0	0	0	0	0	0	0
0	0	0.0212766	0	0	26	0	0	0	0	0	0.00150441	0	0	0	0	0	0	0.0454492	0	0	0	0	0	0	0	0	0	0	0	0	0	0	0	0	0.000302718	0	0.00212658	191	0	0	0	0	0	0	0	0	0	0	0
0	0.0434783	0	0	8	0	0.203927	0	0	0	0	0.00481348	0.00531915	0	0	0.068871	0	0.208052	0	0	0	0	0	0	0	0	0	0	0	0	0	0	0	0	0	0.000743177	0	0.00144563	16	0.0015983	0	8	24	0	0	0	0	6	0	11
0	0	0.00240674	0	0	9	0.00189603	0	0	0	0	0.000450694	0.000184111	0.00116313	0	0.000103262	0	0.000227972	0.00238246	0	0	0	0	0	0	0	0	0	0	0	0	0	0	0	0	0.00010999	0	0.000184247	0	9.71744e-05	0	513	0	0	0	0	0	26	0	155
0	0	0.0444444	0	0	48	0.00491591	0	0	0	0	0	0	0	0	0	0	0.00844118	0.0442761	0	0	0	0	0	0	0	0	0	0	0	0	0	0	0	0	0	0	0	0	0	0	0	0	0	0	0	0	0	0	0
0	0	0.000288517	0	0	0.00323625	0	0	0	0	0	0.00057733	0	0	0	0	0	1.87641e-05	0.00632303	0	0	0.000456654	0	0	0	0	0	0	0	0	0	0	0	0.000418311	0	0.000365443	0	0.000351977	0.000454869	0	0	0	0	0	0	0	0	0	0	0
0	0	0	0	0	0	0	0	0	0	0	0	0	0	0	0	0	2.36122e-05	2.16938e-06	0	0	0	0	0	0	0	0	0	0	0	0	0	0	0	0	3.90099e-05	0	0.000428082	0	0	0	0	0	0	0	0	0	0	0	0
0	0	0.00648649	0	0	101	0.00123571	0	0	0	0	0	0.00406504	0.00184729	0	0	0	0.00540665	0.006032	0	0	0	0	0	0	0	0	0	0	0	0	0	0	0	0	0	0	0	0	0	0	464	44	0	0	0	0	1	0	136
0	0	0.0909091	0	0	34	0	0	0	0	0	0.00220313	0.00622084	0	0	0	0	0	0.08666	0	0	0	0	0	0	0	0	0	0	0	0	0	0	0	0	0.000338394	0	0.00228816	84	0.000472814	0	20	34	0	0	0	0	0	0	0
0	0	0.142857	0	0	70	0	0	0	0	0	0	0	0	0	0	0	0	0.106862	0	0	0	0	0	0	0	0	0	0	0	0	0	0	0	0	0	0	0	0	0	0	0	0	0	0	0	0	0	0	0
0	0	0.0175439	0	0	105	0.000154775	0	0	0	0	0	0	0	0	0	0	2.60378e-05	0.0172289	0	0	0	0	0	0	0	0	0	0	0	0	0	0	0	0	0	0	0	0	0	0	0	0	0	0	0	0	0	0	0
0	0	0.0022779	0	0	9	0	0	0	0	0	0.00212766	0	0	0	0	0	0	0.00221527	0	0	0	0	0	0	0	0	0	0	0	0	0	0	0	0	0.000584796	0	2.70023e-05	9	0	0	2	0	0	0	0	0	0	0	0
0	0	0	0	0	0	4.8275e-05	0	0	0	0	0.000182949	0	0.000228833	0	0	0	1.33472e-05	0.000225011	0	0	0	0	0	0	0	0	0	0	0	0	0	0	0	0	0.000194211	0	0.000134937	0	0	0	0	0	0	0	0	0	0.000282765	0	0.000396373
0	0	0.0175439	0	0	7	0.000139743	0	0	0	0	0	0	0	0	0	0	1.77922e-05	0.0173337	0	0	0	0	0	0	0	0	0	0	0	0	0	0	0	0	0	0	0	0	0	0	0	0	0	0	0	0	0	0	0
0	0	0.00446429	0	0	122	0	0	0	0	0	0	0	0	0	0	0	0	0.00444333	0	0	0	0	0	0	0	0	0	0	0	0	0	0	0	0	0	0	0	0	0	0	0	0	0	0	0	0	0	0	0
0	0	0.00234687	0	0	0.0023201	0.000176691	0	0	0	0	0.000324386	0	0	0	0	0	3.05771e-06	0.0021551	0	0	0	0	0	0	0	0	0	0	0	0	0	0	0	0	0.000134843	0	0.00104197	0.000777689	0	0	0	0	0	0	0	0	0	0	0
0	0.012987	0.047619	0	2	2	0.0528654	0	0	0	0	0.0056391	0.00508553	0	0	0.00473622	0	0.046112	0.0437772	0	0	0	0	0	0	0	0	0	0	0	0	0	0	0	0	0.00153381	0	0.00373333	30	0.00306099	0	48	22	0	0	1	0	0	0	0
0	0	0.00505051	0	0	2	0.00297177	0	0	0	0	0	0	0	0	0	0	0.00307194	0.00491786	0	0	0	0	0	0	0	0	0	0	0	0	0	0	0	0	0	0	0	0	0	0	0	0	0	0	0	0	0	0	0
0	0	0.0588235	0	0	4	0.0123392	0	0	0	0	0	0.00240819	0	0	0.00317793	0	0.024494	0.0553912	0	0	0	0	0	0	0	0	0	0	0	0	0	0	0	0	0	0	0	0	0.00162524	0	40	16	0	0	0	0	0	0	0
0	0	0	0	0	0	0	0	0	0	0	0.000285714	0	0	0	0	0	0	0	0	0	0	0	0	0	0	0	0	0	0	0	0	0	0	0	9.1023e-05	0	0	0.000285714	0	0	0	0	0	0	0	0	0	0	0
0	0	0.00213004	0	0	0.00189514	0.00186891	0	0	0	0	0.00125918	0	0.000416667	0	1.29612e-06	0	9.47466e-05	0.00214422	0	0	0	0	0	0	0	0	0	0	0	0	0	0	0	0	0.000308914	0	0.000356348	0.00111278	0	0	0	0	0	0	0	0	0.000114885	0	0.00044759
0	0	0.111111	0	0	10	0	0	0	0	0	0	0	0	0	0	0	0	0.103279	0	0	0	0	0	0	0	0	0	0	0	0	0	0	0	0	0	0	0	0	0	0	0	0	0	0	0	0	0	0	0
0	0	0.0322581	0	0	39	0	0	0	0	0	0	0	0	0	0	0	0	0.0332955	0	0	0	0	0	0	0	0	0	0	0	0	0	0	0	0	0	0	1.30623e-05	0	0	0	0	0	0	0	0	0	0	0	0
0	0	0.0163934	0	0	0.016129	0.00115141	0	0	0	0	0	0	0	0	0	0	0.000131568	0.0126271	0	0	0	0	0	0	0	0	0	0	0	0	0	0	0	0	0	0	0	0	0	0	0	0	0	0	0	0	0	0	0
0	0	0.00473934	0	0	0.0046681	1.84067e-05	0	0	0	0	0.000826674	0.00406504	0	0	0	0	0.000507353	0.0028723	0	0	0	0	0	0	0	0	0	0	0	0	0	0	0	0	4.88732e-05	0	0.000957863	0.000884226	0.000193387	0	0.00213551	0.00149525	0	0	0	0	0	0	0.000877587
0	0	0.00492611	0	0	8	0	0	0	0	0	0	0	0	0	0	0	0	0.00489134	0	0	0	0	0	0	0	0	0	0	0	0	0	0	0	0	0	0	0	0	0	0	0	0	1	0	1	0	0	0	0
0	0	0.004662	0	0	17	0	0	0	0	0	0	0	0	0	0	0	2.10058e-06	0.00465046	0	0	0	0	0	0	0	0	0	0	0	0	0	0	0	0	0	0	0	0	0	0	0	0	0	0	0	0	0	0	0
0	0	0.5	0	0	16	0.201802	0	0	0	0	0	0	0	0	0	0	0.315208	0.339603	0	0	0	0	0	0	0	0	0	0	0	0	0	0	0	0	0	0	0	0	0	0	0	0	0	0	0	0	0	0	0
0	0	0.00454545	0	0	74	0	0	0	0	0	0	0	0	0	0	0	0	0.00453817	0	0	0	0	0	0	0	0	0	0	0	0	0	0	0	0	0	0	0	0	0	0	0	0	0	0	0	0	0	0	0
0	0	0	0	0	0	0	0	0	0	0	0	0	0	0	0	0	2.07473e-07	4.00177e-08	0	0	0	0	0	0	0	0	0	0	0	0	0	0	0	0	0	0	0	0	0	0	0	0	0	0	0	0	0	0	0
0	0	0.0714286	0	0	23	0	0	0	0	0	0.00459559	0	0	0	0	0	2.49906e-05	0.0532621	0	0	0	0	0	0	0	0	0	0	0	0	0	0	0	0	0.000454385	0	0.00334655	67	0	0	0	0	0	0	0	0	0	0	0
0	0	0.00273224	0	0	286	0	0	0	0	0	0	0	0	0	0	0	0	0.00263926	0	0	0	0	0	0	0	0	0	0	0	0	0	0	0	0	0	0	0	0	0	0	0	0	0	0	0	0	0	0	0
0	0	0.000156937	0	0	0.000165399	0	0	0	0	0	0.000562732	0	0	0	0	0	4.88298e-06	0.00354408	0	0	0.000681238	0	0	0	0	0	0	0	0.000469106	0	0	0	0.000455292	0	0.000352144	0	0.000350115	0.000589759	0	0	0	0	0	0	0	0	0	0	0
0	0	0.0166667	0	0	0	0	0	0	0	0	0	0	0	0	0	0	0	0.0160651	0	0	0	0	0	0	0	0	0	0	0	0	0	0	0	0	0	0	0	0	0	0	0	0	0	0	0	0	0	0	0
0	0	0.00469484	0	0	82	0	0	0	0	0	0	0	0	0	0	0	0	0.00465716	0	0	0	0	0	0	0	0	0	0	0	0	0	0	0	0	0	0	0	0	0	0	0	0	0	0	0	0	0	0	0
0	0	0.0175439	0	0	59	0.000197006	0	0	0	0	0	0	0	0	0	0	3.26843e-05	0.0171752	0	0	0	0	0	0	0	0	0	0	0	0	0	0	0	0	0	0	0	0	0	0	0	0	0	0	0	0	0	0	0
0	0	0.0142857	0	0	13	0.000855798	0	0	0	0	0	0	0	0	0	0	0.00216998	0.0148122	0	0	0	0	0	0	0	0	0	0	0	0	0	0	0	0	0	0	0	0	0	0	0	0	0	0	0	0	0	0	0
0	0	0.00193798	0	0	0.00628234	0	0	0	0	0	2.48812e-05	0	0	0	0	0	0	0.0210205	0	0	0	0	0	0	0	0	0	0	0.000122989	0	0	0	0.000123817	0	2.21694e-05	0.000112621	1.37735e-05	3.64987e-06	0	0	0	0	0	0	0	0	0.000182789	0	3.801e-05
0	0	0	0	0	0	0	0	0	0	0	0	0	0	0	0	0	0	2.16938e-06	0	0	0	0	0	0	0	0	0	0	0	0	0	0	0	0	0.000156039	0	0	0	0	0	0	0	0	0	0	0	0.000186915	0	0
0	0	0.0555556	0	0	61	0	0	0	0	0	0.000294377	0	0	0	0	0	3.80547e-06	0.048599	0	0	0	0	0	0	0	0	0	0	0	0	0	0	0	0	0.000293123	0	0.000417239	21	0	0	0	0	0	0	0	0	0	0	0
0	0	0.00534759	0	0	3	0	0	0	0	0	0	0	0	0	0	0	0	0.00588863	0	0	0	0	0	0	0	0	0	0	0	0	0	0	0	0	0	0	0	0	0	0	0	0	0	0	0	0	0	0	4
0	0	0.00469484	0	0	54	0.000213881	0	0	0	0	0	0	0	0	0	0	0.000250928	0.00465681	0	0	0	0	0	0	0	0	0	0	0	0	0	0	0	0	0	0	0	0	0	0	0	0	0	0	0	0	0	0	0
0	0	0.0163934	0	0	0.0131147	0.00115141	0	0	0	0	0	0	0	0	0	0	0.000131568	0.0126271	0	0	0	0	0	0	0	0	0	0	0	0	0	0	0	0	0	0	0	0	0	0	0	0	0	0	0	0	0	0	0
0	0	0.00444444	0	0	713	0	0	0	0	0	0	0	0	0	0	0	0	0.00444162	0	0	0	0	0	0	0	0	0	0	0	0	0	0	0	0	0	0	0	0	0	0	0	0	0	0	0	0	0	0	0
0	0	0.0175439	0	0	54	7.34862e-05	0	0	0	0	0	0	0	0	0	0	0	0.017236	0	0	0	0	0	0	0	0	0	0	0	0	0	0	0	0	0	0	0	0	0	0	0	0	0	0	0	0	0	0	0
0	0	0.002331	0	0	0	0.00133333	0	0	0	0	0	0	0	0	0	0	3.89044e-05	0.00232614	0	0	0	0	0	0	0	0	0	0	0	0	0	0	0	0	0.000207888	0	0.000989083	0	0	0	0	0	0	0	0	0	0	0	0
0	0	0.0714286	0	0	39	0	0	0	0	0	0.00955414	0	0	0	0	0	2.12585e-05	0.0601724	0	0	0	0	0	0	0	0	0	0	0	0	0	0	0	0	0.000696621	0	0.0031784	102	0	0	0	0	0	0	0	0	0	0	0
0	0	0.166667	0	0	6	0	0	0	0	0	0	0	0	0	1.20355e-05	0	0	0.114462	0	0	0	0	0	0	0	0	0	0	0	0	0	0	0	0	0	0	0	0	0	0	7	0	0	0	0	0	0	0	0
0	0	0.0322581	0	0	11	0	0	0	0	0	0	0	0	0	0	0	0	0.033507	0	0	0	0	0	0	0	0	0	0	0	0	0	0	0	0	0	0	1.30292e-05	0	0	0	0	0	0	0	0	0	0	0	0
0	0	0.00472813	0	0	68	0.000150419	0	0	0	0	0	0	0	0	0	0	1.53629e-05	0.00464811	0	0	0	0	0	0	0	0	0	0	0	0	0	0	0	0	0	0	0	0	0	0	0	0	0	0	0	0	0	0	0
0	0	0.00469484	0	0	82	0	0	0	0	0	0	0	0	0	0	0	0	0.00465716	0	0	0	0	0	0	0	0	0	0	0	0	0	0	0	0	0	0	0	0	0	0	0	0	0	0	0	0	0	0	0
0	0	0.0714286	0	0	478	0	0	0	0	0	0	0	0	0	0	0	0	0.0543028	0	0	0	0	0	0	0	0	0	0	0	0	0	0	0	0	0	0	0	0	0	0	0	0	0	0	0	0	0	0	0
0	0	0.0714286	0	0	36	0	0	0	0	0	0.00260514	0	0	0	0	0	2.8497e-05	0.0558173	0	0	0	0	0	0	0	0	0	0	0	0	0	0	0	0	0.00042086	0	0.00353931	84	0	0	0	0	0	0	0	0	0	0	0
0	0	0.00229729	0	0	0.00238476	2.8767e-05	0	0	0	0	0.000325466	0	0	0	0	0	0	0.00112238	0	0	0	0	0	0	0.00119223	0	0	0	0.000423246	0	0	0	0.000405989	0	6.18114e-05	0.0020284	0.000680792	8.7257e-06	0	0	0	0	0	0	0	0	0	0	0
0	0	0.00615385	0	0	2	0	0	0	0	0	0	0	0	0	0	0	0	0.00599889	0	0	0	0	0	0	0	0	0	0	0	0	0	0	0	0	0	0	0	0	0	0	0	0	0	0	0	0	0	0	5
0	0	0.0714286	0	0	16	0	0	0	0	0	0	0	0	0	0	0	0	0.0693112	0	0	0	0	0	0	0	0	0	0	0	0	0	0	0	0	0	0	0	0	0	0	0	0	0	0	0	0	0	0	0
0	0	0.5	0	0	1	0.000487329	0	0	0	0	0	0	0	0	0	0	2.44074e-06	0.46066	0	0	0	0	0	0	0	0	0	0	0	0	0	0	0	0	0	0	0	0	0	0	0	0	0	0	0	0	0	0	0
0.0131579	0.0151515	0	0	0.00512557	0.00104221	0.030667	0	0	0	0	0.00217214	0	0	0	0.00923855	0	0.0317662	0.00108714	0	0	0	0	0	0	0	0	0	0	0	0	0	0	0	0	0.000537416	0	0.000220451	0.00106021	0	0	6.77622e-06	0	0	0	0	0	0	0	0
0	0	0.0714286	0	0	39	0	0	0	0	0	0	0	0	0	0	0	0	0.0558173	0	0	0	0	0	0	0	0	0	0	0	0	0	0	0	0	0	0	0	0	0	0	0	0	0	0	0	0	0	0	0
0	0	0.004662	0	0	2	0.000506971	0	0	0	0	0	0	0	0	0	0	0.00031333	0.00464955	0	0	0	0	0	0	0	0	0	0	0	0	0	0	0	0	0	0	0	0	0	0	0	0	0	0	0	0	0	0	0
0	0	0.125	0	0	8	0.0587087	0	0	0	0	0	0	0	0	0	0	0.079216	0.118854	0	0	0	0	0	0	0	0	0	0	0	0	0	0	0	0	0	0	0	0	0	0	0	0	0	0	0	0	0	0	0
0	0	0.00568182	0	0	15	0	0	0	0	0	0	0	0	0	0	0	0	0.0178159	0	0	0	0	0	0	0	0	0	0	0	0	0	0	0	0	6.05131e-05	0	0	0	0	0	0	0	0	0	0	0	0	0	0
0	0	0	0	0	0	0	0	0	0	0	0	0	0	0	0	0	0	0	0	0	0	0	0	0	0	0	0	0	0	0	0	0	0	0	0	0	0	0	0	0	0	0	0	0	0	0	0	0	0
0	0	0	0	0	0	0	0	0	0	0	0	0	0	0	0	0	0	0	0	0	0	0	0	0	0	0	0	0	0	0	0	0	0	0	0	0	0	0	0	0	0	0	0	0	0	0	0	0	0
0	0	0.00234192	0	0	0	0	0	0	0	0	0.000688705	0	0	0	1.09727e-05	0	0	0.00233869	0	0	0	0	0	0	0	0	0	0	0	0	0	0	0	0	0.00034234	0	0.0011913	0	0.000332613	0	501	0	0	0	0	0	0	0	0
0	0	0.333333	0	0	2	0.00322061	0	0	0	0	0	0	0	0	0	0	0.000447234	0.27906	0	0	0	0	0	0	0	0	0	0	0	0	0	0	0	0	0	0	0	0	0	0	0	0	0	0	0	0	0	0	0
0	0	0	0	0	0	0	0	0	0	0	0	0	0	0	0	0	0	0	0	0	0	0	0	0	0	0	0	0	0	0	0	0	0	0	0	0	0	132	0	0	0	116	0	0	0	0	0	0	0
0	0	0.333333	0	0	8	0.00317528	0	0	0	0	0	0	0	0	0	0	0.00242283	0.0865877	0	0	0	0	0	0	0	0	0	0	0	0	0	0	0	0	0	0	0	0	0	0	0	0	0	0	0	0	0	0	0
0	0	0.015625	0	0	2	0	0	0	0	0	0	0	0	0	0	0	0	0.0135923	0	0	0	0	0	0	0	0	0	0	0	0	0	0	0	0	0	0	0	0	0	0	0	0	0	0	0	0	0	0	0
0	0	0.0155039	0	0	58	0.000629492	0	0	0	0	0	0	0	0	0	0	0.00152323	0.0155499	0	0	0	0	0	0	0	0	0	0	0	0	0	0	0	0	0	0	0	0	0	0	0	0	0	0	0	0	0	0	0
0	0	0.0172414	0	0	5	0	0	0	0	0	0	0	0	0	0	0	0.00117815	0.0171009	0	0	0	0	0	0	0	0	0	0	0	0	0	0	0	0	0	0	0	0	0	0	0	0	0	0	0	0	0	0	0
0	0	0.0165289	0	0	38	0	0	0	0	0	0	0	0	0	0	0	0	0.0158925	0	0	0	0	0	0	0	0	0	0	0	0	0	0	0	0	0	0	0	0	0	0	0	0	0	0	0	0	0	0	0
0	0	0.00232872	0	0	130	0.000205498	0	0	0	0	0.000969631	0	0	0	7.53061e-05	0	5.56922e-05	0.00197577	0	0	0	0	0	0	0	0	0	0	0	0	0	0	0	0	0.000252972	0	0.00112914	223	0	0	0	0	0	0	0	0	0	0	0
0	0	0	0	0	0	0	0	0	0	0	0	0	0	0	3.79974e-06	0	0	0	1.81248e-05	0	0	0.000135501	0	0	0	0	0	0	0	0	0	0	0	0	6.57939e-05	0	2.74827e-05	0	0	0	0	0	0	0	0	0	0	0	0
0	0	0.00615385	0	0	2	0.0264901	0	0	0	0	0	0	0	0	0	0	0.0226142	0.00590706	0	0	0	0	0	0	0	0	0	0	0	0	0	0	0	0	0	0	0	0	0	0	167	0	0	0	0	0	0	0	59
0	0	0.0142857	0	0	138	0.000855798	0	0	0	0	0	0	0	0	0	0	0.00216998	0.0148122	0	0	0	0	0	0	0	0	0	0	0	0	0	0	0	0	0	0	0	0	0	0	0	0	0	0	0	0	0	0	0
0	0	0.00643777	0	0	117	0.000745434	0	0	0	0	0	0	0	0	0	0	0.00301532	0.0060499	0	0	0	0	0	0	0	0	0	0	0	0	0	0	0	0	0	0	0	0	0	0	236	26	0	0	0	0	0	0	70
0	0	0.00234687	0	0	0.0023201	3.53382e-05	0	0	0	0	0	0	0	0	0	0	3.43592e-06	0.00210848	0	0	0	0	0	0	0	0	0	0	0	0	0	0	0	0	0	0	0	0	0	0	0	0	0	0	0	0	0	0	0
0	0	0.333333	0	0	18	0	0	0	0	0	0	0	0	0	0	0	0	0.29283	0	0	0	0	0	0	0	0	0	0	0	0	0	0	0	0	0	0	0	0	0	0	0	0	0	0	0	0	0	0	0
0	0	0.00445434	0	0	176	0	0	0	0	0	0	0	0	0	0	0	0	0.00443702	0	0	0	0	0	0	0	0	0	0	0	0	0	0	0	0	0	0	0	0	0	0	0	0	0	0	0	0	0	0	0
0.0196078	0	0.0246914	0	1	17	0.0709661	0	0	0	0	0.00675676	0.0014771	0	0.0625	0.0433624	0	0.0839735	0.0217639	0	0	0	0	0	0	0	0	0	0	0	0	0	0	0	0	0	0	0.00502593	164	0	0	31	16	0	0	5	2	0	0	0
0	0	0	0	0	0	0	0	0	0	0	0.00203459	0.0166667	0	0	0	0	0.0120509	0	0	0	0	0	0	0	0	0	0	0	0	0	0	0	0	0	0	0	0	30	0	0	1	15	0	0	0	0	0	0	0
0	0	0.00840336	0	0	37	0	0	0	0	0	0	0	0	0	0	0	0	0.0339024	0	0	0	0	0	0	0	0	0	0	0	0	0	0	0	0	0	0	0	0	0	0	0	0	0	0	0	0	0	0	0
0	0	0.0045045	0	0	0	0	0	0	0	0	0	0	0	0	0	0	0	0.00450163	0	0	0	0	0	0	0	0	0	0	0	0	0	0	0	0	0	0	0	0	0	0	0	0	0	0	2	0	0	0	0
0	0	0.0588235	0	0	67	0.0123392	0	0	0	0	0	0.00240819	0	0	0.00317793	0	0.024494	0.0553912	0	0	0	0	0	0	0	0	0	0	0	0	0	0	0	0	0	0	0	0	0.00162524	0	40	296	0	0	0	0	0	0	0
0.538462	0	0.004662	0	0	6	0.319392	0	0	0	0	0.00215983	0	0	0	1.02016e-05	0.0648148	0.350561	0.00315926	0	0	0	0	0	0	0	0	0	0	0	0	0	0	0	0	0.0013925	0	0.00137442	8	0.000480846	0	282	0	3	0	0	0	0	0	14
0	0	0.00445765	0	0	111	0	0	0	0	0	0	0	0	0	0	0	0	0.00443739	0	0	0	0	0	0	0	0	0	0	0	0	0	0	0	0	0	0	0	0	0	0	0	0	0	0	0	0	0	0	0
0	0	0.00492611	0	0	1	0	0	0	0	0	0	0	0	0	0	0	0	0.00472723	0	0	0	0	0	0	0	0	0	0	0	0	0	0	0	0	0	0	0	0	0	0	0	0	0	0	1	0	0	0	0
0	0	0.00473934	0	0	49	0	0	0	0	0	0	0	0	0	0	0	0	0.00467557	0	0	0	0	0	0	0	0	0	0	0	0	0	0	0	0	0	0	0	0	0	0	0	0	0	0	0	0	0	0	0
0	0	0	0	0	0	0.000881057	0	0	0	0	0	0	0	0	0.000716845	0	0.00208399	0.0099099	0	0	0	0	0	0	0	0	0	0	0	0	0	0	0	0	0	0	0	0	0	0	0	0	0	0	0	0	0	0	0
0	0	0.00465116	0	0	12	0	0	0	0	0	0	0	0	0	0	0	0.000166974	0.00464586	0	0	0	0	0	0	0	0	0	0	0	0	0	0	0	0	0	0	0	0	0	0	0	0	0	0	0	0	0	0	0
0	0	0.00534759	0	0	33	0	0	0	0	0	0	0	0	0	0	0	0	0.00588863	0	0	0	0	0	0	0	0	0	0	0	0	0	0	0	0	0	0	0	0	0	0	0	0	0	0	0	0	0	0	4
0	0.00497512	0.0601093	0	18	184	0	0	0	0	0	0	0	0	0	0.00459783	0	0	0.0656305	0	0	0	0	0	0	0	0	0	0	0	0	0	0	0	0	0	0	0	0	0	0	0	0	0	0	0	0	1	0	0
0	0	0	0	0	0	0	0	0	0	0	0.00023546	0	0	0	0.00035024	0	9.9948e-05	7.92519e-05	0	0	0	0	0	0	0	0	0	0	0	0	0	0	0	0	0	0	0	0	0	0	0	0	0	0	0	0	0	0	0
0	0	0.004914	0	0	4	0	0	0	0	0	0	0	0	0	0	0.1	0	0.00486913	0	0	0	0	0	0	0	0	0	0	0	0	0	0	0	0	0	0	0	0	0	0	0	0	1	0	2	0	0	0	0
0	0	0.0175439	0	0	19	7.73874e-05	0	0	0	0	0	0	0	0	0	0	0	0.017231	0	0	0	0	0	0	0	0	0	0	0	0	0	0	0	0	0	0	0	0	0	0	0	0	0	0	0	0	0	0	0
0	0	0.00438596	0	0	15	0	0	0	0	0	0	0	0	0	0	0	0	0.0276545	0	0	0	0	0	0	0	0	0	0	0	0	0	0	0	0	0	0	1.25255e-05	0	0	0	0	0	0	0	0	0	0	0	1
0	0	0.0625	0	0	9	0.0144962	0	0	0	0	0.00537313	0.0434783	0.000843882	0	0.000290057	0	0.00433168	0.0603698	0	0	0	0	0	0	0	0	0	0	0	0	0	0	0	0	0	0	0.00708066	27	0	0	28	6	0	0	0	0	1	0	17
0	0	0.0714286	0	0	24	0	0	0	0	0	0.00260514	0	0	0	0	0	2.8497e-05	0.0558173	0	0	0	0	0	0	0	0	0	0	0	0	0	0	0	0	0.00042086	0	0.00353931	55	0	0	0	0	0	0	0	0	0	0	0
0	0	0.0714286	0	0	31	0	0	0	0	0	0	0	0	0	0	0	0	0.0558173	0	0	0	0	0	0	0	0	0	0	0	0	0	0	0	0	0	0	0	0	0	0	0	0	0	0	0	0	0	0	0
0	0	0.0175439	0	0	10	7.73874e-05	0	0	0	0	0	0	0	0	0	0	0	0.017231	0	0	0	0	0	0	0	0	0	0	0	0	0	0	0	0	0	0	0	0	0	0	0	0	0	0	0	0	0	0	0
0	0	0.00493827	0	0	7	0	0	0	0	0	0	0	0	0	0	0	0	0.0048576	0	0	0	0	0	0	0	0	0	0	0	0	0	0	0	0	0	0	0	0	0	0	0	0	1	0	2	0	0	0	0
0	0	0.0163934	0	0	0	0.0211314	0	0	0	0	0.00814901	0	0	0	1.44156e-05	0	0.0130333	0.0125004	0	0	0	0	0	0	0	0	0	0	0	0	0	0	0	0	0.000596663	0	0.00517587	0	0	0	0	0	0	0	0	0	0	0	0
0	0	0	0	0	0.00342466	0	0.00854093	0.0081862	0.0126263	0.00632911	0	0	0	0	0	0	0	0	0.000689399	0	0.00224314	0.00838585	0.000300481	0	0.00165751	0.0120438	0.00193574	0	0.00176512	0.000337838	0.00167885	0	0.0018421	0.0140778	0	0.000181751	0	0.00112499	0	0	0	0.00461893	0	0	0	0	0	0	0
0	0	0.00473934	0	0	4	0	0	0	0	0	0	0	0	0	0	0	0	0.00467557	0	0	0	0	0	0	0	0	0	0	0	0	0	0	0	0	0	0	0	0	0	0	0	0	0	0	0	0	0	0	0
0	0	0.0909091	0	0	0	7.86225e-05	0	0	0	0	0	0	0	0	0	0	0	0.0866505	0	0	0	0	0	0	0	0	0	0	0	0	0	0	0	0	0	0	0	0	0	0	0	0	0	0	0	0	0	0	0
0	0	0.00438596	0	0	15	0	0	0	0	0	0	0	0	0	0	0	0	0.0276545	0	0	0	0	0	0	0	0	0	0	0	0	0	0	0	0	0	0	0	0	0	0	0	2	0	0	0	0	0	0	0
0	0	0.00221729	0	0	1	0.000116784	0	0	0	0	0	0	0	0	0	0	0.000106482	0.101682	0	0	0	0	0	0	0	0	0	0	0	0	0	0	0	0	0	0	0	0	0	0	0	0	0	0	0	0	1	0	4
0	0	0.5	0	0	38	0.0162791	0	0	0	0	0	0	0	0	0	0	0.0230976	0.477846	0	0	0	0	0	0	0	0	0	0	0	0	0	0	0	0	0	0	0	0	0	0	0	0	0	0	0	0	0	0	0
0	0	0.00252313	0	0	0.00249376	0.000190295	0	0	0	0	0.000519886	0	0	0	3.18079e-05	0	0.00024001	0.00237247	0	0	0	0	0	0	0	0	0	0	0	0	0	0	0	0	0.000458614	0	0.000316698	0.000165125	0	0	0	0	0	0	0	0	0	0	0
0	0	0.002331	0	0	0	0.00266667	0	0	0	0	0	0	0	0	1.15236e-05	0	0	0.00232307	0	0	0	0	0	0	0	0	0	0	0	0	0	0	0	0	0.000151191	0	0.000242775	0	0.000443015	0	78	0	0	0	0	0	0	0	0
0	0	0.105263	0	0	14	0	0	0	0	0	0	0	0	0	0	0	0	0.101592	0	0	0	0	0	0	0	0	0	0	0	0	0	0	0	0	0	0	0	0	0	0	0	0	0	0	0	0	0	0	0
0.00226244	0	0.00231839	0	15	423	0.00460005	0	0	0	0	0	0.00849118	0	0	0.00846721	0	0.00519236	0.00232974	0	0	0	0	0	0	0	0	0	0	0	0	0	0	0	0	0	0	0	0	0.00375892	0	1655	3385	0	0	0	0	1	0	18
0	0	0.0140845	0	0	40	0	0	0	0	0	0.00143649	0	0	0	0	0	0	0.0506017	0	0	0	0	0	0	0	0	0	0	0	0	0	0	0	0	0.000207524	0	0.00131358	318	0	0	0	0	0	0	0	0	0	0	1
0	0	0.0714286	0	0	4	0	0	0	0	0	0.000372162	0	0	0	0	0	4.40374e-06	0.0558459	0	0	0	0	0	0	0	0	0	0	0	0	0	0	0	0	0.000315645	0	0.000382628	4	0	0	0	0	0	0	0	0	0	0	0
0	0	0.105263	0	0	1	0	0	0	0	0	0	0	0	0	0	0	0	0.101173	0	0	0	0	0	0	0	0	0	0	0	0	0	0	0	0	0	0	0	0	0	0	0	0	0	0	0	0	0	0	0
0	0	0.00428266	0	0	0.00320339	0.000107484	0	0	0	0	0	0	0	0	0	0	0	0.00269141	0	0	0	0	0	0	0	0	0	0	0	0	0	0	0	0	0	0	0	0	0	0	0	0	0	0	0	0	0	0	0
0	0	0	0	0	0	0	0	0	0	0	0	0	0	0	0	0	0	0	0	0	0	0	0	0	0	0	0	0	0	0	0	0	0	0	0	0	0	0	0	0	0	0	0	0	0	0	0	0	0
0	0	0.0909091	0	0	0	0.0296296	0	0	0	0	0.0057554	0.0153846	0	0	0.0175085	0	0.0125858	0.0887719	0	0	0	0	0	0	0	0	0	0	0	0	0	0	0	0	0.000437365	0	0.00436106	0	0.000115874	0	20	0	0	0	0	0	0	0	0
0	0	0	0	0.00194175	0	0	0	0	0	0	0	0	0	0	0	0	0	0	0	0	0	0	0	0	0	0	0	0	0	0	0	0	0	0	0.001287	0	0	0.000238734	0.00164473	0	0	0.000273991	0	0	0	0	0	0	0
0	0	0.0454545	0	0	43	0.00855263	0	0	0	0	0	0	0	0	0	0	0.0115662	0.0443034	0	0	0	0	0	0	0	0	0	0	0	0	0	0	0	0	0	0	0	0	0	0	0	0	0	0	0	0	0	0	0
0	0	0.0909091	0	0	4	0	0	0	0	0	0.00420168	0.00943396	0	0	0	0	0	0.0904406	0	0	0	0	0	0	0	0	0	0	0	0	0	0	0	0	0	0	0.00214549	12	0	0	5	4	0	0	0	0	0	0	0
0.0027933	0	0.00234283	0	0	355	0.000363758	0	0	0	0	0	0	0	0	0	0	0.000407633	0.0023459	0	0	0	0	0	0	0	0	0	0	0	0	0	0	0	0	0	0	0	0	0	0	0	0	0	0	0	0	0	0	0
0	0	0.0164474	0	0	42	5.85892e-05	0	0	0	0	0	0	0	0	0	0	1.11022e-05	0.0141671	0	0	0	0	0	0	0	0	0	0	0	0	0	0	0	0	0	0	0	0	0	0	0	0	0	0	0	0	0	0	0
0	0	0	0	0	0	0	0	0	0	0	0	0	0	0	0	0	0	0	0	0	0	0	0	0	0	0	0	0	0	0	0	0	0	0	0	0	0	0	0	0	0	0	0	0	0	0	0	0	0
0	0	0.0149254	0	0	8	0	0	0	0	0	0	0	0	0	0	0	0	0.0125268	0	0	0	0	0	0	0	0	0	0	0	0	0	0	0	0	0.000441581	0	0.000168218	0	0	0	0	0	0	0	0	0	1	0	2
0	0	0.00200938	0	0	65	0.000162507	0.000598922	0.00107821	0	0	0.000127747	0.000541418	0	0	1.76382e-05	0	3.02103e-05	0.000298002	0.000167621	0	0.000414675	1.26383e-05	0	0	0	0	0	0	0	0	0.000232417	0.000487629	0.000271792	8.88532e-05	3.21893e-05	0	0.000250548	39	0.000467968	0	321	6	0	0	0	0	0	0	0
0	0	0.00211218	0	0	0.00222356	0.00038872	0	0	0	0	0.000364934	0	0	0	8.62353e-06	0	4.06757e-05	0.00184629	0	0	0	0	0	0	0	0	0	0	0	0	0	0	0	0	0.000116456	0	0.000886277	0.000465369	0	0	0	0	0	0	0	0	0	0	0
0	0	0.0714286	0	0	6	0	0	0	0	0	0.000372162	0	0	0	0	0	4.40374e-06	0.0558459	0	0	0	0	0	0	0	0	0	0	0	0	0	0	0	0	0.000315645	0	0.000382628	2	0	0	0	0	0	0	0	0	0	0	0
0	0	0.0714286	0	0	5	0	0	0	0	0	0.00260514	0	0	0	0	0	2.8497e-05	0.0558173	0	0	0	0	0	0	0	0	0	0	0	0	0	0	0	0	0.00042086	0	0.00353931	11	0	0	0	0	0	0	0	0	0	0	0
0	0	0	0	0	0	0	0	0	0	0	0	0	0	0	0	0	0	0	0	0	0	0	0	0	0	0	0	0	0	0	0	0	0	0	0	0	0	36	0	0	0	29	0	0	0	2	0	0	0
0	0	0.00746269	0	0	27	0	0	0	0	0	0	0	0	0	0	0	0	0.00246742	0	0	0	0	0	0	0	0	0	0	0	0	0	0	0	0	0	0	0	0	0	0	0	0	0	0	0	0	0	0	0
0	0	0.0142857	0	0	23	0.000855798	0	0	0	0	0	0	0	0	0	0	0.00216998	0.0148122	0	0	0	0	0	0	0	0	0	0	0	0	0	0	0	0	0	0	0	0	0	0	0	0	0	0	0	0	0	0	0
0	0	0.00252313	0	0	0.00249376	0.00951475	0	0	0	0	0.000519886	0.00157295	0	0	1.12162e-05	0	0.00601574	0.00236283	0	0	0	0	0	0	0	0	0	0	0	0	0	0	0	0	0.000331221	0	0.00016328	0.001321	0.00107225	0	0.00121127	0.00241196	0	0	0.00598504	0.4	0.000126887	0	0.000722619
0	0	0.0119048	0	0	3	0	0	0	0	0	0	0	0	0	0	0	0	0.0402215	0	0	0	0	0	0	0	0	0	0	0	0	0	0	0	0	0	0	0	0	0	0	0	0	0	0	0	0	0	0	0
0	0	0.00623441	0	0	34	0.00228426	0	0	0	0	0	0	0	0	0	0	0.0031696	0.00603995	0	0	0	0	0	0	0	0	0	0	0	0	0	0	0	0	0	0	0	0	0	0	399	0	0	0	0	0	0	0	94
0	0	0.00746269	0	0	43	0	0	0	0	0	0	0	0	0	0	0	0	0.00246742	0	0	0	0	0	0	0	0	0	0	0	0	0	0	0	0	0	0	0	0	0	0	0	0	0	0	0	0	0	0	0
0	0	0.0526316	0	0	0	0	0	0	0	0	0	0	0	0	0	0	0	0.0490315	0	0	0	0	0	0	0	0	0	0	0	0	0	0	0	0	0	0	0	0	0	0	1	0	0	0	0	0	0	0	0
0	0	0.0625	0	0	3	0.00187266	0	0	0	0	0	0	0	0	0	0	0.00126866	0.0622354	0	0	0	0	0	0	0	0	0	0	0	0	0	0	0	0	0	0	0	0	0	0	0	0	0	0	0	0	0	0	0
0	0	0.333333	0	0	10	0.000313414	0	0	0	0	0	0	0	0	0	0	0.000207288	0.452303	0	0	0	0	0	0	0	0	0	0	0	0	0	0	0	0	0	0	0	0	0	0	0	0	0	0	0	0	0	0	0
0	0	0	0	0	0	0	0	0	0	0	0	0	0	0	0	0	0	0	0	0	0	0	0	0	0	0	0	0	0	0	0	0	0	0	0	0	0	0	0	0	0	0	0	0	0	0	0	0	0
0	0	0.111111	0	0	41	0.000405022	0	0	0	0	0	0.00759219	0	0	1.7955e-05	0	0	0.102249	0	0	0	0	0	0	0	0	0	0	0	0	0	0	0	0	0	0	0	0	0.00130321	0	14	189	0	0	0	0	1	0	2
0	0	0.0714286	0	0	40	0	0	0	0	0	0.000372162	0	0	0	0	0	4.40374e-06	0.0558459	0	0	0	0	0	0	0	0	0	0	0	0	0	0	0	0	0.000315645	0	0.000382628	25	0	0	0	0	0	0	0	0	0	0	0
0	0	0.0175439	0	0	162	0.000154775	0	0	0	0	0	0	0	0	0	0	2.60378e-05	0.0172289	0	0	0	0	0	0	0	0	0	0	0	0	0	0	0	0	0	0	0	0	0	0	0	0	0	0	0	0	0	0	0
0	0	0.00445765	0	0	83	0	0	0	0	0	0	0	0	0	0	0	0	0.00443739	0	0	0	0	0	0	0	0	0	0	0	0	0	0	0	0	0	0	0	0	0	0	0	0	0	0	0	0	0	0	0
0.0294118	0	0	0	0	5	0.00509404	0	0	0	0	0.000395257	0	0	0	9.21787e-07	0	0.00320395	0.000829016	0	0	0	0	0	0	0	0	0	0	0	0	0	0	0	0	0.0002275	0	0.00043997	74	0	0	2	3	0	0	0	0	3	0	30
0	0	0.333333	0	0	4	0	0	0	0	0	0	0	0	0	5.33468e-06	0	0	0.316522	0	0	0	0	0	0	0	0	0	0	0	0	0	0	0	0	0	0	0	0	0	0	0	0	0	0	0	0	0	0	0
0	0	0	0	0	0	0	0	0	0	0	0	0	0	0	0	0	0	0	0	0	0	0	0	0	0	0	0	0	0	0	0	0	0	0	0	0	0	8.96178e-05	0	0	0	0	0	0	0	0	0	0	0
0	0	0.00492611	0	0	1	0	0	0	0	0	0	0	0	0	0	0	0	0.00472723	0	0	0	0	0	0	0	0	0	0	0	0	0	0	0	0	0	0	0	0	0	0	0	0	0	0	1	0	0	0	0
0	0	0.0175439	0	0	4	0	0	0	0	0	0	0	0	0	0	0	0	0.0173356	0	0	0	0	0	0	0	0	0	0	0	0	0	0	0	0	0	0	0	0	0	0	0	0	0	0	0	0	0	0	0
0	0	0	0	0	0	0	0	0	0	0	0	0	0	0	3.7584e-05	0	0	0	0	0	0	0	0	0	0	0	0	0	0	0	0	0	0	0	0	0	0	0	0	0	0	0	0	0	0	0	0	0	0
0	0	0.0909091	0	0	42	0.102222	0	0	0	0	0.00527578	0.0153846	0	0	0	0	0.0521699	0.0848045	0	0	0	0	0	0	0	0	0	0	0	0	0	0	0	0	0.000340173	0	0.00413392	231	0.000463497	0	22	84	0	0	0	0	0	0	0
0	0	0.0175439	0	0	1	7.73874e-05	0	0	0	0	0	0	0	0	0	0	0	0.017231	0	0	0	0	0	0	0	0	0	0	0	0	0	0	0	0	0	0	0	0	0	0	0	0	0	0	0	0	0	0	0
0	0	0.0142857	0	0	8	0.000855798	0	0	0	0	0	0	0	0	0	0	0.00216998	0.0148122	0	0	0	0	0	0	0	0	0	0	0	0	0	0	0	0	0	0	0	0	0	0	0	0	0	0	0	0	0	0	0
0	0	0.0714286	0	0	62	0	0	0	0	0	0.000372162	0	0	0	0	0	4.40374e-06	0.0558459	0	0	0	0	0	0	0	0	0	0	0	0	0	0	0	0	0.000315645	0	0.000382628	14	0	0	0	0	0	0	0	0	0	0	0
0	0	0	0	0	0	0	0	0	0	0	0	0	0	0	0	0	0	4.46173e-07	0	0	0	0	0	0	0	0	0	0	0	0	0	0	0	0	0	0	0	0	0	0	0	0	0	0	0	0	0	0	0
0	0	0.00448431	0	0	10	0	0	0	0	0	0	0	0	0	0	0	0	0.0044777	0	0	0	0	0	0	0	0	0	0	0	0	0	0	0	0	0	0	0	0	0	0	0	0	0	0	0	0	0	0	0
0	0	0.00469484	0	0	62	0	0	0	0	0	0	0	0	0	0	0	0	0.00465716	0	0	0	0	0	0	0	0	0	0	0	0	0	0	0	0	0	0	0	0	0	0	0	0	0	0	0	0	0	0	0
0	0	0.0125	0	0	8	0	0	0	0	0	0	0	0	0	0	0	0	0.00929753	0	0	0	0	0	0	0	0	0	0	0	0	0	0	0	0	0	0	0	0	0	0	0	0	0	0	0	0	0	0	0
0	0	0.00469484	0	0	266	0	0	0	0	0	0	0	0	0	0	0	0	0.00465716	0	0	0	0	0	0	0	0	0	0	0	0	0	0	0	0	0	0	0	0	0	0	0	0	0	0	0	0	0	0	0
0	0	0.0175439	0	0	11	0.000228102	0	0	0	0	0	0	0	0	0	0	2.79498e-05	0.0172723	0	0	0	0	0	0	0	0	0	0	0	0	0	0	0	0	0	0	0	0	0	0	0	0	0	0	0	0	0	0	0
0	0	0.0576923	0	0	24	0.0101939	0	0	0	0	0	0.00223339	0	0	0.00256625	0	0.0203466	0.0548561	0	0	0	0	0	0	0	0	0	0	0	0	0	0	0	0	0	0	0	0	0.00168026	0	56	120	0	0	0	0	0	0	0
0	0	0.00619195	0	0	59	0	0	0	0	0	0	0	0	0	0	0	0	0.00604289	0	0	0	0	0	0	0	0	0	0	0	0	0	0	0	0	0	0	0	0	0	0	0	0	0	0	0	0	0	0	12
0	0	0.0322581	0	0	46	0	0	0	0	0	0	0	0	0	0	0	0	0.0332955	0	0	0	0	0	0	0	0	0	0	0	0	0	0	0	0	0	0	1.30623e-05	0	0	0	0	0	0	0	0	0	0	0	0
0	0	0.0588235	0	0	2	0.0123392	0	0	0	0	0	0.00240819	0	0	0.00317793	0	0.024494	0.0553912	0	0	0	0	0	0	0	0	0	0	0	0	0	0	0	0	0	0	0	0	0.00162524	0	40	8	0	0	0	0	0	0	0
0	0	0.00230415	0	0	115	0.023391	0	0	0	0	0.00054407	0.00341815	0	0	0	0	0.0160778	0.00234359	0	0	0	0	0	0	0	0	0	0	0	0	0	0	0	0	0	0	0.00130523	109	0	0	346	999	0	0	0	0	0	0	1
0	0	0.00444444	0	0	10	0	0	0	0	0	0	0	0	0	0	0	0	0.00444006	0	0	0	0	0	0	0	0	0	0	0	0	0	0	0	0	0	0	0	0	0	0	0	0	0	0	0	0	0	0	0
0	0	0.0172414	0	0	28	0.0216383	0	0	0	0	0	0	0	0	0	0	0.00864629	0.0169369	0	0	0	0	0	0	0	0	0	0	0	0	0	0	0	0	0	0	9.43806e-05	0	0.00158604	0	5	0	0	0	0	0	0	0	0
0.733333	0	0	0	0	0	0.0147059	0	0	0	0	0	0.00362319	0	0	0	0	0.579132	0	0	0	0	0	0	0	0	0	0	0	0	0	0	0	0	0	0	0	0.000513611	0	0	0	0	8	0	0	0	0	0	0	0
0	0	0.0142857	0	0	60	0.000855798	0	0	0	0	0	0	0	0	0	0	0.00216998	0.0148122	0	0	0	0	0	0	0	0	0	0	0	0	0	0	0	0	0	0	0	0	0	0	0	0	0	0	0	0	0	0	0
0	0	0.00445434	0	0	87	0	0	0	0	0	0	0	0	0	0	0	0	0.00443702	0	0	0	0	0	0	0	0	0	0	0	0	0	0	0	0	0	0	0	0	0	0	0	0	0	0	0	0	0	0	0
0	0	0.00492611	0	0	1	0	0	0	0	0	0	0	0	0	0	0	0	0.00472723	0	0	0	0	0	0	0	0	0	0	0	0	0	0	0	0	0	0	0	0	0	0	0	0	0	0	1	0	0	0	0
0	0	0.00220507	0	0	75	0.000605388	0	0	0	0	0	0	0	0	0	0	0.00102389	0.00227535	0	0	0	0	0	0	0	0	0	0	0	0	0	0	0	0	0	0	0	0	0	0	0	0	0	0	0	0	0	0	0
0	0	0.00469484	0	0	82	0	0	0	0	0	0	0	0	0	0	0	0	0.00465716	0	0	0	0	0	0	0	0	0	0	0	0	0	0	0	0	0	0	0	0	0	0	0	0	0	0	0	0	0	0	0
0	0	0.0714286	0	0	69	0	0	0	0	0	0	0	0	0	0	0	0	0.0558173	0	0	0	0	0	0	0	0	0	0	0	0	0	0	0	0	0	0	0	0	0	0	0	0	0	0	0	0	0	0	0
0	0	0.00448431	0	0	69	0	0	0	0	0	0	0	0	0	0	0	0	0.0044777	0	0	0	0	0	0	0	0	0	0	0	0	0	0	0	0	0	0	0	0	0	0	0	0	0	0	0	0	0	0	0
0	0	0.004914	0	0	8	0	0	0	0	0	0	0	0	0	0	0.1	0	0.00486914	0	0	0	0	0	0	0	0	0	0	0	0	0	0	0	0	0	0	0	0	0	0	0	0	1	0	2	0	0	0	0
0	0	0.0175439	0	0	49	0.000146972	0	0	0	0	0	0	0	0	0	0	2.48695e-05	0.017234	0	0	0	0	0	0	0	0	0	0	0	0	0	0	0	0	0	0	0	0	0	0	0	0	0	0	0	0	0	0	0
0	0	0.0163934	0	0	57	0	0	0	0	0	0	0	0	0	0	0	0	0.0156937	0	0	0	0	0	0	0	0	0	0	0	0	0	0	0	0	0	0	0	0	0	0	0	0	0	0	0	0	0	0	0
0	0	0	0	0	0	0	0	0	0	0	0	0	0	0	0	0	0	2.16938e-06	0	0	0	0	0	0	0	0	0	0	0	0	0	0	0	0	0.000156039	0	0	0	0	0	0	0	0	0	0	0	0.000186915	0	0
0	0	0.0142857	0	0	8	0.00115779	0	0	0	0	0	0	0	0	0	0	8.01146e-05	0.00723713	0	0	0	0	0	0	0	0	0	0	0	0	0	0	0	0	0	0	0	0	0	0	0	0	0	0	0	0	0	0	0
0	0	0.00448431	0	0	19	0	0	0	0	0	0	0	0	0	0	0	0	0.0044777	0	0	0	0	0	0	0	0	0	0	0	0	0	0	0	0	0	0	0	0	0	0	0	0	0	0	0	0	0	0	0
0	0	0.00465116	0	0	87	0	0	0	0	0	0	0	0	0	0	0	0	0.00464589	0	0	0	0	0	0	0	0	0	0	0	0	0	0	0	0	0	0	0	0	0	0	0	0	0	0	0	0	0	0	0
0	0	0.0625	0	0	0	0	0	0	0	0	0	0	0	0	0	0	0	0.0605155	0	0	0	0	0	0	0	0	0	0	0	0	0	0	0	0	0	0	0	0	0	0	0	0	0	0	0	0	0	0	0
0	0	0.1	0	0	9	0	0	0	0	0	0	0	0	0	0	0	0	0.0973282	0	0	0	0	0	0	0	0	0	0	0	0	0	0	0	0	0	0	0	0	0	0	0	0	0	0	0	0	0	0	0
0	0	0	0	0	0.00158061	0	0	0.000235073	0	0	0	0	0	0	0	0	0	0	0	0	0.000365744	0.000644194	0	0	0	0	0	0	0.000314756	0	0	0	0.000117971	0	0	0	0	0	0	0	0	0.00109149	0	0	0	0	0	0	0
0	0	0.125	0	0	12	0.0587087	0	0	0	0	0	0	0	0	0	0	0.079216	0.118854	0	0	0	0	0	0	0	0	0	0	0	0	0	0	0	0	0	0	0	0	0	0	0	0	0	0	0	0	0	0	0
0	0	0.0175439	0	0	27	0	0	0	0	0	0	0	0	0	0	0	0	0.0173376	0	0	0	0	0	0	0	0	0	0	0	0	0	0	0	0	0	0	0	0	0	0	0	0	0	0	0	0	0	0	0
0	0	0	0	0	0	0	0	0	0	0	0	0	0	0	0	0	0	0.000401728	0	0	0	0	0	0	0	0	0	0	0	0	0	0	0	0	0	0	0	0	0	0	0	0	0	0	0	0	0	0	0
0	0	0.0714286	0	0	60	0	0	0	0	0	0	0	0	0	0	0	0	0.0558173	0	0	0	0	0	0	0	0	0	0	0	0	0	0	0	0	0	0	0	1	0	0	0	0	0	0	0	0	0	0	0
0	0	0.00445765	0	0	21	0	0	0	0	0	0	0	0	0	0	0	0	0.00443739	0	0	0	0	0	0	0	0	0	0	0	0	0	0	0	0	0	0	0	0	0	0	0	0	0	0	0	0	0	0	0
0	0	0	0	0	0	0	0	0	0	0	0	0	0	0	7.89796e-05	0	0	9.66424e-06	0	0	0	0	0	0	0	0	0	0	0	0	0	0	0	0	0	0	0.000153311	0	0	0	0	0	0	0	0	0	0	0	0.00036805
0	0	0.111111	0	0	4	0.000270015	0	0	0	0	0	0	0	0	0	0	0.000912028	0.102235	0	0	0	0	0	0	0	0	0	0	0	0	0	0	0	0	0	0	0	0	0	0	0	0	0	0	0	0	0	0	0
0	0	0	0	0	0	0	0	0	0	0	0.00174216	0	0	0	0	0	0	0	0	0	0	0	0	0	0	0	0	0	0	0	0	0	0	0	0.000159272	0	0	0	0	0	0	0	0	0	0	0	0	0	0
0	0	0	0	0	0	0	0	0	0	0	0	0	0	0	0	0	0	0.0173682	0	0	0	0	0	0	0	0	0	0	0	0	0	0	0	0	0	0	0	0	0	0	0	0	0	0	0	0	0	0	0
0	0	0.0454545	0	0	1	0	0	0	0	0	0	0	0	0	0	0	0	0.0388264	0	0	0	0	0	0	0	0	0	0	0	0	0	0	0	0	0	0	0	0	0	0	0	0	0	0	0	0	0	0	0
0	0	0.0125	0	0	0	0	0	0	0	0	0	0	0	0	0	0	0	0.00151703	0	0	0	0	0	0	0	0	0	0	0	0	0	0	0	0	0	0	0	0	0	0	0	0	0	0	0	0	0	0	0
0	0	0.0153846	0	0	54	0	0	0	0	0	0	0	0	0	0	0	0	0.0150031	0	0	0	0	0	0	0	0	0	0	0	0	0	0	0	0	0	0	0	0	0	0	0	0	0	0	0	0	0	0	0
0	0	0	0	0	0	0.000394945	0	0	0	0	0	0.00137457	0	0	0.000580025	0	0	1.80779e-05	0	0	0	0	0	0	0	0	0	0	0	0	0	0	0	0	2.31677e-05	0	3.65835e-05	0	0.000522432	0	0.000948917	0.00132505	0	0	0	0	0	0	0
0	0	0	0	0	0	0	0	0	0	0	0.000129082	0	0	0	0	0	0	2.40362e-06	0	0	0	0	0	0	0	0	0	0	0	0	0	0	0	0	5.20131e-05	0	0.000428081	0	0	0	0	0	0	0	0	0	0	0	0
0	0	0.0714286	0	0	8	0	0	0	0	0	0	0	0	0	0	0	0	0.0532621	0	0	0	0	0	0	0	0	0	0	0	0	0	0	0	0	0	0	0	0	0	0	0	0	0	0	0	0	0	0	0
0	0	0	0	0	0	0	0	0	0	0	0.000235018	0	0	0	0	0	0	0	0	0	0	0	0	0	0	0	0	0	0	0	0	0	0	0	9.90902e-05	0	0.00017209	0.000174966	0	0	0	0	0	0	0	0	0	0	0
0	0	0.111111	0	0	3	0.000270015	0	0	0	0	0	0	0	0	0	0	0.000912028	0.102235	0	0	0	0	0	0	0	0	0	0	0	0	0	0	0	0	0	0	0	0	0	0	0	0	0	0	0	0	0	0	0
0	0	0.2	0	0	3	0	0	0	0	0	0	0	0	0	0	0	0.00304878	0.148647	0	0	0	0	0	0	0	0	0	0	0	0	0	0	0	0	0	0	0	0	0	0	0	0	0	0	0	0	0	0	0
0	0	0.0714286	0	0	64	0	0	0	0	0	0	0	0	0	0	0	0	0.0543028	0	0	0	0	0	0	0	0	0	0	0	0	0	0	0	0	0	0	0	0	0	0	0	0	0	0	0	0	0	0	0
0	0	0.00224359	0	0	14	0.0224647	0	0	0	0	0.00227459	0.00251375	0	0	0	0	0.025888	0.00215086	0	0	0	0	0	0	0	0	0	0	0	0	0	0	0	0	0.00063373	0	0.000492046	3	0.00092557	0	553	9	0	0	0	0	11	0	33
0	0	0.0909091	0	0	38	0.102222	0	0	0	0	0.00527578	0.0153846	0	0	0	0	0.0521699	0.0848045	0	0	0	0	0	0	0	0	0	0	0	0	0	0	0	0	0.000340173	0	0.00413392	209	0.000463497	0	22	76	0	0	0	0	0	0	0
0	0	0.0142857	0	0	6	0.000855798	0	0	0	0	0	0	0	0	0	0	0.00216998	0.0148122	0	0	0	0	0	0	0	0	0	0	0	0	0	0	0	0	0	0	0	0	0	0	0	0	0	0	0	0	0	0	0
0	0	0.111111	0	0	0	0	0	0	0	0	0	0	0	0	0	0	0	0.103279	0	0	0	0	0	0	0	0	0	0	0	0	0	0	0	0	0	0	0	0	0	0	0	0	0	0	0	0	0	0	0
0	0	0.0714286	0	0	5	0	0	0	0	0	0	0	0	0	0	0	0	0.0558173	0	0	0	0	0	0	0	0	0	0	0	0	0	0	0	0	0	0	0	0	0	0	0	0	0	0	0	0	0	0	0
0	0	0.029703	0	0	67	0	0	0	0	0	0	0	0	0	0	0	0	0.0515666	0	0	0	0	0	0	0	0	0	0	0	0	0	0	0	0	0	0	0	0	0	0	0	0	0	0	0	0	0	0	0
0	0	0.166667	0	0	13	0	0	0	0	0	0	0	0	0	4.84661e-06	0	0	0.268294	0	0	0	0	0	0	0	0	0	0	0	0	0	0	0	0	0	0	0	0	0	0	0	0	0	0	0	0	0	0	0
0	0	0.00444444	0	0	21	0	0	0	0	0	0	0	0	0	0	0	0	0.00444006	0	0	0	0	0	0	0	0	0	0	0	0	0	0	0	0	0	0	0	0	0	0	0	0	0	0	0	0	0	0	0
0	0	0	0	0	0	0	0	0	0	0	0	0	0	0	1.44437e-06	0	0	0	0	0	0	0	0	0	0	0	0	0	0	0	0	0	0	0	0	0	0	0	0	0	0	0	0	0	0	0	0	0	0
0	0	0.0714286	0	0	2	0	0	0	0	0	0	0	0	0	0	0	6.47333e-06	0.053292	0	0	0	0	0	0	0	0	0	0	0	0	0	0	0	0	0.000113596	0	0.000409782	0	0	0	0	0	0	0	0	0	0	0	0
0	0	0.00445765	0	0	263	0	0	0	0	0	0	0	0	0	0	0	0	0.00443739	0	0	0	0	0	0	0	0	0	0	0	0	0	0	0	0	0	0	0	0	0	0	0	0	0	0	0	0	0	0	0
0	0	0.0142857	0	0	18	0.000855798	0	0	0	0	0	0	0	0	0	0	0.00216998	0.0148122	0	0	0	0	0	0	0	0	0	0	0	0	0	0	0	0	0	0	0	0	0	0	0	0	0	0	0	0	0	0	0
0	0	0	0	0	0	0	0	0	0	0	0.00428064	0.0100251	0	0	9.76113e-05	0	0	0	0	0	0	0	0	0	0	0	0	0	0	0	0	0	0	0	0.000588949	0	0.00422743	5	0.000391594	0	100	2	0	0	0	0	0	0	0
0	0	0.00544959	0	0	0	0.000476872	0	0	0	0	0	0	0	0	0	0	0.00327025	0.00593178	0	0	0	0	0	0	0	0	0	0	0	0	0	0	0	0	0	0	0	0	0	0	173	0	0	0	0	0	0	0	49
0	0	0.0909091	0	0	31	0	0	0	0	0	0.00220313	0.00622084	0	0	0	0	0	0.08666	0	0	0	0	0	0	0	0	0	0	0	0	0	0	0	0	0.000338394	0	0.00228816	77	0.000472814	0	20	31	0	0	0	0	0	0	0
0	0	0	0	0	0	0	0	0	0	0	0	0	0	0	0	0	0	0	0	0	0	0	0	0	0	0	0	0	0	0	0	0	0	0	0	0	0	0	0	0	0	0	0	0	0	0	0	0	0
0	0	0.153846	0	0	126	0	0	0	0	0	0	0	0	0	0	0	7.0664e-06	0.134257	0	0	0	0	0	0	0	0	0	0	0	0	0	0	0	0	0	0	0	0	0	0	0	0	0	0	0	0	0	0	0
0	0	0.25	0	0	6	0	0	0	0	0	0	0	0	0	0	0	0	0.233066	0	0	0	0	0	0	0	0	0	0	0	0	0	0	0	0	0	0	0	0	0	0	0	0	0	0	0	0	0	0	0
0	0	0.0175439	0	0	57	0.000197006	0	0	0	0	0	0	0	0	0	0	3.26843e-05	0.0171752	0	0	0	0	0	0	0	0	0	0	0	0	0	0	0	0	0	0	0	0	0	0	0	0	0	0	0	0	0	0	0
0	0	0.00782779	0	0	5	6.05034e-05	0	0	0	0	0	0	0	0	0	0	1.20364e-05	0.00798046	0	0	0	0	0	0	0	0	0	0	0	0	0	0	0	0	0	0	0	0	0	0	0	0	0	0	0	0	0	0	0
0.322581	0	0.0909091	0	0	21	0.0194376	0	0	0	0	0.00504032	0.0153846	0	0	0	0	0.0745963	0.0864848	0	0	0	0	0	0	0	0	0	0	0	0	0	0	0	0	0.000681083	0	0.0047029	105	0.00110193	0	22	20	0	0	0	0	0	0	0
0	0	0.0425532	0	0	122	0	0	0	0	0	0	0	0	0	0	0	0	0.0340742	0	0	0	0	0	0	0	0	0	0	0	0	0	0	0	0	0	0	0	0	0	0	0	0	0	0	0	0	0	0	0
0	0	0.0714286	0	0	2	0	0	0	0	0	0	0	0	0	0	0	0	0.0532621	0	0	0	0	0	0	0	0	0	0	0	0	0	0	0	0	0	0	0	0	0	0	0	0	0	0	0	0	0	0	0
0	0	0.0909091	0	0	99	0	0	0	0	0	0	0	0	0	0	0	0	0.0895038	0	0	0	0	0	0	0	0	0	0	0	0	0	0	0	0	0	0	0	0	0	0	0	0	0	0	0	0	0	0	0
0	0	0.0222222	0	0	42	0	0	0	0	0	0	0	0	0	0	0.0227273	0	0.0125162	0	0	0	0	0	0	0	0	0	0	0	0	0	0	0	0	0	0	0	0	0	0	0	0	0	0	0	0	0	0	0
0	0	0.00230415	0	0	59	0.023391	0	0	0	0	0.00054407	0.00341815	0	0	0	0	0.0160778	0.00234359	0	0	0	0	0	0	0	0	0	0	0	0	0	0	0	0	0	0	0.00130523	47	0	0	346	459	0	0	0	0	0	0	1
0	0	0.333333	0	0	10	0	0	0	0	0	0	0	0	0	5.33468e-06	0	0	0.316522	0	0	0	0	0	0	0	0	0	0	0	0	0	0	0	0	0	0	0	0	0	0	0	0	0	0	0	0	0	0	0
0	0	0	0	0	0.00137646	0	0	0	0	0	0	0	0	0	0	0	0	0.00014314	0	0	0	0	0	0	0	0	0	0	0	0	0	0	0	0	0	0	0	0	0	0	0	0	0	0	0	0	0	0	0
0	0	0.0175439	0	0	23	0	0	0	0	0	0	0	0	0	0	0	0	0.0174396	0	0	0	0	0	0	0	0	0	0	0	0	0	0	0	0	0	0	0	0	0	0	0	0	0	0	0	0	0	0	0
0	0	0.125	0	0	45	0.0587087	0	0	0	0	0	0	0	0	0	0	0.079216	0.118854	0	0	0	0	0	0	0	0	0	0	0	0	0	0	0	0	0	0	0	0	0	0	0	0	0	0	0	0	0	0	0
0	0	0.002331	0	0	0	0.0106667	0	0	0	0	0.00152323	0	0.00740741	0	0.000330549	0	0.00163903	0.00231648	0	0	0	0	0	0	0	0	0	0	0	0	0	0	0	0	0.000491372	0	0.000509527	0	0.00088603	0	49	0	0	0	0	0	12	0	23
0	0	0.0714286	0	0	72	0	0	0	0	0	0	0	0	0	0	0	0	0.0532621	0	0	0	0	0	0	0	0	0	0	0	0	0	0	0	0	0	0	0	0	0	0	0	1	0	0	0	0	0	0	0
0	0	0.00445434	0	0	96	0	0	0	0	0	0	0	0	0	0	0	0	0.00443702	0	0	0	0	0	0	0	0	0	0	0	0	0	0	0	0	0	0	0	0	0	0	0	0	0	0	0	0	0	0	0
0	0	0.0394737	0	0	27	0	0	0	0	0	0	0	0	0	0	0	8.81135e-05	0.0380638	0	0	0	0	0	0	0	0	0	0	0	0	0	0	0	0	0	0	0	0	0	0	0	0	0	0	0	0	0	0	0
0	0	0.00229885	0	0	6	0.091771	0	0	0	0	0.00689655	0.00947867	0	0	2.58999e-06	0	0.0585582	0.00214833	0	0	0	0	0	0	0	0	0	0	0	0	0	0	0	0	0.000506476	0	0.00110966	39	0.00286306	0	577	72	0	0	0	0	0	0	0
0	0	0.00252313	0	0	0.00249376	0	0	0	0	0	0	0	0	0	0	0	0	0.00237311	0	0	0	0	0	0	0	0	0	0	0	0	0	0	0	0	0.000114653	0	0.000884342	0.000495375	9.53109e-05	0	0.000431601	0.000482393	0	0	0	0	0	0	0
0	0	0.00444444	0	0	13	0	0	0	0	0	0	0	0	0	0	0	0	0.00444162	0	0	0	0	0	0	0	0	0	0	0	0	0	0	0	0	0	0	0	0	0	0	0	0	0	0	0	0	0	0	0
0	0	0.0714286	0	0	22	0	0	0	0	0	0.00459559	0	0	0	0	0	2.49906e-05	0.0532621	0	0	0	0	0	0	0	0	0	0	0	0	0	0	0	0	0.000454385	0	0.00334655	53	0	0	0	0	0	0	0	0	0	0	0
0	0	0.00492611	0	0	0	0	0	0	0	0	0	0	0	0	0	0	0	0.00472723	0	0	0	0	0	0	0	0	0	0	0	0	0	0	0	0	0	0	0	0	0	0	0	0	0	0	1	0	0	0	0
0	0	0	0	0	0	0.000623636	0	0	0	0	0	0.00143609	0	0	0.000105736	0	0	9.00843e-07	0	0	0	0	0	0	0	0	0	0	0	0	0	0	0	0	0	0	0	0	0	0	0	0.00143609	0	0	0	0	0	0	0
0	0	0.0625	0	0	0	0	0	0	0	0	0	0	0	0	0	0	0	0.0599324	0	0	0	0	0	0	0	0	0	0	0	0	0	0	0	0	0	0	0	0	0	0	0	0	0	0	0	0	0	0	0
0	0	0.00113766	0	0	0	8.19645e-05	0	0	0	0	0	0	0	0	0	0	8.77451e-05	0.0688629	0	0	0	0	0	0	0	0	0	0	0	0	0	0	0	0	0	0	0	0	0	0	0	0	0	0	0	0	3	0	8
0	0	0.0123457	0	0	30	0	0	0	0	0	0	0	0	0	0	0	0	0.047173	0	0	0	0	0	0	0	0	0	0	0	0	0	0	0	0	0	0	1.18766e-05	0	0	0	0	0	0	0	0	0	0	0	1
0	0	0.333333	0	0	5	0	0	0	0	0	0.00103842	0	0	0	0	0	0	0.156746	0	0	0	0	0	0	0	0	0	0	0	0	0	0	0	0	6.52274e-05	0	0.00136314	15	0	0	0	0	0	0	0	0	0	0	0
0	0	0.0714286	0	0	47	0	0	0	0	0	0	0	0	0	0	0	0	0.0558173	0	0	0	0	0	0	0	0	0	0	0	0	0	0	0	0	0	0	0	0	0	0	0	0	0	0	0	0	0	0	0
0	0	0.142857	0	0	58	0	0	0	0	0	0	0	0	0	0	0	0	0.106862	0	0	0	0	0	0	0	0	0	0	0	0	0	0	0	0	0	0	0	0	0	0	0	0	0	0	0	0	0	0	0
0	0	0.0909091	0	0	0	0	0	0	0	0	0.0033557	0.00646552	0	0	0	0	0	0.0895039	0	0	0	0	0	0	0	0	0	0	0	0	0	0	0	0	0.000375521	0	0.00220649	0	0.000371265	0	15	0	0	0	0	0	0	0	0
0	0	0.0714286	0	0	24	0	0	0	0	0	0	0	0	0	0	0	6.47333e-06	0.053292	0	0	0	0	0	0	0	0	0	0	0	0	0	0	0	0	0.000113596	0	0.000409782	2	0	0	0	0	0	0	0	0	0	0	0
0	0	0	0	0	0	0.000984252	0	0	0	0	0	0	0	0	1.07351e-05	0	6.32431e-05	0	0	0	0	0	0	0	0	0	0	0	0	0	0	0	0	0	0	0	0.000697837	0	0	0	0	0	0	0	0	0	0	0	0.00159489
0	0	0.00458716	0	0	2	0.00157729	0	0	0	0	0	0	0	0	0.000497809	0	0.00167447	0.00461402	0	0	0	0	0	0	0	0	0	0	0	0	0	0	0	0	0	0	0	0	0	0	33	0	0	0	0	0	0	0	27
0	0	0.00462606	0	0	117	0	0	0	0	0	0	0	0	0	0	0	0	0.0046358	0	0	0	0	0	0	0	0	0	0	0	0	0	0	0	0	0	0	0	0	0	0	0	0	0	0	0	0	0	0	0
0	0	0.00242849	0	0	0	0	0	0	0	0	0	0	0	0	2.33217e-06	0	4.2477e-06	0.00232372	0	0	0	0	0	0	0	0	0	0	0	0	0	0	0	0	0	0	0	0	0	0	0	0	0	0	0	0	0	0	0
0	0	0.333333	0	0	45	0	0	0	0	0	0.00103842	0	0	0	0	0	0	0.156746	0	0	0	0	0	0	0	0	0	0	0	0	0	0	0	0	6.52274e-05	0	0.00136314	155	0	0	0	0	0	0	0	0	0	0	0
0.0118343	0	0.002457	0	0	114	0.000634115	0	0	0	0	0	0	0	0	0	0	0.000444636	0.00244425	0	0	0	0	0	0	0	0	0	0	0	0	0	0	0	0	0	0	0	0	0	0	0	0	0	0	0	0	0	0	0
0	0	0.0909091	0	0	52	0	0	0	0	0	0	0	0	0	0	0	0	0.0896503	0	0	0	0	0	0	0	0	0	0	0	0	0	0	0	0	0	0	0	0	0	0	0	0	0	0	0	0	0	0	0
0	0.00458716	0.00242849	0	0	0	0.000602853	0	0	0	0	0.0014341	0.000245158	0.00652174	0	0.00513186	0	0.00185255	0.00231921	0	0	0	0	0	0	0	0	0	0	0	0	0	0	0	0	0.00115356	0	0.000930578	0	0.00104347	0	1053	0	0	0	0	0	27	0	293
0	0	0	0	0	0	0.000101585	0	0	0	0	0.000623928	0	0	0	0	0	1.98582e-05	1.63484e-06	0	0	0	0	0	0	0	0	0	0	0	0	0	0	0	0	0.000210181	0	0.000625826	0.00199402	0	0	0	0	0	0	0	0	0	0	0
0	0	0.0714286	0	0	24	0	0	0	0	0	0	0	0	0	0	0	0	0.0601724	0	0	0	0	0	0	0	0	0	0	0	0	0	0	0	0	0	0	0	0	0	0	0	0	0	0	0	0	0	0	0
0	0	0.00492611	0	0	30	0	0	0	0	0	0	0	0	0	0	0	0	0.00472723	0	0	0	0	0	0	0	0	0	0	0	0	0	0	0	0	0	0	0	0	0	0	0	0	0	0	1	0	0	0	0
0	0	0	0	0	3.07721e-05	5.576e-06	0	0.00175316	0	0	0	0	0	0	0	0	1.59052e-06	2.34827e-07	0	0	4.35022e-05	0.000263186	0	0	0	0	0	0	0	0	0	0	0	0	0	0	0	0	0	0	0	0	0	0	0	0	0	0	0
0	0	0.0526316	0	0	4	0	0	0	0	0	0	0	0	0	0	0	0	0.0490315	0	0	0	0	0	0	0	0	0	0	0	0	0	0	0	0	0	0	0	0	0	0	1	0	0	0	0	0	0	0	0
0	0	0	0	0	0	0	0	0	0	0	0.000571429	0	0	0	0	0	0	2.50963e-06	0	0	0	0	0	0	0	0	0	0	0	0	0	0	0	0	0.000260066	0	0	0	7.18385e-05	0	0	0	0	0	0	0	0	0	0
0	0	0.111111	0	0	29	0	0	0	0	0	0	0	0	0	0	0	0	0.103279	0	0	0	0	0	0	0	0	0	0	0	0	0	0	0	0	0	0	0	0	0	0	0	0	0	0	0	0	0	0	0
0.0625	0	0.0454545	0	0	15	0.00855263	0	0	0	0	0	0	0	0	0	0	0.0115092	0.0443034	0	0	0	0	0	0	0	0	0	0	0	0	0	0	0	0	0	0	0	0	0	0	0	0	0	0	0	0	0	0	0
0.0263158	0.0151515	0	0	0.00512557	0.000990099	0.0458301	0	0	0	0	0.000543036	0.00592718	0	0	0.00923639	0	0.0361952	0.00105013	0	0	0	0	0	0	0	0	0	0	0	0	0	0	0	0	0.000537416	0	7.84156e-05	0.000499521	0.00329905	0	0.0006268	0.00284307	0	0	0	0	0.000309212	0	4.59727e-05
0	0	0.0175439	0	0	12	0.000228102	0	0	0	0	0	0	0	0	0	0	2.79498e-05	0.0172723	0	0	0	0	0	0	0	0	0	0	0	0	0	0	0	0	0	0	0	0	0	0	0	0	0	0	0	0	0	0	0
0	0	0.0714286	0	0	0	0	0	0	0	0	0	0	0	0	0	0	0	0.0601724	0	0	0	0	0	0	0	0	0	0	0	0	0	0	0	0	0	0	0	0	0	0	0	0	0	0	0	0	0	0	0
0	0	0.0714286	0	0	0	0	0	0	0	0	0	0	0	0	0	0	1.04493e-05	0.0490432	0	0	0	0	0	0	0	0	0	0	0	0	0	0	0	0	0	0	0.000423075	0	0	0	0	0	0	0	0	0	0	0	0
0	0	0	0	0	0	0	0	0	0	0	0	0	0	0	0	0	0.000571725	9.71482e-07	0	0	0	0	0	0	0	0	0	0	0	0	0	0	0	0	0	0	0	8.2672e-05	0	0	0	0	0	0	0	0	0	0	0
0	0	0.00465116	0	0	2	0	0	0	0	0	0	0	0	0	0	0	0.000166974	0.00464586	0	0	0	0	0	0	0	0	0	0	0	0	0	0	0	0	0	0	0	0	0	0	0	0	0	0	0	0	0	0	0
0.0934579	0.021978	0.142857	0	105	51	0.0228311	0	0	0	0	0.00357079	0	0	0	0.0175379	0	0.0820044	0.0979303	0	0	0	0	0	0	0	0	0	0	0	0	0	0	0	0	0.00145403	0	0.00300708	998	0	0	0	0	0	0	0	0	0	0	0
0	0	0	0	0	0	0	0	0	0	0	0	0	0	0	5.0478e-06	0	0	0	0	0	0	0	0	0	0	0	0	0	0	0	0	0	0	0	5.20131e-05	0	0	0	0	0	0	0	0	0	0	0	0	0	0
0	0	0.0142857	0	0	10	0.000855798	0	0	0	0	0	0	0	0	0	0	0.00216998	0.0148122	0	0	0	0	0	0	0	0	0	0	0	0	0	0	0	0	0	0	0	0	0	0	0	0	0	0	0	0	0	0	0
0	0	0.0714286	0	0	8	0	0	0	0	0	0	0	0	0	0	0	0	0.0532621	0	0	0	0	0	0	0	0	0	0	0	0	0	0	0	0	0	0	0	0	0	0	0	0	0	0	0	0	0	0	0
0	0	0.0166667	0	0	10	0	0	0	0	0	0	0	0	0	0	0	0	0.0160651	0	0	0	0	0	0	0	0	0	0	0	0	0	0	0	0	0	0	0	0	0	0	0	0	0	0	0	0	0	0	0
0	0	0.0909091	0	0	68	0	0	0	0	0	0	0	0	0	0	0	0	0.0889667	0	0	0	0	0	0	0	0	0	0	0	0	0	0	0	0	0	0	0	0	0	0	0	0	0	0	0	0	0	0	0
0	0	0.333333	0	0	2	0.00136799	0	0	0	0	0	0	0	0	0	0	0	0.332142	0	0	0	0	0	0	0	0	0	0	0	0	0	0	0	0	0	0	0	0	0	0	0	0	0	0	0	0	0	0	0
0	0	0.0362319	0	0	6	2.77832e-05	0	0	0	0	0	0	0	0	0	0	0	0.0367476	0	0	0	0	0	0	0	0	0	0	0	0	0	0	0	0	0	0	9.27095e-06	0	0	0	0	0	0	0	0	0	0	0	0
0	0	0	0	0	0	0	0	0	0	0	0.000255297	0	0	0	0	0	0	0	0	0	0	0	0	0	0	0	0	0	0	0	0	0	0	0	8.88821e-05	0	3.95435e-05	0	0	0	0	0	0	0	0	0	0	0	0
0	0	0.0576923	0	0	9	0.0101939	0	0	0	0	0	0.00223339	0	0	0.00256625	0	0.0203466	0.0548561	0	0	0	0	0	0	0	0	0	0	0	0	0	0	0	0	0	0	0	0	0.00168026	0	56	40	0	0	0	0	0	0	0
0	0	0.0714286	0	0	56	0	0	0	0	0	0	0	0	0	0	0	0	0.0532621	0	0	0	0	0	0	0	0	0	0	0	0	0	0	0	0	0	0	0	0	0	0	0	1	0	0	0	0	0	0	0
0	0	0.0714286	0	0	10	0	0	0	0	0	0	0	0	0	0	0	0	0.0558173	0	0	0	0	0	0	0	0	0	0	0	0	0	0	0	0	0	0	0	0	0	0	0	0	0	0	0	0	0	0	0
0	0	0.0153846	0	0	17	0	0	0	0	0	0	0	0	0	0	0	0	0.0157512	0	0	0	0	0	0	0	0	0	0	0	0	0	0	0	0	0.00026842	0	4.1673e-05	5	0	0	0	0	0	0	0	0	0	0	0
0	0	0.0909091	0	0	1	0.00393701	0	0	0	0	0.00275482	0.00507614	0	0	0	0	6.38373e-05	0.0860808	0	0	0	0	0	0	0	0	0	0	0	0	0	0	0	0	0	0	0.00149218	2	0	0	4	1	0	0	0	0	0	0	2
0	0	0.0142857	0	0	34	0.000855798	0	0	0	0	0	0	0	0	0	0	0.00216998	0.0148122	0	0	0	0	0	0	0	0	0	0	0	0	0	0	0	0	0	0	0	0	0	0	0	0	0	0	0	0	0	0	0
0	0	0.00492611	0	0	16	0	0	0	0	0	0	0	0	0	0	0	0	0.00489134	0	0	0	0	0	0	0	0	0	0	0	0	0	0	0	0	0	0	0	0	0	0	0	0	1	0	1	0	0	0	0
0	0	0.00234742	0	0	16	0	0	0	0	0	0	0	0	0	0	0	0	0.00232934	0	0	0	0	0	0	0	0	0	0	0	0	0	0	0	0	0	0	1.56537e-05	0	0	0	3	0	0	0	0	0	0	0	0
0	0	0	0	0	0	0	0	0	0	0	0	0	0	0	0	0	0	3.15262e-06	0	0	0	0	0	0	0	0	0	0	0	0	0	0	0	0	0	0	0	0	0	0	0	0	0	0	0	0	0	0	0
0	0	0	0	0	0	0	0	0	0	0	0	0	0	0	0	0	0	1.06132e-05	0	0	0	0	0	0	0	0	0	0	0	0	0	0	0	0	0	0	0	0	0	0	0	0	0	0	0	0	0	0	0
0	0	0	0	0	0	0	0	0	0	0	0	0	0	0	0	0	1.17955e-05	0	0	0	0	0	0	0	0	0	0	0	0	0	0	0	0	0	9.16003e-05	0	0.000181884	2	0	0	0	0	0	0	0	0	0	0	0
0	0	0.333333	0	0	10	0	0	0	0	0	0	0	0	0	5.33468e-06	0	0	0.316522	0	0	0	0	0	0	0	0	0	0	0	0	0	0	0	0	0	0	0	0	0	0	0	0	0	0	0	0	0	0	0
0	0	0.0022831	0	0	81	0	0	0	0	0	0.000241721	0	0	0	0	0	0	0.00226545	0	0	0	0	0	0	0	0	0	0	0	0	0	0	0	0	0.00037876	0	0.000717487	61	0	0	0	0	0	0	0	0	0	0	0
0	0	0.00469484	0	0	16	0.000213881	0	0	0	0	0	0	0	0	0	0	0.000250928	0.00465681	0	0	0	0	0	0	0	0	0	0	0	0	0	0	0	0	0	0	0	0	0	0	0	0	0	0	0	0	0	0	0
0	0	0	0	0	0	0	0	0	0	0	0	0	0	0	0	0	0	1.75117e-06	0	0	0	0	0	0	0	0	0	0	0	0	0	0	0	0	0	0	0	0	0	0	0	0	0	0	0	0	0	0	0
0	0	0	0	0	0	0	0	0	0	0	0	0	0	0	0	0	0	0	0	0	0	0	0	0	0	0	0	0	0	0	0	0	0	0	0	0	0	0.000119367	0	0	0	0	0	0	0	0	0	0	0
0	0	0.00445765	0	0	3	0	0	0	0	0	0	0	0	0	0	0	0	0.00443739	0	0	0	0	0	0	0	0	0	0	0	0	0	0	0	0	0	0	0	0	0	0	0	0	0	0	0	0	0	0	0
0	0	0	0	0	0.00249066	0	0	0	0.00113058	0	0	0	0	0	0	0	0	0	0	0	0.00038327	0	0	0	0	0	2.55339e-05	0	0.000300257	0	0	0	0.000100802	0	0	0	0	6.00456e-05	0	0	0	0	0	0	0	0	0	0	0
0	0	0.000841043	0	0	0.00199501	0	0	0	0	0	0	0	0	0	0	0	0	0.00109024	0	0	0	0	0	0	0	0	0	0	0	0	0	0	0	0	2.54786e-05	0	1.64376e-05	0	0.000142966	0	2.08839e-05	0	0	0	0	0	0	0	0
0	0	0.1	0	0	4	0	0	0	0	0	0	0	0	0	0	0	0	0.0982818	0	0	0	0	0	0	0	0	0	0	0	0	0	0	0	0	0	0	0	0	0	0	0	0	1	0	0	0	0	0	0
0	0	0.0151515	0	0	20	0.000725492	0	0	0	0	0	0	0	0	0	0	0.00193086	0.0149	0	0	0	0	0	0	0	0	0	0	0	0	0	0	0	0	0	0	0	0	0	0	0	0	0	0	0	0	0	0	0
0	0	0.0149813	0	0	0.0127768	0.00187746	0.00111545	0.00136413	0.0028169	0	0	0	0	0	0	0	0.000152925	0.0111216	0	0	0.00339601	0.000344355	0	0	0	0	0	0	0.00266547	0.00128187	0	0	0.00293916	0.00022831	0	0	0	0	0	0	0	0	0	0	0	0	0	0	0
0	0	0	0	0	0	0.000190298	0	0	0	0	0.000121557	0.000104811	0	0	5.05768e-06	0	5.39505e-05	8.63651e-06	0	0	0	0	0	0	0	0	0	0	0	0	0	0	0	0	2.52117e-05	0	2.17896e-05	0	0	0	16	0	0	0	0	0	0	0	0
0	0	0.00492611	0	0	21	0	0	0	0	0	0	0	0	0	0	0	0	0.00489134	0	0	0	0	0	0	0	0	0	0	0	0	0	0	0	0	0	0	0	0	0	0	0	0	1	0	1	0	0	0	0
0	0	0.0909091	0	0	31	0	0	0	0	0	0	0	0	0	0	0	0	0.0895039	0	0	0	0	0	0	0	0	0	0	0	0	0	0	0	0	0	0	0	0	0	0	0	0	0	0	0	0	0	0	0
0	0	0.00237248	0	0	26	0	0	0	0	0	0	0	0	0	0	0	0	0.00233473	0	0	0	0	0	0	0	0	0	0	0	0	0	0	0	0	0	0	0	0	0	0	0	0	0	0	0	0	0	0	0
0	0	0	0	0	0	0	0	0	0	0	0	0	0	0	0	0	0	0.0107328	0	0	0	0	0	0	0	0	0	0	0	0	0	0	0.00182595	0	0	0	0	0	0	0	0	0	0	0	0	0	0	0	0
0	0	0.0454545	0	0	75	0	0	0	0	0	0	0	0	0	0	0	0	0.0389837	0	0	0	0	0	0	0	0	0	0	0	0	0	0	0	0	0	0	0	0	0	0	0	0	0	0	0	0	0	0	0
0	0	0.00178571	0	0	76	0.000180845	0	0	0	0	0.000110096	0.000376294	0	0	1.21333e-05	0	0.000942524	0.000850583	0	0	0	0	0	0	0	0	0	0	0	0	0	0	0	0	4.63573e-05	0	0.000436608	7	0.000223584	0	108	62	0	0	0	0	5	0	53
0	0	0.00490196	0	0	1	0	0	0	0	0	0	0	0	0	0	0	0	0.00472611	0	0	0	0	0	0	0	0	0	0	0	0	0	0	0	0	0	0	0	0	7.21552e-05	0	0	0	0	0	0	0	0	0	0
0	0.0434783	0	0	0	0	0.203927	0	0	0	0	0.00481348	0.00531915	0	0	0.068871	0	0.207315	0	0	0	0	0	0	0	0	0	0	0	0	0	0	0	0	0	0.000743177	0	0.00144563	0	0.0015983	0	8	0	0	0	0	0	6	0	11
0	0	0.0166667	0	0	20	0	0	0	0	0	0	0	0	0	0	0	0	0.0160651	0	0	0	0	0	0	0	0	0	0	0	0	0	0	0	0	0	0	0	0	0	0	0	0	0	0	0	0	0	0	0
0	0	0.111111	0	0	13	0	0	0	0	0	0	0	0	0	0	0	0	0.103279	0	0	0	0	0	0	0	0	0	0	0	0	0	0	0	0	0	0	0	0	0	0	0	0	0	0	0	0	0	0	0
0	0	0.0454545	0	0	42	0.00855263	0	0	0	0	0	0	0	0	0	0	0.0115662	0.0443034	0	0	0	0	0	0	0	0	0	0	0	0	0	0	0	0	0	0	0	0	0	0	0	0	0	0	0	0	0	0	0
0	0	0.00445765	0	0	51	0	0	0	0	0	0	0	0	0	0	0	0	0.00443739	0	0	0	0	0	0	0	0	0	0	0	0	0	0	0	0	0	0	0	0	0	0	0	0	0	0	0	0	0	0	0
0	0	0.0909091	0	0	19	0	0	0	0	0	0	0	0	0	0	0	0	0.0886776	0	0	0	0	0	0	0	0	0	0	0	0	0	0	0	0	0	0	0	0	0	0	0	0	0	0	0	0	0	0	0
0	0	0.00236686	0	0	77	0	0	0	0	0	0	0	0	0	0	0	0	0.00234213	0	0	0	0	0	0	0	0	0	0	0	0	0	0	0	0	1.81569e-05	0	1.26691e-05	0	0	0	0	0	0	0	0	0	6	0	31
0	0	0.0909091	0	0	3	0	0	0	0	0	0.0033557	0.00646552	0	0	0	0	0	0.0895038	0	0	0	0	0	0	0	0	0	0	0	0	0	0	0	0	0.000375521	0	0.00220649	7	0.000371265	0	15	3	0	0	0	0	0	0	0
0	0	0.5	0	0	3	0.159772	0	0	0	0	0	0	0	0	0	0	0.241982	0.368375	0	0	0	0	0	0	0	0	0	0	0	0	0	0	0	0	0	0	0.00335289	0	0	0	0	0	0	0	0	0	0	0	0
0	0	0	0	0	0	0	0	0	0	0	0.00241887	0	0	0	0	0	0	0.00229069	0	0	0	0	0	0	0	0	0	0	0	0	0	0	0	0	0.000315625	0	0.00157915	76	0	0	0	0	0	0	0	0	0	0	1
0.0631769	0	0.00480192	0	0	0.00431781	0.0319563	0	0	0	0	0.00502134	0.00244798	0.00454545	0	0	0	0.0372962	0.00450604	0	0	0	0	0	0	0	0	0	0	0	0	0	0	0	0	0.000805915	0	0.00183848	0.0041424	0.000881387	0	0.00216306	0.00199945	0	0	0	0	0.0011446	0	0.00206796
0	0	0.00215866	0	0	0	0.000736821	0	0	0	0	0.00014341	0	0	0	0.00028757	0	0.000350785	0.00230809	0	0	0	0	0	0	0	0	0	0	0	0	0	0	0	0	8.65169e-05	0	0.000754598	0	0	0	0	0	0	0	0	0	0	0	0
0	0.00497512	0.0601093	0	12	133	0	0	0	0	0	0	0	0	0	0.00460813	0	0	0.0658134	0	0	0	0	0	0	0	0	0	0	0	0	0	0	0	0	0	0	0	0	0	0	0	0	0	0	0	0	1	0	0
0	0	0	0	0	0	0	0	0	0	0	0	0	0	0	1.4412e-06	0	0	5.67032e-05	0	0	0	0	0	0	0	0	0	0	0	0	0	0	0	0	0	0	0	0	7.18385e-05	0	0	0	0	0	0	0	0	0	0
0	0	0.166667	0	0	1	0	0	0	0	0	0	0	0	0	0	0	0	0.113416	0	0	0	0	0	0	0	0	0	0	0	0	0	0	0	0	0	0	0	0	0	0	0	0	0	0	0	0	0	0	0
0	0	0	0	0	0	0.000311818	0	0	0	0	0	0	0	0	0	0	0	0	0	0	0	0	0	0	0	0	0	0	0	0	0	0	0	0	0	0	0	0	0	0	0	0	0	0	0	0	0	0	0
0	0	0.00240674	0	0	9	2.08355e-05	0	0	0	0	9.01388e-05	0.000552334	0.000581564	0	4.50706e-05	0	0	0.00236535	0	0	0	0	0	0	0	0	0	0	0	0	0	0	0	0	8.29752e-05	0	0.000814703	0	0.000221558	0	544	0	0	0	0	0	11	0	226
0	0	0.00446429	0	0	68	0	0	0	0	0	0.000661376	0	0	0	0	0	5.39665e-06	0.0255717	0	0	0	0	0	0	0	0	0	0	0	0	0	0	0	0	9.38081e-05	0	0.000351104	72	0	0	0	0	0	0	0	0	0	0	0
0	0	0.0769231	0	0	29	0	0	0	0	0	0	0	0	0	0	0	0	0.0688697	0	0	0	0	0	0	0	0	0	0	0	0	0	0	0	0	0	0	0	0	0	0	0	0	0	0	0	0	0	0	0
0	0	0.00505051	0	0	3	0.00297177	0	0	0	0	0	0	0	0	0	0	0.00307194	0.00491786	0	0	0	0	0	0	0	0	0	0	0	0	0	0	0	0	0	0	0	0	0	0	0	0	0	0	0	0	0	0	0
0	0	0.00473934	0	0	55	0	0	0	0	0	0	0	0	0	0	0	0	0.00467557	0	0	0	0	0	0	0	0	0	0	0	0	0	0	0	0	0	0	0	0	0	0	0	0	0	0	0	0	0	0	0
0	0	0.00521739	0	0	49	0	0	0	0	0	0.0001126	0	0	0	0	0	0	0.0366291	0	0	0	0	0	0	0	0	0	0	0	0	0	0	0	0	0	0	8.14164e-06	0	0	0	0	0	0	0	0	0	0	0	2
0	0	0.0714286	0	0	20	0	0	0	0	0	0	0	0	0	0	0	0	0.0532621	0	0	0	0	0	0	0	0	0	0	0	0	0	0	0	0	0	0	0	0	0	0	0	0	0	0	0	0	0	0	0
0	0	0.00445765	0	0	102	0	0	0	0	0	0	0	0	0	0	0	0	0.00443739	0	0	0	0	0	0	0	0	0	0	0	0	0	0	0	0	0	0	0	0	0	0	0	0	0	0	0	0	0	0	0
1	0	0.0232558	0	0	0	0.0932536	0	0	0	0	0.00612341	0	0	0	0.0437566	0	0.110231	0.020083	0	0	0	0	0	0	0	0	0	0	0	0	0	0	0	0	0.000235349	0	0.00527742	0	0	0	0	0	0	0	3	0	0	0	0
0	0	0.0714286	0	0	11	0	0	0	0	0	0	0	0	0	0	0	0	0.0532621	0	0	0	0	0	0	0	0	0	0	0	0	0	0	0	0	0	0	0	0	0	0	0	0	0	0	0	0	0	0	0
0	0	0	0	0	0	0	0	0	0	0	0.000819001	0	0	0	0	0	0	0	0	0	0	0	0	0	0	0	0	0	0	0	0	0	0	0	0.000107462	0	6.79423e-05	0	0	0	0	0	0	0	0	0	0	0	0
0	0	0.333333	0	0	14	0	0	0	0	0	0.00103842	0	0	0	0	0	0	0.156746	0	0	0	0	0	0	0	0	0	0	0	0	0	0	0	0	6.52274e-05	0	0.00136314	42	0	0	0	0	0	0	0	0	0	0	0
0	0	0.0909091	0	0	4	0	0	0	0	0	0	0	0	0	0	0	0	0.0895038	0	0	0	0	0	0	0	0	0	0	0	0	0	0	0	0	0	0	0	0	0	0	0	0	0	0	0	0	0	0	0
0	0.285714	0	0	16	0	0	0	0	0	0	0	0	0	0	0.306136	0	0	0	0	0	0	0	0	0	0	0	0	0	0	0	0	0	0	0	0	0	0	0	0	0	0	0	0	0	0	0	0	0	0
0	0	0.00465839	0	0	39	0	0	0	0	0	0	0	0	0	0	0	0	0.0046484	0	0	0	0	0	0	0	0	0	0	0	0	0	0	0	0	0	0	0	0	0	0	0	0	0	0	0	0	0	0	0
0	0	0.00445765	0	0	160	0	0	0	0	0	0	0	0	0	0	0	0	0.00443739	0	0	0	0	0	0	0	0	0	0	0	0	0	0	0	0	0	0	0	0	0	0	0	0	0	0	0	0	0	0	0
0	0	0.00444444	0	0	5	0	0	0	0	0	0	0	0	0	0	0	0	0.00443353	0	0	0	0	0	0	0	0	0	0	0	0	0	0	0	0	0	0	0	0	0	0	0	0	0	0	0	0	0	0	0
0	0	0.00236128	0	0	0.00225665	0	0	0	0	0	0.000300375	0	0	0	2.20787e-07	0	0	0.00233511	0	0	0.000410533	0	0	0	0	0	0	0	0.000312897	0	0	0	0.000206569	0	8.1393e-05	0	0.000332004	0.000538077	0	0	0	0	0	0	0	0	0	0	0
0	0	0.00363196	0	0	0.00428725	0.0199907	0.00403877	0	0.00657895	0	0.000453412	0.00265604	0	0	0.00191458	0	0.0173932	0.00361608	0	0	0	0	0	0	0	0	0.00126736	0	0.00277129	0.00281182	0.00101512	0	0.00135132	0.00223735	0.000135874	0	0.00105024	0.000180375	0.000578759	0	0.00286985	0.000558033	0	0	0	0	0	0	0
0	0	0.00465839	0	0	91	0	0	0	0	0	0	0	0	0	0	0	0	0.0046484	0	0	0	0	0	0	0	0	0	0	0	0	0	0	0	0	0	0	0	0	0	0	0	0	0	0	0	0	0	0	0
0	0	0.0714286	0	0	468	0	0	0	0	0	0	0	0	0	0	0	0	0.0558173	0	0	0	0	0	0	0	0	0	0	0	0	0	0	0	0	0	0	0	0	0	0	0	0	0	0	0	0	0	0	0
0	0	0.00619195	0	0	36	0.000558347	0	0	0	0	0	0	0	0	0	0	0.00279499	0.00604016	0	0	0	0	0	0	0	0	0	0	0	0	0	0	0	0	0	0	0	0	0	0	320	0	0	0	0	0	0	0	94
0	0.0222222	0.05	0	0	0	0.0670735	0	0	0	0	0.00508451	0	0	0	0.0097969	0	0.0340936	0.067563	0	0	0	0	0	0	0	0	0	0	0	0	0	0	0	0	0.00209309	0	0.00400231	0	0	0	0	0	0	0	0	0	0	0	0
0	0	0	0	0	0	0	0	0	0	0	0	0	0	0	0	0	1.26962e-05	2.00039e-06	0	0	0	0	0	0	0	0	0	0	0	0	0	0	0	0	3.64382e-05	0	8.05603e-05	2	0	0	0	0	0	0	0	0	0	0	0
0	0	0.0147783	0	0	8	0.00135227	0	0	0	0	0	0	0	0	0	0	0.000102397	0.0107217	0	0	0	0	0	0	0	0	0	0	0	0	0	0	0	0	0	0	0	0	0	0	0	0	0	0	0	0	0	0	0
0	0	0	0	0	0.000197083	0.000194081	0.000821355	0.00257467	0	0	0	0	0	0	0	0	2.79791e-05	5.75829e-06	0	0	0.000320677	0.000500149	0	0	0	0	0	0	0	0	0	0	0.000133422	0.000126544	0	0	0	0	0	0	0	0	0	0	0	0	0	0	0
0	0	0.117647	0	0	2	0	0	0	0	0	0	0	0	0	0	0	0.000642055	0.10617	0	0	0	0	0	0	0	0	0	0	0	0	0	0	0	0	0	0	0	0	0	0	0	0	0	0	0	0	0	0	0
0	0	0.00454545	0	0	24	0	0	0	0	0	0	0	0	0	0	0	0	0.00453809	0	0	0	0	0	0	0	0	0	0	0	0	0	0	0	0	0	0	0	0	0	0	0	0	0	0	0	0	0	0	0
0	0	0.0142857	0	0	33	0.000855798	0	0	0	0	0	0	0	0	0	0	0.00216998	0.0148122	0	0	0	0	0	0	0	0	0	0	0	0	0	0	0	0	0	0	0	0	0	0	0	0	0	0	0	0	0	0	0
0	0	0.125	0	0	7	0.0587087	0	0	0	0	0	0	0	0	0	0	0.079216	0.118854	0	0	0	0	0	0	0	0	0	0	0	0	0	0	0	0	0	0	0	0	0	0	0	0	0	0	0	0	0	0	0
0	0	0.0714286	0	0	0	0	0	0	0	0	0	0	0	0	0	0	0	0.0558173	0	0	0	0	0	0	0	0	0	0	0	0	0	0	0	0	0	0	0	0	0	0	0	0	0	0	0	0	0	0	0
0	0	0.000164636	0	0	0.00021901	1.61271e-05	0	0	0	0	0.000430497	0.000355168	0	0	0	0	4.95058e-06	0.00395122	0	0	0	0	0	0	0	0	0	0	0	0	0	0	0	0	4.25739e-05	0	4.29119e-05	0.000608001	7.42929e-05	0	2.23143e-05	0.00166422	0	0	0	0	0	0	0
0	0	0	0	0	0	0	0	0	0	0	0	0	0	0	0	0	0	1.14393e-05	0	0	0	0	0	0	0	0	0	0	0	0	0	0	0	0	0.000108837	0	0	0	0	0	0	0	0	0	0	0	0	0	0
0	0	0.0714286	0	0	24	0	0	0	0	0	0.000372162	0	0	0	0	0	4.40374e-06	0.0558459	0	0	0	0	0	0	0	0	0	0	0	0	0	0	0	0	0.000315645	0	0.000382628	5	0	0	0	0	0	0	0	0	0	0	0
0	0	0.00448431	0	0	0	0	0	0	0	0	0	0	0	0	0	0	0	0.00445265	0	0	0	0	0	0	0	0	0	0	0	0	0	0	0	0	0	0	0	0	0	0	0	0	0	0	0	0	0	0	0
0	0	0.0175439	0	0	5	0.000154775	0	0	0	0	0	0	0	0	0	0	2.60378e-05	0.0172289	0	0	0	0	0	0	0	0	0	0	0	0	0	0	0	0	0	0	0	0	0	0	0	0	0	0	0	0	0	0	0
0	0	0.0175439	0	0	5	0	0	0	0	0	0	0	0	0	0	0	0	0.0174396	0	0	0	0	0	0	0	0	0	0	0	0	0	0	0	0	0	0	0	0	0	0	0	0	0	0	0	0	0	0	0
0	0	0.333333	0	0	15	0	0	0	0	0	0	0	0	0	5.33468e-06	0	0	0.316522	0	0	0	0	0	0	0	0	0	0	0	0	0	0	0	0	0	0	0	0	0	0	0	0	0	0	0	0	0	0	0
0	0	0.00619195	0	0	29	0	0	0	0	0	0	0	0	0	0	0	0	0.00604289	0	0	0	0	0	0	0	0	0	0	0	0	0	0	0	0	0	0	0	0	0	0	0	0	0	0	0	0	0	0	12
0	0	0.00584795	0	0	0	0	0	0	0	0	0	0	0	0	0	0	0	0.00897401	0	0	0	0	0	0	0	0	0	0	0	0	0	0	0	0	0	0	0.000488091	0	0	0	0	0	0	0	0	0	0	0	0
0	0	0.00227998	0	0	60	0.000150811	0	0	0	0	0.0012008	0	0	0	0	0	7.03839e-05	0.00224462	0	0	0	0	0	0	0	0	0	0	0	0	0	0	0	0	0.000261488	0	0.000183067	134	0	0	0	0	0	0	0	0	0	0	0
0	0	0.00454545	0	0	140	0	0	0	0	0	0	0	0	0	0	0	0	0.00453817	0	0	0	0	0	0	0	0	0	0	0	0	0	0	0	0	0	0	0	0	0	0	0	0	0	0	0	0	0	0	0
0	0	0.0163934	0	0	3	0	0	0	0	0	0	0	0	0	0	0	0	0.015745	0	0	0	0	0	0	0	0	0	0	0	0	0	0	0	0	0	0	0	0	0	0	0	0	0	0	0	0	0	0	0
0	0	1	0	0	14	0.000337724	0	0	0	0	0	0	0	0	0	0	0.000214985	0.45992	0	0	0	0	0	0	0	0	0	0	0	0	0	0	0	0	0	0	0	0	0	0	0	0	0	0	0	0	0	0	0
0	0	0.0714286	0	0	39	0	0	0	0	0	0.000372162	0	0	0	0	0	4.40374e-06	0.0558459	0	0	0	0	0	0	0	0	0	0	0	0	0	0	0	0	0.000315645	0	0.000382628	13	0	0	0	0	0	0	0	0	0	0	0
0	0	0.00469484	0	0	19	0	0	0	0	0	0	0	0	0	0	0	0	0.00465716	0	0	0	0	0	0	0	0	0	0	0	0	0	0	0	0	0	0	0	0	0	0	0	0	0	0	0	0	0	0	0
0	0	0.153846	0	0	0	0.0488496	0	0	0	0	0	0	0	0	0	0	0.0670358	0.125975	0	0	0	0	0	0	0	0	0	0	0	0	0	0	0	0	0	0	0	0	0	0	0	0	0	0	0	0	0	0	0
0	0	0.142857	0	0	33	0	0	0	0	0	0	0	0	0	0	0	0	0.103896	0	0	0	0	0	0	0	0	0	0	0	0	0	0	0	0	0	0	0	0	0	0	0	0	0	0	0	0	0	0	0
0	0	0.0163934	0	0	27	0.00146046	0	0	0	0	0	0	0	0	0	0	0.000147676	0.0127315	0	0	0	0	0	0	0	0	0	0	0	0	0	0	0	0	0	0	0	0	0	0	0	0	0	0	0	0	0	0	0
0	0	0	0	0	0	0	0	0	0	0	0	0	0	0	1.59271e-05	0	3.79637e-05	1.99218e-05	0	0	0	0	0	0	0	0	0	0	0	0	0	0	0	0	0.000143036	0	0.00171233	0	0.000143677	0	0	0.000884171	0	0	0	0	0.00037383	0	0
0	0	0.0175439	0	0	4	0.000197006	0	0	0	0	0	0	0	0	0	0	3.26843e-05	0.0171752	0	0	0	0	0	0	0	0	0	0	0	0	0	0	0	0	0	0	0	0	0	0	0	0	0	0	0	0	0	0	0
0	0	0.0454545	0	0	2	0.00353669	0	0	0	0	0.00199203	0	0	0	1.08116e-05	0	0.000305146	0.0412689	0	0	0	0	0	0	0	0	0	0	0	0	0	0	0	0	0.000912825	0	0.00204108	4	0	0	1	0	0	0	0	0	0	0	1
0	0	0	0	0	0	0.00236104	0	0	0	0	0.00178508	0	0.00190476	0	0	0	0.000511562	5.34118e-05	0	0	0	0	0	0	0	0	0	0	0	0	0	0	0	0	0.000509861	0	0.000241554	0	0	0	0	0	0	0	0	0	2	0	7
0	0	0.333333	0	0	13	0.00136799	0	0	0	0	0	0	0	0	0	0	0	0.332142	0	0	0	0	0	0	0	0	0	0	0	0	0	0	0	0	0	0	0	0	0	0	0	0	0	0	0	0	0	0	0
0.5	0	0.5	0	0	6	0.201802	0	0	0	0	0	0	0	0	0	0	0.312103	0.339603	0	0	0	0	0	0	0	0	0	0	0	0	0	0	0	0	0	0	0	0	0	0	0	0	0	0	0	0	0	0	0
0	0	0.0166667	0	0	1	0	0	0	0	0	0	0	0	0	0	0	0	0.0160651	0	0	0	0	0	0	0	0	0	0	0	0	0	0	0	0	0	0	0	0	0	0	0	0	0	0	0	0	0	0	0
0	0	0.0175439	0	0	57	0.000197006	0	0	0	0	0	0	0	0	0	0	3.26843e-05	0.0171752	0	0	0	0	0	0	0	0	0	0	0	0	0	0	0	0	0	0	0	0	0	0	0	0	0	0	0	0	0	0	0
0	0	0.00465839	0	0	125	0	0	0	0	0	0	0	0	0	0	0	0	0.0046484	0	0	0	0	0	0	0	0	0	0	0	0	0	0	0	0	0	0	0	0	0	0	0	0	0	0	0	0	0	0	0
0	0	0	0	0	0	0	0	0	0	0	0	0	0	0	0	0	0	5.50014e-07	0	0	0	0	0	0	0	0	0	0	0	0	0	0	0	0	8.1687e-05	0	0	0	0.000255558	0	0	0	0	0	0	0	0	0	0
0	0	0.00492611	0	0	2	0	0	0	0	0	0	0	0	0	0	0	0	0.00489134	0	0	0	0	0	0	0	0	0	0	0	0	0	0	0	0	0	0	0	0	0	0	0	0	1	0	1	0	0	0	0
0	0	0.00465116	0	0	36	0	0	0	0	0	0.000558659	0	0	0	0	0	7.25794e-06	0.0341747	0	0	0	0	0	0	0	0	0	0	0	0	0	0	0	0	0	0	0.000362272	24	0	0	0	0	0	0	0	0	0	0	0
0	0	0.0625	0	0	38	0.0207658	0	0	0	0	0.00995851	0.0434783	0	0	0.00041311	0	0.0070373	0.0600307	0	0	0	0	0	0	0	0	0	0	0	0	0	0	0	0	0	0	0.00666245	114	0	0	37	31	0	0	0	0	0	0	0
0	0	0.0166667	0	0	65	0	0	0	0	0	0.00162426	0	0	0	0	0	0	0.0156827	0	0	0	0	0	0	0	0	0	0	0	0	0	0	0	0	0.000430377	0	0.00201922	114	0	0	0	0	0	0	0	0	0	0	0
0.00943396	0	0.0155039	0	0	105	0.000629492	0	0	0	0	0	0	0	0	0	0	0.0015209	0.0155499	0	0	0	0	0	0	0	0	0	0	0	0	0	0	0	0	0	0	0	0	0	0	0	0	0	0	0	0	0	0	0
0	0	0.000897666	0	0	6	0	0	0	0	0	0.000651805	0	0	0	0	0	2.38515e-06	0.0112287	0	0	0	0	0	0	0	0	0	0	0	0	0	0	0	0	0.000342723	0	0.000345532	35	0	0	0	0	0	0	0	0	0	0	0
0	0	0	0	0	0	0	0	0	0	0	0	0	0	0	8.61249e-07	0	0	0	0	0	0	0	0	0	0	0	0	0	0	0	0	0	0	0	0	0	0.000190289	0	0	0	0	0	0	0	0	0	0	0	0
0	0	0.00273224	0	1	286	0.0014181	0	0	0	0	0.000593824	0	0	0	6.58884e-05	0	0.000360994	0.00262963	0	0	0	0	0	0	0	0	0	0	0	0	0	0	0	0	5.6799e-05	0	0.000554063	101	0	0	23	5	0	0	0	0	0	0	8
0	0	0	0	0	0	0	0	0	0	0	0.000285714	0	0	0	1.9853e-05	0	8.58193e-05	6.13949e-05	0	0	0	0	0	0	0	0	0	0	0	0	0	0	0	0	0.000182046	0	0.000428082	0.000681044	0.000574708	0	0	0.000462748	0.00438596	0	0	0	9.34575e-05	0	0.0140845
0	0	0	0	0	0	0.000918793	0	0	0	0	0.00044603	6.90703e-05	0	0	0.000141405	0	0.000494123	0	0	0	0	0	0	0	0	0	0	0	0	0	0	0	0	0	0.000422917	0	0.000696602	0.000536294	0.000225569	0	2.90464e-05	0	0	0	0	0	0.000164871	0	0.000139967
0	0	0	0	0	0	0	0	0	0	0	0	0	0	0	0	0	0	2.70311e-06	0	0	0	0	0	0	0	0	0	0	0	0	0	0	0	0	0	0	0	0	0	0	0	0	0	0	0	0	0	0	0
0.0142857	0	0.0454545	0	0	62	0.00855263	0	0	0	0	0	0	0	0	0	0	0.0115532	0.0443034	0	0	0	0	0	0	0	0	0	0	0	0	0	0	0	0	0	0	0	0	0	0	0	0	0	0	0	0	0	0	0
0	0	0.00615385	0	0	55	0.00101885	0	0	0	0	0	0	0	0	0	0	0.00340183	0.00599428	0	0	0	0	0	0	0	0	0	0	0	0	0	0	0	0	0	0	0	0	0	0	167	14	0	0	0	0	0	0	46
0	0	0	0	0	0.00501366	0.00011836	0	0	0	0	0	0	0	0	0	0	2.40796e-05	5.61386e-05	0	0	0	0	0	0	0	0	0	0	0	0	0	0	0	0	0	0	0	0	0	0	0	0	0	0	0	0	0	0	0
0	0	0.00445434	0	0	88	0	0	0	0	0	0	0	0	0	0	0	0	0.00443702	0	0	0	0	0	0	0	0	0	0	0	0	0	0	0	0	0	0	0	0	0	0	0	0	0	0	0	0	0	0	0
0	0.0151515	0	0	0.008	0	0	0	0	0	0	0.000437445	0	0	0	0.0130556	0	0.00387597	0	0	0	0	0	0	0	0	0	0	0	0	0	0	0	0	0	0.000215469	0	0.00036315	0.000206484	0	0	0	0	0	0	0	0	0	0	0
0	0	0	0	0	0	0	0	0	0	0	0	0	0	0	0	0	0	1.24125e-07	0	0	0	0	0	0	0	0	0	0	0	0	0	0	0	0	0	0	0	0	0	0	0	0	0	0	0	0	0	0	0
0	0	0	0	0	0.0163934	0	0	0	0	0	0	0	0	0	0	0	7.45988e-05	0.0120804	0	0	0	0	0	0	0	0	0	0	0	0	0	0	0	0	0	0	0	0	0	0	0	0	0	0	0	0	0	0	0
0	0	0.0142857	0	0	59	0.000855798	0	0	0	0	0	0	0	0	0	0	0.00216998	0.0148122	0	0	0	0	0	0	0	0	0	0	0	0	0	0	0	0	0	0	0	0	0	0	0	0	0	0	0	0	0	0	0
0	0	0.00469484	0	0	6	0	0	0	0	0	0	0	0	0	0	0	0	0.00465716	0	0	0	0	0	0	0	0	0	0	0	0	0	0	0	0	0	0	0	0	0	0	0	0	0	0	0	0	0	0	0
0	0.015873	0	0	5	0	0.000661881	0	0	0	0	0.0022468	0.00144092	0	0	0.0146812	0	0.000369499	5.9462e-06	0	0	0	0	0	0	0	0	0	0	0	0	0	0	0	0	0.00154321	0	0.00287552	69	0.000510504	0	2	4	0	0	0	0	0	0	0
0	0	0.00445765	0	0	46	0	0	0	0	0	0	0	0	0	0	0	0	0.00443739	0	0	0	0	0	0	0	0	0	0	0	0	0	0	0	0	0	0	0	0	0	0	0	0	0	0	0	0	0	0	0
0	0	0.00473934	0	0	55	0	0	0	0	0	0	0	0	0	0	0	0	0.00467557	0	0	0	0	0	0	0	0	0	0	0	0	0	0	0	0	0	0	0	0	0	0	0	0	0	0	0	0	0	0	0
0	0	0.0714286	0	0	33	0	0	0	0	0	0	0	0	0	0	0	0	0.0558173	0	0	0	0	0	0	0	0	0	0	0	0	0	0	0	0	0	0	0	0	0	0	0	0	0	0	0	0	0	0	0
0.0149254	0	0	0	1	0	0.000276975	0	0	0	0	0	0	0	0	1.16644e-05	0	0.000544593	2.08438e-07	0	0	0	0	0	0	0	0	0	0	0	0	0	0	0	0	0.000237554	0	0.000185923	8	0	0	4	0	0	0	0	0	1	0	32
0	0	0.00465116	0	0	12	0	0	0	0	0	0	0	0	0	0	0	0	0.00464589	0	0	0	0	0	0	0	0	0	0	0	0	0	0	0	0	0	0	0	0	0	0	0	0	0	0	0	0	0	0	0
0	0	0.0212766	0	0	35	0	0	0	0	0	0.00150441	0	0	0	0	0	0	0.0454492	0	0	0	0	0	0	0	0	0	0	0	0	0	0	0	0	0.000302718	0	0.00212658	340	0	0	0	0	0	0	0	0	0	0	0
0	0	0.00445765	0	0	117	0	0	0	0	0	0	0	0	0	0	0	0	0.00443739	0	0	0	0	0	0	0	0	0	0	0	0	0	0	0	0	0	0	0	0	0	0	0	0	0	0	0	0	0	0	0
0	0	0.0714286	0	0	43	0	0	0	0	0	0	0	0	0	0	0	0	0.0532621	0	0	0	0	0	0	0	0	0	0	0	0	0	0	0	0	0	0	0	0	0	0	0	0	0	0	0	0	0	0	0
0	0	0	0	0	0	0	0	0	0	0	0.00199402	0	0	0	0	0	3.31422e-05	1.79425e-06	0	0	0	0	0	0	0	0	0	0	0	0	0	0	0	0	0.000364471	0	0.00162955	0.000347992	0	0	0	0	0	0	0	0	0	0	0
0	0	0.0714286	0	0	66	0	0	0	0	0	0	0	0	0	0	0	0	0.0532621	0	0	0	0	0	0	0	0	0	0	0	0	0	0	0	0	0	0	0	0	0	0	0	0	0	0	0	0	0	0	0
0	0	0.0714286	0	0	0	0	0	0	0	0	0	0	0	0	0	0	0	0.0532621	0	0	0	0	0	0	0	0	0	0	0	0	0	0	0	0	0	0	0	0	0	0	0	0	0	0	0	0	0	0	0
0	0	0	0	0	0	0.0010101	0	0	0	0	0	0	0	0	0	0	0.000574826	7.21229e-05	0	0	0	0	0	0	0	0	0	0	0	0	0	0	0	0	0.0003266	0	0.000217481	0	0	0	0	0	0	0	1	0	0	0	0
0	0	0.0714286	0	0	35	0	0	0	0	0	0	0	0	0	0	0	6.47333e-06	0.053292	0	0	0	0	0	0	0	0	0	0	0	0	0	0	0	0	0.000113596	0	0.000409782	5	0	0	0	0	0	0	0	0	0	0	0
0	0	0.0166667	0	0	0	0	0	0	0	0	0	0	0	0	0	0	0	0.0122026	0	0	0	0	0	0	0	0	0	0	0	0	0	0	0	0	0	0	0	0	0	0	0	0	0	0	0	0	0	0	0
0	0	1	0	0	12	0.000337724	0	0	0	0	0	0	0	0	0	0	0.000214985	0.45992	0	0	0	0	0	0	0	0	0	0	0	0	0	0	0	0	0	0	0	0	0	0	0	0	0	0	0	0	0	0	0
0	0	0.0714286	0	0	39	0	0	0	0	0	0	0	0	0	0	0	0	0.0558173	0	0	0	0	0	0	0	0	0	0	0	0	0	0	0	0	0	0	0	0	0	0	0	0	0	0	0	0	0	0	0
0	0	0.0163934	0	0	11	0.0173246	0	0	0	0	0.00770548	0	0	0	1.46569e-05	0	0.00970657	0.012538	0	0	0	0	0	0	0	0	0	0	0	0	0	0	0	0	0.000945623	0	0.00525297	146	0	0	0	0	0	0	0	0	0	0	0
0	0	0.0163934	0	0	7	0.000131251	0	0	0	0	0	0	0	0	0	0	0	0.0128525	0	0	0	0	0	0	0	0	0	0	0	0	0	0	0	0	0	0	0	0	0	0	0	0	0	0	0	0	0	0	0
0	0	0	0	0	0	0	0	0	0	0	0.0011976	0	0	0	0	0	0.000181945	1.69943e-06	0	0	0	0	0	0	0	0	0	0	0	0	0	0	0	0	0.000634961	0	0.000227195	0	0	0	0	0	0	0	0	0	0	0	0
0	0	0.0357143	0	0	20	0	0	0	0	0	0	0	0	0	0	0	0.000840337	0.0431135	0	0	0	0	0	0	0	0	0	0	0	0	0	0	0	0	0	0	0	0	0	0	0	0	0	0	0	0	0	0	0
0	0	0.0384615	0	0	0	0.000637308	0	0	0	0	0.00190814	0	0.00096432	0	2.78274e-06	0	0.00194956	0.0362891	0	0	0	0	0	0	0	0	0	0	0	0	0	0	0	0	0.00038799	0	0.0016571	1	0.000393304	0	7	0	0	0	0	0	16	0	8
0.0664207	0	0	0	48	513	0	0	0	0	0	0	0	0	0	8.19565e-06	0	0	0	0	0	0	0	0	0	0	0	0	0	0	0	0	0	0	0	0.000223828	0	0.000225129	3475	0	0	0	0	0	0	0	0	0	0	0
0	0	0.0175439	0	0	88	0.000154775	0	0	0	0	0	0	0	0	0	0	2.60378e-05	0.0172289	0	0	0	0	0	0	0	0	0	0	0	0	0	0	0	0	0	0	0	0	0	0	0	0	0	0	0	0	0	0	0
0	0	0.111111	0	0	4	0.000630915	0	0	0	0	0	0	0	0	0	0	0.00909164	0.0961861	0	0	0	0	0	0	0	0	0	0	0	0	0	0	0	0	0	0	0	0	0	0	0	0	0	0	0	0	0	0	0
0	0	1	0	0	27	0	0	0	0	0	0	0	0	0	0	0	0	0.847648	0	0	0	0	0	0	0	0	0	0	0	0	0	0	0	0	0	0	0	0	0	0	0	0	0	0	0	0	0	0	0
0	0	1	0	0	18	0	0	0	0	0	0.000786163	0	0	0	0	0	0	0.83115	0	0	0	0	0	0	0	0	0	0	0	0	0	0	0	0	0	0	0	18	0	0	0	0	0	0	0	0	0	0	0
0	0	0.0714286	0	0	4	0	0	0	0	0	0.000372162	0	0	0	0	0	4.40374e-06	0.0558459	0	0	0	0	0	0	0	0	0	0	0	0	0	0	0	0	0.000315645	0	0.000382628	0	0	0	0	0	0	0	0	0	0	0	0
0	0	0.0294118	0	0	57	0.00282043	0	0	0	0	0	0	0	0	0	0	0.00444756	0.0168522	0	0	0	0	0	0	0	0	0	0	0	0	0	0	0	0	0	0	0	0	0	0	0	0	0	0	0	0	0	0	0
0	0	0.0142857	0	0	3	0.000855798	0	0	0	0	0	0	0	0	0	0	0.00216998	0.0148122	0	0	0	0	0	0	0	0	0	0	0	0	0	0	0	0	0	0	0	0	0	0	0	0	0	0	0	0	0	0	0
0	0	1	0	0	34	0.000337724	0	0	0	0	0	0	0	0	0	0	0.000214985	0.45992	0	0	0	0	0	0	0	0	0	0	0	0	0	0	0	0	0	0	0	0	0	0	0	0	0	0	0	0	0	0	0
0	0	0.00505051	0	0	8	0.00297177	0	0	0	0	0	0	0	0	0	0	0.00307194	0.00491786	0	0	0	0	0	0	0	0	0	0	0	0	0	0	0	0	0	0	0	0	0	0	0	0	0	0	0	0	0	0	0
0	0	0.0046729	0	0	1	0	0	0	0	0	0	0	0	0	0.000679533	0	0	0.00463087	0	0	0	0	0	0	0	0	0	0	0	0	0	0	0	0	0	0	0	0	0	0	0	0	0	0	0	0	0	0	87
0	0	0.00472813	0	0	312	0.000158324	0	0	0	0	0	0	0	0	0	0	2.0109e-05	0.00465323	0	0	0	0	0	0	0	0	0	0	0	0	0	0	0	0	0	0	0	0	0	0	0	0	0	0	0	0	0	0	0
0	0	0.0714286	0	0	44	0	0	0	0	0	0	0	0	0	0	0	0	0.0558173	0	0	0	0	0	0	0	0	0	0	0	0	0	0	0	0	0	0	0	0	0	0	0	0	0	0	0	0	0	0	0
0	0	0	0	0	0	0	0	0	0	0	0	0	0	0	0	0	0	1.31399e-05	0	0	0	0	0	0	7.89931e-05	0	0	0	0	0	0	0	0.00133028	0	0	0	0	0	0	0	0	0	0	0	0	0	0	0	0
0	0	0.0909091	0	0	41	7.86225e-05	0	0	0	0	0	0	0	0	0	0	0	0.0866506	0	0	0	0	0	0	0	0	0	0	0	0	0	0	0	0	0	0	0	0	0	0	0	0	0	0	0	0	0	0	0
0	0	0.00469484	0	0	64	0.000213881	0	0	0	0	0	0	0	0	0	0	0.000250928	0.00465681	0	0	0	0	0	0	0	0	0	0	0	0	0	0	0	0	0	0	0	0	0	0	0	0	0	0	0	0	0	0	0
0	0	0.00465839	0	0	28	0	0	0	0	0	0	0	0	0	0	0	0	0.0046484	0	0	0	0	0	0	0	0	0	0	0	0	0	0	0	0	0	0	0	0	0	0	0	0	0	0	0	0	0	0	0
0	0	0.0625	0	0	15	0	0	0	0	0	0	0	0	0	0	0	0	0.0607829	0	0	0	0	0	0	0	0	0	0	0	0	0	0	0	0	0	0	0	0	0	0	0	0	0	0	0	0	0	0	0
0	0	0.0140845	0	0	19	0	0	0	0	0	0.00149605	0	0	0	0	0	0	0.0486972	0	0	0	0	0	0	0	0	0	0	0	0	0	0	0	0	0.000374934	0	0.00130941	165	0	0	0	0	0	0	0	0	0	0	1
0	0	0.00240674	0	0	66	0	0	0	0	0	0.000284293	0.000539471	0	0	0	0	0	0.00236431	0	0	0	0	0	0	0	0	0	0	0	0	0	0	0	0	0.000329226	0	0.000570528	38	0.000951771	0	465	72	0	0	0	0	0	0	0
0	0	0.00445434	0	0	220	0	0	0	0	0	0	0	0	0	0	0	0	0.00443702	0	0	0	0	0	0	0	0	0	0	0	0	0	0	0	0	0	0	0	0	0	0	0	0	0	0	0	0	0	0	0
0	0	0.105263	0	0	51	0	0	0	0	0	0	0	0	0	0	0	0	0.101173	0	0	0	0	0	0	0	0	0	0	0	0	0	0	0	0	0	0	0	0	0	0	0	0	0	0	0	0	0	0	0
0	0	0.0375	0	0	23	0	0	0	0	0	0	0	0	0	0	0	0	0.03727	0	0	0	0	0	0	0	0	0	0	0	0	0	0	0	0	0	0	0	0	0	0	0	0	0	0	0	0	0	0	0
0.0232558	0	0.00497512	0	0	41	0.0226262	0	0	0	0	0.0019685	0.00156495	0.00323625	0	0	0	0.0131832	0.0048245	0	0	0	0	0	0	0	0	0	0	0	0	0	0	0	0	0	0	0.0013425	82	0	0	128	41	0	0	0	0	0	0	10
0	0	0.00152738	0	0	0.00182592	2.86475e-05	0	0	0	0	0	0	0	0	0	0	1.72763e-07	0.00146237	0	0	0	0	0	0	0	0	0	0	0	0	0	0	0	0	0	0	0	0	0	0	0	0	0	0	0	0	0	0	0
0	0	0	0	0	0	0	0	0	0	0	0	0	0	0	0	0	0	8.38264e-06	0	0	0	0	0	0	0	0	0	0	0	0	0	0	0	0	0.000457241	0	0.000869559	0	0	0	0	0	0	0	0	0	0	0	0
0	0	0.0714286	0	0	17	0	0	0	0	0	0	0	0	0	0	0	0	0.0532621	0	0	0	0	0	0	0	0	0	0	0	0	0	0	0	0	0	0	0	0	0	0	0	0	0	0	0	0	0	0	0
0	0	0.028169	0	0	5	0	0	0	0	0	0	0	0	0	0	0	0	0.0310596	0	0	0	0	0	0	0	0	0	0	0	0	0	0	0	0	0	0	0	0	0	0	0	0	0	0	1	0	0	0	0
0	0	0.00445434	0	0	32	0	0	0	0	0	0	0	0	0	0	0	0	0.00443702	0	0	0	0	0	0	0	0	0	0	0	0	0	0	0	0	0	0	0	0	0	0	0	0	0	0	0	0	0	0	0
0	0	0.00456751	0	0	21	0.000126213	0	0	0	0	0	0	0	0	0	0	1.68058e-05	0.00453352	0	0	0	0	0	0	0	0	0	0	0	0	0	0	0	0	0	0	0	0	0	0	0	0	0	0	0	0	0	0	0
0	0	0.00465116	0	0	39	0	0	0	0	0	0.000558659	0	0	0	0	0	7.25794e-06	0.0341747	0	0	0	0	0	0	0	0	0	0	0	0	0	0	0	0	0	0	0.000362272	45	0	0	0	0	0	0	0	0	0	0	0
0	0	0.0162866	0	0	66	0.000443738	0	0	0	0	0	0	0	0	0	0	0.00133008	0.0157427	0	0	0	0	0	0	0	0	0	0	0	0	0	0	0	0	0	0	0	0	0	0	0	0	0	0	0	0	0	0	0
0	0	0.0714286	0	0	37	0	0	0	0	0	0	0	0	0	0	0	0	0.0601724	0	0	0	0	0	0	0	0	0	0	0	0	0	0	0	0	0	0	0	0	0	0	0	0	0	0	0	0	0	0	0
0	0	0.00227273	0	0	11	0	0	0	0	0	0.00106045	0	0	0	0	0	0	0.00227185	0	0	0	0	0	0	0	0	0	0	0	0	0	0	0	0	0.000416782	0	0.000714107	10	0	0	0	0	0	0	0	0	0	0	0
0	0	0.0021692	0	0	2	0.00867491	0	0	0	0	0.000297501	0.00373134	0	0	1.42852e-05	0	0.0316697	0.00111782	0	0	0	0	0	0	0	0	0	0	0	0	0	0	0	0	0.00065874	0	0.000562966	6	0.000907635	0	242	2	0	0	0	0	0	0	9
0	0	0.00229885	0	0	6	0.091771	0	0	0	0	0.00689655	0.00947867	0	0	2.58999e-06	0	0.0585582	0.00214833	0	0	0	0	0	0	0	0	0	0	0	0	0	0	0	0	0.000506476	0	0.00110966	39	0.00286306	0	577	72	0	0	0	0	0	0	0
0	0	0	0	0	0	0	0	0	0	0	0	0	0	0	0	0	0	0	0	0	0	0	0	0	0	0	0	0	0	0	0	0	0	0	0	0	6.80468e-05	0	0	0	0	0	0	0	0	0	0	0	0.000409952
0	0	0	0	0	0	0	0	0	0	0	0	0	0	0	0	0	0	0.00198807	0	0	0	0	0	0	0	0	0	0	0	0	0	0	0	0	0	0	0	0	0	0	0	0	0	0	0	0	0	0	0
0	0	0.0909091	0	0	75	0	0	0	0	0	0.0033557	0.00646552	0	0	0	0	0	0.0895039	0	0	0	0	0	0	0	0	0	0	0	0	0	0	0	0	0.000375521	0	0.00220649	331	0.000371265	0	15	75	0	0	0	0	0	0	0
0	0	0.00228775	0	0	0	0.000111099	0	0	0	0	0.000693825	0	0	0	0	0	0	0.000982237	0	0	0	0	0	0	0	0	0	0	0	0	0	0	0	0	0.000196038	0	0.000707373	0	0	0	0	0	0	0	0	0	0	0	0
0	0	0.0119048	0	0	33	0	0	0	0	0	0	0	0	0	0	0	0	0.0402214	0	0	0	0	0	0	0	0	0	0	0	0	0	0	0	0	0	0	0	0	0	0	0	0	0	0	0	0	0	0	0
0	0	0.0392157	0	0	9	0	0	0	0	0	0	0	0	0	0	0	0.000106735	0.0382964	0	0	0	0	0	0	0	0	0	0	0	0	0	0	0	0	0	0	0	0	0	0	0	0	0	0	0	0	0	0	0
0	0	0.000586166	0	0	0.000213129	0	0	0	0	0	0	0	0	0	0	0	1.09612e-05	0.00955627	0	0	0	0	0	0	0	0	0	0	0.00044278	0	0	0	9.33522e-05	0	0	0	0	0	0	0	0	0	0	0	0	0	0	0	0
0	0	0.0322581	0	0	13	0	0	0	0	0	0	0	0	0	3.14891e-06	0	0	0.00717425	0	0	0	0	0	0	0	0	0	0	0	0	0	0	0	0	0	0	0	0	0	0	1	0	0	0	0	0	0	0	0
0	0	0.00454545	0	0	64	0	0	0	0	0	0	0	0	0	0	0	0	0.00453817	0	0	0	0	0	0	0	0	0	0	0	0	0	0	0	0	0	0	0	0	0	0	0	0	0	0	0	0	0	0	0
0	0	0.0714286	0	0	8	0	0	0	0	0	0	0	0	0	0	0	0	0.0558173	0	0	0	0	0	0	0	0	0	0	0	0	0	0	0	0	0	0	0	0	0	0	0	0	0	0	0	0	0	0	0
0	0	0	0	0	0	0.000311818	0	0	0	0	0	0	0	0	0	0	0	0	0	0	0	0	0	0	0	0	0	0	0	0	0	0	0	0	0	0	0	0	0	0	0	0	0	0	0	0	0	0	0
0	0	0.00273224	0	0	286	0	0	0	0	0	0	0	0	0	0	0	0	0.0026387	0	0	0	0	0	0	0	0	0	0	0	0	0	0	0	0	5.6799e-05	0	0.000377046	47	0	0	0	0	0	0	0	0	0	0	0
0	0	0.00445434	0	0	25	0	0	0	0	0	0	0	0	0	0	0	0	0.00443702	0	0	0	0	0	0	0	0	0	0	0	0	0	0	0	0	0	0	0	0	0	0	0	0	0	0	0	0	0	0	0
0	0	0.166667	0	0	20	0	0	0	0	0	0	0	0	0	0	0	0	0.165928	0	0	0	0	0	0	0	0	0	0	0	0	0	0	0	0	0	0	0	0	0	0	0	0	0	0	0	0	0	0	0
0	0	0.043956	0	0	6	0	0	0	0	0	0	0	0	0	0	0	0	0.0383059	0	0	0	0	0	0	0	0	0	0	0	0	0	0	0	0	0	0	0	0	0	0	0	0	0	0	0	0	0	0	0
0	0	0.0714286	0	0	47	0	0	0	0	0	0	0	0	0	0	0	0	0.0558173	0	0	0	0	0	0	0	0	0	0	0	0	0	0	0	0	0	0	0	0	0	0	0	0	0	0	0	0	0	0	0
0.203252	0.02	0	0	10	0	0.0522903	0	0	0	0	0.00203495	0.000431406	0	0	0.00186889	0	0.07406	4.03385e-05	0	0	0	0	0	0	0	0	0	0	0	0	0	0	0	0	0.00132251	0	0.00258093	289	0.000331712	0	2	10	0	0	0	0	0	0	0
0	0	0.0119048	0	0	37	0	0	0	0	0	0	0	0	0	0	0	0	0.0402214	0	0	0	0	0	0	0	0	0	0	0	0	0	0	0	0	0	0	1.17328e-05	0	0	0	0	0	0	0	0	0	0	0	1
0	0	0.0625	0	0	9	0	0	0	0	0	0	0	0	0	0	0	0	0.0606991	0	0	0	0	0	0	0	0	0	0	0	0	0	0	0	0	0	0	0	0	0	0	0	0	0	0	0	0	0	0	0
0	0	0.0714286	0	0	10	0	0	0	0	0	0	0	0	0	0	0	0	0.0532621	0	0	0	0	0	0	0	0	0	0	0	0	0	0	0	0	0	0	0	0	0	0	0	0	0	0	0	0	0	0	0
0	0	0	0	0	0	0	0	0	0	0	0	0	0	0	0	0	0	0.000329943	0	0	2.07211e-05	0	0	0	0	0	0	0	0	0	0	0	0	0	0	0	2.76017e-05	0	0	0	0	0	0	0	0	0	0	0	0
0	0.00498753	0	0	0.00448565	0	0.000816374	0	0	0	0	0.000696548	0.00103189	0	0	0.00575471	0	0.000197213	0.0002148	0	0	0	0	0	0	0	0	0	0	0	0	0	0	0	0	0.000394063	0	0.000337372	0.000124185	0.000853393	0	0.000128566	0.000933096	0	0	0	0	0	0	0
0	0	0.2	0	0	7	0	0	0	0	0	0	0	0	0	0	0	0	0.2	0	0	0	0	0	0	0	0	0	0	0	0	0	0	0	0	0	0	0	0	0	0	0	0	0	0	0	0	0	0	0
0	0	0.00619195	0	0	28	0	0	0	0	0	0	0	0	0	0	0	0	0.00604289	0	0	0	0	0	0	0	0	0	0	0	0	0	0	0	0	0	0	0	0	0	0	0	0	0	0	0	0	0	0	12
0	0	0.0714286	0	0	7	0	0	0	0	0	0.00459559	0	0	0	0	0	2.49906e-05	0.0532621	0	0	0	0	0	0	0	0	0	0	0	0	0	0	0	0	0.000454385	0	0.00334655	18	0	0	0	0	0	0	0	0	0	0	0
0	0	0.0027248	0	0	12	0	0	0	0	0	0	0	0	0	0	0	0	0.00127222	0	0	0	0	0	0	0	0	0	0	0	0	0	0	0	0	0	0	0	0	0	0	0	0	0	0	0	0	0	0	0
0	0	0	0	0	23	0.00271845	0	0	0	0	0	0	0	0	0	0	0.000643472	0.0120474	0	0	0	0	0	0	0	0	0	0	0	0	0	0	0	0	0	0	0	99	0	0	0	0	0	0	0	0	0	0	0
0	0	0.00229645	0	0	187	0.00393578	0	0	0	0	0	0.00753994	0	0	0.00356035	0	0.0046724	0.00230713	0	0	0	0	0	0	0	0	0	0	0	0	0	0	0	0	0	0	0	0	0.00354753	0	6154	927	0	0	0	0	5	0	66
0	0	0.00465839	0	0	74	0	0	0	0	0	0	0	0	0	0	0	1.14646e-06	0.0046484	0	0	0	0	0	0	0	0	0	0	0	0	0	0	0	0	0	0	0	0	0	0	0	0	0	0	0	0	0	0	0
0	0	0.333333	0	0	65	0	0	0	0	0	0	0	0	0	5.33468e-06	0	0	0.316522	0	0	0	0	0	0	0	0	0	0	0	0	0	0	0	0	0	0	0	0	0	0	0	0	0	0	0	0	0	0	0
0	0	0.0322581	0	0	71	0	0	0	0	0	0	0	0	0	0	0	0	0.0332955	0	0	0	0	0	0	0	0	0	0	0	0	0	0	0	0	0	0	0	0	0	0	0	0	0	0	0	0	0	0	0
0	0	0.00239578	0	0	130	0	0	0	0	0	0	0	0	0	0	0	0	0.00235163	0	0	0	0	0	0	0	0	0	0	0	0	0	0	0	0	1.70539e-05	0	1.31332e-05	0	0	0	0	0	0	0	0	0	6	0	20
0	0	0	0	0	0	0	0	0	0	0	0	0	0	0	0	0	2.17524e-06	9.9291e-06	0	0	0	0	0	0	0	0	0	0	0	0	0	0	0	0	0	0	0	6	0	0	0	5	0	0	0	0	0	0	0
0	0	0	0	0	0.00059453	4.44583e-05	0.00028401	0	0	0	0	0	0	0	0	0	2.01589e-05	1.89777e-05	0	0	0.0004717	0	0	0	0.00100788	0.000321069	0	0	0	0	0	0	0.000145351	0	0	0	0	0	0	0	0	0	0	0	0	0	0	0	0
0	0	1	0	0	27	0	0	0	0	0	0	0	0	0	0	0	0	0.823949	0	0	0	0	0	0	0	0	0	0	0	0	0	0	0	0	0	0	0	0	0	0	0	0	0	0	0	0	0	0	0
0	0	0.333333	0	0	45	0	0	0	0	0	0.00103842	0	0	0	0	0	0	0.156746	0	0	0	0	0	0	0	0	0	0	0	0	0	0	0	0	6.52274e-05	0	0.00136314	339	0	0	0	0	0	0	0	0	0	0	0
0	0	0.0142857	0	0	8	0.000855798	0	0	0	0	0	0	0	0	0	0	0.00216998	0.0148122	0	0	0	0	0	0	0	0	0	0	0	0	0	0	0	0	0	0	0	0	0	0	0	0	0	0	0	0	0	0	0
0	0	0.0164835	0	0	30	0	0	0	0	0	0	0	0	0	0	0	0	0.0127664	0	0	0	0	0	0	0	0	0	0	0	0	0	0	0	0	0	0	0	0	0	0	0	0	0	0	0	0	0	0	0
0	0	0.00211218	0	0	0.00231387	3.53382e-05	0	0	0	0	0.000486579	0	0	0	0	0	0	0.00183129	0	0	0	0	0	0	0	0	0	0	0	0	0	0	0	0	0.000190006	0	0.00134038	0.000698054	0	0	0	0	0	0	0	0	0	0	0
0	0	0.0714286	0	0	22	0	0	0	0	0	0.00459559	0	0	0	0	0	2.49906e-05	0.0532621	0	0	0	0	0	0	0	0	0	0	0	0	0	0	0	0	0.000454385	0	0.00334655	52	0	0	0	0	0	0	0	0	0	0	0
0	0	0	0	0	0	0	0	0	0	0	0.000382848	0	0	0	1.37854e-06	0	0	0	0	0	0	0	0	0	0	0	0	0	0	0	0	0	0	0	0.000679283	0	0.000479407	0	0.000501589	0	0.000934531	0	0	0	0	0	0	0	0
0	0	0.333333	0	0	23	0	0	0	0	0	0	0	0	0	5.33468e-06	0	0	0.316522	0	0	0	0	0	0	0	0	0	0	0	0	0	0	0	0	0	0	0	0	0	0	0	0	0	0	0	0	0	0	0
0	0	0.0172414	0	0	2	0.13066	0	0	0	0	0.00351494	0	0	0	0	0	0.277465	0.0141574	0	0	0	0	0	0	0	0	0	0	0	0	0	0	0	0	0	0	0.00221497	4	0	0	0	0	0	0	0	0	0	0	0
0	0	0.0147059	0	0	6	0	0	0	0	0	0	0	0	0	0	0	0	0.0148304	0	0	0	0	0	0	0	0	0	0	0	0	0	0	0	0	0	0	0	0	0	0	0	0	0	0	0	0	0	0	0
0	0	0	0	0	5.9499e-05	0	0	0	0	0	0	0	0	0	0.000847745	0	0	7.04853e-05	0	0	0	0	0	0	0	0	0	0	0	0	0	0	0	0	0	0	0.000232612	0.000257585	0	0	0	0	0	0	0	0	0	0	0
0	0	0.00462606	0	0	82	0.0001012	0	0	0	0	0	0	0	0	0	0	2.24804e-05	0.00463762	0	0	0	0	0	0	0	0	0	0	0	0	0	0	0	0	0	0	0	0	0	0	0	0	0	0	0	0	0	0	0
0	0	0.00243902	0	0	32	0	0	0	0	0	0	0	0	0	0	0	0	0.00240949	0	0	0	0	0	0	0	0	0	0	0	0	0	0	0	0	0	0	0	0	0	0	0	0	0	0	0	0	0	0	0
0	0	0.0714286	0	0	7	0	0	0	0	0	0	0	0	0	0	0	6.47333e-06	0.053292	0	0	0	0	0	0	0	0	0	0	0	0	0	0	0	0	0.000113596	0	0.000409782	1	0	0	0	0	0	0	0	0	0	0	0
0.0357143	0	0.0244898	0	0	27	0.0533622	0	0	0	0	0.00679096	0.00393443	0	0	2.41444e-05	0	0.0448487	0.0227081	0	0	0	0	0	0	0	0	0	0	0	0	0	0	0	0	0	0	0.00494454	242	0.000559597	0	102	25	0	0	0	0	0	0	24
0	0	0.0142857	0	0	66	0.000855798	0	0	0	0	0	0	0	0	0	0	0.00216998	0.0148122	0	0	0	0	0	0	0	0	0	0	0	0	0	0	0	0	0	0	0	0	0	0	0	0	0	0	0	0	0	0	0
0	0	0.00746269	0	0	49	0	0	0	0	0	0	0	0	0	0	0	0	0.00246742	0	0	0	0	0	0	0	0	0	0	0	0	0	0	0	0	0	0	0	0	0	0	0	0	0	0	0	0	0	0	0
0	0	0.00236247	0	0	0	0.00461244	0	0	0	0	0.00056205	0.00144699	0.000651466	0	0.000480102	0	0.00362612	0.00235006	0	0	0	0	0	0	0	0	0	0	0	0	0	0	0	0	0.000163376	0	0.000221327	0	0.000925267	0	588	0	0	0	0	0	5	0	162
0.0645161	0	0.5	0	0	23	0.0162791	0	0	0	0	0	0	0	0	0	0	0.0228405	0.477846	0	0	0	0	0	0	0	0	0	0	0	0	0	0	0	0	0	0	0	0	0	0	0	0	0	0	0	0	0	0	0
0	0	0	0	0	0	0.00283487	0	0	0	0	0	0	0.00157729	0	0	0	0.00245177	0	0	0	0	0	0	0	0	0	0	0	0	0	0	0	0	0	0.000184163	0	0.000198469	0	0	0	0	0	0	0	0	0	0	0	0
0	0	0.00465116	0	0	1	0	0	0	0	0	0	0	0	0	0	0	0.000166974	0.00464586	0	0	0	0	0	0	0	0	0	0	0	0	0	0	0	0	0	0	0	0	0	0	0	0	0	0	0	0	0	0	0
0	0	0.00469484	0	0	39	0	0	0	0	0	0	0	0	0	0	0	0	0.00465716	0	0	0	0	0	0	0	0	0	0	0	0	0	0	0	0	0	0	0	0	0	0	0	0	0	0	0	0	0	0	0
0	0	0	0	0	0	0	0	0	0	0	0	0	0	0	0	0	0	0.0173682	0	0	0	0	0	0	0	0	0	0	0	0	0	0	0	0	0	0	0	0	0	0	0	0	0	0	0	0	0	0	0
0	0	0.00465116	0	0	2	0	0	0	0	0	0	0	0	0	0	0	0.000166974	0.00464586	0	0	0	0	0	0	0	0	0	0	0	0	0	0	0	0	0	0	0	0	0	0	0	0	0	0	0	0	0	0	0
0	0	1	0	0	10	0.000337724	0	0	0	0	0	0	0	0	0	0	0.000214985	0.45992	0	0	0	0	0	0	0	0	0	0	0	0	0	0	0	0	0	0	0	0	0	0	0	0	0	0	0	0	0	0	0
0	0	0.0188679	0	0	0	0	0	0	0	0	0	0	0	0	0	0	8.81484e-05	0.0373612	0	0	0	0	0	0	0	0	0	0	0	0	0	0	0	0	0	0	0	0	0	0	0	0	0	0	0	0	0	0	0
0	0	0.0322581	0	0	122	0	0	0	0	0	0	0	0	0	0	0	0	0.0332955	0	0	0	0	0	0	0	0	0	0	0	0	0	0	0	0	0	0	0	0	0	0	0	0	0	0	0	0	0	0	0
0	0	0.00229358	0	0	3	0.00451168	0	0	0	0	0	0.00440529	0	0	0	0	0.00177372	0.00228036	0	0	0	0	0	0	0	0	0	0	0	0	0	0	0	0	0.000203012	0	0.000615945	0	0.00246711	0	361	0	2	0	4	0	0	0	0
0	0	0.0175439	0	0	10	0.000154775	0	0	0	0	0	0	0	0	0	0	2.60378e-05	0.0172289	0	0	0	0	0	0	0	0	0	0	0	0	0	0	0	0	0	0	0	0	0	0	0	0	0	0	0	0	0	0	0
0	0	0.0147059	0	0	14	0	0	0	0	0	0.00167848	0	0	0	0	0	0	0.066904	0	0	0	0	0	0	0	0	0	0	0	0	0	0	0	0	0.000193006	0	0.00216219	56	0	0	0	0	0	0	0	0	0	0	0
0	0	0	0	0	0	0	0	0	0	0	0	0	0	0	0	0	4.44445e-05	7.84413e-05	0	0	0	0	0	0	0	0	0	0	0	0	0	0	0	0	0.000262412	0	0	0	0	0	0	0	0	0	0	0	0	0	0
0	0	0.0166667	0	0	2	0	0	0	0	0	0	0	0	0	0	0	0	0.0160651	0	0	0	0	0	0	0	0	0	0	0	0	0	0	0	0	0	0	0	0	0	0	0	0	0	0	0	0	0	0	0
0	0	0	0	0	0.000861697	0	0	0	0	0	0	0	0	0	0	0	0	0	0	0	0	0	0	0	0	0	0	0	0	0	0	0	0	0	0	0	0	0	0	0	0	0	0	0	0	0	0	0	0
0	0	0	0	0	0	0.00393701	0	0	0	0	0	0	0.00239808	0	0	0	0.00116722	0.000358319	0	0	0	0	0	0	0	0	0	0	0	0	0	0	0	0	0	0	0.000232612	0	0	0	0	0	0	0	0	0	0	0	0.00159489
0	0	0	0	0	0.00434153	0.00183966	0.00782661	0	0	0.00980392	0	0	0	0	0	0	0.000329769	0.000493963	0	0	0	0	0	0	0.00285126	0.0111432	0	0	0	0	0	0	0.00171067	0.0163371	0	0	2.82538e-05	0.00141946	0	0	0.000603621	0.00400831	0	0	0	0	0	0	0
0	0	0.166667	0	0	4	0	0	0	0	0	0	0	0	0	1.20355e-05	0	0	0.114462	0	0	0	0	0	0	0	0	0	0	0	0	0	0	0	0	0	0	0	0	0	0	7	7	0	0	0	0	0	0	0
0	0	0.0454545	0	0	0	0	0	0	0	0	0	0	0	0	0	0	0	0.039468	0	0	0	0	0	0	0	0	0	0	0	0	0	0	0	0	0	0	0	0	0	0	0	0	0	0	0	0	0	0	0
0	0	0.0454545	0	0	19	0.00727626	0	0	0	0	0	0	0	0	0	0	0.0106361	0.0441808	0	0	0	0	0	0	0	0	0	0	0	0	0	0	0	0	0	0	0	0	0	0	0	0	0	0	0	0	0	0	0
0	0	0	0	0	0	0	0	0	0	0	0	0	0	0	0	0	6.10948e-05	0	0	0	0	0	0	0	0	0	0	0	0	0	0	0	0	0	0.000126599	0	0.000223725	0	0	0	0	0	0	0	0	0	0	0	0
0	0	0.0169492	0	0	2	0	0	0	0	0	0	0	0	0	0	0	0	0.0088906	0	0	0	0	0	0	0	0	0	0	0	0	0	0	0	0	0	0	0	0	0	0	0	0	0	0	0	0	0	0	0
0	0	0.00904977	0	0	16	0	0	0	0	0	0	0	0	0	0	0	0	0.0623431	0	0	0	0	0	0	0	0	0	0	0	0	0	0	0	0	0	0	0	0	0	0	0	0	0	0	0	0	0	0	0
0	0	0.333333	0	0	56	0	0	0	0	0	0.00103842	0	0	0	0	0	0	0.156746	0	0	0	0	0	0	0	0	0	0	0	0	0	0	0	0	6.52274e-05	0	0.00136314	316	0	0	0	0	0	0	0	0	0	0	0
0	0	0.00240332	0	0	0.0024261	0	0	0	0	0	7.87154e-05	0	0	0	0	0	0	0.00239729	0	0	0	0	0	0	0	0	0	0	0	0	0	0	0	0	2.20733e-05	0	1.27898e-05	0	0	0	0	0	0	0	0	0	0.000318016	0	0.000179695
0	0	0.0164835	0	0	12	0	0	0	0	0	0	0	0	0	0	0	0	0.0159488	0	0	0	0	0	0	0	0	0	0	0	0	0	0	0	0	0	0	0	0	0	0	0	0	0	0	0	0	0	0	0
0	0	0.00454545	0	0	249	0	0	0	0	0	0	0	0	0	0	0	0	0.00453817	0	0	0	0	0	0	0	0	0	0	0	0	0	0	0	0	0	0	0	0	0	0	0	0	0	0	0	0	0	0	0
0.0503145	0	0.0246914	0	0	124	0.0519248	0	0	0	0	0.00574324	0	0.00819672	0	0	0	0.0404711	0.022859	0	0	0	0	0	0	0	0	0	0	0	0	0	0	0	0	0	0	0.00474725	1065	0	0	0	0	0	0	0	0	0	0	3
0	0	0.0714286	0	0	0	0	0	0	0	0	0	0	0	0	0	0	0	0.0607367	0	0	0	0	0	0	0	0	0	0	0	0	0	0	0	0	0	0	0	0	0	0	0	0	0	0	0	0	0	0	0
0	0	0.00469484	0	0	10	0	0	0	0	0	0	0	0	0	0	0	0	0.00465716	0	0	0	0	0	0	0	0	0	0	0	0	0	0	0	0	0	0	0	0	0	0	0	0	0	0	0	0	0	0	0
0	0	0.1	0	0	53	0.000185014	0	0	0	0	0	0.00759219	0	0	1.00035e-05	0	0	0.102506	0	0	0	0	0	0	0	0	0	0	0	0	0	0	0	0	0	0	0	0	0.00151976	0	7	133	0	0	0	0	1	0	2
0	0	0.0714286	0	0	54	0	0	0	0	0	0	0	0	0	0	0	6.47333e-06	0.053292	0	0	0	0	0	0	0	0	0	0	0	0	0	0	0	0	0.000113596	0	0.000409782	2	0	0	0	0	0	0	0	0	0	0	0
0	0	0.0714286	0	0	47	0	0	0	0	0	0.000372162	0	0	0	0	0	4.40374e-06	0.0558459	0	0	0	0	0	0	0	0	0	0	0	0	0	0	0	0	0.000315645	0	0.000382628	16	0	0	0	0	0	0	0	0	0	0	0
0	0	0.0714286	0	0	59	0	0	0	0	0	0.00459559	0	0	0	0	0	2.49906e-05	0.0532621	0	0	0	0	0	0	0	0	0	0	0	0	0	0	0	0	0.000454385	0	0.00334655	170	0	0	0	0	0	0	0	0	0	0	0
0	0	0.0909091	0	0	2	0	0	0	0	0	0	0	0	0	0	0	0	0.0824092	0	0	0	0	0	0	0	0	0	0	0	0	0	0	0	0	0	0	0	0	0	0	0	0	0	0	0	0	0	0	0
0	0	0.00227273	0	0	11	0.00149925	0	0	0	0	0	0	0	0	0	0	0	0.00227123	0	0	0	0	0	0	0	0	0	0	0	0	0	0	0	0	0.000267932	0	0.000306471	0	0	0	0	0	0	0	0	0	0	0	0
0	0	0	0	0	0	0	0	0	0.00847458	0	0	0	0	0	0	0	0	0	0	0	0	0	0	0	0	0	0	0	2.98583e-05	0	0	0	0.00144099	0.0126091	0	0	0	8.13492e-06	0	0	0	0	0	0	0	0	0	0	0
0	0	0.016129	0	0	14	0	0	0	0	0	0.000497265	0	0	0	0	0	0	0.0163368	0	0	0	0	0	0	0	0	0	0	0	0	0	0	0	0	0.000140732	0	2.23718e-05	2	0	0	0	0	0	0	0	0	0	0	0
0	0	0.00273224	0	20	286	0.000945403	0	0	0	0	0	0	0	0	6.32305e-05	0	5.41228e-06	0.00263779	0	0	0	0	0	0	0	0	0	0	0	0	0	0	0	0	0	0	0.000628411	74	0	0	0	0	0	0	0	0	0	0	0
0	0	0.0909091	0	0	0	0	0	0	0	0	0.00236574	0.00646552	0	0	0	0	0	0.0894377	0	0	0	0	0	0	0	0	0	0	0	0	0	0	0	0	0.000375513	0	0.00227015	0	0.000371262	0	21	0	0	0	0	0	0	0	0
0	0	0.0714286	0	0	33	0	0	0	0	0	0	0	0	0	0	0	0	0.0601724	0	0	0	0	0	0	0	0	0	0	0	0	0	0	0	0	0	0	0	0	0	0	0	0	0	0	0	0	0	0	0
0	0	0.0107527	0	0	8	0	0	0	0	0	0.00152568	0	0	0	0	0	0	0.0361307	0	0	0	0	0	0	0	0	0	0	0	0	0	0	0	0	0.000203876	0	0.00150216	66	0	0	0	0	0	0	0	0	0	0	1
0.00649351	0	0.00473934	0	2	107	0.042225	0	0	0	0	0.00248002	0.00406504	0	0	0.00618279	0	0.0344042	0.00271664	0	0	0	0	0	0	0	0	0	0	0	0	0	0	0	0	0.000195493	0	0.00131484	308	0.00058016	0	411	62	0	0	0	0	0	0	0
0	0	0.00484653	0	0	61	0	0	0	0	0	0	0	0	0	0	0	0	0.00467615	0	0	0	0	0	0	0	0	0	0	0	0	0	0	0	0	0	0	0	0	0	0	0	0	0	0	0	0	0	0	0
0	0	0.00534759	0	0	16	0	0	0	0	0	0	0	0	0	0	0	0	0.00588863	0	0	0	0	0	0	0	0	0	0	0	0	0	0	0	0	0	0	0	0	0	0	0	0	0	0	0	0	0	0	4
0	0	0.166667	0	0	8	0	0	0	0	0	0	0	0	0	1.20355e-05	0	0	0.114462	0	0	0	0	0	0	0	0	0	0	0	0	0	0	0	0	0	0	0	0	0	0	7	0	0	0	0	0	0	0	0
0	0	0.00243902	0	0	33	0	0	0	0	0	0	0	0	0	0	0	0	0.00240949	0	0	0	0	0	0	0	0	0	0	0	0	0	0	0	0	0	0	0	0	0	0	0	0	0	0	0	0	0	0	0
0	0	0.142857	0	0	43	0	0	0	0	0	0	0	0	0	0	0	0	0.106862	0	0	0	0	0	0	0	0	0	0	0	0	0	0	0	0	0	0	0	0	0	0	0	0	0	0	0	0	0	0	0
0	0	0.00221088	0	0	100	1.56106e-05	0	0	0	0	0	0	0	0	0	0	0	0.00151318	0	0	0	0	0	0	0	0	0	0	0	0	0	0	0	0	0	0	0	0	6.72489e-06	0	15	0	0	0	0	0	0	0	0
0.0487805	0	0.00531915	0.0526316	0	0.00329938	0.056108	0.0116323	0	0.00185874	0.0118343	0.000421585	0.000412882	0.00163934	0	0	0.0256545	0.0964051	0.00969341	0	0	0	0	0	0.0449953	0.00446378	0.0232008	0	0.0101684	0.00138592	0.0120069	0	0.00573554	0.00212169	0.0285928	0.000420516	0.000560165	0.000401735	0.0011139	0.000564655	0.000734573	0.00054379	0.000381267	0	0.0306279	0	0	0.00181246	0	0.00107102
0	0	0.00813008	0	0	49	0	0	0	0	0	0	0	0	0	0	0	0	0.00265769	0	0	0	0	0	0	0	0	0	0	0	0	0	0	0	0	0	0	0	0	0	0	0	0	0	0	0	0	0	0	0
0	0	0	0	0	0	0	0	0	0	0	0	0	0	0	0	0	0	0	0	0	0	0	0	0	0	0	0	0	0	0	0	0	0	0	5.20131e-05	0	0	0	0	0	0	0	0	0	0	0	0	0	0
0	0	0.00227998	0	0	60	0.00039211	0	0	0	0	0.000133422	0	0	0	4.14833e-06	0	0.000201702	0.00221964	0	0	0	0	0	0	0	0	0	0	0	0	0	0	0	0	0.000112066	0	0.00113647	0	0	0	0	0	0	0	0	0	0	0	0
0	0	0.5	0	0	24	0.0162791	0	0	0	0	0	0	0	0	0	0	0.0230976	0.477846	0	0	0	0	0	0	0	0	0	0	0	0	0	0	0	0	0	0	0	0	0	0	0	0	0	0	0	0	0	0	0
0	0	0.0625	0	0	0	0.00187266	0	0	0	0	0	0	0	0	0	0	0.00126866	0.0622354	0	0	0	0	0	0	0	0	0	0	0	0	0	0	0	0	0	0	0	0	0	0	0	0	0	0	0	0	0	0	0
0	0	0.0714286	0	0	3	0	0	0	0	0	0	0	0	0	0	0	0	0.0558173	0	0	0	0	0	0	0	0	0	0	0	0	0	0	0	0	0	0	0	0	0	0	0	0	0	0	0	0	0	0	0
0	0	0.00473934	0	0	5	0.318146	0	0	0	0	0	0	0	0	9.69369e-06	0.0833333	0.330911	0.00327788	0	0	0	0	0	0	0	0	0	0	0	0	0	0	0	0	0	0	0.00136272	0	0	0	140	0	0	0	0	0	0	0	7
0	0.000977517	0.000667186	0	0	0	0.00167834	0.0191611	0	0.00290089	0.00248756	0.000127498	0.000141635	0.000456899	0	6.57839e-05	0	0.000436492	0.00352237	0	0	0	0	0.000110363	0	0.00444625	0.000649351	0.000119076	0	0.00080784	0.000252882	0.00139837	0	0.0137287	0.0138737	4.65378e-05	0	2.74257e-05	0	4.26385e-05	0	2.84192e-05	0	0	0	0	0	0.000417516	0	0.000258432
0	0	0.0714286	0	0	19	0	0	0	0	0	0	0	0	0	0	0	0	0.0532621	0	0	0	0	0	0	0	0	0	0	0	0	0	0	0	0	0	0	0	0	0	0	0	0	0	0	0	0	0	0	0
0	0	0.0714286	0	0	33	0	0	0	0	0	0.00459559	0	0	0	0	0	2.49906e-05	0.0532621	0	0	0	0	0	0	0	0	0	0	0	0	0	0	0	0	0.000454385	0	0.00334655	81	0	0	0	0	0	0	0	0	0	0	0
0.0190476	0	0.0244898	0	0	84	0.0530477	0	0	0	0	0.00605013	0	0.00581395	0	0	0	0.0423708	0.022763	0	0	0	0	0	0	0	0	0	0	0	0	0	0	0	0	0	0	0.00473441	685	0	0	0	0	0	0	0	0	0	0	11
0.00990099	0	0.0155039	0	0	100	0.000629492	0	0	0	0	0	0	0	0	0	0	0.00152079	0.0155499	0	0	0	0	0	0	0	0	0	0	0	0	0	0	0	0	0	0	0	0	0	0	0	0	0	0	0	0	0	0	0
0	0	0	0	0	0.00234697	0	0	0	0	0	0	0	0	0	0	0	0	0	0	0	0.000622323	0	0	0	0	0	0	0	0.000663973	0	0	0	0.00013514	0	0	0	0	3.00228e-05	0	0	0	0	0	0	0	0	0	0	0
0	0	0.0023166	0	0	18	0	0	0	0	0	0	0.000766284	0	0	0	0	0	0.00225905	0	0	0	0	0	0	0	0	0	0	0	0	0	0	0	0	0.000292056	0	0.000938057	6	0.000911788	0	470	16	0	0	0	0	0	0	0
0	0	0.0142857	0	0	57	0.000855798	0	0	0	0	0	0	0	0	0	0	0.00216998	0.0148122	0	0	0	0	0	0	0	0	0	0	0	0	0	0	0	0	0	0	0	0	0	0	0	0	0	0	0	0	0	0	0
0	0	0.0909091	0	0	13	0	0	0	0	0	0	0	0	0	0	0	0	0.0895039	0	0	0	0	0	0	0	0	0	0	0	0	0	0	0	0	0	0	0	0	0	0	0	0	0	0	0	0	0	0	0
0	0	0	0	0	0	0	0	0	0	0	0.00169492	0	0	0	1.47543e-06	0	0.000100845	0	0	0	0	0	0	0	0	0	0	0	0	0	0	0	0	0	0.000366401	0	0.000545651	0.000589646	0.00043535	0	0	0.000242424	0	0	0	0	0	0	0
0	0	0.333333	0	0	2	0	0	0	0	0	0	0	0	0	5.33468e-06	0	0	0.316522	0	0	0	0	0	0	0	0	0	0	0	0	0	0	0	0	0	0	0	0	0	0	0	0	0	0	0	0	0	0	0
0.256944	0	1	0	0	56	0.188494	0	0	0	0	0.00099108	0	0.0042735	0	0.000130962	0	0.185278	0.531413	0	0	0	0	0	0	0	0	0	0	0	0	0	0	0	0	0.000432339	0	0	238	0	0	0	82	0	0	0	0	1	0	0
0	0	0.1	0	0	21	0.000185014	0	0	0	0	0	0	0	0	0	0	0.0011676	0.102484	0	0	0	0	0	0	0	0	0	0	0	0	0	0	0	0	0	0	0	0	0	0	0	0	0	0	0	0	0	0	0
0	0	0.00648649	0	0	109	0	0	0	0	0	0	0	0	0	0	0	0	0.00604104	0	0	0	0	0	0	0	0	0	0	0	0	0	0	0	0	0	0	0	0	0	0	0	0	0	0	0	0	0	0	15
0	0	0.0142857	0	0	10	0.000855798	0	0	0	0	0	0	0	0	0	0	0.00216998	0.0148122	0	0	0	0	0	0	0	0	0	0	0	0	0	0	0	0	0	0	0	0	0	0	0	0	0	0	0	0	0	0	0
0	0	0.00471698	0	0	40	0	0	0	0	0	0	0	0	0	0	0	0	0.0044472	0	0	0	0	0	0	0	0	0	0	0	0	0	0	0	0	0	0	0	0	0	0	0	0	0	0	0	0	0	0	0
0	0	0.00465116	0	0	10	0	0	0	0	0	0	0	0	0	0	0	0	0.00464589	0	0	0	0	0	0	0	0	0	0	0	0	0	0	0	0	0	0	0	0	0	0	0	0	0	0	0	0	0	0	0
0	0	0	0	0	0	0	0	0	0	0	0	0	0	0	3.99107e-06	0	0	3.9187e-06	0	0	0	0	0	0	0	0	0	0	0	0	0	0	0	0	7.5999e-05	0	1.4896e-05	0	0	0	0	0	0	0	0	0	0	0	0
0	0	0	0	0	0	0	0	0	0	0	0.000571429	0	0	0	0	0	0	2.50963e-06	0	0	0	0	0	0	0	0	0	0	0	0	0	0	0	0	0.000260066	0	0	0	7.18385e-05	0	0	0	0	0	0	0	0	0	0
0	0	0.00492611	0	0	13	0	0	0	0	0	0	0	0	0	0	0	0	0.00489134	0	0	0	0	0	0	0	0	0	0	0	0	0	0	0	0	0	0	0	0	0	0	0	0	1	0	1	0	0	0	0
0	0.00497512	0.0601093	0	2	18	0	0	0	0	0	0	0	0	0	0.00460813	0	0	0.0658134	0	0	0	0	0	0	0	0	0	0	0	0	0	0	0	0	0	0	0	0	0	0	0	0	0	0	0	0	1	0	0
0	0	0.0714286	0	0	3	0	0	0	0	0	0.00955414	0	0	0	0	0	2.12585e-05	0.0601724	0	0	0	0	0	0	0	0	0	0	0	0	0	0	0	0	0.000696621	0	0.0031784	9	0	0	0	0	0	0	0	0	0	0	0
0	0	0.0714286	0	0	44	0	0	0	0	0	0.000372162	0	0	0	0	0	4.40374e-06	0.0558459	0	0	0	0	0	0	0	0	0	0	0	0	0	0	0	0	0.000315645	0	0.000382628	15	0	0	0	0	0	0	0	0	0	0	0
0	0	0.0165289	0	0	1	0	0	0	0	0	0	0	0	0	0	0	0	0.0158925	0	0	0	0	0	0	0	0	0	0	0	0	0	0	0	0	0	0	0	0	0	0	0	0	0	0	0	0	0	0	0
0	0	0	0	0	7	0	0	0	0	0	0	0	0	0	0	0	0	0.0120804	0	0	0	0	0	0	0	0	0	0	0	0	0	0	0	0	0	0	0	0	0	0	0	0	0	0	0	0	0	0	0
0	0	0.00454545	0	0	79	0	0	0	0	0	0	0	0	0	0	0	0	0.00453817	0	0	0	0	0	0	0	0	0	0	0	0	0	0	0	0	0	0	0	0	0	0	0	0	0	0	0	0	0	0	0
0	0	0.00534759	0	0	6	0	0	0	0	0	0	0.00290698	0	0	0	0	0	0.00529844	0	0	0	0	0	0	0	0	0	0	0	0	0	0	0	0	0.000548847	0	7.99404e-05	4	0.00226244	0	92	6	0	0	0	0	0	0	0
0	0	0.0222222	0	0	27	0	0	0	0	0	0	0	0	0	0	0.0227273	0	0.0125162	0	0	0	0	0	0	0	0	0	0	0	0	0	0	0	0	0	0	0	0	0	0	0	0	0	0	0	0	0	0	0
0.0217391	0	0	0	0	1	0.0130435	0	0	0	0	0.0034965	0	0	0	0	0.0263158	0.0794044	0.00146337	0	0	0	0	0	0	0	0	0	0	0	0	0	0	0	0	0.000341297	0	0	9	0	0	0	0	0	0	0	0	1	0	0
0	0	0.00465116	0	0	24	0	0	0	0	0	0	0	0	0	0	0	0	0.00293203	0	0	0	0	0	0	0	0	0	0	0	0	0	0	0	0	0	0	0	0	0	0	0	0	0	0	1	0	0	0	0
0	0	0.0175439	0	0	26	0.000228102	0	0	0	0	0	0	0	0	0	0	2.79498e-05	0.0172723	0	0	0	0	0	0	0	0	0	0	0	0	0	0	0	0	0	0	0	0	0	0	0	0	0	0	0	0	0	0	0
0	0	0.2	0	0	0	0	0	0	0	0	0	0	0	0	0	0	0	0.2	0	0	0	0	0	0	0	0	0	0	0	0	0	0	0	0	0	0	0	0	0	0	0	0	0	0	0	0	0	0	0
0	0	0.105263	0	0	18	0	0	0	0	0	0	0	0	0	0	0	0	0.101592	0	0	0	0	0	0	0	0	0	0	0	0	0	0	0	0	0	0	0	0	0	0	0	0	0	0	0	0	0	0	0
0	0	0.00490196	0	0	121	0	0	0	0	0	0	0	0	0	0	0	0	0.00472611	0	0	0	0	0	0	0	0	0	0	0	0	0	0	0	0	0	0	0	0	7.21552e-05	0	0	0	0	0	0	0	0	0	0
0	0	0.0163934	0	0	10	0	0	0	0	0	0	0	0	0	0	0	0	0.0156937	0	0	0	0	0	0	0	0	0	0	0	0	0	0	0	0	0	0	0	0	0	0	0	0	0	0	0	0	0	0	0
0	0	0	0	0	0	0	0	0	0	0	0.000102491	0	0	0	0	0.00961538	0	0	0	0	0	0	0	0	0	0	0	0.00970874	0	0	3.6694e-06	0.000584795	0	0	2.11376e-05	0.000877963	4.67787e-05	0	0.000183167	0	0.000206282	0.00532623	0	0	0.000933707	0	0	0	0
0	0	0.00444444	0	0	33	0	0	0	0	0	0	0	0	0	0	0	0	0.00443212	0	0	0	0	0	0	0	0	0	0	0	0	0	0	0	0	0	0	0	0	0	0	0	0	0	0	0	0	0	0	0
0	0	0.00633484	0	0	108	0.000968523	0	0	0	0	0	0.00406504	0.00184729	0	0	0	0.00469758	0.00602723	0	0	0	0	0	0	0	0	0	0	0	0	0	0	0	0	0	0	0	0	0	0	548	44	0	0	0	0	1	0	160
0	0	0.00448431	0	0	60	0	0	0	0	0	0	0	0	0	0	0	0	0.00445265	0	0	0	0	0	0	0	0	0	0	0	0	0	0	0	0	0	0	0	0	0	0	0	0	0	0	0	0	0	0	0
0	0	0.0714286	0	0	51	0	0	0	0	0	0	0	0	0	0	0	0	0.0532621	0	0	0	0	0	0	0	0	0	0	0	0	0	0	0	0	0	0	0	0	0	0	0	0	0	0	0	0	0	0	0
0.00332226	0	0	0	0	0	0.00104275	0	0	0	0	0	0.00819672	0	0	0	0.0115277	0.000767425	0	0	0	0	0	0	0	0	0	0	0	0	0	0	0	0	0	0.0010237	0	0	0.00048341	0.00166113	0	0.00819672	0.00454395	0	0	0	0.00823045	0	0	0
0	0	0	0	0	0	0.239884	0	0	0	0	0	0	0	0	0.0205502	0	0.264592	0.00922906	0	0	0	0	0	0	0	0	0	0	0	0	0	0	0	0	0.00114286	0	0	0	0	0	0	0	0	0	0	0	0	0	0
0	0	0.029703	0	0	48	2.09253e-05	0	0	0	0	0.00180459	0	0	0	0	0	5.05804e-05	0.0515661	0	0	0	0	0	0	0	0	0	0	0	0	0	0	0	0	0.000420854	0	0.00161061	115	0	0	0	0	0	0	0	0	0	0	0
0	0	0.00229358	0	0	23	0.00381194	0	0	0	0	0.00208333	0.00157978	0	0	4.24976e-05	0	0.000317054	0.00226773	0	0	0	0	0	0	0	0	0	0	0	0	0	0	0	0	0.000562108	0	0.000785133	26	0.0025918	0	124	20	0	0	0	0	0	0	0
0	0	0	0	0	0	0	0	0	0	0	0.000285714	0	0	0	0	0	0	0	0	0	0	0	0	0	0	0	0	0	0	0	0	0	0	0	9.1023e-05	0	0	0.000285714	0	0	0	0	0	0	0	0	0	0	0
0	0	0.00458716	0	0	1	0	0	0	0	0	0	0	0	0	0.000497809	0	0	0.00461685	0	0	0	0	0	0	0	0	0	0	0	0	0	0	0	0	0	0	0	0	0	0	0	0	0	0	0	0	0	0	44
0	0	0.00230415	0	0	76	0.023391	0	0	0	0	0.00054407	0.00341815	0	0	0	0	0.0160778	0.00234359	0	0	0	0	0	0	0	0	0	0	0	0	0	0	0	0	0	0	0.00130523	71	0	0	346	654	0	0	0	0	0	0	1
0	0	0.00492611	0	0	14	0	0	0	0	0	0	0	0	0	0	0	0	0.00472723	0	0	0	0	0	0	0	0	0	0	0	0	0	0	0	0	0	0	0	0	0	0	0	0	0	0	1	0	0	0	0
0	0	0.0714286	0	0	5	0	0	0	0	0	0.00260514	0	0	0	0	0	2.8497e-05	0.0558173	0	0	0	0	0	0	0	0	0	0	0	0	0	0	0	0	0.00042086	0	0.00353931	13	0	0	0	0	0	0	0	0	0	0	0
0	0	0.00445765	0	0	86	0	0	0	0	0	0	0	0	0	0	0	0	0.00443739	0	0	0	0	0	0	0	0	0	0	0	0	0	0	0	0	0	0	0	0	0	0	0	0	0	0	0	0	0	0	0
0	0	0	0	0	0	0	0	0	0	0	0.000819001	0	0	0	0	0	0	0	0	0	0	0	0	0	0	0	0	0	0	0	0	0	0	0	0.000107462	0	6.79423e-05	0	0	0	0	0	0	0	0	0	0	0	0
0	0	0.00454545	0	0	36	0	0	0	0	0	0	0	0	0	0	0	0	0.00453809	0	0	0	0	0	0	0	0	0	0	0	0	0	0	0	0	0	0	0	0	0	0	0	0	0	0	0	0	0	0	0
0	0.015873	0.0869565	0	0	0	0	0	0	0	0	0	0	0	0	0.00523081	0	0	0.0658792	0	0	0	0	0	0	0	0	0	0	0	0	0	0	0	0	0	0	0	0	0	0	0	0	0	0	0	0	0	0	0
0	0	0.00218818	0	0	18	0.00100301	0	0	0	0	0	0	0	0	0	0	0.00120862	0.00225047	0	0	0	0	0	0	0	0	0	0	0	0	0	0	0	0	0	0	0	0	0	0	0	0	0	0	0	0	0	0	0
0	0	0	0	0	0	0.00280899	0	0	0	0	0	0	0	0	0	0	0.00152124	1.76719e-05	0	0	0	0	0	0	0	0	0	0	0	0	0	0	0	0	5.79171e-05	0	0	0	0	0	0	0	0	0	0	0	0.000275028	0	0.00193424
0	0	0.0555556	0	0	61	0	0	0	0	0	0	0	0	0	0	0	0	0.0484757	0	0	0	0	0	0	0	0	0	0	0	0	0	0	0	0	4.18747e-05	0	0	0	0	0	0	0	0	0	0	0	0	0	0
0	0	0.0714286	0	0	47	0	0	0	0	0	0.00260514	0	0	0	0	0	2.8497e-05	0.0558173	0	0	0	0	0	0	0	0	0	0	0	0	0	0	0	0	0.00042086	0	0.00353931	113	0	0	0	0	0	0	0	0	0	0	0
0	0	0	0	0	269	0	0	0	0	0	0	0	0	0	0	0	0	0.000454157	0	0	0	0	0	0	0	0	0	0	0	0	0	0	0	0	0	0	0.000631951	74	0	0	0	0	0	0	0	0	0	0	0
0	0	0.0526316	0	0	3	0	0	0	0	0	0	0	0	0	0	0	0	0.0490315	0	0	0	0	0	0	0	0	0	0	0	0	0	0	0	0	0	0	0	0	0	0	1	0	0	0	0	0	0	0	0
0	0	0.0142857	0	0	32	0.000855798	0	0	0	0	0	0	0	0	0	0	0.00216998	0.0148122	0	0	0	0	0	0	0	0	0	0	0	0	0	0	0	0	0	0	0	0	0	0	0	0	0	0	0	0	0	0	0
0	0	0.00448431	0	0	2	0	0	0	0	0	0	0	0	0	0	0	0	0.00445265	0	0	0	0	0	0	0	0	0	0	0	0	0	0	0	0	0	0	0	0	0	0	0	0	0	0	0	0	0	0	0
0.183333	0	0.00465116	0	0	74	0.217423	0	0	0	0	0	0	0	0	0	0	0.202539	0.00379086	0	0	0	0	0	0	0	0	0	0	0	0	0	0	0	0	0	0	0	0	0	0	0	0	0	0	0	0	0	0	0
0	0.0169492	0	0	0	0	0.000882094	0	0	0	0	0.00140845	0.000707214	0	0	0.000280469	0.00446429	0.00203269	0.000415909	0	0	0	0	0	0	0	0	0	0	0	0	0	0	0	0	0.00202874	0	0.000909419	0	0.00120237	0	0.0014111	4.0878e-05	0	0	0	0	0	0	0
0	0	0.00444444	0	0	31	0	0	0	0	0	0	0	0	0	0	0	0	0.00444006	0	0	0	0	0	0	0	0	0	0	0	0	0	0	0	0	0	0	0	0	0	0	0	0	0	0	0	0	0	0	0
0	0	0.00492611	0	0	37	0	0	0	0	0	0	0	0	0	0	0	0	0.00472723	0	0	0	0	0	0	0	0	0	0	0	0	0	0	0	0	0	0	0	0	0	0	0	0	0	0	1	0	0	0	0
0	0	0.0147059	0	0	46	0.000813504	0	0	0	0	0	0	0	0	0	0	0.00208567	0.0148197	0	0	0	0	0	0	0	0	0	0	0	0	0	0	0	0	0	0	0	0	0	0	0	0	0	0	0	0	0	0	0
0	0	0.0444444	0	0	48	0.00491591	0	0	0	0	0	0	0	0	0	0	0.00844118	0.0442761	0	0	0	0	0	0	0	0	0	0	0	0	0	0	0	0	0	0	0	0	0	0	0	0	0	0	0	0	0	0	0
0	0.0151515	0	0	0	0	0	0	0	0	0	0.000437445	0	0	0	0.0130556	0	0.00387597	0	0	0	0	0	0	0	0	0	0	0	0	0	0	0	0	0	0.000215469	0	0.00036315	0	0	0	0	0	0	0	0	0	0	0	0
0	0	0	0	0	0	0	0	0	0	0	0	0	0	0	0	0	0	0	0	0	0	0	0	0	0	0	0	0	0	0	0	0	0	0	0	0	0	36	0	0	0	29	0	0	0	2	0	0	0
0	0	0.00438596	0	0	4	0.0231067	0	0	0	0	0.000683294	0.00335796	0	0	0	0	0.0155288	0.00247181	0	0	0	0	0	0	0	0	0	0	0	0	0	0	0	0	0.00127308	0	0.00127459	6	0.00343054	0	396	28	0	0	0	0	0	0	1
0	0	0	0	0	4	0	0	0	0	0	0	0	0	0	0	0	0	1.37568e-07	0	0	0	0	0	0	0	0	0	0	0	0	0	0	0	0	0.000119276	0	0	0	4.69616e-05	0	6	0	0	0	0	0	0	0	0
0	0	0.00471698	0	0	13	0	0	0	0	0	0	0	0	0	0	0	0	0.0044472	0	0	0	0	0	0	0	0	0	0	0	0	0	0	0	0	0	0	0	0	0	0	0	0	0	0	0	0	0	0	0
0	0	0.00472813	0	0	63	0.000158324	0	0	0	0	0	0	0	0	0	0	2.0109e-05	0.00465323	0	0	0	0	0	0	0	0	0	0	0	0	0	0	0	0	0	0	0	0	0	0	0	0	0	0	0	0	0	0	0
0	0.0434783	0	0	12	0	0.203927	0	0	0	0	0.00481348	0.00531915	0	0	0.068871	0	0.208052	0	0	0	0	0	0	0	0	0	0	0	0	0	0	0	0	0	0.000743177	0	0.00144563	24	0.0015983	0	8	36	0	0	0	0	6	0	11
0	0	0.00534759	0	0	9	0	0	0	0	0	0	0.00290698	0	0	0	0	0	0.00529844	0	0	0	0	0	0	0	0	0	0	0	0	0	0	0	0	0.000548847	0	7.99404e-05	0	0.00226244	0	92	9	0	0	0	0	0	0	0
0	0	0.00350877	0	0	0	0	0	0	0	0	0	0	0	0	0	0	0	0.0040413	0	0	0	0	0	0	0	0	0	0	0	0	0	0	0	0	0	0	0	0	0	0	0	0	0	0	0	0	0	0	0
0	0	0.0909091	0	0	0	0.102222	0	0	0	0	0.00527578	0.0153846	0	0	0	0	0.0518751	0.0848045	0	0	0	0	0	0	0	0	0	0	0	0	0	0	0	0	0.000388769	0	0.00413392	0	0.000115874	0	22	0	0	0	0	0	0	0	0
0.116883	0	0.25	0	0	14	0.0405616	0	0	0	0	0.00142146	0.0030581	0	0	0	0	0.065883	0.137033	0	0	0	0	0	0	0	0	0	0	0	0	0	0	0	0	0	0	0.0018797	44	0	0	1	15	0	0	0	0	0	0	0
0	0	0.0714286	0	0	59	0	0	0	0	0	0.000372162	0	0	0	0	0	4.40374e-06	0.0558459	0	0	0	0	0	0	0	0	0	0	0	0	0	0	0	0	0.000315645	0	0.000382628	14	0	0	0	0	0	0	0	0	0	0	0
0.0652174	0	0	0	0	0.00421437	0.00591074	0.00921861	0.0109409	0	0.0625	0.000767165	0	0	0	0	0	0.00591088	0.000890617	0	0	0.00309348	0.019393	0	0	0.00453467	0.0333333	0	0	0	0	0	0	0.00207469	0.0165698	0.000656395	0	0.000402788	0.00224663	0	0	0	0	0	0	0	0	0	0	0
0	0	0.0142857	0	0	56	0.000855798	0	0	0	0	0	0	0	0	0	0	0.00216998	0.0148122	0	0	0	0	0	0	0	0	0	0	0	0	0	0	0	0	0	0	0	0	0	0	0	0	0	0	0	0	0	0	0
0	0	0.00362319	0	0	48	0	0	0	0	0	0	0	0	0	0	0	0	0.00514517	0	0	0	0	0	0	0	0	0	0	0	0	0	0	0	0	0	0	0	0	0	0	0	0	0	0	0	0	0	0	0
0	0	0.00273224	0	0	286	0	0	0	0	0	0	0	0	0	0	0	0	0.00263008	0	0	0	0	0	0	0	0	0	0	0	0	0	0	0	0	0	0	0	0	0	0	0	0	0	0	0	0	0	0	0
0	0	0.142857	0	0	69	0	0	0	0	0	0	0	0	0	0	0	0	0.106862	0	0	0	0	0	0	0	0	0	0	0	0	0	0	0	0	0	0	0	0	0	0	0	0	0	0	0	0	0	0	0
0	0	0	0	0	0	5.95628e-05	0.00116347	0	0	0	0	0	0	0	1.12229e-06	0	0.00027981	1.06111e-05	0	0	0	0	0	0	0	0	0	0	0	0	0	0	6.76594e-05	0.00207033	0	0	0	1.48168e-05	0	0	0	0	0	0	0	0	0	0	0
0	0	0.00478469	0	0	20	0	0	0	0	0	0	0	0	0	0	0	0	0.00467285	0	0	0	0	0	0	0	0	0	0	0	0	0	0	0	0	0	0	0	0	0	0	0	0	0	0	0	0	0	0	0
0	0	0.5	0	0	12	0.201802	0	0	0	0	0	0	0	0	0	0	0.315208	0.339603	0	0	0	0	0	0	0	0	0	0	0	0	0	0	0	0	0	0	0	0	0	0	0	0	0	0	0	0	0	0	0
0	0	0.00448431	0	0	5	0	0	0	0	0	0	0	0	0	0	0	0	0.0044777	0	0	0	0	0	0	0	0	0	0	0	0	0	0	0	0	0	0	0	0	0	0	0	0	0	0	0	0	0	0	0
0	0	0.00445765	0	0	7	0	0	0	0	0	0	0	0	0	0	0	0	0.00443739	0	0	0	0	0	0	0	0	0	0	0	0	0	0	0	0	0	0	0	0	0	0	0	0	0	0	0	0	0	0	0
0	0	0	0	0	1	0	0	0	0	0	0	0	0	0	0	0	0	0	0	0	0	0	0	0	0	0	0	0	0	0	0	0	0	0	0	0	0	0	0	0	0	0	0	0	0	0	0	0	0
0	0	0.0153257	0	0	138	0.000523127	0	0	0	0	0	0	0	0	0	0	0.00136703	0.0154974	0	0	0	0	0	0	0	0	0	0	0	0	0	0	0	0	0	0	0	0	0	0	0	0	0	0	0	0	0	0	0
0	0	0.0155039	0	0	6	0.000629492	0	0	0	0	0	0	0	0	0	0	0.00152323	0.0155499	0	0	0	0	0	0	0	0	0	0	0	0	0	0	0	0	0	0	0	0	0	0	0	0	0	0	0	0	0	0	0
0	0	0.00458716	0	0	3	0	0	0	0	0	0	0	0	0	0.000497809	0	0	0.00461685	0	0	0	0	0	0	0	0	0	0	0	0	0	0	0	0	0	0	0	0	0	0	0	0	0	0	0	0	0	0	44
0	0	0	0	0	0.0045395	0	0.00113766	0	0	0	0	0	0	0	0	0	0	0	0	0	0	0	0	0	0.000938564	0	0	0	0	0	0	0	0.00207364	0	0	0	0	0	0	0	0	0	0	0	0	0	0	0	0
0.157895	0	0	0	18	36	0	0	0	0	0	0	0	0	0	0	0	0	0.000695558	0	0	0	0	0	0	0	0	0	0	0	0	0	0	0	0	0.000262189	0	0.000358635	116	0.000378502	0	2	70	0	0	0	0	0	0	1
0	0	0.0175439	0	0	162	0.000154775	0	0	0	0	0	0	0	0	0	0	2.60378e-05	0.0172289	0	0	0	0	0	0	0	0	0	0	0	0	0	0	0	0	0	0	0	0	0	0	0	0	0	0	0	0	0	0	0
0	0	0.00492611	0	0	40	0	0	0	0	0	0	0	0	0	0	0	0	0.00472723	0	0	0	0	0	0	0	0	0	0	0	0	0	0	0	0	0	0	0	0	0	0	0	0	0	0	1	0	0	0	0
0	0	0.0714286	0	0	7	0	0	0	0	0	0.00955414	0	0	0	0	0	2.12585e-05	0.0601724	0	0	0	0	0	0	0	0	0	0	0	0	0	0	0	0	0.000696621	0	0.0031784	19	0	0	0	0	0	0	0	0	0	0	0
0	0	0.00461894	0	0	13	0.000207275	0	0	0	0	0	0	0	0	0	0	0.000192589	0.00463759	0	0	0	0	0	0	0	0	0	0	0	0	0	0	0	0	0	0	0	0	0	0	0	0	0	0	0	0	0	0	0
0	0	0.00619195	0	0	6	0.000558347	0	0	0	0	0	0	0	0	0	0	0.00279499	0.00604017	0	0	0	0	0	0	0	0	0	0	0	0	0	0	0	0	0	0	0	0	0	0	320	0	0	0	0	0	0	0	94
0	0	0.0454545	0	0	41	0.00170358	0	0	0	0	0.00229621	0	0	0	1.21828e-06	0	0.000667373	0.0399999	0	0	0	0	0	0	0	0	0	0	0	0	0	0	0	0	0.00101504	0	0.00202391	88	0.00145772	0	2	1	0	0	0	0	2	0	2
0	0	0	0	0	0	0	0	0	0	0	0	0	0	0	0	0	0.000331428	0	0	0	0	0	0	0	0	0	0	0	0	0	0	0	0	0	0	0	0	0	0	0	0	0	0	0	0	0	0	0	0
0	0	0	0	0	0	0	0	0	0	0	0.000406256	0	0	0	1.11155e-05	0	7.22087e-05	0	0	0	0	0	0	0	0	0	0	0	0	0	0	0	0	0	0.000281381	0	0	0.000307172	0	0	0	0	0	0	0	0	7.11031e-05	0	0
0	0	0.333333	0	0	10	0	0	0	0	0	0.00103842	0	0	0	0	0	0	0.156746	0	0	0	0	0	0	0	0	0	0	0	0	0	0	0	0	6.52274e-05	0	0.00136314	30	0	0	0	0	0	0	0	0	0	0	0
0	0	0.0172414	0	0	17	0	0	0	0	0	0	0	0	0	0	0	0	0.0171089	0	0	0	0	0	0	0	0	0	0	0	0	0	0	0	0	0	0	0	0	0	0	0	0	0	0	0	0	0	0	0
0	0	0.016129	0	0	27	0	0	0	0	0	0	0	0	0	0	0	0	0.00506716	0	0	0	0	0	0	0	0	0	0	0	0	0	0	0	0	0	0	0	0	0	0	0	0	0	0	0	0	0	0	0
0	0	0	0	0	0	0	0	0	0	0	0	0	0	0	9.05308e-06	0	0	0	0	0	0	0	0	0	0	0	0	0	0	0	0	0	0	0	6.62982e-05	0	0.00012105	0	0	0	0	0	0	0	0	0	0	0	0
0	0	0.00746269	0	0	26	0	0	0	0	0	0	0	0	0	5.87054e-07	0	0	0.00246742	0	0	0	0	0	0	0	0	0	0	0	0	0	0	0	0	0.000126748	0	7.943e-05	0	0	0	0	0	0	0	0	0	1	0	2
0	0	0.0454545	0	0	82	0.00855263	0	0	0	0	0	0	0	0	0	0	0.0115662	0.0443034	0	0	0	0	0	0	0	0	0	0	0	0	0	0	0	0	0	0	0	0	0	0	0	0	0	0	0	0	0	0	0
0	0	0.333333	0	0	68	0	0	0	0	0	0	0	0	0	5.33468e-06	0	0	0.316522	0	0	0	0	0	0	0	0	0	0	0	0	0	0	0	0	0	0	0	0	0	0	0	0	0	0	0	0	0	0	0
0	0	0.0714286	0	0	39	0	0	0	0	0	0	0	0	0	0	0	6.47333e-06	0.053292	0	0	0	0	0	0	0	0	0	0	0	0	0	0	0	0	0.000113596	0	0.000409782	3	0	0	0	0	0	0	0	0	0	0	0
0	0	0	0	0	0	0.00271845	0	0	0	0	0	0	0	0	0	0	0.000643472	0.0120474	0	0	0	0	0	0	0	0	0	0	0	0	0	0	0	0	0	0	0	0	0	0	0	0	0	0	0	0	0	0	0
0	0	0.00460405	0	0	54	0.000126301	0	0	0	0	0	0	0	0	0	0	2.15818e-05	0.00462271	0	0	0	0	0	0	0	0	0	0	0	0	0	0	0	0	0	0	0	0	0	0	0	0	0	0	0	0	0	0	0
0	0	0.0714286	0	0	90	0	0	0	0	0	0.00260514	0	0	0	0	0	2.8497e-05	0.0558173	0	0	0	0	0	0	0	0	0	0	0	0	0	0	0	0	0.00042086	0	0.00353931	193	0	0	0	0	0	0	0	0	0	0	0
0	0	0.00469484	0	0	7	0	0	0	0	0	0	0	0	0	0	0	0	0.00465716	0	0	0	0	0	0	0	0	0	0	0	0	0	0	0	0	0	0	0	0	0	0	0	0	0	0	0	0	0	0	0
0	0	0.0714286	0	0	16	0	0	0	0	0	0	0	0	0	0	0	0	0.0532621	0	0	0	0	0	0	0	0	0	0	0	0	0	0	0	0	0	0	0	0	0	0	0	0	0	0	0	0	0	0	0
0	0	0.0155039	0	0	12	0.000629492	0	0	0	0	0	0	0	0	0	0	0.00152323	0.0155499	0	0	0	0	0	0	0	0	0	0	0	0	0	0	0	0	0	0	0	0	0	0	0	0	0	0	0	0	0	0	0
0	0	0.0045045	0	0	9	0	0	0	0	0	0	0	0	0	0	0	0	0.00448426	0	0	0	0	0	0	0	0	0	0	0	0	0	0	0	0	0	0	0	0	0	0	0	0	0	0	0	0	0	0	0
0	0	0.00469484	0	0	69	0	0	0	0	0	0	0	0	0	0	0	0	0.00465716	0	0	0	0	0	0	0	0	0	0	0	0	0	0	0	0	0	0	0	0	0	0	0	0	0	0	0	0	0	0	0
0	0	0.0714286	0	0	6	0	0	0	0	0	0.000372162	0	0	0	0	0	4.40374e-06	0.0558459	0	0	0	0	0	0	0	0	0	0	0	0	0	0	0	0	0.000315645	0	0.000382628	2	0	0	0	0	0	0	0	0	0	0	0
0	0	0	0	0	0	0.239884	0	0	0	0	0	0	0	0	0.0205502	0	0.264592	0.00922906	0	0	0	0	0	0	0	0	0	0	0	0	0	0	0	0	0.00114286	0	0	0	0	0	0	0	0	0	0	0	0	0	0
0	0	0.00200938	0	0	65	0.000195008	0.000399281	0.000575043	0	0	0.000127747	0.000180473	0	0	3.83496e-05	0	1.75963e-05	0.000299141	6.47183e-05	0	0.000417928	0.000229779	0	0	0	0	0	0	0	0	6.72376e-05	0	0.000251856	0	3.21893e-05	0	0.000220903	40	4.3872e-05	0	77	2	0	0	0	0	0	0	0
0	0	0.0909091	0	0	8	0	0	0	0	0	0.00527578	0	0	0	0	0	0	0.0900665	0	0	0	0	0	0	0	0	0	0	0	0	0	0	0	0	0.000364471	0	0.00467905	44	0	0	0	0	0	0	0	0	0	0	0
0	0	0.0175439	0	0	61	0.000197006	0	0	0	0	0	0	0	0	0	0	3.26843e-05	0.0171752	0	0	0	0	0	0	0	0	0	0	0	0	0	0	0	0	0	0	0	0	0	0	0	0	0	0	0	0	0	0	0
0	0	0	0	0	0	0	0	0	0	0	0	0	0	0	5.0478e-06	0	0	0	0	0	0	0	0	0	0	0	0	0	0	0	0	0	0	0	5.20131e-05	0	0	0	0	0	0	0	0	0	0	0	0	0	0
0.0208333	0	0.00650406	0	0	46	0.00608828	0	0	0	0	0	0.00406504	0.002849	0	0	0	0.0179979	0.00597481	0	0	0	0	0	0	0	0	0	0	0	0	0	0	0	0	0	0	0	0	0	0	306	9	0	0	0	0	1	0	85
0	0	0.0909091	0	0	0	0	0	0	0	0	0	0	0	0	0	0	0	0.0895039	0	0	0	0	0	0	0	0	0	0	0	0	0	0	0	0	0	0	0	0	0	0	0	0	0	0	0	0	0	0	0
1	0	0	0	0	0	0	0	0	0	0	0	0.0434783	0	0	0	0	0	0	0	0	0	0	0	0	0	0	0	0	0	0	0	0	0	0	0	0	0	0	0	0	0	0	0	0	0	0	0	0	0
0	0	0.00445765	0	0	6	0	0	0	0	0	0	0	0	0	0	0	0	0.00443739	0	0	0	0	0	0	0	0	0	0	0	0	0	0	0	0	0	0	0	0	0	0	0	0	0	0	0	0	0	0	0
0	0.5	1	0	7	7	0.000570776	0	0	0	0	0	0	0	0	0.405902	0	5.15263e-05	0.775081	0	0	0	0	0	0	0	0	0	0	0	0	0	0	0	0	0.00769231	0	0	0	0	0	0	0	0	0	0	0	0	0	0
0	0	0.0714286	0	0	25	0	0	0	0	0	0.00260514	0	0	0	0	0	2.8497e-05	0.0558173	0	0	0	0	0	0	0	0	0	0	0	0	0	0	0	0	0.00042086	0	0.00353931	62	0	0	0	0	0	0	0	0	0	0	0
0	0	1	0	0	17	0.000337724	0	0	0	0	0	0	0	0	0	0	0.000214985	0.45992	0	0	0	0	0	0	0	0	0	0	0	0	0	0	0	0	0	0	0	0	0	0	0	0	0	0	0	0	0	0	0
0	0	0.00465116	0	0	50	0	0	0	0	0	0	0	0	0	0	0	0.000166974	0.00464586	0	0	0	0	0	0	0	0	0	0	0	0	0	0	0	0	0	0	0	0	0	0	0	0	0	0	0	0	0	0	0
0.0263158	0	0.25	0	0	27	0.00268489	0	0	0	0	0	0	0	0	0	0	0.00208568	0.0702873	0	0	0	0	0	0	0	0	0	0	0	0	0	0	0	0	0	0	0	0	0	0	0	0	0	0	0	0	0	0	0
0	0	0	0	0	28	0	0	0	0	0	0	0	0	0	0	0	0	5.2284e-05	0	0	0	0	0	0	0	0	0	0	0	0	0	0	0	0	0	0	7.08067e-06	0	0	0	0	0	0	0	0	0	0	0	0
0.0222222	0	0.00462535	0	0	0.00415385	0.0109996	0	0	0	0	0.00119952	0.00299658	0	0	0	0	0.00789073	0.00460563	0	0	0	0	0	0	0	0	0	0	0	0	0	0	0	0	0.000321564	0	0.00133367	0.00107204	0.00114632	0	0.00301159	0.00308066	0	0	0	0	0	0	0
0	0	1	0	0	30	0.00187617	0	0	0	0	0	0	0	0	0	0	0.00219589	0.977432	0	0	0	0	0	0	0	0	0	0	0	0	0	0	0	0	0	0	0	0	0	0	0	0	0	0	0	0	0	0	0
0	0	0	0	0	0	0	0	0	0	0	0	0	0	0	0	0	0	0	0	0	0	0	0	0	0	0	0	0	0	0	0	0	0	0	0	0	0	0	0	0	0	0	0	0	0	0	0.000337724	0	0
0.0014556	0.0151515	0	0	94	0	0.000552988	0	0	0	0	0.0023116	0.00144092	0	0	0.0146713	0	0.000366112	5.06944e-06	0	0	0	0	0	0	0	0	0	0	0	0	0	0	0	0	0.00153817	0	0.00285564	1125	0.000489155	0	3	119	0	0	0	0	0	0	0
0	0	0.0175439	0	0	11	0.000197006	0	0	0	0	0	0	0	0	0	0	3.26843e-05	0.0171752	0	0	0	0	0	0	0	0	0	0	0	0	0	0	0	0	0	0	0	0	0	0	0	0	0	0	0	0	0	0	0
0	0	0	0	0	0	0	0	0	0	0	0	0.00265252	0	0	0	0	0.00981241	0	0	0	0	0	0	0	0	0	0	0	0	0	0	0	0	0	0	0	0	0	0.000544072	0	0	0	0	0	0	0	0	0	0
0	0	0.00469484	0	0	6	0.000213881	0	0	0	0	0	0	0	0	0	0	0.000250928	0.00465681	0	0	0	0	0	0	0	0	0	0	0	0	0	0	0	0	0	0	0	0	0	0	0	0	0	0	0	0	0	0	0
0	0	0.00473934	0	0	4	0	0	0	0	0	0	0	0	0	0	0	0	0.00467557	0	0	0	0	0	0	0	0	0	0	0	0	0	0	0	0	0	0	0	0	0	0	0	0	0	0	0	0	0	0	0
0	0	0.00492611	0	0	5	0	0	0	0	0	0	0	0	0	0	0	0	0.00489134	0	0	0	0	0	0	0	0	0	0	0	0	0	0	0	0	0	0	0	0	0	0	0	0	1	0	1	0	0	0	0
0	0	0.0144928	0	0	1	0	0	0	0	0	0.00161146	0	0	0	0	0	0	0.0357388	0	0	0	0	0	0	0	0	0	0	0	0	0	0	0	0	0.000250208	0	0.0021561	9	0	0	0	0	0	0	0	0	0	0	0
0	0	0.00465116	0	0	5	0	0	0	0	0	0	0	0	0	0	0	0	0.00331016	0	0	0	0	0	0	0	0	0	0	0	0	0	0	0	0	0	0	0	0	0	0	0	0	1	0	1	0	0	0	0
0	0	0.00449775	0	0	27	0.000117457	0	0	0	0	0	0	0	0	0	0	2.61644e-05	0.00456916	0	0	0	0	0	0	0	0	0	0	0	0	0	0	0	0	0	0	0	0	0	0	0	0	0	0	0	0	0	0	0
0	0	0.0175439	0	0	1	0	0	0	0	0	0	0	0	0	0	0	0	0.0174396	0	0	0	0	0	0	0	0	0	0	0	0	0	0	0	0	0	0	0	0	0	0	0	0	0	0	0	0	0	0	0
0	0	0.00273224	0	1	286	0.00378161	0	0	0	0	0	0	0.00740741	0	9.35444e-05	0	0.000129352	0.00263665	0	0	0	0	0	0	0	0	0	0	0	0	0	0	0	0	0.000227196	0	0.00031332	13	0.000194452	0	61	49	0	0	0	0	6	0	49
0	0	0.00454545	0	0	76	0	0	0	0	0	0	0	0	0	0	0	0	0.00453817	0	0	0	0	0	0	0	0	0	0	0	0	0	0	0	0	0	0	0	0	0	0	0	0	0	0	0	0	0	0	0
0	0	0.00445765	0	0	123	0	0	0	0	0	0	0	0	0	0	0	0	0.00443739	0	0	0	0	0	0	0	0	0	0	0	0	0	0	0	0	0	0	0	0	0	0	0	0	0	0	0	0	0	0	0
0.0200669	0	0.00273224	0	0	280	0.000472701	0	0	0	0	0.00118765	0	0	0	3.47516e-06	0	1.68195e-05	0.00263856	0	0	0	0	0	0	0	0	0	0	0	0	0	0	0	0	0.000170397	0	0.00124443	228	0	0	0	0	0	0	0	0	0	0	0
0	0	0.00492611	0	0	36	0	0	0	0	0	0	0	0	0	0	0	0	0.00472723	0	0	0	0	0	0	0	0	0	0	0	0	0	0	0	0	0	0	0	0	0	0	0	0	0	0	1	0	0	0	0
0	0	0.333333	0	0	1	0	0	0	0	0	0.00103842	0	0	0	0	0	0	0.156746	0	0	0	0	0	0	0	0	0	0	0	0	0	0	0	0	6.52274e-05	0	0.00136314	3	0	0	0	0	0	0	0	0	0	0	0
0.025	0	0.00473934	0	0	27	0.0130872	0	0	0	0	0.00137779	0.00406504	0	0	0	0	0.00905451	0.00284601	0	0	0	0	0	0	0	0	0	0	0	0	0	0	0	0	0.000781972	0	0.00185585	52	0.000193387	0	279	11	0	0	0	0	0	0	211
0	0	0.0714286	0	0	13	0	0	0	0	0	0	0	0	0	0	0	0	0.0693112	0	0	0	0	0	0	0	0	0	0	0	0	0	0	0	0	0	0	0	0	0	0	0	0	0	0	0	0	0	0	0
0	0	0.0319149	0	0	16	0.000489849	0	0	0	0	0.001868	0	0.00125945	0	4.7452e-06	0	0.0019592	0.0344486	0	0	0	0	0	0	0	0	0	0	0	0	0	0	0	0	0.000350656	0	0.00133864	31	0.000277661	0	3	0	0	0	0	0	10	0	4
0	0	0	0	0	0	0	0	0	0	0	0	0	0	0	0	0	0	0.000140725	0	0	0	0	0	0	0	0	0	0	0	0	0	0	0	0	0	0	0	0	0	0	0	0	0	0	0	0	0	0	0
0	0	0	0	0	0	0	0	0	0	0	0	0	0	0	0	0	0	0	0	0	0	0	0	0	0	0	0	0	0	0	0	0	0	0	0	0	0	0	0	0	0	0	0	0	0	0	0	0	0
0	0	0.0157068	0	0	12	0.000578592	0	0	0	0	0	0	0	0	0	0	0.00143116	0.0155543	0	0	0	0	0	0	0	0	0	0	0	0	0	0	0	0	0	0	0	0	0	0	0	0	0	0	0	0	0	0	0
0	0	0.0909091	0	0	2	0	0	0	0	0	0.00420168	0.00943396	0	0	0	0	0	0.0904406	0	0	0	0	0	0	0	0	0	0	0	0	0	0	0	0	0	0	0.00214549	6	0	0	5	2	0	0	0	0	0	0	0
0	0	0.1	0	0	20	0	0	0	0	0	0	0	0	0	0	0	0	0.0973282	0	0	0	0	0	0	0	0	0	0	0	0	0	0	0	0	0	0	0	0	0	0	0	0	0	0	0	0	0	0	0
0	0	0	0	0	0	0	0	0	0	0	0.000285714	0	0	0	0	0	0	0	0	0	0	0	0	0	0	0	0	0	0	0	0	0	0	0	9.1023e-05	0	0	0.000285714	0	0	0	0	0	0	0	0	0	0	0
0	0	0.0714286	0	0	1	0	0	0	0	0	0	0	0	0	0	0	0	0.0693112	0	0	0	0	0	0	0	0	0	0	0	0	0	0	0	0	0	0	0	0	0	0	0	0	0	0	0	0	0	0	0
0	0	0.00492611	0	0	36	0	0	0	0	0	0	0	0	0	0	0	0	0.00472723	0	0	0	0	0	0	0	0	0	0	0	0	0	0	0	0	0	0	0	0	0	0	0	0	0	0	1	0	0	0	0
0	0	0.00469484	0	0	44	0.000213881	0	0	0	0	0	0	0	0	0	0	0.000250928	0.00465681	0	0	0	0	0	0	0	0	0	0	0	0	0	0	0	0	0	0	0	0	0	0	0	0	0	0	0	0	0	0	0
0.27027	0	0.00477327	0	10	26	0.119638	0	0	0	0	0.00282372	0.00398406	0	0	0.0178397	0	0.12763	0.0038623	0	0	0	0	0	0	0	0	0	0	0	0	0	0	0	0	5.30055e-05	0	0.00128374	92	0.00104547	0	268	36	0	0	0	0	0	0	0
0	0	0	0	0	0	0	0	0	0	0	0	0	0	0	5.0478e-06	0	0	0	0	0	0	0	0	0	0	0	0	0	0	0	0	0	0	0	5.20131e-05	0	0	0	0	0	0	0	0	0	0	0	0	0	0
0	0	0	0	0	0	0	0	0	0	0	0	0	0	0	0	0	0	0	0	0	0	0	0	0	0	0	0	0	0	0	0	0	0	0	0	0	0	0	0	0	0	0	0	0	0	0	0	0	0
0	0	0	0	0	0	0	0	0	0	0	0	0	0	0	0	0	0	0	0	0	0	0	0	0	0	0	0	0	0	0	0	0	0	0	0	0	0	0	0	0	0	0	0	0	0	0	0	0	0
0	0	0.0165563	0	0	0	0	0	0	0	0	0	0	0	0	0	0	0	0.0112495	0	0	0	0	0	0	0	0	0	0	0	0	0	0	0	0	0	0	7.69728e-05	0	0	0	0	0	0	0	0	0	0	0	0
0	0	0.0163934	0	0	0	0.00115141	0	0	0	0	0	0	0	0	0	0	0.000131568	0.0126271	0	0	0	0	0	0	0	0	0	0	0	0	0	0	0	0	0	0	0	0	0	0	0	0	0	0	0	0	0	0	0
0	0	0.0175439	0	0	47	7.73874e-05	0	0	0	0	0	0	0	0	0	0	0	0.017231	0	0	0	0	0	0	0	0	0	0	0	0	0	0	0	0	0	0	0	0	0	0	0	0	0	0	0	0	0	0	0
0	0	0.0714286	0	0	29	0	0	0	0	0	0.00459559	0	0	0	0	0	2.49906e-05	0.0532621	0	0	0	0	0	0	0	0	0	0	0	0	0	0	0	0	0.000454385	0	0.00334655	71	0	0	0	0	0	0	0	0	0	0	0
0	0	0.0714286	0	0	29	0	0	0	0	0	0.000421407	0	0	0	0	0	5.94248e-06	0.0543304	0	0	0	0	0	0	0	0	0	0	0	0	0	0	0	0	0.000309832	0	0.000374337	17	0	0	0	0	0	0	0	0	0	0	0
0	0	0.142857	0	0	12	0.0769231	0	0	0	0	0	0	0	0	0	0	0.167526	0.121703	0	0	0	0	0	0	0	0	0	0	0	0	0	0	0	0	0	0	0.00558867	0	0	0	1	0	0	0	0	0	0	0	1
0	0	0.105263	0	0	29	0	0	0	0	0	0	0	0	0	0	0	0	0.101173	0	0	0	0	0	0	0	0	0	0	0	0	0	0	0	0	0	0	0	0	0	0	0	0	0	0	0	0	0	0	0
0	0	0.0265487	0	0	15	0	0	0	0	0	0.000217912	0	0	0	0	0	3.54284e-06	0.0454027	0	0	0	0	0	0	0	0	0	0	0	0	0	0	0	0	0.000293126	0	0.000284723	5	0	0	0	0	0	0	0	0	0	0	0
0	0	0.00465116	0	0	8	0	0	0	0	0	0	0	0	0	0	0	0	0.00464589	0	0	0	0	0	0	0	0	0	0	0	0	0	0	0	0	0	0	0	0	0	0	0	0	0	0	0	0	0	0	0
0	0	0	0	0	1	0	0	0	0	0	0	0	0	0	0	0	0	0.0120804	0	0	0	0	0	0	0	0	0	0	0	0	0	0	0	0	0	0	0	0	0	0	0	0	0	0	0	0	0	0	0
0	0	0	0	0	0	0.0017138	0	0	0	0	0.000757576	0.000769231	0.00212314	0.0128205	0	0.00618839	0.00167516	0.000318758	0	0	0	0	0	0	0	0	0	0	0	0	0	0	0	0	0.000560219	0	0.000380664	0	0	0	0	0	0	0	0	0	0	0	0.000805868
0	0	0.0027248	0	0	8	3.39328e-05	0	0	0	0	0	0	0	0	2.69839e-07	0	0	0.00127217	0	0	0	0	0	0	0	0	0	0	0	0	0	0	0	0	0.000168004	0	7.43119e-05	0	0	0	0	0	0	0	0	0	6	0	6
0	0	0.00438596	0	0	15	0	0	0	0	0	0.00208877	0	0	0	0	0	5.02602e-05	0.0276545	0	0	0	0	0	0	0	0	0	0	0	0	0	0	0	0	0.000173619	0	0.000263035	74	0	0	0	0	0	0	0	0	0	0	0
0	0	0	0	0	0	0	0	0	0	0	0	0	0	0	0	0	0	9.08545e-05	0	0	0	0	0	0	0	0	0	0	0	0	0	0	0	0	0	0	2.07291e-05	0	0	0	0	0	0	0	0	0	0	0	0
0	0	0.0163934	0	0	0.00165289	0.000174408	0	0	0	0	0	0	0	0	0	0	0	0.0127818	0	0	0	0	0	0	0	0	0	0	0	0	0	0	0	0	0	0	0	0	0	0	0	0	0	0	0	0	0	0	0
0	0	0.0164835	0	0	2	0	0	0	0	0	0	0	0	0	4.8824e-06	0	0	0.0159531	0	0	0	0	0	0	0	0	0	0	0	0	0	0	0	0	0	0	7.52041e-05	0	0	0	0	0	0	0	0	0	0	0	0
0	0	0.00623441	0	0	23	0	0	0	0	0	0	0	0	0	0	0	0	0.00604603	0	0	0	0	0	0	0	0	0	0	0	0	0	0	0	0	0	0	0	0	0	0	0	0	0	0	0	0	0	0	15
0	0	0.0714286	0	0	96	0	0	0	0	0	0	0	0	0	0	0	0	0.0558173	0	0	0	0	0	0	0	0	0	0	0	0	0	0	0	0	0	0	0	0	0	0	0	0	0	0	0	0	0	0	0
0.226415	0	0.0909091	0	0	41	0.0194376	0	0	0	0	0.00504032	0.0153846	0	0	0	0	0.0749386	0.0864848	0	0	0	0	0	0	0	0	0	0	0	0	0	0	0	0	0.000681083	0	0.0047029	205	0.00110193	0	22	40	0	0	0	0	0	0	0
0	0	0.00201664	0	0	0.00258558	0	0	0	0	0	0.00075908	0.000408239	0.00126088	0	1.90208e-05	0	9.77193e-07	0.00229592	0	0	0	0	0	0	0	0	0	0	0	0	0	0	0	0	0.000129429	0	0.000386587	0.000775326	0.000344225	0	0.000498645	0	0	0	0	0	0.000695692	0	0.00101954
0	0	0.2	0	0	0	0.00199601	0	0	0	0	0	0	0	0	0	0	0.0194175	0.143618	0	0	0	0	0	0	0	0	0	0	0	0	0	0	0	0	0	0	0	0	0	0	0	0	0	0	0	0	0	0	0
0	0	0.105263	0	0	0	0	0	0	0	0	0	0	0	0	0	0	0	0.101592	0	0	0	0	0	0	0	0	0	0	0	0	0	0	0	0	0	0	0	0	0	0	0	0	0	0	0	0	0	0	0
0	0	0.00454545	0	0	62	0	0	0	0	0	0	0	0	0	0	0	0	0.00453817	0	0	0	0	0	0	0	0	0	0	0	0	0	0	0	0	0	0	0	0	0	0	0	0	0	0	0	0	0	0	0
0	0	0.0175439	0	0	31	0.000228102	0	0	0	0	0	0	0	0	0	0	2.79498e-05	0.0172723	0	0	0	0	0	0	0	0	0	0	0	0	0	0	0	0	0	0	0	0	0	0	0	0	0	0	0	0	0	0	0
0	0	0.00492611	0	0	44	0	0	0	0	0	0	0	0	0	0	0	0	0.00472723	0	0	0	0	0	0	0	0	0	0	0	0	0	0	0	0	0	0	0	0	0	0	0	0	0	0	1	0	0	0	0
0	0	0.0142857	0	0	29	0.000855798	0	0	0	0	0	0	0	0	0	0	0.00216998	0.0148122	0	0	0	0	0	0	0	0	0	0	0	0	0	0	0	0	0	0	0	0	0	0	0	0	0	0	0	0	0	0	0
0	0	0	0	0	0	0	0	0	0	0	0	0	0	0	0	0	0	0	0	0	0	0	0	0	0	0	0	0	0	0	0	0	0	0	0	0	0	0	0	0	0	0	0	0	0	0	0	0	0
0	0	0.00473934	0	0	0	0.318146	0	0	0	0	0	0	0	0	9.69369e-06	0.0833333	0.330695	0.00327788	0	0	0	0	0	0	0	0	0	0	0	0	0	0	0	0	0	0	0.00136272	0	0	0	140	0	0	0	0	0	0	0	7
0	0	0.00492611	0	0	49	0	0	0	0	0	0	0	0	0	0	0	0	0.00472723	0	0	0	0	0	0	0	0	0	0	0	0	0	0	0	0	0	0	0	0	0	0	0	0	0	0	1	0	0	0	0
0	0	0.00273224	0	50	286	0	0	0	0	0	0	0.00197109	0	0	4.19061e-05	0	9.44169e-05	0.00263829	0	0	0	0	0	0	0	0	0	0	0	0	0	0	0	0	0.000340794	0	0.000322171	133	0.00317605	0	769	423	0	0	0	0	0	0	0
0	0	0.0909091	0	0	6	0	0	0	0	0	0.0033557	0.00646552	0	0	0	0	0	0.0895039	0	0	0	0	0	0	0	0	0	0	0	0	0	0	0	0	0.000375521	0	0.00220649	14	0.000371265	0	15	6	0	0	0	0	0	0	0
0	0	0.0461538	0	0	7	0	0	0	0	0	0	0	0	0	0	0	0	0.0394933	0	0	0	0	0	0	0	0	0	0	0	0	0	0	0	0	0	0	0	0	0	0	0	0	0	0	0	0	0	0	0
0	0	0.00465116	0	0	1	0	0	0	0	0	0.000558659	0	0	0	0	0	7.25794e-06	0.0341747	0	0	0	0	0	0	0	0	0	0	0	0	0	0	0	0	0	0	0.000362272	1	0	0	0	0	0	0	0	0	0	0	0
0	0	0	0	0	0	0	0	0	0	0	0	0	0	0	1.90523e-05	0	0	0	0	0	0	0	0	0	0	0	0	0	0	0	0	0	0	0	0	0	0	0	0	0	0	0	0	0	0	0	0	0	0
0	0	0.0909091	0	0	0	0	0	0	0	0	0	0	0	0	0	0	0	0.087359	0	0	0	0	0	0	0	0	0	0	0	0	0	0	0	0	0	0	0	0	0	0	0	0	0	0	0	0	0	0	0
0	0	0.0909091	0	0	8	0	0	0	0	0	0.00420168	0.00943396	0	0	0	0	0	0.0904406	0	0	0	0	0	0	0	0	0	0	0	0	0	0	0	0	0	0	0.00214549	24	0	0	5	8	0	0	0	0	0	0	0
0	0	0.0175439	0	0	91	0.000154775	0	0	0	0	0	0	0	0	0	0	2.60378e-05	0.0172289	0	0	0	0	0	0	0	0	0	0	0	0	0	0	0	0	0	0	0	0	0	0	0	0	0	0	0	0	0	0	0
0	0	0.00465116	0	0	0	0	0	0	0	0	0.000558659	0	0	0	0	0	7.25583e-06	0.0341747	0	0	0	0	0	0	0	0	0	0	0	0	0	0	0	0	0	0	0.000362272	0	0	0	0	0	0	0	0	0	0	0	0
0	0	0	0	0	0	0	0	0	0	0	0	0	0	0	0	0	0	0	0	0	0	0	0	0	0	0	0	0	0	0	0	0	0	0	4.97236e-05	0	0	0	0	0	0	0	0	0	0	0	0	0	0
0	0	0	0	0	0	0	0	0	0	0	0.00023546	0	0	0	3.66382e-05	0	0	0	0	0	0	0	0	0	0	0	0	0	0	0	0	0	0	0	0	0	0	0.00023546	0	0	0	0	0	0	0	0	0	0	0
0	0	0	0	0	0	0	0	0	0	0	0	0	0	0	0.000441801	0	0	9.94249e-07	0	0	0	0	0	0	0	0	0	0	0	0	0	0	0	0	5.62714e-05	0	3.34651e-05	0	0	0	0	0	0	0	0	0	8.47027e-05	0	9.27423e-05
0.0438596	0	0.00238663	0	0	208	0.0140371	0	0	0	0	0.000746471	0.00327387	0	0	0	0	0.00872684	0.00206381	0	0	0	0	0	0	0	0	0	0	0	0	0	0	0	0	0.00033019	0	0.00129238	206	0.00177508	0	5529	945	0	0	0	0	7	0	16
0	0	0.0909091	0	0	0	0	0	0	0	0	0.00420168	0.00943396	0	0	0	0	0	0.0904406	0	0	0	0	0	0	0	0	0	0	0	0	0	0	0	0	0	0	0.00214549	0	0	0	5	0	0	0	0	0	0	0	0
0	0	0.0857143	0	0	9	0.000762777	0	0	0	0	0	0	0	0	0	0	0	0.0674185	0	0	0	0	0	0	0	0	0	0	0	0	0	0	0	0	0	0	0	0	0	0	0	0	0	0	0	0	0	0	0
0	0	0.00442478	0	0	7	0.000164514	0	0	0	0	0	0	0	0	0	0	0.000139147	0.183531	0	0	0	0	0	0	0	0	0	0	0	0	0	0	0	0	0	0	0	0	0	0	0	0	0	0	0	0	0	0	2
0	0	0.111111	0	0	7	0.000270015	0	0	0	0	0	0	0	0	0	0	0.000912028	0.102235	0	0	0	0	0	0	0	0	0	0	0	0	0	0	0	0	0	0	0	0	0	0	0	0	0	0	0	0	0	0	0
0	0	0	0	0	0	0	0	0	0	0	0	0	0	0	0	0	0	0	0	0	0	0	0	0	0	0	0	0	7.5209e-05	0	0	0	0.00144099	0	0	0	0	3.25397e-05	0	0	0	0	0	0	0	0	0	0	0
0	0	0.0175439	0	0	80	0.000197006	0	0	0	0	0	0	0	0	0	0	3.26843e-05	0.0171752	0	0	0	0	0	0	0	0	0	0	0	0	0	0	0	0	0	0	0	0	0	0	0	0	0	0	0	0	0	0	0
0	0	0.0107527	0	0	17	0	0	0	0	0	0.00152568	0	0	0	0	0	0	0.0361307	0	0	0	0	0	0	0	0	0	0	0	0	0	0	0	0	0.000203876	0	0.00150216	143	0	0	0	0	0	0	0	0	0	0	1
0	0	0.0178571	0	0	65	0	0	0	0	0	0.00203952	0	0	0	0	0	0	0.0616011	0	0	0	0	0	0	0	0	0	0	0	0	0	0	0	0	0.000261202	0	0.00228046	234	0	0	0	0	0	0	0	0	0	0	0
0	0	0.1	0	0	5	0.000185014	0	0	0	0	0	0	0	0	0	0	0.0011676	0.102484	0	0	0	0	0	0	0	0	0	0	0	0	0	0	0	0	0	0	0	0	0	0	0	0	0	0	0	0	0	0	0
0	0	0	0	0	0	0.00091659	0	0	0	0	0	0.005	0	0	0.000150063	0	1.38831e-05	3.29444e-05	0	0	0	0	0	0	0	0	0	0	0	0	0	0	0	0	0.000178825	0	0.000162499	0	0.00243309	0	96	0	0	0	0	0	0	0	1
0	0	0.0714286	0	0	22	0	0	0	0	0	0	0	0	0	0	0	0	0.0601724	0	0	0	0	0	0	0	0	0	0	0	0	0	0	0	0	0	0	0	0	0	0	0	0	0	0	0	0	0	0	0
0	0	0.0368421	0	0	0	2.30739e-05	0	0	0	0	0	0	0	0	0	0	0	0.0310119	0	0	0	0	0	0	0	0	0	0	0	0	0	0	0	0	9.7946e-06	0	6.90607e-06	0	0	0	0	0	0	0	0	0	0	0	0
0	0	0.0322581	0	0	0	0	0	0	0	0	0	0	0	0	0	0	0	0.0332955	0	0	0	0	0	0	0	0	0	0	0	0	0	0	0	0	0	0	0	0	0	0	0	0	0	0	0	0	0	0	0
0	0	0.0121951	0	0	99	0	0	0	0	0	0	0	0	0	0	0	0	0.0454257	0	0	0	0	0	0	0	0	0	0	0	0	0	0	0	0	0	0	0	0	0	0	0	0	0	0	0	0	0	0	0
0	0	0	0	0	0	0.000104304	0	0	0	0	0	0	0	0	0	0	0	2.39386e-05	0	0	4.75239e-05	0	0	0	0	0	0	0	0	0	0	0	0.000240267	0	0	0	0	0	0	0	0	0	0	0	0	0	0	0	0
0	0	0.0625	0	0	2	0.00288878	0	0	0	0	0	0	0	0	0	0	0.000518631	0.0604599	0	0	0	0	0	0	0	0	0	0	0	0	0	0	0	0	0	0	0	0	0	0	0	0	0	0	0	0	0	0	2
0	0	0.111111	0	0	165	0	0	0	0	0	0	0	0	0	0	0	0	0.103279	0	0	0	0	0	0	0	0	0	0	0	0	0	0	0	0	0	0	0	0	0	0	0	0	0	0	0	0	0	0	0
0.04	0	0.00465839	0	0	18	0.0367648	0	0	0	0	0.00567164	0.00435053	0	0	3.95954e-05	0	0.0344687	0.00447138	0	0	0	0	0	0	0	0	0	0	0	0	0	0	0	0	0.000800804	0	0.00225817	154	0.00162388	0	819	21	0	0	0	0	0	0	0
0	0	0.0851064	0	0	6	0	0	0	0	0	0	0	0	0	0	0	0	0.0845265	0	0	0	0	0	0	0	0	0	0	0	0	0	0	0	0	0	0	0	0	0	0	0	0	0	0	0	0	0	0	0
0	0	0	0	0	0	0.0020339	0	0	0	0	0	0.00122324	0	0	0	0.00450149	0.0126505	0.000479788	0	0	0	0	0	0	0	0	0	0	0	0	0	0	0	0	0.000377621	0	0.000129979	0.000400503	0.00110749	0	0.000453337	0.000300571	0.0078125	0	0.00420757	0	0.00144844	0	0.00121055
0	0	0	0	0	18	0.00152207	0	0	0	0	0.000591017	0	0	0	0	0	0.000417925	0.00939695	0	0	0	0	0	0	0	0	0	0	0	0	0	0	0	0	0	0	0	221	0	0	0	0	0	0	0	0	0	0	0
0	0	0.5	0	0	0	0	0	0	0	0	0	0	0	0	0	0	0	0.466507	0	0	0	0	0	0	0	0	0	0	0	0	0	0	0	0	0	0	0	0	0	0	0	0	0	0	0	0	0	0	0
0	0	0.0714286	0	0	27	0	0	0	0	0	0	0	0	0	0	0	1.04515e-05	0.0490432	0	0	0	0	0	0	0	0	0	0	0	0	0	0	0	0	0	0	0.000423075	9	0	0	0	0	0	0	0	0	0	0	0
0	0	0.0175439	0	0	9	0.000154775	0	0	0	0	0	0	0	0	0	0	2.60378e-05	0.0172289	0	0	0	0	0	0	0	0	0	0	0	0	0	0	0	0	0	0	0	0	0	0	0	0	0	0	0	0	0	0	0
0	0	0.000154655	0	0	0.000187021	2.68652e-06	0	0	0	0	0	0	0	0	0	0	1.82853e-05	0.00413614	0	0	0.000632274	1.27697e-05	0	0	0	0	0	0	0.000545077	0	0	0	0.000977057	0	0	0	0	0	0	0	1.20856e-05	4.69175e-05	0	0	0	0	0	0	0
0	0	0	0	0	0	0.00141743	0.0140845	0	0	0	0.00112867	0	0.00157729	0	0	0	0.00142026	3.89152e-05	0	0	0	0	0	0	0	0	0	0	0	0	0	0	0.000104371	0.00131148	0.000184163	0	0.000694641	0	0	0	0	0	0	0	0	0	0	0	0.00131926
0	0	0	0	0	0	0	0	0	0	0	0	0	0	0	0	0	0	0.000108347	0	0	0	0	0	0	0	0	0	0	0	0	0	0	0	0	0	0	0	2	0	0	0	2	0	0	0	0	0	0	0
0.0952381	0	0.00473934	0	0	16	0.0278283	0	0	0	0	0.00260756	0.00461894	0	0	0	0	0.0335907	0.00435255	0	0	0	0	0	0	0	0	0	0	0	0	0	0	0	0	0	0	0.00130469	33	0	0	133	27	0	0	0	0	0	0	0
0	0	0.0714286	0	0	44	0	0	0	0	0	0.000372162	0	0	0	0	0	4.40374e-06	0.0558459	0	0	0	0	0	0	0	0	0	0	0	0	0	0	0	0	0.000315645	0	0.000382628	11	0	0	0	0	0	0	0	0	0	0	0
0	0	0	0	0	0.0157658	0	0	0	0	0	0	0	0	0	0	0	0	0.000271431	0	0	0.00462084	0	0	0	0.000127714	0	0	0	0	0	0	0	0.00277894	0	0	0	0	0	0	0	0	0	0	0	0	0	0	0	0
0	0	0.00534759	0	0	15	0	0	0	0	0	0	0	0	0	0	0	0	0.00588863	0	0	0	0	0	0	0	0	0	0	0	0	0	0	0	0	0	0	0	0	0	0	0	0	0	0	0	0	0	0	4
0	0	0	0	0	0	0.00149701	0	0	0	0	0	0	0	0	0	0	0.0291262	0	0	0	0	0	0	0	0	0	0	0	0	0	0	0	0	0	0	0	0	0	0	0	0	0	0	0	0	0	0	0	0
0	0	0	0	0	0	0	0	0	0	0	0	0	0	0	0	0	0	0	0	0	0	0	0	0	0	0	0	0	0.000215341	0	0	0	0.000691244	0	0	0	0	0	0	0	0	0	0	0	0	0	0	0	0
0	0	0	0	0	0.125	0	0	0	0	0	0	0	0	0	0	0	0	0	0	0	0	0	0	0	0	0	0	0	0	0	0	0	0	0	0	0	0	0	0	0	0	0.00759219	0	0	0	0	0	0	0
0	0	0.0909091	0	0	3	0	0	0	0	0	0.00420168	0.00943396	0	0	0	0	0	0.0904406	0	0	0	0	0	0	0	0	0	0	0	0	0	0	0	0	0	0	0.00214549	9	0	0	5	3	0	0	0	0	0	0	0
0.012	0	0.00234687	0	0	0.00229208	0.000954131	0	0	0	0	0.0010948	0.000897914	0	0	0.00018458	0	0.000324089	0.00215289	0	0	0	0	0	0	0	0	0	0	0	0	0	0	0	0	0.000824382	0	0.000798853	0.00130278	0.000751898	0	0.000873468	0.000859558	0	0	0	0	0	0	0
0	0	0.00234978	0	0	12	0.00244006	0	0	0	0	0.00140252	0.00149869	0.00118448	0	0.000176443	0	0.00101222	0.00137828	0	0	0	0	0	0	0	0	0	0	0	0	0	0	0	0	0.00038983	0	0.000456353	24	0.000819214	0	495	12	0	0	7	0	16	0	233
0	0	0.0555556	0	0	13	0	0	0	0	0	0	0	0	0	0	0	0	0.0680139	0	0	0	0	0	0	0	0	0	0	0	0	0	0	0	0	0	0	0	0	0	0	0	0	0	0	0	0	0	0	0
0	0	0.0121951	0	0	0	0	0	0	0	0	0	0	0	0	0	0	0	0.0454257	0	0	0	0	0	0	0	0	0	0	0	0	0	0	0	0	0	0	0	0	0	0	0	0	0	0	0	0	0	0	0
0	0	0.00446429	0	0	67	0	0	0	0	0	0.000661376	0	0	0	0	0	5.39665e-06	0.0255717	0	0	0	0	0	0	0	0	0	0	0	0	0	0	0	0	9.38081e-05	0	0.000351104	71	0	0	0	0	0	0	0	0	0	0	0
0	0	0.0164835	0	0	31	0	0	0	0	0	0	0	0	0	0	0	0	0.0159531	0	0	0	0	0	0	0	0	0	0	0	0	0	0	0	0	0	0	0	0	0	0	0	0	0	0	0	0	0	0	0
0	0	0	0	0	0	0	0	0	0	0	0	0	0	0	0	0	0	0	0	0	0	0	0	0	0	0	0	0	0	0	0	0	0	0	0	0	0	72	0	0	0	58	0	0	0	4	0	0	0
0	0	0.00534759	0	0	4	0	0	0	0	0	0	0	0	0	0	0	0	0.00588863	0	0	0	0	0	0	0	0	0	0	0	0	0	0	0	0	0	0	0	0	0	0	0	0	0	0	0	0	0	0	4
0	0	0.0833333	0	0	2	0	0	0	0	0	0	0	0	0	0	0	0	0.300776	0	0	0	0	0	0	0	0	0	0	0	0	0	0	0	0	0	0	0	0	0	0	0	0	0	0	0	0	0	0	0
0	0	0.0142857	0	0	13	0.000855798	0	0	0	0	0	0	0	0	0	0	0.00216998	0.0148122	0	0	0	0	0	0	0	0	0	0	0	0	0	0	0	0	0	0	0	0	0	0	0	0	0	0	0	0	0	0	0
0	0	0.0175439	0	0	119	0.000197006	0	0	0	0	0	0	0	0	0	0	3.26843e-05	0.0171752	0	0	0	0	0	0	0	0	0	0	0	0	0	0	0	0	0	0	0	0	0	0	0	0	0	0	0	0	0	0	0
0	0	0.153846	0	0	4	0	0	0	0	0	0	0	0	0	0	0	7.0664e-06	0.134257	0	0	0	0	0	0	0	0	0	0	0	0	0	0	0	0	0	0	0	0	0	0	0	0	0	0	0	0	0	0	0
0	0	0.00465116	0	0	8	0.000216544	0	0	0	0	0	0	0	0	0	0	2.05078e-06	0.00464302	0	0	0	0	0	0	0	0	0	0	0	0	0	0	0	0	0	0	0	0	0	0	0	0	0	0	0	0	0	0	0
0	0	0.125	0	0	19	0.0587087	0	0	0	0	0	0	0	0	0	0	0.079216	0.118854	0	0	0	0	0	0	0	0	0	0	0	0	0	0	0	0	0	0	0	0	0	0	0	0	0	0	0	0	0	0	0
0	0	0.00619195	0	0	60	0.000558347	0	0	0	0	0	0	0	0	0	0	0.00279499	0.00604017	0	0	0	0	0	0	0	0	0	0	0	0	0	0	0	0	0	0	0	0	0	0	320	0	0	0	0	0	0	0	94
0	0	0.00144404	0	0	0	0.000458381	0	0	0	0	0	0	0	0	0	0	3.30198e-05	0.00170399	0	0	0	0	0	0	0	0	0	0	0	0	0	0	0	0	2.89448e-05	0	0.000668615	0	0	0	0	0	0	0	0	0	0	0	0
0	0	0	0	0	0	0.000413565	0	0	0	0	0.00201613	0	0	0	0	0	0	0	0	0	0	0	0	0	0	0	0	0	0	0	0	0	0	0	0.000340541	0	0.00162793	0.00143704	0	0	0	0	0	0	0	0	0	0	0
0	0	0.00448431	0	0	2	0	0	0	0	0	0	0	0	0	0	0	0	0.00445265	0	0	0	0	0	0	0	0	0	0	0	0	0	0	0	0	0	0	0	0	0	0	0	0	0	0	0	0	0	0	0
0	0	0.00460405	0	0	584	0.000126301	0	0	0	0	0	0	0	0	0	0	2.15818e-05	0.00462271	0	0	0	0	0	0	0	0	0	0	0	0	0	0	0	0	0	0	0	0	0	0	0	0	0	0	0	0	0	0	0
0	0	0.0714286	0	0	8	0	0	0	0	0	0	0	0	0	0	0	0	0.0601724	0	0	0	0	0	0	0	0	0	0	0	0	0	0	0	0	0	0	0	0	0	0	0	0	0	0	0	0	0	0	0
0	0	0.0165289	0	0	3	0.000127714	0	0	0	0	0	0	0	0	0	0	8.56254e-06	0.0150317	0	0	0	0	0	0	0	0	0	0	0	0	0	0	0	0	0	0	0	0	0	0	0	0	0	0	0	0	0	0	0
0	0	0.0142857	0	0	60	0.000855798	0	0	0	0	0	0	0	0	0	0	0.00216998	0.0148122	0	0	0	0	0	0	0	0	0	0	0	0	0	0	0	0	0	0	0	0	0	0	0	0	0	0	0	0	0	0	0
0.117647	0	0.00357143	0	0	0.00550055	0	0	0	0	0	0	0	0	0	0	0	0	0.000244536	0	0	0	0	0	0	0	0	0	0	0	0	0	0	0	0	6.14601e-05	0	0.000886894	0.00223827	0	0	0	0	0	0	0	0	0	0	0
0	0	0	0	0	0	0	0	0.000261575	0	0	9.72455e-05	0	0	0	1.58885e-06	0	0	0	6.15917e-06	0	0	0	0	0	0	0	0	0	0	0	0	0	0	0	9.1099e-05	0	6.30809e-05	0.000388322	0	0	0	0	0.00420168	0	0.00111732	0	0	0	0
0	0	0	0	0	0	0	0	0	0	0	0.000285714	0	0	0	0	0	0	0	0	0	0	0	0	0	0	0	0	0	0	0	0	0	0	0	9.1023e-05	0	0	0	0	0	0	0	0	0	0	0	0	0	0
0	0	0.0155039	0	0	23	0.000629492	0	0	0	0	0	0	0	0	0	0	0.00152323	0.0155499	0	0	0	0	0	0	0	0	0	0	0	0	0	0	0	0	0	0	0	0	0	0	0	0	0	0	0	0	0	0	0
0	0	0.00492611	0	0	2	0	0	0	0	0	0	0	0	0	0	0	0	0.00489134	0	0	0	0	0	0	0	0	0	0	0	0	0	0	0	0	0	0	0	0	0	0	0	0	1	0	1	0	0	0	0
0	0	0.00623441	0	0	23	0.00228426	0	0	0	0	0	0	0	0	0	0	0.0031696	0.00603995	0	0	0	0	0	0	0	0	0	0	0	0	0	0	0	0	0	0	0	0	0	0	399	0	0	0	0	0	0	0	94
0	0	0.00505051	0	0	35	0.00120409	0	0	0	0	0	0	0	0	0	0	0.00259741	0.00470738	0	0	0	0	0	0	0	0	0	0	0	0	0	0	0	0	0	0	0	0	0	0	0	0	0	0	0	0	0	0	0
0	0	0.00534759	0	0	8	0	0	0	0	0	0	0.00290698	0	0	0	0	0	0.00529844	0	0	0	0	0	0	0	0	0	0	0	0	0	0	0	0	0.000548847	0	7.99404e-05	0	0.00226244	0	92	8	0	0	0	0	0	0	0
0	0	0.0166667	0	0	0	0	0	0	0	0	0	0	0	0	0	0	0	0.0160651	0	0	0	0	0	0	0	0	0	0	0	0	0	0	0	0	0	0	0	0	0	0	0	0	0	0	0	0	0	0	0
0	0	0.00492611	0	0	10	0	0	0	0	0	0	0	0	0	0	0	0	0.00489134	0	0	0	0	0	0	0	0	0	0	0	0	0	0	0	0	0	0	0	0	0	0	0	0	1	0	1	0	0	0	0
0	0	0.0163934	0	0	23	0	0	0	0	0	0	0	0	0	0	0	0	0.0156937	0	0	0	0	0	0	0	0	0	0	0	0	0	0	0	0	0	0	0	0	0	0	0	0	0	0	0	0	0	0	0
0	0	0.0714286	0	0	36	0	0	0	0	0	0.0026137	0	0	0	0	0	2.93801e-05	0.0607367	0	0	0	0	0	0	0	0	0	0	0	0	0	0	0	0	0.000458821	0	0.00354638	94	0	0	0	0	0	0	0	0	0	0	0
0	0	0.00465116	0	0	8	0	0	0	0	0	0	0	0	0	0	0	0.000166974	0.00464586	0	0	0	0	0	0	0	0	0	0	0	0	0	0	0	0	0	0	0	0	0	0	0	0	0	0	0	0	0	0	0
0	0	0.00189873	0	0	0.0336772	0	0	0	0	0	0	0	0	0	0	0	0	0.0182023	0	0	0	0	0	0	0	0	0	0	0	0	0	0	0	0	0	0	0	0	0	0	0	0	0	0	0	0	0	0	0
0	0	0.00448431	0	0	37	0	0	0	0	0	0	0	0	0	0	0	0	0.0044777	0	0	0	0	0	0	0	0	0	0	0	0	0	0	0	0	0	0	0	0	0	0	0	0	0	0	0	0	0	0	0
0	0	0.002331	0	0	0	0.00133333	0	0	0	0	0	0	0	0	0	0	0	0.00231107	0	0	0	0	0	0	0	0	0	0	0	0	0	0	0	0	0.000113394	0	0.00095012	0	0	0	1	0	0	0	0	0	0	0	9
0	0	0.0714286	0	0	23	0	0	0	0	0	0.00260514	0	0	0	0	0	2.8497e-05	0.0558173	0	0	0	0	0	0	0	0	0	0	0	0	0	0	0	0	0.00042086	0	0.00353931	56	0	0	0	0	0	0	0	0	0	0	0
0.00729927	0	0.00230947	0	0	0.00355013	0.0280326	0	0	0	0	0	0	0	0	0	0	0.0339028	0.0999697	0	0	0	0	0	0	0	0	0	0	0	0	0	0	0	0	0	0	0	0	0	0	0	0	0	0	0	0	0	0	0
0	0	0.00273224	0	29	286	0	0	0	0	0	0	0	0	0	9.36777e-06	0	0	0.00263741	0	0	0	0	0	0	0	0	0	0	0	0	0	0	0	0	0.000113598	0	0.00115238	137	0.000388904	0	243	173	0	0	0	0	0	0	0
0.101796	0	0.00613497	0	0.00487126	0.00396045	0	0	0	0	0	0.00297619	0.00348432	0	0	3.64449e-05	0	0.0103716	0.00572295	0	0	0	0	0	0	0	0	0	0	0	0	0	0	0	0	0.000684658	0	0.00207345	0.00269343	0.000605937	0	0.00323007	0.00256672	0	0	0.00613497	0.00814901	0	0	0
0	0	0.111111	0	0	15	0	0	0	0	0	0	0	0	0	0	0	0	0.103279	0	0	0	0	0	0	0	0	0	0	0	0	0	0	0	0	0	0	0	0	0	0	0	0	0	0	0	0	0	0	0
0	0	0.166667	0	0	2	0	0	0	0	0	0	0	0	0	0	0	0	0.114463	0	0	0	0	0	0	0	0	0	0	0	0	0	0	0	0	0	0	0	0	0	0	0	0	0	0	0	0	0	0	0
0	0	0.00465116	0	0	12	0	0	0	0	0	0	0	0	0	0	0	0.000166974	0.00464586	0	0	0	0	0	0	0	0	0	0	0	0	0	0	0	0	0	0	0	0	0	0	0	0	0	0	0	0	0	0	0
0	0	0	0	0	0	0	0	0	0	0	6.12482e-05	0	0	0	6.55666e-07	0	0	1.0115e-06	0	0	1.55572e-06	0	0	0	0	0	0	0	0	0	0	0	0	0	0.000138767	0	3.25219e-05	0	0	0	0	0	0.00840336	0	0	0	0	0	0
0	0	0.00544959	0	0	44	0.000476872	0	0	0	0	0	0	0	0	0	0	0.00328147	0.00593178	0	0	0	0	0	0	0	0	0	0	0	0	0	0	0	0	0	0	0	0	0	0	173	0	0	0	0	0	0	0	49
0	0	0.015625	0	0	5	0	0	0	0	0	0	0	0	0	0	0	0	0.0268487	0	0	0	0	0	0	0	0	0	0	0	0	0	0	0	0	0	0	0	0	0	0	0	0	0	0	0	0	0	0	0
0	0	0.0714286	0	0	53	0	0	0	0	0	0	0	0	0	0	0	0	0.0558173	0	0	0	0	0	0	0	0	0	0	0	0	0	0	0	0	0	0	0	0	0	0	0	0	0	0	0	0	0	0	0
0	0	0.00623441	0	0	7	0.0213198	0	0	0	0	0	0	0	0	0	0	0.0191119	0.00596712	0	0	0	0	0	0	0	0	0	0	0	0	0	0	0	0	0	0	0	0	0	0	399	0	0	0	0	0	0	0	82
0	0	0.0714286	0	0	27	0	0	0	0	0	0	0	0	0	0	0	0	0.0532621	0	0	0	0	0	0	0	0	0	0	0	0	0	0	0	0	0	0	0	0	0	0	0	0	0	0	0	0	0	0	0
0	0	0.0909091	0	0	32	0	0	0	0	0	0.0033557	0.00646552	0	0	0	0	0	0.0895038	0	0	0	0	0	0	0	0	0	0	0	0	0	0	0	0	0.000375521	0	0.00220649	101	0.000371265	0	15	32	0	0	0	0	0	0	0
0	0	0	0	0	0	0	0	0	0	0	0	0	0	0	0	0	0	0	0	0	0	0	0	0	0	0	0	0	0	0	0	0	0	0	0	0	0	0	0	0	0	0	0	0	0	0	0	0	0
0	0	0.0454545	0	0	0	0	0	0	0	0	0	0	0	0	0	0	0	0.0388264	0	0	0	0	0	0	0	0	0	0	0	0	0	0	0	0	0	0	0	0	0	0	0	0	0	0	0	0	0	0	0
0	0	0.0714286	0	0	28	0	0	0	0	0	0	0	0	0	0	0	0	0.0601724	0	0	0	0	0	0	0	0	0	0	0	0	0	0	0	0	0	0	0	0	0	0	0	0	0	0	0	0	0	0	0
0	0	0.0333333	0	0	1	0.00035014	0	0	0	0	0	0	0	0	0.00450655	0	0.0142274	0.048289	0	0	0	0	0	0	0	0	0	0	0	0	0	0	0	0	0	0	0	0	0.00126976	0	28	0	0	0	0	0	0	0	0
0	0	0.0714286	0	0	0	0	0	0	0	0	0	0	0	0	0	0	6.47166e-06	0.053292	0	0	0	0	0	0	0	0	0	0	0	0	0	0	0	0	0.000113596	0	0.000409782	0	0	0	0	0	0	0	0	0	0	0	0
0	0	0	0	0	0	0.00236239	0	0	0	0	0	0	0.00157729	0	0	0.00323949	0.00105898	0.000176182	0	0	0	0	0	0	0	0	0	0	0	0	0	0	0	0	0	0	9.92345e-05	0	0	0	0	0	0	0	0	0	0	0	0
0	0	0	0	0	0	0	0	0	0	0	5.66059e-05	0	0	0	1.87803e-05	0	0	0	0	0	0	0	0	0	0	0	0	0	0	0	0	0	0	0	4.76641e-05	0	0	0	0	0	0	0	0	0	0	0	0	0	0
0	0	0	0	0	0	0	0	0	0	0	0	0	0	0	0	0	0	0	0	0	0	0	0	0	0	0	0	0	0	0	0	0	0	0	0	0	0	0	0	0	0	0	0	0	0	0	0	0	0
0	0	0.00234192	0	0	0	0.00117732	0	0	0	0	0.000688705	0	0	0	0.000522869	0	0.000156038	0.00233046	0	0	0	0	0	0	0	0	0	0	0	0	0	0	0	0	0.000156906	0	0.000201357	0	0	0	0	0	0	0	0	0	0	0	0
0.0186335	0	0.0244898	0	0	109	0.0530028	0	0	0	0	0.00654402	0.00262295	0	0	0	0	0.0422982	0.0227647	0	0	0	0	0	0	0	0	0	0	0	0	0	0	0	0	0	0	0.00477898	962	0	0	92	88	0	0	0	0	0	0	0
0	0	0	0	0	0	0	0	0	0	0	0	0.00119904	0	0	0	0	0	0.000110316	0	0	0	0	0	0	0	0	0	0	0	0	0	0	0	0	0.000464087	0	0.00012105	0	0.0011143	0	0.00276134	0	0.0105263	0	0.027027	0	0	0	0
0	0	1	0	0	30	0.000337724	0	0	0	0	0	0	0	0	0	0	0.000214985	0.45992	0	0	0	0	0	0	0	0	0	0	0	0	0	0	0	0	0	0	0	0	0	0	0	0	0	0	0	0	0	0	0
0	0	0.00465116	0	0	14	0	0	0	0	0	0	0	0	0	0	0	0	0.00464589	0	0	0	0	0	0	0	0	0	0	0	0	0	0	0	0	0	0	0	0	0	0	0	0	0	0	0	0	0	0	0
0	0	0.142857	0	0	51	0	0	0	0	0	0	0	0	0	0	0	0	0.106862	0	0	0	0	0	0	0	0	0	0	0	0	0	0	0	0	0	0	0	0	0	0	0	0	0	0	0	0	0	0	0
0	0	0	0	0	0	0	0	0	0	0	0	0	0	0	0	0	0	0.00134033	0	0	0	0	0	0	0	0	0	0	0	0	0	0	0	0	0	0	0	0	0	0	0	0	0	0	0	0	0	0	0
0	0	0.142857	0	0	13	0.0769231	0	0	0	0	0	0	0	0	0	0	0.167526	0.121703	0	0	0	0	0	0	0	0	0	0	0	0	0	0	0	0	0	0	0.00558867	0	0	0	1	0	0	0	0	0	0	0	1
0	0	0.0174825	0	0	49	6.65956e-05	0	0	0	0	0	0	0	0	0	0	0	0.017242	0	0	0	0	0	0	0	0	0	0	0	0	0	0	0	0	0	0	0	0	0	0	0	0	0	0	0	0	0	0	0
0	0	0.00505051	0	0	0	0.00297177	0	0	0	0	0	0	0	0	0	0	0.00306457	0.00491786	0	0	0	0	0	0	0	0	0	0	0	0	0	0	0	0	0	0	0	0	0	0	0	0	0	0	0	0	0	0	0
0	0	0	0	0	0	0	0	0	0	0	0	0	0	0	0	0	0	0	0	0	0	0	0	0	0	0	0	0	0	0	0	0	0	0	0	0	0	0	0	0	0	0	0	0	0	0	0	0	0
0	0	0.0909091	0	0	5	0	0	0	0	0	0	0	0	0	0	0	0	0.0886776	0	0	0	0	0	0	0	0	0	0	0	0	0	0	0	0	0	0	0	0	0	0	0	0	0	0	0	0	0	0	0
0	0	0	0	0	0	0.00145922	0	0	0	0	0	0	0	0	0.000378228	0	0.00077518	3.32158e-05	0	0	0	0	0	0	0	0	0	0	0	0	0	0	0	0	0.000151275	0	0.000210108	0.000151278	0	0	0	0	0	0	0	0	0	0	0
0	0	0.333333	0	0	48	0.000313414	0	0	0	0	0	0	0	0	0	0	0.000207288	0.452303	0	0	0	0	0	0	0	0	0	0	0	0	0	0	0	0	0	0	0	0	0	0	0	0	0	0	0	0	0	0	0
0	0	0.0155039	0	0	118	0.000629492	0	0	0	0	0	0	0	0	0	0	0.00152323	0.0155499	0	0	0	0	0	0	0	0	0	0	0	0	0	0	0	0	0	0	0	0	0	0	0	0	0	0	0	0	0	0	0
0	0	0	0	0	0	0	0	0	0	0	0	0	0	0	0	0	0	0.000410024	0	0	0	0	0	0	0	0	0	0	0	0	0	0	0	0	0	0	0	0	0	0	0	0	0	0	0	0	0	0	0
0	0	0.00980392	0	0	27	0	0	0	0	0	0	0	0	0	0	0	0	0.0454235	0	0	0	0	0	0	0	0	0	0	0	0	0	0	0	0	0	0	1.02824e-05	0	0	0	0	0	0	0	0	0	0	0	1
0	0	0	0	0	0	0	0	0	0	0	0	0	0	0	5.0478e-06	0	0	0	0	0	0	0	0	0	0	0	0	0	0	0	0	0	0	0	5.20131e-05	0	0	0	0	0	0	0	0	0	0	0	0	0	0
0	0	0.0714286	0	0	15	0	0	0	0	0	0	0	0	0	0	0	0	0.0532621	0	0	0	0	0	0	0	0	0	0	0	0	0	0	0	0	0	0	0	0	0	0	0	0	0	0	0	0	0	0	0
0	0	0.0164835	0	0	11	0	0	0	0	0	0	0	0	0	5.1607e-06	0	0	0.0159488	0	0	0	0	0	0	0	0	0	0	0	0	0	0	0	0	0	0	7.52041e-05	0	0	0	0	0	0	0	0	0	0	0	0
0	0	0.0909091	0	0	1	0	0	0	0	0	0.00420168	0.00943396	0	0	0	0	0	0.0904406	0	0	0	0	0	0	0	0	0	0	0	0	0	0	0	0	0	0	0.00214549	3	0	0	5	1	0	0	0	0	0	0	0
0	0	0.125	0	0	19	0.0587087	0	0	0	0	0	0	0	0	0	0	0.079216	0.118854	0	0	0	0	0	0	0	0	0	0	0	0	0	0	0	0	0	0	0	0	0	0	0	0	0	0	0	0	0	0	0
0	0	0.00438596	0	0	15	0	0	0	0	0	0.00208877	0	0	0	0	0	5.02602e-05	0.0276545	0	0	0	0	0	0	0	0	0	0	0	0	0	0	0	0	0.000173619	0	0.000263035	76	0	0	0	0	0	0	0	0	0	0	0
0	0	0	0	0	0	0	0	0	0	0	0	0	0	0	0	0	0	0	0	0	0	0	0	0	0	0	0	0	0	0	0	0	0	0	0	0	0	0	0	0	0	0	0	0	0	0	0	0	0
0	0	0.0909091	0	0	2	0.0774611	0	0	0	0	0.00230415	0	0	0	0	0	0.0501366	0.0726984	0	0	0	0	0	0	0	0	0	0	0	0	0	0	0	0	0	0	0.00294862	10	0	0	0	0	0	0	0	0	0	0	0
0	0	0.00367647	0	0	18	0	0	0	0	0	0	0	0	0	0	0	0	0.0368012	0	0	0	0	0	0	0	0	0	0	0	0	0	0	0	0	0	0	0	0	0	0	0	0	0	0	0	0	0	0	0
0.818182	0	0.0172414	0	0	2	0.13066	0	0	0	0	0.00351494	0	0	0	0	0	0.268572	0.0141574	0	0	0	0	0	0	0	0	0	0	0	0	0	0	0	0	0	0	0.00221497	4	0	0	0	0	0	0	0	0	0	0	0
0	0	0.0142857	0	0	22	0.000855798	0	0	0	0	0	0	0	0	0	0	0.00216998	0.0148122	0	0	0	0	0	0	0	0	0	0	0	0	0	0	0	0	0	0	0	0	0	0	0	0	0	0	0	0	0	0	0
0	0	0.105263	0	0	2	0	0	0	0	0	0	0	0	0	0	0	0	0.101173	0	0	0	0	0	0	0	0	0	0	0	0	0	0	0	0	0	0	0	0	0	0	0	0	0	0	0	0	0	0	0
0	0	0	0	0	0	0	0	0	0	0	0	0	0	0	0	0	2.3644e-05	2.16938e-06	0	0	0	0	0	0	0	0	0	0	0	0	0	0	0	0	3.90099e-05	0	0.000428082	0	0	0	0	0	0	0	0	0	0	0	0
0	0	0.00534759	0	0	1	0	0	0	0	0	0	0.00290698	0	0	0	0	0	0.00529844	0	0	0	0	0	0	0	0	0	0	0	0	0	0	0	0	0.000548847	0	7.99404e-05	0	0.00226244	0	92	1	0	0	0	0	0	0	0
0	0	0.125	0	0	21	0.0587087	0	0	0	0	0	0	0	0	0	0	0.079216	0.118854	0	0	0	0	0	0	0	0	0	0	0	0	0	0	0	0	0	0	0	0	0	0	0	0	0	0	0	0	0	0	0
0	0	0.0714286	0	0	36	0	0	0	0	0	0	0	0	0	0	0	0	0.0607367	0	0	0	0	0	0	0	0	0	0	0	0	0	0	0	0	0	0	0	0	0	0	0	0	0	0	0	0	0	0	0
0	0	0	0	0	0	0.00150531	0	0	0	0	0.00188071	0	0.00151057	0	0	0	0.000204119	7.21163e-05	0	0	0	0	0	0	0	0	0	0	0	0	0	0	0	0	0.000253872	0	0.000466772	0.00033401	0	0	0	0	0	0	0	0	0	0	0.000604047
0	0	0.00216138	0	0	54	0.000905646	0	0	0	0	0.000344947	0.000475376	0.000807102	0	0.000322532	0.005	0.000692398	0.00222583	0	0	0	0	0	0	0	0	0	0	0	0	0	0	0	0	0.000343694	0	0.00091957	59	0.000733357	0	2177	66	2	0	56	0	47	0	794
0.0480769	0	0.0244898	0	0	93	0.0533341	0	0	0	0	0.00753179	0.00262295	0	0	0	0	0.0425774	0.022753	0	0	0	0	0	0	0	0	0	0	0	0	0	0	0	0	0	0	0.00513557	883	0	0	92	68	0	0	0	0	0	0	0
0	0	0	0	0	0	0	0	0	0	0	0.00076746	0	0	0	1.82089e-06	0	0	0	0	0	0	0	0	0	0	0	0	0	0	0	0	0	0	0	0.000137268	0	0.000137177	0	0	0	0	0	0	0	0	0	0	0	8.85034e-05
0	0	0.0046729	0	0	18	0.00188147	0	0	0	0	0	0	0	0	0.000679533	0	0.00208637	0.00462706	0	0	0	0	0	0	0	0	0	0	0	0	0	0	0	0	0	0	0	0	0	0	66	0	0	0	0	0	0	0	54
0.00315956	0	0	0	0	35	0.00227618	0	0	0	0	0.00163399	0	0	0	0	0	0.000471956	0.000155398	0	0	0	0	0	0	0	0	0	0	0	0	0	0	0	0	0	0	0.00196657	798	0	0	1	91	0	0	0	0	0	0	0
0	0	0.111111	0	0	13	0	0	0	0	0	0	0	0	0	0	0	0	0.103279	0	0	0	0	0	0	0	0	0	0	0	0	0	0	0	0	0	0	0	0	0	0	0	0	0	0	0	0	0	0	0
0	0	0	0	0	0	0	0	0	0	0	0	0	0	0	0	0	0	0	0	0	0	0	0	0	0	0	0	0	0	0	0	0	0	0	0.000341235	0	0	2.30128e-05	0	0	0	0	0	0	0	0	0	0	0
0	0	0.00240674	0	0	9	0.00262527	0	0	0	0	0	0	0	0	0	0	0.000157462	0.00238849	0	0	0	0	0	0	0	0	0	0	0	0	0	0	0	0	2.89448e-05	0	0.000667369	0	0	0	0	0	0	0	0	0	0	0	0
0	0	0.00492611	0	0	22	0	0	0	0	0	0	0	0	0	0	0	0	0.00489134	0	0	0	0	0	0	0	0	0	0	0	0	0	0	0	0	0	0	0	0	0	0	0	0	1	0	1	0	0	0	0
0	0	0	0	0	0	0.00011134	0	0	0	0	6.05364e-05	0	0	0	4.35208e-06	0	0	0	0	0	0	0	0	0	0	0	0	0	0	0	0	0	0	0	6.23857e-05	0	5.56113e-05	18	0	0	0	0	0	0	2	0	0	0	0
0	0	0	0	0	0	0	0	0	0	0	0	0	0	0	0	0	2.03437e-05	2.39168e-05	0	0	0	0	0	0	0	0	0	0	0	0	0	0	0	0	3.08668e-05	0	0	0	0	0	0	0	0	0	0	0	13	0	35
0	0	0.0714286	0	0	24	0	0	0	0	0	0.000372162	0	0	0	0	0	4.40374e-06	0.0558459	0	0	0	0	0	0	0	0	0	0	0	0	0	0	0	0	0.000315645	0	0.000382628	20	0	0	0	0	0	0	0	0	0	0	0
0	0	0	0	0	4	0	0	0	0	0	0	0	0	0	0	0	0	1.52073e-06	0	0	0	0	0	0	0	0	0	0	0	0	0	0	0	0	0	0	0	0	0	0	0	0	0	0	0	0	0	0	0
0	0	0	0	0	0	0	0	0	0	0	0	0	0	0	6.08057e-06	0	0	0	0	0	0	0	0	0	0	0	0	0	0	0	0	0	0	0	0	0	0	0	0	0	0	0	0	0	0	0	0	0	0
0	0	0.00461894	0	0	83	0.000207275	0	0	0	0	0	0	0	0	0	0	0.000192589	0.00463759	0	0	0	0	0	0	0	0	0	0	0	0	0	0	0	0	0	0	0	0	0	0	0	0	0	0	0	0	0	0	0
0	0	0.0060241	0	0	24	0.00220334	0	0	0	0	0	0	0	0	0	0	0.0032115	0.0060017	0	0	0	0	0	0	0	0	0	0	0	0	0	0	0	0	0	0	0	0	0	0	321	0	0	0	0	0	0	0	77
0.0140845	0	0.0240964	0	0	140	0.0551786	0	0	0	0	0.00666405	0	0	0	0	0	0.0457574	0.022614	0	0	0	0	0	0	0	0	0	0	0	0	0	0	0	0	0.000225071	0	0.0047543	1143	0	0	0	0	0	0	0	0	0	0	4
0	0.00257069	0.0020173	0	0	0.00134944	1.21653e-05	0	0	0	0	0.000805391	0.000476791	0	0	0.0004709	0	0	0.00139195	0	0	0	0	0	0	0	0	0	0	0	0	0	0	0	0	0.000432146	0	0.000803651	0.000774692	0.000423111	0	0.000518318	7.70119e-05	0	0	0	0	0	0	0
0	0	0.00443131	0	0	0.00466881	0.00550475	0.00330761	0	0.0154682	0	0.000888231	0	0	0	8.56166e-07	0	0.00191056	0.00320621	0	0	0	0	0	0	0	0	0	0	0.0028985	0.0119382	0	0	0.0010622	0.00149879	0.000610296	0	0.00150893	0.000744255	0	0	0	0	0	0	0	0	0	0	0
0	0	0.0175439	0	0	113	0.000228102	0	0	0	0	0	0	0	0	0	0	2.79498e-05	0.0172723	0	0	0	0	0	0	0	0	0	0	0	0	0	0	0	0	0	0	0	0	0	0	0	0	0	0	0	0	0	0	0
0	0	0.00445765	0	0	29	0	0	0	0	0	0	0	0	0	0	0	0	0.00443739	0	0	0	0	0	0	0	0	0	0	0	0	0	0	0	0	0	0	0	0	0	0	0	0	0	0	0	0	0	0	0
0	0	0.00465116	0	0	9	0	0	0	0	0	0	0	0	0	0	0	0.000166974	0.00464586	0	0	0	0	0	0	0	0	0	0	0	0	0	0	0	0	0	0	0	0	0	0	0	0	0	0	0	0	0	0	0
0	0	0	0	0	0	0	0	0	0	0	0	0	0	0	0	0	0	0	0	0	0	0	0	0	0	0	0	0	0	0	0	0	0	0	5.24824e-05	0	0	0	0	0	0	0	0	0	0	0	0	0	0
0	0	0	0	0	0	0	0	0	0	0	0	0	0	0	1.02205e-05	0	0	0	0	0	0	0	0	0	0	0	0	0	0	0	0	0	0	0	0.00012781	0	0	1	0	0	0	0	0	0	0	0	0	0	0
0	0	0.0045045	0	0	44	0	0	0	0	0	0	0	0	0	0	0	0	0.00448426	0	0	0	0	0	0	0	0	0	0	0	0	0	0	0	0	0	0	0	0	0	0	0	0	0	0	0	0	0	0	0
0	0	0	0	0	1	0.00949367	0	0	0	0	0	0	0	0	0	0	0.00705231	0.0306308	0	0	0	0	0	0	0	0	0	0	0	0	0	0	0	0	0	0	0	0	0	0	0	0	0	0	0	0	0	0	0
0	0	0.0166667	0	0	15	0	0	0	0	0	0	0	0	0	0	0	0	0.0160651	0	0	0	0	0	0	0	0	0	0	0	0	0	0	0	0	0	0	0	0	0	0	0	0	0	0	0	0	0	0	0
0	0	0	0	0	0	0.000146714	0	0	0	0	0	0.00135575	0	0	5.18066e-05	0	0	2.14142e-06	1.50306e-05	0	0.00184154	7.00282e-05	0	0	0	0	0	0	0.000745248	0.000896438	0	0	0.00105659	0	0	0	0	0	0.00147394	0	0.00136114	0	0	0	0	0	0	0	0
0	0	0.0165289	0	0	97	0	0	0	0	0	0	0	0	0	0	0	0	0.015986	0	0	0	0	0	0	0	0	0	0	0	0	0	0	0	0	0	0	0	0	0	0	0	0	0	0	0	0	0	0	0
0	0	0.00211218	0	0	0.00231387	0	0	0	0	0	0.000324386	0	0	0	0	0	0	0.00192507	0	0	0	0	0	0	0	0	0	0	0	0	0	0	0	0	9.19386e-05	0	0.000707415	0.00041933	0	0	0	0	0	0	0	0	0	0	0
0	0	0.00425532	0	0	3	0	0	0	0	0	0	0	0	0	1.00837e-06	0	0	0.00338684	0	0	0	0	0	0	0	0	0	0	0	0	0	0	0	0	0	0	0	0	0	0	0	0	0	0	0	0	0	0	0
0	0	0.5	0	0	3	0.0162791	0	0	0	0	0	0	0	0	0	0	0.0230976	0.477846	0	0	0	0	0	0	0	0	0	0	0	0	0	0	0	0	0	0	0	0	0	0	0	0	0	0	0	0	0	0	0
0	0	0	0	29	271	0	0	0	0	0	0.00118765	0	0	0	0.000126487	0	0	0.000267058	0	0	0	0	0	0	0	0	0	0	0	0	0	0	0	0	0.000397593	0	0.00083906	189	0.000259269	0	143	51	0	0	0	0	0	0	0
0	0	0.166667	0	0	1	0	0	0	0	0	0	0.00759219	0	0	1.13081e-05	0	0	0.113416	0	0	0	0	0	0	0	0	0	0	0	0	0	0	0	0	0	0	0	0	0	0	7	7	0	0	0	0	0	0	0
0	0	0.00444444	0	0	233	0	0	0	0	0	0	0	0	0	0	0	0	0.00443353	0	0	0	0	0	0	0	0	0	0	0	0	0	0	0	0	0	0	0	0	0	0	0	0	0	0	0	0	0	0	0
0	0	0.000924214	0	0	0.000266241	9.21588e-05	0	0	0	0	0	0	0	0	1.54068e-07	0	9.13296e-05	0.101069	0	0	0	0	0	0	0	0	0	0	0	0	0	0	0.00759565	0	0	0	0	0	0	0	0	0	0	0	0	0	0	0	3.6222e-05
0	0	0	0	0	1	0	0	0	0	0	0	0	0	0	0	0	0	0.0120804	0	0	0	0	0	0	0	0	0	0	0	0	0	0	0	0	0	0	0	0	0	0	0	0	0	0	0	0	0	0	0
0	0	0.00862069	0	0	6	0	0	0	0	0	0	0	0	0	0	0	0	0.00532619	0	0	0	0	0	0	0	0	0	0	0	0	0	0	0	0	0	0	0	0	0	0	0	0	0	0	0	0	0	0	0
0	0	0.000236183	0	0	0	0.000365182	0	0	0	0	0.000230915	0	0	0	3.42714e-05	0	0.000263469	5.38215e-06	0	0	0	0	0	0	0	0	0	0	0	0	0	0	0	0	0.000204537	0	0.000112192	0	0	0	0	0	0	0	0	0	0	0	0
0	0	0.0714286	0	0	15	0	0	0	0	0	0.00260514	0	0	0	0	0	2.8497e-05	0.0558173	0	0	0	0	0	0	0	0	0	0	0	0	0	0	0	0	0.00042086	0	0.00353931	35	0	0	0	0	0	0	0	0	0	0	0
0	0	0.00546448	0	0	0	0	0	0	0	0	0	0	0	0	0	0	0	0.00530737	0	0	0	0	0	0	0	0	0	0	0	0	0	0	0	0	0	0	0	0	0	0	76	0	0	0	0	0	0	0	1
0	0	0.0175439	0	0	37	0	0	0	0	0	0	0	0	0	0	0	0	0.0174396	0	0	0	0	0	0	0	0	0	0	0	0	0	0	0	0	0	0	0	0	0	0	0	0	0	0	0	0	0	0	0
0	0	0	0	0	0	0	0	0	0	0	0	0	0	0	6.16462e-06	0	0	2.41115e-05	0	0	0	0	0	0	0	0	0	0	0	0	0	0	0	0	0	0	0	0	0	0	0	0	0	0	0	0	0	0	0
0	0	0.00240674	0	0	9	0.000812585	0	0	0	0	0.00072111	0.000368222	0	0	0	0	3.50209e-05	0.0023771	0	0	0	0	0	0	0	0	0	0	0	0	0	0	0	0	0.00011192	0	0.000196706	0	0.000322619	0	1558	0	0	0	0	0	0	0	0
0	0	0.0172414	0	0	32	0	0	0	0	0	0	0	0	0	0	0	0	0.0165075	0	0	0	0	0	0	0	0	0	0	0	0	0	0	0	0	0	0	4.75177e-05	0	0	0	0	0	0	0	0	0	0	0	0
0	0	0.0714286	0	0	0	0	0	0	0	0	0	0	0	0	0	0	0	0.0558173	0	0	0	0	0	0	0	0	0	0	0	0	0	0	0	0	0	0	0	0	0	0	0	0	0	0	0	0	0	0	0
0.0588235	0	0.00224215	0	0	16	0.00660277	0	0	0	0	0	0	0	0	0	0	0.00254237	0.00226336	0	0	0	0	0	0	0	0	0	0	0	0	0	0	0	0	0.000249331	0	0.000602157	7	0.000926214	0	364	9	1	0	4	2	0	0	0
0	0	0.0172414	0	0	27	0	0	0	0	0	0	0	0	0	0	0	0.00117815	0.0171009	0	0	0	0	0	0	0	0	0	0	0	0	0	0	0	0	0	0	0	0	0	0	0	0	0	0	0	0	0	0	0
0	0	0.0022779	0	0	18	0	0	0	0	0	0.00212766	0	0	0	0	0	0	0.00221527	0	0	0	0	0	0	0	0	0	0	0	0	0	0	0	0	0.000584796	0	2.70023e-05	18	0	0	2	0	0	0	0	0	0	0	0
0	0	0.04	0	0	15	0	0	0	0	0	0.00137855	0	0	0	0	0	0	0.071996	0	0	0	0	0	0	0	0	0	0	0	0	0	0	0	0	0.000375361	0	0.00203957	143	0	0	0	0	0	0	0	0	0	0	0
0	0	0	0	0	0	0	0	0	0	0	0	0	0	0	0	0	0	0	0	0	0	0	0	0	0	0	0	0	0	0	0	0	0	0	0.000104026	0	0.000428082	0.000258164	0	0	0	0	0	0	0	0	0.000654202	0	0
0	0	0.00273224	0	0	286	0.000472701	0	0	0	0	0	0	0	0	0	0	0	0.00262997	0	0	0	0	0	0	0	0	0	0	0	0	0	0	0	0	0	0	0.000352264	46	0	0	0	0	0	0	0	0	0	0	0
0	0	0.105263	0	0	85	0	0	0	0	0	0	0	0	0	0	0	0	0.101592	0	0	0	0	0	0	0	0	0	0	0	0	0	0	0	0	0	0	0	0	0	0	0	0	0	0	0	0	0	0	0
0	0	0.0142857	0	0	54	0.000855798	0	0	0	0	0	0	0	0	0	0	0.00216998	0.0148122	0	0	0	0	0	0	0	0	0	0	0	0	0	0	0	0	0	0	0	0	0	0	0	0	0	0	0	0	0	0	0
0	0	0.00505051	0	0	15	0.00297177	0	0	0	0	0	0	0	0	0	0	0.00307194	0.00491786	0	0	0	0	0	0	0	0	0	0	0	0	0	0	0	0	0	0	0	0	0	0	0	0	0	0	0	0	0	0	0
0	0	0	0	0	0	0.00271845	0	0	0	0	0	0	0	0	0	0	0.000643472	0.0120474	0	0	0	0	0	0	0	0	0	0	0	0	0	0	0	0	0	0	0	1	0	0	0	0	0	0	0	0	0	0	0
0	0	0.0175439	0	0	23	0.000139743	0	0	0	0	0	0	0	0	0	0	1.77922e-05	0.0173337	0	0	0	0	0	0	0	0	0	0	0	0	0	0	0	0	0	0	0	0	0	0	0	0	0	0	0	0	0	0	0
0	0	0.105263	0	0	4	0	0	0	0	0	0	0	0	0	0	0	0	0.101592	0	0	0	0	0	0	0	0	0	0	0	0	0	0	0	0	0	0	0	0	0	0	0	0	0	0	0	0	0	0	0
0	0	0.00454545	0	0	45	0	0	0	0	0	0	0	0	0	0	0	0	0.00453809	0	0	0	0	0	0	0	0	0	0	0	0	0	0	0	0	0	0	0	0	0	0	0	0	0	0	0	0	0	0	0
0	0	0	0	0	0.00434153	0.00251743	0.00301023	0	0	0.0196078	0	0	0	0	6.73361e-05	0	0.00114459	0.000397953	0	0	0	0	0	0	0.00278454	0.00346823	0	0	0	0	0	0	0.00176314	0.00188055	0	0	5.65077e-05	0.000901246	0	0	0.000603621	0.00296912	0	0	0	0	0	0	0.000249562
0	0	0.0163934	0	0	0	0.0211314	0	0	0	0	0.00814901	0	0	0	1.44156e-05	0	0.013017	0.0125004	0	0	0	0	0	0	0	0	0	0	0	0	0	0	0	0	0.000596663	0	0.00517587	0	0	0	0	0	0	0	0	0	0	0	0
0	0	0	0	0	0	0	0	0	0	0	0	0	0	0	0	0	0	0	0	0	0	0	0	0	0	0	0	0	0	0	0	0	0	0	0	0	0.000132406	0	0	0	0.0021692	0.00192031	0	0	0	0	0	0	0
0	0	0.00840336	0	0	39	0	0	0	0	0	0.000547645	0	0	0	0	0	4.09668e-06	0.033924	0	0	0	0	0	0	0	0	0	0	0	0	0	0	0	0	0.000147807	0	0.000353232	19	0	0	0	0	0	0	0	0	0	0	0
0	0	0.0291262	0	0	0	0	0	0	0	0	0	0	0	0	0	0	0	0.0371843	0	0	0	0	0	0	0	0	0	0	0	0	0	0	0	0	0	0	0	0	0	0	0	0	0	0	0	0	0	0	0
0	0	0.0042796	0	0	0.00467773	0.000113638	0	0	0	0	0	0	0	0	0	0	1.47442e-05	0.00330631	0	0	0.0016517	0	0	0	0.00056734	0	0	0	0	0	0	0	0.00261993	0	0	0	0	0	0	0	0	0	0	0	0	0	0	0	0
0	0	0.00505051	0	0	0	0.00297177	0	0	0	0	0	0	0	0	0	0	0.00306457	0.00491786	0	0	0	0	0	0	0	0	0	0	0	0	0	0	0	0	0	0	0	0	0	0	0	0	0	0	0	0	0	0	0
0	0	0.0163934	0	0	0.0163934	0.000164487	0	0	0	0	0	0	0	0	0	0	0	0.0126306	0	0	0	0	0	0	0	0	0	0	0	0	0	0	0	0	0	0	0	0	0	0	0	0	0	0	0	0	0	0	0
0	0	0.0909091	0	0	71	0	0	0	0	0	0.00420168	0.00943396	0	0	0	0	0	0.0904406	0	0	0	0	0	0	0	0	0	0	0	0	0	0	0	0	0	0	0.00214549	189	0	0	5	70	0	0	0	0	0	0	0
0	0	0	0	0	0	0	0	0	0	0	0.000437445	0	0	0	5.23305e-05	0	0	2.49401e-06	0	0	0	0	0	0	0	0	0	0	0	0	0	0	0	0	0.000149171	0	0	3	3.59453e-05	0	0	0	0	0	0	0	2	0	0
0	0	0.00469484	0	0	2	0	0	0	0	0	0	0	0	0	0	0	0	0.00465716	0	0	0	0	0	0	0	0	0	0	0	0	0	0	0	0	0	0	0	0	0	0	0	0	0	0	0	0	0	0	0
0	0	0.0714286	0	0	21	0	0	0	0	0	0	0	0	0	0	0	0	0.0558173	0	0	0	0	0	0	0	0	0	0	0	0	0	0	0	0	0	0	0	0	0	0	0	0	0	0	0	0	0	0	0
0	0	0.0909091	0	0	5	0	0	0	0	0	0.00420168	0.00943396	0	0	0	0	0	0.0904406	0	0	0	0	0	0	0	0	0	0	0	0	0	0	0	0	0	0	0.00214549	15	0	0	5	5	0	0	0	0	0	0	0
0	0	0.00465839	0	0	74	0	0	0	0	0	0	0	0	0	0	0	1.14646e-06	0.0046484	0	0	0	0	0	0	0	0	0	0	0	0	0	0	0	0	0	0	0	0	0	0	0	0	0	0	0	0	0	0	0
0	0	0.0714286	0	0	10	0	0	0	0	0	0	0	0	0	0	0	0	0.0558173	0	0	0	0	0	0	0	0	0	0	0	0	0	0	0	0	0	0	0	0	0	0	0	0	0	0	0	0	0	0	0
0	0	0.2	0	0	5	0	0	0	0	0	0	0	0	0	0	0	0	0.2	0	0	0	0	0	0	0	0	0	0	0	0	0	0	0	0	0	0	0	0	0	0	0	0	0	0	0	0	0	0	0
0	0	0.0175439	0	0	33	0.000154775	0	0	0	0	0	0	0	0	0	0	2.60378e-05	0.0172289	0	0	0	0	0	0	0	0	0	0	0	0	0	0	0	0	0	0	0	0	0	0	0	0	0	0	0	0	0	0	0
0	0	0.00234687	0	0	0.0023201	0.000459396	0	0	0	0	0.000324386	0.00276281	0	0	3.77304e-05	0	0.000421467	0.00210741	0	0	0	0	0	0	0	0	0	0	0	0	0	0	0	0	0.000116456	0	0.000817389	0.00041933	0.00285721	0	0.0031059	0.00290832	0	0	0	0	0.000274786	0	0.000279933
0	0	0.00995025	0	0	27	0	0	0	0	0	0	0	0	0	0	0	0	0.0384834	0	0	0	0	0	0	0	0	0	0	0	0	0	0	0	0	0	0	0	0	0	0	0	0	0	0	0	0	0	0	0
0	0	0.0714286	0	0	3	0	0	0	0	0	0	0	0	0	0	0	0	0.0558173	0	0	0	0	0	0	0	0	0	0	0	0	0	0	0	0	0	0	0	0	0	0	0	0	0	0	0	0	0	0	0
0	0	0.000777001	0	0	0.00465517	9.80618e-05	0	0	0	0	0	0	0	0	0	0	0.00010644	0.0352955	0	0	0	0	0	0	0	0	0	0	0	0	0	0	0	0	0	0	0	0	0	0	0	0	0	0	0	0	0.000159379	0	5.99212e-05
0	0	0.00615385	0	0	55	0	0	0	0	0	0	0	0	0	0	0	0	0.00599889	0	0	0	0	0	0	0	0	0	0	0	0	0	0	0	0	0	0	0	0	0	0	0	0	0	0	0	0	0	0	5
0	0	0.0165094	0	0	27	0	0	0	0	0	0	0	0	0	0	0	0	0.0119929	0	0	0	0	0	0	0	0	0	0	0	0	0	0	0	0	0	0	0	0	0	0	0	0	0	0	0	0	0	0	0
0	0	0.0625	0	0	2	0	0	0	0	0	0	0	0	0	0	0	0	0.0604499	0	0	0	0	0	0	0	0	0	0	0	0	0	0	0	0	0	0	0	0	0	0	0	0	0	0	0	0	0	0	0
0	0	0.00619195	0	0	0	0.000558347	0	0	0	0	0	0	0	0	0	0	0.00278296	0.00604017	0	0	0	0	0	0	0	0	0	0	0	0	0	0	0	0	0	0	0	0	0	0	320	0	0	0	0	0	0	0	94
0	0	0.0164835	0	0	64	0	0	0	0	0	0	0	0	0	4.8824e-06	0	0	0.0159531	0	0	0	0	0	0	0	0	0	0	0	0	0	0	0	0	0	0	7.52041e-05	0	0	0	0	0	0	0	0	0	0	0	0
0	0	0.0392157	0	0	15	0	0	0	0	0	0	0	0	0	0	0	0.000106735	0.0382964	0	0	0	0	0	0	0	0	0	0	0	0	0	0	0	0	0	0	0	0	0	0	0	0	0	0	0	0	0	0	0
0.333333	0	0	0	0.0555556	0.00327332	0.0337079	0.00908605	0	0	0	0	0.00474684	0	0	0.0103968	0	0.13308	0.00138837	0	0	0	0	0	0	0	0	0	0	0	0	0.00215068	0	0.00149759	0.0145599	0.000484966	0	0	0.00309899	0	0	0	0.00237342	0	0	0	0	0	0	0
0	0	0.0909091	0	0	0	0	0	0	0	0	0.0033557	0.00646552	0	0	0	0	0	0.0895039	0	0	0	0	0	0	0	0	0	0	0	0	0	0	0	0	0.000375521	0	0.00220649	0	0.000371265	0	15	0	0	0	0	0	0	0	0
0	0	0.0714286	0	0	14	0	0	0	0	0	0	0	0	0	0	0	0	0.0601724	0	0	0	0	0	0	0	0	0	0	0	0	0	0	0	0	0	0	0	0	0	0	0	0	0	0	0	0	0	0	0
0	0	0.5	0	0	2	0.201802	0	0	0	0	0	0	0	0	0	0	0.315208	0.339603	0	0	0	0	0	0	0	0	0	0	0	0	0	0	0	0	0	0	0	0	0	0	0	0	0	0	0	0	0	0	0
0	0	0.0172414	0	0	27	0	0	0	0	0	0	0	0	0	0	0	0.00117815	0.0171009	0	0	0	0	0	0	0	0	0	0	0	0	0	0	0	0	0	0	0	0	0	0	0	0	0	0	0	0	0	0	0
0	0	0.0172414	0	0	16	0.0216383	0	0	0	0	0	0	0	0	0	0	0.00864629	0.0169369	0	0	0	0	0	0	0	0	0	0	0	0	0	0	0	0	0	0	9.43806e-05	0	0.00158604	0	5	0	0	0	0	0	0	0	0
0	0	0.00168209	0	0	0.00199501	0	0	0	0	0	0	0	0	0	0	0	0	0.00202593	0	0	0	0	0	0	0	0	0	0	0	0	0	0	0	0	3.82178e-05	0	0.000749553	0	0	0	0	0	0	0	0	0	0	0	0
0.185185	0	0.00471698	0	10	44	0.0782912	0	0	0	0	0.00299273	0	0	0	0.00906806	0	0.0710449	0.00423789	0	0	0	0	0	0	0	0	0	0	0	0	0	0	0	0	0.00073161	0	0.00127617	163	0.00129367	0	278	31	0	0	0	0	0	0	0
0	0	0	0	0	0	0	0	0	0	0	0	0	0	0	0	0	0	0.000140725	0	0	0	0	0	0	0	0	0	0	0	0	0	0	0	0	0	0	0	0	0	0	0	0	0	0	0	0	0	0	0
0.037037	0	0	0	0	0	0.0401786	0	0	0	0	0.00144092	0.00558659	0	0.125	0	0	0.0376618	0	0	0	0	0	0	0	0	0	0	0	0	0	0	0	0	0	0	0	0.0018797	74	0	0	2	24	0	0	0	8	0	0	0
0	0	0	0	0	0	0.00138648	0	0	0	0	0.000297619	0	0	0	6.80723e-05	0	0.00244227	2.91268e-05	0	0	0	0	0	0	0	0	0	0	0	0	0	0	0	0	9.03221e-05	0	0.000141294	8	0	0	0	0	0	0	0	0	0	0	0
0	0	0	0	0	0	0	0	0	0	0	0.000542397	0	0	0	0	0	0	0	0	0	0	0	0	0	0	0	0	0	0	0	0	0	0	0	0.000218664	0	0	0	0	0	0	0	0	0	0	0	0	0	0
0	0	0.00251889	0	0	0	0.00147984	0	0	0	0	0.00145033	0	0.00381679	0	0.00137302	0	0.000173483	0.00235745	0	0	0	0	0	0	0	0	0	0	0	0	0	0	0	0	0.000280085	0	0.00023888	0	0	0	0	0	0	0	0	0	17	0	89
0	0	0.0164835	0	0	15	0	0	0	0	0	0	0	0	0	0	0	0	0.0159531	0	0	0	0	0	0	0	0	0	0	0	0	0	0	0	0	0	0	0	0	0	0	0	0	0	0	0	0	0	0	0
0	0	0.0714286	0	0	62	0	0	0	0	0	0	0	0	0	0	0	0	0.0558173	0	0	0	0	0	0	0	0	0	0	0	0	0	0	0	0	0	0	0	0	0	0	0	0	0	0	0	0	0	0	0
0	0	0.00221976	0	0	0.00226388	0.022019	0	0	0	0	0.00185313	0.00178476	0	0	0	0	0.0240442	0.00187731	0	0	0	0	0	0	0	0	0	0	0	0	0	0	0	0	0.000754968	0	0.00049796	0.00258002	0.0013203	0	0.000534748	0.0040304	0	0	0	0	0.00051369	0	0.000206986
0	0	0.0142857	0	0	54	0.000855798	0	0	0	0	0	0	0	0	0	0	0.00216998	0.0148122	0	0	0	0	0	0	0	0	0	0	0	0	0	0	0	0	0	0	0	0	0	0	0	0	0	0	0	0	0	0	0
0	0	0.00444444	0	0	111	0	0	0	0	0	0	0	0	0	0	0	0	0.00443353	0	0	0	0	0	0	0	0	0	0	0	0	0	0	0	0	0	0	0	0	0	0	0	0	0	0	0	0	0	0	0
0	0	0.0588235	0	0	0	0.0123392	0	0	0	0	0	0.00240819	0	0	0.00317793	0	0.0244559	0.0553912	0	0	0	0	0	0	0	0	0	0	0	0	0	0	0	0	0	0	0	0	0.00162524	0	40	0	0	0	0	0	0	0	0
0	0	0.00477555	0	0	26	0.000133631	0	0	0	0	0	0	0	0	0	0	1.86283e-05	0.00468281	0	0	0	0	0	0	0	0	0	0	0	0	0	0	0	0	0	0	0	0	0	0	0	0	0	0	0	0	0	0	0
0	0	0	0	0	0	0	0	0	0	0	0	0	0	0	0	0	0	0	0	0	0	0	0	0	0	0	0	0	0	0	0	0	0	0	0	0	0	0	0	0	0	0	0	0	0	0	0	0	0
0	0	0	0	0	0	0	0	0	0	0	0	0	0	0	0	0	0	0.000140725	0	0	0	0	0	0	0	0	0	0	0	0	0	0	0	0	0	0	0	0	0	0	0	0	0	0	0	0	0	0	0
0	0	0.0142857	0	0	61	0.000855798	0	0	0	0	0	0	0	0	0	0	0.00216998	0.0148122	0	0	0	0	0	0	0	0	0	0	0	0	0	0	0	0	0	0	0	0	0	0	0	0	0	0	0	0	0	0	0
0	0	0.00492611	0	0	30	0	0	0	0	0	0	0	0	0	0	0	0	0.00489134	0	0	0	0	0	0	0	0	0	0	0	0	0	0	0	0	0	0	0	0	0	0	0	0	1	0	1	0	0	0	0
0	0	0	0	0	0	0	0.0102389	0.0110246	0	0	0	0	0	0	0	0	0.241335	0.00265957	0	0.00578947	0.00183348	0.0369604	0	0	0	0	0	0	0	0	0	0.00582435	0.00189171	0.0294453	0.000691085	0	0	0	0.00134589	0	0	0	0.04	0	0	0	0	0	0
0	0	0.00255754	0	0	6	0	0	0	0	0	0	0	0	0	0	0	0	0.00254943	0	0	0	0	0	0	0	0	0	0	0	0	0	0	0	0	0	0	0	0	0	0	0	0	0	0	0	0	0	0	0
0	0	0.0714286	0	0	468	0	0	0	0	0	0.000372162	0	0	0	0	0	4.40374e-06	0.0558459	0	0	0	0	0	0	0	0	0	0	0	0	0	0	0	0	0.000315645	0	0.000382628	191	0	0	0	0	0	0	0	0	0	0	0
0	0	0.0714286	0	0	45	0	0	0	0	0	0.000372162	0	0	0	0	0	4.40374e-06	0.0558459	0	0	0	0	0	0	0	0	0	0	0	0	0	0	0	0	0.000315645	0	0.000382628	9	0	0	0	0	0	0	0	0	0	0	0
0	0	0.00454545	0	0	43	0	0	0	0	0	0	0	0	0	0	0	0	0.00453817	0	0	0	0	0	0	0	0	0	0	0	0	0	0	0	0	0	0	0	0	0	0	0	0	0	0	0	0	0	0	0
0	0	0.00465116	0	0	50	0	0	0	0	0	0	0	0	0	0	0	0.000166974	0.00464586	0	0	0	0	0	0	0	0	0	0	0	0	0	0	0	0	0	0	0	0	0	0	0	0	0	0	0	0	0	0	0
0	0	0.0175439	0	0	2	0.000197006	0	0	0	0	0	0	0	0	0	0	3.26843e-05	0.0171752	0	0	0	0	0	0	0	0	0	0	0	0	0	0	0	0	0	0	0	0	0	0	0	0	0	0	0	0	0	0	0
0	0	0.0714286	0	0	477	0	0	0	0	0	0	0	0	0	0	0	0	0.0558173	0	0	0	0	0	0	0	0	0	0	0	0	0	0	0	0	0	0	0	0	0	0	0	0	0	0	0	0	0	0	0
0	0	0.00226697	0	0	48	0.00246342	0	0	0	0	7.42611e-05	0	0	0	0	0	0.000935409	0.00215083	0	0	0	0	0	0	0	0	0	0	0	0	0	0	0	0	9.60692e-05	0	0.000675934	0	0	0	0	0	0	0	0	0	0	0	0
0	0	0.00473934	0	0	9	0	0	0	0	0	0	0	0	0	0	0	0	0.00467557	0	0	0	0	0	0	0	0	0	0	0	0	0	0	0	0	0	0	0	0	0	0	0	0	0	0	0	0	0	0	0
0	0	0	0	0	0	0	0	0	0	0	0	0	0	0	0	0	0	2.37478e-06	0	0	0	0	0	0	0	0	0	0	0	0	0	0	0	0	0.000121167	0	0.000110192	0	0	0	0	0	0	0	0	0	0	0	0
0	0	0	0	0	0	0.000311818	0	0	0	0	0	0	0	0	0	0	0	9.66437e-06	0	0	0	0	0	0	0	0	0	0	0	0	0	0	0	0	0	0	0	0	0	0	0	0	0	0	0	0	0	0	0
0	0	0.00489596	0	0	73	0	0	0	0	0	0	0	0	0	0	0	0	0.00476641	0	0	0	0	0	0	0	0	0	0	0	0	0	0	0	0	0	0	0	0	0	0	0	0	0	0	0	0	0	0	0
0	0	0.00632911	0	0	0	0.00359712	0	0	0	0	0	0	0	0	0	0	0.0065014	0.00285736	0	0	0	0	0	0	0	0	0	0	0	0	0	0	0	0	8.95235e-05	0	0.00130221	0	0	0	0	0	0	0	0	0	0	0	0
0	0	0.0118577	0	0	105	0	0	0	0	0	0.000289519	0	0	0	0	0	4.09367e-06	0.0519011	0	0	0	0	0	0	0	0	0	0	0	0	0	0	0	0	0.000315645	0	0.000359068	43	0	0	0	0	0	0	0	0	0	0	0
0	0	0.00671141	0	0	110	0	0	0	0	0	0	0	0	0	0	0	0	0.00607227	0	0	0	0	0	0	0	0	0	0	0	0	0	0	0	0	0	0	0	0	0	0	0	0	0	0	0	0	0	0	10
0.0229885	0	0.0163934	0	0	0.00250229	0.0503331	0	0	0	0	0.0060896	0.018711	0	0	1.13466e-05	0	0.0449347	0.0111529	0	0	0	0	0	0	0	0	0	0	0	0	0	0	0	0	0.000630521	0	0.00548749	0.00373056	0.00665188	0	0.00755602	0.00586517	0	0	0	0	0	0	0
0	0	0.0142857	0	0	107	0.000855798	0	0	0	0	0	0	0	0	0	0	0.00216998	0.0148122	0	0	0	0	0	0	0	0	0	0	0	0	0	0	0	0	0	0	0	0	0	0	0	0	0	0	0	0	0	0	0
0.0526316	0	0.0454545	0	0	18	0.00855263	0	0	0	0	0	0	0	0	0	0	0.0115182	0.0443034	0	0	0	0	0	0	0	0	0	0	0	0	0	0	0	0	0	0	0	0	0	0	0	0	0	0	0	0	0	0	0
0	0	0.00465839	0	0	39	0.000297575	0	0	0	0	0	0	0	0	0	0	0.000246853	0.00464789	0	0	0	0	0	0	0	0	0	0	0	0	0	0	0	0	0	0	0	0	0	0	0	0	0	0	0	0	0	0	0
0.137255	0.021978	0.142857	0	100	49	0.0228311	0	0	0	0	0.00357079	0	0	0	0.0175379	0	0.0818257	0.0979303	0	0	0	0	0	0	0	0	0	0	0	0	0	0	0	0	0.00145403	0	0.00300708	953	0	0	0	0	0	0	0	0	0	0	0
0	0	0.0909091	0	0	6	0	0	0	0	0	0	0	0	0	0	0	0	0.0843614	0	0	0	0	0	0	0	0	0	0	0	0	0	0	0	0	0	0	0	0	0	0	0	0	0	0	0	0	0	0	0
0	0	0.00490196	0	0	9	0	0	0	0	0	0	0	0	0	0	0	0	0.00472611	0	0	0	0	0	0	0	0	0	0	0	0	0	0	0	0	0	0	0	0	7.21552e-05	0	0	0	0	0	0	0	0	0	0
0	0	0.000561167	0	0	15	0	0	0	0	0	0	0	0	0	0	0	0	0.00171194	0	0	0	0	0	0	0	0	0	0	0	0	0	0	0	0	0	0	0	0	0	0	0	0	0	0	0	0	0	0	0
0.0559006	0	0	0	0	722	0	0	0	0	0	0	0.00245499	0	0	0.000126839	0	0	5.17371e-06	0	0	0	0	0	0	0	0	0	0	0	0	0	0	0	0	0.000130725	0	0	6368	0.000748502	0	2	632	0	0	0	0	1	0	0
0	0	0	0	0	0	0	0	0	0	0	0	0	0	0	0	0	0	1.4503e-05	0	0	0	0	0	0	0	0	0	0	0	0	0	0	0	0	4.97236e-05	0	0	0	0	0	0	0	0	0	0	0	0.000256475	0	0.00283286
0	0	0.0153846	0	0	12	0	0	0	0	0	0	0	0	0	0	0	0	0.0150031	0	0	0	0	0	0	0	0	0	0	0	0	0	0	0	0	0	0	0	0	0	0	0	0	0	0	0	0	0	0	0
0	0	0.105263	0	0	270	0	0	0	0	0	0	0	0	0	0	0	0	0.101173	0	0	0	0	0	0	0	0	0	0	0	0	0	0	0	0	0	0	0	0	0	0	0	0	0	0	0	0	0	0	0
0	0	0.0454545	0	0	35	0.00170358	0	0	0	0	0.00229621	0	0	0	1.21828e-06	0	0.000667372	0.0399999	0	0	0	0	0	0	0	0	0	0	0	0	0	0	0	0	0.00101504	0	0.00202391	76	0.00145772	0	2	1	0	0	0	0	2	0	2
0	0	0.00492611	0	0	10	0	0	0	0	0	0	0	0	0	0	0	0	0.00472723	0	0	0	0	0	0	0	0	0	0	0	0	0	0	0	0	0	0	0	0	0	0	0	0	0	0	1	0	0	0	0
0	0	0	0	0	0	0.0133708	0	0	0	0	0.000225107	0	0	0	0	0	0.0203194	1.09929e-07	0	0	0	0	0	0	0	0	0	0	0	0	0	0	0	0	0.000287184	0	0.000185253	23	0	0	0	0	0	0	0	0	0	0	0
0	0	0	0	0	0	0	0	0	0	0	0	0	0	0	1.38937e-05	0	0	0	0	0	0	0	0	0	0	0	0	0	0	0	0	0	0	0	9.03221e-05	0	0	0	0	0	0	0	0	0	0	0	0	0	0.000393856
0	0	0.00465116	0	0	21	0	0	0	0	0	0	0	0	0	0	0	0	0.00331016	0	0	0	0	0	0	0	0	0	0	0	0	0	0	0	0	0	0	0	0	0	0	0	0	1	0	1	0	0	0	0
0	0	0.00224719	0	0	0.00224075	8.51861e-05	0	0	0	0	0	0	0	0	9.44729e-07	0	3.12857e-06	0.00221995	0	0	0	0	0	0	0	0	0	0	0	0	0	0	0	0	7.67737e-05	0	0.000759004	0.000112137	0	0	0	0	0	0	0	0	0	0	0
0	0	0.0175439	0	0	80	0.000154799	0	0	0	0	0	0	0	0	0	0	3.2994e-05	0.0171194	0	0	0	0	0	0	0	0	0	0	0	0	0	0	0	0	0	0	0	0	0	0	0	0	0	0	0	0	0	0	0
0	0	0.0169492	0	0	9	0	0	0	0	0	0	0	0	0	0	0	0	0.0088906	0	0	0	0	0	0	0	0	0	0	0	0	0	0	0	0	0	0	0	0	0	0	0	0	0	0	0	0	0	0	0
0	0	0	0	0	0	0.000311818	0	0	0	0	0	0	0	0	0	0	0	0	0	0	0	0	0	0	0	0	0	0	0	0	0	0	0	0	0	0	0	0	0	0	0	0	0	0	0	0	0	0	0
0	0	0.00469484	0	0	82	0.000213881	0	0	0	0	0	0	0	0	0	0	0.000250928	0.00465681	0	0	0	0	0	0	0	0	0	0	0	0	0	0	0	0	0	0	0	0	0	0	0	0	0	0	0	0	0	0	0
0	0	0.0714286	0	0	37	0	0	0	0	0	0	0	0	0	0	0	0	0.0558173	0	0	0	0	0	0	0	0	0	0	0	0	0	0	0	0	0	0	0	0	0	0	0	0	0	0	0	0	0	0	0
0	0	0.0163934	0	0	12	0.00146046	0	0	0	0	0	0	0	0	0	0	0.000147677	0.0127315	0	0	0	0	0	0	0	0	0	0	0	0	0	0	0	0	0	0	0	0	0	0	0	0	0	0	0	0	0	0	0
0	0	0.0155039	0	0	26	0.000629492	0	0	0	0	0	0	0	0	0	0	0.00152323	0.0155499	0	0	0	0	0	0	0	0	0	0	0	0	0	0	0	0	0	0	0	0	0	0	0	0	0	0	0	0	0	0	0
0	0	1	0	0	27	0	0	0	0	0	0	0	0	0	0	0	0	0.823949	0	0	0	0	0	0	0	0	0	0	0	0	0	0	0	0	0	0	0	0	0	0	0	0	0	0	0	0	0	0	0
0	0	0.00243902	0	0	37	0	0	0	0	0	0	0	0	0	0	0	0	0.00241734	0	0	0	0	0	0	0	0	0	0	0	0	0	0	0	0	0	0	0	0	0	0	0	0	0	0	0	0	0	0	0
0	0	0	0	0	0	0	0	0	0	0	0	0	0	0	0	0	0	2.54065e-05	0	0	0	0	0	0	0	0	0	0	0	0	0	0	0	0	0	0	0	0	0	0	0	0	0	0	0	0	0	0	0
0	0	0.00469484	0	0	49	0.000213881	0	0	0	0	0	0	0	0	0	0	0.000250928	0.00465681	0	0	0	0	0	0	0	0	0	0	0	0	0	0	0	0	0	0	0	0	0	0	0	0	0	0	0	0	0	0	0
0	0	0.00465839	0	0	16	0.000297575	0	0	0	0	0	0	0	0	0	0	0.000246853	0.00464789	0	0	0	0	0	0	0	0	0	0	0	0	0	0	0	0	0	0	0	0	0	0	0	0	0	0	0	0	0	0	0
0.038961	0	0	0	0.00544465	0.015082	0	0	0	0	0	0	0	0	0	2.6963e-05	0	0	4.58152e-06	0.000566894	0	0	0	0	0	0	0	0	0	0	0	4.9935e-05	0	9.09255e-06	0	0.000362974	0	0	0.000959518	0	0	0	0.00413891	0	0	0	0	0	0	0
0	0	0	0	0	0	0	0	0	0	0	0	0	0	0	0	0	0	7.10175e-07	0	0	0	0	0	0	0	0	0	0	0	0	0	0	0	0	0	0	0	0	0	0	0	0	0	0	0	0	0	0	0
0	0	0.00461894	0	0	246	0	0	0	0	0	0	0	0	0	0	0	0	0.00463796	0	0	0	0	0	0	0	0	0	0	0	0	0	0	0	0	0	0	0	0	0	0	0	0	0	0	0	0	0	0	0
0	0	0.111111	0	0	30	0	0	0	0	0	0.00112423	0	0	0	0	0	0	0.10786	0	0	0	0	0	0	0	0	0	0	0	0	0	0	0	0	3.21916e-05	0	0.00111221	29	0	0	0	0	0	0	0	0	0	0	0
0	0	0	0	0	0	0	0	0	0	0	0	0	0	0	0	0	0	4.3584e-06	0	0	0	0	0	0	0	0	0	0	0	0	0	0	0	0	0.000571429	0	0	0	0	0	0	0	0	0	0	0	0	0	0
0	0	0.0454545	0	0	3	0	0	0	0	0	0	0	0	0	0	0	0	0.0391351	0	0	0	0	0	0	0	0	0	0	0	0	0	0	0	0	0	0	0	0	0	0	0	0	0	0	0	0	0	0	0
0	0	0.00236382	0	0	0.00222709	0	0	0	0	0	0.00165037	0	0	0	0	0.00714286	0	0.0022464	0	0	0	0	0	0	0	0	0	0	0	0	0	0	0	0	0.000311892	0	0.00129049	0.0010562	0	0	0	0	0	0	0	0	0	0	0
0	0	0.0625	0	0	5	0	0	0	0	0	0	0	0	0	0	0	0	0.0606119	0	0	0	0	0	0	0	0	0	0	0	0	0	0	0	0	0	0	0	0	0	0	0	0	0	0	0	0	0	0	0
0	0	0.00492611	0	0	6	0	0	0	0	0	0	0	0	0	0	0	0	0.00472723	0	0	0	0	0	0	0	0	0	0	0	0	0	0	0	0	0	0	0	0	0	0	0	0	0	0	1	0	0	0	0
0	0	0.0046729	0	0	44	0.00649351	0	0	0	0	0	0	0	0	0	0	0.00137785	0.00460591	0	0	0	0	0	0	0	0	0	0	0	0	0	0	0	0	0	0	0	0	0	0	0	0	0	0	0	0	0	0	0
0	0	0.00454133	0	0	21	0	0	0	0	0	0	0	0	0	0	0	0	0.0045277	0	0	0	0	0	0	0	0	0	0	0	0	0	0	0	0	0	0	0	0	0	0	0	0	0	0	0	0	0	0	0
0	0	0.00448431	0	0	3	0	0	0	0	0	0	0	0	0	0	0	0	0.00445265	0	0	0	0	0	0	0	0	0	0	0	0	0	0	0	0	0	0	0	0	0	0	0	0	0	0	0	0	0	0	0
0.024	0	0	0	0.00268456	0.00425952	0.00236239	0	0	0	0	0	0	0	0	4.6435e-05	0	0.00125075	0.000384719	0	0	0	0	0	0	0	0	0	0	0	0	0	0	0	0	0	0	9.92345e-05	0.00116542	0	0	0	0.00170406	0	0	0	0	0	0	0
0	0	0.0142857	0	0	90	0.000855798	0	0	0	0	0	0	0	0	0	0	0.00216998	0.0148122	0	0	0	0	0	0	0	0	0	0	0	0	0	0	0	0	0	0	0	0	0	0	0	0	0	0	0	0	0	0	0
0	0	0.00763359	0	0	17	0	0	0	0	0	0	0	0	0	0	0	4.55581e-06	0.0374479	0	0	0	0	0	0	0	0	0	0	0	0	0	0	0	0	0.000256424	0	0.000349509	61	0	0	0	0	0	0	0	0	0	0	0
0	0	0.00619195	0	0	47	0	0	0	0	0	0	0	0	0	0	0	0	0.00604289	0	0	0	0	0	0	0	0	0	0	0	0	0	0	0	0	0	0	0	0	0	0	0	0	0	0	0	0	0	0	12
0	0	0.0022553	0	0	3	0	0	0	0	0	0	0	0	0	0.000378709	0	0	0.00224211	0	0	0	0	0	0	0	0	0	0	0	0	0	0	0	0	0	0	0	0	0	0	0	0	0	0	0	0	0	0	0
0	0	0.0909091	0	0	0	7.86225e-05	0	0	0	0	0	0	0	0	0	0	0	0.0866505	0	0	0	0	0	0	0	0	0	0	0	0	0	0	0	0	0	0	0	0	0	0	0	0	0	0	0	0	0	0	0
0	0	0.00505051	0	0	25	0.00297177	0	0	0	0	0	0	0	0	0	0	0.00307194	0.00491786	0	0	0	0	0	0	0	0	0	0	0	0	0	0	0	0	0	0	0	0	0	0	0	0	0	0	0	0	0	0	0
0	0	0	0	0	0	4.07797e-05	0	0	0	0	0	0	0	0	0	0	7.23337e-05	0.000117785	0	0	0	0	0	0	0	0	0	0	0	0	0	0	0	0	0	0	0	0	0	0	0	0	0	0	0	0	3	0	6
0	0	0.00237248	0	0	76	0.0167279	0	0	0	0	0.00093791	0.00283079	0	0	0	0	0.0117508	0.00191423	0	0	0	0	0	0	0	0	0	0	0	0	0	0	0	0	0.000372905	0	0.00129617	60	0.0017988	0	3471	285	0	0	0	0	7	0	10
0	0	0.00232872	0	0	130	0	0	0	0	0	0	0	0	0	0	0	0	0.00197942	0	0	0	0	0	0	0	0	0	0	0	0	0	0	0	0	0	0	0	0	0	0	0	0	0	0	0	0	0	0	0
0	0	0.00473934	0	0	0	0	0	0	0	0	0	0	0	0	0	0	0	0.00467557	0	0	0	0	0	0	0	0	0	0	0	0	0	0	0	0	0	0	0	0	0	0	0	0	0	0	0	0	0	0	0
0	0	0.0714286	0	0	64	0	0	0	0	0	0	0	0	0	0	0	0	0.0558173	0	0	0	0	0	0	0	0	0	0	0	0	0	0	0	0	0	0	0	0	0	0	0	1	0	0	0	0	0	0	0
0	0.00497512	0.0601093	0	5	67	0	0	0	0	0	0	0	0	0	0.00460813	0	0	0.0658134	0	0	0	0	0	0	0	0	0	0	0	0	0	0	0	0	0	0	0	0	0	0	0	0	0	0	0	0	1	0	0
0	0	0.0175439	0	0	53	0.000154775	0	0	0	0	0	0	0	0	0	0	2.60378e-05	0.0172289	0	0	0	0	0	0	0	0	0	0	0	0	0	0	0	0	0	0	0	0	0	0	0	0	0	0	0	0	0	0	0
0	0	0.0526316	0	0	16	0	0	0	0	0	0	0	0	0	0	0	0	0.0490315	0	0	0	0	0	0	0	0	0	0	0	0	0	0	0	0	0	0	0	0	0	0	1	0	0	0	0	0	0	0	0
0	0	0.00458716	0	0	45	0.00157729	0	0	0	0	0	0	0	0	0.000497809	0	0.00167447	0.00461402	0	0	0	0	0	0	0	0	0	0	0	0	0	0	0	0	0	0	0	0	0	0	33	0	0	0	0	0	0	0	27
0	0	0.00445765	0	0	30	0	0	0	0	0	0	0	0	0	0	0	0	0.00443739	0	0	0	0	0	0	0	0	0	0	0	0	0	0	0	0	0	0	0	0	0	0	0	0	0	0	0	0	0	0	0
0	0	0.00218818	0	0	69	0.00100301	0	0	0	0	0	0	0	0	0	0	0.00120862	0.00225047	0	0	0	0	0	0	0	0	0	0	0	0	0	0	0	0	0	0	0	0	0	0	0	0	0	0	0	0	0	0	0
0	0	0	0	0	0	0	0	0	0	0	0	0	0	0	0	0	0	0	2.16862e-05	0	0	0	0	0	0	0	0	0	0	0	0	0	0	0	0	0	0	0.000271862	0	0	0	0	0	0	0	0	0	0	0
0	0	0.00454545	0	0	22	0	0	0	0	0	0	0	0	0	0	0	0	0.00453817	0	0	0	0	0	0	0	0	0	0	0	0	0	0	0	0	0	0	0	0	0	0	0	0	0	0	0	0	0	0	0
0	0	0.00448431	0	0	0	0	0	0	0	0	0	0	0	0	0	0	0	0.00445265	0	0	0	0	0	0	0	0	0	0	0	0	0	0	0	0	0	0	0	0	0	0	0	0	0	0	0	0	0	0	0
0	0	0	0	0	0	0.00160772	0.0145985	0.00871731	0.00709779	0	0	0	0	0	2.33021e-05	0	0.0019639	0.000410457	0.000603097	0	0.00144707	0.00416493	0	0	0	0	0.000339087	0	0.00139856	0.00102513	0.00092795	0	0.00159126	0	0	0	3.79343e-05	0	0	0	0.000250145	0	0	0	0	0	0	0	0
0	0	0.0714286	0	0	44	0	0	0	0	0	0.00459559	0	0	0	0	0	2.49906e-05	0.0532621	0	0	0	0	0	0	0	0	0	0	0	0	0	0	0	0	0.000454385	0	0.00334655	112	0	0	0	0	0	0	0	0	0	0	0
0	0	0	0	0	0	0.000461467	0.00182482	0.00186468	0	0	0.00019084	0.000827815	0	0	0	0.00255102	0.00207807	0.000363311	0	0.00070906	0.000360578	9.92601e-05	0	0	0	0	0	0	0	0	0	0.000641026	0.000395529	0	6.10383e-05	0	1.38009e-05	0	0.000582921	0	0.000748314	0	0	0	0	0	0	0	0
0	0	0	0	0	0	4.91328e-05	0	0	0	0	0.000363636	0	0	0	0	0	1.45951e-05	0.000123916	0	0	0.000373736	0	0	0	0.000163671	0	0	0	0.000337137	0	0	0	0.000744955	0	0.000352365	0.000512445	0.000348161	0.000824402	0	0	0	0	0	0	0	0	0	0	0
0	0	0.0021097	0	0	47	0.000925512	0	0	0	0	0.000167084	0	0	0	2.66701e-05	0	0.000820504	0.00215452	0	0	0	0	0	0	0	0	0	0	0	0	0	0	0	0	0.000273528	0	0.00145849	44	0	0	0	0	0	0	0	0	0	0	8
0	0	0.00472813	0	0	0	0.000150419	0	0	0	0	0	0	0	0	0	0	1.53573e-05	0.00464811	0	0	0	0	0	0	0	0	0	0	0	0	0	0	0	0	0	0	0	0	0	0	0	0	0	0	0	0	0	0	0
0	0	0.00469484	0	0	266	0	0	0	0	0	0	0	0	0	0	0	0	0.00465716	0	0	0	0	0	0	0	0	0	0	0	0	0	0	0	0	0	0	0	0	0	0	0	0	0	0	0	0	0	0	0
0	0	0.0172414	0	0	12	0	0	0	0	0	0	0	0	0	0	0	0.00105613	0.0171017	0	0	0	0	0	0	0	0	0	0	0	0	0	0	0	0	0	0	0	0	0	0	0	0	0	0	0	0	0	0	0
0	0	0.00520833	0	0	14	0.000333695	0	0	0	0	0	0	0	0	0	0	0.00123383	0.00825838	0	0	0	0	0	0	0	0	0	0	0	0	0	0	0	0	0	0	0	0	0	0	0	0	0	0	0	0	0	0	0
0	0	0.0022779	0	0	18	0	0	0	0	0	0.00212766	0	0	0	0	0	0	0.00221527	0	0	0	0	0	0	0	0	0	0	0	0	0	0	0	0	0.000584796	0	2.70023e-05	18	0	0	2	0	0	0	0	0	0	0	0
0	0	0.0175439	0	0	34	0	0	0	0	0	0	0	0	0	0	0	0	0.0174396	0	0	0	0	0	0	0	0	0	0	0	0	0	0	0	0	0	0	0	0	0	0	0	0	0	0	0	0	0	0	0
0	0	0.0714286	0	0	14	0	0	0	0	0	0	0	0	0	0	0	0	0.0558173	0	0	0	0	0	0	0	0	0	0	0	0	0	0	0	0	0	0	0	0	0	0	0	0	0	0	0	0	0	0	0
0	0	0.105263	0	0	38	0	0	0	0	0	0	0	0	0	0	0	0	0.101592	0	0	0	0	0	0	0	0	0	0	0	0	0	0	0	0	0	0	0	0	0	0	0	0	0	0	0	0	0	0	0
0	0	0.00448431	0	0	10	0	0	0	0	0	0	0	0	0	0	0	0	0.00445265	0	0	0	0	0	0	0	0	0	0	0	0	0	0	0	0	0	0	0	4	0	0	0	0	0	0	0	0	0	0	0
0	0	0.00465839	0	0	131	0	0	0	0	0	0	0	0	0	0	0	0	0.0046484	0	0	0	0	0	0	0	0	0	0	0	0	0	0	0	0	0	0	0	0	0	0	0	0	0	0	0	0	0	0	0
0	0	0.00534759	0	0	16	0	0	0	0	0	0	0.00290698	0	0	0	0	0	0.00529844	0	0	0	0	0	0	0	0	0	0	0	0	0	0	0	0	0.000548847	0	7.99404e-05	0	0.00226244	0	92	16	0	0	0	0	0	0	0
0	0	0.0625	0	0	35	0	0	0	0	0	0	0	0	0	0	0	0	0.0607829	0	0	0	0	0	0	0	0	0	0	0	0	0	0	0	0	0	0	0	0	0	0	0	0	0	0	0	0	0	0	0
0	0	0.00492611	0	0	53	0	0	0	0	0	0	0	0	0	0	0	0	0.00472723	0	0	0	0	0	0	0	0	0	0	0	0	0	0	0	0	0	0	0	0	0	0	0	0	0	0	1	0	0	0	0
0.0451977	0	0	0	0	0.0011485	0.00102459	0.00970874	0	0	0.0153061	0	0	0	0	0	0	0.00140632	2.65585e-05	0	0	0	0	0	0	0.00118553	0.0277266	0	0	0	0	0	0	0.00218659	0.0462759	0	0.0011713	0.000110151	0.000846925	0	0.00392773	3.60957e-05	0.000856753	0	0	0	0	0	0	0
0	0	0.0291262	0	0	6	0	0	0	0	0	0	0	0	0	0	0	0	0.0371843	0	0	0	0	0	0	0	0	0	0	0	0	0	0	0	0	0	0	0	0	0	0	0	0	0	0	0	0	0	0	0
0	0	0.0454545	0	0	3	0	0	0	0	0	0	0	0	0	0	0	0	0.0388264	0	0	0	0	0	0	0	0	0	0	0	0	0	0	0	0	0	0	0	0	0	0	0	0	0	0	0	0	0	0	0
0	0	0.105263	0	0	58	0	0	0	0	0	0	0	0	0	0	0	0	0.101592	0	0	0	0	0	0	0	0	0	0	0	0	0	0	0	0	0	0	0	0	0	0	0	0	0	0	0	0	0	0	0
0	0	0	0	0	0	0.00628781	0.00809717	0.00381814	0	0	0.000766284	0	0	0	0	0	0.0138708	6.99957e-07	0	0	0	0.0187546	0	0	0	0	0	0	0	0	0	0	0	0.00391474	0.000312468	0	0.000181474	0.000453823	0	0	0	0	0	0	0	0	0	0	0
0	0	0	0	0	4	0.00271845	0	0	0	0	0	0	0	0	0	0	0.000643472	0.0120474	0	0	0	0	0	0	0	0	0	0	0	0	0	0	0	0	0	0	0	28	0	0	0	0	0	0	0	0	0	0	0
0	0	0.105263	0	0	100	0	0	0	0	0	0	0	0	0	0	0	0	0.101173	0	0	0	0	0	0	0	0	0	0	0	0	0	0	0	0	0	0	0	0	0	0	0	0	0	0	0	0	0	0	0
0	0	0.0142857	0	0	6	0.000855798	0	0	0	0	0	0	0	0	0	0	0.00216998	0.0148122	0	0	0	0	0	0	0	0	0	0	0	0	0	0	0	0	0	0	0	0	0	0	0	0	0	0	0	0	0	0	0
0	0	0.00995025	0	0	13	0	0	0	0	0	0	0	0	0	0	0	0	0.0384834	0	0	0	0	0	0	0	0	0	0	0	0	0	0	0	0	0	0	4.43566e-06	0	0	0	0	0	0	0	0	0	0	0	0
0	0	0.00643777	0	0	9	0.000745434	0	0	0	0	0	0	0	0	0	0	0.00301532	0.0060499	0	0	0	0	0	0	0	0	0	0	0	0	0	0	0	0	0	0	0	0	0	0	236	0	0	0	0	0	0	0	70
0	0	0.00236247	0	0	0	0.000239607	0	0	0	0	0	0	0	0	1.60617e-05	0	0.000106652	0.00232027	0	0	0	0	0	0	0	0	0	0	0	0	0	0	0	0	3.06331e-05	0	0.000673183	0	0	0	0	0	0	0	0	0	0	0	0
0	0	0	0	0	0	0	0	0	0	0	0	0	0	0	0	0	0	0	0	0	0	0	0	0	0	0	0	0	0	0	0	0	0	0	0	0	0	0	0	0	0	0	0	0	0	0	0	0	0
0	0	0	0	0	0	0.17052	0	0	0	0	0	0.00343053	0	0	0.00951308	0	0.175431	0.0127595	0	0	0	0	0	0	0	0	0	0	0	0	0	0	0	0	0	0	0	0	0	0	0	10	0	0	0	0	0	0	0
0	0	0.00444444	0	0	36	0	0	0	0	0	0	0	0	0	0	0	0	0.00444006	0	0	0	0	0	0	0	0	0	0	0	0	0	0	0	0	0	0	0	0	0	0	0	0	0	0	0	0	0	0	0
0	0	0.015625	0	0	154	0.000918649	0	0	0	0	0	0	0	0	0	0	0.00213707	0.0148363	0	0	0	0	0	0	0	0	0	0	0	0	0	0	0	0	0	0	0	0	0	0	0	0	0	0	0	0	0	0	0
0	0	0.0175439	0	0	62	7.34862e-05	0	0	0	0	0	0	0	0	0	0	0	0.017236	0	0	0	0	0	0	0	0	0	0	0	0	0	0	0	0	0	0	0	0	0	0	0	0	0	0	0	0	0	0	0
0	0	0	0	0	0	0	0	0	0	0	0	0	0	0	0	0	2.03416e-06	0.000643646	0	0	0	0	0	0	0	0	0	0	0	0	0	0	0	0	0	0	0	0	0	0	0	0	0	0	0	0	0	0	0
0	0	0.0442478	0	0	17	3.43761e-05	0	0	0	0	0	0	0	0	0	0	0	0.0381754	0	0	0	0	0	0	0	0	0	0	0	0	0	0	0	0	0	0	0	0	0	0	0	0	0	0	0	0	0	0	0
0	0	0.0165289	0	0	42	0	0	0	0	0	0	0	0	0	0	0	0	0.0128449	0	0	0	0	0	0	0	0	0	0	0	0	0	0	0	0	0	0	7.64967e-05	0	0	0	0	0	0	0	0	0	0	0	0
0	0	0.0166667	0	0	0	0	0	0	0	0	0	0	0	0	0	0	0	0.0160651	0	0	0	0	0	0	0	0	0	0	0	0	0	0	0	0	0	0	0	0	0	0	0	0	0	0	0	0	0	0	0
0	0	0	0	0	0	0	0	0	0	0	0	0	0	0	1.8266e-05	0	0	0	0	0	0	0	0	0	0	0	0	0	0	0	0	0	0	0	3.38375e-05	0	5.44458e-05	0	0	0	0	0	0	0	0	0	0	0	0
0	0	0.00273224	0	0	286	0.00519972	0	0	0	0	0.00118765	0.00197109	0	0	1.96866e-05	0	0.000851175	0.00263031	0	0	0	0	0	0	0	0	0	0	0	0	0	0	0	0	0.000283995	0	0.000168166	57	0.00103708	0	341	220	0	0	8	1	0	0	32
0	0	0.0142857	0	0	43	0.000855798	0	0	0	0	0	0	0	0	0	0	0.00216998	0.0148122	0	0	0	0	0	0	0	0	0	0	0	0	0	0	0	0	0	0	0	0	0	0	0	0	0	0	0	0	0	0	0
0	0	0	0	0	0	0.000228519	0	0	0	0	0	0	0	0	0	0	7.18811e-06	0.000238872	0	0	0	0	0	0	0.00138831	0	0	0	0.00365611	0	0	0	0.00288927	2.58165e-05	0	0	0	0	0	0	0	0	0	0	0	0	0	0	0
0	0	0.00505051	0	0	35	0.00120409	0	0	0	0	0	0	0	0	0	0	0.00259741	0.00470738	0	0	0	0	0	0	0	0	0	0	0	0	0	0	0	0	0	0	0	0	0	0	0	0	0	0	0	0	0	0	0
0	0	0.00619195	0	0	15	0.0237298	0	0	0	0	0	0	0	0	0	0	0.0210866	0.00595662	0	0	0	0	0	0	0	0	0	0	0	0	0	0	0	0	0	0	0	0	0	0	320	0	0	0	0	0	0	0	109
0	0	0.00446429	0	0	82	0	0	0	0	0	0.000661376	0	0	0	0	0	5.39665e-06	0.0255717	0	0	0	0	0	0	0	0	0	0	0	0	0	0	0	0	9.38081e-05	0	0.000351104	101	0	0	0	0	0	0	0	0	0	0	0
0	0	0.0714286	0	0	18	0	0	0	0	0	0	0	0	0	0	0	0	0.0532621	0	0	0	0	0	0	0	0	0	0	0	0	0	0	0	0	0	0	0	0	0	0	0	0	0	0	0	0	0	0	0
0	0	0.05	0	0	17	0.000229463	0	0	0	0	0.00278087	0	0	0	0	0	0.000277992	0.0435681	0	0	0	0	0	0	0	0	0	0	0	0	0	0	0	0	0.0002925	0	0.00196859	41	0	0	0	0	0	0	0	0	0	0	0
0	0	0.00273224	0	0	286	0	0	0	0	0	0	0	0	0	2.96843e-05	0	0	0.0026333	0	0	0	0	0	0	0	0	0	0	0	0	0	0	0	0	0	0	0.000653193	74	0.000324086	0	131	264	0	0	0	0	0	0	9
0	0	0.00458716	0	0	1	0	0	0	0	0	0	0	0	0	0.000497809	0	0	0.00461685	0	0	0	0	0	0	0	0	0	0	0	0	0	0	0	0	0	0	0	0	0	0	0	0	0	0	0	0	0	0	44
0.11236	0.021978	0.142857	0	87	42	0.0228311	0	0	0	0	0.00357079	0	0	0	0.0175379	0	0.0819273	0.0979303	0	0	0	0	0	0	0	0	0	0	0	0	0	0	0	0	0.00145403	0	0.00300708	818	0	0	0	0	0	0	0	0	0	0	0
0	0	0.00453515	0	0	12	0	0	0	0	0	0	0	0	0	0	0	0	0.00436623	0	0	0	0	0	0	0	0	0	0	0	0	0	0	0	0	0	0	0	0	0	0	0	0	0	0	0	0	0	0	0
0	0	0.00492611	0	0	0	0	0	0	0	0	0	0	0	0	0	0	0	0.00489134	0	0	0	0	0	0	0	0	0	0	0	0	0	0	0	0	0	0	0	0	0	0	0	0	1	0	1	0	0	0	0
0	0	0	0	0	0.00258509	0	0	0	0	0	0	0	0	0	0	0	0	0	0	0	0	0	0	0	0	0	0	0	0	0	0	0	0	0	0.000691564	0	0	0.000372401	0	0	0	0.000218388	0	0	0	0	0	0	0
0	0	0.00492611	0	0	24	0	0	0	0	0	0	0	0	0	0	0	0	0.00472723	0	0	0	0	0	0	0	0	0	0	0	0	0	0	0	0	0	0	0	0	0	0	0	0	0	0	1	0	0	0	0
0	0	0.0625	0	0	51	0.00288878	0	0	0	0	0	0	0	0	0	0	0.000518631	0.0604599	0	0	0	0	0	0	0	0	0	0	0	0	0	0	0	0	0	0	0	0	0	0	0	0	0	0	0	0	0	0	2
0	0	0.0625	0	0	5	0.00288878	0	0	0	0	0	0	0	0	0	0	0.000518631	0.0604599	0	0	0	0	0	0	0	0	0	0	0	0	0	0	0	0	0	0	0	0	0	0	0	0	0	0	0	0	0	0	2
0	0	0.5	0	0	46	0.0162791	0	0	0	0	0	0	0	0	0	0	0.0230976	0.477846	0	0	0	0	0	0	0	0	0	0	0	0	0	0	0	0	0	0	0	0	0	0	0	0	0	0	0	0	0	0	0
0	0	0.00662252	0	0	4	0	0	0	0	0	0.0011107	0	0	0	0	0	0	0.00638147	0	0	0	0	0	0	0	0	0	0	0	0	0	0	0	0	0	0	0.00106002	4	0	0	0	0	0	0	0	0	0	0	0
0	0	0	0	0	0	0	0	0	0	0	0.00140485	0	0	0	0	0	0	0.000313117	0	0	0.000496875	0	0	0	0	0	0	0	0	0	0	0	0.000303629	0	0.000404371	0	0.000393838	0.000737463	0	0	0	0	0	0	0	0	0	0	0
0	0	0.00573614	0	0	11	0	0	0	0	0	0	0	0	0	0	0	0	0.00595174	0	0	0	0	0	0	0	0	0	0	0	0	0	0	0	0	0	0	0	0	0	0	0	0	0	0	0	0	0	0	12
0	0.00497512	0.0601093	0	18	203	0	0	0	0	0	0	0	0	0	0.00460813	0	0	0.0658134	0	0	0	0	0	0	0	0	0	0	0	0	0	0	0	0	0	0	0	0	0	0	0	0	0	0	0	0	1	0	0
0.025	0	0	0	0	10	0	0	0	0	0	0	0	0	0	0	0	0.000297354	0	0	0	0	0	0	0	0	0	0	0	0	0	0	0	0	0	0	0	0	20	0	0	0	9	0	0	0	0	0	0	0
0	0	0.105263	0	0	90	0	0	0	0	0	0	0	0	0	0	0	0	0.101592	0	0	0	0	0	0	0	0	0	0	0	0	0	0	0	0	0	0	0	0	0	0	0	0	0	0	0	0	0	0	0
0	0	0.105263	0	0	29	0	0	0	0	0	0	0	0	0	0	0	0	0.101173	0	0	0	0	0	0	0	0	0	0	0	0	0	0	0	0	0	0	0	0	0	0	0	0	0	0	0	0	0	0	0
0	0	0.00440529	0	0	6	0	0	0	0	0	0.00120048	0	0	0	0	0	9.53834e-06	0.0447968	0	0	0	0	0	0	0	0	0	0	0	0	0	0	0	0	0.000341024	0	0.000332108	20	0	0	0	0	0	0	0	0	0	0	0
0	0	0.00445434	0	0	16	0	0	0	0	0	0	0	0	0	0	0	0	0.00443702	0	0	0	0	0	0	0	0	0	0	0	0	0	0	0	0	0	0	0	0	0	0	0	0	0	0	0	0	0	0	0
0	0	0.0555556	0	0	65	0	0	0	0	0	0.000294377	0	0	0	0	0	3.80547e-06	0.048599	0	0	0	0	0	0	0	0	0	0	0	0	0	0	0	0	0.000293123	0	0.000417239	33	0	0	0	0	0	0	0	0	0	0	0
0	0	0.00643777	0	0	28	0.000745434	0	0	0	0	0	0	0	0	0	0	0.00301532	0.0060499	0	0	0	0	0	0	0	0	0	0	0	0	0	0	0	0	0	0	0	0	0	0	236	0	0	0	0	0	0	0	70
0	0	0	0	0	0	0	0	0	0	0	0.00023546	0	0	0	0	0	0	1.02677e-05	0	0	0	0	0	0	0	0	0	0	0	0	0	0	0	0	0	0	0	0	0	0	0	0	0	0	0	0	0	0	0
0	0	0.0625	0	0	11	0.0105137	0	0	0	0	0	0	0	0	0	0	0.0036035	0.0599289	0	0	0	0	0	0	0	0	0	0	0	0	0	0	0	0	0	0	0	0	0	0	0	0	0	0	0	0	0	0	0
0	0	0.0333333	0	0	12	0	0	0	0	0	0	0	0	0	0	0	0	0.0369312	0	0	0	0	0	0	0	0	0	0	0	0	0	0	0	0	0	0	1.37197e-05	0	0	0	0	0	0	0	0	0	0	0	0
0	0	0.00469484	0	0	4	0.000213881	0	0	0	0	0	0	0	0	0	0	0.000250928	0.00465681	0	0	0	0	0	0	0	0	0	0	0	0	0	0	0	0	0	0	0	0	0	0	0	0	0	0	0	0	0	0	0
0	0.0434783	0	0	2	0	0.203927	0	0	0	0	0.00481348	0.00531915	0	0	0.068871	0	0.208052	0	0	0	0	0	0	0	0	0	0	0	0	0	0	0	0	0	0.000743177	0	0.00144563	4	0.0015983	0	8	6	0	0	0	0	6	0	11
0	0	0	0	0	0	0	0	0	0	0	0	0	0	0	0	0	0	0.00248916	0	0	0	0	0	0	0	0	0	0	0	0	0	0	0	0	0	0	0.000117046	0	0	0	0	0	0	0	0	0	0	0	0
0	0	0.0147059	0	0	27	0	0	0	0	0	0	0	0	0	0	0	0	0.0148304	0	0	0	0	0	0	0	0	0	0	0	0	0	0	0	0	0	0	0	0	0	0	0	0	0	0	0	0	0	0	0
0	0	0.00619195	0	0	8	0.0195422	0	0	0	0	0	0	0	0	0	0	0.0148794	0.00597458	0	0	0	0	0	0	0	0	0	0	0	0	0	0	0	0	0	0	0	0	0	0	320	0	0	0	0	0	0	0	50
0	0	0.0163934	0	0	2	0.0503331	0	0	0	0	0.0060896	0.018711	0	0	1.13466e-05	0	0.0449509	0.0111529	0	0	0	0	0	0	0	0	0	0	0	0	0	0	0	0	0.000630521	0	0.00548749	28	0.00665188	0	29	23	0	0	0	0	0	0	0
0	0	0.00446429	0	0	58	0	0	0	0	0	0	0	0	0	0	0	0	0.00444333	0	0	0	0	0	0	0	0	0	0	0	0	0	0	0	0	0	0	0	0	0	0	0	0	0	0	0	0	0	0	0
0	0	0.00619195	0	0	27	0.0195422	0	0	0	0	0	0	0	0	0	0	0.0148794	0.00597458	0	0	0	0	0	0	0	0	0	0	0	0	0	0	0	0	0	0	0	0	0	0	320	0	0	0	0	0	0	0	50
0	0	0.00454545	0	0	95	0	0	0	0	0	0	0	0	0	0	0	0	0.00453817	0	0	0	0	0	0	0	0	0	0	0	0	0	0	0	0	0	0	0	0	0	0	0	0	0	0	0	0	0	0	0
0	0	0.0714286	0	0	22	0	0	0	0	0	0.00955414	0	0	0	0	0	2.12585e-05	0.0601724	0	0	0	0	0	0	0	0	0	0	0	0	0	0	0	0	0.000696621	0	0.0031784	62	0	0	0	0	0	0	0	0	0	0	0
0	0	0	0	0	0	0.000297796	0	0	0	0	0	0	0	0	2.01289e-05	0	3.98725e-05	4.23621e-06	0	0	0	0	0	0	0	0	0	0	0	0	0	0	0	0	9.16003e-05	0	9.09419e-05	0	0	0	0	0	0	0	0	0	0	0	0
0	0	0	0	0	0	0	0	0	0	0	0	0	0	0	2.05127e-06	0	0	4.55417e-06	0	0	0	0	0	0	0	0	0	0	0	0	0	0	0	0	0	0	0	0	0	0	0	0	0	0	0	0	0	0	0
0	0	0.00444444	0	0	3	0	0	0	0	0	0	0	0	0	0	0	0	0.00443353	0	0	0	0	0	0	0	0	0	0	0	0	0	0	0	0	0	0	0	0	0	0	0	0	0	0	0	0	0	0	0
0	0	0	0	0	0	0	0	0	0	0	0	0	0	0	0	0	0	0	0	0	0	0	0	0	0	0	0	0	0	0	0	0	0	0	0	0	4.14582e-05	0	0	0	0	0	0	0	0	0	0	0	0
0	0.021978	0.142857	0	4	2	0.0228311	0	0	0	0	0.00357079	0	0	0	0.0175379	0	0.0823859	0.0979303	0	0	0	0	0	0	0	0	0	0	0	0	0	0	0	0	0.00145403	0	0.00300708	40	0	0	0	0	0	0	0	0	0	0	0
0.153846	0	0.0454545	0	0	0.0170316	0.189106	0	0	0	0	0.00567644	0.00829876	0	0	0	0	0.160396	0.0308381	0	0	0	0	0	0	0	0	0	0	0	0	0	0	0	0	0.00186567	0	0.00341111	0.00185915	0.00238379	0	0.00623229	0.00255517	0	0	0	0	0.00420168	0	0.0017741
0	0	0.0022831	0	0	81	0	0	0	0	0	0.000241721	0	0	0	0	0	0	0.00226545	0	0	0	0	0	0	0	0	0	0	0	0	0	0	0	0	0.00037876	0	0.000717487	61	0	0	0	0	0	0	0	0	0	0	0
0	0	0.0175439	0	0	57	0.000197006	0	0	0	0	0	0	0	0	0	0	3.26843e-05	0.0171752	0	0	0	0	0	0	0	0	0	0	0	0	0	0	0	0	0	0	0	0	0	0	0	0	0	0	0	0	0	0	0
0.0168539	0	0.0244898	0	3	133	0.0684448	0	0	0	0	0.00777874	0.00262295	0	0.0625	0.0418808	0	0.0784666	0.0218746	0	0	0	0	0	0	0	0	0	0	0	0	0	0	0	0	0	0	0.00499548	1347	0	0	92	101	0	0	17	18	0	0	0
0	0	0.0909091	0	0	66	0	0	0	0	0	0.00536443	0	0	0	0	0	0	0.0880939	0	0	0	0	0	0	0	0	0	0	0	0	0	0	0	0	0.000520204	0	0.00465897	424	0	0	0	0	0	0	0	0	0	0	0
0	0	0.00445765	0	0	24	0	0	0	0	0	0	0	0	0	0	0	0	0.00443739	0	0	0	0	0	0	0	0	0	0	0	0	0	0	0	0	0	0	0	0	0	0	0	0	0	0	0	0	0	0	0
0.0769231	0	0.00460405	0	0	92	0.0393048	0	0	0	0	0.00175968	0	0	0	0	0.0449228	0.0403999	0.00445725	0	0	0	0	0	0	0	0	0	0	0	0	0	0	0	0	0.000278532	0	0.00159972	281	0	0	17	3	0	0	0	2	0	0	0
0	0	0.002331	0	0	0	0	0	0	0	0	0.000761615	0	0	0	0	0	3.89044e-05	0.00231818	0	0	0	0	0	0	0	0	0	0	0	0	0	0	0	0	0.000207888	0	0.00037765	0	0	0	0	0	0	0	0	0	0	0	2
0	0	0.0555556	0	0	0.0606061	0	0	0	0	0	0	0	0	0	0	0	0	0.00614262	0	0	0	0	0	0	0	0	0	0	0	0	0	0	0	0	0	0	0	0	0	0	0	0	0	0	0	0	0	0	0
0	0	0	0	0	0	0	0	0	0	0	0	0	0	0	0	0	0	0	0	0	0	0	0	0	0.000634524	0.000367083	0	0	0.000272995	0	0	0	0.0137104	0	0	0	0	0	0	0	0	0	0	0	0	0	0	0	0
0	0	0.0588235	0	0	18	0.0123392	0	0	0	0	0	0.00240819	0	0	0.00317793	0	0.024494	0.0553912	0	0	0	0	0	0	0	0	0	0	0	0	0	0	0	0	0	0	0	0	0.00162524	0	40	72	0	0	0	0	0	0	0
0	0	0.166667	0	0	4	0	0	0	0	0	0	0	0	0	0	0	0	0.114463	0	0	0	0	0	0	0	0	0	0	0	0	0	0	0	0	0	0	0	0	0	0	0	0	0	0	0	0	0	0	0
0	0	0.105263	0	0	2	0	0	0	0	0	0	0	0	0	0	0	0	0.101173	0	0	0	0	0	0	0	0	0	0	0	0	0	0	0	0	0	0	0	0	0	0	0	0	0	0	0	0	0	0	0
0	0	0.00472813	0	0	55	0.000150419	0	0	0	0	0	0	0	0	0	0	1.53629e-05	0.00464811	0	0	0	0	0	0	0	0	0	0	0	0	0	0	0	0	0	0	0	0	0	0	0	0	0	0	0	0	0	0	0
1	0	0	0	0	0	0.00476503	0	0	0	0	0	0	0	0	0	0	0.00241158	0.008783	0	0	0	0	0	0	0	0	0	0	0	0	0	0	0	0	0	0	0	0	0	0	0	0	0	0	0	0	0	0	0
0	0	0.00445765	0	0	173	0	0	0	0	0	0	0	0	0	0	0	0	0.00443739	0	0	0	0	0	0	0	0	0	0	0	0	0	0	0	0	0	0	0	0	0	0	0	0	0	0	0	0	0	0	0
0	0	0.0714286	0	0	1	0	0	0	0	0	0	0	0	0	0	0	0	0.0693112	0	0	0	0	0	0	0	0	0	0	0	0	0	0	0	0	0	0	0	0	0	0	0	0	0	0	0	0	0	0	0
0	0	0.111111	0	0	37	0.000630915	0	0	0	0	0	0	0	0	0	0	0.00909164	0.0961861	0	0	0	0	0	0	0	0	0	0	0	0	0	0	0	0	0	0	0	0	0	0	0	0	0	0	0	0	0	0	0
0	0	0.00465839	0	0	18	0.000297575	0	0	0	0	0	0	0	0	0	0	0.000246853	0.00464789	0	0	0	0	0	0	0	0	0	0	0	0	0	0	0	0	0	0	0	0	0	0	0	0	0	0	0	0	0	0	0
0	0	0.000105491	0	0	0	0.00027924	0	0	0	0	0	0	0	0	0	0	2.58952e-05	0.0021618	0	0	0	0	0	0	0	0	0	0	0	0	0	0	0	0	0	0	0	0	0	0	0	0	0	0	0	0	0	0	0
0.0277778	0	0.0046729	0	0	20	0.00255918	0	0	0	0	0	0	0	0	0	0	0.00237023	0.00336298	0	0	0	0	0	0	0	0	0	0	0	0	0	0	0	0	0	0	0	0	0	0	0	0	0	0	0	0	0	0	0
0	0	0.0714286	0	0	16	0	0	0	0	0	0.000372162	0	0	0	0	0	4.40374e-06	0.0558459	0	0	0	0	0	0	0	0	0	0	0	0	0	0	0	0	0.000315645	0	0.000382628	8	0	0	0	0	0	0	0	0	0	0	0
0	0	0.153846	0	0	126	0	0	0	0	0	0	0	0	0	0	0	7.06639e-06	0.134257	0	0	0	0	0	0	0	0	0	0	0	0	0	0	0	0	0	0	0	0	0	0	0	0	0	0	0	0	0	0	0
0	0	0	0	0	0	0	0	0	0	0	0	0	0	0	0	0	0	2.3138e-06	0	0	0	0	0	0	0	0	0	0	0	0	0	0	0	0	0.000156039	0	0	0	0	0	0	0	0	0	0	0	0.000186915	0	0
0	0	0.00445765	0	0	15	0	0	0	0	0	0	0	0	0	0	0	0	0.00443739	0	0	0	0	0	0	0	0	0	0	0	0	0	0	0	0	0	0	0	0	0	0	0	0	0	0	0	0	0	0	0
0	0	0	0	0	0	0.000476971	0	0	0	0	0.00019802	0.000750751	0	0	1.49218e-06	0	0.000520405	0	0	0	0	0	0	0	0	0	0	0	0	0	0	0	0	0	0.000133403	0	0.000129346	0	0.0011868	0	185	0	0	0	0	0	0	0	0
0	0	0.0714286	0	0	477	0	0	0	0	0	0	0	0	0	0	0	0	0.0558173	0	0	0	0	0	0	0	0	0	0	0	0	0	0	0	0	0	0	0	1	0	0	0	0	0	0	0	0	0	0	0
0	0	0.00473934	0	0	39	0	0	0	0	0	0	0	0	0	0	0	0	0.00467557	0	0	0	0	0	0	0	0	0	0	0	0	0	0	0	0	0	0	0	0	0	0	0	0	0	0	0	0	0	0	0
0	0	0	0	0	1	0.0015528	0	0	0	0	0.000804721	0.00392157	0	0	0.000236168	0	0	0.000574621	0	0	0	0	0	0	0	0	0	0	0	0	0	0	0	0	0.00135592	0	0.000562746	27	0.00576184	0	3	8	0	0	0	1	0	0	0
0	0	0.0714286	0	0	8	0	0	0	0	0	0	0	0	0	0	0	0	0.0532621	0	0	0	0	0	0	0	0	0	0	0	0	0	0	0	0	0	0	0	0	0	0	0	0	0	0	0	0	0	0	0
0	0	0.00492611	0	0	35	0	0	0	0	0	0	0	0	0	0	0	0	0.00489134	0	0	0	0	0	0	0	0	0	0	0	0	0	0	0	0	0	0	0	0	0	0	0	0	1	0	1	0	0	0	0
0	0	1	0	0	15	0.000337724	0	0	0	0	0	0	0	0	0	0	0.000214985	0.45992	0	0	0	0	0	0	0	0	0	0	0	0	0	0	0	0	0	0	0	0	0	0	0	0	0	0	0	0	0	0	0
0	0	0.00445765	0	0	3	0	0	0	0	0	0	0	0	0	0	0	0	0.00443739	0	0	0	0	0	0	0	0	0	0	0	0	0	0	0	0	0	0	0	0	0	0	0	0	0	0	0	0	0	0	0
0	0	0	0	0	0	0	0	0	0	0	0	0	0	0	0	0	0	0	0	0	0	0	0	0	0	0	0	0	0	0	0	0	0	0	0.000104965	0	0	0	0	0	0	0	0	0	0	0	0	0	0
0	0	0.0163934	0	0	2	0.00146046	0	0	0	0	0	0	0	0	0	0	0.000147677	0.0127315	0	0	0	0	0	0	0	0	0	0	0	0	0	0	0	0	0	0	0	0	0	0	0	0	0	0	0	0	0	0	0
0	0	0.00445765	0	0	14	0	0	0	0	0	0	0	0	0	0	0	0	0.00443739	0	0	0	0	0	0	0	0	0	0	0	0	0	0	0	0	0	0	0	0	0	0	0	0	0	0	0	0	0	0	0
0	0	0.00448431	0	0	18	0	0	0	0	0	0	0	0	0	0	0	0	0.0044777	0	0	0	0	0	0	0	0	0	0	0	0	0	0	0	0	0	0	0	0	0	0	0	0	0	0	0	0	0	0	0
0	0	0.0714286	0	0	56	0	0	0	0	0	0	0	0	0	0	0	0	0.0532621	0	0	0	0	0	0	0	0	0	0	0	0	0	0	0	0	0	0	0	0	0	0	0	0	0	0	0	0	0	0	0
0	0	0.00220507	0	0	29	0.000605388	0	0	0	0	0	0	0	0	0	0	0.00102389	0.00227535	0	0	0	0	0	0	0	0	0	0	0	0	0	0	0	0	0	0	0	0	0	0	0	0	0	0	0	0	0	0	0
0	0	0	0	0	0	0	0	0	0	0	0	0	0	0	0.000211864	0	0	0.0004128	0	0	0	0	0	0	0	0	0	0	0	0	0	0	0.000617008	0.00194932	0	0	0	0	0	0	0	0	0	0	0	0	0	0	0
0	0	0.00224719	0	0	0.00224075	0	0	0	0	0	0	0	0	0	0	0	0	0.00223985	0	0	0	0	0	0	0	0	0	0	0	0	0	0	0	0	0	0	0	0	0	0	0	0	0	0	0	0	0	0	0
0	0	0.00862069	0	0	0	0	0	0	0	0	0	0	0	0	0	0	0	0.00532619	0	0	0	0	0	0	0	0	0	0	0	0	0	0	0	0	0	0	0	0	0	0	0	0	0	0	0	0	0	0	0
0	0	0.0280374	0	0	15	0	0	0	0	0	0	0	0	0	0	0	7.14401e-06	0.0453733	0	0	0	0	0	0	0	0	0	0	0	0	0	0	0	0	0	0	0	0	0	0	0	0	0	0	0	0	0	0	0
0	0	0.166667	0	0	47	0	0	0	0	0	0	0	0	0	1.20355e-05	0	0	0.114462	0	0	0	0	0	0	0	0	0	0	0	0	0	0	0	0	0	0	0	0	0	0	7	0	0	0	0	0	0	0	0
0	0	0.142857	0	0	2	0.0769231	0	0	0	0	0	0	0	0	0	0	0.167526	0.121703	0	0	0	0	0	0	0	0	0	0	0	0	0	0	0	0	0	0	0.00558867	0	0	0	1	0	0	0	0	0	0	0	1
0	0	0.0045045	0	0	12	0	0	0	0	0	0	0	0	0	0	0	0	0.00450163	0	0	0	0	0	0	0	0	0	0	0	0	0	0	0	0	0	0	0	0	0	0	0	0	0	0	2	0	0	0	0
0	0	0.0163934	0	0	0.0163934	0.0211314	0	0	0	0	0.00814901	0	0	0	1.44156e-05	0	0.0130333	0.0125004	0	0	0	0	0	0	0	0	0	0	0	0	0	0	0	0	0.000596663	0	0.00517587	0.00902708	0	0	0	0	0	0	0	0	0	0	0
0	0.0307692	0.00247321	0	39	60	0.00290477	0	0	0	0	0	0	0	0	0.02258	0	0.00110898	0.00242598	0	0	0	0	0	0	0	0	0	0	0	0	0	0	0	0	0.000134916	0	0.000480885	7	8.31167e-05	0	107	2	0	0	0	0	0	0	0
0	0	0.0454545	0	0	4	0	0	0	0	0	0	0	0	0	0	0	0	0.0388264	0	0	0	0	0	0	0	0	0	0	0	0	0	0	0	0	0	0	0	0	0	0	0	0	0	0	0	0	0	0	0
0	0	0	0	0	0	0	0	0	0	0	0	0	0	0	0	0	0	0	0	0	0	0	0	0	0	0	0	0	0	0	0	0	0	0	0.000214925	0	0.000169856	0	0	0	0	0	0	0	0	0	0	0	0
0	0	0	0	0	0	0.000123977	0	0	0	0	0	0	0	0	1.53368e-06	0	0	5.66758e-05	0	0	0	0	0	0	0	0	0	0	0	0	0	0	0	0	0	0	1.75558e-05	0	0.000164095	0	0.000117675	0	0	0	0	0	0.000376081	0	0.000196464
0	0	0	0	0	0	0	0	0	0	0	0.000437445	0	0	0	0.000251706	0	0	2.49401e-06	0	0	0	0	0	0	0	0	0	0	0	0	0	0	0	0	0.000281767	0	0.00012105	0.000246767	0	0	0	0	0	0	0	0	0.000384712	0	0.00283286
0	0	0.00240674	0	0	9	0.000125013	0	0	0	0	0.000270416	0.00147289	0.000290782	0	0.000241264	0	0.000117657	0.00238859	0	0	0	0	0	0	0	0	0	0	0	0	0	0	0	0	0.000455399	0	0.000433906	0	0.00143429	0	3822	0	0	0	0	0	11	0	40
0	0	0.00505051	0	0	3	0.00297177	0	0	0	0	0	0	0	0	0	0	0.00307194	0.00491786	0	0	0	0	0	0	0	0	0	0	0	0	0	0	0	0	0	0	0	0	0	0	0	0	0	0	0	0	0	0	0
0	0	0.0454545	0	0	0	0	0	0	0	0	0	0	0	0	0	0	0	0.0388264	0	0	0	0	0	0	0	0	0	0	0	0	0	0	0	0	0	0	0	0	0	0	0	0	0	0	0	0	0	0	0
0	0	0.0714286	0	0	18	0	0	0	0	0	0	0	0	0	0	0	0	0.0558173	0	0	0	0	0	0	0	0	0	0	0	0	0	0	0	0	0	0	0	0	0	0	0	0	0	0	0	0	0	0	0
0	0	0.0714286	0	0	19	0	0	0	0	0	0	0	0	0	0	0	0	0.0532621	0	0	0	0	0	0	0	0	0	0	0	0	0	0	0	0	0	0	0	0	0	0	0	0	0	0	0	0	0	0	0
0	0	0.0265487	0	0	47	0	0	0	0	0	0	0	0	0	0	0	3.45642e-07	0.0452877	0	0	0	0	0	0	0	0	0	0	0	0	0	0	0	0	0	0	0	0	0	0	4	1	0	0	0	0	0	0	0
0	0	0.0714286	0	0	29	0	0	0	0	0	0	0	0	0	0	0	0	0.0558173	0	0	0	0	0	0	0	0	0	0	0	0	0	0	0	0	0	0	0	0	0	0	0	0	0	0	0	0	0	0	0
0	0	0	0	0	0	2.91412e-05	0	0	0	0	0	0	0	0	0	0	2.9644e-05	0.00020628	0	0	0	0	0	0	0	0	0	0	1.64501e-05	0	0	0	0	0	0	0	0	0	0	0	0	0	0	0	0	0	5	0	22
0	0.0434783	0	0	24	0	0.203927	0	0	0	0	0.00481348	0.00531915	0	0	0.068871	0	0.208052	0	0	0	0	0	0	0	0	0	0	0	0	0	0	0	0	0	0.000743177	0	0.00144563	48	0.0015983	0	8	72	0	0	0	0	6	0	11
0	0	0.00448431	0	0	3	0	0	0	0	0	0	0	0	0	0	0	0	0.00445265	0	0	0	0	0	0	0	0	0	0	0	0	0	0	0	0	0	0	0	0	0	0	0	0	0	0	0	0	0	0	0
0	0	0.5	0	0	7	0.0162791	0	0	0	0	0	0	0	0	0	0	0.0230976	0.477846	0	0	0	0	0	0	0	0	0	0	0	0	0	0	0	0	0	0	0	0	0	0	0	0	0	0	0	0	0	0	0
0	0	1	0	0	0	0	0	0	0	0	0	0	0	0	0	0	0	0.907395	0	0	0	0	0	0	0	0	0	0	0	0	0	0	0	0	0	0	0	0	0	0	0	0	0	0	0	0	0	0	0
0	0	0.00465116	0	0	10	0	0	0	0	0	0.000558659	0	0	0	0	0	7.25794e-06	0.0341747	0	0	0	0	0	0	0	0	0	0	0	0	0	0	0	0	0	0	0.000362272	10	0	0	0	0	0	0	0	0	0	0	0
0	0	0.00227273	0	0	9	0	0	0	0	0	0.00106045	0	0	0	0	0	0	0.00227185	0	0	0	0	0	0	0	0	0	0	0	0	0	0	0	0	0.000416782	0	0.000714107	1	0	0	0	0	0	0	0	0	0	0	0
0	0.0131579	0.00243704	0	66	136	0.000194553	0	0	0	0	0.000242895	0.00182025	0	0	0.00834713	0	6.35615e-05	0.00241133	0	0	0	0	0	0	0	0	0	0	0	0	0	0	0	0	0.000220717	0	0.00114403	136	0.00220982	0	904	482	0	0	0	0	0	0	0
0	0	0.166667	0	0	4	0	0	0	0	0	0	0	0	0	1.20355e-05	0	0	0.114462	0	0	0	0	0	0	0	0	0	0	0	0	0	0	0	0	0	0	0	0	0	0	7	17	0	0	0	0	0	0	0
0	0	0.0714286	0	0	18	0	0	0	0	0	0	0	0	0	0	0	0	0.0558173	0	0	0	0	0	0	0	0	0	0	0	0	0	0	0	0	0	0	0	0	0	0	0	0	0	0	0	0	0	0	0
0	0	0.125	0	0	0	0.0587087	0	0	0	0	0	0	0	0	0	0	0.079216	0.118854	0	0	0	0	0	0	0	0	0	0	0	0	0	0	0	0	0	0	0	0	0	0	0	0	0	0	0	0	0	0	0
0	0	0.0625	0	0	3	0	0	0	0	0	0	0	0	0	0	0	0	0.0606991	0	0	0	0	0	0	0	0	0	0	0	0	0	0	0	0	0	0	0	0	0	0	0	0	0	0	0	0	0	0	0
0	0	0.0142857	0	0	9	0.000855798	0	0	0	0	0	0	0	0	0	0	0.00216998	0.0148122	0	0	0	0	0	0	0	0	0	0	0	0	0	0	0	0	0	0	0	0	0	0	0	0	0	0	0	0	0	0	0
0	0	0.0714286	0	0	21	0	0	0	0	0	0.00260514	0	0	0	0	0	2.8497e-05	0.0558173	0	0	0	0	0	0	0	0	0	0	0	0	0	0	0	0	0.00042086	0	0.00353931	51	0	0	0	0	0	0	0	0	0	0	0
0	0	0.00615385	0	0	4	0	0	0	0	0	0.00115274	0	0	0	0	0	0	0.00625511	0	0	0	0	0	0	0	0	0	0	0	0	0	0	0	0	0	0	0.00104932	4	0	0	0	0	0	0	0	0	0	0	0
0	0	0.00492611	0	0	2	0	0	0	0	0	0	0	0	0	0	0	0	0.00472723	0	0	0	0	0	0	0	0	0	0	0	0	0	0	0	0	0	0	0	0	0	0	0	0	0	0	1	0	0	0	0
0	0	0.00136612	0	0	273	0.000472701	0	0	0	0	0	0	0	0	8.00035e-05	0	3.58829e-06	0.00130279	0	0	0	0	0	0	0	0	0	0	0	0	0	0	0	0	0	0	0.000649653	77	0	0	0	0	0	0	0	0	0	0	0
0	0	0.00242849	0	0	0	0.00147364	0	0	0	0	0.00157751	0	0	0	0	0	0	0.00231474	0	0	0	0	0	0	0	0	0	0	0	0	0	0	0	0	0.000178802	0	0.000195765	0	0.000167914	0	694	0	0	0	0	0	0	0	0
0.00632911	0	0	0	0.000592417	0.000137798	0.00160385	0	0	0	0	0	0	0	0	0.000124591	0	0.00036164	8.59235e-08	0	0	0	0	0	0	0	0	0	0	0	0	0	0	0	0	0	0	0	0	0	0	0	0	0	0	0	0	0	0	0
0	0	0.0714286	0	0	0	0	0	0	0	0	0	0	0	0	0	0	0	0.0558173	0	0	0	0	0	0	0	0	0	0	0	0	0	0	0	0	0	0	0	0	0	0	0	0	0	0	0	0	0	0	0
0	0	0.108108	0	0	0	0	0	0	0	0	0	0	0	0	0	0	0	0.100711	0	0	0	0	0	0	0	0	0	0	0	0	0	0	0	0	0	0	0	0	0	0	0	0	0	0	0	0	0	0	0
0	0	0.0909091	0	0	15	0	0	0	0	0	0	0	0	0	0	0	0	0.0895039	0	0	0	0	0	0	0	0	0	0	0	0	0	0	0	0	0	0	0	0	0	0	0	0	0	0	0	0	0	0	0
0	0	0.285714	0	0	0	0	0	0	0	0	0	0	0	0	0	0	0	0.175893	0	0	0	0	0	0	0	0	0	0	0	0	0	0	0	0	0	0	0	1	0	0	0	0	0	0	0	0	0	0	0
0	0.166667	0	0	7	0	0.15586	0	0	0	0	0.00407332	0.0169492	0	0	0.0616064	0	0.158747	0	0	0	0	0	0	0	0	0	0	0	0	0	0	0	0	0	0.00220792	0	0.00039499	42	0.00622407	0	12	7	0	0	0	0	0	0	0
0.00869565	0	0.0046729	0	1	113	0.00188147	0	0	0	0	0	0	0	0	0.000679533	0	0.00205514	0.00462706	0	0	0	0	0	0	0	0	0	0	0	0	0	0	0	0	0	0	0	0	0	0	66	0	0	0	0	0	0	0	54
0	0	0.0175439	0	0	128	0.000154775	0	0	0	0	0	0	0	0	0	0	2.60378e-05	0.0172289	0	0	0	0	0	0	0	0	0	0	0	0	0	0	0	0	0	0	0	0	0	0	0	0	0	0	0	0	0	0	0
0	0	0.0714286	0	0	21	0	0	0	0	0	0.00459559	0	0	0	0	0	2.49906e-05	0.0532621	0	0	0	0	0	0	0	0	0	0	0	0	0	0	0	0	0.000454385	0	0.00334655	65	0	0	0	0	0	0	0	0	0	0	0
0	0	0.0142857	0	0	9	0.000855798	0	0	0	0	0	0	0	0	0	0	0.00216998	0.0148122	0	0	0	0	0	0	0	0	0	0	0	0	0	0	0	0	0	0	0	0	0	0	0	0	0	0	0	0	0	0	0
0	0	0.0714286	0	0	26	0	0	0	0	0	0.00260514	0	0	0	0	0	2.8497e-05	0.0558173	0	0	0	0	0	0	0	0	0	0	0	0	0	0	0	0	0.00042086	0	0.00353931	60	0	0	0	0	0	0	0	0	0	0	0
0.0207156	0	0.00231711	0	12	495	0.00439382	0	0	0	0	0	0.00782341	0	0	0.00418183	0	0.00535864	0.00231142	0	0	0	0	0	0	0	0	0	0	0	0	0	0	0	0	0	0	0	0	0.00355338	0	3862	4378	0	0	0	0	5	0	42
0	0	0.00476948	0	0	39	0	0	0	0	0	0	0	0	0	0	0	0	0.00460841	0	0	0	0	0	0	0	0	0	0	0	0	0	0	0	0	0	0	0	0	0	0	0	0	0	0	0	0	0	0	0
0	0	1	0	0	35	0.000337724	0	0	0	0	0	0	0	0	0	0	0.000214985	0.45992	0	0	0	0	0	0	0	0	0	0	0	0	0	0	0	0	0	0	0	0	0	0	0	0	0	0	0	0	0	0	0
0	0	0.00448431	0	0	21	0	0	0	0	0	0	0	0	0	0	0	0	0.00445265	0	0	0	0	0	0	0	0	0	0	0	0	0	0	0	0	0	0	0	0	0	0	0	0	0	0	0	0	0	0	0
0	0	0.0714286	0	0	59	0	0	0	0	0	0	0	0	0	0	0	1.04515e-05	0.0490432	0	0	0	0	0	0	0	0	0	0	0	0	0	0	0	0	0	0	0.000423075	87	0	0	0	0	0	0	0	0	0	0	0
0	0	0.00465839	0	0	110	0	0	0	0	0	0	0	0	0	0	0	1.14646e-06	0.0046484	0	0	0	0	0	0	0	0	0	0	0	0	0	0	0	0	0	0	0	0	0	0	0	0	0	0	0	0	0	0	0
0	0	0.00492611	0	0	0	0	0	0	0	0	0	0	0	0	0	0	0	0.00472723	0	0	0	0	0	0	0	0	0	0	0	0	0	0	0	0	0	0	0	0	0	0	0	0	0	0	1	0	0	0	0
0	0	0.0175439	0	0	47	7.73874e-05	0	0	0	0	0	0	0	0	0	0	0	0.017231	0	0	0	0	0	0	0	0	0	0	0	0	0	0	0	0	0	0	0	0	0	0	0	0	0	0	0	0	0	0	0
0	0	0.0142857	0	0	45	0.000855798	0	0	0	0	0	0	0	0	0	0	0.00216998	0.0148122	0	0	0	0	0	0	0	0	0	0	0	0	0	0	0	0	0	0	0	0	0	0	0	0	0	0	0	0	0	0	0
0	0	0.00228146	0	0	70	0.00100098	0	0	0	0	0	0.000475376	0	0	1.57845e-05	0	0.00048447	0.00228467	0	0	0	0	0	0	0	0	0	0	0	0	0	0	0	0	3.37557e-05	0	8.18697e-05	0	0.000408189	0	1631	68	0	0	0	0	0	0	0
0	0	0.0142857	0	0	2	0.000855798	0	0	0	0	0	0	0	0	0	0	0.00216998	0.0148122	0	0	0	0	0	0	0	0	0	0	0	0	0	0	0	0	0	0	0	0	0	0	0	0	0	0	0	0	0	0	0
0	0	0	0	0	0	0	0	0	0	0	0	0	0	0	0	0	0	0	0.000145138	0	0	0	0	0	0	0	0	0	0	0	0	0	0	0	0	0	0	0	0	0	0	0	0	0	0	0	0	0	0
0	0	0.0175439	0	0	75	7.73874e-05	0	0	0	0	0	0	0	0	0	0	0	0.017231	0	0	0	0	0	0	0	0	0	0	0	0	0	0	0	0	0	0	0	0	0	0	0	0	0	0	0	0	0	0	0
0	0	0.0142857	0	0	20	0.000855798	0	0	0	0	0	0	0	0	0	0	0.00216998	0.0148122	0	0	0	0	0	0	0	0	0	0	0	0	0	0	0	0	0	0	0	0	0	0	0	0	0	0	0	0	0	0	0
0	0	0.0165289	0	0	0.0139887	0	0	0	0	0	0	0	0	0	0	0	2.92895e-05	0.0146756	0	0	0	0	0	0	0	0	0	0	0	0	0	0	0.00278745	5.58441e-05	0	0	0	0	0	0	0	0	0	0	0	0	0	0	0
0	0	0.00273224	0	0	286	0.000236351	0	0	0	0	0	0	0	0	0.000111039	0	0	0.00263565	0	0	0	0	0	0	0	0	0	0	0	0	0	0	0	0	0	0	0.00105502	566	0	0	0	0	0	0	0	0	0	0	0
0	0	0.0714286	0	0	4	0	0	0	0	0	0	0	0	0	0	0	0	0.0532621	0	0	0	0	0	0	0	0	0	0	0	0	0	0	0	0	0	0	0	0	0	0	0	0	0	0	0	0	0	0	0
0	0	0.111111	0	0	21	0	0	0	0	0	0	0	0	0	0	0	0	0.103279	0	0	0	0	0	0	0	0	0	0	0	0	0	0	0	0	0	0	0	0	0	0	0	0	0	0	0	0	0	0	0
0	0	0.00242849	0	0	0	0.00254538	0	0	0	0	0.000860462	0	0	0	0.000116178	0	9.14944e-05	0.00231403	0	0	0	0	0	0	0	0	0	0	0	0	0	0	0	0	0.000282622	0	0.000200972	0	0	0	0	0	0	0	0	0	0	0	0
0	0	0.0461538	0	0	0	0	0	0	0	0	0	0	0	0	0	0	0	0.0394933	0	0	0	0	0	0	0	0	0	0	0	0	0	0	0	0	0	0	0	0	0	0	0	0	0	0	0	0	0	0	0
0	0	0	0	0	0	0.000623636	0	0	0	0	0	0.00143609	0	0	0.000105736	0	0	9.00843e-07	0	0	0	0	0	0	0	0	0	0	0	0	0	0	0	0	0	0	0	0	0	0	0	3	0	0	0	0	0	0	0
0	0	0.00454545	0	0	8	0	0	0	0	0	0	0	0	0	0	0	0	0.00453809	0	0	0	0	0	0	0	0	0	0	0	0	0	0	0	0	0	0	0	0	0	0	0	0	0	0	0	0	0	0	0
0	0	0.00445765	0	0	32	0	0	0	0	0	0	0	0	0	0	0	0	0.00443739	0	0	0	0	0	0	0	0	0	0	0	0	0	0	0	0	0	0	0	0	0	0	0	0	0	0	0	0	0	0	0
0	0	0.111111	0	0	81	0	0	0	0	0	0	0	0	0	0	0	0	0.103279	0	0	0	0	0	0	0	0	0	0	0	0	0	0	0	0	0	0	0	0	0	0	0	0	0	0	0	0	0	0	0
0	0	0	0	0	10	0	0	0	0	0	0	0	0	0	0	0	0	6.66935e-06	0	0	0	0	0	0	0	0	0	0	0	0	0	0	0	0	0	0	0	0	0	0	0	0	0	0	0	0	0	0	0
0	0	0.0714286	0	0	15	0	0	0	0	0	0.000372162	0	0	0	0	0	4.40374e-06	0.0558459	0	0	0	0	0	0	0	0	0	0	0	0	0	0	0	0	0.000315645	0	0.000382628	5	0	0	0	0	0	0	0	0	0	0	0
0	0	0	0	0	0	0	0	0	0	0	0	0	0	0	2.30136e-06	0	0	0	0	0	0	0	0	0	0	0	0	0	0	0	0	0	0	0	0	0	0	0.000148597	0	0	0	0	0	0	0	0	0	0	0
0	0	0.00594059	0	0	11	0.0230447	0	0	0	0	0	0	0	0	0	0	0.0206997	0.00591883	0	0	0	0	0	0	0	0	0	0	0	0	0	0	0	0	0	0	0	0	0	0	251	0	0	0	0	0	0	0	48
0	0	0.00446429	0	0	67	0	0	0	0	0	0	0	0	0	0	0	0	0.00444333	0	0	0	0	0	0	0	0	0	0	0	0	0	0	0	0	0	0	0	0	0	0	0	0	0	0	0	0	0	0	0
0	0	0.0714286	0	0	56	0	0	0	0	0	0	0	0	0	0	0	0	0.0558173	0	0	0	0	0	0	0	0	0	0	0	0	0	0	0	0	0	0	0	0	0	0	0	0	0	0	0	0	0	0	0
0.5	0	0	0	0	0	4.72032e-05	0	0	0	0	0.000365467	0.000108061	0	0	1.56908e-06	0	0	2.23969e-05	0	0	0	0	0	0	0	0	0	0	0	0	0	0	0	0	0.000245157	0	7.33845e-05	0.00192626	0.000285199	0	0.000738694	0	0	0	0	0	0	0	0
0	0	0.00534759	0	0	34	0	0	0	0	0	0	0.00290698	0	0	0	0	0	0.00529844	0	0	0	0	0	0	0	0	0	0	0	0	0	0	0	0	0.000548847	0	7.99404e-05	0	0.00226244	0	92	33	0	0	0	0	0	0	0
0	0	0.0212766	0	0	13	0	0	0	0	0	0.00150441	0	0	0	0	0	0	0.0454492	0	0	0	0	0	0	0	0	0	0	0	0	0	0	0	0	0.000302718	0	0.00212658	97	0	0	0	0	0	0	0	0	0	0	0
0	0	0.00240674	0	0	187	0	0	0	0	0	0	0	0	0	0	0	0	0.00241926	0	0	0	0	0	0	0	0	0	0	0	0	0	0	0	0	1.50944e-05	0	1.25397e-05	0	0	0	0	0	0	0	0	0	2	0	8
0	0	0.0163934	0	0	19	0.00042126	0	0	0	0	0	0	0	0	0	0	0.00128748	0.0157465	0	0	0	0	0	0	0	0	0	0	0	0	0	0	0	0	0	0	0	0	0	0	0	0	0	0	0	0	0	0	0
0	0	0.0172414	0	0	4	0	0	0	0	0	0.00319489	0	0	0	0	0	0	0.0170843	0	0	0	0	0	0	0	0	0	0	0	0	0	0	0	0	0.000101533	0	0.00207637	8	0	0	0	0	0	0	0	0	0	0	0
0	0	0.00473934	0	0	1	0	0	0	0	0	0	0	0	0	0	0	0	0.00467557	0	0	0	0	0	0	0	0	0	0	0	0	0	0	0	0	0	0	0	0	0	0	0	0	0	0	0	0	0	0	0
0	0	0.00461894	0	0	63	0.000207275	0	0	0	0	0	0	0	0	0	0	0.000192589	0.00463759	0	0	0	0	0	0	0	0	0	0	0	0	0	0	0	0	0	0	0	0	0	0	0	0	0	0	0	0	0	0	0
0	0	0.0142857	0	0	40	0.000855798	0	0	0	0	0	0	0	0	0	0	0.00216998	0.0148122	0	0	0	0	0	0	0	0	0	0	0	0	0	0	0	0	0	0	0	0	0	0	0	0	0	0	0	0	0	0	0
0	0	0.00461894	0	0	244	0.000207275	0	0	0	0	0	0	0	0	0	0	0.000192589	0.00463759	0	0	0	0	0	0	0	0	0	0	0	0	0	0	0	0	0	0	0	0	0	0	0	0	0	0	0	0	0	0	0
0	0	0.111111	0	0	13	0	0	0	0	0	0	0	0	0	0	0	0	0.103279	0	0	0	0	0	0	0	0	0	0	0	0	0	0	0	0	0	0	0	0	0	0	0	0	0	0	0	0	0	0	0
0.00158228	0.00414938	0.00234009	0	24	584	0.00170876	0	0	0	0	0	0.00566135	0	0	0.00429527	0	0.00121409	0.0023365	0	0	0	0	0	0	0	0	0	0	0	0	0	0	0	0	0	0	0	0	0.00299249	0	4951	4267	0	0	0	0	2	0	56
0	0	0.0142857	0	0	31	0.000855798	0	0	0	0	0	0	0	0	0	0	0.00216998	0.0148122	0	0	0	0	0	0	0	0	0	0	0	0	0	0	0	0	0	0	0	0	0	0	0	0	0	0	0	0	0	0	0
0	0	0.0714286	0	0	71	0	0	0	0	0	0.000372162	0	0	0	0	0	4.40374e-06	0.0558459	0	0	0	0	0	0	0	0	0	0	0	0	0	0	0	0	0.000315645	0	0.000382628	80	0	0	0	0	0	0	0	0	0	0	0
0	0	0.00462606	0	0	8	0.0001012	0	0	0	0	0	0	0	0	0	0	2.24804e-05	0.00463762	0	0	0	0	0	0	0	0	0	0	0	0	0	0	0	0	0	0	0	0	0	0	0	0	0	0	0	0	0	0	0
0	0	0.0046729	0	0	19	0.00649351	0	0	0	0	0	0	0	0	0	0	0.00137785	0.00460591	0	0	0	0	0	0	0	0	0	0	0	0	0	0	0	0	0	0	0	0	0	0	0	0	0	0	0	0	0	0	0
0	0	0.00303951	0	0	0	3.64405e-05	0	0	0	0	0	0	0	0	0	0	9.56594e-06	0.0059848	0	0	0	0	0	0	0	0	0	0	0	0	0	0	0.00216419	0	0	0	0	0	0	0	0	0	0	0	0	0	0	0	0
0	0	0	0	0	0	0	0	0	0	0	0	0	0	0	0.00024959	0	0.000226156	0.000101235	0	0	0	0	0	0	0	0	0	0	0	0	0	0	0	0	0.00042985	0	0.000322726	0.000319056	0.00252367	0	0.00243843	0.00191938	0	0	0	0	0	0	0
0	0	0	0	0	0	0	0	0	0	0	0	0	0	0	0	0	0	0	0	0	0	0	0	0	0	0	0	0	0	0	0	0	0	0	0	0	3.38691e-05	0	0	0	0	0	0	0	7	0	0	0	0
0	0	0.0240602	0	0	336	0.0544171	0	0	0	0	0.00605391	0.00277136	0	0	0	0	0.0453534	0.0226082	0	0	0	0	0	0	0	0	0	0	0	0	0	0	0	0	0.000821693	0	0.00455479	2646	0.000193143	0	244	252	0	0	0	0	0	0	0
0	0	0	0	0	0	0	0	0	0	0	0	0	0	0	0	0	0	2.20258e-06	0	0	0	0	0	0	0	0	0	0	0	0	0	0	0	0	0	0	0	0	0	0	0	0	0	0	0	0	0	0	0
0	0	0.0172414	0	0	27	0	0	0	0	0	0	0	0	0	0	0	0.00117815	0.0171009	0	0	0	0	0	0	0	0	0	0	0	0	0	0	0	0	0	0	0	0	0	0	0	0	0	0	0	0	0	0	0
0	0	0.0164609	0	0	0	0.000242699	0	0	0	0	0	0	0	0	0	0	0	0.0144555	0	0	0	0	0	0	0	0	0	0	0	0	0	0	0	0	0	0	0	0	0	0	0	0	0	0	0	0	0	0	0
0	0	0.00492611	0	0	17	0	0	0	0	0	0	0	0	0	0	0	0	0.00472723	0	0	0	0	0	0	0	0	0	0	0	0	0	0	0	0	0	0	0	0	0	0	0	0	0	0	1	0	0	0	0
0	0	0.0714286	0	0	5	0	0	0	0	0	0.000372162	0	0	0	0	0	4.40374e-06	0.0558459	0	0	0	0	0	0	0	0	0	0	0	0	0	0	0	0	0.000315645	0	0.000382628	31	0	0	0	0	0	0	0	0	0	0	0
0	0	0	0	0	0	0	0	0	0	0	0	0	0	0	0	0	0	4.3584e-06	0	0	0	0	0	0	0	0	0	0	0	0	0	0	0	0	0.000571429	0	0	1	0	0	0	0	0	0	0	0	0	0	0
0	0	0.0142857	0	0	58	0.000855798	0	0	0	0	0	0	0	0	0	0	0.00216998	0.0148122	0	0	0	0	0	0	0	0	0	0	0	0	0	0	0	0	0	0	0	0	0	0	0	0	0	0	0	0	0	0	0
0	0	0.00221088	0	0	100	0.000608814	0	0	0	0	0.00017934	0	0	0	4.43174e-06	0	0.000119265	0.00151237	0	0	0	0	0	0	0	0	0	0	0	0	0	0	0	0	7.97433e-05	0	0.000250091	168	0.000127773	0	263	0	0	0	0	0	0	0	0
0	0	0.00234687	0	0	0.00222668	0	0	0	0	0	0.00044603	0	0	0	8.20591e-07	0	0	0.00209595	0	0	0	0	0	0	0	0	0	0	0	0	0	0	0	0	0.000208394	0	0.00098235	0.000538783	0	0	0	0	0	0	0	0	0	0	0
0	0	0.00240819	0	0	49	0	0	0	0	0	0	0	0	0	0	0	0	0.00238896	0	0	0	0	0	0	0	0	0	0	0	0	0	0	0	0	9.29319e-06	0	1.33767e-05	0	0	0	0	0	0	0	0	0	3	0	16
0	0	0.0175439	0	0	36	0.000197006	0	0	0	0	0	0	0	0	0	0	3.26843e-05	0.0171752	0	0	0	0	0	0	0	0	0	0	0	0	0	0	0	0	0	0	0	0	0	0	0	0	0	0	0	0	0	0	0
0	0	0.0142857	0	0	11	0.000855798	0	0	0	0	0	0	0	0	0	0	0.00216998	0.0148122	0	0	0	0	0	0	0	0	0	0	0	0	0	0	0	0	0	0	0	0	0	0	0	0	0	0	0	0	0	0	0
0	0	0.05	0	0	9	0.0722014	0	0	0	0	0.00426	0	0	0	0.00678876	0	0.0369339	0.0673244	0	0	0	0	0	0	0	0	0	0	0	0	0	0	0	0	0.00172098	0	0.00341897	93	0	0	0	0	0	0	0	0	0	0	0
0	0	0	0	0	0	0.000740192	0	0	0	0	0	0	0	0	0.000244366	0	0.00339026	0.000137573	0	0	0	0	0	0	0	0	0	0	0	0	0	0	0	0	0	0	0	0	0	0	0	0	0	0	0	0	0	0	0
0	0	0.00454545	0	0	10	0	0	0	0	0	0	0	0	0	0	0	0	0.00453817	0	0	0	0	0	0	0	0	0	0	0	0	0	0	0	0	0	0	0	0	0	0	0	0	0	0	0	0	0	0	0
0	0	0	0	0	0	0	0	0	0	0	0.000285714	0	0	0	0	0	0	0	0	0	0	0	0	0	0	0	0	0	0	0	0	0	0	0	9.1023e-05	0	0	0.000285713	0	0	0	0	0	0	0	0	0	0	0
0	0	0.00445434	0	0	124	0	0	0	0	0	0	0	0	0	0	0	0	0.00443702	0	0	0	0	0	0	0	0	0	0	0	0	0	0	0	0	0	0	0	0	0	0	0	0	0	0	0	0	0	0	0
0	0	0.00473934	0	0	2	0	0	0	0	0	0	0	0	0	0	0	0	0.0539829	0	0	0	0	0	0	0	0	0	0	0	0	0	0	0	0	0	0	0	0	0	0	0	0	0	0	0	0	0	0	0
0	0	0.0142857	0	0	59	0.000855798	0	0	0	0	0	0	0	0	0	0	0.00216998	0.0148122	0	0	0	0	0	0	0	0	0	0	0	0	0	0	0	0	0	0	0	0	0	0	0	0	0	0	0	0	0	0	0
0	0	0.00775194	0	0	16	0	0	0	0	0	0.000488588	0	0	0	0	0	2.03775e-05	0.0399561	0	0	0	0	0	0	0	0	0	0	0	0	0	0	0	0	0.000233683	0	0.000399657	39	0	0	0	0	0	0	0	0	0	0	0
0	0	0.00896861	0	0	10	0.000377881	0	0	0	0	0	0	0	0	0	0	9.38609e-06	0.00684399	0	0	0	0	0	0	0	0	0	0	0	0	0	0	0	0	0	0	0	0	0	0	0	0	0	0	0	0	0	0	0
0	0	0.0714286	0	0	54	0	0	0	0	0	0	0	0	0	0	0	0	0.0532621	0	0	0	0	0	0	0	0	0	0	0	0	0	0	0	0	0	0	0	0	0	0	0	0	0	0	0	0	0	0	0
0	0	0.111111	0	0	14	0	0	0	0	0	0.00100705	0	0	0	0	0	0	0.108181	0	0	0	0	0	0	0	0	0	0	0	0	0	0	0	0	0	0	0.00112874	14	0	0	0	0	0	0	0	0	0	0	0
0	0	0.0163934	0	0	0.000323102	0.000164487	0	0	0	0	0	0	0	0	0	0	0	0.0126306	0	0	0	0	0	0	0	0	0	0	0	0	0	0	0	0	0	0	0	0	0	0	0	0	0	0	0	0	0	0	0
0	0	0.0163934	0	0	0	0.00129074	0	0	0	0	0.00239808	0.00406504	0	0	2.51509e-06	0	0.000899997	0.0145238	0	0	0	0	0	0	0	0	0	0	0	0	0	0	0	0	0.000539083	0	0.00294353	0.000416072	0.00425532	0	0.0032703	6.42218e-05	0	0	0	0	0	0	0
0	0	0.00273224	0	0	286	0.00189081	0	0	0	0	0	0	0	0	0	0	2.12772e-05	0.00262888	0	0	0	0	0	0	0	0	0	0	0	0	0	0	0	0	0	0	0.000939959	87	0	0	0	0	0	0	0	0	0	0	0
0	0	0.00461894	0	0	54	0.000207275	0	0	0	0	0	0	0	0	0	0	0.000192589	0.00463759	0	0	0	0	0	0	0	0	0	0	0	0	0	0	0	0	0	0	0	0	0	0	0	0	0	0	0	0	0	0	0
0	0	0.0714286	0	0	31	0	0	0	0	0	0	0	0	0	0	0	0	0.0558173	0	0	0	0	0	0	0	0	0	0	0	0	0	0	0	0	0	0	0	0	0	0	0	0	0	0	0	0	0	0	0
0	0	0.0714286	0	0	35	0	0	0	0	0	0.00459559	0	0	0	0	0	2.49906e-05	0.0532621	0	0	0	0	0	0	0	0	0	0	0	0	0	0	0	0	0.000454385	0	0.00334655	85	0	0	0	0	0	0	0	0	0	0	0
0	0	0.0175439	0	0	0	0.000197006	0	0	0	0	0	0	0	0	0	0	3.26662e-05	0.0171752	0	0	0	0	0	0	0	0	0	0	0	0	0	0	0	0	0	0	0	0	0	0	0	0	0	0	0	0	0	0	0
0	0	0	0	0	0	0	0	0	0	0	0	0	0	0	0	0	0	0	0	0	0	0	0	0	0	0	0	0	0	0	0	0	0	0	9.16003e-05	0	0	0	0	0	0	0	0	0	0	0	0	0	0
0	0	0.0111111	0	0	14	0	0	0	0	0	0	0	0	0	0	0	0	0.0249931	0	0	0	0	0	0	0	0	0	0	0	0	0	0	0	0	6.31222e-05	0	0	0	0	0	0	0	0	0	0	0	0	0	0
0	0	0.00448431	0	0	2	0	0	0	0	0	0	0	0	0	0	0	0	0.00445265	0	0	0	0	0	0	0	0	0	0	0	0	0	0	0	0	0	0	0	0	0	0	0	0	0	0	0	0	0	0	0
0	0	0.0175439	0	0	147	0.000197006	0	0	0	0	0	0	0	0	0	0	3.26843e-05	0.0171752	0	0	0	0	0	0	0	0	0	0	0	0	0	0	0	0	0	0	0	0	0	0	0	0	0	0	0	0	0	0	0
0	0	0.00472813	0	0	121	0.000158324	0	0	0	0	0	0	0	0	0	0	2.0109e-05	0.00465323	0	0	0	0	0	0	0	0	0	0	0	0	0	0	0	0	0	0	0	0	0	0	0	0	0	0	0	0	0	0	0
0	0	0.0909091	0	0	4	0	0	0	0	0	0	0	0	0	0	0	0	0.08666	0	0	0	0	0	0	0	0	0	0	0	0	0	0	0	0	0	0	0	0	0	0	0	0	0	0	0	0	0	0	0
0	0	0	0	0	0	0.0014485	0	0	0	0	0.000702642	0.00475382	0	0	0	0	0.000464775	0.000613055	0	0	0	0	0	0	0	0	0	0	0	0	0	0	0.000156809	0.000711237	0.000801746	0	0.000588306	0	0.00594958	0	0.0015305	0	0	0	0	0	0	0	0
0	0	0.0909091	0	0	21	0	0	0	0	0	0.00236574	0.00646552	0	0	0	0	0	0.0894377	0	0	0	0	0	0	0	0	0	0	0	0	0	0	0	0	0.000375513	0	0.00227015	55	0.000371262	0	21	17	0	0	0	0	0	0	0
0	0	0.00234742	0	0	0	0	0	0	0	0	0	0	0	0	0	0	0	0.00229859	0	0	0	0	0	0	0	0	0	0	0	0	0	0	0	0	1.22189e-05	0	0	0	0	0	0	0	0	0	0	0	0	0	0
0	0	0.0714286	0	0	57	0	0	0	0	0	0	0	0	0	0	0	0	0.0558173	0	0	0	0	0	0	0	0	0	0	0	0	0	0	0	0	0	0	0	0	0	0	0	0	0	0	0	0	0	0	0
0	0	0.00534759	0	0	16	0.000837521	0	0	0	0	0	0	0	0	0	0	0.00400151	0.00588519	0	0	0	0	0	0	0	0	0	0	0	0	0	0	0	0	0	0	0	0	0	0	89	0	0	0	0	0	0	0	25
0	0	0.0714286	0	0	0	0	0	0	0	0	0.000372162	0	0	0	0	0	4.40257e-06	0.0558459	0	0	0	0	0	0	0	0	0	0	0	0	0	0	0	0	0.000315645	0	0.000382628	0	0	0	0	0	0	0	0	0	0	0	0
0	0	1	0	0	0	0.000311818	0	0	0	0	0	0	0	0	0	0	3.5062e-06	0.576346	0	0	0	0	0	0	0	0	0	0	0	0	0	0	0	0	0	0	0	0	0	0	0	0	0	0	0	0	0	0	0
0	0	0.00273224	0	0	286	0	0	0	0	0	0	0	0	0	0	0	0	0.00263736	0	0	0	0	0	0	0	0	0	0	0	0	0	0	0	0	0	0	0	0	6.48173e-05	0	2	5	0	0	0	0	0	0	0
0	0	0.00461894	0	0	2	0.000207275	0	0	0	0	0	0	0	0	0	0	0.000192589	0.00463759	0	0	0	0	0	0	0	0	0	0	0	0	0	0	0	0	0	0	0	0	0	0	0	0	0	0	0	0	0	0	0
0	0	0.0155039	0	0	20	0.000629492	0	0	0	0	0	0	0	0	0	0	0.00152323	0.0155499	0	0	0	0	0	0	0	0	0	0	0	0	0	0	0	0	0	0	0	0	0	0	0	0	0	0	0	0	0	0	0
0	0	0.0229885	0	0	49	0	0	0	0	0	0	0	0	0	0	0	5.60824e-07	0.0475127	0	0	0	0	0	0	0	0	0	0	0	0	0	0	0	0	0	0	0	0	0	0	4	0	0	0	0	0	0	0	0
0.0769231	0	0.00643777	0	0	108	0.022363	0	0	0	0	0	0	0	0	0	0	0.0158937	0.00597499	0	0	0	0	0	0	0	0	0	0	0	0	0	0	0	0	0	0	0	0	0	0	236	17	0	0	0	0	0	0	37
0	0	0.166667	0	0	3	0	0	0	0	0	0	0	0	0	0	0	0	0.16351	0	0	0	0	0	0	0	0	0	0	0	0	0	0	0	0	0	0	0	0	0	0	0	0	0	0	0	0	0	0	0
0	0	0.333333	0	0	70	0	0	0	0	0	0	0	0	0	5.33468e-06	0	0	0.316522	0	0	0	0	0	0	0	0	0	0	0	0	0	0	0	0	0	0	0	0	0	0	0	0	0	0	0	0	0	0	0
0	0	0.0119048	0	0	19	0	0	0	0	0	0.000583942	0	0	0	0	0	3.15756e-06	0.0402441	0	0	0	0	0	0	0	0	0	0	0	0	0	0	0	0	0.000294903	0	0.000351985	54	0	0	0	0	0	0	0	0	0	0	0
0	0	0.0714286	0	0	61	0	0	0	0	0	0.000421407	0	0	0	0	0	5.94248e-06	0.0543304	0	0	0	0	0	0	0	0	0	0	0	0	0	0	0	0	0.000309832	0	0.000374337	25	0	0	0	0	0	0	0	0	0	0	0
0	0	0.00662252	0	0	9	0.00413223	0	0	0	0	0	0	0	0	0	0	0	0.00639569	0	0	0	0	0	0	0	0	0	0	0	0	0	0	0	0	0	0	0	0	0	0	231	0	0	0	0	0	0	0	34
0	0	0.0196078	0	0	45	0	0	0	0	0	0.00146352	0	0	0	0	0	0	0.0453842	0	0	0	0	0	0	0	0	0	0	0	0	0	0	0	0	0.00026105	0	0.00199237	377	0	0	0	0	0	0	0	0	0	0	0
0	0	0	0	0	0	0.000709481	0.00104022	0.000911458	0	0	0.00037839	0.000635425	0.000823949	0	5.71082e-05	0	0.000690936	1.3074e-05	0.000293637	0	0.000369555	0.00196387	0.000796985	0	0.000555557	0.00123575	0	0	0	0	0.000167824	0	0.000277619	0.0025571	0.000330874	0.000457119	0.000406032	0.000335653	0.000334542	0.000173161	0.000556328	0.000642826	0	0	0	0	0.000673804	0.00138121	0.000885105
0	0	0.00465116	0	0	2	0	0	0	0	0	0	0	0	0	0	0	0	0.00293203	0	0	0	0	0	0	0	0	0	0	0	0	0	0	0	0	0	0	0	0	0	0	0	0	0	0	1	0	0	0	0
0	0	0	0	0	0	0	0	0	0	0	0	0	0	0	0	0	0	0	0	0	0	0	0	0	0	0	0	0	0	0	0	0	0	0	0	0	0	0	0	0	0	0	0	0	0	0	0	0	0
0	0	0.0166667	0	0	0	0	0	0	0	0	0	0	0	0	0	0	0	0.0160651	0	0	0	0	0	0	0	0	0	0	0	0	0	0	0	0	0	0	0	0	0	0	0	0	0	0	0	0	0	0	0
0	0	0.00471698	0	0	3	0	0	0	0	0	0	0	0	0	0	0	0	0.0044472	0	0	0	0	0	0	0	0	0	0	0	0	0	0	0	0	0	0	0	0	0	0	0	0	0	0	0	0	0	0	0
0	0	0.0588235	0	0	20	0	0	0	0	0	0	0	0	0	0	0	8.33296e-06	0.0488001	0	0	0	0	0	0	0	0	0	0	0	0	0	0	0	0	0	0	0	0	0	0	0	0	0	0	0	0	0	0	0
0	0	0.117647	0	0	33	0	0	0	0	0	0	0	0	0	0	0	4.76937e-06	0.0954839	0	0	0	0	0	0	0	0	0	0	0	0	0	0	0	0	0	0	0	0	0	0	0	0	0	0	0	0	0	0	0
0	0	0.0163934	0	0	0	0.00146046	0	0	0	0	0	0	0	0	0	0	0.00014761	0.0127315	0	0	0	0	0	0	0	0	0	0	0	0	0	0	0	0	0	0	0	0	0	0	0	0	0	0	0	0	0	0	0
0	0	0.0023387	0	0	24	0	0	0	0	0	0.000475653	0	0	0	2.10865e-06	0	0	0.00227386	0	0	0	0	0	0	0	0	0	0	0	0	0	0	0	0	0.000216353	0	0.000335526	2	0	0	0	0	0	0	0	0	0	0	0
0	0	0.5	0	0	7	0.201802	0	0	0	0	0	0	0	0	0	0	0.315208	0.339603	0	0	0	0	0	0	0	0	0	0	0	0	0	0	0	0	0	0	0	0	0	0	0	0	0	0	0	0	0	0	0
0.0102564	0	0.125	0	0	115	0.0587087	0	0	0	0	0	0	0	0	0	0	0.0792119	0.118854	0	0	0	0	0	0	0	0	0	0	0	0	0	0	0	0	0	0	0	0	0	0	0	0	0	0	0	0	0	0	0
0	0	0.00472813	0	0	82	0.000150419	0	0	0	0	0	0	0	0	0	0	1.53629e-05	0.00464811	0	0	0	0	0	0	0	0	0	0	0	0	0	0	0	0	0	0	0	0	0	0	0	0	0	0	0	0	0	0	0
0	0	0.00473934	0	0	3	0	0	0	0	0	0	0	0	0	0	0	0	0.00467557	0	0	0	0	0	0	0	0	0	0	0	0	0	0	0	0	0	0	0	0	0	0	0	0	0	0	0	0	0	0	0
0	0	0	0	0	0	0	0	0	0	0	0.000285714	0	0	0	0	0	0	0	0	0	0	0	0	0	0	0	0	0	0	0	0	0	0	0	9.1023e-05	0	0	0	0	0	0	0	0	0	0	0	0	0	0
0	0	0	0	0	0.00148588	0.00143164	0	0	0	0	0	0	0	0	0.000340183	0	0.000490088	0.00025749	0	0	0	0	0	0	0	0	0	0	0	0	0	0	0	0	5.34133e-05	0	9.84632e-05	0.000320633	0.00027465	0	0	0.00130719	0	0	0	0	0	0	0
0	0	0.00445765	0	0	66	0	0	0	0	0	0	0	0	0	0	0	0	0.00443739	0	0	0	0	0	0	0	0	0	0	0	0	0	0	0	0	0	0	0	0	0	0	0	0	0	0	0	0	0	0	0
0	0	0.0163934	0	0	1	0.000208638	0	0	0	0	0	0	0	0	0	0	0	0.0127356	0	0	0	0	0	0	0	0	0	0	0	0	0	0	0	0	0	0	0	0	0	0	0	0	0	0	0	0	0	0	0
0	0	0.0714286	0	0	8	0	0	0	0	0	0	0	0	0	0	0	0	0.0607367	0	0	0	0	0	0	0	0	0	0	0	0	0	0	0	0	0	0	0	1	0	0	0	0	0	0	0	0	0	0	0
0	0	0.0142857	0	0	59	0.000855798	0	0	0	0	0	0	0	0	0	0	0.00216998	0.0148122	0	0	0	0	0	0	0	0	0	0	0	0	0	0	0	0	0	0	0	0	0	0	0	0	0	0	0	0	0	0	0
0	0	0	0	0	0	0	0	0	0	0	0	0	0	0	1.41409e-05	0	0	1.3551e-05	0	0	0	0	0	0	0	0	0	0	0	0	0	0	0	0	0.000167399	0	6.43063e-06	1.15265e-05	0	0	0	0	0	0	0	0	0.000522011	0	0.000441978
0	0	0	0	0	0	0	0	0	0	0	0	0	0	0	0	0	0	2.16938e-06	0	0	0	0	0	0	0	0	0	0	0	0	0	0	0	0	0.000156039	0	0	0	0	0	0	0	0	0	0	0	0.000186915	0	0
0	0	0.333333	0	0	60	0.000313414	0	0	0	0	0	0	0	0	0	0	0.000207288	0.452303	0	0	0	0	0	0	0	0	0	0	0	0	0	0	0	0	0	0	0	0	0	0	0	0	0	0	0	0	0	0	0
0	0	0.00414938	0	0	8	0	0	0	0	0	0	0	0	0	0	0	0	0.0034604	0	0	0	0	0	0	0	0	0	0	0	0	0	0	0	0	0	0	0	0	0	0	0	0	0	0	0	0	0	0	0
0	0	0.00445765	0	0	96	0	0	0	0	0	0	0	0	0	0	0	0	0.00443739	0	0	0	0	0	0	0	0	0	0	0	0	0	0	0	0	0	0	0	0	0	0	0	0	0	0	0	0	0	0	0
0	0	0	0	0	0	0	0	0	0	0	0.000285714	0	0	0	0	0	0	0	0	0	0	0	0	0	0	0	0	0	0	0	0	0	0	0	9.1023e-05	0	0	0.000261536	0	0	0	0	0	0	0	0	0	0	0
0	0	0.0117188	0	0	38	0	0	0	0	0	0	0	0	0	0	0	0	0.0428083	0	0	0	0	0	0	0	0	0	0	0	0	0	0	0	0	0	0	0	0	0	0	0	0	0	0	0	0	0	0	0
0	0	0.0425532	0	0	46	0	0	0	0	0	0	0	0	0	0	0	0	0.0340742	0	0	0	0	0	0	0	0	0	0	0	0	0	0	0	0	0	0	0	0	0	0	0	0	0	0	0	0	0	0	0
0	0	0	0	0	0	0	0	0	0	0	0	0	0	0	1.22132e-05	0	0	5.6073e-06	0	0	0	0	0	0	0	0	0	0	0	0	0	0	0	0	0	0	0	0	0.000143677	0	0	0	0	0	0	0	0	0	0
0	0	0.0174825	0	0	49	6.65956e-05	0	0	0	0	0	0	0	0	0	0	0	0.017242	0	0	0	0	0	0	0	0	0	0	0	0	0	0	0	0	0	0	0	0	0	0	0	0	0	0	0	0	0	0	0
0	0	0.0166667	0	0	10	0	0	0	0	0	0	0	0	0	0	0	0	0.0160651	0	0	0	0	0	0	0	0	0	0	0	0	0	0	0	0	0	0	0	0	0	0	0	0	0	0	0	0	0	0	0
0	0	0.00426439	0	0	0.0163934	0.00139331	0.00042337	0	0	0	0	0	0	0	0	0	0.000266201	0.00181278	0	0	0.00346267	4.38731e-05	0	0	0	0	0	0	0	0	0	0	0.00331934	0.000587855	0	0	0	0	0	0	0	0	0	0	0	0	0	0	0
0	0	0.00473934	0	0	7	0	0	0	0	0	0	0	0	0	0	0	0	0.00467557	0	0	0	0	0	0	0	0	0	0	0	0	0	0	0	0	0	0	0	0	0	0	0	0	0	0	0	0	0	0	0
0	0	0.0022831	0	0	60	0.00274286	0	0	0	0	0.000362582	0	0	0	0	0	0.00133165	0.00225822	0	0	0	0	0	0	0	0	0	0	0	0	0	0	0	0	0.000252507	0	0.00030363	53	0	0	0	0	0	0	0	0	0	0	0
0	0	0.0163934	0	0	0.0163934	0.000131251	0	0	0	0	0	0	0	0	0	0	0	0.0128525	0	0	0	0	0	0	0	0	0	0	0	0	0	0	0	0	0	0	0	0	0	0	0	0	0	0	0	0	0	0	0
0	0	0.0714286	0	0	9	0	0	0	0	0	0	0	0	0	0	0	0	0.0558173	0	0	0	0	0	0	0	0	0	0	0	0	0	0	0	0	0	0	0	0	0	0	0	0	0	0	0	0	0	0	0
0	0	0.00445434	0	0	54	0	0	0	0	0	0	0	0	0	0	0	0	0.00443702	0	0	0	0	0	0	0	0	0	0	0	0	0	0	0	0	0	0	0	0	0	0	0	0	0	0	0	0	0	0	0
0	0	0	0	0	0	0	0	0	0	0	0	0	0	0	3.59612e-05	0	2.82682e-05	8.73374e-05	0.000287868	0	0.00025988	0	0	0	0.000167541	0	7.79893e-05	0	0.00023865	0	0.000573812	0	0.000214958	0	0	0	0	0	0	0	0	0	0	0	0	0	0	0	0
0	0	0.0434783	0	0	1	0	0	0	0	0	0	0	0	0	0	0	6.7769e-06	0.0318417	0	0	0	0	0	0	0	0	0	0	0	0	0	0	0	0	0.000354735	0	0.000288324	0	0	0	0	0	0	0	0	0	0	0	0
0	0	0.0333333	0	0	1	0	0	0	0	0	0	0	0	0	0	0	0	0.0370282	0	0	0	0	0	0	0	0	0	0	0	0	0	0	0	0	0	0	1.36833e-05	0	0	0	0	0	0	0	0	0	0	0	0
0	0	0	0	0	0	0	0	0	0	0	0	0	0	0	0	0	0	3.71951e-05	0	0	0	0	0	0	0	0	0	0	0	0	0	0	0	0	0	0	0	0	0	0	0	0	0	0	0	0	0	0	0
0.0142857	0	0.0454545	0	0	62	0.00855263	0	0	0	0	0	0	0	0	0	0	0.0115532	0.0443034	0	0	0	0	0	0	0	0	0	0	0	0	0	0	0	0	0	0	0	0	0	0	0	0	0	0	0	0	0	0	0
0	0	0	0	0	0	0	0	0	0	0	0	0	0	0	0	0	0	0.00291581	0	0	0	0	0	0	0	0	0	0	0	0	0	0	0	0	0	0	0	0	0	0	0	0	0	0	0	0	0	0	0
0	0	0.00230415	0	0	23	0.023391	0	0	0	0	0.00054407	0.00341815	0	0	0	0	0.0160778	0.00234359	0	0	0	0	0	0	0	0	0	0	0	0	0	0	0	0	0	0	0.00130523	23	0	0	346	207	0	0	0	0	0	0	1
0	0	0.00445765	0	0	54	0	0	0	0	0	0	0	0	0	0	0	0	0.00443739	0	0	0	0	0	0	0	0	0	0	0	0	0	0	0	0	0	0	0	0	0	0	0	0	0	0	0	0	0	0	0
0	0	0.0037594	0	0	0.00458766	0.00679432	0.0126582	0.0150014	0.00871731	0	0.000310078	0	0	0	0	0	0.00204766	0.0036501	0	0.00159559	0.00264171	0.0094422	0	0	0	0	0	0.00140693	0.00149145	0.00334546	0	0.000954768	0.00235373	0.0112789	0.000249646	0	0.00114464	0.00107067	0	0	0	0	0	0	0.00309597	0.0219561	0	0	0
0	0	0.0035461	0	0	6	0	0	0	0	0	0.000380518	0	0	0	0	0	0	0.0035095	0	0	0	0	0	0	0	0	0	0	0	0	0	0	0	0	0	0	3.831e-05	3	0	0	2	0	0	0	0	0	0	0	0
0	0	0.0909091	0	0	10	0	0	0	0	0	0	0	0	0	0	0	0	0.0843614	0	0	0	0	0	0	0	0	0	0	0	0	0	0	0	0	0	0	0	0	0	0	0	0	0	0	0	0	0	0	0
0	0	0	0	0	0	0	0	0	0	0	0	0	0	0	0	0	3.64232e-05	1.53847e-05	0	0	0	0	0	0	0	0	0	0	0	0	0	0	0	0	0	0	0	0	0	0	0	0	0	0	0	0	0	0	0
0	0	0.0142857	0	0	9	0.000855798	0	0	0	0	0	0	0	0	0	0	0.00216998	0.0148122	0	0	0	0	0	0	0	0	0	0	0	0	0	0	0	0	0	0	0	0	0	0	0	0	0	0	0	0	0	0	0
0	0	1	0	0	5	0.000337724	0	0	0	0	0	0	0	0	0	0	0.000214985	0.45992	0	0	0	0	0	0	0	0	0	0	0	0	0	0	0	0	0	0	0	0	0	0	0	0	0	0	0	0	0	0	0
0	0	0.0714286	0	0	18	0	0	0	0	0	0.00459559	0	0	0	0	0	2.49906e-05	0.0532621	0	0	0	0	0	0	0	0	0	0	0	0	0	0	0	0	0.000454385	0	0.00334655	42	0	0	0	0	0	0	0	0	0	0	0
0	0	0.05	0	0	21	0.000229463	0	0	0	0	0.00278087	0	0	0	0	0	0.000277992	0.0435681	0	0	0	0	0	0	0	0	0	0	0	0	0	0	0	0	0.0002925	0	0.00196859	50	0	0	0	0	0	0	0	0	0	0	0
0	0	0.0163934	0	0	0	0.000131251	0	0	0	0	0	0	0	0	0	0	0	0.0128524	0	0	0	0	0	0	0	0	0	0	0	0	0	0	0	0	0	0	0	0	0	0	0	0	0	0	0	0	0	0	0
0.149533	0	0	0	0	0.00552486	0.00393701	0	0.00433839	0	0	0.00043826	0	0	0	0	0	0.00440052	0.000349146	0	0	0.00269867	0.0374102	0	0	0	0	0	0	0	0	0	0	0	0	0.000253792	0	0.000467626	0.00126579	0	0	0	0	0	0	0	0	0	0	0
0	0	0.00840336	0	0	37	0	0	0	0	0	0	0	0	0	0	0	0	0.0339024	0	0	0	0	0	0	0	0	0	0	0	0	0	0	0	0	0	0	1.21804e-05	0	0	0	0	0	0	0	0	0	0	0	1
0	0	0.111111	0	0	23	0.000630915	0	0	0	0	0	0	0	0	0	0	0.00909164	0.0961861	0	0	0	0	0	0	0	0	0	0	0	0	0	0	0	0	0	0	0	0	0	0	0	0	0	0	0	0	0	0	0
0	0	0.00125471	0	0	0.000563855	5.84112e-05	0	0	0	0	0	0	0	0	0	0	2.92143e-06	0.00182021	0	0	0	0	0	0	0	0	0	0	0	0	0	0	0	0	0	0	0	0	0	0	0	0	0	0	0	0	0	0	0
0	0	0.111111	0	0	0.0245109	0	0	0	0	0	0	0	0	0	0	0	0	0.103578	0	0	0	0	0	0	0	0	0	0	0	0	0	0	0	0	0	0	0	0	0	0	0	0	0	0	0	0	0	0	0
0	0	0.333333	0	0	11	0.00136799	0	0	0	0	0	0	0	0	0	0	0	0.332142	0	0	0	0	0	0	0	0	0	0	0	0	0	0	0	0	0	0	0	0	0	0	0	0	0	0	0	0	0	0	0
0.5	0	1	0	1	1	0.259459	0	0	0	0	0.00820345	0	0	0	0.0223966	0	0.300891	0.545458	0	0	0	0	0	0	0	0	0	0	0	0	0	0	0	0	0.000431634	0	0	10	0.00137013	0	0	0	0	0	0	0	0	0	0
0	0	0.0142857	0	0	47	0.000855798	0	0	0	0	0	0	0	0	0	0	0.00216998	0.0148122	0	0	0	0	0	0	0	0	0	0	0	0	0	0	0	0	0	0	0	0	0	0	0	0	0	0	0	0	0	0	0
0	0	0.0164835	0	0	4	0	0	0	0	0	0	0	0	0	5.1607e-06	0	0	0.0159488	0	0	0	0	0	0	0	0	0	0	0	0	0	0	0	0	0	0	7.52041e-05	0	0	0	0	0	0	0	0	0	0	0	0
0	0	0.0714286	0	0	6	0	0	0	0	0	0	0	0	0	0	0	6.47333e-06	0.053292	0	0	0	0	0	0	0	0	0	0	0	0	0	0	0	0	0.000113596	0	0.000409782	0	0	0	0	0	0	0	0	0	0	0	0
0	0	0.0714286	0	0	39	0	0	0	0	0	0.00955414	0	0	0	0	0	2.12585e-05	0.0601724	0	0	0	0	0	0	0	0	0	0	0	0	0	0	0	0	0.000696621	0	0.0031784	102	0	0	0	0	0	0	0	0	0	0	0
0	0	0	0	0	0	0	0	0	0	0	0	0	0	0	9.3762e-06	0	0	1.16815e-06	0	0	0	0	0	0	0	0	0	0	0	0	0	0	0	0	0	0	0	0	0	0	0	0	0	0	0	0	0	0	0
0	0	0.00472813	0	0	5	0.000158324	0	0	0	0	0	0	0	0	0	0	2.0109e-05	0.00465323	0	0	0	0	0	0	0	0	0	0	0	0	0	0	0	0	0	0	0	0	0	0	0	0	0	0	0	0	0	0	0
0	0	0	0	0	0.00158061	0	0	0	0	0	0	0	0	0	0	0	0	0	0	0	0.000371976	0	0	0	0	0	0.000197581	0	0.000314407	0	0.000569802	0	0.00010923	0	0	0	0	0	0	0	0	0.000480255	0	0	0	0	0	0	0
0	0	0.00220615	0	0	130	0.000142268	0	0	0	0	0.00112477	0	0	0	0	0	2.94062e-06	0.0018269	0	0	0	0	0	0	0	0	0	0	0	0	0	0	0	0	0.000250651	0	0.00127204	325	0	0	0	0	0	0	0	0	0	0	0
0	0	0.0909091	0	0	26	0	0	0	0	0	0	0	0	0	0	0	0	0.0895039	0	0	0	0	0	0	0	0	0	0	0	0	0	0	0	0	0	0	0	0	0	0	0	0	0	0	0	0	0	0	0
0	0	0.00505051	0	0	33	0.00120409	0	0	0	0	0	0	0	0	0	0	0.00259741	0.00470738	0	0	0	0	0	0	0	0	0	0	0	0	0	0	0	0	0	0	0	0	0	0	0	0	0	0	0	0	0	0	0
[truncated: 41,159 more rows]
[truncated: 1 more columns]
