# Supplementary material for: Predicting drug target interactions using meta-path-based semantic network analysis
Source: BMC Bioinformatics. 2016 Apr 12;17:160. doi: 10.1186/s12859-016-1005-x (PMC4830032; doi:10.1186/s12859-016-1005-x)
Supplement: Additional file 4: — (metapath_commuting_matrix.zip): it contains the calculated commuting matrix for internal and external validating. The internal test set was used by SLAP in the original publication; the external test set was prepared in the present study and intended to examine the ability to predict evolving network topologies. (ZIP 27340 kb) [file 12859_2016_1005_MOESM4_ESM.zip › metapath_commuting_matrix/external_testset_matrix/external_trainset_neg_randomwalk.csv]

0	0	0	0	0	0	0	0	0	0	0	0	0	0	0	6.23704e-07	0	0	3.40522e-06	0	0	0	0	0	0	0	0	0	0	0	0	0	0	0	0	0	0	0	0	0	0	0	0	0	0	0	0	0	0	0
0	0	0	0	0	0	0	0	0	0	0	0.000159719	0.0017963	0	0	2.91502e-07	0	2.02242e-05	0	0	0	0	0	0	0	0	0	0	0	0	0	0	0	0	0	0.000386709	0	0.000168521	0	0.0011886	0	0.000358854	0	0	0	0	0	0	0	0
0	0	0	0	0	0	0	0	0	0	0	0.000748503	0	0	0	1.54681e-06	0	0	0	0	0	0	0	0	0	0	0	0	0	0	0	0	0	0	0	8.50615e-05	0	8.70209e-05	0	0.000131683	0	0	0	0	0	0	0	0	0	0
0	0	0	0	0	0	0	0	0	0	0	0.000702741	0	0	0	0	0	0	4.13523e-06	0	0	0	0	0	0	0	0	0	0	0	0	0	0	0	0	5.24824e-05	0	0	0	0	0	0	0	0	0	0	0	0	0	0
0	0	0	0	0	0	0	0	0	0	0	0	0	0	0	0	0	0	0	0	0	0	0	0	0	0	0	0	0	0	0	0	0	0	0	0	0	0	0	0	0	0	0	0	0	0	0	0	0	0
0	0	0	0	0	0	0	0	0	0	0	0	0	0	0	0	0	0	0	0	0	0	0	0	0	0	0	0	0	0	0	0	0	0	0	0.000577307	0	0	0	0.000540979	0	0	0	0	0	0	0	0	0	0
0	0	0	0	0	0	0	0	0	0	0	0	0	0	0	7.0463e-07	0	1.96693e-05	0	0	0	0	0	0	0	0	0	0	0	0	0	0	0	0	0	0	0	0	0	0	0	0	0	0	0	0	0	0	0	0
0	0	0	0	0	0	0	0	0	0	0	0	0	0	0	6.38534e-05	0	0	0	0	0	0	0	0	0	0	0	0	0	0	0	0	0	0	0	7.31873e-05	0	0	0	0	0	0	0	0	0	0	0	0	0	0
0	0	0	0	0	0	0	0	0	0	0	0	0	0	0	0	0	0	0	0	0	0	0	0	0	0	0	0	0	0	0	0	0	0	0	0	0	0	0	0	0	0	0	0	0	0	0	0	0	0
0	0	0	0	0	0	0	0	0	0	0	0	0	0	0	5.96435e-07	0	0	0	0	0	0	0	0	0	0	0	0	0	0	0	0	0	0	0	0	0	2.76253e-05	0	0	0	0	0	0	0	0	0	0	0	0
0	0	0	0	0	0	0	0	0	0	0	0	0	0	0	0.000198296	0	0	2.0375e-05	0	0	0	0	0	0	0	0	0	0	0	0	0	0	0	0	0	0	0	0	0.000380954	0	0	0	0	0	0	0	0	0	0
0	0	0	0	0	0	0	0	0	0	0	0	0	0	0	0	0	0	0.000431488	0	0	0	0	0	0	0	0	0	0	0	0	0	0	0	0	0	0	0	0	0	0	0	0	0	0	0	0	0	0	0
0	0	0	0	0	0	0	0	0	0	0	0.000702741	0	0	0	0	0	0	0	0	0	0	0	0	0	0	0	0	0	0	0	0	0	0	0	0.000157447	0	0	0	0	0	0	0	0	0	0	0	0	0	0
0	0	0	0	0	0	0	0	0	0	0	0	0	0	0	3.46003e-06	0	0	0	0	0	0	0	0	0	0	0	0	0	0	0	0	0	0	0	0.000419859	0	0	0	0.00027049	0	0	0	0	0	0	0	0	0	0
0	0	0	0	0	0	0.000595593	0	0	0	0	0	0	0	0	0	0	3.89894e-05	2.11827e-05	0	0	0	0	0	0	0	0	0	0	0	0	0	0	0	0	0.000732802	0	0.000818477	0	0.00500653	0	0.00470367	0	0	0	0	0	0	0	0
0	0	0	0	0	0	0	0	0	0	0	0	0	0	0	0	0	0	0	0	0	0	0	0	0	0	0	0	0	0	0	0	0	0	0	0	0	0	0	0	0	0	0	0	0	0	0	0	0	0
0	0	0	0	0	0	0	0	0	0	0	0	0	0	0	2.41987e-07	0	0	1.56998e-06	0	0	0	0	0	0	0	0	0	0	0	0	0	0	0	0	0	0	0	0	0	0	2.56506e-05	0	0	0	0	0	0	0	0
0	0	0	0	0	0	0	0	0	0	0	0	0	0	0	0	0	0	0	0	0	0	0	0	0	0	0	0	0	0	0	0	0	8.53031e-07	0	0	0	0	0	0	0	0	0	0	0	0	0	0	0	0
0	0	0	0	0	0	0	0	0	0	0	0	0	0	0	0.00187352	0	0	0	0	0	0	0	0	0	0	0	0	0	0	0	0	0	0	0	0.000206484	0	0.000270321	0	0	0	0	0	0	0	0	0	0	0	0
0	0	0	0	0	0	0	0	0	0	0	0	0	0	0	0	0	0	0	0	0	0	0	0	0	0	0	0	0	0	0	0	0	0	0	0	0	0	0	0	0	0	0	0	0	0	0	0	0	0
0	0	0	0	0	0	0	0	0	0	0	0	0	0	0	0	0	0	0	0	0	0	0	0	0	0	0	0	0	0	0	0	0	0	0	0	0	0	0	0	0	0	0	0	0	0	0	0	0	0
0	0	0.0010101	0	0	0	2.39521e-05	0	0	0	0	0	0	0	0	0	0	0	0.00480815	0	0	0	0	0	0	0	0	0	0	0	0	0	0	0	0	0	0	0	0	0	0	0	0	0	0	0	0	0	0	0
0	0	0	0	0	0	0	0	0	0	0	0	0	0	0	0	0	0	0	0	0	0	0	0	0	0	0	0	0	0	0	0	0	0	0	0	0	0	0	0	0	0	0	0	0	0	0	0	0	0
0	0	0	0	0	0	0	0	0	0	0	0	0	0	0	0	0	0	0	4.01424e-05	0	0	0.000145434	0	0	0	0	0	0	0	0	0	0	0	0	0	0	0	3	0	0	0	0	0	0	0	0	0	0	0
0	0	0	0	0	0	0	0	0	0	0	0.000702741	0	0	0	0	0	0	0	0	0	0	0	0	0	0	0	0	0	0	0	0	0	0	0	0.000157447	0	0	0	0	0	0	0	0	0	0	0	0	0	0
0	0	0	0	0	0	0	0	0	0	0	0	0	0	0	0	0	3.2752e-06	4.56871e-05	0	0	0	0	0	0	0	0	0	0	0	0	0	0	0	0	0	0	0.000109247	0	0	0	0	0	0	0	0	0	0	0	0.00081103
0	0	0	0	0	0	0	0	0	0	0	0	0	0	0	4.40221e-07	0	0	0	0	0	0	0	0	0	0	0	0	0	0	0	0	0	0	0	0	0	0	0	0.000551572	0	0	0	0	0	0	0	0	0	0
0	0	0	0	0	0	0	0	0	0	0	0	0	0	0	0	0	0	1.59224e-05	0	0	0	0	0	0	0	0	0	0	0	0	0	0	0	0	0	0	0	0	0	0	0	0	0	0	0	0	0	0	0
0	0	0.0131579	0	0	0	0.00324737	0	0	0	0	0.00172786	0	0	0	0	0	0.0111668	0.00912108	0	0	0	0	0	0	0	0	0	0	0	0	0	0	0	0	0.00139665	0	0.00288023	0	0	0	1	0	0	0	0	0	0	0	2
0	0	0	0	0	0	0	0	0	0	0	0	0	0	0	0	0	0	0	0	0	0	0	0	0	0	0	0	0	0	0	0	0	0	0	0	0	0	0	0	0	0	0	0	0	0	0	0	0	0
0	0	0	0	0	0	0	0	0	0	0	0	0	0	0	5.50767e-06	0	0	2.43474e-07	0	0	0	0	0	0	0	0	0	0	0	0	0	0	0	0	0	0	0	0	0	0	0	0	0	0	0	0	0	0	0
0	0	0	0	0	0	0	0	0	0	0	0.000434972	0	0	0	0	0	0	0	0	0	0	0	0	0	0	0	0	0	0	0	0	0	0	0	0	0	0	0.000313283	0.00221729	0	0	0	0	0	0	0	0	0	0
0	0	0	0	0	0	0	0	0	0	0	0	0	0	0	0	0	0	2.82968e-05	0	0	0	0	0	0	0	0	0	0	0	0	0	0	0	0	0	0	0	0	0	0	0	0	0	0	0	0	0	0	0
0	0	0	0	0	0	0	0	0	0	0	0	0	0	0	0	0	0	0	0	0	0	0	0	0	0	0	0	0	0	0	0	0	0	0	0	0	0	0	0	0	0	0	0	0	0	0	0	0	0
0	0	0	0	0	0	0.00691017	0	0	0	0	0.00254453	0	0	0	0	0	0.0280515	0.0018107	0	0	0	0	0	0	0	0	0	0	0	0	0	0	0	0	0.000285714	0	0	11	0	0	0	0	0	0	0	0	0	0	0
0	0	0	0	0	0	0	0	0	0	0	0	0	0	0	8.04647e-06	0	0	5.32316e-07	0	0	0	0	0	0	0	0	0	0	0	0	0	0	0	0	0.000274801	0	0	0.000183191	0	0	0	0.000226263	0	0	0	0	0	0	0
0	0	0	0	0	0	0	0	0	0	0	0	0	0	0	0	0	0	0	0	0	0	0	0	0	0	0	0	0	0	0	0	0	0	0	0	0	0	0	0	0.000275634	0	0	0	0	0	0	0	0	0
0	0	0	0	0	0	0	0	0	0	0	0	0	0	0	0	0	0	0	0	0	0	0	0	0	0	0	0	0	0	0	0	0	0	0	0	0	0	0	0	0	0	0	0	0	0	0	0	0	0
0	0	0	0	0	0	0	0	0	0	0	4.5529e-05	0	0	0	1.04721e-06	0	0	5.99189e-07	0	0	0	0	0	0	0	0	0	0	0	0	0	0	0	0	7.95042e-05	0	7.35095e-05	6.39064e-05	0	0	1.81393e-05	0	0	0	0	0	0	0	0
0	0	0	0	0	0	0	0	0	0	0	0	0	0	0	0	0	0	0	0	0	0	0	0	0	0	0	0	0	0	0	0	0	0	0	2.44992e-05	0	5.72624e-05	0.000211109	0	0	0	0	0	0	0	0	0.000494801	0	0
0	0	0	0	0	0	0	0	0	0	0	0	0	0	0	0	0	0	5.4937e-06	0	0	0	0	0	0	0	0	0	0	0	0	0	0	0	0	0	0	2.07291e-05	0	0	0	0	0	0	0	0	0	0	0	0
0	0	0	0	0	0	0	0	0	0	0	0	0	0	0	0	0	0	3.23631e-06	0	0	0	0	0	0	0	0	0	0	0	0	0	0	0	0	0	0	2.3549e-05	0	0.000559674	0	1	0	0	0	0	0	0	0	0
0	0	0	0	0	0	0.000297796	0	0	0	0	0	0	0	0	0	0	9.08478e-05	2.64671e-06	0	0	0	0	0	0	0	0	0	0	0	0	0	0	0	0	9.16003e-05	0	0.000181884	0	0	0	0	0	0	0	0	0	0	0	0
0	0	0	0	0	0	0	0	0	0	0	0	0	0	0	0	0	0	0.000579327	0	0	0	0	0	0	0	0	0	0	0	0	0	0	0	0	0	0	0	0	0	0	0	0	0	0	0	0	0	0	0
0	0	0	0	0	0	0	0	0	0	0	0	0	0	0	0	0	0	0	0	0	0	0	0	0	0	0	0	0	0	0	0	0	0	0	0	0	0	0	0	0	0	0	0	0	0	0	0	0	0
0	0	0	0	0	0	0	0	0	0	0	0	0.00213789	0	0	1.48358e-06	0	0	1.98096e-06	0	0	0	0	0	0	0	0	0	0	0	0	0	0	0	0	0.000124801	0	0.00017696	0	0.000769924	0	18	0	0	0	0	0	1	0	0
0	0	0	0	0	0	0	0	0	0	0	0	0	0	0	0	0	0	0	0	0	0	0	0	0	0	0	0	0	0	0	0	0	0	0	0	0	0	0	0	0	0	0	0	0	0	0	0	0	0
0	0	0	0	0	0	0	0	0	0	0	0	0	0	0	0	0	0	0	0	0	0	0	0	0	0	0	0	0	0	0	0	0	0	0	0	0	0	0	0	0	0	0	0	0	0	0	0	0	0
0	0	0	0	0	0	0	0	0	0	0	0.000748503	0	0	0	0	0	0	0	0	0	0	0	0	0	0	0	0	0	0	0	0	0	0	0	8.50615e-05	0	0.000152287	0	0	0	0	0	0	0	0	0	0	0	0.000403633
0	0	0	0	0	0	0	0	0	0	0	0	0	0	0	2.18958e-05	0	0	0	0.000122504	0	0	0	0	0	0	0	0.000159429	0	0	0	5.14625e-05	0	0	0	0	3.70186e-05	0	0	0	0	0	0	0	0	0	0	0	0	0
0	0	0	0	0	0	0	0	0	0	0	0.00011108	0	0	0	1.37912e-06	0	0.000102633	0	0	0	0	0	0	0	0	0	0	0	0	0	0	0	0	0	0.00014947	0	1.41618e-05	0	0	0	0	0	0	0	0	0	0	0	0
0	0	0	0	0	0	0	0	0	0	0	0.000237643	0	0	0	0	0	0	4.61851e-08	0	0	0	0	0	0	0	0	0	0	0	0	0	0	0	0	1.427e-05	0	7.28526e-05	0.000137883	0.000136166	0	0.000222657	0.000176127	0	0	0	0	0	0	0
0	0	0	0	0	0	0	0	0	0	0	0	0	0	0	0	0	0	0	0	0	0	0	0	0	0	0	0	0	0	0	0	0	0	0	7.66412e-05	0	3.51115e-05	0	0	0	0	0	0	0	0	0	0	0	0
0	0	0	0	0	0	0	0	0	0	0	0	0	0	0	0	0	0	0	0	0	0	0	0	0	0	0	0	0	0	0	0	0	0	0	2.60066e-05	0	0	0	0	0	0	0	0	0	0	0	0	0	0
0	0	0	0	0	0	0	0	0	0	0	0	0	0	0	0	0	0	0	0	0	0	0	0	0	0	0	0	0	0	0	0	0	0	0	0	0	0	0	0	0	0	0	0	0	0	0	0	0	0
0	0	0	0	0	0	0	0	0	0	0	0	0	0	0	0	0	0	5.69638e-06	0	0	0	0	0	0	0	0	0	0	0	0	0	0	0	0	0	0	0	0	0	0	0	0	0.03125	0	0	0	0	0	0
0	0	0	0	0	0	0	0	0	0	0	0	0	0	0	1.73001e-06	0	0	0	0	0	0	0	0	0	0	0	0	0	0	0	0	0	0	0	5.24824e-05	0	0	0.00164822	0	0	0	0	0	0	0	0	0	0	0
0	0	0	0	0	0	0	0	0	0	0	0	0	0	0	0	0	0	0	1.63213e-05	0	0	0	0	0	0	0	0	0	0	0	0.000106262	0	0	0	0	0	0	0	0	0	0	0	0	0	0	0	0	0	0
0	0	0	0	0	0	0	0	0	0	0	0	0	0	0	0	0	0	0	0	0	0	0	0	0	0	0	0	0	0	0	0	0	0	0	0	0	0	0	0	0	0	0	0	0	0	0.0022779	0	0	0
0	0	0	0	0	0	0	0	0	0	0	0	0	0	0	4.77404e-07	0	0	3.94925e-07	0	0	0	0	0	0	0	0	0	0	0	0	0	0	0	0	0	0	0	0	0	0	0	0	0	0	0	0	0	0	0
0	0	0	0	0	0	0	0	0	0	0	0	0	0	0	0	0	0	0	0	0	0	0	0	0	0	0	0	0	0	0	0	0	0	0	0	0	0	0	0	0	0	0	0	0	0	0	0	0	0
0	0	0	0	0	0	0	0	0	0	0	0	0	0	0	0	0.00260417	0	4.17432e-07	0	0.037037	0.00444444	0	0	0	0	0	0	0	0	0	0	0	0	0	0	0	0	0	0	0	0	0	0.00531915	0	0.00966183	0	0	0	0
0	0	0	0	0	0	0	0	0	0	0	0	0	0	0	0	0	0	3.91854e-06	0	0	0	0	0	0	0	0	0	0	0	0	0	0	0	0	0	0	0	0	0	0	0	0	0	0	0	0	0	0	0
0	0	0	0	0	0	0	0	0	0	0	0	0	0	0	0	0	0	2.04007e-08	0	0	0	0	0	0	0	0	0	0	0	0	0	0	0	0	0	0	0	0	0	0	0	0	0	0	0	0	0	0	0
0	0	0	0	0	0	0	0	0	0	0	0	0	0	0	1.29616e-05	0	0	0	0	0	0	0	0	0	0	0	0	0	0	0	0	0	0	0	0	0	0	0	0	0	0	0	0	0	0	0	0	0	0
0	0	0	0	0	0	0	0	0	0	0	0	0	0	0	0	0	0	2.98423e-06	0	0	0	0	0	0	0	0	0	0	0	0	0	0	0	0	6.4563e-05	0	2.5077e-05	0	0	0	0.000447742	0	0	0	0	0	0	0	0.00110254
0	0	0	0	0	0	0	0	0	0	0	0	0	0	0	0	0	0	0	0	0	0	0	0	0	0	0	0	0	0	0	0	0	0	0	3.68394e-05	0	3.74263e-05	1	0	0	0	0	0	0	0	0	0	0	0
0	0	0	0	0	0	0	0	0	0	0	0	0	0	0	0.000245572	0.00464232	0	2.2605e-06	0	0	0	0	0	0	0	0	0	0	0	0	0	0	0	0	0.000190287	0	0	0	0	0	0	0	0	0	0	0	0	0	0
0	0	0	0	0	0	0	0	0	0	0	0	0	0	0	2.98082e-05	0	0	0	0	0	0	0	0	0	0	0	0	0	0	0	0	0	0	0	0	0	0.00103842	2	0	0	0	0	0	0	0	0	0	0	0
0	0	0	0	0	0	0	0	0	0	0	0.00118483	0	0	0	0	0	0	0.000124008	0	0	0	0	0	0	0	0	0	0	0	0	0	0	0	0	0	0	0	0	0	0	0	0	0	0	0	0	0	0	0
0	0	0	0	0	0.00985221	0	0	0	0	0	0	0	0	0	0	0	0	0	0	0	0	0	0	0	0	0	0	0	0	0	0	0	0	0	0	0	0.000504419	0.00090525	0	0	0	0	0	0	0	0	0	0	0
0	0	0	0	0	0	0	0	0	0	0	0	0	0	0	3.18763e-06	0	0	7.10432e-07	0	0	0	0	0	0	0	0	0	0	0	0	0	0	0	0	0	0	0	0	0.000131683	0	0.000156936	0	0	0	0	0	0	0	0
0	0	0	0	0	0	0	0	0	0	0	0	0	0	0	0	0	0	6.57202e-06	0	0	0	0	0	0	0	0	0	0	0	0	0	0	0	0	0	0	3.16964e-05	0	0	0	0	0	0	0	0	0	0	0	0
0	0	0	0	0	0	0	0	0	0	0	0	0.00189394	0	0	0	0	0	3.80599e-07	0	0	1.53637e-06	0	0	0	0	0	0	0	0	0	0	0	0	0	0	0	0.000393502	0.000205104	0	0	0.00214983	0.00130378	0	0	0	0	0.00165563	0	0
0	0	0	0	0	0	0	0	0	0	0	0	0	0.00290698	0	0	0	0	0	0	0	0	0	0	0	0	0	0	0	0	0	0	0	0	0	0	0	0	0	0	0	0	0	0	0	0	0	0.000723588	0	0.000189735
0	0	0	0	0	0	0	0	0	0	0	0	0	0	0	0	0	0	0	0	0	0	0	0	0	0	0	0	0	0	0	0	0	0	0	0	0	0	0	0	0	0	0	0	0	0	0	0	0	0
0	0	0	0	0	0	0	0	0	0	0	4.45058e-05	0	0	0	8.56413e-07	0	0	0	0	0	0	0	0	0	0	0	0	0	0	0	0	0	0	0	8.9151e-05	0	1.5315e-05	0	0	0	0	0	0	0	0	0	0	0	0
0	0	0	0	0	0	0	0	0	0	0	0	0	0	0	0	0	0	0.000108729	0	0	0	0	0	0	0	0	0	0	0	0	0	0	0	0	0	0	0	0	0	0	0	0	0	0	0	0	0	0	0
0	0	0	0	0	0	0	0	0	0	0	0.00239808	0	0.00290698	0	4.58386e-06	0	0	8.50625e-07	0	0	0	0	0	0	0	0	0	0	0	0	0	0	0	0	0	0	0.000124374	0.00239808	0	0	7.10934e-05	0	0	0	0	0	0.000723587	0	0.000664074
0	0	0	0	0	0	0	0	0	0	0	0.000250188	0	0	0	0	0	9.36544e-06	6.31845e-05	0	0	0	0	0	0	0	0	0	0	0	0	0	0	0	0	0.000777202	0	0.000291108	0.00211747	0	0	0	0	0	0	0	0	0	0	0
0	0	0	0	0	0	0	0	0	0	0	0	0	0	0	0	0	8.34168e-05	0	0	0	0	0	0	0	0	0	0	0	0	0	0	0	0	0	0.00029527	0	0.000696611	0	0.000143143	0	22	0	0	0	0	0	0	0	0
0	0	0	0	0	0	0	0	0	0	0	0	0	0	0	5.70799e-05	0	0	0	0	0	0	0	0	0	0	0	0	0	0	0	0	0	0	0	0	0	0	0	0	0	0	0	0	0	0	0	0	0	0
0	0	0	0	0	0	0	0	0	0	0	0	0	0	0	2.34815e-05	0	0	0.000455663	0	0	0	0	0	0	0	0	0	0	0	0	0	0	0	0	0.000104965	0	0	0	0	0	0	0	0	0	0	0	0	0	0
0	0	0	0	0	0	0	0	0	0	0	0	0	0	0	6.84815e-07	0	0	6.59974e-06	0	0	1.24494e-05	0	0	0	0	0	0	0	0	0	0	0	2.77154e-06	0	0	0	0	0	0	0	0	0	0	0	0	0	0	0	0
0	0	0	0	0	0	0	0	0	0	0	0	0	0	0	1.04395e-06	0	0	1.56109e-07	0	0	0	0	0	0	0	0	0	0	0	0	0	0	0	0	0.000183201	0	0	0	0	0	0	0	0	0	0	0	0	0	0
0	0	0	0	0	0	0	0	0	0	0	0	0	0	0	0	0	0	0	0	0	0	0	0	0	0	0	0	0	0	0	0	0	0	0	0.000183201	0	0.00045471	0	0	0	0	0	0	0	0	0	0.00146843	0	0
0	0	0	0	0	0	0	0	0	0	0	0	0	0	0	0	0	1.16238e-05	0	0	0	0	0	0	0	0	0	0	0	0	0	0	0	0	0	3.43408e-05	0	3.98165e-05	2	0	0	0	1	0	0	0	0	4	0	1
0	0	0	0	0	0	0	0	0	0	0	0	0	0	0	0	0	0	0	0	0	0	0	0	0	0	0	0	0	0	0	0	0	0	0	0	0	0	0	0	0	0	0	0	0	0	0	0	0	0
0	0	0	0	0	0	0	0	0	0	0	0	0	0	0	3.01471e-05	0	0	0	0	0	0	0	0	0	0	0	0	0	0	0	0	0	0	0	0	0	0	0	0	0	0	0	0	0	0	0	0	0	0
0	0	0	0	0	0	0	0	0	0	0	0	0	0	0	0	0	0	1.59526e-05	0	0	0	0	0	0	0	0	0	0	0	0	0	0	0	0	9.16003e-05	0	0	0	0	0	0	0	0	0	0	0	0	0	0
0	0	0	0	0	0	0.000622167	0	0	0	0	0.00010879	0	0	0	8.44539e-05	0.000750751	0.000692259	3.98687e-06	0	0	0	0	0	0	0	0	0	0	0	0	0	0	0	0	0.000109941	0	9.63021e-05	0	0.000279207	0	0.00014341	0	0	0	0	0	0	0	0
0	0	0	0	0	0	0.00137174	0	0	0	0	0.000571429	0	0	0	2.81172e-05	0	0	0.000133743	0	0	0	0	0	0	0	0	0	0	0	0	0	0	0	0	0.000208053	0	0	0.000571429	0.000215516	0	0	0	0	0	0	0	0.000560748	0	0
0	0	0	0	0	0	0	0	0	0	0	0	0	0	0	0	0	0	7.25502e-06	0	0	0	0	0	0	0	0	0	0	0	0	0	0	0	0	0.000157447	0	0	0	0	0	0	0	0	0	0	0	0	0	0
0	0	0	0	0	0	0	0	0	0	0	0	0	0	0	0	0	0	0	0	0	0	0	0	0	0	0	0	0	0	0	0	0	0	0	8.55093e-05	0	5.75614e-05	0	0	0	1.32942e-05	0	0	0	0	0	0	0	0
0	0	0	0	0	0	0	0	0	0	0	0	0	0	0	0	0	0.00113436	0.000320678	0	0	0	0	0	0	0	0	0	0	0	0	0	0	0	0	5.24824e-05	0	0	0	0	0	0	0	0	0	0	0	0	0	0
0	0	0	0	0	0	0	0	0.0025844	0	0	0	0	0	0	0	0	0	0	0.000555529	0	0.00387397	0.00134732	0	0	0	0	0	0	0	0	0	0	0	0	0	0	0	0	0	0	0	0	0	0	0	0	0	0	0
0	0	0	0	0	0	0	0	0	0	0	0	0	0	0	0	0	0	2.05396e-06	0	0	0	0	0	0	0	0	0	0	0	0	0	0	0	0	0	0	0	0	0	0	0	0	0	0	0	0	0	0	0
0	0	0	0	0	0	0	0	0	0	0	0	0	0	0	7.81298e-06	0	0	1.53799e-07	0	0	0	0	0	0	0	0	0	0	0	0	0	0	0	0	0	0	0	0	0	0	0	0	0	0	0	0	0	0	0
0	0	0	0	0	0	0	0	0	0	0	0	0	0	0	0	0	0	0	0	0	0	0	0	0	0	0	0	0	0	0	0	0	0	0	0	0	0	0.000198461	0	0	0	0	0	0	0	0	0	0	0
0	0	0	0	0	0	0	0	0	0	0	0	0	0	0	0	0	0	0	0	0	0	0	0	0	0	0	0	0	0	0	0	0	0	0	0	0	0	0	0	0	0	0	0	0	0	0	0	0	0
0	0	0	0	0	0	0	0	0	0	0	0	0	0	0	0	0	0	0	0	0	0	0	0	0	0	0	0	0	0	0	0	0	0	0	0	0	0	0	0	0	0	0	0	0	0	0	0	0	0
0	0	0	0	0	0	0	0	0	0	0	0.000437445	0	0	0	0	0	0	0	0	0	0	0	0	0	0	0	0	0	0	0	0	0	0	0	0.000165745	0	0.0004842	0	0	0	0	0	0	0	0	0	0	0	0
0	0	0	0	0	0	0	0	0	0	0	0	0	0	0	3.14498e-06	0	0	0	0	0	0	0	0	0	0	0	0	0	0	0	0	0	0	0	6.09608e-05	0	0	1	0	0	0	0	0	0	0	0	0	0	0
0	0	0	0	0	0	0	0	0	0	0	0	0	0	0	0	0	0	0	0	0	0	0	0	0	0	0	6.30715e-05	0	0	0	0	0	0	0	0	0	0	3.72745e-05	0	0	0	0	0	0	0	0	0	0	0
0	0	0	0	0	0	0	0	0	0	0	0	0	0	0	0	0	0	1.93235e-07	0	0	0	0	0	0	0	0	0	0	0	0	0	0	0	0	0	0	0	0	0	0	0	0.00337838	0	0	0	0	0	0	0
0	0	0	0	0	0	0	0	0	0	0	0	0	0	0	9.0343e-06	0	0	2.01962e-05	0	0	0	0	0	0	0	0	0	0	0	0	0	0	0	0	0	0	0	0	0	0	0	0	0	0	0	0	0	0	0
0	0	0	0	0	0	0	0	0	0	0	0	0	0	0	3.00826e-05	0	0	0	0	0	0	0	0	0	0	0	0	0	0	0	0	0	0	0	0	0	0	0	0	0	0	0	0	0	0	0	0	0	0
0	0	0	0	0	0	0	0	0	0	0	0	0	0	0	0	0	0	0	0	0	0	0	0	0	0	0	0	0	0	0	0	0	0	0	0	0	0	0	0	0	0	0	0	0	0	0	0	0	0
0	0	0	0	0	0	0	0	0	0	0	0	0	0	0	6.23704e-07	0	0	3.40522e-06	0	0	0	0	0	0	0	0	0	0	0	0	0	0	0	0	0	0	0	0	0	0	0	0	0	0	0	0	0	0	0
0	0	0	0	0	0	0	0	0	0	0	0	0	0	0	0	0	0	0	0	0	0	0	0	0	0	0	0	0	0	0	0	0	0	0	0	0	0	0	0	0	0	0	0	0	0	0	0	0	0
0	0	0	0	0	0	0	0	0	0	0	0	0	0	0	0	0	1.01918e-05	3.5164e-06	0	0	0	0	0	0	0	0	0	0	0	0	0	0	0	0	0	0	0	0	0	0	0	0	0	0	0	0	0	0	0
0	0	0	0	0	0	0.000742567	0	0	0	0	0.000208681	0	0	0	4.35217e-05	0.000943396	0.000398938	8.34564e-05	0	0	0	0	0	0	0	0	0	0	0	0	0	0	0	0	0.000317877	0	0.000212287	0	0.000250653	0	0	0	3	0	0	0	6	0	8
0	0	0	0	0	0	0	0	0	0	0	0	0	0	0	0	0	0	0	0	0	0	0	0	0	0	0	0	0	0	0	0	0	0	0	0	0	0	0	0	0	0	0	0	0	0	0	0	0	0
0	0	0.000269251	0	0	0	0	0	0	0	0	0	0	0	0	2.71417e-06	0	0	0.00159567	7.27997e-05	0	0.000177469	0	0	0	0	0	3.70865e-06	0	0.000204374	0	0	0	0	0	0	0	0	0	0	0	1.29069e-06	0	0	0	0	0	0	0	0
0	0	0	0	0	0	0	0	0	0	0	0	0	0	0	7.25479e-05	0	0	0	0	0	0	0	0	0	0	0	0	0	0	0	0	0	0	0	0	0	2.40021e-05	0	0	0	0.000230121	0	0	0	0	0	0	0	0
0	0	0	0	0.00289855	0	0	0	0	0	0	0	0	0	0	0	0	0	0	0	0	0	0	0	0	0	0	0	0	0	0	0	0	0	0	0.000222717	0	0.00012699	0.000324721	0	0	0	0	0	0	0	0	0.002079	0	0.000232805
0	0	0	0	0	0	0.00034662	0	0	0	0	0.00297619	0.00358423	0	0	0	0	2.27618e-05	0	0	0	0	0	0	0	0	0	0	0	0	0	0	0	0	0	0.00216773	0	0.00176618	0	0.0022387	0	0.00275198	0	0	0	0	0	0	0	0
0	0	0	0	0	0	0	0	0	0	0	0	0	0	0	1.47623e-05	0	2.21239e-06	0.000434608	0	0	0	0	0	0	0	0	0	0	0	0	0	0	0	0	0.000104965	0	0	0	0	0	0	0	0	0	0	0	3	0	0
0	0	0	0	0	0	0	0	0	0	0	0.00164822	0	0	0	0	0	0	8.95571e-05	0	0	0	0	0	0	0	0	0	0	0	0	0	0	0	0	0	0	0	0.00164822	0	0	0	0	0	0	0	0	0	0	0
0	0	0	0	0	0	0	0	0	0	0	0	0	0	0	4.03848e-05	0	0.00210948	4.84078e-05	0	0	0	0	0	0	0	0	0	0	0	0	0	0	0	0	0	0	0	0	0	0	0	0	0	0	0	0	0	0	0
0	0	0	0	0	0	0	0	0	0	0	0	0	0	0	0	0	0	4.46173e-07	0	0	0	0	0	0	0	0	0	0	0	0	0	0	0	0	0	0	0	0	0	0	0	0	0	0	0	0	0	0	0
0	0	0	0	0	0	0	0	0	0	0	0	0	0	0	0	0	0	4.74782e-05	0	0	0	0	0	0	0	0	0	0	0	0	0	0	0	0	0	0	0	0	0	0	0	0	0	0	0	0	0	0	0
0	0	0	0	0	0	0	0	0	0	0	0	0	0	0	0	0	0	0	0	0	0	0	0	0	0	0	0	0	0	0	0	0	0	0	0	0	0	0	0	0	0	0	0	0	0	0	0	0	0
0	0	0	0	0	0	0	0	0	0	0	0	0	0	0	0	0	0	0	0	0	0	0	0	0	0	0	0	0	0	0	0	0	0	0	0	0	0	0	0	0	0	0	0	0	0	0	0	0	0
0	0	0	0	0	0	0.000358616	0	0	0	0	0	0.000403388	0	0	9.64152e-05	0	0.00088151	0.000223328	0	0	0	0	0	0	0	0	0	0	0	0	0	0	0	0	0	0	0	0	0.000248524	0	0	0	0	0	0	0	0.000672036	0	0
0	0	0	0	0	0	0.000575705	0	0	0	0	0.000702741	0	0	0	0	0	0.00466667	0	0	0	0	0	0	0	0	0	0	0	0	0	0	0	0	0	0.000367377	0	0	0	0.000540979	0	0	0	0	0	0	0	0	0	0
0	0	0	0	0	0	0	0	0	0	0	0	0	0	0	5.79346e-07	0	0	4.69392e-05	0	0	0	0	0	0	0	0	0	0	0	0	0	0	0	0	0.000274801	0	0.000545651	0	0	0	0	0	0	0	0	0	0	0	0
0	0	0	0	0	0	0.000457247	0	0	0	0	0.000571429	0	0	0	1.08981e-05	0	0	0.000264479	0	0	0	0	0	0	0	0	0	0	0	0	0	0	0	0	0.000533135	0	0	0	7.18385e-05	0	0.00383142	0	0	0	0	0	0	0	0
0	0	0	0	0	0	0	0	0	0	0	0.000465983	0	0	0	0	0	0	0	0	0	0	0	0	0	0	0	0	0	0	0	0	0	0	0	0	0	0	2	0	0	0	1	0	0	0	0	0	0	0
0	0	0	0	0	0	0	0	0	0	0	0	0	0	0	0	0	0	3.48858e-05	0	0	0	0	0	0	0	0	0	0	0	0	0	0	0	0	0	0	0	0	0.000165975	0	0	0	0	0	0	0	0	0	0
0	0	0	0	0	0	0	0	0	0	0	0	0	0	0	0	0	0	0	0	0	0	0	0	0	0	0	0	0	0	0	0	0	0	0	0	0	0.000163871	0	0	0	0	0	0	0	0	0	0	0	0
0	0	0	0	0	0	0.000208638	0	0	0	0	0	0	0	0	4.14576e-05	0	6.46744e-05	0.000164977	0	0	0	0	0	0	0	0	0	0	0	0	0	0	0	0	0	0	3.89184e-05	0	0	0	1	0	0	0	0	0	0	0	1
0	0	0	0	0	0	0	0	0	0	0	0	0	0	0	0	0	0	0	0	0	0	0	0	0	0	0	0	0	0	0	0	0	0	0	0	0	0	0	0	0	0	0	0	0	0	0	0	0	0
0	0	0	0	0	0	0	0	0	0	0	0.00169492	0	0	0	4.49488e-06	0	0	4.46173e-07	0	0	0	0	0	0	0	0	0	0	0	0	0	0	0	0	0.000458001	0	0.000818477	0	0	0	0	0	0	0	0	0	0	0	0
0	0	0	0	0.00104602	0	0	0	0	0	0	0	0	0	0	4.27621e-06	0	0	0	0	0	0	0	0	0	0	0	0	0	0	0	0	0	0	0	0.000846024	0	2.11486e-05	4.22155e-05	0	0	0.00310717	0.000159532	0	0	0	0	0	0	0
0	0	0	0	0	0	0	0	0	0	0	0	0	0	0	0	0	0	1.93235e-07	0	0	0	0	0	0	0	0	0	0	0	0	0	0	0	0	0	0	0	0	0	0	0	0	0	0	0	0	0	0	0
0	0	0	0	0	0	0	0	0	0	0	0.000258164	0.000447828	0	0	9.81131e-05	0	2.12676e-06	0.000472872	0	0	0	0	0	0	0	0	0	0	0	0	0	0	0	0	0.000169043	0	0	0.000239378	0.000359193	0	0	0.000403388	0	0	0	0	0.000280372	0	0
0	0	0	0	0	0	9.26355e-05	0	0	0	0	0.00169492	0	0	0	0.000246042	0	8.93099e-06	0	0	0	0	0	0	0	0	0	0	0	0	0	0	0	0	0	0.000549602	0	0.00108291	0.000391542	0.000653026	0	0.000278862	0.00042194	0	0	0	0	0	0	0
0	0	0	0	0	0	0	0	0	0	0	0	0	0	0	0	0	0	0	0	0	0	0	0	0	0	0	0	0	0	0	0	0	0	0	0	0	0	0	0	0	0	0	0	0	0	0	0	0	0
0	0	0	0	0	0	0	0	0	0	0	0	0	0	0	0	0	0	0	0	0	0	0	0	0	0	0	0	0	0	0	0	0	0	0	1.47921e-05	0	3.21879e-06	0	9.98804e-05	0	2	0	0	0	0	0	0	0	0
0	0	0	0	0	0	0	0	0	0	0	0	0	0	0	0	0	0.0178571	0	0	0	0	0	0	0	0	0	0	0	0	0	0	0	0	0	0	0	0.000221877	0	0	0	0	0	0	0	0	0	0	0	0
0	0	0	0	0	0	0	0	0	0	0	0.000623053	0	0	0	0	0	0	0	0	0	0	0	0	0	0	0	0	0	0	0	0	0	0	0	0.000748237	0	0.000651902	0.000676492	0.000545254	0	0	0	0	0	0.00464037	0	0	0	0.000182565
0	0	0	0	0	0	0	0	0	0	0	0.000465983	0	0	0	9.55458e-06	0	0	0	0	0	0	0	0	0	0	0	0	0	0	0	0	0	0	0	0	0	0	0	0	0	0	0	0	0	0	0	0	0	0
0	0	0	0	0	0	0	0	0	0	0	0	0	0	0	1.86792e-05	0	0	0	0	0	0	0	0	0	0	0	0	0	0	0	0	0	0	0	2.83538e-05	0	4.35104e-05	0	0.000395048	0	0.000313872	0	0	0	0	0	0	0	0
0	0	0	0	0	0	0	0	0	0	0	0	0	0	0	0	0	0	0	0	0	0	0	0	0	0	0	0	0	0	0	0	0	0	0	0	0	0	0	0	0	0	0	0	0	0	0	0	0	0
0	0	0	0	0	0	0.000208638	0	0	0	0	0	0	0	0	0	0	6.18355e-05	2.23945e-07	0	0	0	0	0	0	0	0	0	0	0	0	0	0	0	0	0	0	0	0	0	0	0	0	0	0	0	0	0	0	0
0	0	0	0	0	0	0	0	0	0	0	0.000655308	0	0	0	0	0	0	0	0	0	0	0	0	0	0	0	0	0	0	0	0	0	0	0	0.000124988	0	0	0.000675216	0	0	0	0	0	0	0	0	0	0	0
0	0	0	0	0	0	0	0	0	0	0	0	0	0	0	0	0	0	0	0	0	0	0	0	0	0	0	0	0	0	0	0	0	0	0	5.20131e-05	0	0	0	0	0	0	0	0	0	0	0	0	0	0
0	0	0	0	0	0	0	0	0	0	0	0	0	0	0	0	0	0	4.21407e-05	0	0	0	0	0	0	0	0	0	0	0	0	0	0	0	0	0	0	0	0	0	0	0	0	0	0	0	0	0	0	0
0	0	0	0	0	0	0	0	0	0	0	0	0	0	0	0	0	0	2.82968e-05	0	0	0	0	0	0	0	0	0	0	0	0	0	0	0	0	0	0	0	0.000291223	0	0	0	0.00110424	0	0	0	0	0.00146843	0	0
0	0	0	0	0	0	0	0	0	0	0	0	0	0	0	0	0	0	0	0	0	0	0	0	0	0	0	0	0	0	0	0	0	0	0	0	0	0	0	0	0	0	0	0	0	0	0	0	0	0
0	0	0	0	0	0	0	0	0	0	0	0	0	0	0	0	0	0	0	0	0	0	0	0	0	0	0	0	0	0	0	0	0	0	0	0	0	7.42151e-05	0	0	0	0	0	0	0	0	0	0	0	0
0	0	0	0	0	0	0	0	0	0	0	0	0	0	0	0	0	0.00241337	0	0	0	0	0	0	0	0	0	0	0	0	0	0	0	0	0	0.0016488	0	0.00200072	0	0.0017414	0	0.00188146	0	0	0	0	0	0	0	0
0	0	0	0	0	0	0	0	0	0	0	0	0	0	0	8.75573e-06	0	0	6.93468e-06	0	0	0	0	0	0	0	0	0	0	0	0	0	0	0	0	7.49928e-05	0	0	0	0	0	1	0	0	0	0	0	0	0	0
0	0	0	0	0	0	0	0	0	0	0	0.00140548	0	0	0	0	0	0.00334762	0	0	0	0	0	0	0	0	0	0	0	0	0	0	0	0	0	0.000419859	0	0	0	0.00162294	0	0	0	0	0	0	0	0	0	0
0	0	0	0	0	0	0	0	0	0	0	0	0	0	0	2.52697e-06	0	0	0	0	0	0	0	0	0	0	0	0	0	0	0	0	0	0	0	0	0	0	0	0	0	0	0	0	0	0	0	0	0	0
0	0	0	0	0	0	0	0	0	0	0	0	0	0	0	0	0	0	0	0	0	0	0	0	0	0	0	0	0	0	0	0	0	0	0	0	0	4.70981e-05	0	0	0	0	0	0	0	0	0	0	0	0
0	0	0	0	0	0	0	0	0	0	0	0	0	0	0	0	0	0	0	0	0	0	0	0	0	0	0	0	0	0	0	0	0	0	0	9.68445e-05	0	0.000231962	0	0	0	0.000344417	0	0	0	0	0	0	0	0
0	0	0	0	0	0	0	0	0	0	0	0	0	0	0	0	0	0	0	0	0	0	0	0	0	0	0	0	0	0	0	0	0	0	0	0	0	0	0	0	0	0	0	0	0	0	0	0	0	0
0	0	0	0	0	0	0	0	0	0	0	0	0	0	0	0	0	4.42479e-06	0.000298688	0	0	0	0	0	0	0	0	0	0	0	0	0	0	0	0	0	0	0	0	0	0	0	0	0	0	0	0	0	0	0
0	0	0	0	0	0	0	0	0	0	0	0	0	0	0	0	0	0	0.000184519	0	0	0	0	0	0	0	0	0	0	0	0	0	0	0.000129128	0	1.24594e-05	0	0	0	0	0	0	0	0	0	0	0	0	0	0
0	0	0	0	0	0	0	0	0	0	0	0	0	0	0	0	0	0	5.69638e-06	0	0	0	0	0	0	0	0	0	0	0	0	0	0	0	0	0	0	0	0	0	0	0	0	0	0	0	0	0	0	0
0	0	0	0	0	0	0	0	0	0	0	0	0	0	0	1.95017e-05	0.01875	0.00179297	6.88803e-07	0	0	0	0	0	0	0	0	0	0	0	0	0	0	0	0	0	0	0.000186562	0	0	0	0	0	0	0	0	0	0	0	0
0	0	0.0188679	0	0	0	0	0	0	0	0	0	0	0	0	0	0	0	0.0181647	0	0	0	0	0	0	0	0	0	0	0	0	0	0	0	0	2.44992e-05	0	1.90875e-05	0	0	0	0	0	0	0	0	0	0	0	0
0	0	0	0	0	0	0.000449035	0.000347584	0.00166044	0	0	0	0	0	0	7.8944e-05	0	0	4.15913e-05	1.59414e-05	0.000673854	0.000401773	0	0	0	0	0	0	0	0	0	2.6503e-05	0.000548245	0.00030034	0	0.000211988	0.000565931	0.000222339	0	0	0	0	0	0	0	0	0	0	0	1
0	0	0	0	0	0	0	0	0	0	0	0	0	0	0	0	0	0	3.39118e-05	0	0	0	0	0	0	0	0	0	0	0	0	0	0	0	0	0	0	0	0	0	0	0	0	0	0	0	0	0	0	0
0	0	0	0	0	0	0	0	0	0	0	0	0	0	0	2.98082e-05	0	0	0	0	0	0	0	0	0	0	0	0	0	0	0	0	0	0	0	0	0	0.00103842	0	0	0	0	0	0	0	0	0	0	0	0
0	0	0	0	0	0	0	0	0	0	0	0	0	0	0	0	0	0	0	0	0	0	0	0	0	0	0	0	0	0	0	0	0	0	0	5.24824e-05	0	0	0	0	0	0	0	0	0	0	0	0	0	0
0	0	0	0	0	0	0.000454649	0	0	0	0	0.00179594	0.00167804	0	0	0	0	0.000575697	0	0	0	0	0	0	0	0	0	0	0	0	0	0	0	0	0	0.00158831	0	0.00161205	0.00254419	0.00151813	0	0.00146469	0.00169691	0	0	0	0	0	0	0
0	0	0	0	0	0	0	0	0	0	0	0.00045977	0	0	0	0	0	0	0	0	0	0	0	0	0	0	0	0	0	0	0	0	0	0	0	0	0	0	5	0	0	0	0	0	0	0	0	0	0	0
0	0	0	0	0	0	0	0	0	0	0	0	0	0	0	4.96149e-05	0	0	0	0	0	0	0	0	0	0	0	0	0	0	0	0	0	0	0	0.000106827	0	9.84632e-05	8.22504e-05	0	0	0	0	0	0	0	0	0	0	0
0	0	0	0	0	0	0	0	0	0	0	0	0	0	0	0	0	0	2.16938e-06	0	0	0	0	0	0	0	0	0	0	0	0	0	0	0	0	0.000156039	0	0	0	0	0	0	0	0	0	0	0	0.000186915	0	0
0	0	0	0	0	0	0	0	0	0	0	0	0	0	0	4.49153e-06	0	0	0	0	0	0	0	0	0	0	0	0	0	0	0	0	0	0	0	0	0	0.000100542	0	0	0	0	0	0	0	0	0	0	0	0
0	0	0	0	0	0	0	0	0	0	0	0	0	0	0	0	0	0	0	0	0	0	0	0	0	0	0	0	0	0	0	0	0	0	0	0	0	0	0	0	0	0	0	0	0	0	0	0	0	0
0	0	0	0	0	0	0	0	0	0	0	0	0	0	0	0	0	0	0	0	0	0	0	0	0	0	0	0	0	0	0	0	0	0	0	0	0	0	0	0	0	0	0	0	0	0	0	0	0	0
0	0	0	0	0	0	0	0	0	0	0	0	0	0	0	0	0	0	0	0	0	0	0	0	0	0	0	0	0	0	0	0	0	0	0	0	0	0.000443754	0	0	0	0	0	0	0	0	0	0	0	0
0	0	0	0	0.00383142	0	0	0	0	0	0	0	0	0	0	0	0	0	0	0	0	0	0	0	0	0	0	0	0	0	0	0	0	0	0	0	0	0	1.57366e-05	0.00379867	0	0.00362319	0.000186593	0	0	0	0	0	0	0
0	0	0	0	0	0	0	0	0	0	0	0	0	0	0	0	0	0	0	0	0	0	0	0	0	0	0	0	0	0	0	0	0	0	0	0	0	0	0	0	0	0	0	0	0	0	0	0	0	0
0	0	0	0	0	0	0	0	0	0	0	0	0	0	0	3.41425e-06	0	0	5.5956e-06	0	0	0	0	0	0	0	0	0	0	0	0	0	0	0	0	0	0	0	0	0	0	0	0	0	0	0	0	0	0	0
0	0	0	0	0	0	0	0	0	0	0	0	0	0	0	0	0	0	0	0	0	0	0	0	0	0	0	0	0	0	0	0	0	0	0	0	0	4.08281e-05	0	0	0	0	0	0	0	0	0	0	0	0
0	0	0	0	0	0	0	0	0	0	0	0	0	0	0	1.54968e-06	0	0	0	0	0	0	0	0	0	0	0	0	0	0	0	0	0	0	0	7.94367e-06	0	6.5336e-06	1	0	0	1	0	0	0	0	0	0	0	0
0	0	0	0	0	0	0	0	0	0	0	0	0	0	0	0	0.0166667	0	0.000108729	0	0	0	0	0	0	0	0	0	0	0	0	0	0	0	0	0	0	0	0	0	0	0	0	0	0	0	0	0	0	0
0	0	0	0	0	0	0	0	0	0	0	0	0	0	0	0.000257701	0	0	0	0	0	0	0	0	0	0	0	0	0	0	0	0	0	0	0	0.000571429	0	0	0	0	0	0	0	0	0	0	0	0	0	0
0	0	0	0	0	0	0.000481364	0	0	0	0	0	0	0	0	6.96501e-05	0	9.72251e-05	1.47267e-05	0	0	0	0	0	0	0	0	0	0	0	0	0	0	0	0	2.66513e-05	0	2.73007e-05	0	0.000219491	0	0.00179054	0	0	0	0	0	0.000704556	0	0.00157696
0	0	0	0	0	0	0	0	0	0	0	0	0	0	0	0	0	0	0	0	0	0	0	0	0	0	0	0	0	0	0	0	0	0	0	0	0	0	0	0	0	0	0	0	0	0	0	0	0	0
0	0	0	0	0	0	0	0	0	0	0	0.000702741	0	0	0	0	0	0	0	0	0	0	0	0	0	0	0	0	0	0	0	0	0	0	0	0.00020993	0	0	0	0.000540979	0	0	0	0	0	0	0	0	0	0
0	0	0	0	0	0	0	0	0	0	0	0	0	0	0	2.37648e-05	0	0	0	0	0	0	0	0	0	0	0	0	0	0	0	0	0	0	0	1.30033e-05	0	0	0	0.000143677	0	0.00383142	0	0	0	0	0	0	0	0
0	0	0	0	0	0	0	0	0	0	0	0	0	0	0	0	0	0	0	0	0	0	0	0	0	0	0	0	0	0	0	0	0	0	0	0	0	0	0	0	0	0	0	0	0	0	0	0	0	0
0	0	0	0	0	0	0.000297796	0	0	0	0	0	0	0	0	1.67964e-05	0	5.17786e-05	0	0	0	0	0	0	0	0	0	0	0	0	0	0	0	0	0	0	0	0	0	0	0	0	0	0	0	0	0	0	0	0
0	0	0	0	0	0	0	0	0	0	0	0	0	0	0	0	0	0	0	0	0	0	0	0	0	0	0	0	0	0	0	0	0	0	0	0	0	2.3549e-05	0	0.000279837	0	0	0	0	0	0	0	0	0	0
0	0	0	0	0	0	0	0	0	0	0	0	0	0	0	0	0	0	0	0	0	0	0	0	0	0	0	0	0	0	0	0	0	0	0	0	0	0	0.000146742	0	0	0	0	0	0	0	0	0	0	0
0	0	0	0	0	0	0	0	0	0	0	0	0	0	0	0	0	0	0	0	0	0	0	0	0	0	0	0	0	0	0	0	0	0	0	2.31677e-05	0	0	0	0	0	7.90764e-05	0	0	0	0	0	0	0	0
0	0	0	0	0	0	0.000297796	0	0	0	0	0	0	0	0	1.67964e-05	0	5.17786e-05	0	0	0	0	0	0	0	0	0	0	0	0	0	0	0	0	0	0	0	0	0	0	0	0	0	0	0	0	0	0	0	0
0	0	0	0	0	0	0	0	0	0	0	0	0	0	0	3.42244e-07	0	0	1.2207e-05	0	0	0	0	0	0	0	0	0	0	0	0	0	0	0	0	0	0	0.000160819	0	0	0	0	0	0	0	0	0	0	0	0
0	0	0	0	0	0	0	0	0	0	0	0	0	0	0	0	0	0	0	0	0	0	0	0	0	0	0	0	0	0	0	0	0	0	0	0	0	0	0	0	0	0	0	0	0	0	0	0	0	0
0	0	0	0	0	0	0	0	0	0	0	0	0	0	0	0	0	0.00108108	0	0	0	0	0	0	0	0	0	0	0	0	0	0	0	0	0	0	0	0	0	0	0	0	0	0	0	0	0	0	0	0
0	0	0	0	0	0	0	0	0	0	0	0	0	0	0	0	0	4.20769e-06	0	0	0	0	0	0	0	0	0	0	0	0	0	0	0	0	0	0	0	0	0	0	0	0	0	0	0	0	0	0	0	0
0	0	0	0	0	0	0	0	0	0	0	0	0	0	0	0	0	0	0.000251473	0	0	0	0	0	0	0	0	0	0	0	0	0	0	0	0	0	0	0	0	0	0	0	0	0	0	0	0	1	0	0
0	0	0	0	0	0	0	0	0	0	0	0.00120773	0	0	0	0	0	0.000312242	0.00023044	0	0	0	0	0	0	0	0	0	0	0	0	0	0	0	0	0.000399359	0	0	0	0	0	0	0	0	0	0	0	0	0	0
0	0	0	0	0	0	0.00167631	0	0	0	0	0.000136874	0	0	0	0	0	0.00181823	4.92384e-06	0	0	0	0	0	0	0	0	0	0	0	0	0	0	0	0	0.000136324	0	9.0395e-05	0.000113586	0	0	0	6.18081e-06	0	0	0	0	0	0	0.000116624
0	0	0	0	0	0	0	0	0	0	0	0.000571429	0	0	0	0	0	0	2.50963e-06	0	0	0	0	0	0	0	0	0	0	0	0	0	0	0	0	0.000260066	0	0	0.000571428	7.18385e-05	0	0	0	0	0	0	0	0	0	0
0	0	0	0	0	0	0	0	0.000861273	0	0	0	0	0	0	9.10581e-05	0	0.000901442	0	0.000665906	0.00103274	0.000676081	0.00178928	0	0	0	0	0	0	0	0	0.00199275	0	0.000401357	0	0	0	0.0012098	0.00112866	0	0	0.000823722	0	0	0	0	0	0	0	0
0	0	0	0	1	0	0.000139451	0	0	0	0	0.000354736	0	0	0	7.97253e-05	0	0	3.50038e-07	0	0	0	0	0	0	0	0	0	0	0	0	0	0	0	0	0.000525624	0	0.000162602	41	0.00132626	0	0	107	0	0	0	0	0	0	0
0	0	0	0	0	0	0	0	0	0	0	0	0	0	0	4.80352e-07	0	0	0	0	0	0	0	0	0	0	0	0	0	0	0	0	0	0	0	0	0	0	0	0	0	0	0	0	0	0	0	0	0	0
0	0	0	0	0	0	0	0	0	0	0	0	0	0	0	9.46887e-06	0	0	0	0	0	0	0	0	0	0	0	0	0	0	0	0	0	0	0	0.000170123	0	0.000130531	0	0	0	0	0	0	0	0	0	0	0	0
0	0	0	0	0	0	0	0	0	0	0	0	0	0	0	2.85973e-05	0	1.56225e-05	0	0	0	0	0	0	0	0	0	0	0	0	0	0	0	0	0	7.15794e-05	0	0.000147463	0	0	0	0	0	0	0	0	0	0.000447227	0	0.000253893
0	0	0	0	0	0	0	0	0	0	0	0.00023546	0	0	0	7.23528e-06	0	0	0	0	0	0	0	0	0	0	0	0	0	0	0	0	0	0	0	0	0	0	0.00023546	0	0	0	0	0	0	0	0	0	0	0
0	0	0	0	0	0	0.00197433	0	0	0	0	0.000848176	0	0	0	1.48777e-06	0	0.00114148	0.00833886	0	0	0	0	0	0	0	0	0	0	0	0	0	0	0	0	0	0	0	0	0	0	0	0	0	0	0	0	0	0	0
0	0	0	0	0	0	0.000180886	0	0	0	0	0.000483512	0	0	0	2.50979e-05	0	0	1.75449e-06	0	0	0	0	0	0	0	0	0	0	0	0	0	0	0	0	0.000116203	0	0.00128253	0.00043482	0	0	0	0	0	0	0	0	0	0	0
0	0	0	0	0	0	0	0	0	0	0	0	0	0	0	3.40185e-06	0	0	0	0	0	0	0	0	0	0	0	0	0	0	0	0	0	0	0	0	0	0	0	0	0	0	0	0	0	0	0	0	0	0
0	0	0	0	0	0	0	0	0	0	0	0	0	0	0	0	0	0	0	0	0	0	0	0	0	0	0	0	0	0	0	0	0	0	0	0.000104026	0	0	0	0	0	0	0	0	0	0	0	0	0	0
0	0	0	0	0	0	0	0	0	0	0	0	0	0	0	0	0	0	7.90603e-06	0	0	0	0	0	0	0	0	0	0	0	0	0	0	0	0	6.53202e-05	0	0	0	0	0	0	0	0	0	0	0	0.00103734	0	0
0	0	0	0	0	0	0	0	0	0	0	0	0	0	0	0	0	0	0	0	0	2.56556e-06	0	0	0	0	0	0	0	0	0	0	0	0	0	0	0	0	0	0	0	0	0	0	0	0	0	0	0	0
0	0	0	0	0	0	0	0	0	0	0	0	0	0	0	8.91416e-07	0	0	0	0	0	0	0	0	0	0	0	0	0	0	0	0	0	0	0	0	0	0	0	0	0	0	0	0	0	0	0	0	0	0
0	0	0	0	0	0	0	0	0	0	0	0	0	0	0	3.91006e-07	0	0	0	0	0	0	0	0	0	0	0	0	0	0	0	0	0	0	0	0	0	0	0	0	0	0	0	0	0	0	0	0	0	0
0	0	0	0	0	0	0	0	0	0	0	0	0	0	0	0	0	0	1.24262e-05	0	0	0	0	0	0	0	0	0	0	0	0	0	0	0	0	0	0	0	0	0	0	0	0	0	0	0	0	0	0	0
0	0	0	0	0	0	0	0	0	0	0	0	0	0	0	0	0	0	0	0	0.00789474	0	0	0	0	0	0	0	0	0	0	0	0	0	0	0	0	0	3	0	0	0	0	0	0	0	0	0	0	0
0	0	0	0	0	0	0.00123935	0	0	0	0	0.000993049	0	0.00215054	0	1.42337e-05	0.0195437	0.00302629	5.70865e-07	0	0	0	0	0	0	0	0	0	0	0	0	0	0	0	0	0.000391477	0	0.000303853	0	0.000592414	0	0.000123517	0	0	0	0.00552486	0	0.000484729	0	0
0	0	0	0	0	0	0	0	0	0	0	0.000714286	0	0	0	0	0	0	0	0	0	0	0	0	0	0	0	0	0	0	0	0	0	0	0	0	0	0.00213904	0.000714286	0	0	0.0058939	0	0	0	0	0	0	0	0
0	0	0	0	0	0	0.000289519	0	0	0	0	0.00177305	0	0	0	0	0	0	0	0	0	0	0	0	0	0	0	0	0	0	0	0	0	0	0	0	0	0.000564788	0.001207	0	0	0.000116114	0	0	0	0	0	0	0	0
0	0	0	0	0	0	0.000134427	0	0	0	0	0	0	0	0	0.000300949	0	1.03417e-05	0	0	0	0	0	0	0	0	0	0	0	0	0	0	0	0	0	0	0	0.000793858	0	0	0	0	0	0	0	0	0	0	0	0
0	0	0	0	0	0	0	0	0	0	0	0.000285714	0	0	0	0	0	0	0	0	0	0	0	0	0	0	0	0	0	0	0	0	0	0	0	9.1023e-05	0	0	0	0	0	0	0	0	0	0	0	0	0	0
0	0	0	0	0	0	0	0	0	0	0	0	0	0	0	0	0	0	0	0	0	0	0	0	0	0	0	0	0	0	0	0	0	0	0	0	0	0	0	0	0	0	0	0	0	0	0	0	0	0
0	0	0	0	0	0	0	0	0	0	0	0	0	0	0	0	0	0	0	0	0	0	0	0	0	0	0	0	0	0	0	0	0	0	0	0	0	0	0	0	0	0	0	0	0	0	0	0	0	0
0	0	0	0	0	0	0	0	0	0	0	0	0	0	0	0	0	0	0	0	0	0	0	0	0	0	0	0	0	0	0	0	0	0	0	0	0	0	0	0	0	0	0	0	0	0	0	0	0	0
0	0	0	0	0	0	0	0	0	0	0	0	0	0	0	0	0	0	0	0	0	0	0	0	0	0	0	0	0	0	0	0	0	0	0	0	0	0	0	0	0	0	0	0	0	0	0	0	0	0
0	0	0	0	0	0	0	0	0	0	0	0	0	0	0	0	0	0	0	0	0	0	0	0	0	0	0	0	0	0	0	0	0	0	0	0	0	9.09419e-05	0	0	0	0	0	0	0	0	0	0	0	0
0	0	0	0	0	0	0	0	0	0	0	0	0	0	0	0	0	0	0	0	0	0	0	0	0	0	0	0	0	0	0	0	0	0	0	5.67077e-05	0	4.39124e-05	0	0	0	0	0	0	0	0	0	0	0	0
0	0	0	0	0	0	0	0	0	0	0	0	0	0	0	0	0	0	0	0	0	0	0	0	0	0	0	0	0	0	0	0	0	0	0	0	0	0	0	0	0	0	0	0	0	0	0	0	0	0
0	0	0	0	0	0	0	0	0	0	0	0	0	0	0	0	0	0	0	0	0	0	0	0	0	0	0	0	0	0	0	0	0	0	0	0	0	0	0	0	0	0	0	0	0	0	0	0	0	0
0	0	0	0	0	0	0	0	0	0	0	0	0	0	0	0	0	0	4.46173e-07	0	0	0	0	0	0	0	0	0	0	0	0	0	0	0	0	0	0	0	0	0	0	0	0	0	0	0	0	0	0	0
0	0	0	0	0	0	0.00129534	0	0	0	0	0	0	0	0	0	0	0	0	0	0	0	0	0	0	0	0	0	0	0	0	0	0	0	0	0.000302362	0	1.68293e-05	0	0	0	0	0	0	0	0	0	0	0	0
0	0	0	0	0	0	0	0	0	0	0	0	0	0	0	0	0	0	0.000137324	0	0	0	0	0	0	0	0	0	0	0	0	0	0	0	0	0	0	0	0	0	0	0	0	0	0	0	0	2	0	0
0	0	0	0	0	0	0	0	0	0	0	0	0	0	0	0	0	0.000167084	5.51454e-06	0	0	0	0	0	0	0	0	0	0	0	0	0	0	0	0	0	0	6.12421e-05	0	0	0	0	0	0	0	0	0	0	0	0.000220744
0	0	0	0	0	0	0.000860585	0	0	0	0	0	0	0	0	8.99645e-07	0	0	0	0	0	0	0	0	0	0	0	0	0	0	0	0	0	0	0	0	0	0	0	0	0	0	0	0	0	0	0	0	0	0
0	0	0	0	0	0	0	0	0	0	0	0.00169492	0	0	0	0	0	0	0	0	0	0	0	0	0	0	0	0	0	0	0	0	0	0	0	0.000366401	0	0.000363768	2	0	0	0	0	0	0	0	0	0	0	0
0	0	0	0	0	0	0	0	0	0	0	0.000702741	0	0	0	1.13744e-06	0	0	0	0	0	0	0	0	0	0	0	0	0	0	0	0	0	0	0	0.000314895	0	0	0	0	0	0	0	0	0	0	0	0	0	0
0	0	0	0	0	0	0	0	0	0	0	0.00169492	0	0	0	7.97982e-06	0	0	0	0	0	0	0	0	0	0	0	0	0	0	0	0	0	0	0	0.0012824	0	0.00100036	0	0	0	0	0	0	0	0	0	0	0	0
0	0	0	0	0	0	0.00158781	0	0	0	0	0.000623701	0	0	0.0333333	0	0.00284091	0.00342236	0.000729114	0	0	0	0	0	0	0	0	0	0	0	0	0	0	0	0	0.000312738	0	0.000416963	0	0.0002729	0	0.000192381	0	0	0	0.00775194	0	0	0	0.00305062
0	0	0	0	0	0	0	0	0	0	0	0	0	0	0	0	0	1.87735e-06	2.19973e-05	0	0	0	0	0	0	0	0	0	0	0	0	0	0	0	0	8.67754e-05	0	1.54568e-05	0.000100633	0	0	0	0	0	0	0	0	0	0	0
0	0	0	0	0	0	0	0	0	0	0	0	0	0	0	0	0	0	8.01189e-07	0	0	0	0	0	0	0	0	0	0	0	0	0	0	0	0	0	0	0.000255387	0	0	0	10	0	0	0	0	0	0	0	48
0	0	0	0	0	0	0	0	0	0	0	0	0	0	0	6.23704e-07	0	0	3.40522e-06	0	0	0	0	0	0	0	0	0	0	0	0	0	0	0	0	0	0	0	0	0	0	0	0	0	0	0	0	0	0	0
0	0	0	0	0	0	0	0	0	0	0	0	0	0	0	0	0	0	1.53799e-07	0	0	0	0	0	0	0	0	0	0	0	0	0	0	0	0	0	0	8.29163e-05	0	0	0	0	0	0	0	0	0	0	0	0
0	0	0	0	0	0	0	0	0	0	0	0	0	0	0	0	0	0	0	0	0	0	0	0	0	0	0	0	0	0	0	0	0	0	0	0	0	0	0.000148419	0	0	0	0	0	0	0	0	0	0	0
0	0	0	0	0	0	0	0	0	0	0	0.000219425	0	0	0	0	0	0	2.6345e-05	0	0	0	0	0	0	0	0	0	0	0	0	0	0	0	0	0.000471823	0	0.000216229	0	0	0	0	0	0	0	0	0	0	0	0
0	0	0	0	0	0	0	0	0	0	0	0	0	0	0	0	0	0	0	0	0	0	0	0	0	0	0	0	0	0	0	0	0	0	0	1.30033e-05	0	0	0	7.18385e-05	0	0	0	0	0	0	0	0	0	0
0	0	0	0	0	0	0	0	0	0	0	0	0	0	0	0	0	0	3.31933e-05	0	0	0	0	0	0	0	0	0	0	0	0	0	0	0	0	0	0	0.000255905	0.000315496	0	0	0	0	0	0	0	0	0	0	0
0	0	0	0	0	0	0	0	0	0	0	0	0	0	0	0	0	0	0.000448087	0	0	0	0	0	0	0	0	0	0	0	0	0	0	0	0	0	0	0	0	0	0	0	0	0	0	0	0	0	0	0
0	0	0	0	0	0	0	0	0	0	0	0	0	0	0	0	0	0.000555165	0	0	0	0	0	0	0	0	0	0	0	0	0	0	0	0	0	0	0	0	0.000510551	0	0	0	8.07885e-05	0	0	0	0	0.000891788	0	0
0	0	0	0	0	0	0.000408413	0	0	0	0	0	0	0	0	3.01946e-05	0	0.000442849	7.44701e-06	0	0	0	0	0	0	0	0	0	0	0	0	0	0	0	0	0.00011618	0	2.27411e-05	0	0.000587457	0	0.000740464	0	0	0	0	0	0.00121384	0	0.00108189
0	0	0	0	0	0	0	0	0	0	0	0	0	0	0	0	0	0	0	0	0	0	0	0	0	0	0	0	0	0	0	0	0	0	0	0.000183201	0	0	0	0	0	0	0	0	0	0	0	0	0	0
0	0	0	0	0	0	0.000457247	0	0	0	0	0.000571429	0	0	0	3.19586e-05	0	0	8.23509e-07	0	0	0	0	0	0	0	0	0	0	0	0	0	0	0	0	0.000221056	0	0	10	0.000143677	0	2	0	0	0	0	0	3	0	0
0	0	0	0	0	0	0	0	0	0	0	0	0	0	0	0	0	0	2.00735e-06	0	0	0.00042149	0	0	0	0	0	0	0	0	0	0	0	0.000248414	0	0	0	1.93058e-06	0	0	0	0	0	0	0	0	0	0	0	0
0	0	0	0	0	0	0	0	0	0	0	0	0	0	0	2.34815e-05	0	0	0.000455663	0	0	0	0	0	0	0	0	0	0	0	0	0	0	0	0	0.000104965	0	0	0	0	0	0	0	0	0	0	0	0	0	0
0	0	0	0	0	0	0	0	0	0	0	0	0	0	0	1.7934e-05	0	0	0	0	0	0	0	0	0	0	0	0	0	0	0	0	0	0	0	0	0	0	0	0	0	0	0	0	0	0	0	0	0	0
0	0	0	0	0	0	0	0	0	0	0	0	0	0	0	0	0.0166667	0	0.000108729	0	0	0	0	0	0	0	0	0	0	0	0	0	0	0	0	0	0	0	0	0	0	0	0	0	0	0	0	0	0	0
0	0	0	0	0	0	0	0	0	0	0	0	0	0	0	1.61471e-05	0	0.000163761	5.49165e-05	3.01049e-05	0	0.000798286	1.08432e-05	0.000492611	0	0.00053697	0	0	0	0.000902659	0.00129546	2.61746e-05	0	0.000828705	0	6.9906e-05	0.00014249	0	0	0.000102239	0.00117601	0	0	0	0	0	0	0	0	0
0	0	0	0	0	0	0	0	0	0	0	0	0	0	0	0	0	0	0	0	0	0	0	0	0	0	0	0	0	0	0	0	0	0	0	0	0	0	0	0	0	0	0	0	0	0	0	0	0	0
0	0	0	0	0	0	0	0	0	0	0	0	0.00348432	0	0	0.000102072	0	0	0	0	0	0	0	0	0	0	0	0	0	0	0	0	0	0	0	0.000102699	0	8.42866e-06	0	0.000605937	0	0.00313779	0.00243013	0	0	0	0	0	0	0
0	0	0	0	0	0	0	0	0	0	0	0	0	0	0	3.40739e-05	0	0	0	0	0	0	0	0	0	0	0	0	0	0	0	0	0	0	0	0	0	0	0	0	0	0	0	0	0	0	0	0	0	0
0	0	0	0	0	0	0	0	0	0	0	0	0	0	0	0	0	0	0	0	0	0	0	0	0	0	0	0	0	0	0	0	0	0	0	5.24824e-05	0	0	0	0	0	0	0	0	0	0	0	0	0	0
0	0	0	0	0	0	0	0	0	0	0	0	0	0	0	0	0	0	0	0	0	0	0	0	0	0	0	0	0	0	0	0	0	0	0	0	0	0	0	0	0	0	0	0	0	0	0	0	0	0
0	0	0	0	67	0	0	0	0	0	0	0	0	0	0	0.011629	0	0	0	0	0	0	0	0	0	0	0	0	0	0	0	0	0	0	0	0	0	0	0	0	0	0	0	0	0	0	0	0	0	0
0	0	0	0	0	0	0	0	0	0	0	0	0	0	0	1.37151e-06	0	0	0	0	0	0	0	0	0	0	0	0	0	0	0	0	0	0	0	0	0	0	0	0	0	0	0	0	0	0	0	0	0	0
0	0	0	0	0	0	0	0	0	0	0	0	0	0	0	0	0	4.66625e-06	3.884e-05	0	0	0	0	0	0	0	0	0	0	0	0	0	0	0	0	0	0	2.05888e-05	0	0	0	0	0	0	0	0	0	0	0	0
0	0	0	0	0	0	0	0	0	0	0	0	0	0	0	0	0	0	6.04767e-07	0	0	0	0	0	0	0	0	0	0	0	0	0	0	0	0	0	0	0	0	0	0	0	0	0	0	0	0	0	0	0
0	0	0	0	0	0	0	0	0	0	0	0.000388954	0	0	0	1.82931e-06	0	0	0	0	0	0	0	0	0	0	0	0	0	0	0	0	0	0	0	0.000185479	0	0.000138633	0	0	0	0	0	0	0	0	0	0.000606061	0	0.000813989
0	0	0	0	0	0	0	0	0	0	0	0	0	0	0	0	0	0	1.93235e-07	0	0	0	0	0	0	0	0	0	0	0	0	0	0	0	0	0	0	0	0	0	0	0	0	0	0	0	0	0	0	0
0	0	0	0	0	0	0	0	0	0	0	0	0	0	0	4.48096e-05	0	0	1.11961e-06	0	0	0	0	0	0	0	0	0	0	0	0	0	0	0	0	0	0	0	0	0	0	0	0	0	0	0	0	0	0	0
0	0	0	0.05	0	0	8.50485e-05	0	0	0	0	0.000175208	0	0	0.0208333	2.4425e-05	0.00426754	1.49605e-06	2.95472e-06	1.0018e-05	0.00316804	2.65232e-05	0	0.000158128	0.039549	0	0	0	0	0	0	7.78297e-05	0.00833872	2.72131e-05	0	0.000326911	0.00130163	8.89667e-05	0.000342556	0.000166223	0.000857	0.000469942	0	0	0.0290965	0.00215517	0.00787402	0	0	0
0	0	0	0	0.0142857	0	0	0	0	0	0	0.000892857	0	0	0	0.000710802	0	0	1.20713e-05	0	0	0	0	0	0	0	0	0	0	0	0	0	0	0	0	0.00135483	0	0.000753568	0	0	0	0	0	0	0	0	0	0	0	0.000196927
0	0	0	0	0	0	0	0	0	0	0	0	0	0	0	0	0	0	0	0	0	0	0	0	0	0	0	0	0	0	0	0	0	0	0	0	0	5.46237e-05	0	0	0	0	0	0	0	0	0	1	0	0
0	0.00395257	0	0	0	0	0.00646845	0	0	0	0	0.000202727	0.00410416	0	0	0.00098713	0	0.00704172	0.000579603	0	0	0	0	0	0	0	0	0	0	0	0	0	0	0	0	0.000254176	0	6.98947e-05	0	0.00281457	0	0.00257785	0	0	0	0	0	0	0	0
0	0	0	0	0	0	0	0	0	0	0	0	0	0	0	0	0	0	0	0	0	0	0	0	0	0	0	0	0	0	0	0	0	0	0	0	0	0	0	0.00027049	0	0	0	0	0	0	0	0	0	0
0	0	0	0	0	0	0	0	0	0	0	0	0	0	0	0	0	0	0	0	0	0	0	0	0	0	0	0	0	0	0	0	0	0	0	0	0	0	0	0	0	0	0	0	0	0	0	0	0	0
0	0	0	0	0	0	0	0	0	0	0	0	0	0	0	0	0	0	0	0	0	0	0	0	0	0	0	0	0	0	0	0	0	0	0	0	0	0	0	0	0	0	0	0	0	0	0	0	0	0
0	0	0	0	0	0	0	0	0	0	0	0.000235018	0	0	0	7.23229e-07	0	0	0	0	0	0	0	0	0	0	0	0	0	0	0	0	0	0	0	0.000289648	0	0.000447434	0	0	0	0	0	0	0	0	0	0	0	0
0	0	0	0	0	0	0.000297796	0	0	0	0	0	0	0	0	0	0	0	7.72801e-05	0	0	0	0	0	0	0	0	0	0	0	0	0	0	0	0	0	0	0	0	0	0	0	0	0	0	0	0	0	0	0
0	0	0	0	0	0	0	0	0	0	0	0	0	0	0	4.18909e-06	0	0	0	0	0	0	0	0	0	0	0	0	0	0	0	0	0	0	0	0	0	0.000163871	0	0	0	0	0	0	0	0	0	0	0	0
0	0	0	0	0	0	0	0	0	0	0	0	0	0	0	8.25737e-06	0	0	0	0	0	0	0	0	0	0	0	0	0	0	0	0	0	0	0	0	0	0	0	0	0	0	0	0	0	0	0	0	0	0
0	0	0.00465116	0	0	27	0	0	0	0	0	0	0	0	0	0	0	0	0.00454452	0	0	0	0	0	0	0	0	0	0	0	0	0	0	0	0	0	0	0	0	0	0	0	0	0	0	1	0	0	0	0
0	0	0	0	0	1	0	0	0.00180832	0	0	0	0	0	0	0	0	0	0	0.000777737	0	0.00125064	0	0	0	0	0	0	0	0	0	0	0	0	0	0	0	0	2	0	0	0	21	0	0	0	0	0	0	0
0	0	0	0	0	0	0	0	0	0	0	0	0	0	0	0	0	0	0	0	0	0	0	0	0	0	0	0	0	0	0	0	0	0	0	0	0	0	1	0	0	0	0	0	0	0	0	0	0	0
0	0	0	0	1	0	0	0	0	0	0	0	0	0	0	5.38157e-06	0	0	1.11636e-06	0	0	0	0	0	0	0	0	0	0	0	0	0	0	0	0	0.000126413	0	1.97033e-05	3	0	0	0	0	0	0	0	0	0	0	0
0	0	0	0	0	0	0	0	0	0	0	0	0	0	0	0	0	0	0	0	0	0	0	0	0	0	0	0	0	0	0	0	0	0	0	0	0	0	0.000195864	0	0	0	0	0	0	0	0	0	0	0
0	0	0	0	0	0	0	0	0	0	0	0	0	0	0	0	0	0	0	0	0.0328947	0.000649085	0.000352502	0	0	0	0	0	0	0	0	0	0	0.000918903	0	0	0	0	0	0	0	0	0	0	0	0	0	0	0	0
0	0	0	0	0	0	0.000246124	0	0	0	0	0.000320616	0	0	0	0	0.00416667	3.54913e-05	0	0	0	0	0	0	0	0	0	0	0	0	0	0	0.0024548	0	1.15825e-05	0	0	0.000255791	0	0	0	0	0	0	0	0	0	0	0	0
0	0	0	0	0	0	0	0	0	0	0	0	0	0	0	0	0	0.000179856	0.0021645	0	0	0	0	0	0	0	0	0	0	0	0	0	0	0	0	0	0	0	0	0	0	0	0	0	0	0	0	0	0	0
0	0	0	0	0	0	0	0	0	0	0	0	0	0	0	6.57692e-06	0	0	0	0	0	0	0	0	0	0	0	0	0	0	0	0	0	0	0	0.000871841	0	0	0	0	0	0	0	0	0	0	0	0	0	0
0	0	0	0	0	0	0	0	0	0	0	0	0	0	0	0	0	0	8.0171e-06	0	0	0	0	0	0	0	0	0	0	0	0	0	0	0	0	0	0	0	24	0	0	0	0	0	0	0	0	0	0	0
0	0	0	0	0	0	0	0	0	0	0	0	0	0	0	0	0	0	0	0	0	0	0	0	0	0	0	0	0	0	0	0	0	0	0	0	0	0	0	0	0	0	0	0	0	0	0	0	0	0
0	0	0	0	0	0	0	0	0	0	0	0	0	0	0	0	0	0	0	0	0	0	0	0	0	0	0	0	0	0	0	0	0	0	0	1.30033e-05	0	0	0	7.18385e-05	0	0	0	0	0	0	0	0	0	0
0	0	0	0	0	0	0	0	0	0	0	0	0	0	0	0	0	0	0	0	0	0	0	0	0	0	0	0	0	0	0	0	0	0	0	9.16003e-05	0	0	0	0	0	0	0	0	0	0	0	0	0	0
0	0	0	0	0	0	0	0	0	0	0	0	0	0	0	0	0	1.3236e-05	0.000200187	0	0	0	0	0	0	0	0	0	0	0	0	0	0	0	0	0	0	0	0	0	0	0	0	0	0	0	0	0	0	0
0	0	0	0	0	0	0	0	0	0	0	0	0	0	0	0	0	0.00113436	0.000320678	0	0	0	0	0	0	0	0	0	0	0	0	0	0	0	0	5.24824e-05	0	0	0	0	0	0	0	0	0	0	0	0	0	0
0	0	0	0	0	0	0	0	0	0	0	0	0	0	0	8.5837e-06	0	0	1.12647e-06	0	0	0	0	0	0	0	0	0	0	0	0	0	0	0	0	0	0	0.000221877	0	0	0	0	0	0	0	0	0	0	0	0
0	0	0	0	0	0	0	0	0	0	0	0	0	0	0	0	0	0	0	0	0	0	0	0	0	0	0	0	0	0	0	0	0	0	0	0	0	0	0	0	0	0	0	0	0	0	0	0	0	2
0	0	0	0	0	0	0.00328677	0	0	0	0	0.000983284	0	0	0	0	0.00492611	0.00367654	0	0	0	0	0	0	0	0	0	0	0	0	0	0	0	0	0	0	0	0.000603249	0	0	0	0	0	0	0	0	0	0	0	0
0	0	0	0	0	0	0	0	0	0	0	0	0	0	0	0	0	0	0	0	0	0	0	0	0	0	0	0	0	0	0	0	0	0	0	0	0	0	0	0	0	0	0	0	0	0	0	0	0	0
0	0	0	0	0	0	0	0	0	0	0	0	0	0	0	0	0	0	0	0	0	0	0	0	0	0	0	0	0	0	0	0	0	0	0	0	0	0	0	0	0	0	0	0	0	0	0	0	0	0
0	0	0	0	0	0	0	0	0	0	0	0	0	0	0	1.31475e-06	0	0	1.76403e-05	0	0	0	0	0	0	0	0	0	0	0	0	0	0	0	0	0	0	8.29163e-05	0	0	0	0	0	0	0	0	0	0	0	0
0	0	0	0	0	0	0	0	0	0	0	0	0	0	0	1.08928e-05	0	3.36134e-05	0	0	0	0	0	0	0	0	0	0	0	0	0	0	0	0	0	0.000183201	0	0	0	0	0	0	0	0	0	0	0	0	0	0
0	0	0	0	0	0	5.75937e-05	0	0	0	0	0.000175377	0	0	0	0	0.000133547	0	0	0	0	0	0	0	0	0	0	0	0	0	0	0	0	0	0	0.0004174	0	0.000570258	0	0.000877768	0	28	0	0	0	0	0	0	0	0
0	0	0	0	0	0	0	0	0	0	0	0	0	0	0	0	0	0	0	0	0	0	0	0	0	0	0	0	0	0	0	0	0	0	0	0	0	0	0	0	0	0	0	0	0	0	0	0	0	0
0	0	0	0	0	0	0	0	0	0	0	0	0	0	0	0	0	0	0	0	0	0	0	0	0	0	0	0	0	0	0	0	0	0	0	0	0	0.000103645	0	0	0	0.000142187	0	0	0	0	0	0	0	0
0	0	0	0	0	0	0	0	0	0	0	0	0	0	0	0	0	0	0	0	0	0	0	0	0	0	0	0	0	0	0	0	0	0	0	0	0	2.07291e-05	0	0	0	0.000142187	0	0	0	0	0	0	0	0
0	0	0	0	0	0	0	0	0	0	0	0	0	0	0	0	0	2.76673e-06	4.48657e-05	0	0	0	0	0	0	0	0	0	0	0	0	0	0	0	0	0	0	0	0	0	0	0	0	0	0	0	0	0	0	0
0	0	0	0	0	0	0	0	0	0	0	0	0	0	0	0	0	1.00201e-05	0	0	0	0	0	0	0	0	0	0	0	0	0	0	0	0	0	5.24824e-05	0	0	11	0	0	0	0	0	0	0	0	2	0	0
0	0	0	0	0	0	0.000463392	0	0	0	0	0	0	0	0	1.0365e-05	0	0	0	0	0	0	0	0	0	0	0	0	0	0	0	0	0	0	0	0.000539156	0	0.000421053	0.000463822	0	0	0	0	0	0	0	0	0	0	0
0	0	0	0	0	0.000184179	0	0	0	0	0	0	0	0	0	0	0	0	3.90423e-05	0	0	0	0	0	0	0	0	0	0	0	0	0	0	0	0	0.000262812	0	0.000487805	0.000148204	0	0	0	0	0	0	0	0	0	0	0
0	0	0	0	0	0	0	0	0	0	0	0	0	0	0	0	0	0	0	0	0	0	0	0	0	0	0	0	0	0	0	0	0	0	0	0	0	0	0	0	0	0	0	0	0	0	0	0	0	0
0	0	0	0	0	0	0	0	0	0	0	0	0	0	0	0	0	0	0	0	0	0	0	0	0	0	0	0	0	0	0	0	0	0	0	0	0	0	0	0	0	0	0	0	0	0	0	0	0	0
0	0	0	0	0	0	0.000205973	0	0	0	0	0	0	0	0	4.75809e-06	0	0	0	0	0	0	0	0	0	0	0	0	0	0	0	0	0	0	0	3.01287e-05	0	0	4	0	0	0	0	0	0	0	0	1	0	0
0	0	0	0	0	0	0	0	0	0	0	0	0	0	0	0	0	0	0	0	0	0	0	0	0	0	0	0	0	0	0	0	0	0	0	0	0	0	0	0	0	0	0	0	0	0	0	0	0	0
0	0	0	0	0	0	0	0	0	0	0	0	0	0	0	0	0	0	0	0	0	0	0	0	0	0	0	0	0	0	0	0	0	0	0	0	0	0	0	0	0	0	0	0	0	0	0	0	0	0
0	0	0	0	0	0	0	0	0	0	0	0	0	0	0	0	0	0	0	0	0	0	0	0	0	0	0	0	0	0	0	0	0	0	0	0	0	0	0	0	0	0	0	0	0	0	0	0	0	0
0	0	0	0	0	0	0	0	0	0	0	0	0	0	0	0	0	0	0	0	0	0	0	0	0	0	0	0	0	0	0	0	0	0	0	0	0	8.43716e-05	0	0	0	8.61546e-05	0	0	0	0	0	0	0	0
0	0	0	0	0.0857143	0	0	0	0	0	0	0	0.000909091	0	0	0.0010029	0	0	0	0	0	0	0	0	0	0	0	0	0	0	0	0	0	0	0	0.000126999	0	3.26176e-05	0	0.000517866	0	0.000425983	0	0	0	0	0	0	0	0.000642261
0	0	0	0	0	0	0	0	0	0	0	0	0	0	0	0	0	0	0	0	0	0	0	0	0	0	0	0	0	0	0	0	0	0	0	6.16566e-05	0	0	0	0	0	0	0	0	0	0	0	0	0	0
0	0	0	0	0	0	0	0	0	0	0	0	0	0	0	0	0	0	0	0	0	0	0	0	0	0	0	0	0	0	0	0	0	0	0	0	0	4.95867e-05	7.18365e-06	0	0	0	0	0	0	0	0	0	0	0
0	0	0	0	0	0	0	0	0	0	0	0	0	0	0	0	0	0	0	0	0	0	0	0	0	0	0	0	0	0	0	0	0	0	0	0	0	0	4.96677e-05	0.00289855	0	0	1.90361e-05	0	0	0	0	0	0	0
0	0	0	0	0	0	0	0	0	0	0	0	0	0	0	0.000200917	0	0	2.51921e-05	0	0	0	0	0	0	0	0	0	0	0	0	0	0	0	0	0.000104965	0	0	0	0	0	0	0	0	0	0	0	0	0	0
0	0	0	0	0	0	0	0	0	0	0	0	0	0	0	0	0	0	0	0	0	0	0	0	0	0	0	0	0	0	0	0	0	0	0	0	0	0	0	0	0	0	0	0	0	0	0	0	0	0
0	0	0	0	0	0	0	0	0	0	0	0.00408163	0	0	0	0	0	0	0.000624569	0	0	0	0	0	0	0	0	0	0	0	0	0	0	0	0	0	0	0	0.000129743	0	0	0	0	0	0	0	0	0	0	0
0	0	0	0	0	0	0	0	0	0	0	0.00169492	0	0	0	0	0	0	0	0	0	0	0	0	0	0	0	0	0	0	0	0	0	0	0	0.000366401	0	0.000363768	0	0	0	0	0	0	0	0	0	0	0	0
0	0	0	0	0	2	0	0	0	0	0	0	0	0	0	0	0	0	0	0	0	0	0	0	0	0	0	0	0	0	0	0	0	0	0	0	0	0	0	0	0	0	0	0	0	0	0	0	0	0
0	0	0	0	0	0	0	0	0	0	0	0.000702741	0	0	0	3.8121e-05	0	0	0	0	0	0	0	0	0	0	0	0	0	0	0	0	0	0	0	0.000524824	0	0	0	0	0	0	0	0	0	0	0	0	0	0
0	0	0	0	0	0	0	0	0	0	0	0	0	0	0	3.05507e-06	0	0	4.57846e-05	0	0	0	0	0	0	0	0	0	0	0	0	0	0	0	0	0	0	0.000331665	0	0.00212766	0	28	0	0	0	0	0	0	0	4
0	0	0	0	0	0	0	0	0	0	0	0	0	0	0	0	0	0	0	0	0	0	0	0	0	0	0	0	0	0	0	0	0	0	0	0.000191003	0	0	0	0	0	0	0	0	0	0	0	0	0	0
0	0	0	0	0	0	0	0	0	0	0	0	0	0	0	2.31871e-05	0	0	0	0	0	0	0	0	0	0	0	0	0	0	0	0	0	0	0	0	0	0	0	0	0	0	0	0	0	0	0	0	0	0
0	0	0	0	0	0	0	0	0	0	0	0	0	0	0	0	0	0	0	0	0	0	0	0	0	0	0	0	0	0	0	0	0	0	0	0	0	0	0	0	0	0	0	0	0	0	0	0	0	0
0	0	0	0	0	0	0.000725391	0	0	0	0	0.000104094	0	0.00113037	0	0.000112022	0	0.000131556	0.000253924	0	0	0	0	0	0	0	0	0	0	0	0	0	0	0	0	6.71347e-05	0	0.000133885	2	0	0	0	0	0	0	0	0	8	0	9
0	0	0	0	0	0	0	0	0	0	0	0	0	0	0	2.57055e-07	0	0	0	0	0	0	0	0	0	0	0	0	0	0	0	0	0	0	0	0	0	0	0	0	0	0	0	0	0	0	0	0	0	0
0	0	0	0	0	0	0	0	0	0	0	0	0	0	0	7.72461e-07	0	0	0	0	0	0	0	0	0	0	0	0	0	0	0	0	0	0	0	0.000183201	0	0	0	0	0	0	0	0	0	0	0	0	0	0
0	0	0	0	0	0	0	0	0	0	0	0	0	0	0	8.96781e-06	0	0	0	0	0	0	0	0	0	0	0	0	0	0	0	0	0	0	0	0.000121167	0	0.000146923	0	0	0	0	0	0	0	0	0	0	0	0
0	0	0	0	0	0	0	0	0	0	0	0	0	0	0	0	0	0	0	0	0	0	0	0	0	0	0	0	0	0	0	0	0	0	0	0.000285714	0	0	0	0	0	0	0	0	0	0	0	0	0	0
0	0.027027	0	0	0	0	0	0	0	0	0	0	0.00332226	0	0	0.00536676	0	0	2.01065e-05	0	0	0	0	0	0	0	0	0	0	0	0	0	0	0	0	0.000312738	0	0.000220384	0	0.00100064	0	0.000577143	0	0	0	0	0	0	0	0
0	0	0	0	0	0	0	0	0	0	0	0	0	0	0	5.69961e-07	0	0	0.0122146	0	0	0	0	0	0	0	0	0	0	0	0	0	0	0	0	0.000104965	0	0	0	0	0	0	0	0	0	0	0	0	0	0
0	0	0	0	0	0	0	0	0	0	0	0	0	0	0	6.80288e-06	0	0	4.16931e-06	0	0	0	0	0	0	0	0	0	0	0	0	0	0	0	0	0	0	0	0	0	0	0	0	0	0	0	0	0	0	0
0	0	0	0	0	0	0.000297796	0	0	0	0	0	0	0	0	4.93169e-05	0	0.000571428	6.32171e-06	0	0	0	0	0	0	0	0	0	0	0	0	0	0	0	0	0	0	0	0	0.000217675	0	1	0	0	0	0	0	0	0	0
0	0	0	0	0	0	0	0	0	0	0	0.000571429	0	0	0	0	0	0	6.74364e-05	0	0	0	0	0	0	0	0	0	0	0	0	0	0	0	0	0.000260066	0	0	0	0	0	0	0	0	0	0	0	0	0	0
0	0	0	0	0	0	0	0	0	0	0	0	0	0	0	0	0	9.67445e-07	0	0	0	0	0	0	0	0	0	0	0	0	0	0	0	0	0	0	4.48837e-05	8.60968e-06	1.10502e-05	0	0	0	0	0	0	0	0	0	0	0
0	0	0	0	0	0	0	0	0	0	0	0	0	0	0	0	0	0	0	0	0	0	0	0	0	0	0	0	0	0	0	0	0	0	0	0	0	0.000221877	0	0	0	0	0	0	0	0	0	0	0	0
0	0	0	0	0	0	0	0	0	0	0	0.000571429	0	0	0	2.02613e-06	0	0	1.9528e-06	0	0	0	0	0	0	0	0	0	0	0	0	0	0	0	0	0.000208053	0	0.000856163	0.000571429	0	0	0	0	0	0	0	0	0	0	0
0	0	0	0	0	0	0	0	0	0	0	0	0	0	0	0	0	0	0	0	0	0	0	0	0	0	0	0	0	0	0	0	0	0	0	0	0	0.000221877	0	0	0	0	0	0	0	0	0	0	0	0
0	0	0	0	0	0	0	0	0	0	0	0.000437445	0	0	0	0	0	0	0	0	0	0	0	0	0	0	0	0	0	0	0	0	0	0	0	0.000281767	0	0.00012105	0	0	0	0	0	0	0	0	0	0	0	0
0	0	0	0	0	0	0	0	0	0	0	0	0	0	0	0	0	0	4.34908e-07	0	0	0	0	0	0	0	0	0	0	0	0	0	0	0	0	9.8493e-05	0	0.000251342	0.00110436	0	0	0	0	0	0	0	0	0	0	0
0	0	0	0	0	0.000756428	0	0	0	0	0	0	0	0	0	0	0	0	0.000332006	0	0	0	0	0	0	0	0	0	0	0	0	0	0	0	0	0	0	0	0	0	0	0	0	0	0	0	0	0	0	0
0	0	0	0	0	0	0	0	0	0	0	0	0	0	0	0	0	0	0	0	0	0	0	0	0	0	0	0	0	0	0	0	0	0	0	9.16003e-05	0	0	0	0	0	0	0	0	0	0	0	0	0	0
0	0	0	0	0	0	0	0	0	0	0	0	0	0	0	6.38656e-06	0	0.000283451	2.62115e-05	0	0	0	0	0	0	0	0	0	0	0	0	0	0	0	0	0.000367377	0	0	0	0	0	0	0	0	0	0	0	0.000297263	0	0
0	0	0	0	0	0	0	0	0	0	0	0	0	0	0	0	0	0	0	0	0	0	0	0	0	0	0	0	0	0	0	0	0	0	0	0	0	2.07291e-05	0	0	0	0	0	0	0	0	0	0	0	0
0	0	0	0	0	0	0	0	0	0	0	0	0	0	0	0	0	0	0	0	0	0	0	0	0	0	0	0	0	0	0	0	0	0	0	0	0	0.000103645	9.20874e-05	0	0	0.000284374	0	0	0	0	0	0	0	0
0	0	0	0	0	0	0	0	0	0	0	0	0	0	0	1.08057e-06	0	7.42246e-06	6.10764e-07	0	0	0	0	0	0	0	0	0	0	0	0	0	0	0	0	0	0	0.000108939	0	0	0	0	0	0	0	0	0	0	0	0
0	0	0	0	0	0	0	0	0	0	0	0.000887311	0	0	0	0.000911384	0	0	0	0	0	0	0	0	0	0	0	0	0	0	0	0	0	0	0	0	0	0.000524981	0.00169491	0	0	3.12051e-05	0	0	0	0.0025	0	0	0	0
0	0	0	0	0	0	0	0	0	0	0	0	0	0	0	0	0	0	0	0	0	0	0	0	0	0	0	0	0	0	0	0	0	0	0	0	0	0	0	0	0	0	0	0	0	0	0	0	0	0
0	0	0	0	0	0	0	0	0	0	0	0	0	0	0	0	0	0	0	0	0	0	0	0	0	0	0	0	0	0	0	0	0	0	0	0	0	0	0	0	0	0	0	0	0	0	0	0	0	0
0	0	0	0	0	1.47551e-05	0	0	0	0	0	0	0	0	0	0.000676911	0	3.505e-05	5.13657e-06	0	0	0	0	0	0	0	0	0	0	0	0	0	0	0	0	0	0	0	0.000187176	0	0	0	0	0	0	0	0	0	0	0
0	0	0	0	0	0	0	0	0	0	0	0	0	0.000144134	0	4.18955e-05	0	0	2.14811e-06	0	0	0	0	0	0	0	0	0	0	0	0	0	0	0	0	1.43822e-05	0	1.86569e-06	0	0.000172212	0	0.000116919	0.000412825	0	0	0	0	0.000251004	0	0.000111634
0	0	0	0	0	0	0	0	0	0	0	0	0	0	0	0	0	0	0	0	0	0	0	0	0	0	0	0	0	0	0	0	0	0	0	0.000276321	0	6.81796e-05	0	0	0	0	0	0	0	0	0	0	0	27
0	0	0	0	0	0	0	0	0	0	0	0	0	0	0	0	0	0	5.253e-06	0	0	0	0	0	0	0	0	0	0	0	0	0	0	0	0	0	0	0	0	0	0	0	0	0	0	0	0	0	0	0
0	0	0	0	0	0	0	0	0	0	0	0	0	0	0	0	0	0	0	0	0	0	0	0	0	0	0	2.50601e-05	0	0	0	6.04395e-05	0	0	0	6.06792e-05	0	0	0	0	0	0	0	0	0	0	0	0	0	0
0	0	0	0	0	0	0	0	0	0	0	0	0	0	0	7.75597e-05	0	0	0	0	0	0	0	0	0	0	0	0	0	0	0	0	0	0	0	0.000436202	0	0.000257115	0	0.000276523	0	0	0	0	0	0	0	0.000611247	0	0.000610125
0	0	0	0	0	0	0	0	0	0	0	0	0	0	0	0	0	0	0.000156471	0	0	0	0	0	0	0	0	0	0	0	0	0	0	0	0	0	0	7.78368e-05	0	0	0	0	0	0	0	0	0	0	0	0
0	0	0	0	0	0	0	0	0	0	0	0	0	0	0	0	0	0	0	0	0	0	0	0	0	0	0	0	0	0	0	0	0	0	0	0.000145401	0	3.67307e-05	0	0	0	0	0	0	0	0	0	0	0	0
0	0	0.00423729	0	0	87	0.000510808	0	0	0	0	0.00201613	0.00308506	0	0	1.04228e-05	0.0116883	0.000188196	0.00425135	0	0	0	0	0	0	0	0	0	0	0	0	0	0	0	0	0.00133403	0	0.00202793	441	0.00121327	0	426	146	0	0	12	0	0	0	0
0	0	0	0	0	0	0	0	0	0	0	0.00164474	0	0	0	0	0	0	0	0	0	0	0	0	0	0	0	0	0	0	0	0	0	0	0	0.000380929	0	0	0	0	0	0	1	0	0	0	0	0	0	0
0	0	0	0	0	0	0	0	0	0	0	0	0	0	0	0	0	0	0	0	0	0	0	0	0	0	0	0	0	0	0	0	0	0	0	0	0	0	14	0	0	0	0	0	0	0	0	0	0	0
0	0	0	0	0	0	0.000457247	0	0	0	0	0.000285714	0	0	0	0	0	0	0	0	0	0	0	0	0	0	0	0	0	0	0	0	0	0	0	0.000169043	0	0	0	7.18385e-05	0	0	0	0	0	0	0	0	0	0
0	0	0	0	0	0	0	0	0	0	0	0	0	0	0	0.0056114	0	0	0	0	0	0	0	0	0	0	0	0	0	0	0	0	0	0	0	0	0	0.00045604	0	0.00212766	0	24	0	0	0	1	0	0	0	1
0	0	0	0	0	0	0	0	0	0	0	0	0	0	0	0	0	0	0	0	0	0	0	0	0	0	0	0	0	0	0	0	0	0	0	0	0	0	0	0	0	0	0	0	0	0	0	0	0	0
0	0	0	0	0	0	0	0	0	0	0	0	0	0	0	0	0	0	0	0	0	0	0	0	0	0	0	0	0	0	0	0	0	0	0	0	0	0	0	0	0	0	0	0	0	0	0	0	0	0
0	0	0	0	0	0	0.000251889	0	0	0	0	0	0	0	0	6.39756e-06	0	8.75395e-06	0	0	0	0	0	0	0	0	0	0	0	0	0	0	0	0	0	0	0	3.1056e-05	0.000388512	0	0	0	0	0	0	0	0	0.000766724	0	0
0	0	0	0	0	0	0	0	0	0	0	0	0	0	0	0.000126255	0	0	0	0	0	0	0	0	0	0	0	0	0	0	0	0	0	0	0	0	0	0	0	0	0	0	0	0	0	0	0	0	0	0
0	0	0	0	0	0	0	0	0	0	0	0	0	0	0	0	0	0	0	0	0	0	0	0	0	0	0	0	0	0	0	0	0	0	0	0	0	0	0	0	0	0	0	0	0	0	0	0	0	0
0	0	0	0	0	0	0	0	0	0	0	0	0.00143062	0	0	1.73001e-06	0	0	0.000127021	0	0	0	0	0	0	0	0	0	0	0	0	0	0	0	0	0.000104965	0	0	0	0.000811469	0	0	0	0	0	0	0	0.00059453	0	0
0	0	0	0	0	0	0	0	0	0	0	0	0	0	0	0	0	0	2.23923e-07	0	0	0	0	0	0	0	0	0	0	0	0	0	0	0	0	0	0	9.09419e-05	0	0	0	0	0	0	0	0	0	0	0	0
0	0	0	0	0	0	0	0	0	0	0	0	0	0	0	0	0	0	0	0	0	0	0	0	0	0	0	0	0	0	0	0	0	0	0	0	0	0	0	0	0	0	0	0	0	0	0	0	0	0
0	0	0	0	0	0	0	0	0	0	0	0	0	0	0	0	0	0	2.54847e-05	0	0	0	0	0	0	0	0	0	0	0	0	0	0	0	0	0	0	0	0	0	0	0	0	0	0	0	0	0	0	0
0	0	0	0	0	0	0.000457247	0	0	0	0	0	0	0	0	3.38029e-06	0	0	0	0	0	0	0	0	0	0	0	0	0	0	0	0	0	0	0	5.20131e-05	0	0	0	0	0	0	0	0	0	0	0	4	0	0
0	0	0	0	0	0	5.81362e-05	0	0	0	0	0	0	0	0	2.47637e-06	0	0	0	0	0	0	0	0	0	0	0	0	0	0	0	0	0	0	0	0.000472811	0	0	0	0	0	0	0	0	0	0	0	0	0	0
0	0	0	0	0	0	0	0	0	0	0	0	0	0.00552486	0	1.10963e-06	0	0	0	0	0	0	0	0	0	0	0	0	0	0	0	0	0	0	0	0	0	0	0	0	0	0	0	0	0	0	0	0	0	0
0	0	0	0	0	0	0.000457247	0	0	0	0	0	0.00694444	0	0	1.8847e-05	0	0	4.22954e-06	0	0	0	0	0	0	0	0	0	0	0	0	0	0	0	0	0.000416105	0	0	0.00100628	0.00172412	0	0	0	0	0	0	0	0	0	0
0	0	0	0	0	0	0	0	0	0	0	0.000780843	0	0	0	2.12433e-05	0	0	0	0	0	0	0	0	0	0	0	0	0	0	0	0	0	0	0	0.000226627	0	8.48625e-05	0.000905156	0	0	0	0	0	0	0	0	0	0	0
0	0	0	0	0	0	0	0	0	0	0	0	0	0	0	0	0	0	0	0	0	0	0	0	0	0	0	0	0	0	0	0	0	0	0	0.000195049	0	0	0	0	0	0	0	0	0	0	0	0	0	0
0	0.0062724	0.00240927	0	0	0.00229326	0.0010587	0	0	0	0	0.00139987	0.000247185	0	0	0.00503431	0	0.00173945	0.00236078	0	0	0	0	0	0	0	0	0	0	0	0	0	0	0	0	0.000994948	0	0.00100473	0.000759171	0.000497652	0	0.000362092	0.000156819	0	0	0	0	0	0	0
0	0	0	0	0	0	0	0	0	0	0	0.00169492	0	0	0	0	0	0	1.55545e-05	0	0	0	0	0	0	0	0	0	0	0	0	0	0	0	0	0.0012824	0	0.00181884	0	0	0	0	0	0	0	0	0	0	0	0
0	0	0	0	0	0	0	0	0	0	0	0	0	0	0	0	0	0	0.000108335	0	0	0	0	0	0	0	0	0	0	0	0	0	0	0	0	0	0	0	0	0	0	0	0	0	0	0	0	0	0	0
0	0	0	0	0	0	0	0	0	0	0	0	0	0	0	0	0	0	0	0	0	0	0	0	0	0	0	0	0	0	0	0	0	0	0	0	0	0	0	0	0	0	0	0	0	0	0	0	0	0
0	0	0	0	0	0	0	0	0	0	0	0	0	0	0	0	0	0	0	0	0	0	0	0	0	0	0	0	0	0	0	0	0	0	0	0	0	9.09419e-05	0	0	0	0	0	0	0	0	0	0	0	0
0	0	0	0	0	0	0	0	0	0	0	0	0	0	0	0	0	0	0.000154141	0	0	0	0	0	0	0	0	0	0	0	0	0	0	0	0	0	0	3.89184e-05	0	0	0	0	0	0	0	0	0	0	0	0
0	0	0	0	0	0	0	0	0	0	0	0	0	0	0	0	0	0	0	0	0	0	0	0	0	0	0	0	0	0	0	0	0	0	0	0	0	0.00011227	0.000202956	0	0	0	0	0	0	0	0	0	0	0
0	0	0	0	0	0	0	0	0	0	0	0	0	0	0	0	0	0	0	0	0	0	0	0	0	0	0	0	0	0	0	0	0	0	0	0	0	0	0	0	0	0	0	0	0	0	0	0	0	0
0	0	0	0	0	0	0	0	0	0	0	0	0	0	0	0	0	0	0	0	0	0	0	0	0	0	0	0	0	0	0	0	0	0	0	0	0	0	0	0	0	0	0	0	0	0	0	0	0	0
0	0	0	0	0	0	0	0	0	0	0	0	0	0	0	0	0	0	0.000251473	0	0	0	0	0	0	0	0	0	0	0	0	0	0	0	0	0	0	0	0	0	0	0	0	0	0	0	0	0	0	0
0	0	0	0	0	0	0	0	0	0	0	0	0	0	0	0	0	0	0	0	0	0	0	0	0	0	0	0	0	0	0	0	0	0	0	0	0	0	0	0	0	0	0	0	0	0	0	0	0	0
0	0	0	0	0	0	0	0	0	0	0	0	0	0	0	0	0	0	0	0	0	0	0	0	0	0	0	0	0	0	0	0	0	0	0	0.000113058	0	7.23892e-06	0	0	0	0	0	0	0	0	0	0	0	0
0	0	0	0	0	0	0.00123935	0	0	0	0	0.000993049	0	0.00215054	0	1.42337e-05	0.0195437	0.00302629	5.70865e-07	0	0	0	0	0	0	0	0	0	0	0	0	0	0	0	0	0.000391477	0	0.000303853	0	0.000592414	0	0.000123517	0	0	0	0.00552486	0	0.000484729	0	0
0	0	0	0	0	0	0	0	0	0	0	0	0	0	0	0	0	0	0	0	0	0	0	0	0	0	0	0	0	0	0	0	0	0	0	0	0	0	0	0	0	0	0	0	0	0	0	0	0	0
0	0	0	0	0	0	0	0	0	0	0	0.00169492	0	0	0	0.000241275	0	0	0	0	0	0	0	0	0	0	0	0	0	0	0	0	0	0	0	0.000549602	0	0.00118224	0	0.000653026	0	0.000470366	0	0	0	0	0	0	0	0
0	0	0	0	0	0	0.000126984	0	0	0	0	0	0	0	0	0.000124204	0	2.08451e-06	1.60841e-07	0	0	0	0	0	0	0	0	0	0	0	0	0	0	0	0	0	0	3.47628e-05	8.25749e-06	0	0	0	0	0	0	0	0	0	0	9.08059e-05
0	0	0	0	0	0	0	0	0	0	0	0	0	0	0	0	0	0	2.82968e-05	0	0	0	0	0	0	0	0	0	0	0	0	0	0	0	0	0	0	0	0	0	0	0	0	0	0	0	0	0	0	0
0	0	0	0	0	0	0.0045977	0	0	0	0	0.00111297	0	0	0	0	0	0	0	0	0	0	0	0	0	0	0	0	0	0	0	0	0	0	0	0.000894287	0	0.000792706	0.00111297	0	0	0	0	0	0	0	0	0	0	0
0	0	0	0	0	0	0	0	0	0	0	0	0	0	0	2.19327e-05	0	0	0	0	0	0	0	0	0	0	0	0	0	0	0	0	0	0	0	0.000226116	0	0.000108584	0	0.000225327	0	0	0	0	0	0	0	0	0	0
0	0	0	0	0	0	0	0	0	0	0	0	0	0	0	0	0	0	4.46173e-07	0	0	0	0	0	0	0	0	0	0	0	0	0	0	0	0	0	0	0	0	0	0	0	0	0	0	0	0	0	0	0
0	0	0	0	0	0	0	0	0	0	0	0.000702741	0	0	0	0	0	0	4.13523e-06	0	0	0	0	0	0	0	0	0	0	0	0	0	0	0	0	5.24824e-05	0	0	1	0	0	0	0	0	0	0	0	0	0	0
0	0	0	0	0	0	0	0	0	0	0	0	0	0	0	0	0	0	0	0	0	0	0	0	0	0	0	0	0	0	0	0	0	0	0	0	0	0	0	0	0	0	0	0	0	0	0	0	0	0
0	0	0	0	0	0	0.00238237	0	0	0	0	0.00169492	0	0.00826446	0	1.01384e-05	0.021131	0.00434633	4.79179e-07	0	0	0	0	0	0	0	0	0	0	0	0	0	0	0	0	0.000458001	0	0.000818477	3	0.000653026	0	2	0	0	0	1	0	1	0	0
0	0	0	0	0	0	0	0	0	0	0	0	0	0	0	8.99298e-07	0	0	0	0	0	0	0	0	0	0	0	0	0	0	0	0	0	0	0	0	0	0.000145104	0	0	0	0	0	0	0	0	0	0	0	0.000474338
0	0	0	0	0	0	0	0	0	0	0	0	0	0	0	7.72461e-07	0	0	0	0	0	0	0	0	0	0	0	0	0	0	0	0	0	0	0	0.000183201	0	0	0	0	0	0	0	0	0	0	0	0	0	0
0	0	0	0	0	0	0	0	0	0	0	0	0	0	0	0	0	0	0	0	0	0	0	0	0	0	0	0	0	0	0	0	0	0	0	0.000171495	0	7.63498e-05	0	0	0	0	0	1	0	0	0	0	0	0
0	0	0	0	0	0	0.00214746	0	0	0	0	0	0	0	0	0.000353758	0	0.000181382	1.15816e-05	0	0	0	0	0	0	0	0	0	0	0	0	0	0	0	0	0.000106827	0	0	0	0	0	0	0	0	0	0	0	0	0	0
0	0	0	0	0	0	0	0	0	0	0	0	0	0	0	3.37083e-06	0	0	4.46173e-07	0	0	0	0	0	0	0	0	0	0	0	0	0	0	0	0	0.000183201	0	0	0	0	0	0	0	0	0	0	0	0	0	0
0	0	0	0	0	0	0	0	0	0	0	0	0	0	0	0	0	0	0	0	0	0	0	0	0	0	0	0	0	0	0	0	0	0	0	0	0	0	0	0	0	0	0	0	0	0	0	0	0	0
0	0	0.00202429	0	0	0	0	0	0	0	0	0	0	0	0	1.03996e-06	0	0	0.000923436	0	0	0.000206773	0	0	0	0	0	0	0	0	0	0	0	0.000164743	0	1.04465e-05	0	3.54338e-06	0	0	0	0	0	0	0	0	0	0	0	0
0	0	0	0	0	0	0	0	0	0	0	0	0	0	0	0	0	0	2.67977e-07	0	0	2.46103e-06	0	0	0	0	0	0	0	0	0	0	0	1.78423e-06	0	0	0	0	0	0	0	0	0	0	0	0	0	0	0	0
0	0	0	0	0	0	0	0	0	0	0	0	0	0	0	0	0	0	2.42624e-05	0	0	0	0	0	0	0	0	0	0	0	0	0	0	0	0	0	0	0	0	0	0	0	0	0	0	0	0	0	0	0
0	0	0	0	0	0	0.000300628	0	0	0	0	0.000319472	0	0.000717103	0	0	0	6.89281e-05	6.35389e-05	0	0	0	0	0	0	0	0	0	0	0	0	0	0	0	0	0.000135245	0	0.000174225	0	0	0	0	0	0	0	0	0	0.000391819	0	0.000322756
0	0	0	0	0	0	0	0	0	0	0	0	0	0	0	2.46544e-06	0	0	2.54624e-07	0	0	0	0	0	0	0	0	0	0	0	0	0	0	0	0	0	0	0.000124374	0	0	0	0	0	0	0	0	0	0	0	0
0	0	0	0	0	0	0.000297796	0	0	0	0	0	0	0	0	7.1088e-05	0	0	5.01194e-07	0	0	0	0	0	0	0	0	0	0	0	0	0	0	0	0	0.000366401	0	0.000545651	0	0.000217675	0	0	0	0	0	0	0	0	0	0
0	0	0	0	0	0	0	0	0	0	0	0	0	0	0	3.13094e-05	0	0	0	0	0	0	0	0	0	0	0	0	0	0	0	0	0	0	0	2.83538e-05	0	4.39124e-05	0.000228258	0.000395048	0	0.000313872	0	0	0	0	0	0	0	0
0	0	0	0	0	0	0	0	0	0	0	0	0	0	0	6.38656e-06	0	0.000283451	2.62115e-05	0	0	0	0	0	0	0	0	0	0	0	0	0	0	0	0	0.000367377	0	0	0	0	0	0	0	0	0	0	0	1	0	0
0	0	0.00231054	0	0	0.00242424	0.0045533	0.000263435	0	0	0	0.000845309	0	0	0	0	0	0.000303738	0.00176096	0	0	0	0	0	0	0	0	0	0	0	0	1.02259e-05	0	0.000209865	6.29623e-05	0.000240787	0	0.000309611	0.000580964	0.000159465	0	0.000323555	0	0	0	0	0	0.000728686	0	0.00139546
0	0	0	0	0	0	0	0	0	0	0	0	0	0	0	0	0	0	0	0	0	0	0	0	0	0	0	0	0	0	0	0	0	0	0	5.37312e-05	0	0.000101914	0	0	0	0	0	0	0	0	0	0	0	0
0	0	0	0	0	0	0	0	0	0	0	0	0	0	0	0	0	0	0	0	0	0	0	0	0	0	0	0	0	0	0	0	0	0	0	0	0	0	0	0	0	0	0	0	0	0	0	0	0	0
0	0	0	0	0	0	0	0	0	0	0	0	0	0	0	0	0	0	0.0409743	0	0	0	0	0	0	0	0	0	0	0	0	0	0	0	0	0	0	0	0	0	0	0	0	0	0	0	0	0	0	0
0	0	0	0	0	0	0	0	0	0	0	0	0	0	0	0	0	0	0	0	0	0	0	0	0	0	0	0	0	0	0	0	0	0	0	0	0	0	0	0	0	0	0	0	0	0	0	0	0	0
0	0	0	0	0	0	0	0	0	0	0	0	0	0	0	0	0	0	0	0	0	0	0	0	0	0	0	0	0	0	0	0	0	0	0	0	0	0.000174642	0	0	0	0	0	0	0	0	0	0	0	0
0	0	0	0	0	0.000830565	0	0	0	0	0	0	0	0	0	4.65742e-06	0	0	0.000285401	0	0	0	0	0	0	0	0	0	0	0	0	0	0	0	0	0	0	0	2.74652e-05	0	0	0	0	0	0	0	0	0	0	0
0	0	0	0	0	0	0	0	0	0	0	0	0	0	0	0	0	0	0	0	0	0	0	0	0	0	0	0	0	0	0	0	0	0	0	0	0	0	0.000571427	0	0	0	0	0	0	0	0	0	0	0
0	0	0	0	0	0	0	0	0	0	0	0	0	0	0	0	0	1.01574e-05	0	0	0	0	0	0	0	0	0	0	0	0	0	0	0	0	0	0	0	0	0	0	0	0	0	0	0	0	0	0	0	0
0	0	0	0	0	0	0	0	0	0	0	0	0	0	0	0	0	0	0	0	0	0	0	0	0	0	0	0	0	0	0	0	0	0	0	9.16003e-05	0	9.09419e-05	0	0	0	0	0	0	0	0	0	0	0	0
0	0	0	0	0	0	0	0	0	0	0	0	0	0	0	6.43871e-05	0	0	0	0	0	0	0	0	0	0	0	0	0	0	0	0	0	0	0	0	0	0	0	0	0	0	0	0	0	0	0	0	0	0
0	0	0	0	0	0	0	0	0	0	0	0	0	0	0	3.54876e-06	0	6.97496e-06	0	0	0	0	0	0	0	0	0	0	0	0	0	0	0	0	0	0	0	0.000201083	0	0	0	0	0	0	0	0	0	0	0	0
0	0	0	0	0	0	0	0	0	0	0	0	0	0	0	0	0	0	1.1372e-06	0	0	0	0	0	0	0	0	0	0	4.63998e-06	0	0	0	0	0	0	0	0	0	0	0	0	0	0	0	0	0	0	0	0
0	0	0	0	0	0	0.000154919	0	0	0	0	0.000993049	0	0	0	0	0	0	0	0	0	0	0	0	0	0	0	0	0	0	0	0	0	0	0	0.000939544	0	0.000742752	0	0.00217219	0	0.000370552	0	0.0294118	0	0.00552486	0	0	0	0
0	0	0	0	0	0	0	0	0	0	0	0.000866176	0	0	0	0	0	0.00138581	0	0	0	0	0	0	0	0	0	0	0	0	0	0	0	0	0	0.000367584	0	9.92345e-05	0.000945403	0.00153334	0	0	0	0	0	0	0	0	0	0
0	0	0	0	0	0	0.000645369	0	0	0	0	0	0	0	0	6.0373e-05	0	0.00489725	4.44161e-07	0	0	0	0	0	0	0	0	0	0	0	0	0	0	0	0	0	0	0.000103645	0	0	0	0	0	0	0	0	0	0	0	0
0	0	0	0	0	0	0	0	0	0	0	0	0	0	0	0	0	0	0	0	0	0	0	0	0	0	0	0	0	0	0	0	0	0	0	0	0	0	0	0	0	0	0	0	0	0	0	0	0	0
0	0	0	0	0	0	0	0	0	0	0	0	0	0	0	0	0	0	0	0	0	0	0	0	0	0	0	0	0	0	0	0	0	0	0	0	0	1.11398e-05	0	0	0	0	0	0	0	0	0	0	0	0
0	0	0	0	0	0	0	0	0	0	0	0	0	0	0	0	0	0	0	0	0	0	0	0	0	0	0	0	0	0	0	0	0	0	0	0	0	0	0	0	0	0	0	0	0	0	0	0	0	0
0	0	0	0	0	0	0	0	0	0	0	0.00140548	0.00858369	0	0	0	0	4.9494e-05	0.000131156	0	0	0	0	0	0	0	0	0	0	0	0	0	0	0	0	0.000629789	0	0	0.00119403	0.00595077	0	0	0	0	0	0	0	0	0	0
0	0	0	0	0	0	0	0	0	0	0	0	0	0	0	3.00577e-06	0	0	0	0	0	0	0	0	0	0	0	0	0	0	0	0	0	0	0	0	0	0	0	0	0	0	0	0	0	0	0	0	0	0
0	0	0	0	0	0	0	0	0	0	0	0	0	0	0	0	0	0	0	0	0	0	0	0	0	0	0	0	0	0	0	0	0	0	0	0	0	0	0	0	0	0	0	0	0	0	0	0	0	2.55637e-05
0	0	0	0	0	0	0	0	0	0	0	0.000285714	0	0	0	0	0	0	0	0	0	0	0	0	0	0	0	0	0	0	0	0	0	0	0	0.000156039	0	0	2	0	0	0	0	0	0	0	0	0	0	0
0	0	0	0	0	0	0	0	0	0	0	0	0	0	0	0	0	0	2.82968e-05	0	0	0	0	0	0	0	0	0	0	0	0	0	0	0	0	0	0	0	0	0	0	0	0	0	0	0	0	0	0	0
0	0	0	0	0	0	0	0	0	0	0	0	0	0	0	0	0	0	0	0	0	0	0	0	0	0	0	0	0	0	0	0	0	0	0	0	0	4.14582e-05	0	0	0	0	0	0	0	0	0	0	0	0
0	0	0	0	0	0	0	0	0	0	0	0.000575871	0	0	0	2.61342e-05	0	0	1.0023e-06	0	0	0	0	0	0	0	0	0	0	0	0	0	0	0	0	0.00033523	0	0.000871726	0	0	0	0	0	0	0	0	0	0	0	0
0	0	0	0	0	0	0	0	0	0	0	0	0	0	0	0	0	0	0	0	0	0	0	0	0	0	0	0	0	0	0	0	0	0	0	0	0	0	0	0	0	0	0	0	0	0	0	0	0	0
0	0	0	0	0	0	0	0	0	0	0	0	0	0	0	0	0	0	2.95391e-07	0	0	0	0	0	0	0	0	0	0	0	0	0	0	0	0	0	0	0	0	0	0	7	0	0	0	0	0	0	0	0
0	0	0	0	0	0	0	0	0	0	0	0	0	0	0	0	0	0	1.63539e-05	0	0	0	0	0	0	0	0	0	0	0	0	0	0	0	0	0	0	0	0	0	0	0	0	0	0	0	0	0.000505559	0	0.000605446
0	0	0.0169492	0	0	0	0	0	0	0	0	0.000748503	0	0	0	0	0	0	0.0165552	0	0	0	0	0	0	0	0	0	0	0	0	0	0	0	0	8.50615e-05	0	0.00134882	0	0	0	0	0	0	0	0	0	0	0	0
0	0	0	0	0	0	0	0	0	0	0	0	0	0	0	0	0	0	0	0	0	0	0	0	0	0	0	0	0	0	0	0	0	0	0	0.00020993	0	0	0	0	0	0	0	0	0	0	0	0	0	0
0	0	0	0	0	0	0	0	0	0	0	0	0	0	0	1.22621e-07	0	0	0	0	0	0	0	0	0	0	0	0	0	0	0	0	0	0	0	2.12347e-05	0	8.88527e-06	0	9.94726e-05	0	0.000104222	0	0	0	0	0	0	0	0.000102444
0	0	0	0	0	0	0	0	0	0	0	0	0	0	0	0	0	0	0	0	0	0	0	0	0	0	0	0	0	0	0	0	0	0	0	0	0	0	0	0	0	0	0	0	0	0	0	0	0	0
0	0	0	0	0	0	0	0	0	0	0	0	0	0	0	0	0	0	0	0	0	0	0	0	0	0	0	0	0	0	0	0	0	0	0	0	0	0	0	0	0	0	0	0	0	0	0	0	0	0
0	0	0	0	0	6	0	0	0	0	0	0.00140548	0	0	0	0	0	0.000891336	0.00201878	0	0	0	0	0	0	0	0	0	0	0	0	0	0	0	0	0.00131206	0	0	28	0.00027049	0	0	8	0	0	0	0	0	0	0
0	0	0	0	0	0	0	0	0	0	0	0	0	0	0	0.000723415	0	0	0	0	0	0	0	0	0	0	0	0	0	0	0	0	0	0	0	0	0	0	0	0	0	0	0	0	0	0	0	0	0	0
0	0	0	0	0	0	0	0	0	0	0	0	0	0	0	1.77323e-06	0	0	0	0	0	0	0	0	0	0	0	0	0	0	0	0	0	0	0	0	0	0	0	0	0	0	0	0	0	0	0	0	0	0
0	0	0	0	0	0	0	0	0	0	0	0	0	0	0	1.47543e-06	0	0	0	0	0	0	0	0	0	0	0	0	0	0	0	0	0	0	0	0	0	0	0	0	0	0	0	0	0	0	0	0	0	0
0	0	0	0	0	0	0	0	0	0	0	0.000571429	0	0	0	0	0	0	6.74364e-05	0	0	0	0	0	0	0	0	0	0	0	0	0	0	0	0	0.000260066	0	0	0.000571426	0	0	0	0	0	0	0	0	0	0	0
0	0	0	0	0	0	0.000272926	0	0	0	0	0	0	0	0	0	0	3.84202e-05	0.000228712	0	0	0.00045693	0	0	0	0	0	0	0	0	0	0	0	0.000408141	0	0	0	0	0	0	0	0	0	0	0	0	0	0	0	0
0	0	0	0	0	0	0	0	0	0	0	0	0	0	0	0	0	0	0	0	0	0	0	0	0	0	0	0	0	0	0	0	0	0	0	5.24824e-05	0	0	0.000111982	0	0	0	0	0	0	0	0	0	0	0
0	0	0	0	0	0	0	0	0	0	0	0.000185701	0	0	0	2.00212e-05	0.000749064	2.79487e-05	2.16591e-06	0	0	0	0	0	0	0	0	0	0	0	0	0	0	0	0	0.00021775	0	0.000120189	0.000227116	6.10706e-05	0	1.88666e-05	0	0	0	0	0	0	0	0.000445929
0	0	0	0	0	0	0	0	0	0	0	0	0	0	0	0	0	0	0	0	0	0	0	0	0	0	0	0	0	0	0	0	0	0	0	0	0	0	0	0	0	0	0	0	0	0	0	0	0	0
0	0	0	0	0	0	0	0	0	0	0	0	0	0	0	0	0	0	0	0	0	0	0	0	0	0	0	0	0	0	0	0	0	0	0	0	0	9.09419e-05	0	0	0	0	0	0	0	0	0	0	0	0
0	0	0	0	0	0	0.000208638	0	0	0	0	0	0	0	0	4.14576e-05	0	6.47035e-05	0.000164977	0	0	0	0	0	0	0	0	0	0	0	0	0	0	0	0	0	0	3.89184e-05	0	0	0	0.000260552	0	0	0	0	0	0	0	0.000372578
0	0	0	0	0	0	0	0	0	0	0	0	0	0	0	0	0	0	2.41115e-05	0	0	0	0	0	0	0	0	0	0	0	0	0	0	0	0	0	0	0	0	0	0	0	0	0	0	0	0	0	0	0
0	0	0	0	0	0	0	0	0	0	0	0	0	0	0	0	0	0	0	0	0	0	0	0	0	0	0	0	0	0	0	0	0	0	0	0	0	0	0	0	0	0	0	0	0	0	0	0	0	0
0	0	0	0	0	0	0	0	0	0	0	0	0	0	0	0	0	0	9.26714e-06	0	0	0	0	0	0	0	0	0	0	0	0	0	0	0	0	0.000539083	0	0.000476769	0	0	0	0	0	0	0	0	0	0	0	0
0	0	0	0	0	0	0	0	0	0	0	0	0	0	0	0	0	0	0.000410024	0	0	0	0	0	0	0	0	0	0	0	0	0	0	0	0	0	0	0	0	0	0	0	0	0	0	0	0	0	0	0
0	0	0	0	0	0	0.00208457	0	0	0	0	0	0	0	0	0	0	0.00583129	1.20145e-06	0	0	0	0	0	0	0	0	0	0	0	0	0	0	0	0	0	0	9.09419e-05	0	0	0	0	0	0	0	0	0	0	0	0
0	0	0	0	0	0	0	0	0	0	0	0.000285714	0	0	0	7.33632e-05	0	0	0	0	0	0	0	0	0	0	0	0	0	0	0	0	0	0	0	5.20131e-05	0	0	0	0.000215516	0	0	0	0	0	0	0	9.34575e-05	0	0
0	0	0	0	0	0	0	0	0	0	0	0	0	0	0	0	0	0	0.000579327	0	0	0	0	0	0	0	0	0	0	0	0	0	0	0	0	0	0	0	0.00077101	0	0	0	0	0	0	0	0	0	0	0
0	0	0	0	0	0	0	0	0	0	0	0	0	0	0	0	0	0.00174203	5.4869e-07	0	0	0	0	0	0	0	0	0	0	0	0	0	0	0	0	6.50164e-05	0	0	0	0	0	0	0	0	0	0	0	0.000280372	0	0.0140845
0	0	0	0	0	0	0	0	0	0	0	0	0	0	0	0	0	0	0	0	0	0	0	0	0	0	0	0	0	0	0	0	0	0	0	5.20131e-05	0	0	0	0	0	0	0	0	0	0	0	0	0	0
0	0	0	0	0	0	0	0	0	0	0	0	0	0	0	0	0	0	0.00044132	0	0	0	0	0	0	0	0	0	0	0	0	0	0	0	0	0	0	0	0	0	0	0	0	0	0	0	0	0	0	0
0	0	0	0	0	0	0	0	0	0	0	0.000983284	0	0	0	0	0	0	1.98233e-05	0	0	0	0	0	0	0	0	0	0	0	0	0	0	0	0	0	0	0.000804333	0	0	0	0	0	0	0	0	0	0	0	0
0	0	0	0	0	0	0	0	0	0	0	0	0	0	0	0	0	0	0	0	0	0	0	0	0	0	0	0	0	0	0	0	0	0	0	0	0	0	0	0	0	0	0	0	0	0	0	0	0	0
0	0	0	0	0	0	0	0	0	0	0	0	0	0	0	0	0	0	0	0	0	0	0	0	0	0	0	0	0	0	0	0	0	0	0	0	0	2.17168e-05	0	0	0	0	0	0	0	0	0	0	0	0.000103563
0	0	0	0	0	0	0	0	0	0	0	0	0	0	0	0	0	0	4.46173e-07	0	0	0	0	0	0	0	0	0	0	0	0	0	0	0	0	0	0	0	0	0	0	0	0	0	0	0	0	0	0	0
0	0	0	0	0	0	0	0	0	0	0	0	0	0	0	0	0	0	0	0	0	0	0	0	0	0	0	0	0	0	0	0	0	0	0	0	0	0	0	0	0	0	0	0	0	0	0	0	0	0
0	0	0	0	0	0	0	0	0	0	0	0	0	0	0	0	0	0	0	0	0	0	0	0	0	0	0	0	0	0	0	0	0	0	0	0	0	0	0	0	0	0	0	0	0	0	0	0	0	0
0	0	0	0	0	0	0	0	0	0	0	0	0	0	0	3.46003e-06	0	0	0	0	0	0	0	0	0	0	0	0	0	0	0	0	0	0	0	0.000419859	0	0	0	0.00027049	0	0	0	0	0	0	0	0	0	0
0	0	0	0	0	0	0	0	0	0	0	0	0	0	0	0	0	0	0.000392158	0	0	0	0	0	0	0	0	0	0	0	0	0	0	0	0	0.00020993	0	0	0	0	0	0	0	0	0	0	0	0	0	0
0	0	0	0	0	0	0	0	0	0	0	0.00169492	0	0	0	0.000241275	0	0	0	0	0	0	0	0	0	0	0	0	0	0	0	0	0	0	0	0.000549602	0	0.00118224	0	0.000653026	0	1	0	0	0	0	0	0	0	0
0	0	0	0	0	0	0	0	0	0	0	0	0	0	0	1.08928e-05	0	3.36519e-05	0	0	0	0	0	0	0	0	0	0	0	0	0	0	0	0	0	0.000183201	0	0	2	0	0	0	0	0	0	0	0	0	0	0
0	0	0	0	0	0	0	0	0	0	0	0	0	0	0	0.000262165	0	0	8.95571e-05	0	0	0	0	0	0	0	0	0	0	0	0	0	0	0	0	0	0	0	0	0	0	0	0	0	0	0	0	0	0	0
0	0	0	0	0	0	0	0	0	0	0	0	0	0	0	7.98728e-07	0	0	2.89162e-07	0	0	0	0	0	0	0	0	0	0	0	0	0	0	0	0	0.00011703	0	0.000856163	1	0.000215516	0	1	1	0	0	0	0	1	0	0
0	0	0	0	0	0	0	0	0	0	0	0	0	0	0	0	0	2.00401e-05	0	0	0	0	0	0	0	0	0	0	0	0	0	0	0	0	0	5.24824e-05	0	0	0	0	0	0	0	0	0	0	0	3	0	0
0	0	0	0	0	0	0.00071582	0	0	0	0	0	0	0	0	0	0	0.000111607	0	0	0	0	0	0	0	0	0	0	0	0	0	0	0	0	0	0.000213653	0	0	0	0	0	0	0	0	0	0	0	0	0	0
0	0	0	0	0	0	0	0	0	0	0	0	0	0	0	0.000373198	0	0	2.83276e-06	0	0	0	0	0	0	0	0	0	0	0	0	0	0	0	0	0	0	0	0	0	0	0	0	0	0	0	0	0	0	0
0	0	0	0	0	0	0	0	0	0	0	0	0	0	0	0	0	0	0	0	0	0	0	0	0	0	0	0	0	0	0	0	0	0	0	0	0	0	0	0	0	0	0	0	0	0	0	0	0	0
0	0	0	0	0	0	0	0	0	0	0	0	0	0	0	0	0	0	0	0	0	0	0	0	0	0	0	0	0	0	0	0	0	0	0	0	0	0	0	0	0	0	0	0	0	0	0	0	0	0
0	0	0	0	0	0	0.00143164	0	0	0	0	0	0	0	0	0	0	0	0.000500854	0	0	0	0	0	0	0	0	0	0	0	0	0	0	0	0	0	0	0	0	0	0	0	0	0	0	0	0	0	0	0
0	0	0	0	0	0	0	0	0	0	0	0	0	0	0	0	0	0	0	0	0	0	0	0	0	0	0	0	0	0	0	0	0	0	0	0.000104965	0	0	0	0	0	0	0	0	0	0	0	0.000297263	0	0
0	0	0	0	0	0	0	0	0	0	0	0	0	0	0	0	0	0	0	0	0	0	0	0	0	0	0	0	0	0	0	0	0	0	0	0	0	0	0	0	0	0	0	0	0	0	0	0	0	0
0	0	0	0	0	0	0	0	0	0	0	0	0	0	0	6.23704e-07	0	0.00209524	4.62332e-06	0	0	0	0	0	0	0	0	0	0	0	0	0	0	0	0	0	0	0	0	0	0	0	0	0	0	0	0	0	0	0.00740741
0	0	0	0	0	0	0	0	0	0	0	0	0	0	0	0	0	0	0	0	0	0	0	0	0	0	0	0	0	0	0	0	0	0	0	5.20131e-05	0	0	0	0	0	0	0	0	0	0	0	0	0	0
0	0	0	0	0	0	0	0	0	0	0	0	0	0	0	0	0	0	2.10204e-05	0	0	0	0	0	0	0	0	0	0	0	0	0	0	0	0	0	0	0	0	0	0	0	0	0	0	0	0	0	0	0
0	0	0	0	0	0	0	0	0	0	0	0	0	0	0	0	0	0	1.25136e-05	0	0	0	0	0	0	0	0	0	0	0	0	0	0	0	0	0	0	0	0	0	0	0	0	0	0	0	0	0	0	0
0	0	0	0	0	0.00380228	0	0	0	0	0	0	0	0	0	0	0	0	2.7688e-05	0	0	0	0	0	0	0	0	0	0	0	0	0	0	0	0	1.30033e-05	0	0	3.27105e-05	0	0	0	0	0	0	0	0	0.00037383	0	0
0	0	0	0	0	0	0	0	0	0	0	0	0	0	0	1.73001e-06	0	0	0	0	0	0	0	0	0	0	0	0	0	0	0	0	0	0	0	0	0	0	0	0	0	0	0	0	0	0	0	0	0	0
0	0	0	0	0	0	0	0	0	0	0	0	0	0	0	5.93578e-05	0	0	7.43847e-05	0	0	0	0	0	0	0	0	0	0	0	0	0	0	0	0	0.000300119	0	0	0	0.00023535	0	0	0	0	0	0	0	0	0	0
0	0	0	0	0	0	0	0	0	0	0	0	0	0	0	0	0	0.000424268	8.75452e-07	0	0	0	0.00552934	0	0	0	0.0157793	0	0	0	0.002676	0	0	2.64845e-05	0.00438896	0	0.000126952	0.000149777	0	0	0	0	0	0	0	0	0	0.00165654	0	0.000503629
0	0	0	0	0	0	0	0	0	0	0	0	0	0	0	0	0	0	0	0	0	0	0	0	0	0	0	0	0	0	0	0	0	0	0	0	0	0	0	0	0	0	0	0	0	0	0	0	0	0
0	0	0	0	0	0	0	0	0	0	0	0	0	0	0	9.76946e-07	0	0	5.20091e-06	9.92688e-06	0	0.000362319	0	0	0	0	0	0	0	0	0	8.00064e-06	0	3.07786e-07	0	0	0	0	0	0	0	5.88892e-05	0	0	0	0	0	0	0	0
0	0	0	0	0	0	0	0	0	0	0	0	0	0	0	0	0	0	0	0	0	0	0	0	0	0	0	0	0	0	0	0	0	0	0	0	0	0	0	0	0	0	0	0	0	0	0	0	0	0
0	0	0	0	0	0	0.000968054	0	0	0	0	0.00239808	0	0.00290698	0	0	0	0.00103229	2.56656e-06	0	0	0	0	0	0	0	0	0	0	0	0	0	0	0	0	0.00107817	0	0.000207291	0	0	0	0	0	0	0	0	0	0.00144717	0	0.000474338
0	0	0	0	0	0	0.000297796	0	0	0	0	0	0	0	0	4.65447e-06	0	1.04349e-05	0.000459948	0	0	0	0	0	0	0	0	0	0	0	0	0	0	0	0	0.000183201	0	9.09419e-05	0	0	0	0	0	0	0	0	0	0	0	0
0	0	0	0	0	0	0	0	0	0	0	0	0	0	0	0	0	0	0	0	0	0	0	0	0	0	0	0	0	0	0	0	0	0	0	0.000226015	0	0	0	0	0	0	0	0	0	0	0	0	0	0
0	0	0	0	0	0	0	0	0	0	0	0	0	0	0	8.64805e-05	0	5.06971e-05	5.08721e-05	0	0	0	0	0	0	0	0	0	0	0	0	0	0	0	0	0	0	0	0	0	0	0	0	0	0	0	0	0	0	0
0	0	0	0	0	0	0	0	0	0	0	0	0	0	0	3.58742e-05	0	0	8.77984e-07	0	0	0	0	0	0	0	0	0	0	0	0	0	0	0	0	0	0	0	0	0	0	0	0	0	0	0	0	0	0	0
0	0	0	0	0	0	0	0	0	0	0	0.00169492	0	0	0	0	0	0	0	0	0	0	0	0	0	0	0	0	0	0	0	0	0	0	0	0.000366401	0	0.000363768	0	0	0	0	0	0	0	0	0	0	0	0
0	0	0	0	0	0	0	0	0	0	0	0	0	0	0	0	0	0	0	0	0	0	0	0	0	0	0	0	0	0	0	0	0	0	0	0	0	0	0	0	0	0	0	0	0	0	0	0	0	0
0	0	0	0	0	0	0	0	0	0	0	0	0	0	0	0	0	0	0	0	0	0	0	0	0	0	0	0	0	0	0	0	0	0	0	5.24824e-05	0	0	0	0	0	0	0	0	0	0	0	0	0	0
0	0	0	0	0	0	0	0	0	0	0	0	0	0	0	0	0	0	0	0	0	0	0	0	0	0	0	0	0	0	0	0	0	0	0	0	0	0	0	0	0	0	0	0	0	0	0	0	0	0
0	0	0	0	0	0	0.000297796	0	0	0	0	0	0	0	0	2.01289e-05	0	3.99181e-05	4.23621e-06	0	0	0	0	0	0	0	0	0	0	0	0	0	0	0	0	9.16003e-05	0	9.09419e-05	0	0	0	0	0	0	0	0	0	0	0	0
0	0	0	0	0	0	0.000438397	0.00176134	0.00293624	0	0	0	0	0	0	0	0	0.000302438	1.45675e-05	0.000739918	0	0.00250466	0.00133263	0	0	0	0	0	0	0	0	0.000223635	0	0.00233025	0.00101928	0	0	2.91212e-05	2.4468e-06	0	0	0	0	0	0	0	0	0	0	5.98361e-05
0	0	0	0	0	0	0	0	0	0	0	0	0	0	0	0	0	0	0	0	0	0	0	0	0	0	0	0	0	0	0	0	0	0	0	0	0	6.80468e-06	0	0	0	4.64457e-05	0	0	0	0	0	0	0	0
0	0	0	0	0	0	0	0	0	0	0	0	0	0	0	0	0	0	0	0	0	0	0	0	0	0	0	0	0	0	0	0	0	0	0	0	0	0	0	0	0	0	0	0	0	0	0	0	0	0
0	0	0	0	0	0	0	0	0	0	0	0	0.00240964	0	0	0	0	0	3.19066e-06	0	0	0	0	0	0	0	0	0	0	0	0	0	0	0	0	7.27003e-05	0	0.000220384	0	0.000645221	0	0.000961905	0	0	0	0	0	0	0	0.00122025
0	0	0	0	0.00383877	0	0	0	0	0	0	0.00239808	0.00406504	0	0	4.38982e-05	0	1.3412e-05	0	0	0	0	0	0	0	0	0	0	0	0	0	0	0	0	0	0.00107817	0	0	8.07519e-05	0.00425532	0	0.00334139	0.000726639	0	0	0	0	0	0	0
0	0	0	0	0	0	0	0	0	0	0	0	0	0	0	0	0	0	0	0	0	0	0	0	0	0	0	0	0	0	0	0	0	0	0	0.000212675	0	6.90745e-05	0	0	0	0	0	0	0	0	0	0	0	0
0	0	0	0	0	0	0	0	0	0	0	0	0	0	0	0	0	0	0	0	0	0	0	0	0	0	0	0	0	0	0	0	0	0	0	0	0	0	0	0	0	0	0	0	0	0	0	0	0	0
0	0	0	0	0	0	0.000297796	0	0	0	0	0	0	0	0	5.0685e-06	0	0.00054471	0.000191267	0	0	0	0	0	0	0	0	0	0	0	0	0	0	0	0	0.000183201	0	0.000545651	0	0	0	0	0	0	0	0	0	0	0	0
0	0	0	0	0	0	0.000208681	0	0	0	0	0	0	0	0	0	0	1.10597e-05	0	0	0	0	0	0	0	0	0	0	0	0	0	0	0	0	0	0	0	0	0	0	0	0	0	0	0	0	0	0	0	0
0	0	0	0	0	0	0	0.00158228	0	0	0	0	0	0	0	0	0	0	0	0	0	0	0	0	0	0	0	0	0	0	0	0	0	0.00199998	0	0	0	0	0.000359553	0	0	0	0.000630615	0	0	0	0	0	0	0
0	0	0	0	0	0	0	0	0	0	0	0	0	0	0	0.000144404	0	0	0	0.00037551	0	0	0	0	0	0	0	0	0	0	0	0	0	0	0	0	0	0	0	0	0	0.00298507	0	0	0	0	0	0	0	0
0	0	0	0	0	0	0.00234692	0	0	0	0	0.000292141	0.00114286	0.00203252	0	0	0	0.00240055	0.00109746	0	0	0	0	0	0	0	0	0	0	0	0	0	0	0	0	0.000205003	0	0	0	0	0	0	0	0	0	0	0	0.00867679	0	0
0	0	0	0	0	0	0	0	0	0	0	0	0	0	0	2.30136e-06	0	0	0	0	0	0	0	0	0	0	0	0	0	0	0	0	0	0	0	0	0	0	0	0	0	0	0	0	0	0	0	0	0	0
0	0	0	0	0	0	0	0	0	0	0	0	0	0	0	0	0	4.96042e-06	2.30892e-05	0	0	0	0	0	0	0	0	0	0	0	0	0	0	0	0	0.000104965	0	0	0	0	0	0	0	0	0	0	0	0	0	0
0	0	0	0	0	0	0	0	0	0	0	0	0	0	0	0	0	0	0	0	0	0	0	0	0	0	0	0	0	0	0	0	0	0	0	0	0	0	0	0	0	0	0	0.00763359	0	0	0	0	0	0
0	0	0	0	0	0	0	0	0	0	0	0	0	0	0	0	0	0	0	0	0	0	0	0	0	0	0	0	0	0	0	0	0	0	0	0	0	0	0	0	0	0	0	0	0	0	0	0	0	0
0	0	0	0	0	0	0	0	0	0	0	0	0	0	0	0	0	0	0	0	0	0	0	0	0	0	0	0	0	0	0	0	0	0	0	0	0	0	0	0	0	0	0	0	0	0	0	0	0	0
0	0	0	0	0	0	0	0	0	0	0	0	0	0	0	0	0	0	0	0	0	0	0	0	0	0	0	0	0	0	0	0	0	0	0	0	0	0	0	0	0	0	0	0	0	0	0	0	0	0
0	0	0	0	0	0	0	0	0	0	0	0	0	0	0	0	0	0.000288493	4.79179e-07	0	0	0	0	0	0	0	0	0	0	0	0	0	0	0	0	0	0	0	0	0	0	0	0	0	0	0	0	2	0	0
0	0	0	0	0	0	0	0	0	0	0	0	0	0	0	0	0	0	0.000137324	0	0	0	0	0	0	0	0	0	0	0	0	0	0	0	0	0	0	0	0	0	0	0	0	0	0	0	0	2	0	0
0	0	0	0	0	0	0	0	0	0	0	0	0	0	0	0	0	0	0.000219408	0	0	0	0	0	0	0	0	0	0	0	0	0	0	0	0	0	0	0	0	0	0	0	0	0	0	0	0	0	0	0
0	0	0	0	0	0	0	0	0	0	0	0	0	0	0	0	0	0	2.7688e-05	0	0	0	0	0	0	0	0	0	0	0	0	0	0	0	0	1.30033e-05	0	0	0	0	0	0	0	0	0	0	0	0.00037383	0	0
0	0	0	0	0	0	0	0	0	0	0	0	0	0	0	0	0	0	4.46173e-07	0	0	0	0	0	0	0	0	0	0	0	0	0	0	0	0	0	0	0	0	0	0	0	0	0	0	0	0	0	0	0
0	0	0	0	0	0	0	0	0	0	0	0	0	0	0	0	0	0	0	0	0	0	0	0	0	0	0	0	0	0	0	0	0	0	0	0	0	0	0	0	0	0	0	0	0	0	0	0	0	0
0	0	0	0	0	0	0	0	0	0	0	0	0	0	0	0	0	0	0	0	0	0	0	0	0	0	0	0	0	0	0	0	0	0	0	0	0	0	0	0	0	0	0	0	0	0	0	0	0	0
0	0	0	0	0	0	0	0.00334448	0	0	0	0	0	0	0	0	0	0	0.000139499	0	0	0	0	0	0	0.00146606	0	0	0	0	0	0	0	0.00269108	0	0	0	0	0	0	0	0	0	0	0	0	0	0	0	0.000465983
0	0	0	0	0	0	0	0	0	0	0	0	0	0	0	0	0	0	0	0	0	0	0	0	0	0	0	0	0	0	0	0	0	0	0	0	0	0	0	0	0	0	0	0	0	0	0	0	0	0
0	0	0	0	0	0	0	0	0	0	0	0	0	0	0	0	0	0	0	0	0	0	0	0	0	0	0	0	0	0	0	0	0	0	0	5.24824e-05	0	0	0	0	0	0	0	0	0	0	0	0	0	0
0	0	0	0	0.000391388	0	0.000389181	0	0	0	0	0	0	0	0	7.68335e-07	0	3.10324e-05	5.89608e-07	0	0	0	0	0	0	0	0	0	0	0	0	0	0	0	0	0	0	0.000110804	0.000244427	0	0	0	0	0	0	0	0	0	0	0
0	0	0	0	0	0	0	0	0	0	0	0	0	0	0	2.40863e-05	0	0	0	0	0	0	0	0	0	0	0	0	0	0	0	0	0	0	0	5.24824e-05	0	0	0.000718903	0.000540979	0	0	0	0	0	0	0	0.000297263	0	0
0	0	0	0	0	0	0	0	0	0	0	0	0	0	0	6.11743e-07	0	2.26233e-05	2.26019e-06	0	0	0	0	0	0	0	0	0	0	0	0	0	0	0	0	7.57905e-05	0	5.80116e-05	0	0.000306265	0	0	0	0	0	0	0	0.00021097	0	0.000206422
0	0	0	0	0	0	6.89972e-05	0	0	0	0	0.000479189	0	0.000339905	0	0	0	8.40704e-07	2.79361e-06	0	0	0	0	0	0	0	0	0	0	0	0	0	0	7.73791e-06	0	0.000271793	0	0.000207828	0.000542446	0	0	0	0	0	0	0	0	0.000367242	0	0.000231811
0	0	0	0	0	0	0	0	0	0	0	0	0	0	0	0	0	0	0	0	0	0	0	0	0	0	0	0	0	0	0	0	0	0	0	0	0	0	0	0	0	0	0	0	0	0	0	0	0	0
0	0	0	0	0	0	0	0	0	0	0	0	0.00208768	0	0	2.28023e-05	0	0.00125264	0.000121961	0	0	0	0	0	0	0	0	0	0	0	0	0	0	0	0	0	0	0	0	0.00182149	0	0.00118343	0	0	0	0	0	0	0	0
0	0	0	0	0	0	0	0	0	0	0	0	0	0	0	2.86357e-06	0	0	0.000550417	0	0	0	0	0	0	0	0	0	0	0	0	0	0	0	0	0	0	0	0	0	0	0	0	0	0	0	0	0	0	0
0	0	0	0	0	0	0	0	0	0	0	0	0	0	0	0	0	0	0	0	0	0	0	0	0	0	0	0	0	0	0	0	0	0	0	0	0	0	10	0	0	0	0	0	0	0	0	0	0	0
0	0	0	0	0	0	0	0	0	0	0	0	0	0	0	0	0	0	0	0	0	0	0	0	0	0	0	0	0	0	0	0	0	0	0	0	0	0	0	0	0	0	0	0	0	0	0	0	0	0
0	0	0	0	0	0	0	0	0	0	0	0	0	0	0	6.81597e-07	0	0	0	0	0	0	0	0	0	0	0	0	0	0	0	0	0	0	0	9.03221e-05	0	0	0	0	0	0	0	0	0	0	0	0	0	0
0	0	0	0	0	0	0.0023301	0	0	0	0	0	0	0	0	0	0	0.00128336	0.00013961	0	0	0	0	0	0	0	0	0	0	0	0	0	0	0	0	0.000871841	0	0	4	0	0	0	6	0	0	0	0	0	0	0
0	0	0	0	0	0	4.69594e-05	0	0	0	0	0.00030303	0	0	0	2.51842e-05	0	0	0	0	0	0	0	0	0	0	0	0	0	0	0	0	0	0	0	0.000542081	0	0.00042333	0	0	0	0	0	0	0	0.00119261	0	0	0	0
0	0	0	0	0	0	0	0	0	0	0	0	0	0	0	0	0	0	0	0	0	0.0277778	0	0	0	0	0	0	0	0	0	0	0	0	0	0	0	0	0	0	0	0	0	0	0	0	0	0	0	0
0	0	0	0	0	0	0.000208638	0	0	0	0	0.00055991	0	0	0	0	0.00284857	3.59772e-05	0	0	0	0	0	0	0	0	0	0	0	0	0	0	0	0	0	0	0	0.000311347	0.00055991	0	0	0	0	0	0	0	0	0	0	0
0	0	0	0	0	0	0	0	0	0	0	0	0	0	0	0	0	0	0	0	0	0	0	0	0	0	0	0	0	0	0	0	0	0	0	0	0	0	0	0	0	0	0	0	0	0	0	0	0	0
0	0	0	0	0	0	0	0	0	0	0	0	0	0	0	3.58742e-05	0	0	8.77984e-07	0	0	0	0	0	0	0	0	0	0	0	0	0	0	0	0	0	0	0	0	0	0	0	0	0	0	0	0	0	0	0
0	0	0	0	0	0	0	0	0	0	0	0.00169492	0	0	0	7.97982e-06	0	0	0	0	0	0	0	0	0	0	0	0	0	0	0	0	0	0	0	0.0012824	0	0.00100036	0	0	0	0	0	0	0	0	0	0	0	0
0	0	0	0	0	0	0	0	0	0	0	0.00023546	0	0	0	0.000335926	0	0	0	0	0	0	0	0	0	0	0	0	0	0	0	0	0	0	0	0	0	0	0	0	0	0	0	0	0	0	0	0	0	0
0	0	0	0	0	0	0	0	0	0	0	0	0	0	0	0	0	0	0	0	0	0	0	0	0	0	0	0	0	0	0	0	0	0	0	0	0	0	0	0.000201979	0	0	0	0	0	0	0	0.000329924	0	0.000188465
0	0	0	0	0	0	0	0	0	0	0	0	0	0	0	0	0	0.00200401	0	0	0	0	0	0	0	0	0	0	0	0	0	0	0	0	0	0.000104965	0	0	0	0	0	0	0	0	0	0	0	2	0	0
0	0	0	0	0	0	0	0	0	0	0	0	0	0	0	0	0	0	0.000251473	0	0	0	0	0	0	0	0	0	0	0	0	0	0	0	0	0	0	0	0	0	0	0	0	0	0	0	0	0	0	0
0	0	0	0	0	0	0	0	0	0	0	0	0	0	0	0	0	1e-05	0	0	0	0	0	0	0	0	0	0	0	0	0	0	0	0	0	5.24824e-05	0	0	0	0	0	0	0	0	0	0	0	0	0	0
0	0	0	0	0	0	0	0	0	0	0	0	0	0	0	0	0	0	0	0	0	0	0	0	0	0	0	0	0	0	0	0	0	0	0	0	0	0	0	0	0	0	0	0	0	0	0	0	0	0
0	0	0	0	0	0	0	0	0	0	0	0	0	0	0	5.28867e-06	0	0	0.000178846	0	0	0	0	0	0	0	0	0	0	0	0	0	0	0	0	0.000539083	0	0.000165833	0	0	0	0	0	0	0	0	0	0	0	0
0	0	0	0	0	0	0	0	0	0	0	0.00116195	0.00188324	0	0	0	0	0	0	0	0	0	0	0	0	0	0	0	0	0	0	0	0	0	0	0.00069525	0	0.000637885	0.000637484	0.000828185	0	0.00102626	0.00141602	0	0	0	0	0	0	0
0	0	0	0	0	0	0	0	0	0	0	0	0	0	0	0.000281532	0	0	0	0	0	0	0	0	0	0	0	0	0	0	0	0	0	0	0	0	0	0	1.01806e-05	0	0	0	0	0	0	0	0	0	0	0
0	0	0	0	0	0	0	0	0	0	0	0	0	0	0	0	0	0	7.15225e-05	0	0	0	0	0	0	0	0	0	0	0	0	0	0	0	0	0	0	0.000205611	0	0	0	0	0	0	0	0	0	0	0	5
0	0	0	0	0	0	0	0	0	0	0	0	0	0	0	0.000147345	0	0	0	0	0	0	0	0	0	0	0	0	0	0	0	0	0	0	0	0	0	0.00022802	0	0	0	0	0	0	0	0	0	0	0	0
0	0	0	0	0	0	0	0	0	0	0	0	0	0	0	0	0	0	0	0	0	0	0	0	0	0	0	0	0	0	0	0	0	0	0	0	0	2.07291e-05	0	0	0	7.10934e-05	0	0	0	0	0	0	0	0
0	0	0	0	0	0	0	0	0	0	0	0	0	0	0	0	0	0	0	0	0	0	0	0	0	0	0	0	0	0	0	0	0	0	0	3.42329e-05	0	1.68573e-05	0	0	0	0	0	0	0	0	0	0	0	0
0	0	0	0	0	0	8.71232e-06	0	0	0	0	0	0	0	0	4.38424e-07	0	0	3.04026e-06	0	0	0	0	0	0	0	0	0	0	0	0	0	0	0	0	0.000223325	0	8.43667e-05	0	7.88061e-05	0	3	0	0	0	0	0	2	0	1
0	0	0	0	0	0	0	0	0	0	0	0	0	0	0	0	0	0	1.76388e-07	0	0	0.000261986	0	0	0	0	0	0	0	0	0	0	0	0	0	0.000104498	0	0	0	0	0	0	0	0	0	0	0	0	0	0
0	0	0	0	0	0	0	0	0	0	0	0	0	0	0	0	0	0	7.6717e-05	0	0	0	0	0	0	0	0	0	0	0	0	0	0	0	0	0	0	0	0	0	0	0	0	0	0	0	0	0	0	0
0	0	0	0	0	0	0	0	0	0	0	0	0	0	0	0.000422496	0	0	3.60426e-05	0	0	0	0	0	0	0	0	0	0	0	0	0	0	0	0	0.000571429	0	0	0	0	0	0	0	0	0	0	0	0	0	0
0	0	0	0	0	0	0	0	0	0	0	0	0	0	0	4.66589e-07	0	0	0	0	0	0	0	0	0	0	0	0	0	0	0	0	0	0	0	2.67116e-05	0	1.09756e-05	0	0	0	0	0	0	0	0	0	0	0	0
0	0	0	0	0	0	0.00108513	0	0	0	0	0.00069869	0.00685871	0.00263852	0	0	0	0.000924293	0.000136403	0	0	0	0	0	0	0	0	0	0	0	0	0	0	0	0	0.000945623	0	0.000367435	0	0	0	0.00284061	0	0	0	0	0	0	0	0.000954955
0	0	0	0	0	0	0	0	0	0	0	0	0	0	0	3.01471e-05	0	0	0	0	0	0	0	0	0	0	0	0	0	0	0	0	0	0	0	0	0	0	0	0	0	0	0.00137863	0	0	0	0	0	0	0
0	0	0	0	0	0	0	0	0	0	0	0	0	0	0	0	0	0	0	0	0	0	0	0	0	0	0	0	0	0	0	0	0	0	0	0	0	0	0	0	0	0	0	0	0	0	0	0	0	0
0	0	0	0	0	0	0	0	0	0	0	0	0	0	0	0	0	0	0	0	0	0	0	0	0	0	0	0	0	0	0	0	0	0	0	0.000314895	0	0	0	0	0	0	0	0	0	0	0	0	0	0
0	0	0	0	0	0	0	0	0	0	0	0	0	0	0	5.69961e-07	0	0	0	0	0	0	0	0	0	0	0	0	0	0	0	0	0	0	0	0	0	0	0	0	0	0	0	0	0	0	0	0	0	0
0	0	0	0	0	0	0	0	0	0	0	0	0	0	0	0	0	0	0	0	0	0	0	0	0	0	0	0	0	0	0	0	0	0	0	0	0	0	0	0	0	0	0	0	0	0	0	0	0	0
0	0	0	0	0	0	0	0	0	0	0	0	0	0	0	0	0	0	0	0	0	0	0	0	0	0	0	0	0	0	0	0	0	0	0	0	0	0	0	0	0	0	0	0	0	0	0	0	0	0
0	0	0	0	0	0	0	0	0	0	0	0	0	0	0	0.00053098	0	1.89937e-05	0.000482367	0	0	0	0	0	0	0	0	0	0	0	0	0	0	0	0	0	0	0	0	0	0	0	0	0	0	0	0	0	0	0
0	0	0	0	0	0	0.000625913	0	0	0	0	0	0	0	0	3.03408e-05	0	0.00175116	4.77924e-06	0	0	0	0	0	0	0	0	0	0	0	0	0	0	0	0	0	0	0.000116755	0	0	0	0	0	0	0	0	0	0	0	3
0	0	0	0	0	0	0.000265182	0	0	0	0	0.000620604	0	0	0	0	0	0	0	0	0	0	0	0	0	0	0	0	0	0	0	0	0	0	0	7.71892e-05	0	0.00012693	0.000888398	0	0	0	0	0	0	0	0	0	0	0
0	0	0	0	0	0	0	0	0	0	0	0	0	0	0	0	0	0	4.46173e-07	0	0	0	0	0	0	0	0	0	0	0	0	0	0	0	0	0	0	0	0	0	0	0	0	0	0	0	0	0	0	0
0	0	0	0	0	0	0	0	0	0	0	0.000366892	0	0	0	0	0	0	0	0	0	0	0	0	0	0	0	0	0	0	0	0	0	0	0	0.000200196	0	0.000228613	6	0	0	0	0	0	0	0	0	0	0	0
0	0	0	0	0	0	0	0	0	0	0	0	0	0.00621118	0	0	0	0	0	0	0	0	0	0	0	0	0	0	0	0	0	0	0	0	0	0	0	0	0	0	0	0	0	0	0	0	0	0	0	0
0	0	0	0	0	0	0	0	0	0	0	0	0	0	0	8.54196e-07	0	0.00156711	8.3718e-06	0	0	0	0	0	0	0	0	0	0	0	0	0	0	0	0	0	0	0	0	0	0	0	0	0	0	0	0	0	0	0.000187335
0	0	0	0	0	0	0	0	0	0	0	0	0	0	0	0	0	0	0	0	0	0	0	0	0	0	0	0	0	0	0	0	0	0	0	0	0	0	0	0	0	0	0	0	0	0	0	0	0	0
0	0	0	0	0	0	0	0	0	0	0	0	0	0	0	0	0	0	0	0	0	0	0	0	0	0	0	0	0	0	0	0	0	0	0	0	0	0	0	0	0	2.32229e-05	0	0	0	0	0	0	0	0.000252278
0	0	0	0	0	0	0	0	0	0	0	0	0	0	0	0	0	0	4.59405e-06	0	0	0	0	0	0	0	0	0	0	0	0	0	0	0	0	0	0	0	0	0	0	0	0	0	0	0	0	0	0	0
0	0	0	0	0	0	0	0	0	0	0	0	0	0	0	1.4955e-06	0	0	0	0	0	0	0	0	0	0	0	0	0	0	0	0	0	0	0	0	0	0.00015748	0.000472325	0	0	0	0	0	0	0	0	0	0	0
0	0	0	0	0	0	0	0	0	0	0	0	0	0	0	0	0	0	0	0	0	0	0	0	0	0	0	0	0	0	0	0	0	0	0	0	0	0	0	0	0	0	0	0	0	0	0	0	0	0
0	0	0	0	0	0	0.000212314	0	0	0	0	0	0	0	0	2.07053e-05	0	3.02321e-05	1.64007e-07	0	0	0	0	0	0	0	0	0	0	0	0	0	0	0	0	0.000283538	0	0.000565636	0	0	0	0	0	0	0	0	0	0	0	0
0	0	0	0	0	0	0	0	0	0	0	0	0	0	0	2.55373e-06	0	0	0	0	0	0	0	0	0	0	0	0	0	0	0	0	0	0	0	5.24824e-05	0	0	0	0	0	0	0	0	0	0	0	0	0	0
0	0	0	0	0	0	0	0	0	0	0	0	0	0	0	0	0	0	0	0	0	0	0	0	0	0	0	0	0	0	0	0	0	0	0	0	0	0	0	0	0	0	0	0	0	0	0	0	0	0
0	0	0	0	0	0	0	0	0	0	0	0	0.000110387	0.000138408	0	0	0	0	2.25539e-05	0	0	0.000316913	0	0	0	0	0	0	0	0	0	0	0	0.000735111	0	1.25358e-05	0	8.85844e-07	0	9.83723e-05	0	4.05713e-05	0	0	0	0	0	0.000290833	0	0.000221918
0	0	0	0	0	0	0	0	0	0	0	0.000848176	0.00534759	0	0	0.000706921	0.012987	1.65289e-05	0	0	0	0	0	0	0	0	0	0	0	0	0	0	0	0	0	0.00142857	0	0	0	0.00694444	0	0	0	0	0	0	0	0	0	0
0	0	0	0	0	0	0	0	0	0	0	0.000285714	0	0	0	0	0	0	0	0	0	0	0	0	0	0	0	0	0	0	0	0	0	0	0	0.000299076	0	0	0	7.18385e-05	0	0	0	0	0	0	0	0	0	0
0	0	0	0	0	0	0	0	0	0	0	0	0	0	0	7.98728e-07	0	0.0013459	0	0	0	0	0	0	0	0	0	0	0	0	0	0	0	0	0	0.000104026	0	0	0	0	0	0	0	0	0	0	0	1	0	0
0	0	0	0	0	0	0	0	0	0	0	0	0	0	0	0	0	0	0	0	0	0	0	0	0	0	0	0	0	0	0	0	0	0	0	5.24824e-05	0	0	0	0	0	0	0	0	0	0	0	0	0	0
0	0	0	0	0	2	0	0	0	0	0	0	0	0	0	0	0	0	1.12669e-05	0	0	0	0	0	0	0	0	0	0	0	0	0	0	0	0	0	0	0	6	0	0	0	0	0	0	0	0	1	0	0
0	0	0	0	0	0	0	0	0	0	0	0	0	0	0	1.73001e-06	0	0	0	0	0	0	0	0	0	0	0	0	0	0	0	0	0	0	0	5.24824e-05	0	0	0	0	0	0	0	0	0	0	0	0	0	0
0	0	0	0	0	0	0	0	0	0	0	0	0	0	0	0	0	0	0	0	0	0	0	0	0	0	0	0	0	0	0	0	0	0	0	0	0	0	0	0	0	0	0	0	0	0	0	0	0	0
0	0	0	0	0	0	0	0	0	0	0	0	0	0	0	0	0	0	0	0	0	0	0	0	0	0	0	0	0	0	0	0	0	0	0	0.000113058	0	0.000180973	0	0	0	0	0	0	0	0	0	0	0	0
0	0	0	0	0	0	0	0	0	0	0	0	0	0	0	0	0	0	0	0	0	0	0	0	0	0	0	0	0	0	0	0	0	0	0	0	0	0	0	0	0	0	0	0	0	0	0	0	0	0
0	0	0	0	0	0	0	0	0	0	0	0	0	0	0	0	0	0	4.46173e-07	0	0	0	0	0	0	0	0	0	0	0	0	0	0	0	0	0	0	0	0	0	0	0	0	0	0	0	0	0	0	0
0	0	0	0	0	0	0	0	0	0	0	0	0	0	0	4.48096e-05	0	0	1.11961e-06	0	0	0	0	0	0	0	0	0	0	0	0	0	0	0	0	0	0	0	0	0	0	0	0	0	0	0	0	0	0	0
0	0	0	0	0	0	0	0	0	0	0	0	0	0	0	0	0	0	6.74795e-06	0	0	0	0	0	0	0	0	0	0	0	0	0	0	0	0	0	0	0	0	0	0	0	0	0	0	0	0	0	0	0
0	0	0	0	0	0	0	0	0	0	0	0	0	0	0	0	0	0	9.14962e-06	0	0	0	0	0	0	0	0	0	0	0	0	0	0	0	0	0	0	0	0	0	0	0	0	0	0	0	0	0	0	0
0	0	0	0	0	0	5.08408e-05	0	0	0	0	1.6903e-05	0	0	0	1.40329e-06	0	0	0	0	0	0	0	0	0	0	0	0	0	0	0	0	0	0	0	7.75762e-05	0	0.000185735	0	0	0	0	0	0	0	0	0	0.000171764	0	2.27937e-05
0	0	0	0	0	0	0.000595593	0	0	0	0	0	0	0	0	1.53172e-06	0	0.000650478	3.52934e-05	0	0	0	0	0	0	0	0	0	0	0	0	0	0	0	0	0	0	0	0	0	0	0	0	0	0	0	0	0	0	0
0	0	0	0	0	0	0	0	0	0	0	0	0	0	0	0	0	0	0	0	0	0	0	0	0	0	0	0	0	0	0	0	0	0	0	0	0	8.84608e-05	0	0	0	2	0	0	0	0	0	0	0	0
0	0	0	0	0	0	0	0	0	0	0	0	0	0	0	0	0	0	0	0	0	0	0	0	0	0	0	0	0	0	0	0	0	0	0	0.000183201	0	0	0	0	0	0	0	0	0	0	0	0	0	0
0	0	0	0	0	0	0	0	0	0	0	0	0	0	0	0	0	0	0	0	0	0	0	0	0	0	0	0	0	0	0	0	0	0	0	0	0	2.07291e-05	0	0	0	0.000142187	0	0	0	0	0	0	0	0
0	0	0	0	0	0	0	0	0	0	0	0	0	0	0	0	0	0	0	0	0	0	0	0	0	0	0	0	0	0	0	0	0	0	0	0	0	0	0	0	0	0	0	0	0	0	0	0	0	0
0	0	0	0	0	0	0.000297796	0	0	0	0	0	0	0	0	3.46321e-06	0	1.34053e-05	2.01242e-05	0	0	0	0	0	0	0	0	0	0	0	0	0	0	0	0	0.000366401	0	0	0	0.00043535	0	0	0	0	0	0	0	1	0	0
0	0	0	0	0	0	0	0	0	0	0	0	0	0	0	0	0	0	9.08611e-06	0	0	0	0	0	0	0	0	0	0	0	0	0	0	0	0	0	0	0	0	0	0	0	0	0	0	0	0	0	0	0
0	0	0	0	0	0	0	0	0	0	0	0	0	0	0	0	0	0	9.26714e-06	0	0	0	0	0	0	0	0	0	0	0	0	0	0	0	0	0.000539083	0	0.000476769	0	0	0	0	0	0	0	0	0	0	0	0
0	0	0	0	0	0	0	0	0	0	0	0	0	0	0	1.55442e-06	0	0	0	0	0	0	0	0	0	0	0	0	0	0	0	0	0	0	0	9.16003e-05	0	0.000181884	0	0	0	0	0	0	0	0	0	0	0	0
0	0	0	0	0	0	0	0	0	0	0	0	0	0	0	0	0	0	0	0	0	0	0	0	0	0	0	0	0	0	0	0	0	0	0	0	0	0	0	0	0	0	0	0	0	0	0	0	0	0
0	0	0	0	0	0	0	0	0	0	0	0	0	0	0	0	0	0	0	0	0	0	0	0	0	0	0	0	0	0	0	0	0	0	0	8.16323e-05	0	0.000112164	0	0	0	0	0	0	0	0	0	0	0	0
0	0	0	0	0	0	0	0	0	0	0	0.000571429	0	0.00398406	0	9.21291e-06	0	0	0	0	0	0	0	0	0	0	0	0	0	0	0	0	0	0	0	0.000364092	0	0	0.000556078	0.000215516	0	0	0	0	0	0	0	0.000934575	0	0
0	0	0	0	0	0	0	0	0	0	0	0	0	0	0	6.1773e-06	0	0.000500751	7.89232e-07	0	0	0	0	0	0	0	0	0	0	0	0	0	0	0	0	9.03221e-05	0	7.0647e-05	0	0.000279837	0	0.000171999	0	0	0	0	0	0	0	0
0	0	0	0	0	0	0	0	0	0	0	0	0.00143062	0	0	0	0	0.001125	0	0	0	0	0	0	0	0	0	0	0	0	0	0	0	0	0	0	0	0	0	0.000811469	0	0	0	0	0	0	0	0	0	0
0	0	0	0	0	0	0	0	0	0	0	0	0	0	0	0	0	0	0	0	0	0	0	0	0	0	0	0	0	0	0	0	0	0	0	0	0	0	0	0	0	0	0	0	0	0	0	0	0	0
0	0	0	0	0	0	0	0	0	0	0	0	0	0	0	1.7074e-06	0	0	1.17179e-05	0	0	0	0	0	0	0	0	0	0	0	0	0	0	0	0	0.000104965	0	0	0.000222668	0.00027049	0	0	0	0	0	0	0	0	0	0
0	0	0	0	0	0	0	0	0	0	0	0	0	0	0	0	0	0	0	0	0	0	0	0	0	0	0	0	0	0	0	0	0	0	0	0	0	0.00017787	0	0	0	0	0	0	0	0	0	0	0	0
0	0	0	0	0	0	0.000860585	0	0	0	0	0	0	0	0	2.86357e-06	0	0	8.35136e-06	0	0	0	0	0	0	0	0	0	0	0	0	0	0	0	0	0	0	0	0	0	0	0	0	0	0	0	0	0	0	0
0	0	0	0	0	0	0	0	0	0	0	0	0	0	0	0	0	0	0	0	0	0	0	0	0	0	0	0	0	0	0	0	0	0	0	0.000340246	0	4.35104e-05	0	0	0	0	0	0	0	0	0	0	0	0
0	0	0	0	0	0	0.000297796	0	0	0	0	0	0	0	0	1.19074e-06	0	0.000287089	0	0	0	0	0	0	0	0	0	0	0	0	0	0	0	0	0	0	0	0	0	0	0	0	0	0	0	0	0	0	0	0.00740741
0	0	0	0	0	0	0	0	0	0	0	0	0	0	0	0	0	0	0	0	0	0	0	0	0	0	0	0	0	0	0	0	0	0	0	0	0	0	0	0	0	0	0	0	0	0	0	0	0	0
0	0	0	0	0	0	0	0	0	0	0	0	0	0	0	0	0	0	1.372e-05	0	0	0	0	0	0	0	0	0	0	0	0	0	0	0	0	0	0	0	0	0	0	0.000343997	0	0	0	0	0	0	0	0.000196927
0	0	0	0	0	0	0	0	0	0	0	0.00140548	0	0	0	0	0	0	0	0	0	0	0	0	0	0	0	0	0	0	0	0	0	0	0	0.00020993	0	0	0.000659413	0	0	0	0	0	0	0	0	0	0	0
0	0	0	0	0	0	0	0	0	0	0	0	0	0	0	0	0	0	0	0	0	0	0	0	0	0	0	0	0	0	0	0	0	0	0	0	0	2.07291e-05	0	0	0	0.000142187	0	0	0	0	0	0	0	0
0	0	0	0	0	0	0	0	0	0	0	0.00099108	0	0	0	0	0	0	0	0	0	0	0	0	0	0	0	0	0	0	0	0	0	0	0	0.000425894	0	0.000283163	0.00156863	0	0	0	0	0	0	0	0	0	0	0
0	0	0	0	0	0	0	0	0	0	0	0	0	0	0	0	0	0	0	0	0	0	0	0	0	0	0	0	0	0	0	0	0	0	0	0.000340246	0	4.35104e-05	0	0	0	0	0	0	0	0	0	0	0	0
0	0	0	0	0	0	0	0	0	0	0	0	0	0	0	6.23704e-07	0	0	0	0	0	0	0	0	0	0	0	0	0	0	0	0	0	0	0	0.000274801	0	0.000181884	0	0	0	0	0	0	0	0	0	0	0	0
0	0	0	0	0	0	0	0	0	0	0	0	0	0	0	0	0	0	0.000467486	0	0	0	0	0	0	0	0	0	0	0	0	0	0	0	0	0.000472342	0	0	0	0	0	0	0	0	0	0	0	0	0	0
0	0	0	0	0	0	0.00691017	0	0	0	0	0.000848176	0.00534759	0	0	0.000473225	0	0.0111003	1.12682e-05	0	0	0	0	0	0	0	0	0	0	0	0	0	0	0	0	0.000571429	0	0	0	0.00694444	0	0	0	0	0	0	0	0	0	0
0	0	0	0	0	0	0	0	0	0	0	0	0	0	0	0	0	0.000351617	7.80639e-05	0	0	0	0	0	0	0	0	0	0	0	0	0	0	0	0	0.000154075	0	9.01631e-05	0	0	0	0	0	0	0	0	0	4	0	0
0	0	0	0	0	0	0	0	0	0	0	0	0	0	0	0	0	0	0	0	0	0	0	0	0	0	0	0	0	0	0	0	0	0	0	0	0	0	0	0	0	0	0	0	0	0	0	0	0	0
0	0	0	0	0	0	0	0	0	0	0	0	0	0	0	0	0	0	0	0	0	0	0	0	0	0	0	0	0	0	0	0	0	0	0	0.000577307	0	0	0	0.000540979	0	0	0	0	0	0	0	0	0	0
0	0	0	0	0	0	0	0	0	0	0	0	0	0	0	0	0	0	0	0	0	0	0	0	0	0	0	0	0	0	0	0	0	0	0	0	0	0	0	0	0	0	0	0	0	0	0	0	0	0
0	0	0	0	0	0	0	0	0	0	0	0.00140548	0	0	0	0	0	0.00334762	0	0	0	0	0	0	0	0	0	0	0	0	0	0	0	0	0	0.000419859	0	0	0	0.00162294	0	0	0	0	0	0	0	0	0	0
0	0	0	0	0	0	0	0	0	0	0	0	0	0	0	0	0	0	2.09355e-05	0	0	0	0	0	0	0	0	0	0	0	0	0	0	0	0	0.000183201	0	0	0	0	0	0	0	0	0	0	0	0	0	0
0	0	0	0	0	0	0.000150009	0.000343879	0	0	0	0	0	0	0	2.79002e-05	0	7.86571e-05	8.67637e-05	9.53629e-05	0	0.000157864	0	0	0	0	0	0	0	0	0	0.000194496	0	0.00145666	0	4.15329e-05	0	6.54155e-06	3.23841e-05	0	0	0	0	0	0	0	0	0	0	0
0	0	0	0	0	0	0	0	0	0	0	0	0	0	0	1.84798e-07	0	0	0	0	0	0	0	0	0	0	0	0	0	0	0	0	0	0	0	2.1592e-05	0	1.28291e-06	0	0	0	0	0	0	0	0	0	0	0	0
0	0	0	0	0	0	0	0	0	0	0	0	0	0	0	0	0	0	0	0	0	0	0	0	0	0	0	0	0	0	0	0	0	0	0	0	0	0	0	0	0	0	0	0	0	0	0	0	0	0
0	0	0	0	0	0	0	0	0	0	0	0.00239808	0	0	0	0	0	0	1.75602e-05	0	0	0	0	0	0	0	0	0	0	0	0	0	0	0	0	0.000539083	0	0.00105718	0	0	0	0	0	0	0	0	0	0	0	0.000379471
0	0	0	0	0	0	0	0	0	0	0	0	0	0	0	1.7074e-06	0	0	1.17179e-05	0	0	0	0	0	0	0	0	0	0	0	0	0	0	0	0	0.000104965	0	0	0.000281413	0.00027049	0	0	7.89699e-05	0	0	0	0	0	0	0
0	0	0	0	0	0	0	0	0	0	0	0	0	0	0	0	0	0	0	0	0	0	0	0	0	0	0	0	0	0	0	0	0	0	0	0	0	0	0	0	0	0	0	0	0	0	0	0	0	0
0	0	0	0	0	0	0	0	0	0	0	0	0	0	0	0	0	0	0	0	0	0	0	0	0	0	0	0	0	0	0	0	0	0	0	0	0	0	0	0	0	0	0	0	0	0	0	0	0	0
0	0	0	0	0	0	0.000595593	0	0	0	0	0	0	0	0	0	0	6.1277e-05	0	0	0	0	0	0	0	0	0	0	0	0	0	0	0	0	0	0.000183201	0	0	0	0	0	0	0	0	0	0	0	0	0	0
0	0	0	0	0	0	0	0	0	0	0	0	0	0	0	0	0	0	0	0	0	0	0	0	0	0	0	0	0	0	0	0	0	0	0	0	0	0.000183822	0	0	0	0	0	0	0	0	0	0	0	0
0	0	0.00641026	0	0	0.00167504	0	0	0	0	0	0	0	0	0	0	0	0	0.00620754	0	0	0	0	0	0	0	0	0	0	0	0	0	0	0	0	0.000504542	0	0.00135838	0.00032281	0	0	0	0	0	0	0	0	0	0	0
0.00121655	0	0	0	0	0	3.05913e-05	0	0	0	0	0	0	0	0	1.35329e-06	0	2.01205e-05	1.8715e-08	0	0	0	0	0	0	0	0	0	0	0	0	0	0	0	0	0	0	3.9482e-05	0.000143535	0	0	0.000371637	0.000271374	0	0	0	0	0	0	2.88967e-05
0	0	0	0	0	0	0	0	0	0	0	0	0	0	0	0	0	0	3.21585e-05	0	0	0	0	0	0	0	0	0	0	0	0	0	0	0	0	0	0	0	0	0	0	0	0	0	0	0	0	0	0	0
0	0	0	0	0	0	0	0	0	0	0	0	0	0	0	0	0	0	1.84105e-05	0	0	0.000452017	0	0	0	0	0	0	0	0.000763156	0	0	0	0.00091327	0	4.02409e-05	0	1.1016e-05	0	0	0	0	0	0	0	0	0	0	0	0
0	0	0	0	0	0	0.000200345	0	0	0	0	0.000119396	0	0.000738552	0	0	0	2.95595e-06	1.04227e-05	0	0	0	0	0	0	0	0	0	0	0	0	0	0	0	0	0.000122283	0	5.28516e-05	9.4335e-05	0	0	0	0	0	0	0	0	0.000605327	0	0.000126895
0	0	0	0	0	0	0	0	0	0	0	0	0	0	0	0	0	0	0	0	0	0	0	0	0	0	0	0	0	0	0	0	0	0	0	0.000460931	0	0	0.000215209	0	0	0	0	0	0	0	0	0	0	0
0	0	0	0	0	0	0.000154919	0	0	0	0	0	0	0	0	0.00249434	0	0	2.81976e-07	0	0	0	0	0	0	0	0	0	0	0	0	0	0	0	0	0.000313181	0	0.00047266	0	0.000394943	0	0.00148221	0	0	0	0.00552486	0	0	0	9.36677e-05
0	0	0	0	0	0	0	0	0	0	0	0	0	0.00290698	0	1.08799e-05	0	0	0	0	0	0	0	0	0	0	0	0	0	0	0	0	0	0	0	0	0	2.07291e-05	0	0	0	0	0	0	0	0	0	0	0	9.48677e-05
0	0	0	0	0	0	0	0	0	0	0	0.000232992	0	0	0	0	0	0	0	0	0	0	0	0	0	0	0	0	0	0	0	0	0	0	0	0	0	0	0.00011586	0	0	0	0	0	0	0	0	0	0	0
0	0	0	0	0	0	4.33351e-05	0	0	0	0	0	0	0	0	6.84355e-06	0	0	0	0	0	0	0	0	0	0	0	0	0	0	0	0	0	0	0	0	0	6.01787e-05	0	0	0	0	0	0	0	0	0	1	0	5
0	0	0	0	0	0	0	0	0	0	0	0	0	0	0	0	0	0	0	0	0	0	0	0	0	0	0	0	0	0	0	0	0	0	0	0	0	0	0	0	0	0	0	0	0	0	0	0	0	0
0	0	0	0	0	0	0	0	0	0	0	0	0	0	0	0	0	0	0	0	0	0	0	0	0	0	0	0	0	0	0	0	0	0	0	0	0	0	0	0	0	0	0	0	0	0	0	0	0	0
0	0	0	0	0	0	0.000104319	0	0	0	0	0	0	0	0	2.39161e-06	0	0	0	0	0	0	0	0	0	0	0	0	0	0	0	0	0	0	0	0	0	0	0	0	0	0	0	0	0	0	0	0	0	0
0	0	0	0	0	0	0.000938869	0	0	0	0	0.00111982	0.00429185	0.015625	0	0	0	0.000585002	1.79378e-05	0	0	0	0	0	0	0	0	0	0	0	0	0	0	0	0	0	0	0.000311347	61	0	0	14	88	0	0	0	0	0	0	2
0	0	0	0	0	0	0	0	0	0	0	0	0	0	0	3.08867e-05	0	0	0.000468504	0	0	0	0	0	0	0	0	0	0	0	0	0	0	0	0	5.24824e-05	0	0	0	0	0	0	0	0	0	0	0	0	0	0
0	0	0	0	0	0	0	0	0	0	0	0.000299491	0	0	0	0	0	0	0	0	0	0	0	0	0	0	0	0	0	0	0	0	0	0	0	0	0	8.73087e-05	0	0	0	2.09065e-05	0	0	0	0	0	0	0	0
0	0	0	0	0	0	0	0	0	0	0	0	0	0	0	1.09175e-05	0	0	0	0	0	0	0	0	0	0	0	0	0	0	0	0	0	0	0	3.31491e-05	0	0	0	0	0	0	0	0	0	0	0	0	0	0
0	0	0	0	0	0	0	0.000430108	0.00130442	0.000310174	0	0	0	0	0	0	0	0	0	0.000120164	0	0.00359938	0	0.000338773	0	0.00986079	0	0.000158796	0	0.00350791	0.00135333	1.43771e-05	0	0.00294519	8.24337e-05	0	0.00025913	0	0	0	0	0	0	0	0	0	0	0	0	0
0	0	0	0	0	0	0	0	0	0	0	0	0	0	0	2.30543e-06	0	0	0	0	0	0	0	0	0	0	0	0	0	0	0	0	0	0	0	6.3658e-05	0	0.000106782	0	0	0	6.88909e-06	0	0	0	0	0	0	0	0
0	0	0	0	0	0	0	0	0	0	0	0	0	0	0	0	0	0	0	0	0	0	0	0	0	0	0	0	0	0	0	0	0	0	0	0	0	0	0	0	0	0	0	0	0	0	0	0	0	0
0	0	0	0	0	0	0	0	0	0	0	0	0	0	0	0	0	0	0.000139897	0	0	0	0	0	0	0	0	0	0	0	0	0	0	0	0	0	0	0	0	0	0	0	0	0	0	0	0	0	0	0
0	0	0	0	0	0	0	0	0	0	0	0	0	0	0	0	0	0	0	0	0	0	0	0	0	0	0	0	0	0	0	0	0	0	0	0	0	0	0	0	0	0	0	0	0	0	0	0	0	0
0	0	0	0	0	0	0	0	0	0	0	0	0	0	0	0	0	0	0	0	0	0	0	0	0	0	0	0	0	0	0	0	0	0	0	0	0	0	0	0	0	0	0	0	0	0	0	0	0	0
0	0	0	0	0	0	0	0	0	0	0	0	0	0	0	9.29473e-06	0	0	3.31697e-05	0	0	0	0	0	0	0	0	0	0	0	0	0	0	0	0	0	0	0	0	0	0	0	0	0	0	0	0	0	0	0
0	0	0	0	0	0	0	0	0	0	0	0	0	0	0	0	0	0	5.69638e-06	0	0	0	0	0	0	0	0	0	0	0	0	0	0	0	0	0	0	0	0	0	0	0	0	0	0	0	0	0	0	0
0	0	0	0	0	0	0	0	0	0	0	0	0	0	0	0	0	0	0	0	0	0	0	0	0	0	0	0	0	0	0	0	0	0	0	0	0	0	0	0	0	0	0	0	0	0	0	0	0	0
0	0	0	0	0	0	0	0	0	0	0	0	0	0	0	6.42467e-07	0	0	0	0	0	0	0	0	0	0	0	0	0	0	0	0	0	0	0	2.60066e-05	0	0.000428082	0	0	0	0	0	0	0	0	0	6	0	0
0	0	0	0	0	0	0	0	0	0	0	0.00055991	0	0	0	5.72353e-07	0	1.68843e-05	0	0	0	0	0	0	0	0	0	0	0	0	0	0	0	0	0	0	0	0.000272429	0.000130121	0	0	0	0	0	0	0	0	0	0	0
0	0	0	0	0	0	0	0	0	0	0	0	0	0	0	4.01896e-06	0	0	3.17087e-05	0	0	0	0	0	0	0	0	0	0	0	0	0	0	0	0	0.000629789	0	0	0	0	0	0	0	0	0	0	0	0	0	0
0	0	0	0	0	0	9.48357e-06	0	0	0	0	6.71953e-05	0	0	0	0	0	0	1.80118e-07	0	0	0	0	0	0	0	0	0	0	0	0	0	0	0	0	0.000111498	0	0.000208141	8	0	0	0	0	0	0	0	0	0	0	0
0	0	0	0	0	0	0	0	0	0	0	0	0	0	0	0	0	0	0.000410024	0	0	0	0	0	0	0	0	0	0	0	0	0	0	0	0	0	0	0	0	0	0	0	0	0	0	0	0	0	0	0
0	0	0	0	0	0	0	0	0	0	0	0	0	0	0	1.71257e-06	0	5.58217e-06	4.7565e-06	0	0	0	0	0	0	0	0	0	0	0	0	0	0	0	0	0	0	0.00034358	0	0	0	0	0	0	0	0	0	0	0	0
0	0	0	0	0	0	0	0	0	0	0	0	0	0	0	1.7074e-06	0	0	1.17179e-05	0	0	0	0	0	0	0	0	0	0	0	0	0	0	0	0	0.000104965	0	0	5	0.00027049	0	0	0	0	0	0	0	0	0	0
0	0	0	0	0	0	0	0	0	0	0	0	0	0	0	3.0387e-05	0	0	2.27181e-05	0	0	0	0	0	0	0	0	0	0	0	0	0	0	0	0	0	0	2.07291e-05	8.43092e-05	0	0	0	0	0	0	0	0	0	0	0
0	0	0	0	0	0	0	0	0	0	0	0	0	0	0	6.57692e-06	0	0	0	0	0	0	0	0	0	0	0	0	0	0	0	0	0	0	0	0.000871841	0	0	0	0	0	0	0	0	0	0	0	0	0	0
0	0	0	0	0	0	0	0	0	0	0	0	0	0	0	1.73001e-06	0	0	0	0	0	0	0	0	0	0	0	0	0	0	0	0	0	0	0	0	0	0	0	0	0	0	0	0	0	0	0	0	0	0
0	0	0	0	0	0	0	0	0	0	0	0	0	0	0	0	0	0	0	0	0	0	0	0	0	0	0	0	0	0	0	0	0	0	0	0.000147919	0	1.97515e-05	6.91562e-07	0	0	0	0	0	0	0	0	0	0	0
0	0	0	0	0	0	0	0	0	0	0	0	0	0	0	6.21e-06	0	0	0	0	0	0	0	0	0	0	0	0	0	0	0	0	0	0	0	9.16003e-05	0	9.09419e-05	0.000182907	0	0	0	0	0	0	0	0	0	0	0
0	0	0	0	0	0	0	0	0	0	0	0.000622665	0	0	0	9.09094e-05	0	0	0	0	0	0	0	0	0	0	0	0	0	0	0	0	0	0	0	0	0	0	0.000834596	0	0	0	0	0	0	0	0	0	0	0
0	0	0	0	0	0	0	0	0	0	0	0.00140548	0.00858369	0	0	0	0	4.9395e-05	0.000131156	0	0	0	0	0	0	0	0	0	0	0	0	0	0	0	0	0.000629789	0	0	0	0.00595077	0	0	0	0	0	0	0	0	0	0
0	0	0	0	0	0	0	0	0	0	0	0	0	0	0	1.59242e-05	0	0	4.13523e-06	0	0	0	0	0	0	0	0	0	0	0	0	0	0	0	0	0.00020993	0	0	0.000571426	0.00027049	0	0	0	0	0	0	0	0.000891788	0	0
0	0	0	0	0	0	0	0.00108932	0	0	0.00961538	0	0	0	0	0	0	0	0	0	0	0	0	0.000208333	0	0.00263026	0.00096432	7.36378e-05	0	0.00186055	0	0.000165093	0	0.00356069	0.000314318	0	0	0	0	0	0	0	0	0	0	0	0	0	0	0
0	0	0	0	0	0	0	0	0	0	0	0	0	0	0	0	0	0	0	0	0	0	0	0	0	0	0	0	0	0	0	0	0	0	0	0	0	0	0	0	0	0	0	0	0	0	0	0	0	0
0	0	0	0	0	0	0	0	0	0	0	0	0	0	0	0	0	0	0	0	0	0	0	0	0	0	0	0	0	0	0	0	0	0	0	0	0	0	2	0	0	0	0	0	0	0	0	0	0	0
0	0	0	0	0	0	0	0	0	0	0	0	0	0	0	0	0	0	0	0	0	0	0	0	0	0	0	0	0	0	0	0	0	0	0	0	0	0	0	0	0	0	0	0	0	0	0	0	0	0
0	0	0	0	0	0	0	0	0	0	0	0	0	0	0	0	0	0	0	0	0	0	0	0	0	0.00217865	0	0	0	0	0	0	0	0.000266028	0	0	0.000135846	0	0.000770605	0	0	0	0	0	0	0	0	0	0	0
0	0	0	0	0	0	0	0	0	0	0	0	0	0	0	0	0	0	3.05476e-07	0	0	0	0	0	0	0	0	0	0	0	0	0	0	0	0	0	0	0	0	0	0	2.25154e-05	0	0	0	0	0	0	0	0
0	0	0	0	0	0.00416667	0	0	0	0	0	0	0	0	0	2.20227e-05	0	0.000129327	0.00106077	0	0	0	0	0	0	0	0	0	0	0	0	0	0	0	0	0	0	0	0.000647793	0	0	0	0.000391082	0	0	0	0	0	0	0
0	0	0	0	0	0	0	0	0	0	0	0	0	0	0	4.48096e-05	0	0	1.11961e-06	0	0	0	0	0	0	0	0	0	0	0	0	0	0	0	0	0	0	0	0	0	0	0	0	0	0	0	0	0	0	0
0	0	0	0	0	0	0	0	0	0	0	0.000285714	0	0	0	8.91416e-07	0	8.09896e-05	0	0	0	0	0	0	0	0	0	0	0	0	0	0	0	0	0	0.000221056	0	0	0.000285713	0.000431031	0	0	0	0	0	0	0	0	0	0
0	0	0	0	0	0	0.000404694	0	0	0	0	0	0	0	0	1.9918e-05	0	0.000103272	0	0	0	0	0	0	0	0	0	0	0	0	0	0	0	0	0	0.00020993	0	0	0	0.000811469	0	0	0	0	0	0	0	0	0	0
0	0	0	0	0	0	0	0	0	0	0	0	0	0	0	0	0	5.52703e-05	1.85926e-05	0	0	0	0	0	0	0	0	0	0	0	0	0	0	0	0	2.16518e-05	0	0	0	0	0	0	0	0	0	0	0	0	0	0.000392927
0	0	0	0	0	0	0	0	0	0	0	0	0	0	0	0	0	0	8.92314e-06	0	0	0	0	0	0	0	0	0	0	0	0	0	0	0	0	0	0	0	0	0	0	0	0	0	0	0	0	0	0	0
0	0	0	0	0	0	0	0	0	0	0	0	0	0	0	0	0	0	0	0	0	0	0	0	0	0	0	0	0	0	0	0	0	0	0	0	0	0	0	0	0	0	0	0	0	0	0	0	0	0
0	0	0	0	0	0	0	0	0	0	0	0	0	0	0	0	0	0	0	0	0	0	0	0	0	0	0	0	0	0	0	0	0	0	0	0.000212675	0	0.000222573	0.000907853	0	0	0	0	0	0	0	0	0	0	0.000292933
0	0	0	0	0	0	0	0	0	0	0	0	0	0	0	0	0	0	0	0	0	0	0	0	0	0	0	0	0	0	0	0	0	0	0	0	0	0	0	0	0	0	0	0	0	0	0	0	0	0
0	0	0	0	0	0	0	0	0	0	0	0	0	0.00416667	0	0	0	0	0	0	0	0	0	0	0	0	0	0	0	0	0	0	0	0	0	0	0	1.36383e-05	0	0	0	0	0	0	0	0	0	0	0	11
0	0	0	0	0	0	0	0	0	0	0	0	0	0	0	0	0	0	0.000476744	0	0	0	0	0	0	0	0	0	0	0.00123054	3.39997e-05	0	0	0.00179627	8.71286e-05	0	0	0	0	0	0	0	0	0	0	0	0	0	0	0
0	0	0	0	0	0	0	0	0	0	0	0	0	0	0	0	0	0	0	0	0	0	0	0	0	0	0	0	0	0	0	0	0	0	0	0.000513765	0	9.94445e-05	0	0	0	0.000123031	0	0	0	0	0	0	0	0.000636639
0	0	0	0	0	0	0	0	0	0	0	0	0	0	0	9.80663e-06	0	0	0	0	0	0	0	0	0	0	0	0	0	0	0	0	0	0	0	0.000698505	0	0.000475596	0	0	0	0	0	0	0	0	0	0	0	0
0	0	0.00578035	0	0	0	0.000612745	0	0	0	0	0.00018734	0.00057659	0	0	0.000217268	0	0.00127473	4.33178e-05	0	0	0	0	0	0	0	0	5.95138e-05	0	2.74666e-06	0.00119268	0	0	0	0	0.000195035	0	0.000141736	0	0.000386955	0	9	0	0	0	0	0	0	0	0
0	0	0	0	0	0	0	0	0	0	0	0	0	0	0	1.6152e-05	0	0	0	0	0	0	0	0	0	0	0	0	0	0	0	0	0	0	0	0	0	0	0	0	0	0	0	0	0	0	0	0	0	0
0	0	0	0	0	0	0	0	0	0	0	0	0	0	0	0	0	0	0	0	0	0	0	0	0	0	0	0	0	0	0	0	0	0	0	0	0	0	0	0	0	0	0	0	0	0	0	0.000297265	0	0
0	0	0	0	0	0	0	0	0	0	0	0.000370645	0	0	0	0	0	0	0	0	0	0	0	0	0	0	0	0	0	0	0	0	0	0	0	0.00021552	0	0.000146923	0	0	0	0	0	0	0	0	0	0	0	0
0	0	0	0	0	0	0.000107828	0	0	0	0	0.000471921	0	0	0.0416667	1.00561e-05	0	0.000266453	7.84761e-06	0	0	0	0	0	0	0	0	0	0	0	0	0	0	0	0	0.000455883	0	0.00136761	0	0.000138456	0	0	0	0.0208333	0	0	0	0.000483715	0	0.00144998
0	0	0	0	0	0	0	0	0	0	0	0	0	0	0	1.96393e-06	0	0	3.8647e-07	0	0	0	0	0	0	0	0	0	0	0	0	0	0	0	0	0	0	0	0	0	0	0	0	0	0	0	0	0	0	0
0	0	0	0	0	0	0	0	0	0	0	0	0	0	0	0	0	0	0	0	0	0	0	0	0	0	0	0	0	0	0	0	0	0	0	0.00184843	0	0	0	0	0	0	0	0	0	0	0	0	0	0
0	0	0	0	0	0	0	0	0	0	0	0	0	0	0	0	0	0	0	0	0	0	0	0	0	0	0	0	0	0	0	0	0	0	0	0	0	0	0	0	0	0	0	0	0	0	0	0	0	0
0	0	0	0	0	0	0	0	0	0	0	0	0	0	0	0	0	0	0	0	0	0	0	0	0	0	0	0	0	0	0	0	0	0	0	3.37789e-05	0	5.94408e-06	0	0	0	6.3117e-05	0	0	0	0	0	0	0	0
0	0	0	0	0	0	0	0	0	0	0	0	0	0	0	6.59746e-06	0	0	0	0	0	0	0	0	0	0	0	0	0	0	0	0	0	0	0	5.67077e-05	0	0	0	0.000263365	0	1	0	0	0	0	0	1	0	0
0	0	0	0	0	0	0.000500125	0	0	0	0	0	0	0	0	0.00032283	0	0.000152111	0.000936705	0	0	0	0	0	0	0	0	0	0	0	0	0	0	0	0	0	0	0	0	0	0	0	0	0	0	0	0	2	0	0
0	0	0	0	0	0	0	0	0	0	0	0	0	0	0	0	0	0	0	0	0	0	0	0	0	0	0	0	0	0	0	0	0	0	0	0.000345841	0	0.000447432	0.000284576	0.000966184	0	0.00310266	0.00265957	0	0	0	0	0	0	0
0	0	0	0	0	0	0	0	0	0	0	0	0	0	0	2.98082e-05	0	0	0	0	0	0	0	0	0	0	0	0	0	0	0	0	0	0	0	0	0	0.00103842	0	0	0	0	0	0	0	0	0	0	0	0
0	0	0	0	0	0	0	0	0	0	0	0	0	0	0	0	0	0	0	0	0	0	0	0	0	0	0	0	0	0	0	0	0	0	0	0	0	0	0	0	0	0	0	0	0	0	0	0	0	0
0	0	0	0	0	0	0	0	0	0	0	0.00169492	0	0	0	4.13008e-06	0	0.00016873	0.000241246	0	0	0	0	0	0	0	0	0	0	0	0	0	0	0	0	0.000274801	0	0.000818477	0	0.000653026	0	0	0	0	0	0	0	0	0	0
0	0	0	0	0	0	0	0	0	0	0	0	0	0	0	3.21172e-05	0	0.000254757	2.50381e-05	0	0	0	0	0	0	0	0	0	0	0	0	0	0	0	0	0	0	0.000127146	0	0	0	0	0	0	0	0	0	0	0	0
0	0	0	0	0	0	0	0	0	0	0	0	0	0	0	9.15365e-05	0	0	1.92263e-07	0	0	0	0	0	0	0	0	0	0	0	0	0	0	0	0	0.000485601	0	7.65785e-05	0	0	0	0	0	0	0	0	0	0	0	0
0	0	0	0	0	0	0	0	0	0	0	0	0	0	0	0	0	0	0	0	0	0	0	0	0	0	0	0	0	0	0	0	0	0	0	0	0	0	0	0	0	0	0	0	0	0	0	0	0	0
0	0	0	0	0	0	0	0	0	0	0	0	0	0	0	4.99646e-06	0	0	0	0	0	0	0	0	0	0	0	0	0	0	0	0	0	0	0	0	0	0	0	0	0	0	0	0	0	0	0	0	0	0
0	0	0	0	0	0	0.00115141	0	0	0	0	0	0.00143062	0	0	0	0	0.00812449	1.22422e-05	0	0	0	0	0	0	0	0	0	0	0	0	0	0	0	0	0.00020993	0	0	0	0.00189343	0	0	0	0	0	0	0	0	0	0
0	0	0	0	0	0	0.000297796	0	0	0	0	0	0	0	0	7.72461e-07	0	0	0	0	0	0	0	0	0	0	0	0	0	0	0	0	0	0	0	0	0	9.09419e-05	0	0	0	0	0	0	0	0	0	0	0	0
0	0	0	0	0	0	0	0	0	0	0	0	0	0	0	0	0	0	0	0	0	0	0	0	0	0	0	0	0	0	0	0	0	0	0	5.24824e-05	0	0	0	0	0	0	0	0	0	0	0	0	0	0
0	0	0	0	0	0	0.000612933	0	0	0	0	0	0	0	0	1.36131e-05	0	2.28586e-06	0	0	0	0	0	0	0	0	0	0	0	0	0	0	0	0	0	3.76062e-05	0	0	0	3.54711e-05	0	0	0	0	0	0	0	0	0	0
0	0	0	0	0	0	0	0	0	0	0	0	0	0	0	0	0	0	0.000251473	0	0	0	0	0	0	0	0	0	0	0	0	0	0	0	0	0	0	0	0	0	0	0	0	0	0	0	0	0.000297265	0	0
0	0	0	0	0	0	0.000208638	0	0	0	0	0.00055991	0	0	0	0	0.000459559	0	0	0	0	0	0	0	0	0	0	0	0	0	0	0	0	0	0	0	0	0.000505939	0.00129774	0	0	0.00104221	0	0	0	0	0	0	0	0
0	0	0	0	0	0	0	0	0	0	0	0	0	0	0	0	0	0	0	0	0	0	0	0	0	0	0	0	0	0	0	0	0	0	0	0	0	0.00207684	0	0	0	0	0	0	0	0	0	0	0	0
0	0	0	0	0	0	0	0	0	0	0	0	0	0	0	0	0	0	0	0	0	0	0	0	0	0	0	0	0	0	0	0	0	0	0	0	0	0	0	0.00943397	0	0	0	0	0	0	0	0	0	0
0	0	0	0	0	0	0	0	0	0	0	0	0	0	0	0	0	0	7.94252e-06	0	0	0	0	0	0	0	0	0	0	0	0	0	0	0	0	0	0	0	0	0	0	0	0	0	0	0	0	0	0	0
0	0	0	0	0	0	0	0	0	0	0	0	0	0	0	0	0	0	8.35136e-06	0	0	0	0	0	0	0	0	0	0	0	0	0	0	0	0	0	0	0	0	0	0	0	0	0	0	0	0	0	0	0
0	0	0	0	0	0	0	0	0	0	0	0	0	0	0	1.77323e-06	0	0	0	0	0	0	0	0	0	0	0	0	0	0	0	0	0	0	0	0	0	0	0	0	0	0	0	0	0	0	0	0	0	0
0	0	0	0	0	0	0	0	0	0	0	0	0	0	0	0	0	0	0	0	0	0	0	0	0	0	0	0	0	0	0	0	0	0	0	0	0	0	0	0	0	0	0	0	0	0	0	0	0	0
0	0	0	0	0	0	0.00049456	0	0	0	0	3.56405e-05	0	0.000969619	0	0	0	0.00029227	0.000121973	0	0	0	0	0	0	0	0	0	0	0	0	0	0	0	0	1.6503e-05	0	8.12517e-06	0	0	0	6.42471e-06	0	0	0	0	0	0.00082361	0	0.000739246
0	0	0	0	0	0	4.26913e-05	0	0	0	0	0	0.00193424	0.00151515	0	7.8181e-06	0	1.99124e-06	0	0	0	0	0	0	0	0	0	0	0	0	0	0	0	0	0	4.21595e-05	0	0.00024912	6.27431e-05	0.000682554	0	0.00102403	0.00155039	0	0	0	0	0.000268294	0	0.00029036
0	0	0	0	0	0	0	0	0	0	0	0	0	0	0	1.04874e-05	0	0	7.19857e-06	0	0	0	0	0	0	0	0	0	0	0	0	0	0	0	0	0	0	0	0	0	0	0	0	0	0	0	0	0	0	0
0	0	0	0	0	0	0.00347222	0	0	0	0	0	0	0	0	0	0	0	1.12647e-06	0	0	0	0	0	0	0	0	0	0	0	0	0	0	0	0	0	0	0	0	0	0	0	0	0	0	0	0	0	0	0
0	0	0.00369004	0	0	0	0	0	0	0	0	0.000244778	0	0	0	1.79747e-06	0	0	0.00169057	0	0	0	0	0	0	0	0	0	0	0	0	0	0	0	0	0.00048299	0	0.000276071	0	0	0	0	0	0	0	0	0	0	0	0
0	0	0	0	0	0	0.000297796	0	0	0	0	0	0	0	0	7.72461e-07	0	0	0	0	0	0	0	0	0	0	0	0	0	0	0	0	0	0	0	0	0	9.09419e-05	0	0	0	0	0	0	0	0	0	0	0	0
0	0	0	0	0	0	0	0	0	0	0	0	0	0	0	0	0	0	0	0	0	0	0	0	0	0	0	0	0	0	0	0	0	0	0	0	0	0	0	0	0	0	0	0	0	0	0	0	0	0
0	0	0	0	0	0	0	0	0	0	0	0	0	0	0	0	0	0	0	0	0	0	0	0	0	0	0	0	0	0	0	0	0	0	0	0	0	0	0	0	0	0	0	0	0	0	0	0	0	0
0	0	0	0	0	0	0	0	0	0	0	0	0	0	0	6.23704e-07	0	0.00209524	4.62332e-06	0	0	0	0	0	0	0	0	0	0	0	0	0	0	0	0	0	0	0	0	0	0	0	0	0	0	0	0	0	0	0.00740741
0	0	0	0	0	0	0	0	0	0	0	0	0	0	0	0	0	0	0	0	0	0	0	0	0	0	0	0	0	0	0	0	0	0	0	0	0	0	0	0	0	0	0	0	0	0	0	0	0	0
0	0	0	0	0	0	0	0	0	0	0	4.91473e-05	0	0	0	0	0	0	0	0	0	0	0	0	0	0	0	0	0	0	0	0	0	0	0	0.000103276	0	0.000128573	0.000129252	0	0	0	0	0	0	0	0	2.80017e-05	0	0.000143688
0	0	0	0	0	0	0	0	0	0	0	0	0	0	0	0	0	0	0	0	0	0	0	0	0	0	0	0	0	0	0	0	0	0	0	0	0	0	0	0.000271517	0	0	0	0	0	0	0	0	0	0
0	0	0	0	0	0	0	0	0	0	0	0	0	0	0	0	0	0	0	0	0	0	0	0	0	0	0	0	0	0	0	0	0	0	0	0.00014297	0	0	0	0	0	0	0	0	0	0	0	0	0	0
0	0	0	0	0	0	0	0	0	0	0	0	0	0	0	1.3705e-07	0	0	2.4859e-06	0	0	0	0	0	0	0	0	0	0	0	0	0	0	0	0	0	0	0	0	0	0	0	0	0	0	0	0	0	0	0
0	0	0	0	0	0	0	0	0	0	0	0	0	0	0	0	0	0	0	0	0	0	0	0	0	0	0	0	0	0	0	0	0	0	0	0	0	0.000186562	0.000209863	0	0	0	0	0	0	0	0	0.000723587	0	0.000379471
0	0	0	0	0	0	0	0	0	0	0	2.47451e-05	0	0	0	0	0	0	0	0	0	0	0	0	0	0	0	0	0	0	0	0	0	0	0	9.28788e-05	0	4.0068e-05	1.71361e-05	0	0	0	0	0	0	0	0	0	0	0
0	0	0	0	0	0	0	0	0	0	0	0	0	0	0	0	0	0	0	0	0	0	0	0	0	0	0	0	0	0	0	0	0	0	0	0	0	0	0	0	0	0	0	0	0	0	0	0	0	0
0	0	0	0	0	0	0	0	0	0	0	0	0	0	0	0	0	0	0	0	0	0	0	0	0	0	0	0	0	0	0	0	0	0	0	0	0	0.000331665	0	0	0	7.10934e-05	0	0	0	0	0	0	0	0
0	0	0	0	0	0	0	0	0	0	0	0	0	0	0	2.8932e-05	0	0	0	0	0	0	0	0	0	0	0	0	0	0	0	0	0	0	0	0	0	0	0	0	0	0	0	0	0	0	0	0	0	0
0	0	0	0	0	0	0	0	0	0	0	0	0	0	0	0	0	0	0	0	0	0	0	0	0	0	0	0	0	0	0	0	0	0	0	0	0	0	0	0	0	0	0	0	0	0	0	0	0	0
0	0	0	0	0	0	0.000575705	0	0	0	0	0.00140548	0	0	0	0	0	5.26317e-05	2.57659e-06	0	0	0	0	0	0	0	0	0	0	0	0	0	0	0	0	0.000419859	0	0	0	0.00108196	0	0	0	0	0	0	0	0	0	0
0	0	0	0	0	0	0.000297796	0	0	0	0	0.00169492	0	0	0	0	0	2.77928e-06	0	0	0	0	0	0	0	0	0	0	0	0	0	0	0	0	0	0.000549602	0	0.000909419	0	0	0	0	0	0	0	0	0	0	0	0
0	0	0	0	0	0	0	0	0	0	0	0	0.00406504	0	0	4.01151e-05	0	0.000109926	0.000270422	0	0	0	0	0	0	0	0	0	0	0	0	0	0	0	0	0	0	1.68807e-05	0	0.000197471	0	0.00191452	0	0	0	0	0	0	0	0.000187335
0	0	0	0	0	0	0	0	0	0	0	0	0	0	0	1.77323e-06	0	0	8.54823e-07	0	0	0	0	0	0	0	0	0	0	0	0	0	0	0	0	0	0	0	0	0	0	0	0	0	0	0	0	0	0	0
0	0	0	0	0	0	0	0	0	0	0	0	0	0	0	0	0	0	5.77015e-07	0	0	0	0	0	0	0	0	0	0	0	0	0	0	0	0	0	0	0	0	0	0	0	0	0	0	0	0	0	0	0
0	0	0	0	0	0	0.000219106	0	0	0	0	0.00013135	0	0.000635021	0	0	0	0.000400283	1.12491e-05	0	0	0	0	0	0	0	0	0	0	0	0	0	0	0	0	8.16688e-05	0	6.93395e-05	8.27458e-05	0	0	0	0	0	0	0	0	0.000925187	0	0.000562353
0	0	0	0	0	0	0	0	0	0	0	0.000285714	0	0	0	0	0	0	0	0	0	0	0	0	0	0	0	0	0	0	0	0	0	0	0	0.000299076	0	0	0	7.18385e-05	0	0	0	0	0	0	0	0	0	0
0	0	0	0	0	0	0.000987167	0	0	0	0	0	0	0	0	3.86075e-05	0	0.000868605	0.00195677	0	0	0	0	0	0	0	0	0	0	0	0	0	0	0	0	0.000571429	0	0	0	0	0	0	0	0	0	0	0	0	0	0
0	0	0	0	0	0	0	0	0	0	0	0	0	0	0	0	0	0	0.00258717	0	0	0	0	0	0	0	0	0	0	0	0	0	0	0	0	0	0	0	0	0	0	0	0	0	0	0	0	0	0	0
0	0	0	0	0	0	0	0	0	0	0	0	0	0	0	0	0	0	0	0	0	0	0	0	0	0	0	0	0	0	0	0	0	0	0	0.000157447	0	0	0	0.000540979	0	0	0	0	0	0	0	0	0	0
0	0	0	0	0	0	0	0	0	0	0	0	0	0	0	0.000194711	0	0	3.02124e-07	0	0	0	0	0	0	0	0	0	0	0	0	0	0	0	0	0	0	0	0	0	0	2	0	0	0	0	0	0	0	0
0	0	0	0	0	0	0	0	0	0	0	0	0	0	0	1.15068e-06	0	4.01584e-06	0	0	0	0	0	0	0	0	0	0	0	0	0	0	0	0	0	0	0	6.21872e-05	0	0	0	0	0	0	0	0	0	0	0	0
0	0	0	0	0	0	0	0	0	0	0	0	0	0	0	0	0	0	4.75983e-05	0	0	0	0	0	0	0	0	0	0	0	0	0	0	0	0	0	0	0	0	0	0	0	0	0	0	0	0	0	0	0
0	0	0	0	0	0	0	0	0	0	0	0	0	0	0	0	0	0	2.25294e-06	0	0	0	0	0	0	0	0	0	0	0	0	0	0	0	0	0	0	0	0	0	0	0	0	0	0	0	0	0	0	0
0	0	0	0	0.0232558	0	0	0	0	0	0	0	0	0	0	4.09626e-05	0	0.0118863	2.285e-05	0	0	0	0	0	0	0	0	0	0	0	0	0	0	0	0	0	0	0	0	0	0	0	0	0	0	0	0	0	0	0
0	0	0	0	0	6	0	0	0	0	0	0	0	0	0	0	0	0	4.32707e-06	0	0	0	0	0	0	0	0	0	0	0	0	0	0	0	0	1.32383e-05	0	0	7	0	0	2	3	0	0	0	0	0	0	8
0	0	0	0	0	0	0	0.00125418	0	0	0	0	0	0	0	0.000189753	0	0.000196754	0.000119633	0	0	0	0	0	0	0	0	0	0	0	0	0.000519184	0	0.000362045	0.000208726	0	0.000156948	0.000511904	0.000848176	0	0	0	0	0	0	0	0	0	0.00490195	0
0	0	0	0	0	0	0	0	0	0	0	0	0	0	0	0	0	0	0	0	0	0	0	0	0	0	0	0	0	0	0	0	0	0	0	5.24824e-05	0	0	0	0	0	0	0	0	0	0	0	0	0	0
0	0	0	0	0	0	0	0	0	0	0	0.00239808	0	0.00290698	0	4.58386e-06	0	0	8.50625e-07	0	0	0	0	0	0	0	0	0	0	0	0	0	0	0	0	0	0	0.000124374	0.000248633	0	0	7.10934e-05	0	0	0	0	0	0.000723589	0	0.000664074
0	0	0	0	0	0	0	0	0	0	0	0	0	0	0	0	0	0	0	0	0	0	0	0	0	0	0	0	0	0	0	0	0	0	0	0	0	0	0	0	0	3.07626e-05	0	0	0	0	0	0	0	0
0	0	0	0	0	0	0	0	0	0	0	0.00130378	0	0	0	0.00453949	0	0	0	0	0	0	0	0	0	0	0	0	0	0	0	0	0	0	0	0	0	0.000256985	0.00062461	0	0	0	0	0	0	0	0	0	0	0
0	0	0	0	0	0	0	0	0	0	0	0.00239808	0.00406504	0	0	0	0	0	0.000621067	0	0	0	0	0	0	0	0	0	0	0	0	0	0	0	0	0.000539083	0	0.00105718	0.00239808	0.00212766	0	0.0022039	0.00406504	0	0	0	0	0	0	0
0	0	0	0	0	0.00167926	0	0	0	0	0	0	0	0	0	1.22132e-05	0	0	5.6073e-06	0	0	0	0	0	0	0	0	0	0	0	0	0	0	0	0	0	0	0	0	0.000143677	0	0	0	0	0	0	0	0	0	0
0	0	0	0	0	0	0	0	0	0	0	0	0	0	0	0	0	0	4.4928e-05	0	0	0	0	0	0	0	0	0	0	0	0	0	0	0	0	0.000342329	0	6.74293e-05	0	0	0	0	0	0	0	0	0	0	0	0
0	0	0	0	0	0	0	0	0	0	0	0	0	0	0	0	0	0	0	0	0	0	0	0	0	0	0	0	0	0	0	0	0	0	0	0	0	0	0	0	0	0	0	0	0	0	0	0	0	0
0	0	0	0	0	0	0	0	0	0	0	0.00224215	0	0	0	0	0	0	0	0	0	0	0	0	0	0	0	0	0	0	0	0	0	0	0	0	0	0	0	0	0	0	0	0	0	0	0	0	0	0
0	0	0	0	0	0	0	0	0	0	0	0	0	0	0	0	0	0	0	0	0	0	0	0	0	0	0	0	0	0	0	0	0	0	0	0	0	0	0	0	0	0	0	0	0	0	0	0	0	0
0	0	0	0	0	0	0	0	0	0	0	0	0	0	0	8.99298e-07	0	9.26318e-05	0	0	0	0	0	0	0	0	0	0	0	0	0	0	0	0	0	0	0	4.14582e-05	0	0	0	0	0	0	0	0	0	0	0	0
0	0	0	0	0	0	0.000623636	0	0	0	0	0.00023546	0	0	0	0.000911922	0	0.000328527	0.00207188	0	0	0	0	0	0	0	0	0	0	0	0	0	0	0	0	0	0	0	0	0	0	0	0	0	0	0	0	0	0	0
0	0	0	0	0	0	0	0	0	0	0	0	0	0	0	0.000286724	0	0	8.90036e-07	0	0	0	0	0	0	0	0	0	0	0	0	0	0	0	0	0	0	0	0	0	0	0	0	0	0	0	0	0	0	9.48677e-05
0	0	0	0	0	0	0	0	0	0	0	0	0	0	0	0	0	0	0	0	0	0	0	0	0	0	0	0	0	0	0	0	0	0	0	0	0	0	0.000822702	0	0	0	0	0	0	0	0	0	0	0
0	0	0	0	0	0.000909091	0.000230123	0.000630915	0	0	0	0	0	0.00209644	0	0	0.000556174	9.05467e-05	3.41431e-05	0	0	0	0	0	0	0	0	0	0	0	0	0	0.00231269	0.000623118	0.00142857	0.00030719	0.00119246	0.000279852	0.000421116	0.000288621	0	0	0.000816077	0	0	0	0.00699301	0.00111452	0	0.000346599
0	0	0	0	0	0	0	0	0	0	0	0	0	0	0	0	0	0	0	0	0	0	0	0	0	0	0	0	0	0	0	0	0	0	0	0	0	0	0	0	0	0	0	0	0	0	0	0	0	0
0	0	0	0	0	0	0	0	0	0	0	0	0	0	0	0	0	0	9.61312e-05	0	0	0	0	0	0	0	0	0	0	0	0	0	0	0	0	0	0	0	0	0	0	0	0	0	0	0	0	0	0	0
0	0	0	0	0	0	0.000101792	0	0	0	0	0	0.00205339	0	0	4.61136e-05	0	2.97294e-06	3.97457e-05	0	0	0	0	0	0	0	0	0	0	0	0	0	0	0	0	0	0	0	0	0	0	0.00326509	0.00215285	0	0	0	0	0	0	0
0	0	0	0	0	0	0	0	0	0	0	0	0	0	0	4.12497e-05	0	0.000227139	0.000410024	0	0	0	0	0	0	0	0	0	0	0	0	0	0	0	0	0	0	0	0	0	0	0	0	0	0	0	0	0	0	0
0	0	0	0	0	0	0	0	0	0	0	0.000702741	0.00143062	0	0	0	0	0	0	0	0	0	0	0	0	0	0	0	0	0	0	0	0	0	0	0.000367377	0	0	0	0.000540979	0	0	0	0	0	0	0	0	0	0
0	0	0	0	0	0	0	0	0	0	0	0	0	0	0	0	0	0	0.0409743	0	0	0	0	0	0	0	0	0	0	0	0	0	0	0	0	0	0	0	0	0	0	0	0	0	0	0	0	0	0	0
0	0	0	0	0	0	0	0	0	0	0	0	0	0	0	0	0	0	0	0	0	0	0	0	0	0	0	0	0	0	0	0	0	0	0	0	0	4.60496e-05	0	0	0	0	0	0	0	0	0	3	0	5
0	0	0	0	0	0	0	0	0	0	0	0	0	0	0	2.15917e-06	0	6.15142e-06	4.00542e-06	0	0	0	0	0	0	0	0	0	0	0	0	0	0	0	0	0.000274801	0	0	0	0	0	0	0	0	0	0	0	0	0	0
0	0	0.00613497	0	0	0	0.00180832	0	0	0	0	0	0	0	0	8.38964e-06	0	0.000490196	0.00566387	0	0	0	0	0	0	0	0	0	0	0	0	0	0	0	0	0.000102699	0	0.00131487	0	0	0	0	0	0	0	0	0	0	0	0
0	0	0	0	0	0	0	0	0	0	0	0	0	0	0	1.61579e-06	0	0	0	0	0	0	0	0	0	0	0	0	0	0	0	0	0	0	0	0.000539083	0	0.000186562	0	0	0	0	0	0	0	0	0	0	0	9.48677e-05
0	0	0	0	0	0	0	0	0	0	0	0	0	0	0	0	0	0	0	0	0	0	0	0	0	0	0	0	0	0	0	0	0	0	0	0.000171495	0	3.81749e-05	0.00126103	0	0	0	0	0	0	0	0	0	0	0
0	0	0	0	0	0	0	0	0	0	0	0	0	0	0	0	0	0	0	0	0	0	0	0	0	0	0	0	0	0	0	0	0	0	0	0	0	0	0	0	0	0	0	0	0	0	0	0	0	0
0	0	0	0	0	0	0	0	0	0	0	0	0	0	0	0	0	0	1.85272e-05	0	0	0	0	0	0	0	0	0	0	0	0	0	0	0	0	0	0	0	0	0	0	0	0.00402037	0	0	0	0	0.00146843	0	0
0	0	0	0	0	0	0.000457247	0	0	0	0	0	0	0	0	8.25139e-05	0	1.7733e-05	0.000664758	0	0	0	0	0	0	0	0	0	0	0	0	0	0	0	0	0.000169043	0	0.000428082	0	0	0	0	0	0	0	0	0	0	0	0
0	0	0	0	0	0	0	0	0	0	0	0	0	0	0	8.99645e-07	0	0	0	0	0	0	0	0	0	0	0	0	0	0	0	0	0	0	0	0	0	0	0	0	0	0	0	0	0	0	0	0	0	0
0	0	0	0	0	0	0.00115141	0	0	0	0	0	0	0	0	2.57944e-06	0	0.00346438	2.35337e-05	0	0	0	0	0	0	0	0	0	0	0	0	0	0	0	0	0	0	0	0	0	0	0	0	0	0	0	0	0	0	0
0	0	0	0	0	0	0	0	0	0	0	0	0	0	0	0	0	0	0	0	0	0	0	0	0	0	0	0	0	0	0	0	0	0	0	0.000161194	0	0.000135885	0	0	0	0	0	0	0	0	0	0	0	0
0	0	0	0	0.0011446	0.000130416	0	0	0	0	0	0	0	0	0	0.000481543	0	0	1.69301e-05	0	0	0	0	0	0	0	0	0	0	0	0	0	0	0	0	0	0	9.09419e-05	0.000107598	0	0	0	0	0	0	0	0	0	0	0
0	0	0	0	0	0	0	0	0	0	0	0	0	0	0	0	0	0	0	0	0	0	0	0	0	0	0	0	0	0	0	0	0	0	0	0	0	0	0	0	0	0	0	0	0	0	0	0	0	0
0	0	0	0	0	0	0	0	0	0	0	0	0	0	0	0	0	0	0	0	0	0	0	0	0	0	0	0	0	0	0	0	0	0	0	0	0	8.43716e-06	0	0	0	0	0	0	0	0	0	0	0	0
0	0	0	0	0	0	0	0	0	0	0	0.00140548	0	0	0	0	0	0	0	0	0	0	0	0	0	0	0	0	0	0	0	0	0	0	0	0.00020993	0	0	0	0	0	0	0	0	0	0	0	0	0	0
0	0	0	0	0	0	0.00171821	0	0	0	0	0.00126422	0	0	0	0	0	0.00128611	0.000124025	0	0	0	0	0	0	0	0	0	0	0	0	0	0	0	0	0.000258588	0	0.000341292	0.00126422	0	0	0	0	0	0	0	0	0	0	0
0	0	0	0	0	0	0	0	0	0	0	0	0	0	0	0	0	0	3.09756e-05	0	0	0	0	0	0	0	0	0	0	0	0	0	0	0	0	1.30033e-05	0	0	0	0	0	0	0	0	0	0	0	0	0	0
0	0	0	0	0	0	0	0	0	0	0	0	0	0	0	0	0	0	0	0	0	0	0	0	0	0	0	0	0	0	0	0	0	0	0	0	0	0	0	0	0	0	0	0	0	0	0	0	0	0
0	0	0	0	0	0	0.00109679	0	0	0	0	0.000470035	0.000501505	0	0	1.04952e-05	0	0	0	0	0	0	0	0	0	0	0	0	0	0	0	0	0	0	0	0.000403983	0	0.00034418	0.000470035	0.000437283	0	0.000195848	0.000501505	0	0	0	0	0	0	0
0	0	0	0	0	0	0	0	0	0	0	0	0	0	0	0	0	0.00276212	8.76826e-06	0	0	0	0	0	0	0	0	0	0	0	0	0	0	0	0	0	0	0	0	0	0	0	0	0	0	0	0	0	0	0
0	0	0	0	0	0	0	0	0	0	0	0	0	0	0	0	0	0	0	0	0	0	0	0	0	0	0	0	0	0	0	0	0	0	0	0	0	0	0	0	0	0	0	0	0	0	0	0	0	0
0	0	0	0	0	0	0	0	0	0	0	0	0	0	0	0	0	0	1.19565e-07	0	0	0	0	0	0	0	0	0	0	0	0	0	0	0	0	0	0	0	0	0	0	0	0	0	0	0	0	0	0	0
0	0	0	0	0	0	0	0	0	0	0	0	0	0	0	5.69961e-07	0	0	0	0	0	0	0	0	0	0	0	0	0	0	0	0	0	0	0	0	0	0	0	0	0	0	0	0	0	0	0	0	0	0
0	0	0	0	0	0	0	0	0	0	0	0	0	0	0	0	0	0	0	0	0	0	0	0	0	0	0	0	0	0	0	0	0	0	0	0	0	0	0	0	0	0	0	0	0	0	0	0	0	0
0	0	0	0	0	0	0	0	0	0	0	0	0	0	0	0	0	0	0	0	0	0	0	0	0	0	0	0	0	0	0	0	0	0	0	0	0	0	0	0	0	0	0	0	0	0	0	0	0	0
0	0	0	0	0	0	0	0	0	0	0	0	0	0	0	0	0	0	0	0	0	0	0	0	0	0	0	0	0	0	0	0	0	0	0	0	0	0	0	0.00289855	0	0	0	0	0	0	0	0	0	0
0	0	0	0	0	0	0	0	0	0	0	0	0	0	0	3.0387e-05	0	0	2.27181e-05	0	0	0	0	0	0	0	0	0	0	0	0	0	0	0	0	0	0	2.07291e-05	0	0	0	0	0	0	0	0	0	0	0	0
0	0	0	0	0	0	0	0	0	0	0	0	0	0	0	0	0	0	2.25294e-06	0	0	0	0	0	0	0	0	0	0	0	0	0	0	0	0	0	0	0	0	0	0	0	0	0	0	0	0	0	0	0
0	0	0	0	0	0	0	0	0	0	0	0	0	0	0	3.70413e-06	0	0	8.7487e-08	0	0	0	0	0	0	0	0	0	0	0	0	0	0	0	0	0.000222717	0	9.68062e-05	0	0	0	0	0	0	0	0	0	0	0	0
0	0	0	0	0	0	0.000143713	0	0	0	0	0	0	0	0	0	0	6.57305e-06	2.0607e-06	0	0	0	0	0	0	0	0	0	0	0	0	0	0	0	0	0	0	0	0	0	0	0	0	0	0	0	0	0	0	0
0	0	0	0	0	0	0	0	0	0	0	0	0	0	0	0	0	0	0	0	0	0	0	0	0	0	0	0	0	0	0	0	0	0	0	0	0	0	0	0	0	0	0	0	0	0	0	0	0	0
0	0	0	0	0	0	0	0	0	0	0	0	0	0	0	0	0	0	0	0	0	0	0	0	0	0	0	0	0	0	0	0	0	0	0	0	0	0	0	0	0	0	0	0	0	0	0	0	0	0
0	0	0	0	0	0	0	0	0	0	0	0	0	0	0	0	0	0.00018457	0	0	0	0	0	0	0	0	0	0	0	0	0	0	0	0	0	0	0	6.75229e-05	0	0	0	6.17589e-05	0	0	0	0	0	0	0	0
0	0	0.00613497	0	0	0	0	0	0	0	0	0	0	0	0	0	0	0	0.00560327	0	0	0	0	0	0	0	0	0	0	0	0	0	0	0	0	0	0	0.000952439	0	0	0	0	0	0	0	0	0	1	0	6
0	0	0	0	0	0	0	0	0	0	0	0	0	0	0	1.00665e-05	0	0	0	0	0	0	0	0	0	0	0	0	0	0	0	0	0	0	0	0.000208053	0	0.000856163	0	0	0	0	0	0	0	0	0	0	0	0
0	0	0	0	0	0	0	0	0	0	0	0	0	0	0	0.0056114	0	0	0	0	0	0	0	0	0	0	0	0	0	0	0	0	0	0	0	0	0	0.00045604	0	0.00212766	0	0.00170624	0	0	0	0.00900901	0	0	0	9.48677e-05
0	0	0	0	0	0	0	0	0	0	0	0	0	0	0	0	0	0	0	0	0	0	0	0	0	0	0	0	0	0	0	0	0	0	0	0	0	0	0	0	0	0	0	0	0	0	0	0	0	0
0	0	0	0	0	0	0.000212314	0	0	0	0	0	0	0	0	0	0.0282595	2.31164e-05	0	0	0	0	0	0	0	0	0	0	0	0	0	0	0	0	0	0.000425308	0	0.000717922	0.00169491	0.000131683	0	0	0	0	0	0.00446428	0	0	0	0.000201815
0	0	0	0	0	0	0	0	0	0	0	0	0	0	0	0.000167559	0	0	0	0	0	0	0	0	0	0	0	0	0	0	0	0	0	0	0	0	0	0	0	0	0	0	0	0	0	0	0	0	0	0
0	0	0	0	0	0	0	0	0	0	0	0	0	0	0	0	0	0	0	0	0	0	0	0	0	0	0	0	0	0	0	0	0	0	0	0	0	0	0	0	0	0	0	0	0	0	0	0	0	0
0	0	0.0166667	0	0	1	0	0	0	0	0	0	0	0	0	0.000229568	0	0	0.0134734	0	0	0	0	0	0	0	0	0	0	0	0	0	0	0	0	0	0	0.000186616	0	0	0	0	0	0	0	0	0	0	0	0
0	0	0	0	0	0	0	0	0	0	0	0	0	0	0	0	0	0	0.000390887	0	0	0	0	0	0	0	0	0	0	0	0	0	0	0.00118558	0	0	0	0	0	0	0	0	0	0	0	0	0	0	0	0
0	0	0	0	0	0	0	0	0	0	0	0	0	0	0	1.51524e-05	0	0	0	0	0	0	0	0	0	0	0	0	0	0	0	0	0	0	0	3.42329e-05	0	4.21433e-05	0	0	0	0	0	0	0	0	0	0	0	0
0	0	0	0	0	0	0	0	0	0	0	0	0	0	0	0	0	0	0.000113903	0	0	0	0	0	0	0	0	0	0	0	0	0	0	0	0	0	0	0	0	0	0	0	0	0	0	0	0	0	0	0
0	0	0	0	0	0	0	0	0	0	0	0	0	0	0	1.35115e-06	0	0	1.65865e-05	0	0	0	0	0	0	0	0	0	0	0	0	0	0	0	0	0	0	0	0	0	0	0	0	0	0	0	0	0	0	0
0	0	0	0	0	0	0	0	0	0	0	0	0	0	0	0	0	0	7.39005e-05	0	0	0	0	0	0	0	0	0	0	0	0	0	0	0	0	0	0	8.27112e-05	0	0	0	0	0	0	0	0	0	0	0	0
0	0	0	0	0	0	0.00146046	0	0	0	0	0.00055991	0	0	0	0.000244086	0.000816993	0.00165521	1.05682e-05	0	0	0	0	0	0	0	0	0	0	0	0	0	0	0	0	0	0	0.00023351	0.000457108	0	0	0	0	0	0	0	0	0	0	0
0	0	0	0	0	0	0	0	0	0	0	0	0	0	0	0	0	0	3.10506e-07	0	0	0	0	0	0	0	0	0	0	0	0	0	0	0	0	0	0	0	0	0	0	0	0	0	0	0	0	0	0	0
0	0	0	0	0	0	0	0	0	0	0	0	0	0	0	3.08867e-05	0	0	0.000468504	0	0	0	0	0	0	0	0	0	0	0	0	0	0	0	0	5.24824e-05	0	0	0	0	0	0	0	0	0	0	0	0	0	0
0	0	0	0	0	0	0	0	0	0	0	0	0	0	0	0	0	0	0	0	0	0	0	0	0	0	0	0	0	0	0	0	0	0	0	0	0	0	0	0	0	0	0	0	0	0	0	0	0	0
0	0	0	0	0	0	0	0	0	0	0	0	0	0	0	0	0	0	0	0	0	0	0	0	0	0	0	0	0	0	0	0	0	0	0	0	0	0	0	0	0	0	0	0	0	0	0	0	0	0
0	0	0	0	0	0	0	0.000201369	0	0	0	0	0	0	0	0	0	0	0	0	0	0	0	0	0	0	0	0	0	0	0	0.000131384	0	0.000483184	0.000910459	0	0	0	0	0	0	0	0	0	0	0	0	0	0	0
0	0	0	0	0	0	0	0	0	0	0	7.10026e-05	0	0	0	1.07556e-05	0	0	9.18334e-08	0	0	0	0	0	0	0	0	0	0	0	0	0	0	0	0	0.00017251	0	0.000118847	3.75926e-05	0	0	0	0	0	0	0	0	0.000308309	0	0.000368128
0	0	0	0	0	0	0	0	0	0	0	0	0	0	0	5.69961e-07	0	0	0.0122146	0	0	0	0	0	0	0	0	0	0	0	0	0	0	0	0	0.000104965	0	0	0	0	0	0	0	0	0	0	0	0	0	0
0	0	0	0	0	0	0	0	0	0	0	0	0	0	0	0	0	0	0	0	0	0	0	0	0	0	0	0	0	0	0	0	0	0	0	0	0	0.00033897	1	0	0	0	0	0	0	0	0	0	0	6
0	0	0	0	0	0	0	0	0	0	0	0	0	0	0	0	0	0	0.000137324	0	0	0	0	0	0	0	0	0	0	0	0	0	0	0	0	0	0	0	1	0	0	0	0	0	0	0	0	2	0	0
0	0	0	0	0	0	0	0	0	0	0	0	0	0	0	0	0	0	0	0	0	0	0	0	0	0	0	0	0	0	0	0	0	0	0	0	0	0	0	0	0	0	0	0	0	0	0	0	0	0
0	0	0	0	0	0	0	0	0	0	0	0	0	0	0	0	0	2.70812e-05	0	0	0	0	0	0	0	0	0	0	0	0	0	0	0	0	0	0	0	0	0	0	0	0	0	0	0	0	0	0	0	0
0	0	0	0	0	0	0	0	0	0	0	0	0	0	0	0	0	0	0	0	0	0	0	0	0	0	0	0	0	0	0	0	0	0	0	0	0	0	0	0	0	0	0	0	0	0	0	1	0	14
0	0	0	0	0	0	0	0	0	0	0	0	0	0	0	0.000147345	0	0	0	0	0	0	0	0	0	0	0	0	0	0	0	0	0	0	0	0	0	0.00022802	0	0	0	0	0	0	0	0	0	0	0	0
0	0	0	0	0	0	0	0	0	0	0	0	0	0	0	1.77323e-06	0	0	0	0	0	0	0	0	0	0	0	0	0	0	0	0	0	0	0	0	0	0	0	0	0	0	0	0	0	0	0	0	0	0
0	0	0	0	0	0	0	0	0	0	0	0	0	0	0	1.13744e-06	0	0	0	0	0	0	0	0	0	0	0	0	0	0	0	0	0	0	0	5.24824e-05	0	0	0	0	0	0	0	0	0	0	0	0	0	0
0	0	0	0	0	0	0	0	0	0	0	0	0	0	0	0	0	0	1.76828e-07	0	0	0	0	0	0	0	0	0	0	0	0	0	0	0	0	0	0	0	0	0	0	0	0	0	0	0	0	0	0	0
0	0	0	0	0	0	0	0	0	0	0	0	0	0	0	0	0	0.00486194	2.31359e-05	0	0	0	0	0	0	0	0	0	0	0	0	0	0	0	0	0	0	0	0	0	0	0	0	0	0	0	0	0	0	0
0	0	0	0	0	0	0	0	0	0	0	0	0	0	0	0	0	0	0	0	0	0	0	0	0	0	0	0	0	0	0	0	0	0	0	0	0	0	0	0	0	0	0	0	0	0	0	0	0	0
0	0	0	0	0	0	0	0	0	0	0	0	0	0	0	0	0	0	0	0	0	0	0	0	0	0	0	0	0	0	0	0	0	0	0	0	0	0	0	0	0	0	0	0	0	0	0	0	0	0
0	0	0	0	0	0	0	0	0	0	0	0	0	0	0	0	0	0	0	0	0	0	0	0	0	0	0	0	0	0	0	0	0	0	0	0	0	0	0	0	0	0	0	0	0	0	0	0	0	0
0	0	0	0	0	0	0	0	0	0	0	0.000470921	0	0	0.0128205	0.00772173	0.00771202	0	2.27609e-06	0	0	0	0	0	0	0	0	0	0	0	0	0	0	0	0	0	0	0	0.000470921	0	0	0	0	0	0	0	0.0128205	0	0	0
0	0	0	0	0	0	0	0	0	0	0	0	0	0	0	0	0	0	0	0	0	0	0	0	0	0	0	0	0	0	0	0	0	0	0	0	0	0	0	0	0	0	0	0	0	0	0	0	0	0
0	0	0.00495049	0	0	1	0	0	0	0	0	0	0	0	0	0	0	0	0.00170649	0	0	0	0	0	0	0	0	0	0	0	0	0	0	0	0	0	0	0.000141825	8	0	0	0	0	0	0	0	0	0	0	0
0	0	0	0	0	0	0	0	0	0	0	0	0	0	0	1.13992e-06	0	0	0	0	0	0	0	0	0	0	0	0	0	0	0	0	0	0	0	5.24824e-05	0	0	0	0	0	0	0	0	0	0	0	0	0	0
0	0	0	0	0	0	0	0	0	0	0	0	0	0	0	0	0	0	0	0	0	0	0	0	0	0	0	0	0	0	0	0	0	0	0	0	0	0	0	0	0	0	0	0	0	0	0	0	0	0
0	0	0	0	0	0	0	0	0	0	0	0	0	0	0	0	0	0	0	0	0	0	0	0	0	0	0	0	0	0	0	0	0	0	0	0	0	0	0	0	0	0	0	0	0	0	0	0	0	0
0	0	0	0	0	0	0.000297796	0	0	0	0	0.00169492	0	0	0	0	0	2.78246e-06	0	0	0	0	0	0	0	0	0	0	0	0	0	0	0	0	0	0.000549602	0	0.000909419	0.000294985	0	0	0	0	0	0	0	0	0	0	0
0	0	0	0	0	0	0	0	0	0	0	0	0	0	0	8.37824e-07	0	0	3.13184e-06	0	0	0	0	0	0	0	0	0	0	0	0	0	0	0	0	0	0	0	0	0	0	0	0	0	0	0	0	0	0	0
0	0	0	0	0	0	0	0	0	0	0	0	0	0	0	6.93887e-05	0	1.69958e-05	8.44589e-05	0	0	0	0	0	0	0	0	0	0	0	0	0	0	0	0	0	0	0	0	0	0	0	0	0	0	0	0	0	0	0
0	0	0	0	0	0	0	0	0	0	0	0	0	0	0	0	0	0	0	0	0	0	0	0	0	0	0	0	0	0	0	0	0	0	0	0	0	0	0	0	0	0	0	0	0	0	0	0	0	0
0	0	0	0	0	0	0	0	0	0	0	0	0	0	0	0	0	0	0	0	0	0	0	0	0	0	0	0	0	0	0	0	0	0	0	0	0	2.64063e-05	0.000209074	0	0	0	0	0	0	0	0	0	0	0
0	0	0	0	0	0	0	0	0	0	0	0	0	0	0	0	0	0	0.000226631	0	0	0	0	0	0	0	0	0	0	0	0	0	0	0	0	0	0	3.84833e-05	0	0	0	0	0	0	0	0	0	0	0	0
0	0	0	0	0	0	0	0	0	0	0	0	0	0	0	0	0	0	1.22392e-05	0	0	0	0	0	0	0	0	0	0	0	0	0	0	0	0	0	0	0	0	0	0	0	0	0	0	0	0	0.000505561	0	0.000807265
0	0	0	0	0	0	0	0	0	0	0	0	0	0	0	3.33363e-07	0	0	0	0	0	0	0	0	0	0	0	0	0	0	0	0	0	0	0	0.000213694	0	9.66113e-05	0	0	0	0.000143513	0	0	0	0	0	0	0	0
0	0	0	0	0	0	0	0	0	0	0	0.00161551	0	0	0	0	0	0	0	0	0	0	0	0	0	0	0	0	0	0	0	0	0	0	0	0	0	0.000327822	0	0	0	0	0	0	0	0	0	0	0	0
0	0	0	0	0	0	0	0	0	0	0	0	0	0	0	0	0	0	0.000410024	0	0	0	0	0	0	0	0	0	0	0	0	0	0	0	0	0	0	0	0	0	0	0	0	0	0	0	0	0	0	0
0	0	0	0	0	0	0	0	0	0	0	0	0	0	0	8.5837e-06	0	0	0	0	0	0	0	0	0	0	0	0	0	0	0	0	0	0	0	0	0	0.000887508	0	0	0	0	0	0	0	0	0	0	0	0
0	0	0	0	0	0	0	0	0	0	0	0	0	0	0	0	0	0	2.12341e-07	0	0	0	0	0	0	0	0	0	0	0	0	0	0	0	0	0	0	0	1.68366e-05	0	0	0	0	0	0	0	0	0	0	0
0	0	0	0	0	0	0	0	0	0	0	0	0	0	0	0	0	0	3.45784e-05	0	0	0	0	0	0	0	0	0	0	0	0	0	0	0	0	0	0	0	0	0	0	0	0	0	0	0	0	0	0	0
0	0	0	0	0	0	0	0	0	0	0	0	0	0	0	0	0	0	0	0	0	0	0	0	0	0	0	0	0	0	0	0	0	0	0	0	0	0	8.01843e-06	0	0	0	0	0	0	0	0	0	0	0
0	0	0	0	0	0	0	0	0	0	0	0	0	0	0	0	0	0	0	0	0	0	0	0	0	0	0	0	0	0	0	0	0	0	0	0	0	0	0	0	0	0	0	0	0	0	0	0	0	0
0	0	0	0	0	0	0	0	0	0	0	0	0	0	0	8.26515e-05	0	0	0	0	0	0	0	0	0	0	0	0	0	0	0	0	0	0	0	0	0	0	0	0	0	0	0	0	0	0	0	0	0	0
0	0	0	0	0	0	0	0	0	0	0	0	0	0	0	0	0	0	0	0	0	0	0	0	0	0	0	0	0	0	0	0	0	0	0	0	0	0	0	0	0	0	0	0	0	0	0	0	0	0
0	0	0	0	0	0	0	0	0	0	0	0.00055991	0	0	0	0.00022621	0	4.58863e-05	7.21696e-05	0	0	0	0	0	0	0	0	0	0	0	0	0	0	0	0	0.0022779	0	0.000700531	0	0	0	0.000260552	0	0	0	0	0	0	0	0
0	0	0	0	0	0	0	0	0	0	0	0	0	0	0	0	0	0	0	0	0	0	0	0	0	0	0	0	0	0	0	0	0	0	0	1.30033e-05	0	0	0	0	0	0	1	0	0	0	0	0	0	0
0	0	0	0	0	0	0	0	0	0	0	0	0	0	0	0	0	0	0	0	0	0	0	0	0	0	0	0	0	0	0	0	0	0	0	0.000244992	0	0.000133612	0	0.000352486	0	0.000435208	0	0	0	0	0	0.000494805	0	0
0	0	0	0	0	0	0	0	0	0	0	0	0	0	0	8.82884e-06	0	0	0	0	0	0	0	0	0	0	0	0	0	0	0	0	0	0	0	0	0	0	0	0	0	0	0	0	0	0	0	0	0	0
0	0	0	0	0	0	0	0	0	0	0	0	0	0	0	1.13744e-06	0	0	0.000131156	0	0	0	0	0	0	0	0	0	0	0	0	0	0	0	0	0	0	0	0	0	0	0	0	0	0	0	0	0	0	0
0	0	0	0	0	0	0	0	0	0	0	0	0	0	0	0	0	0	0	0	0	0	0	0	0	0	0	0	0	0	0	0	0	0	0	0	0	0	6.65684e-05	0	0	0	0	0	0	0	0	0	0	0
0	0	0	0	0	0	0	0	0	0	0	0	0	0	0	0	0	0	0	0	0	0	0	0	0	0	0	0	0	0	0	0	0	0	0	0	0	0.000221877	0	0	0	0	0	0	0	0	0	0	0	0
0	0	0	0	0	0	0.00238237	0	0	0	0	0.00169492	0	0.00826446	0	1.01384e-05	0.021131	0.00434633	4.79179e-07	0	0	0	0	0	0	0	0	0	0	0	0	0	0	0	0	0.000458001	0	0.000818477	0	0.000653026	0	0.000940734	0	0	0	0.0142857	0	0.00146843	0	0
0	0	0	0	0	0	0	0	0	0	0	0	0	0	0	0	0	0	0	0	0	0	0	0	0	0	0	0	0	0	0	0	0	0	0	0	0	1.83782e-05	0	0	0	0	0	0	0	0	0	0	0	0
0	0	0	0	0	0	0	0	0	0	0	0	0	0	0	0	0	0	0.000410024	0	0	0	0	0	0	0	0	0	0	0	0	0	0	0	0	0	0	0	0	0	0	0	0	0	0	0	0	0	0	0
0	0	0	0	0	0.00130208	0.000393752	0	0	0	0	0.000582072	0	0	0	0	0	7.22098e-05	0.000345637	0	0	0	0	0	0	0	0	0	0	0	0	0	0	0	0	0.00119333	0	0.000418637	0.0013034	0	0	0	0	0	0	0	0	0	0	0
0	0	0	0	0	0.000158755	0	0	0	0	0	0	0	0	0	0	0	1.97599e-06	1.63542e-05	0	0	0	0	0	0	0	0	0	0	0	0	0	0	0	0	0	0	2.07291e-05	9.8134e-05	0	0	0	0.000117626	0	0	0	0	0	0	0.000379471
0	0	0	0	0	0	0	0	0	0	0	0	0	0	0	1.47543e-06	0	0	0	0	0	0	0	0	0	0	0	0	0	0	0	0	0	0	0	0	0	0	0	0	0	0	0	0	0	0	0	0	0	0
0	0	0	0	0	0	0	0	0	0	0	0	0	0	0	6.93887e-05	0	1.69958e-05	8.44589e-05	0	0	0	0	0	0	0	0	0	0	0	0	0	0	0	0	0	0	0	0	0	0	0	0	0	0	0	0	0	0	0
0	0	0	0	0	0	0	0	0	0	0	0	0	0	0	1.09664e-05	0	0	0	0	0	0	0	0	0	0	0	0	0	0	0	0	0	0	0	0	0	0	0	0	0	0	0	0	0	0	0	0	0	0
0	0	0	0	0	0	0	0	0	0	0	0	0	0	0	0	0	0.00174438	5.4869e-07	0	0	0	0	0	0	0	0	0	0	0	0	0	0	0	0	6.50164e-05	0	0	0	0	0	0	0	0	0	0	0	0.000280372	0	0.0140845
0	0	0	0	0	0	0	0	0	0	0	0	0	0	0	0	0	0	0	0	0	0	0	0	0	0	0	0	0	0	0	0	0	0	0	0	0	0.000153499	0	0	0	0	0	0	0	0	0	0.00126582	0	0.000805565
0	0	0	0	0	0	0	0	0	0	0	0	0	0	0	0	0	0	0	0	0	0	0	0	0	0	0	0	0	0	0	0	0	0	0	0.000157447	0	0	0	0	0	0	0	0	0	0	0	0	0	0
0	0	0	0	0	0	0	0	0	0	0	0	0	0	0	2.37648e-05	0	0	0	0	0	0	0	0	0	0	0	0	0	0	0	0	0	0	0	1.30033e-05	0	0	3.79245e-05	0.000143677	0	0.00383142	0	0	0	0	0	0	0	0
0	0	0	0	0	0	0	0	0	0	0	0	0	0.00290698	0	0	0	0	0	0	0	0	0	0	0	0	0	0	0	0	0	0	0	0	0	0	0	0	0	0	0	0	0	0	0	0	0	1	0	2
0	0	0	0	0	0	0	0	0	0	0	0.000180799	0	0	0	0	0	0	8.57779e-07	0	0	0	0	0	0	0	0	0	0	0	0	0	0	0	0	0.000153764	0	0.000134032	0.000180796	0	0	0	0	0	0	0	0	0.000129946	0	0
0	0	0	0	0	0	0	0	0	0	0	0	0	0	0	0	0	0	0	0	0	0	0	0	0	0	0	0	0	0	0	0	0	0	0	0	0	0	0	0	0	0	0	0	0	0	0	0	0	0
0	0	0	0	0	0	0	0	0	0	0	0.00169492	0	0	0	0	0	0	0	0	0	0	0	0	0	0	0	0	0	0	0	0	0	0	0	0.000366401	0	0.000363768	0	0	0	0	0	0	0	0	0	0	0	0
0	0	0	0	0	0	0	0	0	0	0	0.000285714	0	0	0	0	0	4.34745e-05	0	0	0	0	0	0	0	0	0	0	0	0	0	0	0	0	0	0.000104026	0	0	0.000261685	0.000143677	0	0	0	0	0	0	0	0	0	0
0	0	0	0	0	0	0	0	0	0	0	0	0	0	0	2.33196e-06	0	0	1.06467e-05	0	0	0	0	0	0	0	0	0	0	0	0	0	0	0	0	0	0	0	0	0	0	0	0	0	0	0	0	0	0	0
0	0	0	0	0	0	0	0	0	0	0	0	0	0	0	0	0	0	0	0	0	0	0	0	0	0	0	0	0	0	0	0	0	0	0	0	0	0.000331665	0	0	0	1	0	0	0	0	0	0	0	0
0	0	0	0	0	0	0	0	0	0	0	0	0	0	0	0	0	0	0	0	0	0	0	0	0	0	0	0	0	0	0	0	0	0	0	0	0	0	0	0	0	0	0	0	0	0	0	0	0	0.000590315
0	0	0	0	0	0	0	0	0	0	0	0	0	0	0	0	0	0	0	0	0	0	0	0	0	0	0	0	0	0	0	0	0	9.18526e-06	0	0	0	0	0	0	0	0	0	0	0	0	0	0	0	0
0	0	0	0	0	0	0	0	0	0	0	0	0	0	0	0	0	0	0	0	0	0	0	0	0	0	0	0	0	0	0	0	0	0	0	0.000183201	0	0.00045471	0	0	0	0	0	0	0	0	0	0.00146843	0	0
0	0	0.0188679	0	0	0	0	0	0	0	0	0	0	0	0	0	0	0	0.0181647	0	0	0	0	0	0	0	0	0	0	0	0	0	0	0	0	2.44992e-05	0	1.90875e-05	0	0	0	0	0	0	0	0	0	0	0	0
0	0	0	0	0	0	0	0	0	0	0	0	0	0	0	3.92397e-06	0	0	0	0	0	0	0	0	0	0	0	0	0	0	0	0	0	0	0	1.30033e-05	0	0	0	0	0	0	0	0	0	0	0	0	0	0
0	0	0	0	4	6	0.00126422	0	0	0	0	0	0	0	0	0.000584601	0	0.00308681	0.00105686	0	0	0	0	0	0	0	0	0	0	0	0	0	0	0	0	0	0	0	16	0	0	0	41	0	0	0	0	0	0	2
0	0	0	0	0	0	0	0	0	0	0	0	0	0	0	0	0	0	0	0	0	0	0	0	0	0	0	0	0	0	0	0	0	0	0	0	0	0	0	0	0	0	0	0	0	0	0	0.000297263	0	0
0	0	0	0	0	0	0	0	0	0	0	0	0	0	0	0	0	0	4.46173e-07	0	0	0	0	0	0	0	0	0	0	0	0	0	0	0	0	0	0	0	0	0	0	0	0	0	0	0	0	0	0	0
0	0	0	0	0	0	0	0	0	0	0	0	0	0	0	0	0	0	6.10055e-05	0	0	0	0	0	0	0	0	0	0	0	0	0	0	0	0	0	0	0	0	0	0	0	0	0	0	0	0	0	0	0
0	0	0	0	0	0	0	0	0	0	0	0	0	0	0	1.61579e-06	0	0	0	0	0	0	0	0	0	0	0	0	0	0	0	0	0	0	0	0.000539083	0	0.000186562	0	0	0	0	0	0	0	0	0	0	0	9.48677e-05
0	0	0	0	0	0	0	0	0	0	0	0	0	0	0	0	0	8.21879e-05	1.31935e-05	0	0	0	0	0	0	0	0	0	0	0	0	0	0	0	0	0	0	0.000207291	0.000490755	0	0	0	0	0	0	0	0	0.000723588	0	0.000379471
0	0	0	0	0	0	0	0	0	0	0	0	0	0	0	0	0	0	0	0	0	0	0	0	0	0	0	0	0	0	0	0	0	0	0	0	0	0	0	0	0	0	0	0	0	0	0	0	0	0
0	0	0	0	0	0	0	0	0	0	0	0	0	0	0	0	0	0	1.95456e-06	0	0	0	0	0	0	0	0	0	0	0	0	0	0	0	0	4.46768e-05	0	0	0	0	0	0	0	0	0	0	0	0	0	0
0	0	0	0	0	0	0	0	0	0	0	0	0	0	0	0	0	0	0	0	0	0	0	0	0	0	0	0	0	0	0	0	0	0	0	0	0	0	0	0	0	0	0	0	0	0	0	0	0	0
0	0	0	0	0	0	0	0	0	0	0	0	0	0	0	1.10963e-06	0	0	0	0	0	0	0	0	0	0	0	0	0	0	0	0	0	0	0	0	0	0	0	0	0	0	0	0	0	0	0	0	0	0
0	0	0	0	0	0	0	0	0	0	0	0	0	0	0	0	0	0	0	0	0	0	0	0	0	0	0	0	0	0	0	0	0	0	0	0	0	0	0	0	0	0	0	0	0	0	0	0	0	0
0	0	0	0	0	0	0	0	0	0	0	0	0	0	0	1.88156e-05	0	0	1.13651e-06	0	0	0	0	0	0	0	0	0	0	0	0	0	0	0	0	0	0	0	0.000497509	0	0	0	0	0	0	0	0	0	0	0
0	0	0	0	0	0	0	0	0	0	0	0	0	0	0	0	0	0	2.20928e-05	0	0	0	0	0	0	0	0	0	0	0	0	0	0	0	0	1.13871e-05	0	0	0	5.40132e-05	0	0	0	0	0	0	0	0.000351463	0	0
0	0	0	0	0	0	0	0	0	0	0	0.000892857	0	0	0	0.000710802	0	0	1.20713e-05	0	0	0	0	0	0	0	0	0	0	0	0	0	0	0	0	0.00135483	0	0.000753568	0.000794275	0	0	0	0	0	0	0	0	0	0	0.000196926
0	0	0	0	2	0	0	0	0	0	0	0	0	0	0	0.000137625	0	0	0	0	0	0	0	0	0	0	0	0	0	0	0	0	0	0	0	0	0	0	40	0	0	0	0	0	0	0	0	0	0	0
0	0	0	0	0	0	0	0	0	0	0	0	0	0	0	0	0	1.97387e-06	0	0	0	0	0	0	0	0	0	0	0	0	0	0	0	0	0	0	0	0.000103645	0	0	0	0	0	0	0	0	0	0	0	0
0	0	0	0	0	0	0	0	0	0	0	0	0	0	0	5.69961e-07	0	0	0	0	0	0	0	0	0	0	0	0	0	0	0	0	0	0	0	0	0	0	0	0	0	0	0	0	0	0	0	0	0	0
0	0	0	0	0	0	0.000140766	0.00125418	0	0.000542005	0	0	0	0	0	0	0	0.000168785	0.000690359	0	0	0	0	0	0	0	0	0	0	0.00315791	0.000187931	0	0	0.00312401	0.00137652	0	0	0	5.34237e-05	0	0	0	0	0	0	0	0	0	0	0
0	0	0	0	0	0	0	0	0	0	0	0	0	0	0	0	0	0	1.4738e-07	0	0	0	0	0	0	0	0	0	0	0	0	0	0	3.86258e-06	0	0	0	0	0	0	0	0	0	0	0	0	0	0	0	0
0	0	0	0	0	0	0	0	0	0	0	0	0	0	0	0	0	0	0	0	0	0	0	0	0	0	0	0	0	0	0	0	0	0	0	0	0	7.23892e-05	4	0.000450654	0	0	0	0	0	0	0	0	0	1
0	0	0	0	0	0	0	0	0	0	0	0	0	0	0	0	0	0	3.08091e-06	0	0	0	0	0	0	0	0	0	0	0	0	0	0	0	0	0	0	0	0	0	0	0	0	0	0	0	0	0	0	0
0	0	0	0	0	0	0	0	0	0	0	0	0	0	0	2.96807e-06	0	0	4.34123e-07	0	0	0	0	0	0	0	0	0	0	0	0	0	0	0	0	0	0	0.000124374	0	0.00212766	0	0.00120859	0.00111773	0	0	0	0	0	0	0
0	0	0	0	0	0	0	0	0	0	0	0	0	0	0	0	0	0	0	0	0	0	0	0	0	0	0	0	0	0	0	0	0	0	0	0	0	0	0	0	0	0	0	0	0	0	0	0	0	0
0	0	0	0	0	0	0.000297796	0	0	0	0	0	0	0	0	2.01289e-05	0	3.99181e-05	4.23621e-06	0	0	0	0	0	0	0	0	0	0	0	0	0	0	0	0	9.16003e-05	0	9.09419e-05	0	0	0	0	0	0	0	0	0	0	0	0
0	0	0	0	0	0	0	0	0	0	0	0	0	0	0	0	0	0	2.41115e-05	0	0	0	0	0	0	0	0	0	0	0	0	0	0	0	0	0	0	0	0	0	0	0	0	0	0	0	0	0	0	0
0	0	0	0	0	0	0	0	0	0	0	0.000285714	0	0	0	7.33632e-05	0	0	0	0	0	0	0	0	0	0	0	0	0	0	0	0	0	0	0	5.20131e-05	0	0	0	0.000215516	0	0	0	0	0	0	0	9.34575e-05	0	0
0	0	0	0	0	0	0	0	0	0	0	0	0	0	0	0	0	0	0	0	0	0	0	0	0	0	0	0	0	0	0	0	0	0	0	0	0	0	0	0	0	0	0	0	0	0	0	0	0	0
0	0	0	0	0	0	0	0	0	0	0	0	0	0	0	6.85467e-07	0	1.89128e-05	0	0	0	0	0	0	0	0	0	0	0	0	0	0	0	0	0	0	0	0	0	0	0	0	0	0	0	0	0	0	0	0
0	0	0	0	0	0.00383877	0	0	0	0	0	0	0	0	0	0	0	0	2.10204e-05	0	0	0	0	0	0	0	0	0	0	0	0	0	0	0	0	0	0	0	0.000345125	0	0	0	0	0	0	0	0	0	0	0
0	0	0	0	0	0	0	0	0	0	0	0	0	0	0	5.65201e-06	0	0	2.47991e-05	2.03849e-05	0	9.31534e-05	0	0	0	0	0	0	0	0	0	0.000259184	0	0.000154876	0.000289855	0	0	0	0	0.000215889	0	0	0	0	0	0	0	0	0	0
0	0	0	0	0	0	0.000821693	0	0	0	0	0	0	0	0	9.8742e-05	0	0	0	0	0	0	0	0	0	0	0	0	0	0	0	0	0	0	0	0	0	0	0	0	0	0	0	0	0	0	0	0	0	0
0	0	0	0	0	0	0	0	0	0	0	0	0	0	0	0	0	0	0	0	0	0	0	0	0	0	0	0	0	0	0	0	0	0	0	0.000157447	0	0	0.000536769	0	0	0	0	0	0	0	0	0	0	0
0	0	0	0	0	0	0.00112528	0	0	0	0	0	0	0	0	0	0	0.000437214	0	0	0	0	0	0	0	0	0	0	0	0	0	0	0	0	0	0.000739436	0	0.000368314	0	0.00322927	0	19	0	0	0	1	0	0	0	0
0	0	0	0	0	0	0	0	0	0	0	0	0	0	0	1.79929e-06	0	0.000170678	0	0	0	0	0	0	0	0	0	0	0	0	0	0	0	0	0	0	0	0	0	0	0	0	0.00245902	0	0	0	0	0	0	0
0	0	0	0	0	0	0	0	0	0	0	0	0	0	0	2.09913e-06	0	0.000297744	0	0	0	0	0	0	0	0	0	0	0	0	0	0	0	0	0	0	0	0	0	0.00043535	0	0	0	0	0	0	0	0	0	0
0	0	0	0	0	0	0	0	0	0	0	0	0	0	0	0	0	0	0	0	0	0	0	0	0	0	0	0	0	0	0	0	0	0	0	0	0	0.000100542	0.000409833	0	0	0	0	0	0	0	0	0	0	0
0	0	0	0	0	0	0.000228235	0	0	0	0	4.11692e-05	0.00018843	0.00131062	0	3.90122e-05	0	0.000273945	1.05317e-05	0	0	0	0	0	0	0	0	0	0	0	0	0	0	0	0	8.18479e-05	0	2.46112e-05	5.35862e-06	0.000200741	0	0.000400382	2.19684e-05	0	0	0	0	0.000982147	0	0.00082545
0	0	0	0	0	0	0	0	0	0	0	0	0	0	0	0	0	0	0	0	0	0	0	0	0	0	0	0	0	0	0	0	0	0	0	0	0	0	0	0	0	0	0	0	0	0	0	0	0	0
0	0	0	0	0	0	0	0	0	0	0	0	0	0	0	7.0463e-07	0	1.96693e-05	0	0	0	0	0	0	0	0	0	0	0	0	0	0	0	0	0	0	0	0	0	0	0	0	0	0	0	0	0	0	0	0
0	0	0	0	0	0	0	0	0	0	0	0	0	0	0	0	0	2.60641e-05	0.000241246	0	0	0	0	0	0	0	0	0	0	0	0	0	0	0	0	0.000458001	0	0.000272826	0	0	0	0	0	0	0	0	0	0	0	0
0	0	0	0	0	0	0	0	0	0	0	0.000572831	0.000365631	0	0	7.35788e-05	0	0	0	0.000336666	0	0	0	0.000932837	0	0	0	0	0	0	0	0.000557416	0	0	0	0.000249607	0.000107167	0.000131233	0.000152435	0.000284573	9.44562e-05	0	0	0	0	0	0	0.000279836	0	9.73892e-05
0	0	0	0	0	0	0	0	0	0	0	0	0	0	0	0	0	0	0	0	0	0	0	0	0	0	0	0	0	0	0	0	0	0	0	5.37312e-05	0	1.69856e-05	0	0	0	0	0	0	0	0	0	0	0	0
0	0	0	0	0	0	0.000322685	0	0	0	0	0.00239808	0	0	0	0	0	3.09417e-05	0	0	0	0	0	0	0	0	0	0	0	0	0	0	0	0	0	0	0	2.07291e-05	0	0	0	0	0	0	0	0	0	0	0	0
0	0	0	0	0	0	0	0	0	0	0	0	0	0	0	0	0	0	5.18758e-06	0	0	9.28401e-06	0	0	0	0	0	0	0	0	0	0	0	0	0	0	0	0	0	0	0	0	0	0	0	0	0	0	0	0
0	0	0	0	0	0	0	0	0	0	0	0	0	0	0	0	0	0	0	0	0	0	0	0	0	0	0	0	0	0	0	0	0	0	0	0	0	0	0	0	0	0	0	0	0	0	0	0.000313381	0	0.000355238
0	0	0	0	0	0	0	0	0	0	0	0	0	0	0	3.0303e-05	0	5.8789e-05	0	0	0	0	0	0	0	0	0	0	0	0	0	0	0	0	0	0	0	0.000805217	0.000772064	0	0	0	0	0	0	0	0	0	0	0.00188561
0	0	0	0	0	0	0	0	0	0	0	0	0	0	0	4.82279e-05	0	0	0	0	0	0	0	0	0	0	0	0	0	0	0	0	0	0	0	0	0	0	0	0	0	0	0	0	0	0	0	0	0	0
0	0	0	0	0	0	0	0	0	0	0	0	0	0	0	1.29616e-05	0	0	0	0	0	0	0	0	0	0	0	0	0	0	0	0	0	0	0	0	0	0	0	0	0	0	0	0	0	0	0	0	0	0
0	0	0	0	0	0	0.000297796	0	0	0	0	0	0	0	0	5.0685e-06	0	0.000544087	0.000191267	0	0	0	0	0	0	0	0	0	0	0	0	0	0	0	0	0.000183201	0	0.000545651	0	0	0	0	0	0	0	0	0	0	0	0
0	0	0	0	0	0	0	0.0016116	0.00155314	0	0	0	0	0	0	0	0	0	3.76779e-08	0	0	1.79078e-05	0.000608273	0	0	0.00252525	0	0	0	0	0	0	0	0	0	0.000139812	4.74968e-05	0.0002225	0.000342114	0.000102239	0.00117601	0	0	0	0	0	0	0.000204373	0	0.000292218
0	0	0	0	0	0	0	0	0	0	0	0	0	0	0	0	0	0	0	0	0	0	0	0	0	0	0	0	0	0	0	0	0	0	0	0	0	0	0	0	0	0	0	0	0	0	0	0	0	0
0	0	0	0	0	0	0	0	0	0	0	0	0	0	0	0	0	0	1.93235e-07	0	0	0	0	0	0	0	0	0	0	0	0	0	0	0	0	0	0	0	0	0	0	0	0	0	0	0	0	0	0	0
0	0	0	0	0	0	0	0	0	0	0	0	0	0	0	0	0	1.00201e-05	0	0	0	0	0	0	0	0	0	0	0	0	0	0	0	0	0	5.24824e-05	0	0	0	0	0	0	0	0	0	0	0	0	0	0
0	0	0	0	0	0	0	0	0	0	0	0	0	0	0	0	0	0.00241337	0	0	0	0	0	0	0	0	0	0	0	0	0	0	0	0	0	0.0016488	0	0.00200072	0	0.0017414	0	0.00188147	0	0	0	0	0	0	0	0
0	0	0	0	0	0	0	0.000583771	0	0	0	0	0	0	0	0	0	5.94045e-06	1.01353e-05	0	0	0	0	0	0	0	0	0	0	0	0	3.77729e-05	0	0	0.000183165	0	0	0.000129975	0	0	0	0	0	0	0	0	0	0	0	0
0	0	0	0	0	0	0	0	0	0	0	0	0	0	0	0	0	0	0	0	0	0	0	0	0	0	0	0	0	0	0	0	0	0	0	5.44184e-05	0	0	0	0	0	0	0	0	0	0	0	0	0	0
0	0	0	0	0	0	0	0	0	0	0	0	0	0	0	2.44008e-05	0	4.42479e-06	0.0012834	0	0	0	0	0	0	0	0	0	0	0	0	0	0	0	0	0.00020993	0	0	0	0.000811469	0	0	0	0	0	0	0	0.000297263	0	0
0	0	0	0	0	0	0	0	0	0	0	0	0	0	0	0	0	7.61529e-07	0	0	0	0	0	0	0	0	0	0	0	0	0	0	0	0	0	0	0	0.000212886	0	0	0	6.39431e-06	0	0	0	0.0027933	0	0	0	0.00026476
0	0	0	0	0	0	0	0	0	0	0	0	0	0	0	0	0	0	0	0	0	0	0	0	0	0	0	0	0	0	0	0	0	0	0	0	0	0	0	0	0	0	0	0	0	0	0	0	0	0
0	0	0	0	0	0	0	0	0	0	0	0	0	0	0	2.51454e-05	0	0	0	0	0	0	0	0	0	0	0	0	0	0	0	0	0	0	0	0	0	0	1	0	0	0	0	0	0	0	0	0	0	0
0	0	0	0	0	0	0	0	0	0	0	0.00140548	0.00143062	0	0	0	0	0	0	0	0	0	0	0	0	0	0	0	0	0	0	0	0	0	0	0.000472342	0	0	0	0.00162294	0	0	0	0	0	0	0	0	0	0
0	0	0	0	0	0	0	0	0	0	0	0	0	0	0	0	0	0	0	0	0	0	0	0	0	0	0	0	0	0	0	0	0	0	0	0	0	0	0	0	0	0	0	0	0	0	0	0	0	0
0	0	0	0	0	0	4.59982e-05	0	0	0	0	0.000513875	0	0	0	0	0	1.30966e-05	9.84385e-07	0	0	0	0	0	0	0	0	0	0	0	0	0	0	0	0	0	0	0.000571044	0.000468106	0	0	0	0	0	0	0	0	0	0	0.000421362
0	0	0	0	0	0	0	0	0	0	0	0	0	0	0	0	0	0	0	0	0	0	0	0	0	0	0	0	0	0	0	0	0	0	0	0	0	3.31883e-06	0	0	0	0	0	0	0	0	0	0	0	0
0	0	0	0	0	0	0	0	0	0	0	0	0	0	0	0	0	0	0	0	0	0	0	0	0	0	0	0	0	0	0	0	0	0	0	0	0	0	6.54622e-05	0	0	0	0	0	0	0	0	0	0	0
0	0	0	0	0	0	0	0	0	0	0	0	0	0	0	0	0	0	0	0	0	0	0	0	0	0	0	0	0	0	0	0	0	0	0	0.000128899	0	4.14243e-05	0	0	0	0	0	0	0	0	0	0	0	0
0	0	0	0	0	0	0.00114025	0	0	0	0	0	0	0	0	0	0	0.00093985	0.000123625	0	0	0	0	0	0	0	0	0	0	0	0	0	0	0	0	0	0	0	0.00024633	0	0	0	0	0	0	0	0	0	0	0
0	0	0	0	0	0	0	0	0	0	0	0	0	0	0	0	0	0	0	0	0	0	0	0	0	0	0	0	0	0	0	0	0	0	0	0	0	7.23892e-06	2.87287e-05	0	0	4.90352e-05	0	0	0	0	0	0	0	0
0	0	0	0	0	0	0	0	0	0	0	0	0	0	0	0	0	0	0	0	0	0	0	0	0	0	0	0	0	0	0	0	0	0	0	0	0	0	0	0	0	0	0	0	0	0	0	0	0	0
0	0	0	0	0	0	0	0	0	0	0	0	0	0	0	0	0	0	0	0	0	0	0	0	0	0	0	0	0	0	0	0	0	0	0	0.000153164	0	0	0	0	0	0	0	0	0	0	0	0	0	0
0	0	0	0	0	0	0.00208457	0	0	0	0	0.00338983	0	0	0	0	0	0.00363299	4.79179e-07	0	0	0	0	0	0	0	0	0	0	0	0	0	0	0	0	0.00219841	0	0.0028192	0	0.00457118	0	0.00658514	0	0.0294118	0	0.0142857	0	0	0	0
0	0	0	0	0	0	0.000645369	0	0	0	0	0	0	0	0	6.0373e-05	0	0.004892	4.44161e-07	0	0	0	0	0	0	0	0	0	0	0	0	0	0	0	0	0	0	0.000103645	0	0	0	0	0	0	0	0	0	0	0	0
0	0	0	0	0	0	0	0	0	0	0	0	0	0	0	0	0	0	0	0	0	0	0	0	0	0	0	0	0	0	0	0	0	0	0	0	0	0	0	0	0	0	0	0	0	0	0	0	0	0
0	0	0	0	0	0	0	0	0	0	0	0	0	0	0	0	0	0	4.34383e-05	0	0	0	0	0	0	0	0	0	0	0	0	0	0	0	0	0	0	0	0	0	0	0	0	0	0	0	0	0	0	0
0	0	0	0	0	0	0	0	0	0	0	0	0	0	0	0	0	0	0	0	0	0	0	0	0	0	0	0	0	0	0	0	0	0	0	0	0	7.23892e-06	0	0	0	2	0	0	0	0	0	0	0	0
0	0	0	0	0	0	0	0	0	0	0	0	0	0	0	0	0	0	6.44647e-05	0	0	0	0	0	0	0	0	0	0	0	0	0	0	0	0	0	0	0	0	0	0	0	0	0	0	0	0	0	0	0
0	0	0	0	0	0	0	0	0	0	0	0	0	0	0	0	0	0	0	0	0	0	0	0	0	0	0	0	0	0	0	0	0	0	0	0	0	0	0	0	0	0	0	0	0	0	0	0	0	0
0	0	0	0	0	0	0.00035461	0	0	0	0	0	0	0	0	0	0	0	0	0	0	0	0	0	0	0	0	0	0	0	0	0	0	0	0	0.000169046	0	0	0	0	0	0	0	0	0	0	0	0	0	0
0	0	0	0	0	0	0	0	0	0	0	0	0	0	0	1.10963e-06	0	0	0	0	0	0	0	0	0	0	0	0	0	0	0	0	0	0	0	0	0	0	0	0	0	0	0	0	0	0	0	0	0	0
0	0	0	0	0	0	0	0	0	0	0	0	0	0	0	0	0	0	1.03954e-05	0	0	0	0	0	0	0	0	0	0	0	0	0	0	0	0	0	0	0	0	0	0	0	0	0	0	0	0	0	0	0
0	0	1	0	0	1	0.000311818	0	0	0	0	0	0	0	0	0	0	3.5062e-06	0.576346	0	0	0	0	0	0	0	0	0	0	0	0	0	0	0	0	0	0	0	0	0	0	0	0	0	0	0	0	0	0	0
0	0	0	0	0	0	0	0	0	0	0	0	0	0	0	0	0	0	0	0	0	0	0	0	0	0	0	0.000377866	0	0	0	6.38897e-05	0	0	0	0	0	0	0	0	0	0	0	0	0	0	0	0	0	0
0	0	0	0	0	0	8.30703e-05	0	0	0	0	0.000306419	0	0	0	1.70036e-05	0	6.28915e-05	0	2.99633e-05	0	0	3.48012e-05	0	0	0	0	0	0	0	0	1.3514e-05	0	0	0	0	0	0.000241843	0	0.00126103	0	0.000490148	0	0	0	0	0	0	0	0
0	0	0	0	0	0	0	0	0	0	0	0	0	0	0	0	0	0	2.41115e-05	0	0	0	0	0	0	0	0	0	0	0	0	0	0	0	0	0	0	0	0	0	0	0	0	0	0	0	0	0	0	0
0	0	0	0	0	0	0	0	0	0	0	0	0	0	0	0	0	0	5.85627e-05	0	0	0	0	0	0	0	0	0	0	0	0	0	0	0	0	0	0	0	0	0	0	0	0	0	0	0	0	0	0	2
0	0	0	0	0	0	0	0	0	0	0	0.000571429	0	0	0	7.98728e-07	0	0	3.86564e-06	0	0	0	0	0	0	0	0	0	0	0	0	0	0	0	0	0.000507128	0	0.000856163	0	0.000359193	0	0	0	0	0	0	0	0	0	0
0	0	0	0	0	0	0	0	0	0	0	0	0	0	0	0	0	0	8.92314e-06	0	0	0	0	0	0	0	0	0	0	0	0	0	0	0	0	0	0	0	0	0	0	0	0	0	0	0	0	0	0	0
0	0	0	0	0	0	0	0	0	0	0	0	0	0	0	0	0	0	0	0	0	0	0	0	0	0	0	0	0	0	0	0	0	0	0	0	0	0	0	0	0	0	0	0	0	0	0	0	0	0
0	0	0	0	0	0	0	0	0	0	0	0	0	0	0	6.2347e-06	0	0	0	0	0	0	0	0	0	0	0	0	0	0	0	0	0	0	0	0	0	9.09419e-05	0	0	0	0	0	0	0	0	0	0	0	0
0	0	0	0	0	0	0	0	0	0	0	0	0	0	0	1.77323e-06	0	0	0	0	0	0	0	0	0	0	0	0	0	0	0	0	0	0	0	0	0	0	0	0	0	0	0	0	0	0	0	0	0	0
0	0	0	0	0	0	0	0	0	0	0	0	0	0	0	0	0.0324074	0	7.94252e-06	0	0	0	0	0	0	0	0	0	0	0	0	0	0	0	0	0	0	0	0	0	0	0	0	0.00438596	0	0	0	0	0	0
0	0	0	0	0	0	0	0	0	0	0	0	0	0	0	9.85896e-07	0	0	5.77349e-07	0	0	0	0	0	0	0	0	0	0	0	0	0	0	0	0	0	0	5.15573e-05	0	0	0	0	0	0	0	0	0	0	0	0
0	0	0	0	0	0	0	0	0	0	0	0	0	0	0	0	0	0	0	0	0	0	0	0	0	0	0	0	0	0	0	0	0	0	0	0	0	0	0	0	0	0	0	0	0	0	0	0	0	0
0	0	0	0	0	0	0	0	0	0	0	0	0	0	0	0	0	0	0	0	0	0	0	0	0	0	0	0	0	0	0	0	0	0	0	0	0	2.00645e-05	0.0001071	0	0	0	0	0	0	0	0	0	0	0
0	0	0	0	0	0	0	0	0	0	0	0	0	0	0	2.63994e-05	0.00490196	0	0	0	0	0	0	0	0	0	0	0	0	0	0	0	0	0	0	0	0	0.000155674	6	0	0	0	0	0	0	0	0	0	0	0
0	0	0	0	0	0	0	0	0	0	0	0.00019822	0	0	0	1.35563e-06	0	0	9.6982e-07	0	0	0	0	0	0	0	0	0	0	0	0	0	0	0	0	0.000166731	0	0.000190424	0	1.77502e-05	0	0	0	0	0	0	0	0	0	0
0	0	0	0	0	0	0	0	0	0	0	0	0	0	0	0	0	0	0.000368731	0	0	0	0	0	0	0	0	0	0	0	0	0	0	0	0	0	0	0	0	0	0	0	0	0	0	0	0	0	0	0
0	0	0.00534759	0	0	0	0.00904977	0	0	0	0	0	0.00406504	0.00494234	0	0	0	0.00276078	0.00521109	0	0	0	0	0	0	0	0	0	0	0	0	0	0	0	0	0	0	0	0	0.000225327	0	0.00215755	0	0	0	0	0	0	0	0.000586854
0	0	0	0	0	0	0	0	0	0	0	0	0	0	0	0	0	0	0	0	0	0	0	0	0	0	0	0	0	0	0	0	0	0	0	0	0	0	0	0	0	0	0	0	0	0	0	0	0	0
0	0	0	0	0	0	0	0	0	0	0	0	0	0	0	0	0	0	2.54847e-05	0	0	0	0	0	0	0	0	0	0	0	0	0	0	0	0	0	0	0	0	0	0	0	0	0	0	0	0	0	0	0
0	0	0	0	0	0	0	0	0	0	0	0	0	0	0	0	0	0	0	0	0	0	0	0	0	0	0	0	0	0	0	0	0	0	0	2.44564e-05	0	1.20219e-05	0	0.000150935	0	0.000115833	0	0	0	0	0	8.46159e-05	0	0.000143605
0	0	0	0	0	0	0	0	0	0	0	0.00055991	0	0	0	0.000148698	0	6.23787e-06	9.26776e-06	0	0	0	0	0	0	0	0	0	0	0	0	0	0	0	0	0.0022779	0	0.000778368	0.00055991	0	0	0	0	0	0	0	0	0	0	0
0	0	0	0	0	0	0	0	0	0	0	0	0.000314614	0.00350877	0	8.94615e-07	0	0	0	0	0	0	0	0	0	0	0	0	0	0	0	0	0	0	0	0	0	8.15435e-05	0	0.000993376	0	0.000296202	0	0	0	0	0	0	0	0.000253713
0	0	0	0	0	0	0	0	0	0	0	0	0	0	0	0	0	0	0	0	0	0	0	0	0	0	0	0	0	0	0	0	0	0	0	0	0	0	0	0	0	0	0	0	0	0	0	0	0	0
0	0	0	0	0	0	0	0	0	0	0	0	0	0	0	0	0	0	0	0	0	0	0	0	0	0	0	0	0	0	0	0	0	0	0	0	0	0	0	0	0	0	0	0	0	0	0	0	0	0
0	0	0	0	0	0	0	0	0	0	0	0	0	0	0	0	0	0	0	0	0	0	0	0	0	0	0	0	0	0	0	0	0	0	0	0.000104965	0	0	0	0	0	0	0	0	0	0	0	0	0	0
0	0	0	0	0	0	0.00394867	0	0	0	0	0	0	0	0	0	0	0.00176544	0	0	0	0	0	0	0	0	0	0	0	0	0	0	0	0	0	0.000571429	0	0	0.00018744	0	0	0	0.000766497	0	0	0	0	0	0	0
0	0	0	0	0	0	0	0	0	0	0	0	0	0	0	0	0	0	8.10188e-07	0	0	0	0	0	0	0	0	0	0	0	0	0	0	0	0	0	0	3.89184e-05	0	0	0	0	0	0	0	0	0	0	0	0
0	0	0	0	0	0	0	0	0	0	0	0	0	0	0	0	0	0	0	0	0	0	0	0	0	0	0	0	0	0	0	0	0	0	0	5.37312e-05	0	5.09568e-05	0	0	0	0	0	0	0	0	0	0	0	0
0	0	0	0	0	0	0	0	0	0	0	0	0	0	0	0	0	0	0	0	0	0	0	0	0	0	0	0	0	0	0	0	0	0	0	0	0	0	0	0	0	0	0	0	0	0	0	0	0	0
0	0	0	0	0	0	1.02886e-05	0	0	0	0	0	0	0	0	1.02575e-06	0	0	1.06158e-07	0.000161386	0	0	0	0	0	0	0	1.9416e-05	0	5.32428e-07	0	6.24064e-05	0	0	0	0.000197317	0	4.59298e-05	2.76702e-05	0	0	0	0	0	0	0	0	0	0	0
0	0	0	0	0.00141509	0	0	0	0	0	0	0	0	0	0	6.40318e-07	0	0	0	0	0	0	0	0	0	0	0	0	0	0	0	0	0	0	0	0	0	6.57301e-06	0	0	0	0	0	0	0	0	0	0	0	0
0	0	0	0	0	0	0	0	0	0	0	0	0	0	0	0	0	0	0	0	0	0	0	0	0	0	0	0	0	0	0	0	0	0	0	0	0	0	0	0	0	0	0	0	0	0	0	0	0	0
0	0	0	0	0	0	0	0	0	0	0	0	0	0	0	0	0	0	1.01526e-05	0	0	0	0	0	0	0	0	0	0	0	0	0	0	0	0	0.000160156	0	4.10468e-05	0	0	0	0	0	0	0	0	0	0	0	0.000222102
0	0	0	0	0	0	0	0	0	0	0	0	0	0	0	6.1773e-06	0	0.000500501	7.89232e-07	0	0	0	0	0	0	0	0	0	0	0	0	0	0	0	0	9.03221e-05	0	7.0647e-05	0	0.000279837	0	0.000171999	0	0	0	0	0	0	0	0
0	0	0	0	0	0	0	0	0	0	0	0	0	0	0	0	0	0	3.08294e-05	0	0	0	0	0	0	0	0	0	0	0	0	0	0	0	0	0	0	0	0	0	0	0	0	0	0	0	0	0	0	0
0	0	0	0	0	0	0	0	0	0	0	0	0	0	0	1.77499e-06	0	0	0	0	0	0	0	0	0	0	0	0	0	0	0	0	0	0	0	0	0	0	0	0	0	0	0	0	0	0	0	0	0	0
0	0	0	0	0	0	0	0	0	0	0	0.00167973	0	0	0	0	0	5.18143e-06	4.60533e-05	0	0	0	0	0	0	0	0	0	0	0	0	0	0	0	0	0.0022779	0	0.000350265	27	0	0	0	0	0	0	0	0	1	0	0
0	0	0	0	0	0	0	0	0	0	0	0	0	0	0	0	0	0	0	0	0	0	0	0	0	0	0	0	0	0	0	0	0	0	0	0	0	3.79047e-05	0	0	0	0	0	0	0	0	0	0	0	0
0	0	0	0	0	0	0	0	0	0	0	0	0	0	0	0	0	0	0	0	0	0	0	0	0	0	0	0	0	0	0	0	0	0	0	0	0	1.36094e-05	0	0	0	0	0	0	0	0	0	0	0	0
0	0	0	0	0	0	0	0	0	0	0	0.000297619	0	0	0	0	0	0	0	0	0	0	0	0	0	0	0	0	0	0	0	0	0	0	0	0.000135483	0	2.3549e-05	0	0	0	0	0	0	0	0	0	0	0	0
0	0	0	0	0	0	0	0	0	0	0	0	0	0	0	2.00948e-06	0	0	0	0	0	0	0	0	0	0	0	0	0	0	0	0	0	0	0	0	0	0	0	0	0	0	0	0	0	0	0	0	0	0
0	0	0	0	0	0	0	0	0	0	0	0	0	0	0	1.34679e-06	0	3.61305e-05	4.47434e-06	0	0	2.32407e-06	3.67979e-05	0	0	0	0	0	0	0	0	0	0	0	0	0.000208996	0	0.000258065	0	0.00154833	0	0	0	0	0	0	0	0.000578367	0	0.000669119
0	0	0	0	0	0	0	0	0	0	0	0	0	0	0	0	0	0	3.10506e-07	0	0	0	0	0	0	0	0	0	0	0	0	0	0	0	0	0	0	0	0	0	0	0	0	0	0	0	0	0	0	0
0	0	0	0	0.0390625	0	0	0	0	0	0	0	0	0	0	0.000136968	0	0	2.48571e-05	0	0	0	0	0	0	0	0	0	0	0	0	0	0	0	0	0.000226116	0	7.23892e-06	0	0	0	0	0	0	0	0	0	0.00107991	0	0.000172604
0	0	0	0	0	0	0	0	0	0	0	0	0	0	0	0	0	0	0	0	0	0	0	0	0	0	0	0	0	0	0	0	0	0	0	0.000229619	0	0	0	0	0	0	0	0	0	0	0	0	0	4
0	0	0	0	0	0	0	0	0	0	0	0.00127632	0	0	0	0	0	0.00036036	3.48858e-05	0	0	0	0	0	0	0	0	0	0	0	0	0	0	0	0	0.00057811	0	0	0	0.000497924	0	0	0	0	0	0	0	0	0	0
0	0	0	0	0	0	0	0	0	0	0	0	0	0	0	0	0	0	0	0	0	0	0	0	0	0	0	0	0	0	0	0	0	0	0	0	0	0	0	0	0	0	0	0	0	0	0	0	0	0
0	0	0	0	0	0	0.000297796	0	0	0	0	0	0	0	0	0	0	0	7.72801e-05	0	0	0	0	0	0	0	0	0	0	0	0	0	0	0	0	0	0	0	0	0	0	0	0	0	0	0	0	0	0	0
0	0	0	0	0	0	0	0	0	0	0	0.00177305	0	0	0	0	0	0	0.000873134	0	0	0	0	0	0	0	0	0	0	0	0	0	0	0	0	0	0	0.000979874	0	0	0	0	0	0	0	0	0	0	0	0.000220744
0	0	0	0	0	0	0	0	0	0	0	0	0	0	0	1.95017e-05	0.01875	0.00179297	6.88803e-07	0	0	0	0	0	0	0	0	0	0	0	0	0	0	0	0	0	0	0.000186562	0	0	0	0	0	0	0	0	0	0	0	0
0	0	0	0	0	0	0.000493583	0	0	0	0	0.000848176	0	0	0	0	0	0.00021358	0	0	0	0	0	0	0	0	0	0	0	0	0	0	0	0	0	0	0	0	0	0	0	0	0	0	0	0	0	0	0	0
0	0	0	0	0	0	0	0	0	0	0	0	0	0	0	2.81178e-05	0	0.000278942	9.89761e-05	0	0	0	0	0	0	0	0	0	0	0	0	0	0	0	0	0.000285714	0	0	0	0	0	0	0	0	0	0	0	0	0	0
0	0	0	0	0	0	0	0	0	0	0	0	0	0.00207469	0	0	0	0	0	0	0	0	0	0	0	0	0	0	0	0	0	0	0	0	0	0	0	8.43716e-05	0	0	0	0	0	0	0	0	0	0.00126582	0	0.000401315
0	0	0	0	0	0	0	0	0	0	0	0	0	0	0	0.00020245	0	0	0.000309438	0	0	0	0	0	0	0	0	0	0	0	0	0	0	0	0	0	0	0	0	0	0	0	0	0	0	0	0	0	0	0
0	0	0	0	0	0	0.000208638	0	0	0	0	0	0	0	0	0.000147193	0	0.000457662	4.05511e-06	0	0	0	0	0	0	0	0	0	0	0	0	0	0	0	0	0	0	0.000272429	0	0	0	0	0	0	0	0	0	0	0	0
0	0	0	0	0	0	0	0	0	0	0	0	0	0	0	0	0	0	0	0	0	0	0	0	0	0	0	0	0	0	0	0	0	0	0	0	0	0	0	0	0	0	0	0	0	0	0	0	0	0
0	0	0	0	0	0	0	0	0	0	0	0	0	0	0	0	0	0	7.4248e-05	0	0	0	0	0	0	0	0	0	0	0	0	0	0	0	0	0	0	0	0	0	0	0	0	0	0	0	0	0	0	0
0	0	0	0	0	0	0	0	0	0	0	0	0	0	0	0	0	0	2.06413e-07	0	0	0	0	0	0	0	0	0	0	0	0	0	0	0	0	0	0	6.18424e-06	0	0	0	0	0	0	0	0	0	0	0	0
0	0	0	0	0	0	0	0	0	0	0	0	0	0	0	0	0	1.01371e-05	0	0	0	0	0	0	0	0	0	0	0	0	0	0	0	0	0	0.000285714	0	0	0	0	0	0	0	0	0	0	0	0	0	0
0	0	0	0	0	0	0	0	0	0	0	0	0	0	0	0	0	0	0	0	0	0	0	0	0	0	0	0	0	0	0	0	0	0	0	0	0	2.75766e-05	0	0.000200843	0	0.000131391	0	0	0	0	0	0	0	0.000279148
0	0	0	0	0	0	0	0	0	0	0	0	0	0	0	0	0	0	4.59405e-06	0	0	0	0	0	0	0	0	0	0	0	0	0	0	0	0	0	0	0	0	0	0	0	0	0	0	0	0	0	0	0
0	0	0	0	0	0	0	0	0	0	0	0	0	0	0	1.12855e-05	0	0.000245715	2.62115e-05	0	0	0	0	0	0	0	0	0	0	0	0	0	0	0	0	0.00020993	0	0	0	0	0	0	0	0	0	0	0	0	0	0
0	0	0	0	0	0	0	0	0	0	0	0	0	0	0	0	0	0	0	0	0	0	0	0	0	0	0	0	0	0	0	0	0	0	0	0	0	0	0	0	0	0	0	0	0	0	0	0	0	0
0	0	0	0	0	0	0.000306154	0	0	0	0	0	0	0	0	0	0	9.87287e-05	2.3909e-05	0	0	0	0	0	0	0	0	0	0	0	0	0	0	0	0	0.000199267	0	0.000245781	0	0	0	0	0	0	0	0	0	2	0	2
0	0	0	0	0	0	0	0	0	0	0	0	0	0	0	5.82591e-06	0	0	0	0	0	0	0	0	0	0	0	0	0	0	0	0	0	0	0	0	0	0	0	0	0	0	0	0	0	0	0	0	0	0
0	0	0	0	0	0	0	0	0	0	0	0	0	0	0	1.15068e-06	0	0.00107296	1.31935e-05	0	0	0	0	0	0	0	0	0	0	0	0	0	0	0	0	0	0	0	0	0	0	0	0	0	0	0	0	0	0	9.48677e-05
0	0	0	0	0	0	0	0	0	0	0	0	0	0	0	0	0	0	0	0	0	0	0	0	0	0	0	2.45279e-05	0	0	0	0	0	0	0	0	0	0	0.000112021	0	0	0	0	0	0	0	0	0	0	0
0	0	0	0	0	0	0	0	0	0	0	0	0.00406504	0	0	0	0	0	0	0	0	0	0	0	0	0	0	0	0	0	0	0	0	0	0	0	0	0.000970273	0	0	0	0.00226874	0	0	0	0	0	0	0	0
0	0	0	0	0	0	0	0	0	0	0	0	0	0	0	0	0	0	0	0	0	0	0	0	0	0	0	0	0	0	0	0	0	0	0	0	0	0	0	0	0	0	0	0	0	0	0	0	0	0
0	0	0	0	0	0	0	0	0	0	0	0	0	0	0	0	0	0	0	0	0	0	0	0	0	0	0	0	0	0	0	0	0	0	0	0	0	0	0	0	0	0	0	0	0	0	0	0	0	0.000591364
0	0	0	0	0	0.000333667	0	0	0	0	0	0	0	0	0	0	0	0	0.000142197	0	0	0.00350953	0	0	0	0	0	0	0	0	0	0	0	0.00242353	0	0	0	0	0	0	0	0	0	0	0	0	0	0	0	0
0	0	0	0	0	0	0	0	0	0	0	0	0	0	0	0	0	0	0	0	0	0	0	0	0	0	0	0	0	0	0	0	0	0	0	0	0	0	0	0	0	0	0	0	0	0	0	0	0	0
0	0	0	0	0	0	0	0	0	0	0	0.00011534	0	0	0	3.33396e-07	0	0	0	0	0	0	0	0	0	0	0	0	0	0	0	0	0	0	0	4.33859e-05	0	0.000103655	5.28926e-05	0	0	0	0	0	0	0.000869564	0	0	0	0
0	0	0	0	0	0	0	0	0	0	0	0	0	0	0	0	0	0	0	0	0	0	0	0	0	0	0	0	0	0	0	0	0	0	0	0.000130033	0	0	0	0	0	0	0	0	0	0	0	0	0	0
0	0	0	0	0	0	0	0	0	0	0	0	0	0	0	0.000611239	0	0	0	0	0	0	0	0	0	0	0	0	0	0	0	0	0	0	0	0	0	0	0	0	0	0	0	0	0	0	0	0	0	0
0	0	0	0	0	0	0	0	0	0	0	0.000702741	0	0	0	0	0	0	0	0	0	0	0	0	0	0	0	0	0	0	0	0	0	0	0	0.000314895	0	0	0	0	0	0	0	0	0	0	0	0	0	0
0	0	0	0	0	0	0	0	0	0	0	0	0	0	0	0	0	0	0	0	0	0	0	0	0	0	0	0	0	0	0	0	0	0	0	0	0	0.000124374	0	0	0	1	0	0	0	0	0	0	0	0
0	0	0	0	0	0	0	0	0	0	0	0	0	0	0	0	0	0	0	0	0	0	0	0	0	0	0	0	0	0	0	0	0	0	0	0	0	0	0	0	0	0	0	0	0	0	0	0	0	0
0	0	0	0	0	0	0	0	0	0	0	0	0	0	0	1.15068e-06	0	0.00107181	1.31935e-05	0	0	0	0	0	0	0	0	0	0	0	0	0	0	0	0	0	0	0	0	0	0	0	0	0	0	0	0	0	0	1
0	0	0	0	0	0	0	0	0	0	0	0	0	0	0	1.69133e-06	0	0	6.80407e-05	1.08296e-05	0	7.74223e-05	0	0	0	0	0	3.74364e-05	0	0.000190069	0	9.23995e-05	0	5.50551e-05	0	0	0	0	0	0	0	0	0	0	0	0	0	0	0	0
0	0	0	0	0	0	0	0	0	0	0	0	0	0	0	1.24777e-05	0	0	0	0	0	0	0	0	0	0	0	0	0	0	0	0	0	0	0	0	0	0	0	0	0	0	0	0	0	0	0	0	0	0
0	0	0	0	0	0	0	0	0	0	0	0	0	0	0	3.79532e-05	0	0	5.79874e-06	0	0	0	0	0	0	0	0	0	0	0	0	0	0	0	0	0.000584623	0	0	0	0	0	0	0	0	0	0	0	0	0	0
0	0	0	0	0	0	0	0	0	0	0	0	0	0	0	0	0	0	0	0	0	0	0	0	0	0	0	0	0	0	0	0	0	0	0	5.24824e-05	0	0	0	0	0	0	0	0	0	0	0	0	0	0
0	0	0	0	0	0	0	0	0	0	0	0	0	0	0	0	0	0	9.14962e-06	0	0	0	0	0	0	0	0	0	0	0	0	0	0	0	0	0	0	0	0	0	0	0	0	0	0	0	0	0	0	0
0	0	0	0	0	0	0	0	0	0	0	0	0	0	0	2.41532e-05	0	0.000148834	1.68318e-05	0	0	0	0	0	0	0	0	0	0	0	0	0	0	0	0	0.000549602	0	0.000272826	0	0	0	0	0	0	0	0	0	0	0	0
0	0	0	0	0	0	0	0	0	0	0	0	0	0	0	0	0	0	0	0	0	0	0	0	0	0	0	0	0	0	0	0	0	0	0	0.000113415	0	0.000109781	0	0	0	0	0	0	0	0	0	0	0	0
0	0	0	0	0	0	0	0	0	0	0	0.000702741	0	0	0	0	0	0	4.13523e-06	0	0	0	0	0	0	0	0	0	0	0	0	0	0	0	0	5.24824e-05	0	0	0	0	0	0	0	0	0	0	0	0	0	0
0	0	0	0	0	0	0	0	0	0	0	0	0	0	0	3.05507e-06	0	0	4.57846e-05	0	0	0	0	0	0	0	0	0	0	0	0	0	0	0	0	0	0	0.000331665	0	0.00212766	0	0.00199062	0	0	0	0	0	0	0	0.000379471
0	0	0	0	0	0.0169972	0	0	0	0	0	0	0	0	0	0	0	0	8.60821e-07	0	0	0	0	0	0	0	0	0	0	0	0	0	0	0	0	0.000184163	0	0	0.000714881	0	0	0	0	0	0	0	0	0	0	0
0	0	0	0	0	0	0	0	0	0	0	0	0	0	0	2.15917e-06	0	6.14439e-06	4.00542e-06	0	0	0	0	0	0	0	0	0	0	0	0	0	0	0	0	0.000274801	0	0	0	0	0	0	0	0	0	0	0	0	0	0
0	0	0	0	0	0	0.00236251	0	0	0	0	0.000582072	0	0	0	0	0.00111111	0.000822162	0	0	0	0	0	0	0	0	0	0	0	0	0	0	0	0	0	0	0	0.000418637	3	0	0	6	0	0	0	0	0	0	0	0
0	0	0	0	0	0	0	0	0	0	0	0	0	0	0	0	0	0	0	0	0	0	0	0	0	0	0	0	0	0	0	0	0	0	0	0	0	0	0	0	0	0	0	0	0	0	0	0	0	0
0	0	0	0	0	0	0	0	0	0	0	0	0	0	0	1.10156e-06	0	0	0	0	0	0	0	0	0	0	0	0	0	0	0	0	0	0	0	0	0	1.93377e-05	0	0	0	0	0	0	0	0	0	0	0	0
0	0	0	0	0	0	0	0	0	0	0	0	0	0	0	0	0	0	0	0	0	0	0	0	0	0	0	0	0	0	0	0	0	0	0	4.84669e-05	0	0.000110192	0	0	0	0	0	0	0	0	0	0	0	0
0	0	0	0	0	0.000222272	0	0	0	0	0	0	0	0	0	1.30273e-05	0	0	2.13495e-06	0	0	0	0	0	0	0	0	0	0	0	0	0	0	0	0	0	0	0.000165422	0.000157437	0	0	0	0	0	0	0	0	0	0	0
0	0	0	0	0	0	0	0	0	0	0	0	0	0	0	0	0	0.000627151	2.87219e-05	0	0	0	0	0	0	0	0	0	0	0	0	0	0	0	0	0	0	0	0	0	0	0	0	0	0	0	0	0	0	0
0	0	0	0	0	0	0	0	0	0	0	0	0	0	0	0	0	0	0	0	0	0	0	0	0	0	0	0	0	0	0	0	0	0	0	0	0	0	0	0	0	0	0	0	0	0	0	0	0	0
0	0	0	0	0	0	0	0	0	0	0	0	0	0	0	0	0	0	2.28294e-07	0	0	0	0	0	0	0	0	0	0	0	0	0	0	0	0	0	0	0	0	0	0	0	0	0	0	0	0	0	0	0
0	0	0	0	0	0	0	0	0	0	0	0	0	0	0	0	0	0	0	0	0	0	0	0	0	0	0	0	0	0	0	0	0	0	0	0	0	0	0	0	0	0	0	0	0	0	0	0	0	0
0	0	0	0	0	0	0	0	0	0	0	0	0	0	0	3.91006e-07	0	0	0	0	0	0	0	0	0	0	0	0	0	0	0	0	0	0	0	0	0	0	0	0	0	0	0	0	0	0	0	0	0	0
0	0	0	0	0	0	0	0	0	0	0	0	0	0	0	0	0	0.000131752	1.44475e-05	0	0	0	0	0	0	0	0	0	0	0	0	0	0	0	0	0.000483581	0	0.000543539	0	0	0	0	0	0	0	0	0	0	0	0
0	0	0	0	0	0	0	0	0	0	0	0	0	0	0	0	0	4.28844e-06	3.36998e-05	0	0	0	0	0	0	0	0	0	0	0	0	0	0	0	0	0.000283538	0	6.52656e-05	0	0	0	0	0	0	0	0	0	0	0	0
0	0	0	0	0	1	0	0	0	0	0	0	0	0	0	0	0	0	0.000137324	0	0	0	0	0	0	0	0	0	0	0	0	0	0	0	0	0	0	0	1	0	0	0	0	0	0	0	0	2	0	0
0	0	0	0	0	0	0	0	0	0	0	0	0	0	0	0	0	0	0	0	0	0	0	0	0	0	0	0	0	0	0	0	0	0	0	0.000245401	0	1.03809e-05	0	0	0	0	0	0.0145455	0	0.0025	0	0	0	0
0	0	0	0	0	10	0	0	0	0	0	0	0	0	0	3.83388e-06	0	0.000201494	0.00102816	0	0	0	0	0	0	0	0	0	0	0	0	0	0	0	0	0	0	1.87279e-05	15	0	0	34	10	0	0	0	0	0	0	0
0	0	0	0	0	0	0	0	0	0	0	0	0	0	0	0	0	0	0	0	0	0	0	0	0	0	0	0	0	0	0	0	0	0	0	0	0	0	0	0	0	0	0	0	0	0	0	0	0	0
0	0	0	0	0	0	0	0	0	0	0	0	0	0	0	1.77323e-06	0	0	8.54823e-07	0	0	0	0	0	0	0	0	0	0	0	0	0	0	0	0	0	0	0	0	0	0	0	0	0	0	0	0	0	0	0
0	0	0	0	0	0	0	0	0	0	0	0	0	0	0	0	0	0	0	0	0	0	0	0	0	0	0	0	0	0	0	0	0	0	0	5.24824e-05	0	0	0	0	0	0	0	0	0	0	0	0	0	0
0	0	0	0	0	0.000250689	0	0	0	0	0	0	0	0	0	3.08867e-05	0	0	0.000468504	0	0	0	0	0	0	0	0	0	0	0	0	0	0	0	0	5.24824e-05	0	0	0.000100313	0	0	0	0	0	0	0	0	0	0	0
0	0	0	0	0	0	0	0	0	0	0	0	0	0	0	0	0	0	0	0	0	0	0	0	0	0	0	0	0	0	0	0	0	0	0	4.51611e-05	0	0	0	0	0	0	0	0	0	0	0	0	0	0
0	0	0	0	0	0	0	0	0	0	0	0	0.00143062	0	0	0	0	0	0	0	0	0	0	0	0	0	0	0	0	0	0	0	0	0	0	0.000104965	0	0	0	0.000540979	0	0	0	0	0	0	0	0	0	0
0	0	0	0	0	0	0	0	0	0	0	0	0	0	0	0	0	0	0	0	0	0	0	0	0	0	0	0	0	0	0	0	0	0	0	0	0	0	0	0	0	0	0	0	0	0	0	0	0	0
0	0	0	0	0	0	0	0	0	0	0	0.000784314	0	0	0	0	0	0	0	0	0	0	0	0	0	0	0	0	0	0	0	0	0	0	0	0.000266568	0	0.000220384	0.000784314	0	0	0	0	0	0	0	0	0	0	0.000610125
0	0	0	0	0	0	2.91206e-05	0	0	0	0	0.000139751	0	0	0	0.000128103	0.000295683	7.2883e-05	1.50954e-05	0	0	0	0	0	0	0	0	0	0	0	0	0	0	0	0	0.000144091	0	0.000193494	0	8.93104e-05	0	2	0	0	0	0	0	2	0	11
0	0	0	0	0	0	0	0	0	0	0	0	0	0	0	0	0	0	0	0	0	0	0	0	0	0	0	0	0	0	0	0	0	0	0	5.24824e-05	0	0	0	0	0	0	0	0	0	0	0	0	0	0
0	0	0	0	0	0	0	0	0	0	0	0	0	0	0	0	0	0	0	0	0	0	0	0	0	0	0	0	0	0	0	0	0	0	0	0	0	0	0	0	0	0	0	0	0	0	0	0	0	0
0	0	0	0	0	0	0	0	0	0	0	0	0	0	0	5.48133e-07	0	0	7.15698e-08	0	0	0	0	0	0	0	0	0	0	0	0	0	0	0	0	0.000262197	0	4.98088e-05	0	0	0	0	0	0	0	0	0	0	0	0
0	0	0	0	0	0	0	0	0	0	0	0	0	0	0	0	0	2e-05	0	0	0	0	0	0	0	0	0	0	0	0	0	0	0	0	0	5.24824e-05	0	0	0	0	0	0	0	0	0	0	0	0.000891795	0	0
0	0	0	0	0	0	0	0	0	0	0	0	0	0	0	0	0	0	0	0	0	0	0	0	0	0	0	0	0	0	0	0	0	0	0	0	0	0	0	0	0	0	0	0	0	0	0	0	0	0
0	0	0	0	0	0	0	0	0	0	0	0.000286533	0	0	0	0	0	0	0	0	0	0	0	0	0	0	0	0	0	0	6.11172e-05	0	0	0	0	0.000126718	0	0.000101361	0	0	0	0.000108856	0	0	0	0	0	0	0	1.80756e-05
0	0	0	0	0	0	0	0	0	0	0	0	0	0	0	0	0	0	0	0	0	0	0	0	0	0	0	0	0	0	0	0	0	0	0	0.000104965	0	0	0	0	0	0	0	0	0	0	0	0	0	0
0	0	0	0	0	0	0	0	0	0	0	0	0	0	0	2.15917e-06	0	6.14439e-06	4.00542e-06	0	0	0	0	0	0	0	0	0	0	0	0	0	0	0	0	0.000274801	0	0	0	0	0	0	0	0	0	0	0	0	0	0
0	0	0	0	0	0	0	0	0	0	0	0.000887311	0	0.00331126	0	0	0	0	0	0	0	0	0	0	0	0	0	0	0	0	0	0	0	0	0	0.000459238	0	0.000273619	0	0	0	6.16257e-05	0	0	0	0	0	0	0	0.00217984
0	0	0	0	0	0	0	0	0	0	0	0	0	0	0	8.91416e-07	0	0	0	0	0	0	0	0	0	0	0	0	0	0	0	0	0	0	0	0.000221056	0	0	0.000354262	0	0	0	0	0	0	0	0	0	0	0
0	0	0	0	0	0	0.000297796	0	0	0	0	0	0	0	0	1.19074e-06	0	0.000287089	0	0	0	0	0	0	0	0	0	0	0	0	0	0	0	0	0	0	0	0	0	0	0	0	0	0	0	0	0	0	0	1
0	0	0	0	0	0	0	0	0	0	0	0	0	0	0	0.000200917	0	0	2.51921e-05	0	0	0	0	0	0	0	0	0	0	0	0	0	0	0	0	0.000104965	0	0	0	0	0	0	0	0	0	0	0	0	0	0
0	0	0	0	0	0	0	0	0	0	0	0	0	0	0	0	0	0	0	0	0	0	0	0	0	0	0	0	0	0	0	0	0	0	0	0	0	0	0	0	0	0	0	0	0	0	0	0	0	0
0	0	0	0	0	0	0	0	0	0	0	0	0	0	0	1.13992e-06	0	0	0	0	0	0	0	0	0	0	0	0	0	0	0	0	0	0	0	5.24824e-05	0	0	0	0	0	0	0	0	0	0	0	0	0	0
0	0	0	0	0	0	0	0	0	0	0	0	0	0	0	0	0	0	0	0	0	0	0	0	0	0	0	0	0	0	0	0	0	0	0	0.000113415	0	8.70209e-05	0	0.000131683	0	0	0	0	0	0	0	0	0	0
0	0	0	0	0	0	0	0	0	0	0	0	0	0	0	0	0	0	0	0	0	0	0	0	0	0	0	0	0	0	0	0	0	0	0	0.000308096	0	0.000185431	0	0	0	0	0	0	0	0	0	0	0	0
0	0	0	0	0	0	0	0	0	0	0	0	0	0	0	6.62679e-06	0	0	0	0	0	0	0	0	0	0	0	0	0	0	0	0	0	0	0	0	0	0	0	0	0	0	0	0	0	0	0	0	0	0
0	0	0	0	0	0	0	0	0	0	0	0	0	0	0	3.59612e-05	0	2.8281e-05	8.73374e-05	0	0	0	0	0	0	0	0	0	0	0	0	0	0	0	0	0	0	0	0	0	0	0	0	0	0	0	0	0	0	0
0	0	0	0	0	0	0.000258816	0	0.000178603	0	0	0	0.000297265	0.000415973	0	5.44561e-05	0	0.000106708	0.000159846	0.000210579	0	0.000468809	0	0	0	0	0	8.71309e-05	0	0.000789928	0.000541125	0	0	0	0	0	0	2.29022e-05	0	0.000107026	0.00406504	0.000864654	0	0	0	0	0	0.000619862	0	0.000254009
0	0	0	0	0	0	0	0	0	0	0	0	0	0	0	0	0	0	0	0	0	0	0	0	0	0	0	0	0	0	0	0	0	0	0	0	0	0	0	0	0	0	0	0	0	0	0	0	0	0
0	0	0	0	0	0	0	0	0	0	0	0	0	0	0	0	0	0	0	0	0	0	0	0	0	0	0	0	0	0	0	0	0	0	0	0	0	0	0	0	0	0	0	0	0	0	0	0	0	0
0	0	0	0	0	0	0	0	0	0	0	0	0	0	0	0	0	0	0	0	0	0	0	0	0	0	0	0	0	0	0	0	0	0	0	0	0	0	0	0	0	0	0	0	0	0	0	0	0	0
0	0	0	0	0	0	0	0	0	0	0	0	0	0	0	0	0	0	0	0	0	0	0	0	0	0	0	0	0	0	0	0	0	0	0	0	0	0	0	0	0	0	0	0	0	0	0	0	0	0
0	0	0	0	0	0	0	0	0	0	0	0	0	0	0	0	0	0	0.0409743	0	0	0	0	0	0	0	0	0	0	0	0	0	0	0	0	0	0	0	0	0	0	0	0	0	0	0	0	0	0	0
0	0	0	0	0	0	0	0	0	0	0	0	0	0	0	0	0	0	1.09795e-06	0	0	0	0	0	0	0	0	0	0	0	0	0	0	0	0	0	0	0	0	0	0	0	0	0	0	0	0	0	0	0
0	0	0	0	0	0	0	0	0	0	0	0	0	0	0	2.37747e-05	0	0	3.56869e-06	0	0	0	0	0	0	0	0	0	0	0	0	0	0	0	0	0.000179047	0	2.52041e-05	0	0	0	0	0	0	0	0	0	0	0	0
0	0	0	0	0	0	0	0	0	0	0	0	0	0	0	0	0	0	0	0	0	0	0	0	0	0	0	0	0	0	0	0	0	0	0	0	0	0	0	0	0	0	0	0	0	0	0	0	0	0
0	0	0	0	0	0	0	0	0	0	0	0	0	0	0	1.12855e-05	0	0.000246207	2.62115e-05	0	0	0	0	0	0	0	0	0	0	0	0	0	0	0	0	0.00020993	0	0	1	0	0	0	0	0	0	0	0	0	0	0
0	0	0	0	0	0	0	0	0	0	0	0	0	0	0	0	0	0	0	0	0	0	0	0	0	0	0	0	0	0	0	0	0	0	0	0.00013064	0	0.00021739	0	0	0	0	0	0	0	0	0	0	0	0
0	0	0	0	0	0	0	0	0	0	0	0.000702741	0	0	0	0	0	0	0	0	0	0	0	0	0	0	0	0	0	0	0	0	0	0	0	0.00020993	0	0	0	0.000540979	0	0	0	0	0	0	0	0	0	0
0	0	0	0	0	0	0	0	0	0	0	0	0	0	0	0	0	0	2.09431e-05	0	0	0	0	0	0	0	0	0	0	0	0	0	0	0	0	0	0	0	0	0	0	0	0	0	0	0	0	0.00146843	0	0
0	0	0	0	0	0	0	0	0	0	0	0	0	0	0	0	0	0	0	0	0	0	0	0	0	0	0	0	0	0	0	0	0	0	0	0	0	0	0	0	0	0	0	0	0	0	0	0	0	0
0	0	0	0	0	0	0.000212314	0	0	0	0	0	0	0	0	0	0	2.17714e-05	8.58601e-08	0	0	0	0	0	0	0	0	0	0	0	0	0	0	0	0	0.000113415	0	8.70209e-05	0	0.000131683	0	0	0	0	0	0	0	0	0	0
0	0	0	0	0	0	0	0	0	0	0	0	0	0	0	2.41532e-05	0	0.000149005	1.68318e-05	0	0	0	0	0	0	0	0	0	0	0	0	0	0	0	0	0.000549602	0	0.000272826	0	0	0	0	0	0	0	0	0	0	0	0
0	0	0	0	0	0	0	0	0	0	0	0	0	0	0	0	0	0	0	0	0	0	0	0	0	0	0	0	0	0	0	0	0	0	0	0	0	0	0	0	0	0	0	0	0	0	0	0	0	0
0	0	0	0	0	0	0	0	0	0	0	0	0	0	0	6.31295e-06	0	0	5.18347e-06	0	0	0	0	0	0	0	0	0	0	0	0	0	0	0	0	0	0	0	0	0	0	0	0	0	0	0	0	0	0	0
0	0	0	0	0	0	0	0	0	0	0	0	0	0	0	0	0	0	0	0	0	0	0	0	0	0	0	0	0	0	0	0	0	0	0	0	0	0	0	0	0	0	0	0	0	0	0	0	0	0
0	0	0	0	0	0	0	0	0	0	0	0	0	0	0	7.35369e-06	0	2.24203e-05	0	0	0	0	0	0	0	0	0	0	0	0	0	0	0	0	0	0	0	0	0	0	0	0	0	0	0	0	0	2	0	3
0	0	0	0	0	0	0	0	0	0	0	0	0	0	0	0	0	0	7.385e-07	0	0	0	0	0	0	0	0	0	0	0	0	0	0	0	0	8.25014e-05	0	0	0	0	0	0	0	0	0	0	0	0	0	0
0	0	0	0	0	0	0	0	0	0	0	0	0	0	0	0	0	0	0.000927577	0	0	0	0	0	0	0	0	0	0	0	0	0	0	0	0	0	0	0	0	0	0	0	0	0	0	0	0	0	0	0
0	0	0	0	0	0	0	0	0	0	0	0	0	0	0	0	0	0	0	0	0	0	0	0	0	0	0	0	0	0	0	0	0	0	0	0	0	0	0	0	0	0	0	0	0	0	0	0	0	0
0	0	0	0	0	0	0	0	0	0	0	0.00174216	0	0	0	0	0	0	0	0	0	0	0	0	0	0	0	0	0	0	0	0	0	0	0	0.00018823	0	0	0	3.99024e-05	0	0	0	0	0	0	0	0	0	0
0	0	0	0	0	0	0	0	0	0	0	0	0	0	0	0	0	0	0	0	0	0	0	0	0	0	0	0	0	0	0	0	0	0	0	0	0	0	0	0	0	0	0	0	0	0	0	0	0	0
0	0	0	0	0	0	0.000927214	0	0	0	0	0.00069735	0	0	0	7.53845e-07	0	0.00110358	0.00103473	0	0	0	0	0	0	0	0	0	0	0	0	0	0	0	0	0.000539084	0	0.00104833	0.00239808	0	0	0	0	0	0	0	0	0	0	0
0	0	0	0	0	0	0	0	0	0	0	0.000235018	0	0	0	6.89336e-05	0	0	5.7845e-05	0	0	0	0	0	0	0	0	0	0	0	0	0	0	0	0	0.000289648	0	0.000309762	7.26289e-05	0	0	0	0	0	0	0	0	5.72508e-05	0	0
0	0	0	0	0	0	0	0	0	0	0	0.00140548	0.00858369	0	0	0	0	4.9395e-05	0.000131156	0	0	0	0	0	0	0	0	0	0	0	0	0	0	0	0	0.000629789	0	0	0	0.00595077	0	0	0	0	0	0	0	0	0	0
0	0	0	0	0	0	0	0	0	0	0	0	0	0	0	3.37083e-06	0	0	4.46173e-07	0	0	0	0	0	0	0	0	0	0	0	0	0	0	0	0	0.000183201	0	0	0	0	0	0	0	0	0	0	0	0	0	0
0	0	0	0	0	0	0	0	0	0	0	0	0	0	0	0	0	0	0	0	0	0	0	0	0	0	0	0	0	0	0	0	0	0	0	0	0	0	0	0	0	0	0	0	0	0	0	0	0	0
0	0	0	0	0	0	0	0	0	0	0	0	0	0	0	0	0	4.28324e-05	0	0	0	0	0	0	0	0	0	0	0	0	0	0	0	0	0	0	0	0	0	0	0	0	0	0	0	0	0	0	0	0
0	0	0	0	0	0	0	0	0	0	0	0	0	0	0	0	0	0	0	0	0	0	0	0	0	0	0	0	0	0	0	0	0	0	0	0	0	0	0	0	0	0	0	0	0	0	0	0	0	0
0	0	0	0	0	0	0	0	0	0	0	0	0	0	0	0	0	0	5.23862e-05	0	0	0	0	0	0	0	0	0	0	0	0	0	0	0	0	0.000145401	0	7.34613e-05	0	0	0	0	0	0	0	0	0	0	0	0
0	0	0	0	0	0	0	0	0	0	0	0	0	0	0	0	0	0	0.000137324	0	0	0	0	0	0	0	0	0	0	0	0	0	0	0	0	0	0	0	0	0	0	0	0	0	0	0	0	0.000594527	0	0
0	0	0	0	0	0	0	0	0	0	0	0	0	0	0	0	0	0	0	0	0	0	0	0	0	0	0	0	0	0	0	0	0	0	0	0	0	0	0	0	0	0	0	0	0	0	0	0	0	0
0	0	0	0	0	0	0	0	0	0	0	0	0	0	0	0	0	0	0	0	0	0	0	0	0	0	0	0	0	0	0	0	0	0	0	0	0	0	0	0	0	0	0	0	0	0	0	0	0	0
0	0	0	0	0	0	0	0	0	0	0	0	0	0	0	0	0	0	0	0	0	0	0	0	0	0	0	0	0	0	0	0	0	0	0	0	0	0	0	0	0	0	0	0	0	0	0	0	0	0
0	0	0	0	0	0	0	0	0	0	0	0	0	0	0	0	0	0	0	0	0	0	0	0	0	0	0	0	0	0	0	0	0	0	0	0	0	8.29163e-05	0	0	0	0	0	0	0	0	0	0	0	0
0	0	0	0	0	0	0	0	0	0	0	0	0	0	0	0	0	0.002	0	0	0	0	0	0	0	0	0	0	0	0	0	0	0	0	0	0.000104965	0	0	0	0	0	0	0	0	0	0	0	0.000594527	0	0
0	0	0	0	0	0	0	0	0	0	0	8.32622e-05	0	0	0	0	0	0	4.10246e-06	0	0	0	0	0	0	0	0	0	0	0	0	0	0	0	0	6.68692e-05	0	0.000125061	1	0	0	0	0	3	0	0	0	0	0	0
0	0	0	0	0	0	0	0	0	0	0	0	0	0	0	0	0	0	3.08294e-05	0	0	0	0	0	0	0	0	0	0	0	0	0	0	0	0	0	0	0	0	0	0	0	0	0	0	0	0	0	0	0
0	0	0	0	0	0	0	0	0	0	0	0	0	0	0	0	0	0	0	0	0	0	0	0	0	0	0	0	0	0	0	0	0	0	0	0	0	3.567e-05	0	0.000820346	0.000319693	0	0	0	0	0	0	0	0	7.24581e-05
0	0	0.0125523	0	0	48	0.00444918	0	0	0	0	0.00247729	0	0	0	0	0	0.00763903	0.00343664	0	0	0	0	0	0	0	0	0	0	0	0	0	0	0	0	0.000541565	0	0.00186951	169	0	0	3	3	0	0	0	0	0	0	18
0	0	0	0	0	0	0.000457247	0	0	0	0	0.000285714	0	0	0	0	0	0	0	0	0	0	0	0	0	0	0	0	0	0	0	0	0	0	0	0.000169043	0	0	0	7.18385e-05	0	0	0	0	0	0	0	0	0	0
0	0	0	0	0	0	0.000575705	0	0	0	0	0.00140548	0	0	0	1.76341e-05	0	0.00480885	0.000243793	0	0	0	0	0	0	0	0	0	0	0	0	0	0	0	0	0.00020993	0	0	0.00140548	0.00027049	0	0	0	0	0	0	0	0	0	0
0	0	0	0	0	0	0	0	0	0	0	0	0	0.00719424	0	9.78284e-07	0	0	0	0	0	0	0	0	0	0	0	0	0	0	0	0	0	0	0	0	0	0	0	0.000139919	0	0	0	0	0	0	0	0.00205902	0	0.000393852
0	0	0	0	0	0	0	0	0	0	0	0	0	0	0	0.000200917	0	0	2.51921e-05	0	0	0	0	0	0	0	0	0	0	0	0	0	0	0	0	0.000104965	0	0	0	0	0	0	0	0	0	0	0	0	0	0
0	0	0	0	0	0	0	0	0	0	0	0	0	0	0	1.73001e-06	0	0	0	0	0	0	0	0	0	0	0	0	0	0	0	0	0	0	0	5.24824e-05	0	0	0	0	0	0	0	0	0	0	0	0	0	0
0	0	0	0	0	0	0	0	0	0	0	0	0	0	0	0	0	0	1.74408e-06	0	0	0	0	0	0	0	0	0	0	0	0	0	0	0	0	0	0	0	0	0	0	0	0	0	0	0	0	0	0	0
0	0	0	0	0	0	0	0	0	0	0	0.000702741	0	0	0	0	0	0	0	0	0	0	0	0	0	0	0	0	0	0	0	0	0	0	0	0.00020993	0	0	0.000702741	0.000540979	0	0	0	0	0	0	0	0	0	0
0	0	0	0	0	0	0.000151953	0	0	0	0	0.000665336	0	0	0	0	0	3.1779e-05	0.000152919	0	0	0	0	0	0	0	0	0	0	0	0	0	0	0	0	0.000127686	0	0.000143207	0	0	0	0	0	0	0	0	0	1	0	15
0	0	0	0	0	0	0	0	0	0	0	0	0	0	0	0	0	0	0	0	0	0	0	0	0	0	0	0	0	0	0	0	0	0	0	0	0	0	0	0	0	0	0	0	0	0	0	0	0	0
0	0	0	0	0	0	0	0	0	0	0	0	0	0	0	0	0	1.37529e-05	0	0	0	0	0	0	0	0	0	0	0	0	0	0	0	0	0	0	0	3.67307e-05	0	0	0	0	0	0	0	0	0	0	0	0
0	0	0	0	0	0	0	0	0	0	0	0	0	0	0	2.37648e-05	0	0	0	0	0	0	0	0	0	0	0	0	0	0	0	0	0	0	0	1.30033e-05	0	0	0	0.000143677	0	0.00383142	0.0019595	0	0	0	0	0	0	0
0	0	0	0	0	0	0	0	0	0	0	0	0	0	0	7.81298e-06	0	0	1.53799e-07	0	0	0	0	0	0	0	0	0	0	0	0	0	0	0	0	0	0	0	0	0	0	0	0	0	0	0	0	0	0	0
0	0	0	0	0	0	0	0	0	0	0	0	0	0	0	0	0	0	0	0	0	0	0	0	0	0	0	0	0	0	0	0	0	0	0	0	0	0	0	0	0	0	0	0	0	0	0	0	0	0
0	0	0	0	0	0	0	0	0	0	0	0	0	0	0	0	0	0	0.000252815	0	0	0	0	0	0	0	0	0	0	0	0	0	0	0	0	0	0	0	0	0	0	0	0	0	0	0	0	0	0	0
0	0	0	0	0	0	0	0	0	0	0	0	0	0	0	0	0	0	0	0	0	0	0	0	0	0	0	0	0	0	0	0	0	0	0	0	0	0	0	0	0	0	0	0	0	0	0	0	0	0
0	0	0	0	0	0	0	0	0	0	0	0	0	0	0	0	0	0	0	0	0	0	0	0	0	0	0	0	0	0	0	0	0	0	0	0	0	2.5286e-05	0	0	0	0	0	0	0	0	0	0	0	0
0	0	0	0	0	0	0	0	0	0	0	4.18428e-05	0	0	0	0	0	0	0	0	0	0	0	0	0	0	0	0	0	0	0	0	0	0	0	6.19328e-05	0	8.24736e-05	6.48211e-05	2.63567e-05	0	4.90614e-05	0	0	0	0	0	0	0	0
0	0	0	0	0	0	0	0	0	0	0	0	0	0	0	0	0	0	1.9783e-07	0	0	0	0	0	0	0	0	0	0	0	0	0	0	0.000133547	0	0	0	0	0	0	0	0	0	0	0	0	0	0	0	0
0	0	0	0	0	0	0	0	0	0	0	0	0	0	0	0	0	0	0	0	0	0	0	0	0	0	0	0	0	0	0	0	0	0	0	0.000406962	0	3.1611e-06	0	0	0	0	0	2	0	0	0	0	0	0
0	0	0	0	0	0	0.00137931	0	0	0	0	0	0	0	0	7.70967e-05	0	0	0.00103513	0	0	0	0	0	0	0	0	0	0	0	0	0	0	0	0	3.31491e-05	0	0	0	3.59453e-05	0	0	0	0	0	0	0	0	0	0
0	0	0	0	0	0	0	0	0	0	0	0	0	0	0	3.00826e-05	0	0	0	0	0	0	0	0	0	0	0	0	0	0	0	0	0	0	0	0	0	0	0	0	0	0	0	0	0	0	0	0	0	0
0	0	0	0	0	0	0	0	0	0	0	0	0	0	0	0	0	0	0	0.00145573	0	0.000309395	0	0	0	0	0	0.000246615	0	0.000371164	0	0.000287482	0	0.000121733	0.000305343	0	0	0	0	0	0	0	0	0	0	0	0	0	0	0
0	0	0	0	0	0	0.00383877	0	0	0	0	0.000470035	0.00401204	0	0	0	0	0.0110385	6.95675e-07	0	0	0	0	0	0	0	0	0	0	0	0	0	0	0	0	0.00117384	0	0.00141114	3	0.00312345	0	14	0	1	0	2	0	0	0	0
0	0	0	0	0	0	0	0	0	0	0	0	0	0	0	0	0	0	8.79918e-05	0	0	0	0	0	0	0	0	0	0	0	0	0	0	0	0	0	0	0	0	0	0	0	0	0	0	0	0	0	0	0
0	0	0	0	0	0	0.00123935	0	0	0	0	0	0	0	0	0	0	0.00300648	8.70216e-07	0	0	0	0	0	0	0	0	0	0	0	0	0	0	0	0	0	0	1.68807e-05	0	0	0	0	0	0	0	0	0	0	0	0
0	0	0	0	0	0	0	0	0	0	0	0	0	0	0	0	0	0	0	0	0	0	0	0	0	0	0	0	0	0	0	0	0	0	0	0	0	0	0	0	0	0	0	0	0	0	0	0	0	0
0	0	0	0	0	0	0	0	0	0	0	0	0	0	0	6.80967e-05	0	0	0	0	0	0	0	0	0	0	0	0	0	0	0	0	0	0	0	8.94287e-05	0	0	0	0	0	0	0	0	0	0	0	0	0	0
0	0	0	0	0	0	0	0	0	0	0	0	0	0	0	0	0	0	9.66567e-06	0	0	0	0	0	0	0	0	0	0	0	0	0	0	0	0	0	0	0	0	0	0	0	0	0	0	0	0	0	0	0
0	0	0	0	0	0	0	0	0	0	0	0	0	0	0	0	0	0	0	0	0	0	0	0	0	0	0	0	0	0	0	0	0	0	0	0	0	0	0	0	0	0	0	0	0	0	0	0	0	0
0	0	0	0	0	0	0	0	0	0	0	0	0	0	0	0	0	0	0	0	0	0	0	0	0	0	0	0	0	0	0	0	0	0	0	0.000252271	0	0.000641224	0	0	0	0.000172309	0	0	0	0	0	0	0	0
0	0	0	0	0	0	4.34084e-05	0	0	0	0	0.000375094	0.00037594	0.000631512	0	2.06743e-06	0	5.66165e-05	9.11451e-06	0	0	0.000150591	0	0	0	0	0	0	0	0	0	3.56965e-06	0	0.00234412	0.000111785	0.00017095	0	0.000234155	0.00029735	0.00109255	0	0.0014938	0.000234797	0	0	0	0	0.000318604	0	0.000329644
0	0	0	0	0	0	0	0	0	0	0	0	0	0	0	0	0.00162338	4.48002e-05	1.42279e-06	0	0	0	0	0	0	0	0	0	0	0	0	0	0	0	0	0.000152786	0	0.000128834	4.2604e-05	0	0	0	0	0	0	0.00409836	0	0	0	0
0	0	0	0	0	0	0	0	0	0	0	0	0	0	0	1.59309e-06	0	1.57025e-05	2.40987e-05	0	0	0	0	0	0	0	0	0	0	0	0	0	0	0	0	0.000247087	0	0.000310483	0	0.000543316	0	0.001657	0	0	0	0	0	0.000301069	0	0.000387777
0	0	0	0	0	0	0	0	0	0	0	0	0	0	0	0	0	0	0	0	0	0	0	0	0	0	0	0	0	0	0	0	0	0	0	0	0	0	0	0	0	0	0	0	0	0	0	0	0	0
0	0	0	0	0	0	0	0	0	0	0	0	0	0	0	0	0	0	0	0	0	0	0	0	0	0	0	0	0	0	0	0	0	0	0	0	0	0	0	0	0	0	0	0	0	0	0	0	0	0
0	0	0	0	0	0	0	0	0	0	0	0	0	0	0	0	0	0	0	0	0	0	0	0	0	0	0	0	0	0	0	0	0	0	0	0	0	0	5	0	0	0	0	0	0	0	0	0	0	0
0	0	0	0	0	0	0	0	0	0	0	0	0	0	0	0	0	0	0	0	0	0	0	0	0	0	0	0	0	0	0	0	0	0	0	0	0	0	0	0	0	0	0	0	0	0	0	0	0	0
0	0	0	0	0	0	0	0	0	0	0	0	0	0	0	0	0	0	0	0	0	0	0	0	0	0	0	0	0	0	0	0	0	0	0	0	0	0	0	0	0	0	0	0	0	0	0	0	0	0
0	0	0	0	0	0	0	0	0	0	0	0	0	0	0	0	0	0	0	0	0	0	0	0	0	0	0	0	0	0	0	0	0	0	0	0.000104965	0	0	0	0	0	0	0	0	0	0	0	0	0	0
0	0	0	0	0	0	0.00115141	0	0	0	0	0	0	0	0	2.57944e-06	0	0.00346438	2.35337e-05	0	0	0	0	0	0	0	0	0	0	0	0	0	0	0	0	0	0	0	0	0	0	0	0	0	0	0	0	0	0	0
0	0	0	0	0	0	0.000595593	0	0	0	0	0	0	0	0	1.53172e-06	0	0.000650478	3.52934e-05	0	0	0	0	0	0	0	0	0	0	0	0	0	0	0	0	0	0	0	0	0	0	0	0	0	0	0	0	0	0	0
0	0	0	0	0	0	0	0	0	0	0	0	0	0	0	0.000481543	0	0	1.69301e-05	0	0	0	0	0	0	0	0	0	0	0	0	0	0	0	0	0	0	9.09419e-05	0	0	0	0	0	0	0	0	0	0	0	0
0	0	0	0	0	0	0	0	0	0	0	0	0	0	0	0	0	0	0.000140725	0	0	0	0	0	0	0	0	0	0	0	0	0	0	0	0	0	0	0	0	0	0	0	0	0	0	0	0	0	0	0
0	0	0	0	0	0	4.71576e-05	0	0	0	0	0.000165399	0	0	0	0	0	1.51334e-06	5.33671e-06	0	0	6.93456e-06	0	0	0	0	0	0	0	0	0	0	0	1.31855e-06	0	0.000124603	0.000278277	2.83995e-05	0	0	0	0	0	0	0	0	0	8.80044e-05	0	0.000250391
0	0	0	0	0	0	0	0	0	0	0	0	0	0	0	0	0	0	1.04891e-05	0	0	0	0	0	0	0	0	0	0	0	0	0	0	0	0	0.000312079	0	0.000428082	0	0	0	0	0	0	0	0	0	0	0	0
0	0	0	0	0	0	0	0	0	0	0	0	0	0	0	0	0	0	0.000468504	0	0	0	0	0	0	0	0	0	0	0	0	0	0	0	0	0	0	0	0	0	0	0	0	0	0	0	0	0	0	0
0	0	0	0	0.00980392	0	0.000152256	0.00143855	0.00171527	0	0	0.000832293	0	0.00100857	0.0204082	0.00060917	0.0231838	0.000882516	1.4009e-07	0.000365697	0.00129199	4.06049e-05	0.000254395	0.00457702	0	0	0	0	0	0	0	0.00338467	0.00418119	0	0.00027317	0.000699013	0.00106864	0.000387764	0.00135923	0.000235774	0.00096712	1.06709e-06	0.000245761	0	0	0.00378644	0	0.000885978	0	0.000397531
0	0	0	0	0	0	0	0	0	0	0	0	0	0	0	0	0	0.00113663	0.000320678	0	0	0	0	0	0	0	0	0	0	0	0	0	0	0	0	5.24824e-05	0	0	0.00138696	0	0	0	0	0	0	0	0	0	0	0
0	0	0	0	0	0	0	0	0	0	0	0	0	0	0	0	0	0	0	0	0	0	0	0	0	0	0	0	0	0	0	0	0	0	0	0	0	0	0	0	0	0	0	0	0	0	0	0	0	0
0	0	0	0	0	0	0	0	0	0	0	0	0	0	0	0	0	0	0	0	0	0	0	0	0	0	0	0	0	0	0	0	0	0	0	0	0	0	0	0	0	0	0	0	0	0	0	0	0	0
0	0	0	0	0	0	0.000457247	0	0	0	0	0.000571429	0	0	0	2.52139e-05	0	0	8.14485e-07	0	0	0	0	0	0	0	0	0	0	0	0	0	0	0	0	0.000546138	0	0	0.000571426	0	0	0	0	0	0	0	0	0	0	0
0	0	0	0	0	0	0	0	0	0	0	0.00261097	0	0	0	3.18359e-06	0	0	3.65685e-06	0	0	0	0	0	0	0	0	0	0	0	0	0	0	0	0	0.000689451	0	0.00130882	0	0	0	0.000215637	0	0	0	0.00140449	0	0	0	0
0	0	0	0	0	0	0.000493583	0	0	0	0	0.000848176	0	0	0	0	0	0.000213153	0	0	0	0	0	0	0	0	0	0	0	0	0	0	0	0	0	0	0	0	0	0	0	0	0	0	0	0	0	0	0	0
0	0	0	0	0	0	0	0	0	0	0	0	0	0	0	0	0	0	0	0	0	0	0	0	0	0	0	0	0	0	0	0	0	0	0	0	0	0	0	0	0	0	0	0	0	0	0	0	0	0
0	0	0	0	0	0	0	0	0	0	0	0	0	0	0	0	0	0	0	0	0	0	0	0	0	0	0	0	0	0	0	0	0	0	0	4.53394e-05	0	2.37595e-05	0	0	0	0	0	0	0	0	0	0	0	0
0	0.0833333	0	0	0	0	0	0	0	0	0	0	0	0	0	0.0631717	0	0	0	0	0	0	0	0	0	0	0	0	0	0	0	0	0	0	0	0	0	0	0	0	0	0	0	0	0	0	0	0	0	0
0	0	0	0	0	0	0	0	0	0	0	0	0	0	0	8.61249e-07	0	0	0	0	0	0	0	0	0	0	0	0	0	0	0	0	0	0	0	0	0	0	0	0	0	0	0	0	0	0	0	0	0	0
0	0	0	0	0	0	0	0	0	0	0	0	0	0	0	0	0	0	0	0	0	0	0	0	0	0	0	0	0	0	0	0	0	0	0	0	0	0	0	0	0	0	0	0	0	0	0	0	0	0
0	0	0	0	0	0	0	0	0	0	0	0	0	0	0	8.99645e-07	0	0	0	0	0	0	0	0	0	0	0	0	0	0	0	0	0	0	0	0	0	0	0	0	0	0	0	0	0	0	0	0	0	0
0	0	0	0	0	0	0	0	0	0	0	0	0.00406504	0.00290698	0	8.06376e-06	0	0	8.50625e-07	0	0	0	0	0	0	0	0	0	0	0	0	0	0	0	0	0.00107817	0	0.000124374	0	0.00212766	0	0.00227499	0	0	0	0	0	0.000723588	0	0.000284603
0	0	0	0	0	0	0	0	0	0	0	0	0	0	0	0	0	0	0	0	0	0	0	0	0	0	0	0	0	0	0	0	0	0	0	0	0	0	0	0	0	0	0	0	0	0.00440528	0	0	0	0
0	0	0	0	0	0	0.00017331	0	0	0	0	0	0	0	0	1.41472e-05	0	6.90346e-06	1.11127e-05	0	0	0	0	0	0	0	0	0	0	0	0	0	0	0	0	4.51611e-05	0	0.000164843	0	0	0	0.000343997	0	0.0107527	0	0	0	0	0	0
0	0	0	0	0	0	0	0	0	0	0	0.00169492	0	0	0	0	0	0	1.55545e-05	0	0	0	0	0	0	0	0	0	0	0	0	0	0	0	0	0.0012824	0	0.00181884	0	0	0	0	0	0	0	0	0	0	0	0
0	0	0	0	0	0	0	0	0	0	0	0	0	0	0	0	0	0	0	0	0	0	0	0	0	0	0	0	0	0	0	0	0	0	0	0	0	0	0	0	0	0	0	0	0	0	0	0	0	0
0	0	0	0	0	0	0	0	0	0	0	0	0	0	0	0	0	0	0	0	0	0	0	0	0	0	0	0	0	0	0	0	0	0	0	0	0	0	0	0	0	0	0	0	0	0	0	0	0	0
0	0	0	0	0	0	0.000131251	0	0	0	0	0	0	0	0	6.52156e-06	0	0.0003905	1.07419e-06	0	0	0	0	0	0	0	0	0	0	0	0	0	0	0	0	0	0	0.000266405	0	0	0	0	0	0	0	0	0	0	0	0
0	0	0	0	0	0	0	0	0	0	0	0	0.00420168	0	0	0	0	0	0	0	0	0	0	0	0	0	0	0	0	0	0	0	0	0	0	0	0	0	0	0.000682439	0	4	0	0	0	0	0	0	0	0
0	0	0	0	0	0	0	0	0	0	0	0	0	0	0	0	0	0	2.54653e-06	0	0	0	0	0	0	0	0	0	0	0	0	0	0	0	0	0	0	0	0	0	0	0	0	0	0	0	0	0	0	0
0	0	0	0	0	0	6.53097e-05	0	0	0	0	0.000230362	0	0	0	0.00121927	0.0105917	1.87672e-06	0	0	0	0	0	0	0	0	0	0	0	0	0	0	0	0	0	0.000257747	0	0.000248921	0.000404978	0.000529729	0	3.11312e-06	0	0	0	0.000353107	0	0	0	0
0	0	0	0	0	0	0	0	0	0	0	0	0	0	0	6.42467e-07	0	0	0	0	0	0	0	0	0	0	0	0	0	0	0	0	0	0	0	2.60066e-05	0	0.000428082	0	0	0	0	0	0	0	0	0	0.000560748	0	0
0	0	0	0	0	0	0	0	0	0	0	0	0.00348432	0	0	0	0	0	0	0	0	0	0	0	0	0	0	0	0	0	0	0	0	0	0	6.84658e-05	0	3.37146e-05	0	0.000706926	0	0.000276863	0	0	0	0	0	0	0	3.76931e-05
0	0	0	0	0	0	0	0	0	0	0	0	0	0.00621118	0	0	0	0	0	0	0	0	0	0	0	0	0	0	0	0	0	0	0	0	0	0	0	0	0	0	0	0	0	0	0	0	0	0	0	0
0	0	0	0	0	0	0	0	0	0	0	0	0	0	0	6.96286e-06	0	0	6.34921e-06	0	0	3.84801e-06	0	0	0	0	0	0	0	0	0	0	0	0	0	0	0	0	0	0	0	0	0	0	0	0	0	0	0	0
0	0	0	0	0	0	0	0	0	0	0	0	0	0	0	0	0	0	1.04831e-06	0	0	0	0	0	0	0	0	0	0	0	0	0	0	0	0	0	0	0	0	0	0	0	0	0	0	0	0	0	0	0
0	0	0	0	0	0	0	0	0	0	0	0	0	0	0	7.0739e-05	0	0	0	0	0	0	0	0	0	0	0	0	0	0	0	0	0	0	0	0	0	3.89184e-05	1	0	0	0	0	0	0	0	0	0	0	1
0	0	0	0	0	0	0	0	0	0	0	0	0	0	0	0	0	0	4.96656e-06	0	0	0	0	0	0	0	0	0	0	0	0	0	0	0	0	0	0	0.00010207	0	0	0	0	0	0	0	0	0	0	0	0
0	0	0	0	0	0	0	0	0.000734754	0	0	0.00310559	0	0	0	0	0	0	0	0	0	6.5186e-06	9.26442e-05	0	0	0	0	0	0	0.000129104	0.000775194	0	0	0.000280989	0	0.000364075	0	0.00218342	0.0018315	0	0	0	0	0	0	0	0	0	0	0
0	0	0	0	0	0	0	0	0	0	0	0	0	0	0	0	0	0	0.000392158	0	0	0	0	0	0	0	0	0	0	0	0	0	0	0	0	0.00020993	0	0	0.000185867	0	0	0	0	0	0	0	0	0	0	0
0	0	0	0	0	0	0	0	0	0	0	0	0	0	0	2.20536e-07	0	0	0	0	0	0	0	0	0	0	0	0	0	0	0	0	0	0	0	2.49117e-05	0	0	0	0	0	0	0	0	0	0	0	0	0	0
0	0	0	0	0	0	0	0	0	0	0	0	0	0	0	0	0	0	0	0	0	0	0	0	0	0	0	0	0	0	0	0	0	0	0	0	0	0	0.00169491	0	0	0	0	0	0	0	0	0	0	0
0	0	0	0	0	0	0	0	0	0	0	0	0	0	0	0	0	0	0	0	0	0	0	0	0	0	0	0	0	0	0	0	0	0	0	0	0	0	0	0	0	0	0	0	0	0	0	0	0	0
0	0	0	0	0	0	0	0	0	0	0	0	0	0	0	4.12497e-05	0	0.000227399	0.000410024	0	0	0	0	0	0	0	0	0	0	0	0	0	0	0	0	0	0	0	0	0	0	0	0	0	0	0	0	0	0	0
0	0	0	0	0	0	0	0	0	0	0	0	0	0	0	7.72693e-07	0	0	0	0	0	0	0	0	0	0	0	0	0	0	0	0	0	0	0	0.000539083	0	0.00022802	0	0	0	0	0	0	0	0	0	0	0	0
0	0	0	0	0	0	0	0	0	0	0	0	0	0	0	0	0	0	0	0	0	0	0	0	0	0	0	0	0	0	0	0	0	0	0	0	0	0	0	0	0	0	0	0	0	0	0	0	0	0
0	0	0	0	0	0	0	0	0	0	0	0	0	0	0	0	0	0	0.000108729	0	0	0	0	0	0	0	0	0	0	0	0	0	0	0	0	0	0	0	0	0	0	0	0	0	0	0	0	0	0	0
0	0	0	0	0	0	0	0	0	0	0	0.000848176	0	0	0	3.986e-06	0	0	0	0	0	0	0	0	0	0	0	0	0	0	0	0	0	0	0	0.000571429	0	0	0.00108342	0	0	0	0	0	0	0	0	0	0	0
0	0	0	0	0	0	0	0	0	0	0	0	0	0	0	0	0	0	2.09431e-05	0	0	0	0	0	0	0	0	0	0	0	0	0	0	0	0	0	0	0	0	0	0	0	0	0	0	0	0	0.00146843	0	0
0	0	0	0	0	0	0	0	0	0	0	0	0	0	0	0	0	0	0	0	0	0	0	0	0	0	0	0	0	0	0	0	0	0	0	9.16003e-05	0	9.09419e-05	0	0	0	0	0	0	0	0	0	0	0	0
0	0	0	0	0	0	0	0	0	0	0	0	0	0	0	0	0	0	2.46905e-06	0	0	0	0	0	0	0	0	0	0	0	0	0	0	0	0	0.000571429	0	0	0	0	0	0	0	0	0	0	0	0	0	0
0	0	0	0	0	0	0	0	0	0	0	0	0	0	0	0	0	0	0	0	0	0	0	0	0	0	0	0	0	0	0	0	0	0	0	5.20131e-05	0	0	0	0	0	0	0	0	0	0	0	0	0	0
0	0	0	0	0	0	0	0	0	0	0	0	0	0	0	1.12855e-05	0	0.000245715	2.62115e-05	0	0	0	0	0	0	0	0	0	0	0	0	0	0	0	0	0.00020993	0	0	0	0	0	0	0	0	0	0	0	0	0	0
0	0	0	0	0	0	0	0	0	0	0	0	0	0	0	0	0	0	4.46002e-08	0	0	0	0	0	0	0	0	0	0	0	0	0	0	0	0	0	0	0	0	0	0	0	0	0	0	0	0	0	0	0
0	0	0	0	0	0	0	0	0	0	0	0	0	0	0	2.09913e-06	0	0.000298085	0	0	0	0	0	0	0	0	0	0	0	0	0	0	0	0	0	0	0	0	0	0.00043535	0	0	0	0	0	0	0	0	0	0
0	0	0	0	0	0	0	0	0	0	0	0	0	0	0	3.04052e-05	0	0	5.83763e-06	0	0	0	0	0	0	0	0	0	0	0	0	0	0	0	0	0.00030544	0	1.76872e-05	1.74821e-05	0	0	0	0	0	0	0	0	0	0	0.000321234
0	0	0	0	0	0	0	0	0	0	0	0	0	0	0	0	0	0	0	0	0	0	0	0	0	0	0	0	0	0	0	0	0	0	0	0	0	0	0.000116939	0	0	0	0	0	0	0	0	0	0	0
0	0	0	0	0	0	0	0	0	0	0	0	0	0	0	0	0	0	0	0	0	0	0	0	0	0	0	0	0	0	0	0	0	0	0	0	0	0	0	0	0	0	0	0	0	0	0	0	0	0
0	0	0	0	0	0	0	0	0	0	0	0	0	0	0	8.90315e-06	0	0	0	0	0	0	0	0	0	0	0	0	0	0	0	0	0	0	0	0	0	0	0	0	0	0	0	0	0	0	0	0	0	0
0	0	0	0	0	0	0	0	0	0	0	0	0.00150489	0	0	1.34976e-05	0	0	0	0	0	0	0	0	0	0	0	0	0	0	0	0.000289583	0	0	0	0.00019966	0	1.89055e-05	0	0.000539491	0.00406504	0.00319197	0	0	0	0	0	0	0	0
0	0	0	0	0	0	0	0	0	0	0	0	0	0	0	0	0	0	0	0	0	0	0	0	0	0	0	0	0	0	0	0	0	0	0	0	0	0	0	0	0	0	0	0	0	0	0	0	0	0
0	0	0	0	0	0	0	0	0	0	0	0	0	0	0	0.000203066	0	0	2.89162e-07	0	0	0	0	0	0	0	0	0	0	0	0	0	0	0	0	2.60066e-05	0	0	0	0	0	0	0	0	0	0	0	0	0	0
0	0	0	0	0	0	0	0	0	0	0	0	0	0	0	0	0	0	0	0	0	0	0	0	0	0	0	0	0	0	0	0	0	0	0	5.86479e-05	0	2.21051e-05	0	0	0	0	0	0	0	0	0	0	0	0
0	0	0	0	0	0	0	0	0	0	0	0	0	0	0	0	0	0	0	0	0	0	0	0	0	0	0	0	0	0	0	0	0	0	0	0	0	0	0	0	0	0	0	0	0	0	0	0	0	0
0	0	0	0	0	0	0	0	0	0	0	0.000983284	0	0	0	0	0	0	0	0	0	0	0	0	0	0	0	0	0	0	0	0	0	0	0	0	0	0	0	0	0	0	0	0	0	0	0	0	0	0
0	0	0	0	0	0	3.13131e-05	0	0	0	0	0	0	0	0	8.86973e-07	0	0	0	0	0	0	0	0	0	0	0	0	0	0	0	0	0	0	0	0	0	1.34202e-05	0	0	0	0	0	0	0	0	0	0	0	0
0	0	0	0	0	1	0	0	0	0	0	0.000838692	0	0	0	0	0	0	4.30056e-07	0	0	0	0	0	0	0	0	0	0	0	0	0	0	0	0	0.000350717	0	0.000589576	5	0	0	0	0	0	0	0	0	0	0	0
0	0	0	0	0	0	0	0	0	0	0	0	0	0	0	0	0	0	0	0	0	0	0	0	0	0	0	0	0	0	0	0	0	0	0	0	0	0	0	0	0	0	0	0	0	0	0	0	0	0
0	0	0	0	0	0	0	0	0	0	0	0.00129008	0	0	0	2.35223e-05	0	0	0	0	0	0	0	0	0	0	0	0	0	0	0	0	0	0	0	0	0	0	0	0	0	0	0	0	0	0	0	0	0	0
0	0	0	0	0	0	0	0	0	0	0	0	0.00143062	0	0	1.73001e-06	0	0	0.000127021	0	0	0	0	0	0	0	0	0	0	0	0	0	0	0	0	0.000104965	0	0	0	0.000811469	0	0	0	0	0	0	0	2	0	0
0	0	0	0	0	1	0	0	0	0	0	0	0	0	0	5.69961e-07	0	0	0.0122146	0	0	0	0	0	0	0	0	0	0	0	0	0	0	0	0	0.000104965	0	0	2	0	0	0	0	0	0	0	0	0	0	0
0	0	0	0	0	0	0	0	0	0	0	0	0	0	0	0	0	0	1.75117e-06	0	0	0	0	0	0	0	0	0	0	0	0	0	0	0	0	0	0	0	0	0	0	0	0	0	0	0	0	0	0	0
0	0	0	0	0	0	0	0	0	0	0	0.00239808	0	0	0	0	0	0	0	0	0	0	0	0	0	0	0	0	0	0	0	0	0	0	0	0	0	4.14582e-05	0.00239808	0	0	0	0	0	0	0.00900901	0	0	0	0
0	0	0	0	0	0	0	0	0	0	0	0	0	0	0	0	0	8.21879e-05	1.31935e-05	0	0	0	0	0	0	0	0	0	0	0	0	0	0	0	0	0	0	0.000207291	0	0	0	0	0	0	0	0	0	0.000723588	0	0.000379471
0	0	0	0	0	0	0	0	0	0	0	3.59842e-05	0	0	0	0	0	2.14722e-06	2.26217e-07	0	0	0	0	0	0	0	0	0	0	0	0	0	0	0	0	7.98811e-05	0	6.44638e-05	4	6.56362e-05	0	8	0	0	0	0	0	1	0	0
0	0	0	0	0	0	0	0	0	0	0	0.000748503	0	0	0	0	0	0	7.10432e-07	0	0	0	0	0	0	0	0	0	0	0	0	0	0	0	0	0.000765554	0	0.000630901	0.000889675	0	0	0	0	0	0	0	0	0	0	0
0	0	0	0	0	0	0	0	0	0	0	0	0	0	0	0	0	0	0.000491593	0	0	0	0	0	0	0	0	0	0	0	0	0	0	0	0	0.00020993	0	0	0	0	0	0	0	0	0	0	0	0	0	0
0	0	0	0	0	0	0	0	0	0	0	0	0	0	0	0	0	0	0	0	0	0	0	0	0	0	0	0	0	0	0	0	0	0	0	0	0	0	0	0	0	0	0	0	0	0	0	0	0	0
0	0	0	0	0	0	0	0	0	0	0	0	0	0	0	0	0	0	0	0	0	0	0	0	0	0	0	0	0	0	0	0	0	0	0	0	0	0	0	0	0	0	0	0	0	0	0	0	0	0
0	0	0	0	0	0	0	0	0	0	0	0	0	0	0	0	0	0	0	0	0	0	0	0	0	0	0	0	0	0	0	0	0	0	0	0	0	0	0	0	0	0	0	0	0	0	0	0	0	0
0	0	0	0	0	0	0	0	0	0	0	0	0	0	0	1.36243e-06	0	0	4.32016e-06	0	0	0	0	0	0	0	0	0	0	0	0	0	0	0	0	0	0	0	0	0	0	0	0	0	0	0	0	2	0	4
0	0	0	0	0	0	0	0	0	0	0	0	0	0	0	0	0	0	0	0	0	0	0	0	0	0	0	0	0	0	0	0	0	0	0	4.57042e-05	0	0.000178987	0	0	0	0	0	0	0	0	0	0	0	0
0	0	0	0	0	0	0	0	0	0	0	0	0	0	0	0	0	0	7.25585e-06	0	0	0	0	0	0	0	0	0	0	0.0003469	0	0	0	0	0	0.000473373	0	0	0.000113177	0	0	0	0	0	0	0	0	0	0	0
0	0	0	0	0	0	0	0	0	0	0	0	0	0	0	0	0	0	0	0	0	0	0	0	0	0	0	0	0	0	0	0	0	0	0	0	0	0	0	0	0	0	0	0	0	0	0	0	0	0
0	0	0	0	0	0	0	0	0	0	0	0	0	0	0	0	0	0	0	0	0	0	0	0	0	0	0	0	0	0	0	0	0	0	0	0	0	0	0	0	0	0	2	0	0	0	0	0	0	0
0	0	0	0	0	0	0	0	0	0	0	0.000285714	0	0	0	0	0	0	0	0	0	0	0	0	0	0	0	0	0	0	0	0	0	0	0	0.000247062	0	0	0.000294512	0	0	0	0	0	0	0	0	0	0	0
0	0	0	0	0	0	0	0	0	0	0	0	0	0	0	5.09249e-06	0	0	0	0	0	0	0	0	0	0	0	0	0	0	0	0	0	0	0	0.000255185	0	0.000174042	0	0	0	0	0	0	0	0	0	0	0	0
0	0	0	0	0	0	0	0	0	0	0	0	0	0	0	2.30136e-06	0	0	0	0	0	0	0	0	0	0	0	0	0	0	0	0	0	0	0	0	0	0	0	0	0	0	0	0	0	0	0	0	0	0
0	0	0	0	0	0	0	0	0	0	0	0	0	0	0	0	0.0324074	0	7.94252e-06	0	0	0	0	0	0	0	0	0	0	0	0	0	0	0	0	0	0	0	0	0	0	0	0	1	0	0	0	0	0	0
0	0	0	0	0	0	0	0	0	0	0	0	0	0	0	0	0	0	0	0	0	0	0	0	0	0	0	0	0	0	0	0	0	0	0	0.000314895	0	0	0.00169491	0	0	0	0	0	0	0	0	0	0	0
0	0	0	0	0	0	0	0	0	0	0	0	0.00143062	0	0	0	0	0.001125	0	0	0	0	0	0	0	0	0	0	0	0	0	0	0	0	0	0	0	0	0	0.000811469	0	0	0	0	0	0	0	0	0	0
0	0	0	0	0	0	0	0	0	0	0	0	0	0	0	1.13744e-06	0	0	0	0	0	0	0	0	0	0	0	0	0	0	0	0	0	0	0	0.00020993	0	0	7.60919e-05	0.00027049	0	0	0	0	0	0	0	0	0	0
0	0	0	0	0	0	0	0	0	0	0	0	0	0	0	0	0	0	0	0	0	0	0	0	0	0	0	0	0	0	0	0	0	0	0	0	0	0	0	0	0	0	0	0	0	0	0	0	0	0
0	0	0	0	0	0	0	0	0	0	0	0	0	0	0	0	0	0	5.52467e-06	0	0	0	0	0	0	0	0	0	0	3.15751e-06	0	0	0	0.000872697	0	0	0	0	0	0	0	0	0	0	0	0	0	0	0	0
0	0	0	0	0	0	0	0	0	0	0	0	0	0	0	0	0	0	0	0	0	0	0	0	0	0	0	0	0	0	0	0	0	0	0	0	0	0	0	0	0	0	0	0	0	0	0	0	0	0
0	0	0	0	0	0	0	0	0	0	0	0	0	0	0	0	0	0	0	0	0	0	0	0	0	0	0	0	0	0	0	0	0	0	0	0	0	0	0	0	0	0	0	0	0	0	0	0	0	0
0	0	0	0	0	0	0	0	0	0	0	0	0	0	0	1.7074e-06	0	0	1.17179e-05	0	0	0	0	0	0	0	0	0	0	0	0	0	0	0	0	0.000104965	0	0	0	0.00027049	0	0	0	0	0	0	0	0	0	0
0	0	0	0	0	0	0	0	0	0	0	0	0	0	0	0.0001579	0	0	8.23358e-05	0	0	0	0	0	0	0	0	0	0	0	0	0	0	0	0	0	0	0	0	0	0	0	0	0	0	0	0	0	0	0
0	0	0	0	0	0	0	0	0	0	0	0	0	0	0	0	0	0	0	0	0	0	0	0	0	0	0	0	0	0	0	0	0	0	0	0	0	0	0	0	0	0	0	0	0	0	0	0	0	0
0	0	0	0	0	0	0	0	0	0	0	0	0	0	0	7.59406e-07	0	0	0	0	0	0	0	0	0	0	0	0	0	0	0	0	0	0	0	0	0	0	0	0	0	0	0	0	0	0	0	0	0	0
0	0	0	0	0	0	0	0	0	0	0	0	0	0	0	0	0	0	0	0	0	0	0	0	0	0	0	0	0	0	0	0	0	0	0	0	0	0	0	0	0	0	0	0	0	0	0	0	0	0
0	0	0	0	0	0	0.00197433	0	0	0	0	0	0	0	0	3.60786e-06	0	2.70812e-05	4.51969e-06	0	0	0	0	0	0	0	0	0	0	0	0	0	0	0	0	0	0	0	0	0	0	0	0	0	0	0	0	0	0	0
0	0	0	0	0	0	0	0	0	0	0	0	0	0	0	1.10963e-06	0	0	0.00140487	0	0	0	0	0	0	0	0	0	0	0	0	0	0	0	0	0.000285714	0	0	0	0	0	0	0	0	0	0	0	0	0	0
0	0	0	0	0	0	0	0	0	0	0	0	0	0	0	0	0	0	0	0	0	0	0	0	0	0	0	0	0	0	0	0	0	0	0	0	0	0	0	0	0	0	0	0	0	0	0	0	0	0
0	0	0	0	0	0	0	0	0	0	0	0	0	0	0	0	0	0	0	0	0	0	0	0	0	0	0	0	0	0	0	0	0	0	0	2.60066e-05	0	0	0	0	0	0	0	0	0	0	0	0.000560745	0	0
0	0	0	0	0	0	0	0	0	0	0	0	0	0	0	0	0	0	3.58757e-05	0	0	0	0	0	0	0	0	0	0	0	0	0	0	0	0	0	0	0	0	0	0	0	0	0	0	0	0	0	0	0
0	0	0	0	0	0	0	0	0	0	0	0	0	0	0	0	0	0	0	0	0	0	0	0	0	0	0	0	0	0	0	0	0	0	0	0	0	0	0	0	0	0	0	0	0	0	0	0	0	0
0	0	0	0	0	0	0	0	0	0	0	0	0	0	0	0	0	0	0	0	0	0	0	0	0	0	0	0	0	0	0	0	0	0	0	0	0	0.000201083	0	0	0	0	0	0	0	0	0	0	0	0
0	0	0	0	0	0	0	0	0	0	0	0	0	0	0	0	0	0	4.94731e-08	0	0	0	0	0	0	0	0	0	0	0	0	0	0	0	0	0	0	0	0	0	0	0	0	0	0	0	0	0	0	0
0	0	0	0	0	0	0	0	0	0	0	0.000423012	0	0	0	0	0	0	2.33865e-05	0	0	0	0	0	0	0	0	0	0	0	0	0	0	0	0	0.000267727	0	5.39136e-05	0.000383797	0	0	0	0	0	0	0	0	0	0	0
0	0	0	0	0	0	0	0	0	0	0	0	0	0	0	0	0	0	0	0	0	0	0	0	0	0	0	0	0	0	0	0	0	0	0	0.000113415	0	2.17552e-05	0	0	0	0	0	0	0	0	0	0	0	0
0	0	0	0	0	0	0	0	0	0	0	0	0	0	0	0	0	0	5.35367e-06	0	0	0	0	0	0	0	0	0	0	0	0	0	0	0	0	0	0	0	4.74454e-06	0	0	0	0	0	0	0	0	0	0	0
0	0	0	0	0.00377562	0	0.000374672	0	0	0	0	0.000236016	0	0	0	3.12484e-05	0	0	9.64797e-05	0	0	0	0	0	0	0	0	0	0	0	0	0	0	0	0	0.000352335	0	0.000737148	0.000432745	0.000288225	0	0.0001523	0.000158264	0	0	0	0	0	0	0
0	0	0	0	0	0	0.000457247	0	0	0	0	0	0	0	0	3.38029e-06	0	0	0	0	0	0	0	0	0	0	0	0	0	0	0	0	0	0	0	5.20131e-05	0	0	0	0	0	0	0	0	0	0	0	4	0	0
0	0	0	0	0	0	0	0	0	0	0	0	0	0	0	0	0	0	0	0	0	0	0	0	0	0	0	0	0	0	0	0	0	0	0	0.000183201	0	0	0	0	0	0	0	0	0	0	0	0	0	0
0	0	0	0	0	0	0	0	0	0	0	0.000571429	0	0	0	0	0	0	1.93472e-07	0	0	0	0	0	0	0	0	0	0	0	0	0	0	0	0	7.80197e-05	0	0	2	0.000143677	0	0	0	0	0	0	0	1	0	0
0	0	0	0	0	0	0	0	0	0	0	0.000819001	0	0	0	9.80663e-06	0.0185185	0	0	0	0	0	0	0	0	0	0	0	0	0	0	0	0	0	0	0.00112835	0	0.000934207	0	0.00126183	0	10	0	0	0	0	0	0	0	2
0	0	0	0	0	0	0	0	0	0	0	0	0	0	0	0	0	0	0	0	0	0	0	0	0	0	0	0	0	0	0	0	0	0	0	0	0	0	0	0	0	0	0	0	0	0	0	0	0	0
0	0	0	0	0	0	0.000632911	0	0	0	0	0.000718907	0	0	0	2.43778e-05	0	0.00103575	3.32834e-05	0	0	0	0	0	0	0	0	0	0	0	0	0	0	0	0	0.000320512	0	0.000983226	0	0.00022748	0	0.000813815	0	0.0666667	0	0.00917431	0	0	0	0
0	0	0	0	0	0	0.000457247	0	0	0	0	0	0	0	0	3.38029e-06	0	0	0	0	0	0	0	0	0	0	0	0	0	0	0	0	0	0	0	5.20131e-05	0	0	0	0	0	0	0	0	0	0	0	0.00037383	0	0
0	0	0	0	0	0	0	0	0	0	0	0	0	0	0	0	0	0	0	0	0	0	0	0	0	0	0	0	0	0	0	0	0	0	0	0	0	0	0	0	0	0	0	0	0	0	0	0	0	0
0	0	0	0	0	0	0	0	0	0	0	0	0	0	0	0	0	0	2.10204e-05	0	0	0	0	0	0	0	0	0	0	0	0	0	0	0	0	0	0	0	0	0	0	0	0	0	0	0	0	0	0	0
0	0	0	0	0	0	0	0	0	0	0	0.000613497	0	0	0	0	0	0	0	0	0	0	0	0	0	0	0	0	0	0	0	0	0	0	0	0.00016024	0	0.00029539	1	0	0	0	0	0	0	0	0	0	0	0
0	0	0	0	0	0	0	0	0	0	0	0	0	0	0	1.73001e-06	0	0	0	0	0	0	0	0	0	0	0	0	0	0	0	0	0	0	0	0	0	0	0	0	0	0	0	0	0	0	0	0	0	0
0	0	0	0	0	0	0.000104319	0	0	0	0	0	0	0	0	0	0	0	9.57838e-05	0	0	0	0	0	0	0	0	0	0	0	0	0	0	0	0	0	0	0	0	0	0	0	0	0	0	0	0	0	0	0
0	0	0	0	0	0	0	0	0	0	0	0	0	0	0	0	0	0	0	0	0	0	0	0	0	0	0	0	0	0	0	0	0	0	0	0	0	0	0	0	0	0	0	0	0	0	0	0	0	0
0	0	0	0	0	0	0.000575705	0	0	0	0	0	0	0	0	0	0	2.21683e-06	0.0134454	0	0	0	0	0	0	0	0	0	0	0	0	0	0	0	0	0	0	0	0	0	0	0	0	0	0	0	0	0	0	0
0	0	0	0	0	0	0	0	0	0	0	4.16788e-05	0	0	0	2.39428e-06	0	0	2.34299e-06	0	0	0	0	0	0	0	0	0	0	0	0	0	0	0	0	2.25077e-05	0	6.01085e-06	0	0	0	0	0	0	0	0	0	0	0	0
0	0	0	0	0	0	0	0	0	0	0	0.000285714	0	0	0	0	0	0	0	0	0	0	0	0	0	0	0	0	0	0	0	0	0	0	0	0.000299076	0	0	0.000219202	7.18385e-05	0	0	0	0	0	0	0	0	0	0
0	0	0.000467508	0	0	0	0.000575205	0	0	0	0	0	0	0	0	0	0	8.59595e-06	0.0013595	0	0	0	0	0	0	0	0	0	0	0	0	0	0	0	0	0	0	0	0	0	0	0	0	0	0	0	0	0	0	0
0	0	0	0	0	0	0.000575705	0	0	0	0	0.00140548	0	0	0	0	0	5.27371e-05	2.57659e-06	0	0	0	0	0	0	0	0	0	0	0	0	0	0	0	0	0.000419859	0	0	0	0.00108196	0	0	0.000401768	0	0	0	0	0	0	0
0	0	0	0	0	0	0.000575705	0	0	0	0	0	0	0	0	1.50711e-05	0	0.00047381	1.3377e-05	0	0	0	0	0	0	0	0	0	0	0	0	0	0	0	0	0.000157447	0	0	0	0.00027049	0	0	0	0	0	0	0	0	0	0
0	0	0	0	0	0	0	0	0	0	0	0	0	0	0	0	0	0	0	0	0	0	0	0	0	0	0	0	0	0	0	0	0	0	0	8.94287e-05	0	0	0	0	0	0	0	0	0	0	0	0	0	0
0	0	0	0	0	0	0	0	0	0	0	0	0	0	0	0	0	0	0	0	0	0	0	0	0	0	0	0	0	0	0	0	0	0	0	0	0	0	0	0	0	0	0	0	0	0	0	0	0	0
0	0	0	0	0	0	0	0	0	0	0	0	0	0	0	0	0	0	2.84234e-07	0	0	0	0	0	0	0	0	0	0	0	0	0	0	0	0	0	0	0	0	0	0	0	0	0	0	0	0	0	0	0
0	0	0	0	0	0	0	0	0	0	0	0	0	0	0	0	0	0	0	0	0	0	0	0	0	0	0	0	0	0	0	0	0	0	0	0	0	0	0	0	0	0	0	0	0	0	0	0	0	0
0	0	0	0	0	0	0	0	0	0	0	0.000285714	0	0	0	8.91416e-07	0	8.09896e-05	0	0	0	0	0	0	0	0	0	0	0	0	0	0	0	0	0	0.000221056	0	0	0.000285714	0.000431031	0	0	0	0	0	0	0	0	0	0
0	0	0	0	0	0	0	0	0	0	0	0	0	0	0	0	0	0	2.03511e-06	0	0	0.000163794	0	0	0	7.31816e-05	0	0	0	0	0	0	0	0.000599794	0	0	0	6.40878e-06	0	0	0	0	0	0	0	0	0	0	0	0
0	0	0	0	0	0	0.000493583	0	0	0	0	0	0	0	0	3.26539e-05	0	0.00554571	0.00058393	0	0	0	0	0	0	0	0	0	0	0	0	0	0	0	0	0.000285714	0	0	0	0	0	0	0	0	0	0	0	0	0	0
0	0	0	0	0	0	0	0	0	0	0	0	0	0	0	1.84578e-05	0	0	0	0	0	0	0	0	0	0	0	0	0	0	0	0	0	0	0	0	0	0	0	0	0	0	0	0	0	0	0	0	0	0
0	0	0	0	0	0	0.000198177	0	0	0	0	0.000829876	0	0	0	0	0	3.31117e-05	0.000110063	0	0	0	0	0	0	0	0	0	0	0	0	0	0	0	0	0.00378072	0	0.000418637	0.000806018	0	0	0	0	0	0	0	0	0	0	0
0	0	0	0	0	0	0	0	0	0	0	0	0	0	0	0	0	0	0	0	0	0	0	0	0	0	0	0	0	0	0	0	0	0	0	0	0	0	0	0	0	0	2	0	0	0	0	0	0	0
0	0	0	0	0	0	0	0	0	0	0	0	0	0	0	0.000521477	0	0	0	0	0	0	0	0	0	0	0	0	0	0	0	0	0	0	0	0	0	0	0	0	0	0	0	0	0	0	0	0	0	0
0	0	0	0	0	0	0	0	0	0	0	0	0	0	0	0	0	0	0	0	0	0	0	0	0	0	0	0	0	0	0	0	0	0	0	0.00107817	0	2.07291e-05	0	0	0	2	0	0	0	0	0	0	0	0
0	0	0	0	0	0	0	0	0	0	0	0	0	0	0	2.57634e-06	0	0.000533334	0	0	0	0	0	0	0	0	0	0	0	0	0	0	0	0	0	0	0	0	0	0	0	0	0	0	0	0	0	0	0	0
0	0	0	0	0	0	0	0	0	0	0	0	0	0	0	0	0	0	0	0	0	0	0	0	0	0	0	0	0	0	0	0	0	0	0	0	0	0	0	0	0	0	0	0	0	0	0	0	0	0
0	0	0	0	0	0	0	0	0	0	0	0	0	0	0	0	0	8.50174e-05	1.50813e-05	0	0	0	0	0	0	0	0	0	0	0	0	0	0	0	0	0	0	0.000332412	0	0	0	0	0	0	0	0	0	0	0	0.000191681
0	0	0	0	0	0	0	0	0	0	0	0	0	0	0	2.06489e-05	0	0	0	0	0	0	0	0	0	0	0	0	0	0	0	0	0	0	0	5.24824e-05	0	0	0	0	0	0	0	0	0	0	0	0	0	0
0	0	0	0	0	0	0	0	0	0	0	0	0	0	0	0	0	0	0	0	0	0	0	0	0	0	0	0	0	0	0	0	0	0	0	9.17459e-05	0	1.84372e-05	4.36194e-05	0	0	0	0	0.0190476	0	0	0	0	0	0
0	0	0	0	0	0	0.000322685	0	0	0	0	0.00239808	0	0	0	0	0	3.09749e-05	0	0	0	0	0	0	0	0	0	0	0	0	0	0	0	0	0	0	0	2.07291e-05	0.00239808	0	0	0	0	0	0	0	0	0	0	0
0	0	0	0	0	0	0	0	0	0	0	0	0	0	0	0	0	0	4.86645e-06	0	0	7.62205e-07	0	0	0	0	0	0	0	0	0	0	0	0	0	0	0	0	0	0	0	0	0	0	0	0	0	0.000493097	0	0
0	0	0	0	0	0	0	0	0	0	0	0.000201735	0	0	0	0	0	0	5.55035e-05	0	0	0	0	0	0	0	0	0	0	0	0	0	0	0	0	2.43981e-05	0	0.000990885	1	0	0	0	0	0	0	0	0	0	0	0
0	0	0	0	0	0	0	0	0	0	0	0.000632111	0	0	0	0	0	1.3283e-05	8.39207e-06	0	0	0	0	0	0	0	0	0	0	0	0	0	0	0	0	0.00021549	0	0.000273034	0.000632111	0	0	0	0	0	0	0	0	0	0	0.00116482
0	0	0	0	0	0	0	0	0	0	0	0.00140548	0	0	0	0	0	0.000889553	0.00201878	0	0	0	0	0	0	0	0	0	0	0	0	0	0	0	0	0.00131206	0	0	0	0.00027049	0	0	0	0	0	0	0	0	0	0
0	0	0.0163934	0	0	14	0.000164487	0	0	0	0	0	0	0	0	0	0	0	0.0126306	0	0	0	0	0	0	0	0	0	0	0	0	0	0	0	0	0	0	0	0	0	0	0	0	0	0	0	0	0	0	0
0	0	0	0	0	0	0	0	0	0	0	0	0	0	0	5.79346e-07	0	0	4.69392e-05	0	0	0	0	0	0	0	0	0	0	0	0	0	0	0	0	0.000274801	0	0.000545651	0	0	0	0	0	0	0	0	0	0	0	0
0	0	0	0	0	0	0.00208457	0	0	0	0	0	0	0	0	0	0	0.00583129	1.20145e-06	0	0	0	0	0	0	0	0	0	0	0	0	0	0	0	0	0	0	9.09419e-05	0	0	0	0	0	0	0	0	0	0	0	0
0	0	0	0	0	0	0	0	0	0	0	0	0	0	0	0	0	0	0	0	0	0	0	0	0	0	0	0	0	0	0	0	0	0	0	0	0	0	0	0	0	0	0	0	0	0	0	0	0	0
0	0	0	0	0	0	0.000297796	0	0	0	0	0	0	0	0	0	0	0	0	0	0	0	0	0	0	0	0	0	0	0	0	0	0	0	0	9.16003e-05	0	0.000181884	0	0	0	0	0	0	0	0	0	0	0	0
0	0	0	0	0	0	0	0	0	0	0	0	0	0	0	6.23704e-07	0	0.00209763	4.62332e-06	0	0	0	0	0	0	0	0	0	0	0	0	0	0	0	0	0	0	0	0.000941616	0	0	0	0	0	0	0	0	0	0	0.00740741
0	0	0	0	0	0	0	0	0	0	0	0	0	0	0	4.39631e-08	0	0	0	0	0	0	0	0	0	0	0	0	0	0	0	0	0	0	0	2.04749e-05	0	6.95311e-05	0	0.000283708	0	0.000373413	0	0	0	0	0	0	0	0
0	0	0	0	0	0	0.000297796	0	0	0	0	0	0	0	0	4.93169e-05	0	0.000572082	6.32171e-06	0	0	0	0	0	0	0	0	0	0	0	0	0	0	0	0	0	0	0	0	0.000217675	0	0.000470366	0	0	0	0	0	0	0	0
0	0	0	0	0	0	0	0	0	0	0	0	0	0	0	0	0	0	0	0	0	0	0	0	0	0	0	0	0	0	0	0	0	0	0	0	0	0	0	0	0	0	0	0	0	0	0	0	0	0
0	0	0	0	0	0	0	0	0	0	0	0	0	0	0	0	0	0	0	0	0	0	0	0	0	0	0	0	0	0	0	0	0	0	0	0	0	2.40155e-05	0	0	0	0	0	0	0	0	0	0	0	0
0	0	0	0	0	0	0	0	0	0	0	0	0	0	0	4.97275e-06	0	0	7.25502e-06	0	0	0	0	0	0	0	0	0	0	0	0	0	0	0	0	0	0	0	0	0	0	0	0	0	0	0	0	0	0	0
0	0	0	0	0	0	0	0	0	0	0	0.000829876	0	0	0	3.99786e-05	0	0	2.46366e-06	0	0	0	0	0	0	0	0	0	0	0	0	0	0	0	0	0	0	0.000761158	0	0	0	0	0	0	0	0	0	0	0	0
0	0	0	0	0	0	0.000123977	0	0	0	0	0.000519211	0	0	0	4.48771e-06	0	7.42262e-05	2.81019e-06	0	0	0	0	0	0	0	0	0	0	0	0	0	0	0	0	0.000129911	0	0.000280892	0	0	0	0	0	0	0	0	0	0	0	0
0	0	0	0	0	0	0	0	0	0	0	0	0	0	0	4.49153e-06	0	0	8.53214e-05	0	0	0	0	0	0	0	0	0	0	0	0	0	0	0	0	0	0	0	0	0	0	0	0	0	0	0	0	0	0	0
0	0	0	0	0	0	0	0	0	0	0	0	0	0	0	0	0	0	0	0	0	0	0	0	0	0	0	0	0	0	0	0	0	0	0	0	0	0.000331665	0	0	0	7.10934e-05	0	0	0	0	0	0	0	0
0	0	0	0	0	0	0.000575705	0	0	0	0	0	0	0	0	4.53997e-06	0	0.00119048	0.000426384	0	0	0	0	0	0	0	0	0	0	0	0	0	0	0	0	0	0	0	0	0	0	0	0	0	0	0	0	0	0	0
0	0	0	0	0	0	0	0	0	0	0	0	0	0	0	0	0	0	0	0	0	0	0	0	0	0	0	0	0	0	0	0	0	0	0	0	0	0	0	0	0	0	0	0	0	0	0	0	0	0
0	0	0	0	0	0	0	0	0	0	0	0	0	0	0	0	0	0	0	0	0	0	0	0	0	0	0	0	0	0	0	0	0	0	0	0	0	0.000107174	3	0	0	0	0	0	0	0	0	0	0	4
0	0	0	0	0	0.000951324	0	0	0	0	0	0.00150981	0.00440529	0	0	0	0	0	0.00274158	0	0	0	0	0	0	0	0	0	0	0	0	0	0	0	0	0	0	0.000810941	0.000487072	0.00461894	0	0.00459865	0.000964319	0	0	0	0	0	0	0
0	0	0	0	0	0	0	0	0	0	0	0	0	0	0	0	0	0	8.25056e-06	0	0	0	0	0	0	0	0	0	0	0	0	0	0	0	0	0	0	0	0	0	0	0	0	0	0	0	0	0	0	0
0	0	0	0	0	0	0.00115141	0	0	0	0	0	0	0	0	2.57944e-06	0	0.00347132	2.35337e-05	0	0	0	0	0	0	0	0	0	0	0	0	0	0	0	0	0	0	0	0	0	0	0	0	0	0	0	0	0	0	0
0	0	0	0	0	0	0	0	0	0	0	0	0	0	0	0	0	0	0	0	0	0	0	0	0	0	0	0	0	0	0	0	0	0	0	0	0	0	0	0	0	0	0	0	0	0	0	0	0	0
0	0	0	0	0	0	0	0	0	0	0	0	0	0	0	1.73138e-06	0	0	1.28409e-06	0	0	0	0	0	0	0	0	0	0	0	0	0	0	0	0	0.000141769	0	0.000109781	0	0	0	0	0	0	0	0	0	0	0	0
0	0	0	0	0	0	0	0	0	0	0	0	0	0	0	0	0	0	0	0	0	0	0	0	0	0	0	0	0	0	0	0	0	0	0	5.24824e-05	0	0	0	0	0	0	0	0	0	0	0	0	0	0
0	0	0	0	0	0	0	0	0	0	0	0	0	0	0	0	0	0	0	0	0	0	0	0	0	0	0	0	0	0	0	0	0	0	0	0	0	6.80468e-05	0	0	0	2.32229e-05	0	0	0	0	0	0	0	0.000378418
0	0	0	0	0	0	0	0	0	0	0	0	0	0	0	0	0	0	0	0	0	0	0	0	0	0	0	0	0	0	0	0	0	0	0	0	0	0	0	0	0	0	0	0	0	0	0	0	0	0
0	0	0	0	0	0	0	0	0	0	0	0	0	0	0	0	0	0	0	0	0	0	0	0	0	0	0	0	0	0	0	0	0	0	0	0	0	0	0	0	0	0	0	0	0	0	0	0	0	0
0	0	0	0	0	0	0	0	0	0	0	0	0	0	0	0	0	0	0	0	0	0	0	0	0	0	0	0	0	0	0	0	0	0	0	0	0	0	0	0	0	0	0	0	0	0	0	0	0	0
0	0	0	0	0	0	0	0	0	0	0	0	0	0	0	0	0	0	0	0	0	0	0	0	0	0	0	0	0	0	0	0	0	0	0	0	0	0	0	0	0	0	0	0	0	0	0	0	0	0
0	0	0	0	0	0	0	0	0	0	0	0	0	0	0	0	0	0	0	0	0	0	0	0	0	0	0	0	0	0	0	0	0	0	0	0	0	0	0	0	0	0	0	0	0	0	0	0	0	0
0	0	0	0	0	0	0	0	0	0	0	0.000285714	0	0	0	0	0	0	0	0	0	0	0	0	0	0	0	0	0	0	0	0	0	0	0	3.90099e-05	0	0	0	0	0	0	0	0	0	0	0	0	0	0
0	0	0	0	0	0	0	0	0	0	0	0.000285714	0	0	0.0416667	5.53115e-06	0	0.000897264	9.50356e-06	0	0	0	0	0	0	0	0	0	0	0	0	0	0	0	0	0.000403102	0	0.000428082	0	7.18385e-05	0	0	0	0.0219298	0	0	0	0.00037383	0	0
0	0	0	0	0	0	0	0	0	0	0	0.00239808	0.00406504	0	0	0	0	0	0.000621067	0	0	0	0	0	0	0	0	0	0	0	0	0	0	0	0	0.000539083	0	0.00105718	0	0.00212766	0	0.0022039	0	0	0	0	0	0	0	0
0	0	0	0	0	0	0	0	0	0	0	0	0	0	0	0	0	0	2.30892e-05	0	0	0	0	0	0	0	0	0	0	0	0	0	0	0	0	0.000367377	0	0	0	0	0	0	0	0	0	0	0	0	0	0
0	0	0	0	0	0	0	0	0	0	0	0	0	0	0	0	0	0	0	0	0	0	0	0	0	0	0	0	0	0	0	0	0	0	0	0	0	0	0	0	0	0	0	0	0	0	0	0	0	0
0	0	0	0	0	0	8.35213e-05	0	0	0	0	0	0	0	0	0	0	0	0.000172003	0	0	0	0	0	0	0	0	0	0	0	0	0	0	0	0	0	0	0	0	0	0	0	0	0	0	0	0	0	0	0
0	0	0	0	0	0	0	0	0	0	0	0.000285714	0	0	0	0	0	0	0	0	0	0	0	0	0	0	0	0	0	0	0	0	0	0	0	0.000130033	0	0	0	0	0	0	0	0	0	0	0	0	0	0
0	0	0	0	0	0	0.000457247	0	0	0	0	0	0	0	0	8.15012e-05	0	0	0	0	0	0	0	0	0	0	0	0	0	0	0	0	0	0	0	9.1023e-05	0	0	0	0.000646547	0	0	0	0	0	0	0	0.000186915	0	0
0	0	0	0	0	0	0	0	0	0	0	0	0	0	0	0	0	0	0	0	0	0	0	0	0	0	0	0	0	0	0	0	0	0	0	0.000704296	0	0	0	0.0014045	0	0	0	0	0	0	0	0	0	0
0	0	0	0	0	0	0	0	0	0	0	0	0	0	0	1.58702e-05	0	5.77861e-06	0	0	0	0	0	0	0	0	0	0	0	0	0	0	0	0	0	9.16003e-05	0	9.09419e-05	0	0.00130605	0	4	0	0	0	0	0	0	0	0
0	0	0	0	0	0	0	0	0	0	0	0	0	0	0	0	0	0	0	0	0	0	0	0	0	0	0	0	0	0	0	0	0	0	0	0	0	0	0	0	0	0	0	0	0	0	0	0	0	0
0	0	0	0	0	0	0.000297796	0	0	0	0	0	0	0	0	3.46321e-06	0	1.34207e-05	2.01242e-05	0	0	0	0	0	0	0	0	0	0	0	0	0	0	0	0	0.000366401	0	0	0	0.00043535	0	0	0	0	0	0	0	0.00146843	0	0
0	0	0	0	0	0	0	0	0	0	0	0.000194275	0.000261165	0	0	4.52541e-07	0	0	3.47796e-06	0	0	0	0	0	0	0	0	0	0	0	0	0	0	0	0	0.000111244	0	0.000111341	0	0.000187231	0	9	0	0	0	0	0	0	0	0
0	0	0	0	0	0	0	0	0	0	0	0	0	0	0	0	0	0	0	0	0	0	0	0	0	0	0	0	0	0	0	0	0	0	0	0	0	0	0	0	0	0	0	0	0	0	0	0	0	0
0	0	0	0	0	0	0	0	0	0	0	0	0	0	0	1.2954e-06	0	0	4.46173e-07	0	0	0	0	0	0	0	0	0	0	0	0	0	0	0	0	0	0	0	0	0.00130605	0	0.0014111	0	0	0	0	0	0	0	0
0	0	0	0	0	0	0	0	0	0	0	0	0	0	0	0	0	0	1.93235e-07	0	0	0	0	0	0	0	0	0	0	0	0	0	0	0	0	0	0	0	0	0	0	0	0	0	0	0	0	0	0	0
0	0	0	0	0	0	0	0	0	0	0	0.000434972	0	0.00263852	0	5.18248e-05	0	0.00013717	0.000172792	0	0	0	0	0	0	0	0	0	0	0	0	0	0	0	0	0	0	3.89184e-05	0.00194932	0	0	0.000521105	0	0	0	0	0	0	0	0.000372578
0	0	0	0	0	0	0	0	0	0	0	0	0	0	0	1.08928e-05	0	3.36519e-05	0	0	0	0	0	0	0	0	0	0	0	0	0	0	0	0	0	0.000183201	0	0	0	0	0	0	0	0	0	0	0	0	0	0
0	0	0	0	0	0	0	0	0	0	0	0	0	0	0	0	0	0	0	0	0	0	0	0	0	0	0	0	0	0	0	0	0	0	0	0	0	0	2.87828e-05	0	0	0	0	0	0	0	0	0	0	0
0	0	0	0	0	0	0	0	0	0	0	0	0	0	0	2.71364e-06	0	0.000194175	0.000122707	0	0	0	0	0	0	0	0	0	0	0	0	0	0	0	0	0.000285714	0	0	0	0	0	0	0	0.0416667	0	0	0	0	0	0
0	0	0	0	0	0	0	0	0	0	0	0	0	0	0	5.87922e-06	0.00446429	0	4.46173e-07	0	0	0	0	0	0	0	0	0	0	0	0	0	0	0	0	0.000732802	0	0.000727535	0	0.00152373	0	0.0014111	0	0.0294118	0	0.0142857	0	0	0	0
0	0	0	0	0	0	0.000417275	0	0	0	0	0.00111982	0	0	0	9.03208e-06	0	2.31221e-05	0	0	0	0	0	0	0	0	0	0	0	0	0	0	0	0	0	0	0	0.00151782	64	0	0	0	0	0	0	0	0	0	0	0
0	0	0	0	0	0	0.000311818	0	0	0	0	0	0	0	0	0	0	0.000110229	0	0	0	0	0	0	0	0	0	0	0	0	0	0	0	0	0	0	0	0	0	0	0	0	0	0	0	0	0	0	0	0
0	0	0	0	0	0	0	0	0	0	0	0	0.00406504	0.00290698	0	8.06376e-06	0	0	8.50625e-07	0	0	0	0	0	0	0	0	0	0	0	0	0	0	0	0	0.00107817	0	0.000124374	0	0.00212766	0	0.00227499	0.00406504	0	0	0	0	0.000723589	0	0.000284603
0	0	0	0	0	0	0	0	0	0	0	0	0	0	0	1.00665e-05	0	0	0	0	0	0	0	0	0	0	0	0	0	0	0	0	0	0	0	0.000208053	0	0.000856163	0	0	0	0	0	0	0	0	0	0	0	0
0	0	0	0	0	0	0	0	0	0	0	0	0	0	0	1.58702e-05	0	5.77861e-06	0	0	0	0	0	0	0	0	0	0	0	0	0	0	0	0	0	9.16003e-05	0	9.09419e-05	0	0.00130605	0	0.00188146	0	0	0	0	0	0	0	0
0	0	0	0	0	0	0	0	0	0	0	0	0	0	0	0	0	0	0.00012228	0	0	0	0	0	0	0	0	0	0	0	0	0	0	0	0	0	0	0	0.000197746	0	0	0	0	0	0	0	0	0	0	0
0	0	0	0	0	0	0	0	0	0	0	0	0	0	0	0	0	0	2.23923e-07	0	0	0	0	0	0	0	0	0	0	0	0	0	0	0	0	0	0	9.09419e-05	0	0	0	0	0	0	0	0	0	0	0	0
0	0	0	0	0	0	0	0	0	0	0	0	0	0	0	0	0	1.36411e-05	0	0	0	0	0	0	0	0	0	0	0	0	0	0	0	0	0	0	0	3.67307e-05	0	0	0	0	0	0	0	0	0	0	0	0
0	0	0	0	0	0	0	0	0	0	0	0	0	0	0	8.99645e-07	0	0	0	0	0	0	0	0	0	0	0	0	0	0	0	0	0	0	0	0	0	0	0	0	0	0	0	0	0	0	0	0	0	0
0	0	0	0	0	0	0.000630915	0	0	0	0	0	0	0	0	0.000106508	0.00555555	0.000247723	0	0	0	0	0	0	0	0	0	0	0	0	0	0	0	0	0	0	0	0.00035574	0	0	0	0.00330033	0	0	0	0	0	0	0	0
0	0	0	0	0	0	0	0	0	0	0	0	0	0	0	1.47543e-06	0	0	0	0	0	0	0	0	0	0	0	0	0	0	0	0	0	0	0	0	0	0	0	0	0	0	0	0	0	0	0	0	0	0
0	0	0	0	0	0	0	0.000769527	0.000136463	0	0	0	0	0	0	2.72764e-06	0	3.94737e-05	2.4689e-05	0.000221518	0	0.000910362	0.000207	0	0	0	0	0	0	0	0	0.000120503	0	0.00134065	0.000426751	0	2.93949e-05	0	0.000133103	0	0	0	0	0	0	0	0	0	0	0
0	0	0	0	0	0	0	0	0	0	0	0.000154178	0	0.00152323	0	2.10649e-06	0	0	0	0	0	0	0	0	0	0	0	0	0	0	0	0	0	0	0	0.000237554	0	0.000142574	0	0	0	0	0	0	0	0	0	0.00050226	0	0.000693521
0	0	0	0	0	0	0	0	0	0	0	0	0	0	0	0	0	0	0	0	0	0	0	0	0	0	0	0	0	0	0	0	0	0	0	0	0	0	0	0	0	0	0	0	0	0	0	0	0	0
0	0	0	0	0	0	0.00123935	0	0	0	0	0	0	0	0	0	0	0.00300981	8.70216e-07	0	0	0	0	0	0	0	0	0	0	0	0	0	0	0	0	0	0	1.68807e-05	0	0	0	0	0	0	0	0	0	0	0	0
0	0	0	0	0	0	0	0	0	0	0	0	0	0	0	1.13744e-06	0	0	0	0	0	0	0	0	0	0	0	0	0	0	0	0	0	0	0	5.24824e-05	0	0	0	0	0	0	0	0	0	0	0	0	0	0
0	0	0	0	0	0	0	0	0	0	0	0	0	0	0	0.000185358	0	0	0	0	0	0	0	0	0	0	0	0	0	0	0	0	0	0	0	0	0	6.10786e-05	0	0	0	0	0	0	0	0	0	0	0	0
0	0	0	0	0	0	0	0	0	0	0	0	0	0	0	0	0	0	0	0	0	0	0	0	0	0	0	0	0	0	0	0	0	0	0	5.24824e-05	0	0	0	0	0	0	0	0	0	0	0	0	0	0
0	0	0	0	0	0	1.43984e-05	0	0	0	0	0	0	0	0	6.57189e-06	0	0	4.73207e-07	0	0	0	0	0	0	0	0	0	0	0	0	0	0	0	0	0	0	3.1247e-06	0	0	0	0	0	0	0	0	0	0	0	0
0	0	0	0	0	0	0	0	0	0	0	0	0	0	0	0	0	0	0	0	0	0	0	0	0	0	0	0	0	0	0	0	0	0	0	0	0	0	0	0	0	0	0	0	0	0	0	0	0	0
0	0	0	0	0	0	0	0	0	0	0	0	0	0	0	0	0	0	0	0	0	0	0	0	0	0	0	0	0	0	0	0	0	0	0	0.000783842	0	0	0.00140548	0	0	0	0	0	0	0	0	0	0	0
0	0	0	0	0	0	0	0	0	0	0	0	0	0	0	0.000200917	0	0	2.51921e-05	0	0	0	0	0	0	0	0	0	0	0	0	0	0	0	0	0.000104965	0	0	0	0	0	0	0	0	0	0	0	0	0	0
0	0	0	0	0	0	0	0	0	0	0	0	0	0	0	0	0	0	0	0	0	0	0	0	0	0	0	0	0	0	0	0	0	0	0	0	0	0	0	0	0	0	0	0	0	0	0	0	0	0
0	0	0	0	0	0	4.16181e-05	0	0	0	0	0	0	0	0	0	0	6.3519e-06	4.94405e-06	0	0	0	0	0	0	0	0	0	0	0	0	0	0	0	0	0	0	0	0	0	0	0	0	0	0	0	0	0	0	0
0	0	0	0	0	0	0	0	0	0	0	0	0	0	0	1.04395e-06	0	0	1.56109e-07	0	0	0	0	0	0	0	0	0	0	0	0	0	0	0	0	0.000183201	0	0	0	0	0	0	0	0	0	0	0	0	0	0
0	0	0	0	0	0	0	0	0	0	0	0	0	0	0	0	0	0	2.21569e-06	0	0	0	0	0	0	0	0	0	0	0	0	0	0	0	0	0	0	0	0	0	0	0	0	0	0	0	0	0	0	0
0	0	0	0	0	0	0.00208457	0	0	0	0	0.00338983	0	0	0	0	0	0.00363299	4.79179e-07	0	0	0	0	0	0	0	0	0	0	0	0	0	0	0	0	0.00219841	0	0.0028192	0	0.00457118	0	0.00658512	0	0.0294118	0	0.0142857	0	0	0	0
0	0	0	0	0	0	0	0	0	0	0	0.000359324	0.000974659	0	0	0	0	1.34326e-05	0	0	0	0	0	0	0	0	0	0	0	0	0	0	0	0	0	0.000568367	0	0.000524193	0.000970246	0.000289919	0	0.000581643	0.000459982	0	0	0	0	0	0	0
0	0	0	0	0	0	0	0	0	0	0	0	0	0	0	0	0	0	0	0	0	0	0	0	0	0	0	0	0	0	0	0	0	0	0	0	0	0	0	0	0	0	0	0	0	0	0	0	0	0
0	0	0	0	0	0	0	0	0	0	0	0	0	0	0	0	0	0	0	0	0	0	0	0	0	0	0	0	0	0	0	0	0	0	0	0.000169634	0	0.000146923	0	0	0	0	0	0	0	0	0	0	0	0
0	0	0	0	0	0	0	0	0	0	0	0	0	0	0	0	0	0	0	0	0	0	0	0	0	0	0	0	0	0	0	0	0	0	0	0	0	7.0647e-05	0	0	0	0	0	0	0	0	0	0	0	0
0	0	0	0	0	0	7.14796e-05	0	0	0	0	0	0	0	0	8.65298e-07	0	0.000177333	2.01699e-07	0	0	0	0	0	0	0	0	0	0	0	0	0	0	0	0	0	0	0	0	0	0	34	0	0	0	0	0	0	0	0
0	0	0	0	0	0	0	0	0	0	0	0	0	0	0	3.91006e-07	0	0	0	0	0	0	0	0	0	0	0	0	0	0	0	0	0	0	0	0	0	0	0	0	0	0	0	0	0	0	0	0	0	0
0	0	0	0	0	0	0	0	0	0	0	0	0	0	0	4.18495e-05	0	0.000202631	1.3235e-05	0	0	0	0	0	0	0	0	0	0	0	0	0	0	0	0	0	0	0	0	0	0	0	0	0	0	0	0	0	0	0
0	0	0	0	0	0	0	0	0	0	0	0	0	0	0	0	0	2.7027e-05	0	0	0	0	0	0	0	0	0	0	0	0	0	0	0	0	0	0	0	0	0	0	0	0	0	0	0	0	0	0	0	0
0	0	0	0	0	0	0	0	0	0	0	0	0	0	0	0	0	1e-05	0	0	0	0	0	0	0	0	0	0	0	0	0	0	0	0	0	5.24824e-05	0	0	0	0	0	0	0	0	0	0	0	0	0	0
0	0	0	0	0	0	0	0	0	0	0	0	0	0	0	0	0	0	0	0	0	0	0	0	0	0	0	0	0	0	0	0	0	0	0	0	0	0	0	0	0	0	0	0	0	0	0	0	0	0
0	0	0	0	0	0	0	0	0	0	0	0	0	0	0	0	0	0	0	0	0	0	0	0	0	0	0	0	0	0	0	0	0	0	0	0	0	0	0	0	0	0	0	0	0	0	0	0	0	0
0	0	0	0	0	0	0.000208638	0	0	0	0	0	0	0	0	0	0	6.18355e-05	2.23945e-07	0	0	0	0	0	0	0	0	0	0	0	0	0	0	0	0	0	0	0	0	0	0	0	0	0	0	0	0	0	0	0
0	0	0	0	0	0.000493801	0	0	0	0	0	0.000321337	0	0	0	0	0	0	6.09657e-06	0	0	0	0	0	0	0	0	0	0	0	0	0	0	0	0	0	0	9.48076e-06	0.0003303	0	0	0	0	0	0	0	0	0	0	0
0	0	0	0	0	0	0	0	0	0	0	0	0	0	0	0	0	0	0	0	0	0	0	0	0	0	0	0	0	0	0	0	0	0	0	0.000358094	0	0.000109218	0.000419322	0.000215844	0	0	0	0	0	0	0	0	0	0
0	0	0	0	0	0	0	0	0	0	0	0	0	0	0	0	0	0	0	0	0	0	0	0	0	0	0	0	0	0	0	0	0	0	0	0	0	0	0	0	0	0	0	0	0	0	0	0	0	0
0	0	0	0	0	0	0	0	0	0	0	0	0	0	0	6.80288e-06	0	0	4.16931e-06	0	0	0	0	0	0	0	0	0	0	0	0	0	0	0	0	0	0	0	0	0	0	0	0	0	0	0	0	0	0	0
0	0	0	0	0	0	0	0	0	0	0	0	0	0	0	0	0	0	0	0	0	0	0	0	0	0	0	0	0	0	0	0	0	0	0	0	0	0	0	0.00289855	0	0	0	0	0	0	0	0	0	0
0	0	0	0	0	0	0	0	0	0	0	0.000285714	0.00694444	0	0	0	0	0.000228304	2.05215e-05	0	0	0	0	0	0	0	0	0	0	0	0	0	0	0	0	0.000585148	0	0.000856163	0.000285714	0.00431031	0	0.00383142	0.00694444	0	0	0	0	0	0	0
0	0	0	0	0	0	0	0	0	0	0	0	0	0	0	0	0	0	2.82968e-05	0	0	0	0	0	0	0	0	0	0	0	0	0	0	0	0	0	0	0	0	0	0	0	0	0	0	0	0	0	0	0
0	0	0	0	0	0	0	0	0	0	0	0	0	0	0	2.26511e-06	0	0	0	0	0	0	0	0	0	0	0	0	0	0	0	0	0	0	0	0	0	0	0	0	0	0	0	0	0	0	0	0	0	0
0	0	0	0	0	0	0	0	0	0	0	0	0	0	0	0	0	0	0	0	0	0	0	0	0	0	0	0	0	0	0	0	0	0	0	0	0	0	0	0	0	0	0	0	0	0	0	0	0	0
0	0	0	0	0	0	0	0	0	0	0	0	0	0	0	0	0	0	0	0	0	0	0	0	0	0	0	0	0	0	0	0	0	0	0	0	0	0	0	0	0	0	0	0	0	0	0	0	0	0
0	0	0	0	0	0	0	0	0	0	0	0	0	0	0	0	0	0	0	0	0	0	0	0	0	0	0	0	0	0	0	0	0	0	0	0	0	2.07291e-05	0	0	0	0	0	0	0	0	0	0	0	0
0	0	0	0	0	0	0	0	0	0	0	0	0	0	0	1.24201e-05	0	0	0	0	0	0	0	0	0	0	0	0	0	0	0	0	0	0	0	0	0	0.000181884	0	0	0	0	0	0	0	0	0	0	0	0
0	0	0	0	0	0	0	0	0	0	0	0	0	0	0	0	0	0	0	0	0	0	0	0	0	0	0	0	0	0	0	0	0	0	0	0	0	0	0	0	0	0	0	0	0	0	0	0	0	0
0	0	0	0	0	0	0	0	0	0	0	0	0	0	0	0	0	0	0	0	0	0	0	0	0	0	0	0	0	0	0	0	0	0	0	0	0	0	0	0	0	0	0	0	0	0	0	0	0	0
0	0	0	0	0	0	0	0	0	0	0	0	0	0	0	0	0	0	0.000933322	0	0	0	0	0	0	0	0	0	0	0	0	0	0	0	0	0	0	0	0	0	0	0	0	0	0	0	0	0	0	0
0	0	0	0	0	0	1.57018e-05	0	0.000707032	0	0	0.000710087	0	0	0	1.25653e-06	0	9.87363e-06	1.20842e-05	7.31662e-05	0	0.000817567	0.000182548	0	0	6.08088e-05	0	0	0	0	0	3.56151e-06	0	0.000193109	0.000300481	0.000361479	0.000270343	0.000346205	0.000410657	0	0	3.5495e-05	0	0	0	0	0	0	0	0
0	0	0	0	0	0	0	0	0	0	0	0	0	0	0	0	0	0	0	0	0	0	0	0	0	0	0	0	0	0	0	0	0	0	0	0	0	0	0	0	0	0	0	0	0	0	0	0	0	0
0	0	0	0	0	0	0	0	0	0	0	0.000129082	0	0	0.00980392	1.24597e-05	0	0.000753408	2.89096e-05	0	0	0	0	0	0	0	0	0	0	0	0	0	0	0	0	0.000403102	0	0.000428081	0.000243427	7.18385e-05	0	0	0	0.0219298	0	0	0.0416667	0.00037383	0	0
0	0	0	0	0	0	0	0	0	0	0	0	0	0	0	0	0	0	1.37761e-06	0	0	0	0	0	0	0	0	0	0	0	0	0	0	0	0	0	0	0	0	0	0	0	0	0	0	0	0	0	0	0
0	0	0	0	0	0	0	0	0	0	0	0	0	0	0	0	0	0	0	0	0	0	0	0	0	0	0	0	0	0	0	8.28368e-05	0	0	0	0	0	0	0	0	0	0	0	0	0	0	0	0	0	0
0	0	0	0	0	0	0	0	0	0	0	0	0	0	0	3.34004e-06	0	0	0.000259634	0	0	0	0	0	0	0	0	0	0	0	0	0	0	0	0	0	0	0	0	0	0	0	0	0	0	0	0	0	0	0
0	0	0	0	0	0	0	0	0	0	0	0	0	0	0	0	0	0	0	0	0	0	0	0	0	0	0	0	0	0	0	0	0	0	0	0	0	0	0	0	0	0	0	0	0	0	0	0	0	0
0	0	0	0	0	0	0	0	0	0	0	0	0	0	0	8.99298e-07	0	0	0	0	0	0	0	0	0	0	0	0	0	0	0	0	0	0	0	0	0	0	0	0	0	5	0	0	0	0	0	0	0	3
0	0	0	0	0	0	0	0	0	0	0	0	0	0	0	0	0	0	0	0	0	0	0	0	0	0	0	0	0	0	0	0	0	0	0	5.20131e-05	0	0	0	0	0	0	0	0	0	0	0	0	0	0
0	0	0	0	0	0	0	0	0	0	0	0	0	0	0	6.38656e-06	0	0.000283451	2.62115e-05	0	0	0	0	0	0	0	0	0	0	0	0	0	0	0	0	0.000367377	0	0	0	0	0	0	0	0	0	0	0	0.000297265	0	0
0	0	0	0	0	0	0	0	0	0	0	0	0	0	0	0	0	0	1.88977e-07	0	0	0	0	0	0	0	0	0	0	0	0	0	0	0	0	0.000183201	0	0.000181884	0	0	0	0	0	0	0	0	0	0	0	0
0	0	0	0	0	0	0	0	0	0	0	0	0	0	0	0	0	0	1.13001e-05	0	0	0	0	0	0	0	0	0	0	0	0	0	0	0	0	0	0	0	0	0	0	0	0	0	0	0	0	0	0	0
0	0	0	0	0	0	0	0	0	0	0	0	0	0	0	0	0.01875	0	1.74408e-06	0	0	0	0	0	0	0	0	0	0	0	0	0	0	0	0	0	0	0	0	0	0	0	0	0	0	0	0	0	0	0
0	0	0	0	0	0	0.000984252	0	0	0	0	0	0	0	0	5.21382e-05	0	5.72606e-05	0.000139699	0	0	0	0	0	0	0	0	0	0	0	0	0	0	0	0	0	0	0	0	0	0	0	0	0	0	0	0	0	0	0
0	0	0	0	0	0	0	0	0	0	0	0	0	0	0	0	0	0	0	0	0	0	0	0	0	0	0	0	0	0	0	0	0	0	0	0.000121136	0	0.000148226	0	0.000143102	0	0	0	0	0	0	0	0	0	0
0	0	0	0	0	0	0.00125628	0	0	0	0	0	0	0	0	0	0	0	0	0	0	0	0	0	0	0	0	0	0	0	0	0	0	0	0	0.00128187	0	0	0	0.00130293	0	0	0	0	0	0	0	0	0	0
0	0	0	0	0	0	0	0	0	0	0	0	0	0	0	5.47376e-08	0	0	1.85205e-06	0	0	0	0	0	0	0	0	0	0	0	0	0	0	0	0	1.43367e-05	0	0	1.88778e-06	0	0	0	0	0	0	0	0	0	0	0
0	0	0	0	0	0	0.000457247	0	0	0	0	0.000285714	0	0	0	0	0	0	0	0	0	0	0	0	0	0	0	0	0	0	0	0	0	0	0	0.000169043	0	0	0.000100963	7.18385e-05	0	0	0	0	0	0	0	0	0	0
0	0	0	0	0	0	0	0	0	0	0	0	0	0	0	0	0	0	0	0	0	0	0	0	0	0	0	0	0	0	0	0	0	0	0	0	0	0	0	0	0	0	0	0	0	0	0	1	0	2
0	0	0	0	0	0	0	0	0	0	0	0	0	0	0	3.08867e-05	0	0	0.000468504	0	0	0	0	0	0	0	0	0	0	0	0	0	0	0	0	5.24824e-05	0	0	0	0	0	0	0	0	0	0	0	0	0	0
0	0	0	0	0	0	0	0	0	0	0	0	0	0	0	0	0	0	0	0	0	0	0	0	0	0	0	0	0	0	0	0	0	0	0	0	0	0	1	0	0	0	0	0	0	0	0	0	0	0
0	0	0	0	0	0	0	0	0	0	0	0.010101	0	0	0	0	0	0	0	0	0	0	0	0	0	0	0	0	0	0	0	0	0	0	0	0	0	0	0	0	0	0	0	0	0	0	0	0	0	0
0	0	0	0	0	0	0	0	0	0	0	0	0	0	0	0	0	0	0.000159535	0	0	0	0	0	0	0	0	0	0	0	0	0	0	0	0	5.37312e-05	0	0	0	0	0	0	0	0	0	0	0	0	0	0
0	0	0	0	0	0	0	0	0	0	0	0	0	0	0	0	0	0	0	0	0	0	0	0	0	0	0	0	0	0	0	0	0	0	0	0	0	0	0	0	0	0	0	0	0	0	0	0	0	0
0	0	0	0	0	0	0	0	0	0	0.00253807	0	0	0	0	0	0	0	0	0	0	0	0	0	0	0	0	0	0	0	0.00357143	0	0	0	0	0	0.000658857	0.000260059	0	0	0	0.000994771	0	0	0	0	0	0	0	0
0	0	0	0	0	0	0	0	0	0	0	0	0	0	0	0	0	0	0.000712634	0	0	0	0	0	0	0	0	0	0	0	0	0	0	0	0	0	0	0	0	0	0	0	0	0	0	0	0	0	0	0
0	0	0	0	0	0	0.00238237	0	0	0	0	0.00169492	0	0.00826446	0	1.01384e-05	0.021131	0.00434136	4.79179e-07	0	0	0	0	0	0	0	0	0	0	0	0	0	0	0	0	0.000458001	0	0.000818477	0	0.000653026	0	0.000940731	0	0	0	0.0142857	0	0.00146843	0	0
0	0	0	0	0	0	0	0	0	0	0	0	0	0	0	0	0	0	6.57303e-07	0	0	0	0	0	0	0	0	0	0	0	0	0	0	0	0	0	0	0	0	0	0	0	0	0	0	0	0	0	0	0
0	0	0	0	0	0	0	0	0	0	0	0	0	0	0	2.31871e-05	0	0	0	0	0	0	0	0	0	0	0	0	0	0	0	0	0	0	0	0	0	0	0	0	0	0	0	0	0	0	0	0	0	0
0	0	0	0	0	0	0	0	0	0	0	0	0	0	0	0	0	0	0	0	0	0	0	0	0	0	0	0	0	0	0	0	0	0	0	0	0	0	0	0	0	0	0	0	0	0	0	0	0	0
0	0	0	0	0	0	0	0	0	0	0	0	0	0	0	0	0	0	0	0	0	0	0	0	0	0	0	0	0	0	0	0	0	0	0	0.000104965	0	0	0	0	0	0	0	0	0	0	0	0	0	0
0	0	0	0	0	0	0	0	0	0	0	0	0	0	0	6.76841e-06	0	0	5.13262e-06	0	0	0	0	0	0	0	0	0	0	0	0	0	0	0	0	0	0	0	0	0	0	0	0	0	0	0	0	0	0	0
0	0	0	0	0	0	0	0	0	0	0	0.00211914	0	0	0	0.000226439	0	0	0	0	0	0	0	0	0	0	0	0	0	0	0	0	0	0	0	0	0	0	0.00118762	0	0	0	0	0	0	0	0	0	0	0
0	0	0	0	0	0	0	0	0	0	0	0	0	0	0	0	0	0	0	0	0	0	0	0	0	0	0	0	0	0	0	0	0	0	0	0.000218057	0	0	0	0	0	0	0	0	0	0	0	0	0	0
0	0	0	0	0	0	0	0	0	0	0	0	0	0	0	1.82669e-06	0	0	0	0	0	0	0	0	0	0	0	0	0	0	0	0	0	0	0	0	0	0	0	0	0	0	0	0	0	0	0	0	0	0
0	0	0	0	0	0	0	0	0	0	0	0	0	0	0	0	0	0	1.4551e-06	0	0	0	0	0	0	0	0	0	0	0	0	0	0	0	0	0	0	0	0	0	0	0	0	0	0	0	0	0	0	0
0	0	0	0	0	0.00306279	0.00218273	0	0	0	0	0	0	0	0	0.000855112	0	7.20705e-05	0.00137698	0	0	0	0	0	0	0	0	0	0	0	0	0	0	0	0	0	0	0	0	0	0	0	0	0	0	0	0	0	0	0
0	0	0	0	0	0	0.000610252	0	0.00111649	0	0	0	0	0	0	4.99885e-05	0	0.000257573	0.00015123	0.000632159	0	0.000322922	8.81833e-05	0.000336531	0	0.000133386	0	0	0	0	0	0.000804366	0	4.57809e-05	0	0	0.000184247	7.98805e-05	0	0	0.000393236	0.000253613	0.00161551	0	0	0	0	0	0.00343052	0.000817661
0	0	0	0	0	0	0	0	0	0	0	0	0	0	0	0	0	0	0.000846805	0	0	0	0	0	0	0	0	0	0	0	0	0	0	0	0	0	0	0	0	0	0	0	0	0	0	0	0	0	0	0
0	0	0	0	0	0	0	0	0	0	0	0	0	0	0	8.5837e-06	0	0	0	0	0	0	0	0	0	0	0	0	0	0	0	0	0	0	0	0	0	0	3.90956e-05	0	0	0	0	0	0	0	0	0	0	0
0	0	0	0	0	0	0	0	0	0	0	0.000285714	0	0	0	2.27679e-06	0	0	0	0	0	0	0	0	0	0	0	0	0	0	0	0	0	0	0	0.000273069	0	0	0	0.000143677	0	0	0	0	0	0	0	0	0	0
0	0	0	0	0	0	0	0	0	0	0	0	0	0	0	0	0	0	2.60144e-06	0	0	0	0	0	0	0	0	0	0	0	0	0	0	0	0	0	0	0	0	0	0	0	0	0	0	0	0	0	0	0
0	0	0	0	0	0	0	0	0	0	0	0	0	0	0	1.01242e-05	0	0	4.46978e-07	0	0	0	0	0	0	0	0	0	0	0	0	0	0	0	0	0	0	0	0	0	0	0	0	0	0	0	0	0	0	0
0	0	0	0	0	0	0	0	0	0	0	0.000470921	0	0	0	2.91454e-05	0	0	0	0	0	0	0	0	0	0	0	0	0	0	0	0	0	0	0	0	0	0	0	0	0	0	0	0	0	0	0	0	0	0
0	0	0	0	0	0	0	0	0	0	0	0.000748503	0	0	0	0	0	0	0	0	0	0	0	0	0	0	0	0	0	0	0	0	0	0	0	0.000113415	0	0.000217552	1	0	0	1	0	0	0	0	0	0	0	0
0	0	0	0	0	0.00571428	0.000916254	0.00694444	0.00553014	0.00442478	0	0	0	0	0	6.17843e-06	0	0.00155205	5.13082e-05	0.000356615	0	0.00150772	0.00258776	0.0102041	0	0.000747381	0	0	0	0.0010932	0.000245098	0.00153324	0	0.00148877	0.0145432	0	0.000114025	0	0.00074571	0	0	0	0	0	0	0	0	0	0	0
0	0	0	0	0	0	0	0	0	0	0	0	0	0	0	0	0	0	0.000393539	0	0	0	0	0	0	0	0	0	0	0	0	0	0	0	0	0	0	0	0	0.00230947	0	0	0	0	0	0	0	0	0	0
0	0	0	0	0	0	0	0	0	0	0	0	0	0	0	0	0	0	0	0	0	0	0	0	0	0	0	0	0	0	0	0	0	0	0	9.16003e-05	0	0	0.000571426	0	0	0	0	0	0	0	0	0	0	0
0	0	0	0	0	0	0	0	0	0	0	0	0	0	0	1.59242e-05	0	0	4.13523e-06	0	0	0	0	0	0	0	0	0	0	0	0	0	0	0	0	0.00020993	0	0	0	0.00027049	0	0	0	0	0	0	0	0.000891795	0	0
0	0	0	0	0	0	0	0	0	0	0	0	0	0	0	0	0	0	3.68676e-05	0	0	0	0	0	0	0	0	0	0	0	0	0	0	0	0	0	0	0	0	0	0	0	0	0	0	0	0	0	0	0
0	0	0	0	0	0	0	0	0	0	0	0	0	0	0	0	0	0	0	0	0	0	0	0	0	0	0	0	0	0	0	0	0	0	0	0	0	0	0	0	0	0	0	0	0	0	0	0	0	0
0	0	0	0	0	0	0	0	0	0	0	0	0	0	0	0	0	0	0	0	0	0	0	0	0	0	0	0	0	0	0	0	0	0	0	0	0	0.000887508	0	0	0	3	0	0	0	0	0	0	0	0
0	0	0	0	0	0	0	0.00243665	0.000681315	0	0	0	0	0	0	3.48318e-07	0	4.80897e-06	1.00946e-05	0.000210829	0	0.000787528	3.03126e-05	0	0	0	0	0	0	0	0	0.000158234	0	0.00229616	0.000504331	0.000160883	0	0.00015923	2.43781e-05	0	0	0	0	0	0	0	0	0	0	0
0	0	0	0	0	0	0	0	0	0	0	0	0	0	0	0	0	0	0	0	0	0	0	0	0	0	0	0	0	0	0	0	0	0	0	0	0	0	0	0	0	0	0	0	0	0	0	0	0	0
0	0	0	0	0	0	0	0	0	0	0	0	0	0	0	0	0	0	0.00143062	0	0	0	0	0	0	0	0	0	0	0	0	0	0	0	0	0	0	0	0	0	0	0	0	0	0	0	0	0	0	0
0	0	0	0	0	0	0	0	0	0	0	0	0	0	0	0	0	0	0	0	0	0	0	0	0	0	0	0	0	0	0	0	0	0	0	0	0	0	0	0	0	0	0	0	0	0	0	0	0	0
0	0	0	0	0	0	0	0	0	0	0	0	0	0	0	7.72461e-07	0	0	0	0	0	0	0	0	0	0	0	0	0	0	0	0	0	0	0	0.000183201	0	0	0	0	0	0	0	0	0	0	0	0	0	0
0	0	0	0	0	0	0	0	0	0	0	0	0.00406504	0	0	3.86558e-05	0	0	9.08545e-05	0	0	0	0	0	0	0	0	0	0	0	0	0	0	0	0	0	0	2.07291e-05	0	0.00212766	0	0.0022039	0.00406504	0	0	0	0	0	0	0.000189735
0	0	0	0	0	0	0	0	0	0	0	0.000518493	0.00102249	0	0	2.23531e-05	0	0.00156151	3.05355e-06	0	0	0	0	0	0	0	0	0	0	0	0	0	0	0	0	0.000247749	0	0	0.000571426	0.000694778	0	0	0.00694444	0.00956937	0	0	0	0	0	0
0	0	0	0	0	0	0	0	0	0	0	0	0	0	0	0	0	0	0	0	0	0	0	0	0	0	0	0	0	0	0	0	0	0	0	0	0	0	0	0	0	0	0	0	0	0	0	0	0	0
0	0	0	0	0	0	0	0	0	0	0	0	0	0	0	0	0	0	0	0	0	0	0	0	0	0	0	0	0	0	0	0	0	0	0	0.0002574	0	0	0.000243694	0	0	0	0	0	0	0	0	0	0	0
0	0	0	0	0	0	0.00493583	0	0	0	0	0.000848176	0	0	0	0	0	0.00296497	0	0	0	0	0	0	0	0	0	0	0	0	0	0	0	0	0	0.000285714	0	0	0	0	0	0	0	0	0	0	0	0	0	0
0	0	0	0	0	0	0.000297796	0	0	0	0	0	0	0	0	7.98746e-06	0	0.000155681	2.8258e-06	0	0	0	0	0	0	0	0	0	0	0	0	0	0	0	0	0	0	0.000727535	0	0	0	0	0	0	0	0	0	0	0	0
0	0	0	0	0	0	0	0	0	0	0	0	0	0	0	0	0	0	0	0	0	0	0	0	0	0	0	0	0	0	0	0	0	0	0	9.16003e-05	0	0	0	0	0	0	0	0	0	0	0	0	0	0
0	0	0	0	0	0	0	0	0	0	0	0.000848176	0	0	0	0	0	0	0.0020528	0	0	0	0	0	0	0	0	0	0	0	0	0	0	0	0	0.000571429	0	0	0.000116918	0	0	0	0	0	0	0	0	0	0	0
0	0	0	0	0	0	2.56776e-06	0	0	0	0	2.98793e-05	0	0.000278474	0	0	0	0	0	5.08131e-06	0	0	0	0	0	0	0	0	0	0	0	0	0	0	0	4.30809e-05	0	3.4622e-05	0	0.000351619	0	2.1129e-05	0	0	0	0	0	0.000198373	0	5.62689e-05
0	0	0	0	0	0	0	0	0	0	0	0	0	0	0	1.84578e-05	0	0	0	0	0	0	0	0	0	0	0	0	0	0	0	0	0	0	0	0	0	0	0	0	0	0	0	0	0	0	0	0	0	0
0	0	0.0163934	0	0	0	0	0	0	0	0	0.00239808	0.00406504	0	0	1.35494e-05	0	0.00138587	0.0140286	0	0	0	0	0	0	0	0	0	0	0	0	0	0	0	0	0.00107817	0	0.00232166	0	0.00425532	0	0.0032703	0	0	0	0.018018	0	0	0	0
0	0	0	0	0	0	0	0	0	0	0	0.00140548	0	0	0	2.27488e-06	0	0	0	0	0	0	0	0	0	0	0	0	0	0	0	0	0	0	0	0.000314895	0	0	0	0	0	0	0	0	0	0	0	3	0	0
0	0	0	0	0	0	0	0	0	0	0	0	0	0	0	0	0	0	4.46173e-07	0	0	0	0	0	0	0	0	0	0	0	0	0	0	0	0	0	0	0	0.000285713	0	0	0	0	0	0	0	0	0	0	0
0	0	0	0	0	0	0	0	0	0	0	0	0	0	0	0	0	0	5.15338e-06	0	0	0	0	0	0	0	0	0	0	0	0	0	0	0	0	9.8493e-05	0	0	0	0	0	0	0	0	0	0	0	0	0	0
0	0	0	0	0	0	0	0	0	0	0	0	0	0	0	0	0	0	0	0	0	0	0	0	0	0	0	0	0	5.23631e-05	8.49993e-06	0	0	0	0	0	0	0	0	0	0	0	0	0	0	0	0	0	0	0
0	0	0	0	0	0	0	0	0	0	0	0	0	0	0	0	0	0	1.82236e-05	0	0	0	0	0	0	0	0	0	0	0	0	0	0	0	0	0	0	0	0	0	0	0	0	0	0	0	0	0	0	0
0	0	0	0	0	0	0	0	0	0	0	0	0	0	0	0	0	0	2.82968e-05	0	0	0	0	0	0	0	0	0	0	0	0	0	0	0	0	0	0	0	0	0	0	0	0	0	0	0	0	1	0	0
0	0	0	0	0	0	0	0	0	0	0	0	0	0	0	0	0	0	0	0	0	0	0	0	0	0	0	0	0	0	0	0	0	0	0	0	0	2.1456e-05	0	0	0	0	0	0	0	0	0	0	0	0
0	0	0	0	0	0	0	0	0	0	0	0.00055991	0	0	0	0.000148698	0	6.23787e-06	9.26776e-06	0	0	0	0	0	0	0	0	0	0	0	0	0	0	0	0	0.0022779	0	0.000778368	24	0	0	0	0	0	0	0	0	0	0	0
0	0	0	0	0	0	0.000457247	0	0	0	0	0	0	0	0	0	0	0	0	0	0	0	0	0	0	0	0	0	0	0	0	0	0	0	0	0.000169043	0	0	0.000702741	0	0	0	0	0	0	0	0	0	0	0
0	0	0	0	0	0	0	0	0	0	0	0	0	0	0	0.000215988	0	2.38573e-05	0	0	0	0	0	0	0	0	0	0	0	0	0	0	0	0	0	0.000262412	0	0	0.00090978	0.00027049	0	0	0	0	0	0	0	0	0	0
0	0	0	0	0	0	0	0	0	0.00106895	0	0	0	0	0	0	0	0	0	0	0	0	0	0	0	0	0	0.00205696	0	0.000379572	0.000286042	0	0	0	0	0	0	0	0	0	0	0	0	0	0	0	0	0	0	0
0	0	0	0	0	0	0	0	0	0	0	6.72812e-05	0	0	0	0	0	0	6.25449e-06	0	0	0	0	0	0	0	0	0	0	2.33754e-06	0	0	0	0	0	6.28701e-05	0	0.000123533	0	0	0	0	0	0	0	0	0	0	0	9.67363e-05
0	0	0	0	0	0	0.000254972	0	0	0	0	0	0	0	0	0	0	8.91374e-07	0.0015107	0	0	0	0	0	0	0	0	0	0	0	0	0	0	0	0	0	0	0	0	0	0	0	0	0	0	0	0	0	0	0
0	0	0	0	0	0	0	0	0	0	0	0	0	0	0	0	0	0	0	0	0	0	0	0	0	0	0	0	0	0	0	0	0	0	0	0	0	0	0	0	0	0	0	0	0	0	0	0	0	0
0	0	0	0	0	0	0	0	0	0	0	0	0	0	0	0	0	0	0	0	0	0	0	0	0	0	0	0	0	0	0	0	0	0	0	0	0	4.60496e-05	0	0	0	0	0	0	0	0	0	0	0	4
0	0	0	0	0	0	0.0010757	0.00566572	0.00830829	0	0	0	0	0	0	0	0	0.00227136	1.34939e-05	2.10986e-05	0	0.000547975	0.00285963	0	0	0	0	0	0	0.00782012	0	0	0	0.000276099	0.000427351	0.000140924	0	0.000328405	0	0	0	0.00679117	0	0	0	0	0	0	0	0
0	0	0	0	0	0	0	0	0	0	0	0	0	0	0	0	0	0	0	0	0	0	0	0	0	0	0	0	0	0	0.00036036	0	0	0	0	0	0	0	4.06746e-05	0	0	0	0.000169802	0	0	0	0	0	0	0
0	0	0	0	0	0.000262605	0	0	0	0	0	0	0	0	0	7.98728e-07	0	0	2.89162e-07	0	0	0	0	0	0	0	0	0	0	0	0	0	0	0	0	0.00011703	0	0.000856163	6.05034e-05	0.000215516	0	0.00383142	0.000593677	0	0	0	0	9.34575e-05	0	0
0	0	0	0	0	0	0.000575705	0	0	0	0	0	0	0	0	0	0	0	0.000529399	0	0	0	0	0	0	0	0	0	0	0	0	0	0	0	0	0.000157447	0	0	0	0	0	0	0	0	0	0	0	0.000297265	0	0
0	0	0	0	0	0	0	0	0	0	0	0	0	0	0	0	0	0	0	0	0	0	0	0	0	0	0	0	0	0	0	0	0	0	0	0.000130033	0	0	0	0	0	0	0	0	0	0	0	0	0	0
0	0	0	0	0	0	0	0	0	0	0	0	0	0	0	4.45066e-06	0	0	0	0	0	0	0	0	0	0	0	0	0	0	0	0	0	0	0	0	0	0	0	0	0	0	0	0	0	0	0	0	0	0
0	0	0	0	0	0	0	0	0	0	0	0	0	0	0	0	0	0	0	0	0	0	0	0	0	0	0	0	0	0	0	0	0	0	0	0	0	0	0	0	0	0	0	0	0	0	0	0	0	0
0	0	0	0	0	0	0.000969932	0	0.000184559	0	0	0	0	0	0	0.000496525	0	0.000205592	0	0.000140766	0	0	0	0	0	0	0	0	0	0	0	0	0	0	0	0	0	0	0	0	0	0	0	0	0	0	0	0	0	0
0	0	0	0	0	0	0.000212314	0	0	0	0	0.00149701	0	0	0	1.61857e-06	0	0.000154442	0	0	0	0	0	0	0	0	0	0	0	0	0	0	0	0	0	0.0003686	0	0.000478615	0	0.00052673	0	0	0	0	0	0	0	0	0	0
0	0	0	0	0	0	0	0	0	0	0	0.000437445	0	0	0	3.8524e-05	0	0	0	0	0	0	0	0	0	0	0	0	0	0	0	0	0	0	0	0.000430938	0	0.00012105	0.000365759	0.000323507	0	0	0	0	0	0	0.0128205	0	0	0
0	0	0	0	0	0	0	0	0	0	0	0.000931966	0.00629591	0	0	0	0	0	0.00038841	0	0	0	0	0	0	0	0	0	0	0	0	0	0	0	0	0	0	0	0	0	0	0	0	0	0	0	0	0	0	0
0	0	0	0	0	0	0	0	0	0	0	0.000874891	0	0	0	0	0	0	0	0	0	0	0	0	0	0	0	0	0	0	0	0	0	0	0	0.000497236	0	0.0002421	0	0	0	0	0	0	0	0	0	0	0	0
0	0	0	0	0	0	0	0	0	0	0	0.00055991	0	0.015625	0	0.000132276	0.000816993	9.62286e-05	7.21696e-05	0	0	0	0	0	0	0	0	0	0	0	0	0	0	0	0	0	0	0.000116755	38	0	0	0	0	0	0	0	0	0	0	4
0	0	0	0	0	0	0	0	0	0	0	0	0	0	0	0	0	0	0	0	0	0	0	0	0	0	0	0	0	0	0	0	0	0	0	0	0	0	1.33163e-05	0	0	0	0	0	0	0	0	0	0	0
0	0	0	0	0	0	0	0	0	0	0	0	0	0	0	0	0	0.000474383	0	0	0	0	0	0	0	0	0	0	0	0	0	0	0	0	0	4.74768e-05	0	0	0	0	0	0	0	0	0	0	0	0	0	0
0	0	0	0	0	0	0	0	0	0	0	0	0	0	0	0	0	1.462e-06	0	0	0	0	0	0	0	0	0	0	0	0	0	0	0	0	0	0.000128674	0	5.02434e-05	0	0	0	0	0	0	0	0	0	0	0	0
0	0	0	0	0	0	0	0	0	0	0	0	0	0	0	0	0	0	3.58757e-05	0	0	0	0	0	0	0	0	0	0	0	0	0	0	0	0	0	0	0	0	0	0	0	0	0	0	0	0	0	0	0
0	0	0	0	0	0	0	0	0	0	0	0	0	0	0	2.41532e-05	0	0.000149005	1.68318e-05	0	0	0	0	0	0	0	0	0	0	0	0	0	0	0	0	0.000549602	0	0.000272826	0.000253461	0	0	0	0	0	0	0	0	0	0	0
0	0	0	0	0	0	0	0	0	0	0	0	0	0	0	1.24201e-05	0	0	0	0	0	0	0	0	0	0	0	0	0	0	0	0	0	0	0	0	0	0.000181884	0	0	0	0	0	0	0	0	0	0	0	0
0	0	0	0	0	0	0	0	0	0	0	0.000702741	0	0	0	1.13744e-06	0	0	0	0	0	0	0	0	0	0	0	0	0	0	0	0	0	0	0	0.000314895	0	0	0.0007618	0	0	0	0	0	0	0	0	0	0	0
0	0	0	0	0	0	0	0	0	0	0	0	0	0	0	0	0	0	0	0	0	0	0	0	0	0	0	0	0	0	0	0	0	0	0	0	0	0	0	0	0	0	0	0	0	0	0	0	0	0
0	0	0	0	0	0	0	0	0	0	0	0	0	0	0	1.15645e-06	0	0	1.76571e-05	0	0	0	0	7.33999e-05	0	9.63747e-05	0	0	0	0	0	0	0	0	0	0	0	0	0	0	0	0	0	0	0	0	0	0	0	0
0	0	0	0	0	0	0	0	0	0	0	0	0	0	0	0.00104414	0	0	0	0	0	0	0	0	0	0	0	0	0	0	0	0	0	0	0	0.000292312	0	0	0	0	0	0	0	0	0	0	0	0	0	0
0	0	0	0	0	0	0	0	0	0	0	0	0	0	0	0	0	0	0	0	0	0	0	0	0	0	0	0	0	0	0	0	0	0	0	0	0	0	0	0	0	0	0	0	0	0	0	0	0	0
0	0	0	0	0	0	0	0	0	0	0	0	0	0	0	1.82669e-06	0	5.22502e-06	0	0	0	0	0	0	0	0	0	0	0	0	0	0	0	0	0	0	0	6.21872e-05	0	0	0	0.000142187	0	0	0	0	0	0	0	9.48677e-05
0	0	0	0	0	0	0	0	0	0	0	0	0	0	0	0	0	0	0	0	0	0	0	0	0	0	0	0	0	0	0	0	0	0	0	0.000285714	0	0	0	0	0	0	0	0	0	0	0	0	0	0
0	0	0	0	0	0	0	0	0	0	0	0	0	0	0	0	0	0	0	0	0	0	0	0	0	0	0	0	0	0	0	0	0	0	0	0	0	0	0	0	0	0	0	0	0	0	0	0	0	0
0	0	0	0	0	0.00502513	0	0	0	0	0	0.000874891	0	0	0	9.28853e-06	0	0	4.80894e-05	0	0	0	0	0	0	0	0	0	0	0	0	0	0	0	0	0.000646407	0	0.00060525	0	0.000503234	0	0	0	0	0	0	0	0	0	0
0	0	0	0	0	0	0	0	0	0	0	0	0	0	0	0	0	0	0	0	0	0	0	0	0	0	0	0	0	0	0	0	0	0	0	0	0	0	0.000142145	0	0	0	0	0	0	0	0	0	0	0
0	0	0	0	0	0	0.00840336	0	0	0	0	0.000784314	0.00240964	0	0	0	0.0104167	0.00756032	0	0	0	0	0	0	0	0	0	0	0	0	0	0	0	0	0	0.000727003	0	0.000808075	0.00061262	0.00285741	0	0.00173144	0	0.00943396	0	0.00900901	0	0	0	0
0	0	0	0	0	0	0.00119119	0	0	0	0	0	0	0	0	3.79623e-05	0	0.00683482	5.79972e-07	0	0	0	0	0	0	0	0	0	0	0	0	0	0	0	0	0.000366401	0	0.000363768	0.000114946	0.000653026	0	0.000470366	0.000224972	0	0	0	0	0	0	0
0	0	0	0	0	0	0	0	0	0	0	0	0	0	0	5.79346e-07	0	0	4.69392e-05	0	0	0	0	0	0	0	0	0	0	0	0	0	0	0	0	0.000274801	0	0.000545651	0	0	0	0	0	0	0	0	0	0	0	0
0	0	0	0	0	0	0	0	0	0	0	0	0	0	0	8.99298e-07	0	9.26318e-05	0	0	0	0	0	0	0	0	0	0	0	0	0	0	0	0	0	0	0	4.14582e-05	0	0	0	0	0	0	0	0	0	0	0	0
0	0	0	0	0	0	0	0	0	0	0	0	0	0	0	0	0	0	3.10506e-07	0	0	0	0	0	0	0	0	0	0	0	0	0	0	0	0	0	0	0	0	0	0	0	0	0	0	0	0	0	0	0
0	0	0	0	0	0	0	0	0	0	0	0	0	0	0	0	0	0	0	0	0	0	0	0	0	0	0	0	0	0	0	0	0	0	0	0	0	0.00015748	0	0	0	0	0	0	0	0	0	0	0	0
0	0	0	0	0	0	0	0	0	0	0	0.000983284	0	0	0	0	0.00246305	0	0	0	0	0	0	0	0	0	0	0	0	0	0	0	0	0	0	0	0	0.00110596	0	0	0	0	0	0	0	0	0	0	0	0
0	0	0	0	0	0	0	0	0	0	0	0	0	0	0	0	0	0	0	0	0	0	0	0	0	0	0	0	0	0	0	0	0	0	0	0	0	0	0	0	0	0	0	0	0	0	0	0	0	0
0	0	0	0	0	0	0	0	0	0	0	0	0	0	0	0	0	0	0	0	0	0	0	0	0	0	0	0	0	0	0	0	0	0	0	0	0	0	0	0	0	0	0	0	0	0	0	0	0	0
0	0	0	0	0	0	0	0	0	0	0	0	0	0	0	0	0	0	0	0	0	0	0	0	0	0	0	0	0	0	0	0	0	0	0	0	0	0	0	0	0	0	0	0	0	0	0	0	0	0
0	0	0	0	0	0	0	0	0	0	0	0	0	0	0	0	0	0	0	0	0	0	0	0	0	0	0	0	0	0	0	0	0	0	0	5.24824e-05	0	0	0	0	0	0	0	0	0	0	0	0	0	0
0	0	0	0	0	0	0	0	0	0	0	0	0	0	0	1.79929e-06	0	0	0	0	0	0	0	0	0	0	0	0	0	0	0	0	0	0	0	0	0	0	0	0	0	0	0	0	0	0	0	0	0	0
0	0	0	0	0	0	0	0	0	0	0	0	0	0	0	0	0	0	0	0	0	0	0	0	0	0	0	0	0	0	0	0	0	0	0	0	0	0	0	0	0	0	0	0	0	0	0	0	0	0
0	0	0	0	0	0	0	0	0	0	0	0.00140548	0.00858369	0	0	0	0	4.9395e-05	0.000131156	0	0	0	0	0	0	0	0	0	0	0	0	0	0	0	0	0.000629789	0	0	0	0.00595077	0	0	0	0	0	0	0	0	0	0
0	0	0	0	0	0	0	0	0	0	0	0	0	0	0	0	0	0	0	0	0	0	0	0	0	0	0	0	0	0	0	0	0	0	0	8.76924e-05	0	0	0	0	0	0	0	0	0	0	0	0.000369343	0	0
0	0	0	0	0	0	0	0	0	0	0	0	0	0	0	0	0	0	1.03982e-06	0	0	0	0	0	0	0	0	0	0	0	0	0	0	0	0	0	0	0	0	0	0	0	0	0	0	0	0	0	0	0
0	0	0	0	0	0	0	0	0	0	0	0	0	0	0	0	0	0	0	0	0	0	0	0	0	0	0	0	0	0	0	0	0	0	0	0	0	0	2.46816e-05	0.00289855	0	0	0	0	0	0	0	0	0	0
0	0	0	0	0	0	0	0	0	0	0	0.000113494	0.000677813	0	0	0	0	0.000124107	0	0	0	0	0	0	0	0	0	0	0	0	0	0	0	0	0	0.000229688	0.00152207	0.000466722	0.000250499	0.000273198	0	4.77654e-05	0	0	0	0	0	0	0	0
0	0	0	0	0	0	0	0	0	0	0	0	0	0	0	6.2347e-06	0	0	0	0	0	0	0	0	0	0	0	0	0	0	0	0	0	0	0	0	0	9.09419e-05	0	0	0	0	0	0	0	0	0	0	0	0
0	0	0	0	0	0	0	0	0	0	0	0	0	0	0	0	0	0	0	0	0	0	0	0	0	0	0	0	0	0	0	0	0	0	0	0	0	0	0	0	0	0	0	0	0	0	0	0	0	0
0	0	0	0	0	0	0	0	0	0	0	0	0	0	0	0	0	0	0	0	0	0	0	0	0	0	0	0	0	0	0	0	0	0	0	0	0	0	0	0	0	0	0	0	0	0	0	0	0	0
0	0	0	0	0	0	0	0	0	0	0	0	0	0	0	0	0	0	0	0	0	0	0	0	0	0	0	0	0	0	0	0	0	0	0	0.000102699	0	4.21433e-05	0	0	0	0	0	0	0	0	0	0	0	0
0	0	0	0	0	0	0.00273411	0	0	0	0	0.000334336	0	0	0	0	0.00202336	0.00144839	4.38979e-07	0	0	0	0	0	0	0	0	0	0	0	0	0	0	0	0	0	0	0.000404075	18	0	0	12	0	0	0	0	3	0	0	0
0	0	0	0	0	0	0	0	0	0	0	0	0	0	0	0	0	0	0	0	0	0	0	0	0	0	0	0	0	0	0	0	0	0	0	0	0	0	0	0	0	0	0	0	0	0	0	0.000297265	0	0
0	0	0	0	0	0	0	0	0	0	0	0	0	0	0	0	0	0	0	0	0	0	0	0	0	0	0	0	0	0	0	0	0	0	0	0	0	0	0	0	0	0	0	0	0	0	0	0	0	0
0	0	0	0	0	0	0.00115141	0	0	0	0	0	0	0	0	2.57944e-06	0	0.00346438	2.35337e-05	0	0	0	0	0	0	0	0	0	0	0	0	0	0	0	0	0	0	0	0	0	0	0	0	0	0	0	0	0	0	0
0	0	0	0	0	0	0	0	0	0	0	0	0	0	0	0	0	0	1.42002e-07	0	0	0	0	0	0	0	0	0	0	0	0	0	0	0	0	0	0	0	0	0	0	0	0	0	0	0	0	0	0	0
0	0	0	0	0	0	0.000595593	0	0	0	0	0	0	0	0	6.78321e-05	0	0.000190694	1.15581e-05	0	0	0	0	0	0	0	0	0	0	0	0	0	0	0	0	0.000549602	0	0.000545651	0.000419068	0.00130605	0	0.00188146	0.000441695	0	0	0	0	0	0	0
0	0	0	0	0	0.0045045	0	0	0	0	0	0	0	0	0	0	0	0	0.000675294	0	0	0	0	0	0	0	0	0	0	0	0	0	0	0	0	0	0	0	0	0	0	0	0	0	0	0	0	0	0	0
0	0	0	0	0	0	0	0	0	0	0	0	0	0	0	1.54436e-05	0	0.00170467	7.07815e-06	0	0	0	0	0	0	0	0	0	0	0	0	0	0	0	0	0.000159272	0	0.000154059	0	0.000438927	0	0.000827129	0	0	0	0	0	0	0	0
0	0	0	0	0	0	0	0	0	0	0	0	0	0	0	0	0	0	0	0	0	0	0	0	0	0	0	0	0	0	0	0	0	0	0	2.83538e-05	0	2.17552e-05	0	0.000658413	0	0	0	0	0	0	0	0	0	0
0	0	0	0	0	0	0	0	0	0	0	0	0	0	0	0	0	0	0	0	0	0	0	0	0	0	0	0	0	0	0	0	0	0	0	0	0	0	0	0	0	0	0	0	0	0	0	0	0	0
0	0	0	0	0	0	0	0	0	0	0	0	0	0	0	0	0	0	0	0	0	0	0	0	0	0	0	0	0	0	0	0	0	0	0	0	0	0	0.000376332	0	0	0	0	0	0	0	0	0	0	0
0	0	0	0	0	0	0	0	0	0	0	0	0	0	0	0	0	0	0	0	0	0	0	0	0	0	0	0	0	0	0	0	0	0	0	0	0	0	0	0	0	0	0	0	0	0	0	0	0	0
0	0	0	0	0	0	0.000104319	0	0	0	0	0	0	0	0	0	0	0	9.57838e-05	0	0	0	0	0	0	0	0	0	0	0	0	0	0	0	0	0	0	0	0	0	0	0	0	0	0	0	0	0	0	0
0	0	0	0	0	0	0	0	0	0	0	0	0	0	0	0.00135563	0	0	4.65017e-05	0	0	0	0	0	0	0	0	0	0	0	0	0	0	0	0	0	0	7.61158e-05	0	0	0	0	0	0	0	0	0	0	0	1
0	0	0	0	0	0	0	0	0	0	0	0	0	0	0	5.13815e-06	0	0	0	0	0	0	0	0	0	0	0	0	0	0	0	0	0	0	0	0.00019596	0	0	0	0	0	0	0	0	0	0	0	0	0	0
0	0	0	0	0	1	0.000902431	0	0	0	0	0.000132979	0	0	0	0	0.00520833	0.00117883	2.36315e-05	0	0	0	0	0	0	0	0	0	0	0	0	0	0	0	0	9.94545e-05	0	0.00015048	9	0	0	0	0	0	0	1	0	0	0	0
0	0	0	0	0	0	0	0	0	0	0	0	0	0	0	0	0	0	0	0	0	0	0	0	0	0	0	0	0	0	0	0	0	0	0	0	0	0	0	0	0	0	0	0	0	0	0	0	0	0
0	0	0	0	0	0	0.000493583	0	0	0	0	0	0	0	0	4.22075e-06	0	0	0	0	0	0	0	0	0	0	0	0	0	0	0	0	0	0	0	0	0	0	0	0	0	0	0	0	0	0	0	0	0	0
0	0	0	0	0	0	0	0	0	0	0	0	0	0	0	0	0	0	0	0	0	0	0	0	0	0	0	0	0	0	0	0	0	0	0	0.000244992	0	0.000209962	0	0	0	0	0	0	0	0	0	0	0	0
0	0	0	0	0	0	0	0	0	0	0	0	0	0	0	1.60828e-05	0	0	0	0	0	0	0	0	0	0	0	0	0	0	0	0	0	0	0	0	0	6.21872e-05	0	0	0	0	0	0	0	0	0	0	0	0
0	0	0	0	0	0	0	0	0	0	0	0	0	0	0	0	0	0	0	0	0	0	0	0	0	0	0	0	0	0	0	0	0	0	0	0	0	0.000186562	0	0	0	0	0	0	0	0	0	0.000723588	0	0.000379471
0	0	0	0	0	0	0	0	0	0	0	0	0	0	0	0	0	0	0	0	0	0	0	0	0	0	0	0	0	0	0	0	0	0	0	0	0	0	0	0	0	0	0	0	0	0	0	0	0	0
0	0	0	0	0	0	9.17431e-05	0	0	0	0	0	0	0	0	0	0	0	2.04415e-05	0	0	0	0	0	0	0	0	0	0	0	0	0	0	0	0	4.84452e-05	0	0.00011156	0.00013517	0	0	9.70276e-06	0	0	0	0	0	0.000736918	0	0.000137235
0	0	0	0	0	0	0	0	0	0	0	0	0	0	0	0	0	0	0.000890003	0	0	0	0	0	0	0	0	0	0	0	0	0	0	0	0	0.000111881	0	0	0	0	0	0	0	0	0	0	0	0	0	0
0	0	0	0	0	0	0	0	0	0	0	0	0	0	0	3.40023e-06	0	0	4.14191e-05	0	0	0	0	0	0	0	0	0	0	0	0	0	0	0	0	0	0	0	0	0.000139919	0	0.000171999	0	0	0	0	0	0	0	0
0	0	0	0	0	0	0	0	0	0	0	0	0	0	0	0	0	0	0	0	0	0	0	0	0	0	0	0	0	0	0	0	0	0	0	0	0	0	0	0	0	0	0	0	0	0	0	0	0	0
0	0	0	0	0	0	0	0	0	0	0	0	0.00182815	0	0	0	0	0	3.70092e-07	0	0	0	0	0	0	0	0	0	0	0	0	0	0	0	0	0.000315608	0	0.00040816	2	0.000978474	0	102	7	0	0	0	0	0	0	1
0	0	0	0	0	0	0	0	0	0	0	0	0	0	0	0	0	0	0	0	0	0	0	0	0	0	0	0	0	0	0	0	0	0	0	0	0	0	0	0	0	0	0	0	0	0	0	0	0	0
0	0	0	0	0	0	0	0	0	0	0	0	0	0	0	0	0	0	2.41115e-05	0	0	0	0	0	0	0	0	0	0	0	0	0	0	0	0	0	0	0	0	0	0	0	0	0	0	0	0	0	0	0
0	0	0	0	0	0	0.000297796	0	0	0	0	0	0	0	0	7.72461e-07	0	0	0	0	0	0	0	0	0	0	0	0	0	0	0	0	0	0	0	0	0	9.09419e-05	0	0	0	0	0	0	0	0	0	0	0	0
0	0	0	0	0	0	0	0	0	0	0	0	0	0	0	0	0	4.11828e-05	0	0	0	0	0	0	0	0	0	0	0	0	0	0	0	0	0	1.04698e-05	0	0	0	6.44952e-05	0	0	0	0	0	0	0	7	0	3
0	0	0	0	0	0	0	0	0	0	0	0	0	0	0	6.38656e-06	0	0.000284019	2.62115e-05	0	0	0	0	0	0	0	0	0	0	0	0	0	0	0	0	0.000367377	0	0	0.00112866	0	0	0	0	0	0	0	0	0.000297263	0	0
0	0	0	0	0	0	0	0	0	0	0	0	0	0	0	2.49823e-06	0	0	0	0	0	0	0	0	0	0	0	0	0	0	0	0	0	0	0	0.000285714	0	0	0	0	0	0	0	0	0	0	0	0	0	0
0	0	0	0	0	0	0	0	0	0	0	0	0	0	0	0	0	0	0	0	0	0	0	0	0	0	0	0	0	0	0	0	0	0	0	0	0	0	0	0	0	0	0	0	0	0	0	0	0	0
0	0	0	0	0	0	0	0	0	0	0	0	0	0	0	0	0	0	7.3959e-08	0	0	0	0	0	0	0	0	0	0	0	0	0	0	0	0	0	0	0	0	0	0	0	0	0	0	0	0	0	0	0
0	0	0	0	0	0	0	0	0	0	0	0	0.00406504	0	0	0.000330385	0	0	0	0	0	0	0	0	0	0	0	0	0	0	0	0	0	0	0	0	0	0	1	0.00229885	0	0	1	0	0	0	0	0	0	0
0	0	0	0	0	0	0	0	0	0	0	0	0	0	0	0	0	0	0	0	0	0	0	0	0	0	0	0	0	0	0	0	0	0	0	0	0	0	0	0	0	0	0	0	0	0	0	0	0	0
0	0	0	0	0	0	0	0	0	0	0	0	0	0	0	0	0	0.004	0	0	0	0	0	0	0	0	0	0	0	0	0	0	0	0	0	0	0	0	0	0	0	0	0	0	0	0	0	0	0	0
0	0	0	0	0	0	0	0	0	0	0	0	0	0	0	0	0	0	0.00077879	0	0	0	0	0	0	0.000855343	0	0	0	0.00235123	0.000344693	0	0	0.00131745	0	0	0	0	0	0	0	0	0	0	0	0	0	0	0	0
0	0	0	0	0	0	0	0	0	0	0	0.000285714	0	0	0	0	0	0	0	0	0	0	0	0	0	0	0	0	0	0	0	0	0	0	0	0.000130033	0	0	0	0	0	0	0	0	0	0	0	0	0	0
0	0	0	0	0	0	0	0	0	0	0	0	0	0	0	0	0	0	0	0	0	0	0	0	0	0	0	0	0	0	0	0	0	0	0	0.000157447	0	0	0	0.000540979	0	0	0	0	0	0	0	0	0	0
0	0	0	0	0	0	0	0	0	0	0	0	0	0	0	0	0	0	8.15883e-07	0	0	0	0	0	0	0	0	0	0	0	0	0	0	0	0	4.84669e-05	0	0	0	0	0	0	0	0	0	0	0	0	0	0
0	0	0	0	0	0	0	0	0	0	0	0.000278319	0	0	0	2.22353e-07	0	0	0	0	0	0	0	0	0	0	0	0	0	0	0	0	0	8.03471e-06	0	0.000165006	0	3.59656e-05	6.39289e-05	0	0	0	0	0	0	0	0	0	0	0
0	0	0	0	0	0	0	0	0	0	0	0	0	0	0	0	0	1e-05	2.30892e-05	0	0	0	0	0	0	0	0	0	0	0	0	0	0	0	0	0.000157447	0	0	0	0	0	0	0	0	0	0	0	0	0	0
0	0	0	0	0	0	0	0	0	0	0	0	0	0	0	0	0	0	0	0	0	0	0	0	0	0	0	0	0	0	0	0	0	0	0	0	0	0	0	0	0	0	0	0	0	0	0	0	0	0
0	0	0	0	0	0	0	0	0	0	0	0	0	0	0	8.91416e-07	0	0	0	0	0	0	0	0	0	0	0	0	0	0	0	0	0	0	0	0.000221056	0	0	0	0	0	0	0	0	0	0	0	0	0	0
0	0	0	0	0	0	0	0	0	0	0	0	0	0	0	0	0	0	0	0	0	0	0	0	0	0	0	0	0	0	0	0	0	0	0	0	0	0	0	0	0	0	0	0	0	0	0	0	0	0
0	0	0	0	0	0	0	0	0	0	0	0	0	0	0	0	0	0	0	0	0	0	0	0	0	0	0	0	0	0	0	0	0	0	0	0	0	0	0	0	0	0	0	0	0	0	0	0	0	0
0	0	0	0	0	0	0	0	0	0	0	0	0	0	0	0	0	0	0	0	0	0	0	0	0	0	0	0	0	0	0	0	0	0	0	0	0	0.000108584	3	0	0	5	9	0	0	0	0	0	0	1
0	0	0	0	0	0	0	0	0	0	0	0	0	0	0	0	0	0	0	0	0	0	0	0	0	0	0	0	0	0	0	0	0	0	0	5.24824e-05	0	0	0	0	0	0	0	0	0	0	0	0	0	0
0	0	0	0	0	0	0	0	0	0	0	0	0	0	0	0	0	0	1.22392e-05	0	0	0	0	0	0	0	0	0	0	0	0	0	0	0	0	0	0	0	0	0	0	0	0	0	0	0	0	1	0	4
0	0	0	0	0	0	0	0	0	0	0	0	0	0	0	0	0	0	0	0	0	0	0	0	0	0	0	0	0	0	0	0	0	0	0	0.000113058	0	0.000238884	0	0	0	0	0	0	0	0	0	0	0	0
0	0	0	0	0	0	0.000645369	0	0	0	0	0	0	0	0	6.0373e-05	0	0.00489725	4.44161e-07	0	0	0	0	0	0	0	0	0	0	0	0	0	0	0	0	0	0	0.000103645	0	0	0	0	0	0	0	0	0	0	0	0
0	0	0	0	0	0	0	0	0	0	0	0	0	0	0	0	0	0	0	0	0	0	0	0	0	0	0	0	0	0	0	0	0	0	0	9.7997e-05	0	5.72624e-05	0	0	0	0	0	0	0	0	0	0	0	0
0	0	0	0	0	0	0	0	0	0	0	0	0	0	0	7.56556e-06	0	0	0	0	0	0	0	0	0	0	0	0	0	0	0	0	0	0	0	0	0	0	0	0	0	0	0	0	0	0	0	0	0	0
0	0	0.0020202	0	0	4	0.00251678	0	0	0	0	0.00274725	0	0	0	0	0	0.000770709	0.00227376	0	0	0	0	0	0	0	0	0	0	0	0	0	0	0	0	0	0	0.00136517	8	0	0	995	11	0	0	0	0	0	0	0
0.0232558	0	0.00600601	0	0	4	0.00334982	0	0	0	0	0.000286971	0	0	0	0	0.00391304	0.0031345	0.00153745	0	0	0	0	0	0	0	0	0	0	0	0	0	0	0	0	0.000220657	0	0.000799979	38	0	0	0	0	1	0	0	0	0	0	0
0	0	0	0	0	0	0	0	0	0	0	0	0	0	0	0.000203066	0	0	2.89162e-07	0	0	0	0	0	0	0	0	0	0	0	0	0	0	0	0	2.60066e-05	0	0	0	0	0	0	0	0	0	0	0	0	0	0
0	0	0	0	0	0	0	0	0	0	0	0.000290107	0.00118064	0	0	0	0	0	1.85613e-08	0	0	0	0	0	0	0	0	0	0	0	0	0	0	0	0	0	0	0.000397877	25	0	0	93	25	0	0	0	0	0	0	1
0	0	0	0	0	0	0	0	0	0	0	0	0	0	0	0	0	1.00201e-05	2.30892e-05	0	0	0	0	0	0	0	0	0	0	0	0	0	0	0	0	0.000157447	0	0	0	0	0	0	0	0	0	0	0	0	0	0
0	0	0	0	0	0	0	0	0	0	0	0	0	0	0	2.57634e-06	0	0.000534403	0	0	0	0	0	0	0	0	0	0	0	0	0	0	0	0	0	0	0	0	2	0	0	0	0	0	0	0	0	0	0	0
0	0	0	0	0	0	0	0	0	0	0	0	0	0	0	2.52562e-07	0	0	0	0	0	0	0	0	0	0	0	0	0	0	0	0	0	0	0	0	0	8.00071e-07	0	0	0	0	0	0	0	0	0	0	0	0
0	0	0	0	0	0	0	0	0	0	0	0	0	0	0	0	0	0	0	0	0	0	0	0	0	0	0	0	0	0	0	0	0	0	0	0	0	0	0	0	0	0	0	0	0	0	0	0	0	0
0	0	0	0	0	0	0	0	0	0	0	0	0	0	0	0	0	0	2.07248e-06	0	0	0	0	0	0	0	0	0	0	0	0	0	0	0	0	0.000104026	0	0.000428082	0.000285516	0	0	0	0	0	0	0	0	0.000467287	0	0
0	0	0	0	0	0	0	0	0	0	0	0	0	0	0	0	0.0324074	0	7.94252e-06	0	0	0	0	0	0	0	0	0	0	0	0	0	0	0	0	0	0	0	0	0	0	0	0	0.00438596	0	0	0	0	0	0
0	0	0	0	0	0	0	0	0	0	0	0	0	0	0	0	0	0	0	0	0	0	0	0	0	0	0	0	0	0	0	0	0	0	0	0	0	0	0	0	0	0	0	0	0	0	0	0	0	0
0	0	0	0	0	0	0	0	0	0	0	0	0	0	0	7.04661e-07	0	0	0	0	0	0	0	0	0	0	0	0	0	0	0	0	0	0	0	0	0	0	0	0	0	0	0	0	0	0	0	0	0	0
0	0	0	0	0	0	0	0	0	0	0	0	0	0	0	8.33398e-07	0	0	0	0	0	0	0	0	0	0	0	0	0	0	0	7.10828e-05	0	0	0	2.51639e-05	0	0	0	0	0	0	0	0	0	0	0	0	0	0
0	0	0	0	0	0	0.000328974	0	0	0	0	0.000869943	0	0	0	6.90405e-06	0	1.80253e-05	0	0	0	0	0	0	0	0	0	0	0	0	0	0	0	0	0	0	0	0.00151782	36	0	0	0	0	0	0	0	0	0	0	0
0	0.00257732	0	0	0	0	0.000294782	0.00296736	0	0	0	0.000131392	0	0	0	0.000443332	0.000221239	0	3.09229e-06	0.000503575	0	8.03929e-07	0	0	0	0	0	0.000240481	0.000137363	1.64242e-06	0	0.0107223	0	0	0.000383634	0.000181634	0	4.53458e-05	0.000151648	0.000120096	0	0	0	0.00473934	0	0	0.00680272	0.000162756	0	0.000554871
0	0	0	0	0	0	0	0	0	0	0	0	0	0	0	5.22817e-05	0	6.91607e-05	9.03439e-06	0	0	0	0	0	0	0	0	0	0	0	0	0	0	0	0	0.000563243	0	0.000416781	0.000166147	0.000231545	0	0.000326845	3.28483e-05	0	0	0.00140252	0	0	0	0
0	0	0	0	0	0	0	0	0	0	0	0	0	0	0	0	0	0	0	0	0	0	0	0	0	0	0	0	0	0	0	0	0	0	0	0.000104965	0	0	0	0	0	0	0	0	0	0	0	0	0	0
0	0	0	0	0	0	0	0	0	0	0	0.000465983	0	0	0	0	0	0	0	0	0	0	0	0	0	0	0	0	0	0	0	0	0	0	0	0	0	0	0	0	0	0	0	0	0	0	0	0	0	0
0	0	0	0	0	0	0	0	0	0	0	0	0	0	0	0	0	0	2.07248e-06	0	0	0	0	0	0	0	0	0	0	0	0	0	0	0	0	0.000104026	0	0.000428082	0	0	0	0	0	0	0	0	0	0.000467287	0	0
0	0	0	0	0	0	0	0	0	0	0	0	0	0	0	6.64013e-06	0	2.155e-05	0	0	0	0	0	0	0	0	0	0	0	0	0	0	0	0	0	0.000183201	0	0.000181884	0	0	0	0	0	0	0	0	0	0	0	0
0	0	0	0	0	0	0.000821693	0	0	0	0	0	0	0	0	0	0	0	4.87517e-05	0	0	0	0	0	0	0	0	0	0	0	0	0	0	0	0	0	0	0	0	0	0	0	0	0	0	0	0	0	0	0
0	0	0	0	0	0	0	0	0	0	0	0	0	0	0	0	0	0	0	0	0	0	0	0	0	0	0	0	0	0	0	0	0	0	0	9.16003e-05	0	0.000181884	0	0	0	0	0	0	0	0	0	0	0	0
0	0	0.00240053	0	0	0	0.00214507	0	0	0	0	0.0015421	0	0	0	8.12364e-06	0	0.000145561	0.00165096	0	0	0	0	0	0	0	0	0	0	0	0	0	0	0	0	0.000308194	0	0.00129649	0	0	0	0	0	0	0	0	0	0	0	0
0	0	0	0	0	0	0	0	0	0	0	0	0	0	0	0	0	0	0.00012228	0	0	0	0	0	0	0	0	0	0	0	0	0	0	0	0	0	0	0	1	0	0	0	0	0	0	0	0	0	0	0
0	0	0	0	0	0	0	0	0	0	0	0	0	0	0	1.61101e-05	0	0	5.48015e-07	0	0	0	0	0	0	0	0	0	0	0	0	0	0	0	0	0.000250963	0	0.000104178	0	0	0	0	0	0	0	0	0	0	0	0
0	0	0	0	0	0	0.000297796	0	0	0	0	0	0	0	0	1.67964e-05	0	5.17786e-05	0	0	0	0	0	0	0	0	0	0	0	0	0	0	0	0	0	0	0	0	0	0	0	0	0	0	0	0	0	0	0	0
0	0	0	0	0	0	0	0	0	0	0	0	0	0	0	0	0	0	1.59224e-05	0	0	0	0	0	0	0	0	0	0	0	0	0	0	0	0	0	0	0	0	0	0	0	0	0	0	0	0	0	0	0
0	0	0	0	0	0	0	0	0	0	0	0	0	0	0	0	0	0	0	0	0	0	0	0	0	0	0	0	0	0	0	0	0	0	0	0	0	0	0	0	0	0	0	0	0	0	0	0	0	0
0	0	0	0	0	0	0	0	0	0	0	0.000702741	0	0	0	1.13744e-06	0	0	0	0	0	0	0	0	0	0	0	0	0	0	0	0	0	0	0	0.000314895	0	0	0	0	0	0	0	0	0	0	0	0	0	0
0	0	0	0	0	0	0	0	0	0	0	0	0	0	0	0	0	0	0	0	0	0	0	0	0	0	0	0	0	0	0	0	0	0	0	0	0	0	0	0	0	0	0	0	0	0	0	0	0	0
0	0	0	0	0	0	0	0	0	0	0	0	0	0	0	4.48096e-05	0	0	1.11961e-06	0	0	0	0	0	0	0	0	0	0	0	0	0	0	0	0	0	0	0	0	0	0	0	0	0	0	0	0	0	0	0
0	0	0	0	0	0	0.00337458	0	0	0	0	0.00141683	0	0	0	0	0.00435572	0.0019299	5.6293e-06	0	0	0	0	0	0	0	0	0	0	0	0	0	0	0	0	0.00151515	0	0.000277758	4	0	0	6	0	0	0	0	0	0	0	0
0	0	0	0	0	0	0	0	0	0	0	0	0	0	0	0	0	0	8.54123e-07	0	0	0	0	0	0	0	0	0	0	0	0	0	0	0	0	0	0	0	0	0	0	0	0	0	0	0	0	0	0	0
0	0	0	0	0	0	0	0	0	0	0	0	0	0	0	0	0	0	0	0	0	0	0	0	0	0	0	0	0	0	0	0	0	0	0	0	0	0	0	0	0	0	0	0	0	0	0	0	0	0
0	0	0	0	0	0	0.000575705	0	0	0	0	0	0	0	0	0	0	0	0	0	0	0	0	0	0	0	0	0	0	0	0	0	0	0	0	0	0	0	0	0	0	0	0	0	0	0	0	0	0	0
0	0	0	0	0	0	0	0	0	0	0	0	0	0	0	0	0	2e-05	0	0	0	0	0	0	0	0	0	0	0	0	0	0	0	0	0	5.24824e-05	0	0	0	0	0	0	0	0	0	0	0	3	0	0
0	0	0	0	0	0	0.0033382	0	0	0	0	0.00055991	0	0	0	0	0.00238901	0.00197428	6.44007e-07	0	0	0	0	0	0	0	0	0	0	0	0	0	0	0	0	0	0	0.000389184	3	0	0	6	0	0	0	0	1	0	0	0
0	0	0	0	0	0	0.000548647	0	0	0	0	0.00160128	0	0	0	1.22093e-05	0	2.68193e-05	0	0	0	0	0	0	0	0	0	0	0	0	0	0	0.000384616	0	0	0	0	0.00148675	0	0	0	0	0	0	0	0	0	0	0	0
0	0	0	0	0	0	0	0	0	0	0	0	0	0	0	2.00948e-06	0	0	0	0	0	0	0	0	0	0	0	0	0	0	0	0	0	0	0	0	0	0	0	0	0	0	0	0	0	0	0	0	0	0
0	0	0	0	0	0	0.000457247	0	0	0	0	0	0	0	0	0	0	0	0	0	0	0	0	0	0	0	0	0	0	0	0	0	0	0	0	0.000169043	0	0	0	0	0	0	0	0	0	0	0	0	0	0
0	0	0	0	0	0	0.000575705	0	0	0	0	0	0	0	0	4.53997e-06	0	0.00119048	0.000426384	0	0	0	0	0	0	0	0	0	0	0	0	0	0	0	0	0	0	0	0	0	0	0	0	0	0	0	0	0	0	0
0	0	0	0	0	0	0	0	0	0	0	0	0	0	0	0	0	0	0.00064282	0	0	0	0	0	0	0	0	0	0	0	0	0	0	0	0	0	0	0	0	0	0	0	0	0	0	0	0	0	0	0
0	0	0	0	0	0	0	0	0	0	0	0	0	0	0	0	0	0	0	0	0	0	0	0	0	0	0	0	0	0	0	0	0	0	0	0	0	0	0	0	0	0	0	0	0	0	0	0	0	0
0	0	0	0	0	0	0	0	0	0	0	0	0	0	0	0	0	0	0	0	0	0	0	0	0	0	0	0	0	0	0	0	0	0	0	0.000587982	0	0.000610799	0	0	0	0	0	0	0	0	0	0	0	0
0	0	0	0	0	0	0	0	0	0	0	0	0	0	0	3.13202e-06	0	9.70573e-06	0	0	0	0	0	0	0	0	0	0	0	0	0	0	0	0	0	0	0	3.80579e-05	0	0	0	0.000523149	0	0	0	0	0	0	0	0
0	0	0	0	0	0	0	0	0	0	0	0	0	0	0	0	0	0	9.96382e-07	0	0	0	0	0	0	0	0	0	0	0	0	0	0	8.95793e-05	0	0	0	0	0	0	0	0	0	0	0	0	0	0	0	0
0	0	0	0	0	0	0	0	0	0	0	0	0	0	0	4.97275e-06	0	0	7.25502e-06	0	0	0	0	0	0	0	0	0	0	0	0	0	0	0	0	0	0	0	0	0	0	0	0	0	0	0	0	0	0	0
0	0	0	0	0	0	0	0	0	0	0	0	0	0	0	0	0	0	0	0	0	0	0	0	0	0	0	0	0	0	0	0	0	0	0	0	0	5.46237e-05	0	0	0	0	0	0	0	0	0	0	0	0
0	0	0	0	0	0	0	0	0	0	0	0	0	0	0	0	0	0	0	0	0	0	0	0	0	0	0	0	0	0	0	0	0	0	0	0	0	0	0	0	0	0	0	0	0	0	0	0	0	0
0	0	0	0	0	0	0	0	0	0	0	0	0	0.00290698	0	1.08799e-05	0	0	0	0	0	0	0	0	0	0	0	0	0	0	0	0	0	0	0	0	0	2.07291e-05	0	0	0	0	0.000354358	0	0	0	0	0	0	9.48677e-05
0	0	0	0	0	0	0	0	0	0	0	0	0	0	0	0	0	0	0.000147111	0	0	0	0	0	0	0	0	0	0	0	0	0	0	0	0	0	0	0	0	0	0	0	0	0	0	0	0	0	0	0
0	0	0	0	0	0	0	0	0	0	0	0	0	0	0	3.11111e-06	0	0.00024	9.89761e-05	0	0	0	0	0	0	0	0	0	0	0	0	0	0	0	0	0.000285714	0	0	0	0	0	0	0	0.0416667	0	0	0	0	0	0
0	0	0	0	0	0	0.000575705	0	0	0	0	0	0	0	0	0	0	2.21683e-06	0.0134454	0	0	0	0	0	0	0	0	0	0	0	0	0	0	0	0	0	0	0	0	0	0	0	0	0	0	0	0	0	0	0
0	0	0	0	0	0	0.000297796	0	0	0	0	0.00169492	0	0	0	0	0	2.77928e-06	0	0	0	0	0	0	0	0	0	0	0	0	0	0	0	0	0	0.000549602	0	0.000909419	0	0	0	0	0	0	0	0	0	0	0	0
0	0	0	0	0	0	0	0	0	0	0	0	0	0	0	1.33658e-06	0	0	4.68031e-05	0	0	0	0	0	0	0	0	0	0	0	0	0	0	0	0	9.16003e-05	0	0	0	0	0	0	0	0	0	0	0	0	0	0
0	0	0	0	0	0	0	0	0	0	0	0	0	0	0	3.46003e-06	0	0	0	0	0	0	0	0	0	0	0	0	0	0	0	0	0	0	0	0.000419859	0	0	0.000997783	0.00027049	0	0	0.00157978	0	0	0	0	0	0	0
0	0	0	0	0	0	0	0	0	0	0	0	0	0	0	1.80018e-07	0	0	0	0	0	0	0	0	0	0	0	0	0	0	0	0	0	0	0	0	0	0	0	0	0	0	0	0	0	0	0	0	0	0
0	0	0	0	0	0	0	0	0	0	0	0	0	0	0	2.23041e-06	0	0	2.74302e-05	0	0	0	0	0	0	0	0	0	0	0	0	0	0	0	0	0	0	0	0	0	0	0	0	0	0	0	0	0	0	0
0	0	0	0	0	0	0	0	0	0	0	0	0	0	0	0	0	0	0	0	0	0	0	0	0	0	0	0	0	0	0	0	0	0	0	4.31295e-05	0	0.000179993	0	0.000193459	0	0	0	0	0	0	0	0	0	0
0	0	0	0	0	0	0.000297796	0	0	0	0	0	0	0	0	0	0	0	7.72801e-05	0	0	0	0	0	0	0	0	0	0	0	0	0	0	0	0	0	0	0	0	0	0	0	0	0	0	0	0	0	0	0
0	0	0	0	0	0	0	0	0	0	0	0	0	0	0	4.86106e-07	0	0.00107265	7.63041e-08	0	0	0	0	0	0	0	0	0	0	0	0	0	0	0	0	9.16003e-05	0	0	0	0	0	0	0	0	0	0	0	0	0	0
0	0	0	0	0	0	0.00180832	0	0	0	0	0	0	0	0.0625	0	0	1.28422e-05	0	0	0	0	0	0	0	0	0	0	0	0	0	0	0	0	0	0.000787357	0	0.000295003	41	0.000807916	0	1	17	1	0	0	3	0	0	0
0	0	0	0	0	0	0	0	0	0	0	0	0	0	0	0	0	0	0	0	0	0	0	0	0	0	0	0	0	0	0	0	0	0	0	0	0	0	0	0	0	0	0	0	0	0	0	0	0	0
0	0	0	0	0	0	0	0	0	0	0	0	0	0	0	2.56122e-05	0	0	2.55518e-06	0	0	0	0	0	0	0	0	0	0	0	0	0	0	0	0	5.34133e-05	0	9.84632e-05	0	0	0	0	0	0	0	0	0	0	0	0
0	0	0	0	0	0	0	0	0	0	0	0	0	0	0	0	0	0	2.94484e-06	0	0	0	0	0	0	0	0	0	0	0	0	0	0	0	0	0.000106474	0	0.000141582	0	0	0	0	0	0	0	0	0	0	0	0
0	0	0	0	0	0	0	0	0	0	0	0	0	0	0	0	0	0	0	0	0	0	0	0	0	0	0	0	0	0	0	0	0	0	0	0	0	0	0	0	0	0	0	0	0	0	0	0	0	0
0	0	0	0	0	0	0	0	0	0	0	0	0	0	0	0	0	0	0	0	0	0	0	0	0	0	0	0	0	0	0	0	0	0	0	0.000571429	0	0	0	0	0	0	0	0	0	0	0	0	0	0
0.0181818	0	0	0	0	0	0.00208457	0	0	0	0	0.00338983	0	0	0	0	0	0.00361635	4.79179e-07	0	0	0	0	0	0	0	0	0	0	0	0	0	0	0	0	0.00219841	0	0.0028192	19	0.00457118	0	14	6	1	0	1	0	0	0	0
0	0	0	0	0	0	0	0	0	0	0	0	0	0	0	0	0	0	0	0	0	0	0	0	0	0	0	0	0	0	0	0	0	0	0	0	0	0	0	0	0	0	0	0	0	0	0	0	0	0
0	0	0	0	0	0	0	0	0	0	0	0	0	0	0	0	0	0	0.000166802	0	0	0	0	0	0	0	0	0	0	0	0	0	0	0	0	0	0	3.89184e-05	0	0	0	0	0	0	0	0	0	0	0	0
0	0	0	0	0	5.449e-05	1.15663e-05	0	0	0	0	0	0	0	0	1.47376e-07	0	0	1.94006e-05	0	0	0	0	0	0	0	0	0	0	0	0	0	0	0	0	8.57486e-05	0	0.00015234	0.000172688	0	0	0	0	0	0	0	0	0	0	0
0	0	0	0	0	0	0	0	0	0	0	0	0	0	0	0	0	0	0	0	0	0	0	0	0	0	0	0	0	0	0	0	0.000775194	0	0	0.000106999	0	4.09221e-05	0	0	0	0	0	0	0	0.00125945	0	0	0	0
0	0	0	0	0	0	0	0	0	0	0	0	0	0	0	0	0	0	0	0	0	0	0	0	0	0	0	0	0	0	0	0	0	0	0	0	0	2.07291e-05	0	0	0	0.000142187	0	0	0	0	0	0	0	0
0	0	0	0	0	0	0	0	0	0	0	0	0	0	0	6.21e-06	0	0	0	0	0	0	0	0	0	0	0	0	0	0	0	0	0	0	0	9.16003e-05	0	9.09419e-05	0	0	0	0	0	0	0	0	0	0	0	0
0	0	0	0	0	0	0	0	0	0	0	0	0	0	0	0.000215988	0	2.38573e-05	0	0	0	0	0	0	0	0	0	0	0	0	0	0	0	0	0	0.000262412	0	0	0.00029753	0.00027049	0	0	0	0	0	0	0	0	0	0
0	0	0	0	0	0	0	0	0	0	0	0	0	0	0	0	0	0	0	0	0	0	0	0	0	0	0	0	0	0	0	0	0	0	0	0	0	0	0	0	0	0	0	0	0	0	0	0	0	0
0	0	0	0	0	0	0	0	0	0	0	0	0	0	0	0	0	0	4.46173e-07	0	0	0	0	0	0	0	0	0	0	0	0	0	0	0	0	0	0	0	0	0	0	0	0	0	0	0	0	0	0	0
0	0	0	0	0	0	0	0	0	0	0	0	0	0	0	0	0	0	2.27181e-05	0	0	0	0	0	0	0	0	0	0	0	0	0	0	0	0	0	0	0	0	0	0	0	0	0	0	0	0	0	0	0
0	0	0	0	0	0	0.000517331	0	0	0	0	0	0	0	0	1.38644e-05	0	0.000699111	8.13674e-05	0	0	0	0	0	0	0	0	0	0	0	0	0	0	0	0	0	0	4.36916e-05	0	0	0	0	0	0	0	0	0	0	0	0
0	0	0	0	0	0	0	0	0	0	0	0	0	0	0	0	0	0	6.64437e-08	0	0	0	0	0	0	0	0	0	0	0	0	0	0	0	0	0	0	0	0	0	0	0	0	0	0	0	0	0	0	0
0	0	0	0	0	0	0	0	0	0	0	0	0	0	0	0	0	0	7.76861e-06	0	0	0	0	0	0	0	0	0	0	0	0	0	0	0	0	3.90099e-05	0	0	0	7.18385e-05	0	0	0	0	0	0	0	0.000280374	0	0
0	0	0	0	0	0	0	0	0	0	0	0	0.00143062	0	0	0	0	0	0	0	0	0	0	0	0	0	0	0	0	0	0	0	0	0	0	0	0	0	0	0.00108196	0	0	0	0	0	0	0	6	0	0
0	0	0	0	0	0	0	0	0	0	0	0	0	0	0	0	0	0	0	0	0	0	0	0	0	0	0	0	0	0	0	0	0	0	0	0	0	0	0	0	0	0	0	0	0	0	0	0	0	0
0	0	0	0	0	0	0	0	0	0	0	0	0	0	0	0	0	0	0	0	0	0	0	0	0	0	0	0	0	0	0	0	0	0	0	0	0	0	0	0	0	0	0	0	0	0	0	0	0	0
0	0	0	0	0	0	0.000312956	0	0	0	0	0	0	0	0	6.73155e-06	0	6.86662e-05	0	0	0	0	0	0	0	0	0	0	0	0	0	0	0	0	0	0	0	3.89184e-05	0	0	0	0.000521105	0	0	0	0	0	0	0	0
0	0	0	0	0	0	0	0	0	0	0	0	0	0	0	0	0	0	0	0	0	0	0	0	0	0	0	0	0	0	0	0	0	0	0	0	0	0	0	0	0	0	0	0	0	0	0	0	0	0
0	0.00925926	0.000553097	0	0	0	0	0	0	0	0	0.000449944	0.000486736	0	0	0.00299418	0	0.000326799	0.00411259	0	0	0	0	0	0	0	0	0	0	0	0	0	0	0	0	0.000685996	0	0.0004746	0	0.000430989	0	0.000384652	0	0	0	0.0021164	0.0526316	0	0	0
0	0	0	0	0	0	0	0	0	0	0	0	0	0	0	0	0	0	4.37375e-06	0	0	0	0	0	0	0	0	0	0	0	0	0	0	0	0	0	0	0	0	0	0	0	0	0	0	0	0	0	0	0
0	0	0	0	0	0	0	0	0	0	0	0	0	0	0	0.000187897	0	0	5.98748e-06	0	0	0	0	0	0	0	0	0	0	0	0	0	0	0	0	0	0	0	0.000159844	0	0	0	0	0	0	0	0	0	0	0
0	0	0	0	0	0	0	0	0	0	0	0	0	0	0	0	0	0	7.6717e-05	0	0	0	0	0	0	0	0	0	0	0	0	0	0	0	0	1.30033e-05	0	0	0	0	0	0	0	0	0	0	0	0.000186915	0	0
0	0	0	0	0	0	0	0	0	0	0	0	0	0	0	0	0	0	0	0	0	0	0	0	0	0	0	0	0	0	0	0	0	0	0	0	0	0	0	0.000143781	0	0	0	0	0	0	0	1	0	0
0	0	0	0	0	0	0.000324781	0	0	0	0	0	0	0	0	1.40914e-05	0	0	0.000360533	0	0	0	0	0	0	0	0	0	0	0	0	0	0	0	0	0	0	0.000192976	0	0	0	0	0	0	0	0	0	0	0	0
0	0	0	0	0	0	0	0	0	0	0	0	0	0	0	0	0	0	0	0	0	0	0	0	0	0	0	0	0	0	0	0	0	0	0	0	0	0.000103645	0	0	0	0.000142187	0	0	0	0	0	0	0	0
0	0	0	0	0	0	0	0	0	0	0	0	0	0	0	0	0	0	0	0	0	0	0	0	0	0	0	0	0	0	0	0	0	0	0	0	0	0	0	0	0	0	0	0	0	0	0	0	0	0
0	0	0	0	0	0	0.000457247	0	0	0	0	0	0	0	0	8.15012e-05	0	0	0	0	0	0	0	0	0	0	0	0	0	0	0	0	0	0	0	9.1023e-05	0	0	0	0.000646547	0	0	0.000457457	0	0	0	0	0.000186916	0	0
0	0	0	0	0	0	0	0	0	0	0	0	0	0	0	0	0	0	0	0	0	0	0	0	0	0	0	0	0	0	0	0	0	0	0	0	0	0	0	0	0	0	0	0	0	0	0	0	0	0
0	0	0	0	0	0	0	0	0	0	0	0	0	0	0	3.00826e-05	0	0	0	0	0	0	0	0	0	0	0	0	0	0	0	0	0	0	0	0	0	0	0	0	0	0	0	0	0	0	0	0	0	0
0	0	0	0	0	0	0.000380952	0	0	0	0	0.000321337	0.000393546	0.00401606	0	1.11293e-05	0	0	0	0	0	0	0	0	0	0	0	0	0	0	0	0	0	0	0	0	0	0.000300224	1	0	0	80	1	0	0	1	0	0	0	12
0	0	0	0	0	0	0.00208457	0	0	0	0	0	0	0	0	0	0	0.00583796	1.20145e-06	0	0	0	0	0	0	0	0	0	0	0	0	0	0	0	0	0	0	9.09419e-05	0	0	0	0	0	0	0	0	0	0	0	0
0	0	0	0	0	0	0	0	0	0	0	0	0	0	0	0	0	0	1.15672e-06	0	0	0	0	0	0	0	0	0	0	0	0	0	0	0	0	0	0	0	0	0	0	0	0	0	0	0	0	0	0	0
0	0	0	0	0	0	0	0	0	0	0	0	0	0	0	0	0	0	0	0	0	0	0	0	0	0	0	0	0	0	0	0	0	0	0	0	0	0	0	0	0	0	0	0	0	0	0	0	0	0
0	0	0	0	0	0	0.000282486	0	0	0	0	0.00035461	0	0	0	7.25374e-06	0	4.07648e-05	1.05246e-05	0	0	0	0	0	0	0	0	0	0	0	0	0	0	0	0	0.000157379	9.77511e-05	7.49973e-05	0	0	0	0	0	0	0	0	0	0.000655953	0	0.00031414
0	0	0	0	0	0	0	0	0	0	0	0.000434972	0	0	0	0	0	0	0	0	0	0	0	0	0	0	0	0	0	0	0	0	0	0	0	0	0	0	4	0.00221729	0	0	0	0	0	0	0	0	0	0
0	0	0	0	0	0	0	0	0	0	0	0	0	0	0	1.73711e-05	0	0	0	0	0	0	0	0	0	0	0	0	0	0	0	0	0	0	0	0.000577307	0	0	0.00115075	0.00027049	0	0	0.00341297	0	0	0	0	0	0	0
0	0	0	0	0	0	0	0	0	0	0	0	0	0	0	3.00577e-06	0	0	0	0	0	0	0	0	0	0	0	0	0	0	0	0	0	0	0	0	0	0	0	0	0	0	0	0	0	0	0	0	0	0
0	0	0	0	0	0	0	0	0	0	0	0	0	0	0	0	0	0	0	0	0	0	0	0	0	0	0	0	0	0	0	0	0	0	0	0	0	0	0	0	0	0	0	0	0	0	0	0	0	0
0	0	0	0	0.00260417	0	0	0	0	0	0	0	0	0	0	0.000157605	0.019281	0.000477225	0	0	0	0	0	0	0	0	0	0	0	0	0	0	0	0	0	0	0	0.000382183	0.000927419	0	0	0	0	0	0	0.00425532	0.0163043	0	0	0.000424217
0	0	0	0	0	0	0.000203108	0	0	0	0	0	0	0	0	1.67056e-05	0	0.000142519	0	0	0	0	0	0	0	0	0	0	0	0	0	0	0	0	0	0.000113415	0	4.39124e-05	1	0.000790095	0	2	0	0	0	0	0	0	0	2
0	0	0	0	0	0	0	0	0	0	0	0	0	0	0	0	0	0	0	0	0	0	0	0	0	0	0	0	0	0	0	0	0	0	0	0	0	0	0	0	0	0	0	0	0	0	0	0	0	0
0	0	0	0	0	0	0	0	0	0	0	0	0	0	0	0	0	0	0	0	0	0	0	0	0	0	0	0	0	0	0	0	0	0	0	0	0	2.07291e-05	0	0	0	0	0	0	0	0	0	0	0	0
0	0	0	0	0	0	0	0	0	0	0	0	0	0	0	2.35747e-06	0	8.41075e-05	3.05982e-06	0	0	0	0	0	0	0	0	0	0	0	0	0	0	0	0	0.000187474	0	4.47453e-05	0	0	0	0.000293425	0	0	0	0	0	0.000961535	0	0.000664746
0	0	0	0	0	0	0	0	0	0	0	0.000748503	0	0	0	0	0	0	3.28476e-07	0	0	0	0	0	0	0	0	0	0	0	0	0	0	0	0	0.000113415	0	0.000195797	0	0	0	0	0	0	0	0	0	0	0	0
0	0	0	0	0	0	0	0	0	0	0	0	0	0	0	0	0	0	0	0	0	0	0	0	0	0	0	0	0	0	0	0	0	0	0	0	0	0	0	0	0	0	0	0	0	0	0	0	0	0
0	0	0	0	0	0	0	0	0	0	0	0	0	0	0	0	0	0	0	0	0	0	0	0	0	0	0	0	0	0	0	0	0	0	0	0	0	0	0	0	0	0	0	0	0	0	0	0	0	0
0	0	0	0	0	0	0	0	0	0	0	0	0	0	0	0	0	0.000246548	0	0	0	0	0	0	0	0	0	0	0	0	0	0	0	0	0	0	0	0	0	0	0	0	0	0	0	0	0	0	0	0
0	0	0	0	0	0	0	0	0	0	0	0	0	0	0	0	0	0	0.000431488	0	0	0	0	0	0	0	0	0	0	0	0	0	0	0	0	0	0	0	0	0	0	0	0	0	0	0	0	0	0	0
0	0	0	0	0	0	0	0	0	0	0	0	0	0	0	0	0.00526836	0	1.62038e-07	0	0	0	0	0	0	0	0	0	0.00625	1.09111e-05	0	0	0.00950171	0.000153277	0	0	0	0	0	0	0	0	0	0	0	0	0	0	0	0
0	0	0	0	0	0.00126975	0.00123229	0	0	0	0	0	0	0	0	6.0679e-05	0	0	0.00146438	0	0	0	0	0	0	0	0	0	0	0	0	0	0	0	0	0.000399359	0	0	0.000256253	0	0	0	0	0	0	0	0	0	0	0
0	0	0	0	0	0	0	0	0	0	0	0	0	0	0	0	0	0	0	0	0	0	0	0	0	0	0	0	0	0	0	0	0	0	0	0	0	4.35104e-05	0	0	0	0	0	0	0	0	0	0	0	0
0	0	0	0	0	0	0	0	0	0	0	0	0	0	0	0	0	0	0	0	0	0	0	0	0	0	0	0	0	0	0	0	0	0	0	0	0	0	0	0	0	0	0	0	0	0	0	0	0	0
0	0	0	0	0	0	0	0	0	0	0	0	0	0	0	1.15068e-06	0	4.01584e-06	0	0	0	0	0	0	0	0	0	0	0	0	0	0	0	0	0	0	0	6.21872e-05	0.000285713	0	0	0	0	0	0	0	0	0	0	0
0	0	0	0	0	0	0	0	0	0	0	0	0	0	0	0	0	0	0	0	0	0	0	0	0	0	0	0	0	0	0	0	0	0	0	5.37312e-05	0	0.000203827	0.000293393	0	0	0.000365764	0.000549379	0	0	0	0	0	0	0
0	0	0	0	0	0	0	0	0	0	0	0	0	0	0	0	0	0	1.93235e-07	0	0	0	0	0	0	0	0	0	0	0	0	0	0	0	0	0	0	0	0	0	0	0	0	0	0	0	0	0	0	0
0	0	0	0	0	0	0	0	0	0	0	0	0	0	0	0	0	0	0	0	0	0	0	0	0	0	0	0	0	0	0	0	0	0	0	0.000157447	0	0	0	0.000540979	0	0	0	0	0	0	0	0	0	0
0	0	0	0	0	0	0	0	0	0	0	0.000285714	0	0	0	7.33632e-05	0	0	0	0	0	0	0	0	0	0	0	0	0	0	0	0	0	0	0	5.20131e-05	0	0	0	0.000215516	0	0	0	0	0	0	0	9.34579e-05	0	0
0	0	0	0	0	0	0.00225879	0	0	0	0	0	0	0	0	0	0	0.00524455	0	0	0	0	0	0	0	0	0	0	0	0	0	0	0	0	0	0	0	0.000352394	0	0	0	0	0	0	0	0	0	0	0	0
0	0	0	0	0	0	0	0	0	0	0	0	0	0	0	0	0	0	0.00385335	0	0	0	0	0	0	0	0	0	0	0	0	0	0	0	0	0	0	0	0	0	0	0	0	0	0	0	0	0	0	0
0	0	0	0	0	0	0	0	0	0	0	0	0	0	0	0	0	0	0	0	0	0	0	0	0	0	0	0	0	0	0	0	0	0	0	0	0	0	0	0	0	0	0	0	0	0	0	0	0	0
0	0	0	0	0	0	0	0	0	0	0	0	0	0	0	0	0	0	1.53799e-07	0	0	0	0	0	0	0	0	0	0	0	0	0	0	0	0	0	0	8.29163e-05	0.00062261	0	0	0	0	0	0	0	0	0	0	0
0	0	0	0	0	0	0	0	0	0	0	0	0	0	0	2.16013e-05	0	0	3.19224e-05	0	0	0	0	0	0	0	0	0	0	0	0	0	0	0	0	0	0	0.000271443	7	0	0	0	19	0	0	0	0	0	0	0
0	0	0	0	0	0	0	0	0	0	0	0	0	0	0	0	0	0	0	0	0	0	0	0	0	0	0	0	0	0	0	0	0	0	0	0	0	0	0	0	0	0	0	0	0	0	0	0	0	0
0	0	0	0	0	0	0	0	0	0	0	0	0	0	0	0	0	0	1.85272e-05	0	0	0	0	0	0	0	0	0	0	0	0	0	0	0	0	0	0	0	0	0	0	0	0	0	0	0	0	0.00146843	0	0
0	0	0	0	0	0	0.000297796	0	0	0	0	0.00169492	0	0	0	1.10489e-06	0	4.1847e-05	0	0	0	0	0	0	0	0	0	0	0	0	0	0	0	0	0	0.000274801	0	0.000636593	0	0.000217675	0	0	0	0	0	0	0	0	0	0
0	0	0	0	0	0	0	0	0	0	0	0	0	0	0	0	0	0	0	0	0	0	0	0	0	0	0	0	0	0	0	0.000337173	0	0	0	0	0	0	0	0	0	0	0	0	0	0	0	0	0	0
0	0	0	0	0	0	0	0	0	0	0	0	0	0	0	0	0	0	1.64007e-07	0	0	0	0	0	0	0	0	0	0	0	0	0	0	0	0	0	0	0	0	0	0	0	0	0	0	0	0	0	0	0
0	0	0	0	0	0	0	0	0	0	0	0	0	0	0	0	0	0	0	0	0	0	0	0	0	0	0	0	0	0	0	0	0	0	0	0	0	0	1	0	0	0	0	0	0	0	0	0	0	0
0	0	0	0	0	0	0	0	0	0	0	0	0	0	0	0	0	0	1.99912e-05	0	0	0	0	0	0	0	0	0	0	0	0	0	0	0	0	0	0	0	0	0	0	0	0	0	0	0	0	0	0	0
0	0	0.0166667	0	0	14	0	0	0	0	0	0	0	0	0	0.000229568	0	0	0.0134734	0	0	0	0	0	0	0	0	0	0	0	0	0	0	0	0	0	0	0.000186616	18	0	0	0	0	0	0	0	0	0	0	0
0	0	0	0	0	0	0	0	0	0	0	0	0	0	0	0	0	0	0	0	0	0	0	0	0	0	0	0	0	0	0	0	0	0	0	0	0	0	0	0	0	0	0	0	0	0	0	0	0	0
0	0	0	0	0	0	0	0	0	0	0	0	0	0	0	0	0	0	0	0	0	0	0	0	0	0	0	0	0	0	0	0	0	0	0	1.30033e-05	0	0	0	0	0	0	0	0	0	0	0	0	0	0
0	0	0	0	0	0	0	0	0	0	0	0	0	0	0	0	0	0	8.92314e-06	0	0	0	0	0	0	0	0	0	0	0	0	0	0	0	0	0	0	0	0	0	0	0	0	0	0	0	0	0	0	0
0	0	0	0	0	0	0	0	0	0	0	0.000285714	0	0	0	1.20203e-05	0	0	0	0	0	0	0	0	0	0	0	0	0	0	0	0	0	0	0	6.50164e-05	0	0	0.00039555	0.000574708	0	0	0.000564772	0	0	0	0	0.000280372	0	0
0	0	0	0	0	0	0	0	0	0	0	0	0	0	0	0	0	0	0	0	0	0	0	0	0	0	0	0	0	0	0	0	0	0	0	0	0	0.000100542	0	0	0	0	0	0	0	0	0	0	0	0
0	0	0	0	0	0	0	0	0	0	0	0	0.000151665	0	0	1.6856e-05	0	0	4.21043e-07	7.47759e-05	0	5.20313e-06	0	0	0	0	0	8.14596e-05	0	0	0	0.000223881	0	0	0	0.000291478	0	0.000354551	0	0.000124675	0	9.91993e-05	0	0	0	0	0	0	0	0
0	0	0	0	0	0	0.000595593	0	0	0	0	0	0	0	0	0	0	6.12069e-05	0	0	0	0	0	0	0	0	0	0	0	0	0	0	0	0	0	0.000183201	0	0	0	0	0	0	0	0	0	0	0	0	0	0
0	0	0	0	0	0	0	0	0	0	0	0	0	0	0	0	0	0	3.15262e-06	0	0	0	0	0	0	0	0	0	0	0	0	0	0	0	0	0	0	0	0	0	0	0	0	0	0	0	0	0	0	0
0	0	0	0	0	0	0	0	0	0	0	0	0	0	0	0	0	0	0	0	0	0	0	0	0	0	0	0	0	0	0	0	0	0	0	0	0	0	0	0	0	0	0	0	0	0	0	0	0	0
0	0	0	0	0	0	0	0	0	0	0	0	0	0	0	0	0	0	0	0	0	0	0	0	0	0	0	0	0	0	0	0	0	0	0	0	0	0.000163871	0	0	0	0	0	0	0	0	0	0	0	0
0	0	0	0	0	0	0.00218273	0	0	0	0	0	0	0	0	0.000855112	0	7.18481e-05	0.00137698	0	0	0	0	0	0	0	0	0	0	0	0	0	0	0	0	0	0	0	0	0	0	0	0	0	0	0	0	0	0	0
0	0	0	0	0	0	0	0	0	0	0	0	0	0	0	0	0	0	0	0	0	0	0	0	0	0	0	0	0	0	0	0	0	0	0	1.30033e-05	0	0	0	0	0	0	0	0	0	0	0	0.000186915	0	0
0	0	0	0	0.00423472	0.000264153	0.00148221	0	0	0	0	0	0	0	0	0.00166109	0	0.000540541	0.000298452	0	0	0	0	0	0	0	0	0	0	0	0	0	0	0	0	0	0	7.15124e-05	0.000177919	0	0	0.00240483	0.00158686	0	0	0	0	0	0	0
0	0	0	0	0	0	0	0	0	0	0	0	0	0	0	0	0	0	8.59148e-05	0	0	0	0	0	0	0	0	0	0	0	0	0	0	0	0	0	0	0	0	0	0	0	0	0	0	0	0	0	0	0.000372578
0	0	0	0	0	0	0	0	0	0	0	0	0	0	0	0	0	0	0	0	0	0	0	0	0	0	0	0	0	0	0	0	0	0	0	0.000691564	0	0	2.56828e-05	0	0	0	0	0	0	0	0	0	0	0
0	0	0	0	0	0	0	0	0	0	0	0	0	0	0	0	0.012987	0	0	0	0	0	0	0	0	0	0	0	0	0	0	0	0	0	0	0	0	0	0	0	0	0	0	0	0	0	0	0	0	0
0	0	0	0	0	0.000731957	0.00019459	0	0	0	0	0	0	0	0	0	0	0.000121365	6.88904e-05	0	0	0	0	0	0	0	0	0	0	0	0	0	0	0	9.98901e-05	0	0	0.000243769	0.000356283	0	0	0	0	0	0	0	0	0	0	0.000383362
0	0	0	0	0	0	0	0	0	0	0	0	0	0	0	4.84497e-06	0	0	0	0	0	0	0	0	0	0	0	0	0	0	0	0	0	0	0	0	0	9.84632e-05	0	0	0	0	0	0	0	0	0	0	0	0
0	0	0	0	0	0	0	0	0	0	0	0	0	0	0	0	0	0	0	0	0	0	0	0	0	0	0	0	0	0	0	0	0	0	0	7.26856e-05	0	0	0	0	0	0	0	0	0	0	0	0	0	0
0	0	0	0	0	0	0	0	0	0	0	0	0	0	0	0	0	0	0	0	0	0	0	0	0	0	0	0	0	0	0	0	0	0	0	0	0	0	0	0	0	0	0	0	0	0	0	9.34575e-05	0	0
0	0	0	0	0	0	0	0	0	0	0	0	0	0	0	0	0	0	0	0	0	0	0	0	0	0	0	0	0	0	0	0	0	0	0	0	0	0.000186562	0	0	0	0	0	0	0	0	0	0.000723588	0	0.000379471
0	0	0	0	0	0	0	0	0	0	0	0.000250627	0	0	0	3.20778e-05	0	0	0.00014562	0	0	0	0	0	0	0	0	0	0	0	0	0	0	0	0	9.1023e-05	0	0	1.53292e-05	0	0	0	0	0	0	0	0	9.34575e-05	0	0
0	0	0	0	0	0	0	0	0	0	0	0.000653168	0	0	0	0	0	0	0	0	0	0	0	0	0	0	0	0	0	0	0	0	0	0	0	0.000509684	0	0	0	0	0	0	0	0	0	0	0	0	0	0
0	0	0	0	0	0	0	0	0	0	0	0.00169492	0	0	0	0	0	0	0	0	0	0	0	0	0	0	0	0	0	0	0	0	0	0	0	0.000549602	0	0.000363768	0	0	0	0	0	0	0	0	0	0	0	0
0	0	0	0	0	0	0	0	0	0	0	0.00164822	0	0	0	0	0	0	8.95571e-05	0	0	0	0	0	0	0	0	0	0	0	0	0	0	0	0	0	0	0	0.00164822	0	0	0	0	0	0	0	0	0	0	0
0	0	0	0	0	0	0	0	0	0	0	0	0	0	0	0.000195124	0	0.000449095	0.000586571	0	0	0	0	7.34e-05	0	1.65899e-05	0	0	0	0	0	0.000138497	0	0.00030261	8.47237e-05	0.000285714	0.000512445	0	0.000350181	0	0	0	0	0	0	0	0	0	0	0
0	0	0	0	0	0	0	0	0	0	0	0	0	0	0	0	0	0	3.42939e-06	0	0	0	0	0	0	0	0	0	0	0	0	0	0	0	0	0	0	0	0	0	0	0	0	0	0	0	0	0	0	0
0	0	0	0	0	0	0	0	0	0	0	0	0	0	0	0.000422496	0	0	3.60426e-05	0	0	0	0	0	0	0	0	0	0	0	0	0	0	0	0	0.000571429	0	0	0.000522767	0	0	0	0.00019998	0	0	0	0	0	0	0
0	0	0	0	0	0	0	0	0	0	0	0	0	0	0	0	0	0	0	0	0	0	0	0	0	0	0	0	0	0	0	0	0	0	0	0	0	0	0	0	0	0	0	0	0	0	0	0	0	0
0	0	0	0	0	0	0	0	0	0	0	0.00239808	0	0	0	0	0	0	1.75602e-05	0	0	0	0	0	0	0	0	0	0	0	0	0	0	0	0	0.000539083	0	0.00105718	0	0	0	0	0	0	0	0	0	0	0	0.000379471
0	0	0	0	0	0	0	0	0	0	0	0	0	0	0	1.77323e-06	0	0	0	0	0	0	0	0	0	0	0	0	0	0	0	0	0	0	0	0	0	0	0	0	0	0	0	0	0	0	0	0	0	0
0	0	0	0	1	0	0	0	0	0	0	0	0	0	0	2.63451e-05	0	0	0	0	0	0	0	0	0	0	0	0	0	0	0	0	0	0	0	0	0	0	0	0	0	0	0	0	0	0	0	0	0	0
0	0	0	0	0	0	0	0	0	0	0	0	0	0	0	0	0	0	0	0	0	0	0	0	0	0	0	0	0	0	0	0	0	0	0	0	0	0	0	0	0	0	0	0	0	0	0	0	0	0
0	0	0	0	0	0	0	0	0	0	0	0.00140252	0	0	0	0	0	0	2.25512e-05	0	0	0	0	0	0	0	0	0	0	0	0	0	0	0	0	0	0	0	0.00140252	0	0	0	0	0	0	0	0	0	0	0
0	0	0	0	0	0	0	0	0	0	0	0	0	0	0	0	0	0	0	0	0	0	0	0	0	0	0	0	0	0	0	0	0	0	0	0	0	0	0	0	0	0	0	0	0	0	0	0	0	0
0	0	0	0	0	0	0	0	0	0	0	0	0	0	0	4.54169e-05	0	0	0	0	0	0	0	0	0	0	0	0	0	0	0	0	0	0	0	3.73227e-05	0	0	0	0	0	0	0	0	0	0	0	0	0	0
0	0	0	0	0	0	0	0	0	0	0	0	0.00209864	0	0	1.14523e-05	0	4.21109e-05	4.98076e-06	0	0	0	0	0	0	0	0	0	0	0	0	0	0	0	0	0	0	6.60157e-06	0	0.000579264	0	0.00218505	0	0	0	0	0	0.00181818	0	0.000224549
0	0	0	0	0	0	0	0	0	0	0	0	0	0	0	1.896e-06	0	2.17138e-06	0	0	0	0	0	0	0	0	0	0	0	0	0	0	0	0	0	0	0	0	0	0	0	0	0	0	0	0	0	0	0	0
0	0	0	0	0	0	0.000984252	0	0	0	0	0	0	0	0	5.21382e-05	0	5.72606e-05	0.000139699	0	0	0	0	0	0	0	0	0	0	0	0	0	0	0	0	0	0	0	0	0	0	0	0	0	0	0	0	0	0	0
0	0	0	0	0	0	0	0	0	0	0	0	0	0	0	8.91416e-07	0	0	0	0	0	0	0	0	0	0	0	0	0	0	0	0	0	0	0	0.000221056	0	0	0	0	0	0	0	0	0	0	0	0	0	0
0	0	0	0	0	0	0	0	0	0	0	0.000684932	0	0	0	3.56455e-05	0	0	0	0	0	0	0	0	0	0	0	0	0	0	0	0	0	0	0	0.000829877	0	0	0	0.00093721	0	0	0	0	0	0	0	1	0	0
0	0	0	0	0	0	0	0	0	0	0	0	0	0	0	4.86106e-07	0	0.00107143	7.63041e-08	0	0	0	0	0	0	0	0	0	0	0	0	0	0	0	0	9.16003e-05	0	0	0	0	0	0	0	0	0	0	0	0	0	0
0	0	0	0	0	0	0	0	0	0	0	0	0	0	0	0	0	0	0	0	0	0	0	0	0	0	0	0	0	0	0	0	0	0	0	0.000104965	0	0	0	0	0	0	0	0	0	0	0	0	0	0
0	0	0	0	0	0	0	0	0	0	0	0	0	0	0	0	0	0	3.58757e-05	0	0	0	0	0	0	0	0	0	0	0	0	0	0	0	0	0	0	0	0	0	0	0	0	0	0	0	0	0	0	0
0	0	0	0	0	0	0	0	0	0	0	0	0	0	0	0	0	0	0	0	0	0	0	0	0	0	0	0	0	0	0	0	0	0	0	9.16003e-05	0	9.09419e-05	0	0	0	0	0	0	0	0	0	0	0	0
0	0	0	0	0	0	0	0	0	0	0	0	0	0	0	0	0	0	0	0	0	0	0	0	0	0	0	0	0	0	0	0	0	0	0	0	0	0	1	0	0	0	0	0	0	0	0	0	0	0
0	0	0	0	0	0	0	0	0	0	0	0	0	0	0	0	0	0	2.56501e-07	0	0	0	0	0	0	0	0	0	0	0	0	0	0	0	0	7.80197e-05	0	0.000428082	0	0	0	0	0	0	0	0	0	0	0	0
0	0	0	0	0	0	0	0	0	0	0	0	0	0	0	0.00134317	0	0	6.68024e-07	0	0	0	0	0	0	0	0	0	0	0	0	0	0	0	0	0	0	0.000114174	0	0	0	0.000261575	0	0	0	0	0	0	0	0.000363901
0	0	0	0	0	0	0	0	0	0	0	0	0	0	0	0	0	0	0	0	0	0	0	0	0	0	0	0	0	0	0	0	0	0	0	0	0	0	0	0	0	0	0	0	0	0	0	0	0	0
0	0	0	0	0	0	0	0	0	0	0	0	0	0	0	0	0	0	2.02055e-05	0	0	0	0	0	0	0	0	0	0	0	0	0	0	0	0	0	0	0	0	0.000217675	0	0	0	0	0	0	0	0	0	0
0	0	0	0	0	0	0	0	0	0	0	0	0	0	0	1.89315e-05	0	0	0	0	0	0	0	0	0	0	0	0	0	0	0	0	0	0	0	0.000136932	0	8.42866e-05	0	0.000302968	0	0	0	0	0	0.00613497	0	0	0	7.53861e-05
0	0	0	0	0	0	0	0	0	0	0	0	0	0	0	6.01623e-06	0	0	0	0	0	0	0	0	0	0	0	0	0	0	0	0	0	0	0	6.86009e-05	0	0.000137672	0	0	0	0	0	0	0	0	0	0.000171752	0	0.00100756
0	0	0	0	0	0	0	0	0	0	0	0	0	0	0	0	0	0	6.88695e-07	0	0	0	0	0	0	0	0	0	0	0	0	0	0	0	0	0	0	0	0	0	0	0	0	0	0	0	0	0	0	0
0	0	0	0	0	0	0	0	0	0	0	0.00023546	0.000478698	0	0	0.000338419	0	0.000114137	0.000295991	0	0	0	0	0	0	0	0	0	0	0	0	0	0	0	0	0	0	0	5.3087e-05	0	0	0	0.000375234	0	0	0	0	0	0	0
0	0	0	0	0	0	0	0	0	0	0	0	0	0	0	0	0	0	0	0	0	0	0	0	0	0	0	0	0	0	0	0	0	0	0	0	0	0	0	0	0	0	0	0	0	0	0	0	0	0
0	0	0	0	0	0	0	0	0	0	0	0	0	0	0	0	0	0	0.000613207	0	0	0	0	0	0	0	0	0	0	0	0	0	0	0	0	0	0	0	0	0	0	0	0	0	0	0	0	0	0	0
0	0	0	0	0	0	0	0	0	0	0	0	0	0	0	0	0	0	0	0	0	0	0	0	0	0	0	0	0	0	0	0	0	0	0	0	0	0	0	0	0	0	0	0	0	0	0	0	0	0
0	0	0	0	0	0	0	0	0	0	0	0	0	0	0	8.5837e-06	0	0	0	0	0	0	0	0	0	0	0	0	0	0	0	0	0	0	0	0	0	0	0	0	0	0	0	0	0	0	0	0	0	0
0	0	0	0	0	0	0.000860585	0	0	0	0	0	0	0	0	8.99645e-07	0	0	0	0	0	0	0	0	0	0	0	0	0	0	0	0	0	0	0	0	0	0	0	0	0	0	0	0	0	0	0	0	0	0
0	0	0	0	0	0	0	0	0	0	0	0	0	0	0	0	0	0	0	0	0	0	0	0	0	0	0	0	0	0	0	0	0	0	0	9.16003e-05	0	0	0	0	0	0	0	0	0	0	0	0	0	0
0	0	0	0	0	0	0	0	0	0	0	0	0	0	0	3.92397e-06	0	0	0	0	0	0	0	0	0	0	0	0	0	0	0	0	0	0	0	1.30033e-05	0	0	0	0	0	0	0	0	0	0	0	0	0	0
0	0	0	0	0	0	0.00211416	0	0	0	0	0.000395023	0	0	0	0	0	0.0012046	0.00032966	0	0	0	0	0	0	0	0	0	0	0	0	0	0	0	0	0.000353692	0	0	0	0	0	2	0	0	0	0	0	1	0	1
0	0	0	0	0	0	0	0	0	0	0	0	0	0	0	0	0	0	6.5267e-05	0	0	0	0	0	0	0	0	0	0	0	0	0	0	0	0	6.50164e-05	0	0	0	0	0	0	0	0	0	0	0	0	0	0
0	0	0	0	0	0	0	0	0	0	0	0	0	0	0	0	0	0	0	0	0	0	0	0	0	0	0	0	0	0	0	0	0	0	0	0	0	2.91624e-06	0	0	0	0	0	0	0	0	0	0	0	0
0	0	0	0	0	0	0	0	0	0	0	0	0	0	0	0	0	0	0	0	0	0	0	0	0	0	0	0	0	0	0	0	0	0	0	0	0	6.32051e-06	0	0	0	0	0	0	0	0	0	0	0	0
0	0	0	0	0	0	0	0	0	0	0	0.000412201	0	0	0	0	0	0	0	0	0	0	0	0	0	0	0	0	0	0	0	0	0	0	0	0.000412201	0	0.00114035	0.00051854	0	0	0.00136612	0	0	0	0	0	0	0	0
0	0	0	0	0	0	0	0	0	0	0	0	0	0	0	0	0	0	0	0	0	0	0	0	0	0	0	0	0	0	0	0	0	0	0	0	0	0	0	0	0	0	0	0	0	0	0	0	0	0
0	0	0	0	0	0	0	0	0	0	0	0	0	0	0	0	0	0	0	0	0	0	0	0	0	0	0	0	0	0	0	0	0	0	0	0	0	0	0	0	0	0	0	0	0	0	0	0	0	0
0	0	0	0	0	0	0	0	0	0	0	0.00169492	0	0	0	0	0	0	4.16931e-06	0	0	0	0	0	0	0	0	0	0	0	0	0	0	0	0	0.000732802	0	0.00045471	0	0	0	0	0	0	0	0	0	0	0	0
0	0	0	0	0	0	0	0	0	0	0	0	0	0	0	0.0460487	0	0	0	0	0	0	0	0	0	0	0	0	0	0	0	0	0	0	0	0	0	0.000213554	0	0	0	0.001225	0	0	0	0.00448431	0	0	0	0.000180575
0	0	0	0	0	0	0.00219069	0	0	0	0	0	0	0	0	0	0	0.000474253	0.000170383	0	0	0	0	0	0	0	0	0	0	0	0	0	0	0	0	0	0	0.000272429	0	0	0	2	0	0	0	0	0	0	0	0
0	0	0	0	0	0	0	0	0	0	0	0	0	0	0	0	0	0	0	0	0	0	0	0	0	0	0	0	0	0	0	0	0	0	0	0	0	0	0	0	0	0	0	0	0	0	0	0	0	0
0	0	0	0	0	0	0	0	0	0	0	0	0	0	0	0.000200917	0	0	2.51921e-05	0	0	0	0	0	0	0	0	0	0	0	0	0	0	0	0	0.000104965	0	0	0	0	0	0	0	0	0	0	0	0	0	0
0	0	0	0	0	0	0	0	0	0	0	0.000434972	0	0	0	0	0	0	0	0	0	0	0	0	0	0	0	0	0	0	0	0	0	0	0	0.000630521	0	0	9	0.00221729	0	0	0	0	0	0	0	0	0	0
0	0	0	0	0	0	0	0	0	0	0	0	0	0	0	0	0	0	4.73474e-06	0	0	0	0	0	0	0	0	0	0	0	0	0	0	0	0	0	0	0	0	0	0	0	0	0	0	0	0	0	0	0
0	0	0	0	0	6.31152e-05	2.53595e-05	0	0	0	0	0.000699877	0	0	0	0	0	5.05035e-05	9.81177e-05	0	0	0	0	0	0	0	0	0	0	0	0	0	0	0	0	0.000610449	0	0.000326977	0.000862738	0	0	0	0	0	0	0	0	0	0	0
0	0	0	0	0	0	0	0	0	0	0	0	0	0	0	1.82695e-05	0	0	0	0	0	0	0	0	0	0	0	0	0	0	0	0	0	0	0	0.000311892	0	0.000217552	0	0	0	0	0	0	0	0	0	0	0	0
0	0	0	0	0	0	0.000968054	0	0	0	0	0.00239808	0	0.00290698	0	0	0	0.00103229	2.56656e-06	0	0	0	0	0	0	0	0	0	0	0	0	0	0	0	0	0.00107817	0	0.000207291	0	0	0	0	0	0	0	0	0	0.00144717	0	0.000474338
0	0	0	0	0	0	0	0	0	0	0	0	0	0	0	5.87922e-06	0.00446429	0	4.46173e-07	0	0	0	0	0	0	0	0	0	0	0	0	0	0	0	0	0.000732802	0	0.000727535	0.00202566	0.00152373	0	0.0014111	0	0.0294118	0	0.0142857	0	0	0	0
0	0	0	0	0	0	0	0	0	0	0	0	0	0	0	0.000481543	0	0	1.69301e-05	0	0	0	0	0	0	0	0	0	0	0	0	0	0	0	0	0	0	9.09419e-05	0	0	0	0	0	0	0	0	0	0	0	0
0	0	0	0	0	0	0	0	0	0	0	0	0	0	0	3.00577e-06	0	0	1.11912e-05	0	0	0	0	0	0	0	0	0	0	0	0	0	0	0	0	0	0	0	0	0	0	0	0	0	0	0	0	0	0	0
0	0	0	0	0	0	0	0	0	0	0	0	0	0	0	2.49823e-06	0	0	0	0	0	0	0	0	0	0	0	0	0	0	0	0	0	0	0	0.000285714	0	0	0	0	0	0	0	0	0	0	0	0	0	0
0	0	0	0	0	0	0	0	0	0	0	0	0	0	0	0	0	8.94869e-05	8.19441e-05	0	0	0	0	0	0	0	0	0	0	0	0	0	0	0	0	5.20131e-05	0	0	0.000255297	0	0	0	0	0	0	0	0	0	0	0
0	0	0	0	0	0	0	0	0	0	0	0	0	0	0	0	0	0	4.81027e-06	0	0	0	0	0	0	0	0	0	0	0	0	0	0	0	0	0	0	9.19221e-06	0	0	0	0	0	0	0	0	0	0	0	0
0	0	0	0	0	0	0	0	0	0	0	0.000285714	0	0	0	0	0	0	1.74629e-06	0	0	0	0	0	0	0	0	0	0	0	0	0	0	0	0	0.000221056	0	0	0.000170824	0	0	0	0	0	0	0	0	0	0	0
0	0	0	0	0	0	0	0	0	0	0	0	0	0	0	0	0	0	8.25056e-06	0	0	0	0	0	0	0	0	0	0	0	0	0	0	0	0	0	0	0	0	0	0	0	0	0	0	0	0	0	0	0
0	0	0	0	0	0	0	0	0	0	0	0	0	0	0	0	0	0	0	0	0	0	0	0	0	0	0	0	0	0	0	0	0	0	0	0	0	0	0	0	0	0	0	0	0	0	0	0	0	0
0	0	0	0	0	0	0	0	0	0	0	0	0	0	0	1.73001e-06	0	0	0	0	0	0	0	0	0	0	0	0	0	0	0	0	0	0	0	0	0	0	0	0	0	0	0	0	0	0	0	0	0	0
0	0	0	0	0	0	0	0	0	0	0	0	0	0	0	0	0	4.01644e-06	4.64093e-05	0	0	0	0	0	0	0	0	0	0	0	0	0	0	0.00202937	5.27871e-06	0	0	9.92345e-05	0.00120289	0	0	0	0	0	0	0	0	0	0	0
0	0	0	0	0	0	0	0	0	0	0	0	0	0	0	0	0	0	0	0	0	0	0	0	0	0	0	0	0	0	0	0	0	0	0	0	0	0	0	0	0	0	0	0	0	0	0	0	0	0
0	0	0	0	0	0	0	0	0	0	0	0	0	0	0	0	0	0	7.19857e-06	0	0	0	0	0	0	0	0	0	0	0	0	0	0	0	0	0	0	3.89184e-05	0	0	0	0	0	0	0	0	0	0	0	0
0	0	0	0	0	0	0	0	0	0	0	0	0	0	0	0	0	0	0	0	0	0	0	0	0	0	0	0	0	0	0	0	0	0	0	0	0	0	0	0	0	0	0	0	0	0	0	0	0	0
0	0	0	0	0	0	0	0	0	0	0	0	0	0	0	4.48096e-05	0	0	1.11961e-06	0	0	0	0	0	0	0	0	0	0	0	0	0	0	0	0	0	0	0	0	0	0	0	0	0	0	0	0	0	0	0
0	0	0	0	0	0	0	0	0	0	0	0	0	0	0	0	0	0	0	0	0	0	0	0	0	0	0	0	0	0	0	0	0	0	0	1.30033e-05	0	0	0	7.18385e-05	0	0	0.00143062	0	0	0	0	0	0	0
0	0	0	0	0	0	0	0	0	0	0	0	0	0.00552486	0	3.11111e-06	0	0	0	0	0	0	0	0	0	0	0	0	0	0	0	0	0	0	0	0.000571429	0	0	0	0	0	0	0	0	0	0	0	0.00398406	0	0
0	0	0	0	0	0	0	0	0	0	0	0	0	0	0	0	0	0	0	0	0	0	0	0	0	0	0	0	0	0	0	0	0	0	0	0	0	0	0	0	0	0	0	0	0	0	0	0	0	0
0	0	0	0	0	0	0	0	0	0	0	0	0	0	0	4.24384e-06	0	0	0	0	0	0	0	0	0	0	0	0	0	0	0	0	0	0	0	2.29388e-05	0	7.45478e-06	0	0	0	0	0	0	0	0	0	0	0	0
0	0	0	0	0	0	0	0	0	0	0	0	0	0	0	0	0	0	1.14128e-07	0	0	0	0	0	0	0	0	0	0	0	0	0	0	0	0	0	0	0.000266702	0.00103842	0	0	0	0	0	0	0	0	0	0	0
0	0	0	0	0	0	0	0	0	0	0	0.00167973	0	0	0	0	0	0	0	0	0	0	0	0	0	0	0	0	0	0	0	0	0	0	0	0	0	0.00124539	3.87024e-05	0	0	0.000521105	0	0	0	0	0	0	0	0
0	0	0	0	0	0	1.36947e-05	0	0	0	0	8.8881e-05	0	0	0	9.34694e-06	0	4.33918e-06	8.93072e-08	0	0	0	0	0	0	0	0	0	0	0	0	0.000148036	0	0	0	4.81501e-05	0	4.56232e-05	0	0	0	0	0	0	0	0	0	0	0	0
0	0	0	0	0	0	0.00037092	0	0	0	0	0.00180715	0.0031348	0	0.0196078	0	0.00186505	0	4.03377e-06	0	0	0	0	0	0	0	0	0	0	0	0	0	0	0	0	0.00106627	0	0	0.00146056	0.00165229	0	0	0	0.00438596	0	0	0	0	0	0
0	0	0	0	0	0	0	0	0	0	0	0	0	0	0	2.15917e-06	0	6.15142e-06	4.00542e-06	0	0	0	0	0	0	0	0	0	0	0	0	0	0	0	0	0.000274801	0	0	2	0	0	0	0	0	0	0	0	0	0	0
0	0	0	0	0	0	0	0	0	0	0	0	0	0	0	0	0	0	0.000468504	0	0	0	0	0	0	0	0	0	0	0	0	0	0	0	0	0	0	0	0	0	0	0	0	0	0	0	0	0	0	0
0	0	0	0	0	0	0	0	0	0	0	0	0	0	0	0	0	0	0	0	0	0	0	0	0	0	0	0	0	0	0	0	0	0	0	0	0	0	0	0	0	0	0	0	0	0	0	0	0	0
0	0	0	0	0	0	0	0	0	0	0	0	0	0	0	0	0	0	0.000162335	0	0	0	0	0	0	0	0	0	0	0	0	0	0	0	0	0	0	3.77934e-05	0	0	0	0	0	0	0	0	0	0	0	0
0	0	0	0	0	0	0	0	0	0	0	0	0	0	0	0	0	0	0	0	0	0	0	0	0	0	0	0	0	0	0	0	0	0	0	0.000289697	0	0.000155792	0	0	0	0	0	0	0	0	0	0	0	0
0	0	0	0	0	0	0	0	0	0	0	0	0	0	0	0	0	4.20769e-06	0	0	0	0	0	0	0	0	0	0	0	0	0	0	0	0	0	0	0	0	0.000142145	0	0	0	0	0	0	0	0	0	0	0
0	0	0	0	0	0	0	0	0	0	0	0	0	0	0	1.39101e-05	0	0	0	0	0	0	0	0	0	0	0	0	0	0	0	0	0	0	0	0	0	0	0	0	0	0	0	0	0	0	0	0	0	0
0	0	0	0	0	0	8.64329e-05	0	0	0	0	0	0	0	0	4.8565e-06	0	2.17958e-05	2.0074e-07	0	0	0	0	0	0	0	0	0	0	0	0	0	0	0	0	3.47747e-05	0	1.9741e-05	0	0	0	0	0	0	0	0	0	0	0	7.70579e-05
0	0	0	0	0	0	0	0	0	0	0	0	0	0	0	0	0	0.00137148	0	0	0	0	0	0	0	0	0	0	0	0	0	0	0	0	0	0	0	0	0.000371018	0.00769231	0	0	0.000619056	0	0	0	0	0	0	0
0	0	0	0	0	0	0.00271845	0	0	0	0	0	0	0	0	0.000348347	0	0.00776364	0.000339781	0	0	0	0	0	0	0	0	0	0	0	0	0	0	0	0	0.000871841	0	0	0.000104406	0	0	0	0	0	0	0	0	0	0	0
0	0	0	0	0	0	0	0	0	0	0	0	0	0	0	7.72461e-07	0	0	0	0	0	0	0	0	0	0	0	0	0	0	0	0	0	0	0	0.000183201	0	0	0	0	0	0	0	0	0	0	0	0	0	0
0	0	0	0	0	0	0	0	0	0	0	0	0	0	0	5.69961e-07	0	0	0	0	0	0	0	0	0	0	0	0	0	0	0	0	0	0	0	0	0	0	0	0	0	0	0	0	0	0	0	0	0	0
0	0	0	0	0	0	0	0	0	0	0	0	0	0	0	0	0	0	0.000424055	0	0	0	0	0	0	0	0	0	0	0	0	0	0	0	0	0	0	0	0	0	0	0	0	0	0	0	0	0	0	0.000363901
0	0	0	0	0	0	0	0	0	0	0	0	0	0	0	0	0	0	0	0	0	0	0	0	0	0	0	0	0	0	0	0	0	0	0	0	0	0	0	0	0	0	0	0	0	0	0	0	0	0
0	0	0	0	0	0	0.000104319	0	0	0	0	0	0	0	0	0	0	0	2.09054e-05	0	0	0	0	0	0	0	0	0	0	0	0	0	0	0	0	0	0	7.78368e-05	0	0	0	0.000260552	0	0	0	0	0	0	0	0.000372577
0	0	0	0	0	0	0	0	0	0	0	0.000748503	0	0	0	0	0	0	3.28476e-07	0	0	0	0	0	0	0	0	0	0	0	0	0	0	0	0	0.000113415	0	0.000195797	0	0	0	0	0	0	0	0	0	0	0	0
0	0	0	0	0	0	0	0	0	0	0	0	0	0	0	0	0	0	0	0	0	0	0	0	0	0	0	0	0	0	0	0	0	0	0	0	0	0	0	0	0	0	0	0	0	0	0	0	0	0
0	0	0	0	0	0	0	0	0	0	0	0	0	0	0	0	0	5.77234e-05	3.45505e-05	0	0	0	0	0	0	0	0	0	0	0	0	0	0	0	0	0	0	0	0	0	0	0	0	0	0	0	0	0	0	0
0	0	0	0	0	0	0	0	0	0	0	0	0	0	0	0.000147345	0	0	0	0	0	0	0	0	0	0	0	0	0	0	0	0	0	0	0	0	0	0.00022802	0	0	0	0	0	0	0	0	0	0	0	0
0	0	0	0	0	0	0	0	0	0	0	0	0	0	0	1.09664e-05	0	0	0	0	0	0	0	0	0	0	0	0	0	0	0	0	0	0	0	0	0	0	0	0	0	0	0	0	0	0	0	0	0	0
0	0	0	0	0	0	0	0	0	0	0	0	0	0	0	0	0	0	1.12647e-06	0	0	0	0	0	0	0	0	0	0	0	0	0	0	0	0	0	0	0	0	0	0	0	0	0	0	0	0	0	0	0
0	0	0	0	0	0	0	0	0	0	0	0	0	0	0	0	0	0	0	0	0	0	0	0	0	0	0	0	0	0	0	0	0	0	0	6.75239e-05	0	3.82737e-05	0	0	0	0	0	0	0	0	0	0	0	0
0	0	0	0	0	0	0	0	0	0	0	0	0	0	0	0	0	0	1.41162e-06	0	0	0	0	0	0	0	0	0	0	0	0	0	0	0	0	0.000184163	0	9.92345e-05	4.68143e-05	0	0	0	0	0	0	0	0	0	0	0
0	0	0	0	0	0	0	0	0	0	0	0	0	0	0	0	0	0	0	0	0	0	0	0	0	0	0	0	0	0	0	0	0	0	0	0.000283538	0	0.000174042	0	0	0	0	0	0	0	0	0	0	0	0
0	0	0	0	0	0	0	0	0	0	0	0	0	0	0	0	0	0	0	0	0	0	0	0	0	0	0	0	0	0	0	0	0	0	0	0	0	0	0	0	0	0	0	0	0	0	0	0	0	0
0	0	0	0	0	0	0	0	0	0	0	0	0	0	0	6.23704e-07	0	0	0	0	0	0	0	0	0	0	0	0	0	0	0	0	0	0	0	0.000274801	0	0.000181884	0	0	0	0	0	0	0	0	0	0	0	0
0	0	0	0	0	0	0.000575705	0	0	0	0	0	0	0	0	4.53997e-06	0	0.00119286	0.000426384	0	0	0	0	0	0	0	0	0	0	0	0	0	0	0	0	0	0	0	0	0	0	0	0	0	0	0	0	0	0	0
0	0	0	0	0	0	0	0	0	0	0	0	0	0	0	0	0	0	0	0	0	0	0	0	0	0	0	0	0	0	0	0	0	0	0	0.000539083	0	0.000124374	0	0	0	7.10934e-05	0	0	0	0	0	0	0	0
0	0	0	0	0	0	0	0	0	0	0	0	0	0	0	0	0	0	2.19472e-05	0	0	0	0	0	0	0	0	0	0	0	0	0	0	0	0	0	0	3.89184e-05	5	0	0	0	0	0	0	0	0	0	0	0
0	0	0	0	0	0	0	0	0	0	0	0	0	0	0	0	0	0	0	0	0	0	0	0	0	0	0	0	0	0	0	0	0	0	0	5.24824e-05	0	0	0	0	0	0	0	0	0	0	0	0	0	0
0	0	0	0	0	0	2.86607e-05	0	0	0	0	0	0	0	0	2.96509e-06	0	3.18233e-06	4.97527e-07	0	0	0	0	0	0	0	0	0	0	0	0	0	0	0	0	0	0	2.28345e-05	9.40999e-05	0	0	0	0	0	0	0	0	0	0	9.09703e-05
0	0	0	0	0	0	0	0	0	0	0	0	0	0	0	1.7447e-05	0	0	0	0	0	0	0	0	0	0	0	0	0	0	0	0	0	0	0	0	0	0	0	0	0	0	0	0	0	0	0	0	0	0
0	0	0	0	0	0	0	0	0	0	0	0	0	0	0	1.06202e-05	0	0	1.58472e-05	0	0	0	0	0	0	0	0	0	0	0	0	0	0	0	0	0	0	0	0.000119753	0	0	0	0	0	0	0	0	0	0	0
0	0	0	0	0	0	0	0	0	0	0	0	0	0	0	6.43871e-05	0	0	0	0	0	0	0	0	0	0	0	0	0	0	0	0	0	0	0	0	0	0	0	0	0	0	0	0	0	0	0	0	0	0
0	0	0	0	0	0	0	0	0	0	0	0	0	0	0	1.04395e-06	0	0	1.56109e-07	0	0	0	0	0	0	0	0	0	0	0	0	0	0	0	0	0.000183201	0	0	0	0	0	0	0	0	0	0	0	0	0	0
0	0	0	0	0	0	0	0	0	0	0	0	0	0	0	0	0	0	0	0	0	0	0	0	0	0	0	0	0	0	0	0	0	0	0	0	0	0	0	0	0	0	0	0	0	0	0	0	0	0
0	0	0	0	0	0	0	0	0	0	0	0.000180799	0	0	0	0	0	0.000784637	0	0	0	0	0	0	0	0	0	0	0	0	0	0	0	0	0	0.000209917	0	0	0	0	0	0	0	0	0	0	0	0.000196489	0	0
0	0	0	0	0	0	0	0	0	0	0	0	0	0	0	0	0	0	0	0	0	0	0	0	0	0	0	0	0	0	0	0	0	0	0	0	0	0	0	0	0	0	0	0	0	0	0	0	0	0
0	0	0	0	0	0	0	0	0	0	0	0	0	0	0	0	0	0	0	0	0	0	0	0	0	0	0	0	0	0	0	0	0	0	0	6.72123e-05	0	0	0	0	0	0	0	0	0	0	0	0	0	0
0	0	0	0	0	0	0	0	0	0	0	0	0	0	0	0	0	0	0	0	0	0	0	0	0	0	0	0	0	0	0	0	0	0	0	0	0	0	0	0	0	0	0	0	0	0	0	0	0	0
0	0	0	0	0	0	0	0	0	0	0	0	0	0	0	0	0	0	9.08545e-05	0	0	0	0	0	0	0	0	0	0	0	0	0	0	0	0	0	0	2.07291e-05	0	0	0	0	0	0	0	0	0	0	0	0
0	0	0	0	0	0	0	0	0	0	0	0	0	0	0	0	0	0	0	0	0	0	0	0	0	0	0	0	0	0	0	0	0	0	0	0	0	0.000232612	0	0	0	0	0	0	0	0	0	0	0	0
0	0	0	0	0	0	0	0	0	0	0	0.000702741	0	0	0	0	0	0	0	0	0	0	0	0	0	0	0	0	0	0	0	0	0	0	0	0.00020993	0	0	0	0.000540979	0	0	0	0	0	0	0	0	0	0
0	0	0	0	0	0	0.000645369	0	0	0	0	0	0	0	0	6.0373e-05	0	0.004892	4.44161e-07	0	0	0	0	0	0	0	0	0	0	0	0	0	0	0	0	0	0	0.000103645	0	0	0	0	0	0	0	0	0	0	0	0
0	0	0	0	0	0	0	0	0	0	0	0	0	0	0	0	0	0	0	0	0	0	0	0	0	0	0	0	0	0	0	0	0	0	0	0	0	0	0	0	0	0	0	0	0	0	0	0	0	0
0	0	0	0	0	0	0	0	0	0	0	0	0	0	0	0	0	0	0	0	0	0	0	0	0	0	0	0	0	0	0	0	0	0	0	0	0	0	0	0	0	0	0	0	0	0	0	0	0	0
0	0	0	0	0	0	0	0	0	0	0	0	0	0	0	0	0	0	0	0	0	0	0	0	0	0	0	0	0	0	0	0	0	0	0	0	0	0	0	0	0	0	0	0	0	0	0	0	0	0
0	0	0	0	0	0	0	0	0	0	0	0	0	0	0	0	0	0	0	0	0	0	0	0	0	0	0	0	0	0	0	0	0	0	0	0	0	0.000501635	4	0	0	0	0	0	0	0	0	0	0	4
0	0	0	0	0	0	0	0	0	0	0	0.000285714	0	0	0	0	0	0	0	0	0	0	0	0	0	0	0	0	0	0	0	0	0	0	0	0.000156039	0	0	0	0	0	0	0	0	0	0	0	0	0	0
0	0	0	0	0	0	0	0	0	0	0	0	0	0	0	0	0	0	7.05539e-05	0	0	0	0	0	0	0	0	0	0	0	0	0	0	0	0	0	0	0	0	0	0	0	0	0	0	0	0	0	0	0
0	0	0	0	0	0	0	0	0	0	0	0	0	0	0	0	0	0	9.01175e-06	0	0	0	0	0	0	0	0	0	0	0	0	0	0	0	0	0	0	0.000221877	0	0	0	0.00210822	0	0	0	0	0	0	0	0
0	0	0	0	0	0	0.000311818	0	0	0	0	0.000470921	0	0	0	7.74415e-05	0	0	1.38521e-05	0	0	0	0	0	0	0	0	0	0	0	0	0	0	0	0	0	0	0	0.000470921	0	0	0	0	0	0	0	0	0	0	0
0	0	0	0	0	0	0	0	0	0	0	0	0	0	0	0	0	0	0	0	0	0	0	0	0	0	0	0	0	0	0	0	0	0	0	0	0	0	0	0	0	0	0	0	0	0	0	0	0	0
0	0	0	0	0	0	0	0	0	0	0	0	0	0	0	0	0	0	1.12647e-06	0	0	0	0	0	0	0	0	0	0	0	0	0	0	0	0	0	0	0.000221877	0	0	0	0	0	0	0	0	0	0	0	0
0	0	0	0	0	0	0	0	0	0	0	0.000718907	0	0	0	0	0	0	5.17348e-06	0	0	0	0	0	0	0	0	0	0	0	0	0	0	0	0	0.000213675	0	0.000600861	0	0	0	0	0	0	0	0	0	0	0	0
0	0	0	0	0	0	0	0	0	0	0	0	0	0	0	0	0	0	0	0	0	0	0	0	0	0	0	0	0	0	0	0	0	0	0	0	0	0	0.000475768	0.00943397	0	0	0	0	0	0	0	0	0	0
0	0	0	0	0	0	0	0	0	0	0	0	0	0	0	0.000147345	0	0	0	0	0	0	0	0	0	0	0	0	0	0	0	0	0	0	0	0	0	0.00022802	0	0	0	0	0	0	0	0	0	0	0	0
0	0	0	0	0	0	0	0	0	0	0	0	0	0	0	0	0	0	8.59148e-05	0	0	0	0	0	0	0	0	0	0	0	0	0	0	0	0	0	0	0	0	0	0	0	0	0	0	0	0	0	0	0.000372577
0	0	0	0	0	0	0.0019685	0	0	0	0	0.00264201	0	0.00239808	0	0	0	0.000980168	3.08183e-06	0	0	0	0	0	0	0	0	0	0	0	0	0	0	0	0	0	0	0.00162829	0	0	0	0	0	0	0	0	0	0	0	0
0	0	0	0	0	0	0	0	0	0	0	0	0	0	0	4.12497e-05	0	0.000227139	0.000410024	0	0	0	0	0	0	0	0	0	0	0	0	0	0	0	0	0	0	0	0	0	0	0	0	0	0	0	0	0	0	0
0	0	0	0	0	0	0	0	0	0	0	0	0	0	0	0	0	0	0	0	0	0	0	0	0	0	0	0	0	0	0	0	0	0	0	5.20131e-05	0	0	0	0	0	0	0	0	0	0	0	0	0	0
0	0	0	0	0	0	0	0	0	0	0	0	0	0	0	2.30019e-07	0	0	5.11703e-07	0	0	0	0	0	0	0	0	0	0	0	0	0	0	0	0	6.97932e-05	0	2.16712e-05	1	0	0	0	0	0	0	0	0	0	0	0
0	0	0	0	0	0	0	0	0	0	0	0	0	0	0	0	0	0	0	0	0	0	0	0	0	0	0	0	0	0	0	0	0	0	0	0	0	0	0	0	0	0	0	0	0	0	0	0	0	0
0	0	0	0	0	0	0	0	0	0	0	0	0	0	0	0	0	0	0	0	0	0	0	0	0	0	0	0	0	0	0	0	0	0	0	0.00142857	0	0	0	0	0	0	0	0	0	0	0	0	0	0
0	0	0	0	0	0	0	0	0	0	0	0	0	0	0	0	0	0	0	0	0	0	0	0	0	0	0	0	0	0	0	0	0	0	0	0	0	0	0	0.00027049	0	0	0	0	0	0	0	0	0	0
0	0	0	0	0	0	0	0	0	0	0	0	0	0	0	8.06382e-06	0	0	0	0	0	0	0	0	0	0	0	0	0	0	0	0	0	0	0	0	0	0	0	0	0	0	0	0	0	0	0	0	0	0
0	0	0	0	0	0	0	0	0	0	0	0	0	0	0	0	0	0	0	0	0	0	0	0	0	0	0	0	0	0	0	0	0	0	0	0	0	0	0	0	0	0	0	0	0	0	0	0	0	0
0	0	0	0	0	0	0	0	0	0	0	0	0	0	0	2.40863e-05	0	0	0	0	0	0	0	0	0	0	0	0	0	0	0	0	0	0	0	5.24824e-05	0	0	0	0.000540979	0	0	0	0	0	0	0	0.000297263	0	0
0	0	0	0	0	0	0	0	0	0	0	0	0	0	0	8.99645e-07	0	0	1.93235e-07	0	0	0	0	0	0	0	0	0	0	0	0	0	0	0	0	0	0	0	0	0	0	0	0	0	0	0	0	0	0	0
0	0	0	0	0	0	0	0	0	0	0	0	0	0	0	0	0	0	7.94252e-06	0	0	0	0	0	0	0	0	0	0	0	0	0	0	0	0	0	0	0	0	0	0	0	0	0	0	0	0	0	0	0
0	0	0	0	0	0	0	0	0	0	0	0	0.00406504	0	0	0	0	0	8.54823e-07	0	0	0	0	0	0	0	0	0	0	0	0	0	0	0	0	0	0	0.000476769	0	0.00212766	0	0.0022039	0	0	0	0	0	0	0	0
0	0	0	0	0	0	0	0	0	0	0	0	0	0	0	0	0	0	0	0	0	0	0	0	0	0	0	0	0	0	0	0	0	0	0	0.000314895	0	0	0	0	0	0	0	0	0	0	0	0	0	0
0	0	0	0	0	0	0.000645369	0	0	0	0	0	0	0	0	6.0373e-05	0	0.00489725	4.44161e-07	0	0	0	0	0	0	0	0	0	0	0	0	0	0	0	0	0	0	0.000103645	0	0	0	0	0	0	0	0	0	0	0	0
0	0	0	0	0	0	0	0	0	0	0	0	0	0	0	2.07857e-06	0	0	0	0	0	0	0	0	0	0	0	0	0	0	0	0	0	0	0	1.30033e-05	0	0	0	0	0	0	0	0	0	0	0	0.000280372	0	0
0	0	0	0	0	0	9.88045e-05	0	0	0	0	0	0	0	0	0	0	0	8.8954e-07	0	0	0	0	0	0	0	0	0	0	0	0	0	0	0	0	0	0	0	0	0	0	0	0	0	0	0	0	0	0	0
0	0	0	0	0	0	0	0	0	0	0	0	0	0	0	2.57634e-06	0	0.000533334	0	0	0	0	0	0	0	0	0	0	0	0	0	0	0	0	0	0	0	0	0	0	0	0	0	0	0	0	0	0	0	0
0	0	0	0	0	0	0	0	0	0	0	0	0	0	0	0	0	0	0	0	0	0	0	0	0	0	0	0	0	0	0	0	0	0	0	0	0	0	0	0	0	0	0	0	0	0	0	0	0	0.00122025
0	0	0	0	0	0	0	0	0	0	0	0	0	0	0	0	0	0	0	0	0	0	0	0	0	0	0	0	0	0	0	0	0	0	0	0	0	0	15	0	0	0	2	0	0	0	0	0	0	0
0	0	0	0	0	0	0	0	0	0	0	0	0	0	0	2.57634e-06	0	0	5.69638e-06	0	0	0	0	0	0	0	0	0	0	0	0	0	0	0	0	0	0	0	0	0	0	0	0	0	0	0	0	0	0	0
0	0	0	0	0	0	0	0	0	0	0	0	0	0	0	0	0	0	0	0	0	0	0	0	0	0	0	0	0	0	0	0	0	0	0	0	0	0	0	0	0	0	0	0	0	0	0	0	0	0
0	0	0	0	0	0	0.000493583	0	0	0	0	0	0	0	0	0.000471008	0	0.00230298	3.01716e-05	0	0	0	0	0	0	0	0	0	0	0	0	0	0	0	0	0.000285714	0	0	0	0	0	0	0	0	0	0	0	0	0	0
0	0	0	0	0	0	0	0	0	0	0	0	0	0	0	7.98728e-07	0	0	2.89162e-07	0	0	0	0	0	0	0	0	0	0	0	0	0	0	0	0	0.00011703	0	0.000856163	0	0.000215516	0	0.00383142	0	0	0	0	0	9.34575e-05	0	0
0	0	0	0	0	0	0	0	0	0	0	0	0	0	0	0	0	0	1.08001e-06	0	0	0	0	0	0	0	0	0	0	0	0	0	0	0	0	0	0	0	0	0	0	0	0	0	0	0	0	0	0	0
0	0	0	0	0	0	0.000136556	0	0	0	0	0	0	0	0	0	0	0	0	0	0	0	0	0	0	0	0	0	0	0	0	0	0	0	4.75797e-05	0.000100656	0	0	0.0002108	5.72182e-05	0	0	0.000103881	0	0	0	0	0	0	0
0	0	0	0	0	0	0	0	0	0	0	0	0	0	0	0	0	0	0	0	0	0	0	0	0	0	0	0	0	0	0	0	0	0	0	0	0	0	0	0	0	0	0	0	0	0	0	0	0	0
0	0	0	0	0	0	0	0	0	0	0	0	0	0	0	0	0	0	0	0	0	0	0	0	0	0	0	0	0	0	0	0	0	0	0	0	0	0	0	0	0	0	0	0	0	0	0	0	0	0
0	0	0	0	0.000172831	0	9.59969e-05	0	0	0	0	0.000131614	0	0	0	0.000165823	0	0	2.20975e-06	0.000117487	0	0	0	0	0	0	0	0	0	0	0	0.000139407	0	0	0	7.98959e-05	0	5.3932e-05	4.17253e-05	0	0	0	0	0	0	0	0	0	0	0
0	0	0	0	0	0	0	0	0	0	0	0	0	0	0	0	0	0	0	0	0	0	0	0	0	0	0	0	0	0	0	0	0	0	0	0	0	0	0	0	0	0	0	0	0	0	0	0	0	0
[truncated: 598,000 more rows]
[truncated: 1 more columns]
