# Supplementary material for: Predicting drug target interactions using meta-path-based semantic network analysis
Source: BMC Bioinformatics. 2016 Apr 12;17:160. doi: 10.1186/s12859-016-1005-x (PMC4830032; doi:10.1186/s12859-016-1005-x)
Supplement: Additional file 4: — (metapath_commuting_matrix.zip): it contains the calculated commuting matrix for internal and external validating. The internal test set was used by SLAP in the original publication; the external test set was prepared in the present study and intended to examine the ability to predict evolving network topologies. (ZIP 27340 kb) [file 12859_2016_1005_MOESM4_ESM.zip › metapath_commuting_matrix/external_testset_matrix/external_trainset_pos_pathcount.csv]

1	0	1	0	0	1	2460	0	0	0	0	3	1	0	0	251	0	18279	29375	0	0	0	0	0	0	0	0	0	0	0	0	0	0	0	0	12	0	469	3	3	0	197	1	0	0	0	0	0	0	0
13	0	10	0	0	49	7333	0	0	0	0	90	0	0	0	0	0	84997	51677	0	0	0	0	0	0	0	0	0	0	0	0	0	0	0	0	402	0	915	507	39	0	6	8	0	0	0	0	0	0	0
57	1	3	0	57	130	10632	0	0	0	0	31	5	1	0	10688	0	457794	24585	0	0	0	0	0	0	0	0	0	0	0	0	0	0	0	0	42	0	1447	1427	8	0	572	212	0	0	0	0	1	0	234
2	1	0	0	2	0	1983	0	0	0	0	0	0	0	0	1983	0	25452	212	0	0	0	0	0	0	0	0	0	0	0	0	0	0	0	0	3	0	237	0	0	0	102	0	0	0	0	0	2	0	51
8	1	3	0	8	24	10193	0	0	0	0	18	7	1	0	10819	0	98498	74158	0	0	0	0	0	0	0	0	0	0	0	0	0	0	0	0	24	0	935	144	16	0	578	56	0	0	0	0	4	0	70
8	1	1	0	8	8	938	0	0	0	0	13	0	0	0	940	0	9058	1075	0	0	0	0	0	0	0	0	0	0	0	0	0	0	0	0	26	0	221	104	0	0	0	0	0	0	0	0	0	0	0
18	1	0	0	18	7	853	0	0	0	0	0	0	0	0	855	0	16240	118	0	0	0	0	0	0	0	0	0	0	0	0	0	0	0	0	34	0	292	17	24	0	26	0	0	0	0	0	9	0	53
10	0	0	0	0	0	204	0	0	0	0	0	0	0	0	0	0	1824	0	0	0	0	0	0	0	0	0	0	0	0	0	0	0	0	0	0	0	0	0	0	0	0	0	0	0	0	0	0	0	0
38	0	15	0	0	570	26790	0	0	0	0	118	0	0	0	0	0	382838	407352	0	0	0	0	0	0	0	0	0	0	0	0	0	0	0	0	8	0	3842	4487	0	0	0	0	0	0	0	0	0	0	0
3	2	0	0	6	0	2050	0	0	0	0	6	8	0	0	4910	0	25929	890	0	0	0	0	0	0	0	0	0	0	0	0	0	0	0	0	74	0	43	18	105	0	65	24	0	0	0	0	0	0	0
10	0	0	0	0	0	1141	0	0	0	0	0	0	0	0	0	0	22644	0	0	0	0	0	0	0	0	0	0	0	0	0	0	0	0	0	0	0	2	0	0	0	0	0	0	0	0	0	0	0	0
107	1	1	0	114	180	8640	0	0	0	0	5	0	1	0	16180	0	487528	21591	0	0	0	0	0	0	0	0	0	0	0	0	0	0	0	0	20	0	506	650	1	0	200	32	0	0	0	0	2	0	66
0	0	0	0	0	0	1293	0	0	0	0	0	0	0	0	0	0	24562	4268	0	0	0	0	0	0	0	0	0	0	0	0	0	0	0	0	0	0	195	0	2	0	122	0	0	0	0	0	0	0	0
2	0	0	0	0	0	1599	0	0	0	0	0	0	0	0	0	0	29760	2076	0	0	0	0	0	0	0	0	0	0	0	0	0	0	0	0	0	0	0	0	0	0	0	0	0	0	0	0	0	0	0
13	1	2	0	13	59	1142	0	0	0	0	4	0	1	0	1167	0	18536	14677	0	0	0	0	0	0	0	0	0	0	0	0	0	0	0	0	67	0	758	102	0	0	0	0	0	0	0	0	16	0	69
4	1	0	0	4	2	4708	0	0	0	0	0	0	0	0	6108	0	64380	15673	0	0	0	0	0	0	0	0	0	0	0	0	0	0	0	0	8	0	205	5	0	0	1	0	0	0	0	0	0	0	0
3	1	0	0	3	0	1983	0	0	0	0	0	0	0	0	1983	0	25451	212	0	0	0	0	0	0	0	0	0	0	0	0	0	0	0	0	3	0	237	0	0	0	102	0	0	0	0	0	2	0	51
1	1	2	0	1	17	1902	0	0	0	0	3	0	0	0	1913	0	41944	3474	0	0	0	0	0	0	0	0	0	0	0	0	0	0	0	0	41	0	227	24	4	0	3	0	0	0	0	0	9	0	18
8	1	1	0	8	9	507	0	0	0	0	4	0	0	0	758	0	3137	2032	0	0	0	0	0	0	0	0	0	0	0	0	0	0	0	0	114	0	84	37	54	0	36	5	1	0	2	0	0	0	0
16	1	2	0	12	33	13198	0	0	0	0	8	0	1	0	11522	0	720484	30485	0	0	0	0	0	0	0	0	0	0	0	0	0	0	0	0	26	0	795	123	0	0	0	0	0	0	0	0	4	0	199
6	1	0	0	6	0	475	0	0	0	0	0	0	0	0	475	0	13492	72	0	0	0	0	0	0	0	0	0	0	0	0	0	0	0	0	0	0	10	0	0	0	2	0	0	0	0	0	0	0	0
71	1	0	0	71	0	1724	0	0	0	0	0	0	0	0	1727	0	55198	837	0	0	0	0	0	0	0	0	0	0	0	0	0	0	0	0	1	0	18	0	1	0	81	0	0	0	1	0	0	0	7
2	2	5	0	6	16	669	0	0	0	0	7	8	7	0	1611	0	3699	5545	0	0	0	0	0	0	0	0	0	0	0	0	0	0	0	0	5	0	276	20	13	0	287	27	0	0	0	0	12	0	79
4	1	1	0	4	7	1777	0	0	0	0	15	10	0	1	1831	4	33468	7302	0	0	0	0	0	0	0	0	0	0	0	0	0	0	0	0	61	0	828	63	35	0	451	40	0	0	5	4	0	0	0
31	0	0	0	0	55	818	0	0	0	0	0	0	0	0	0	0	15959	1175	0	0	0	0	0	0	0	0	0	0	0	0	0	0	0	0	0	0	651	169	0	0	687	513	0	0	0	0	0	0	0
3	1	3	0	3	6	5178	0	0	0	0	10	4	0	0	5178	0	64985	18459	0	0	0	0	0	0	0	0	0	0	0	0	0	0	0	0	4	0	104	20	0	0	92	8	0	0	0	0	0	0	0
10	0	0	0	0	0	720	0	0	0	0	0	0	0	0	0	0	5116	725	0	0	0	0	0	0	0	0	0	0	0	0	0	0	0	0	0	0	25	0	0	0	0	0	0	0	0	0	0	0	0
8	1	1	0	14	6	2724	0	0	0	0	10	7	0	0	6134	0	30502	3630	0	0	0	0	0	0	0	0	0	0	0	0	0	0	0	0	52	0	34	85	85	0	98	82	0	0	0	0	10	0	10
16	0	0	0	0	3	275	0	0	0	0	0	0	0	0	0	0	2972	78	0	0	0	0	0	0	0	0	0	0	0	0	0	0	0	0	0	0	14	12	0	0	0	0	0	0	0	0	0	0	0
0	0	0	0	0	0	2016	0	0	0	0	0	0	0	0	0	0	16928	12875	0	0	0	0	0	0	0	0	0	0	0	0	0	0	0	0	9	0	125	0	0	0	34	0	0	0	0	0	0	0	0
14	2	2	0	28	28	11517	0	0	0	0	8	0	1	0	23894	0	633564	32120	0	0	0	0	0	0	0	0	0	0	0	0	0	0	0	0	20	0	759	112	1	0	301	0	0	0	0	0	2	0	99
27	0	1	0	0	88	99	0	0	0	0	5	0	1	0	1	0	1895	288	0	0	0	0	0	0	0	0	0	0	0	0	0	0	0	0	3	0	399	190	0	0	208	53	0	0	0	0	2	0	96
2	0	2	0	0	6	6106	0	0	0	0	36	1	2	0	0	0	59441	45890	0	0	0	0	0	0	0	0	0	0	0	0	0	0	0	0	21	0	810	108	4	0	281	3	0	0	0	0	7	0	207
8	1	0	0	8	0	1983	0	0	0	0	0	0	0	0	1983	0	25446	212	0	0	0	0	0	0	0	0	0	0	0	0	0	0	0	0	3	0	237	0	0	0	102	0	0	0	0	0	2	0	51
41	1	0	0	43	3	1097	0	0	0	0	0	0	0	0	1175	0	35169	78	0	0	0	0	0	0	0	0	0	0	0	0	0	0	0	0	29	0	13	12	4	0	2	24	0	0	0	0	1	0	0
10	4	1	0	44	10	1612	0	0	0	0	60	8	0	1	6733	0	21797	1610	0	0	0	0	0	0	0	0	0	0	0	0	0	0	0	0	342	0	45	613	59	0	4	84	8	0	1	10	0	0	0
5	0	4	0	0	20	7155	0	0	0	0	31	0	0	0	0	0	44722	47074	0	0	0	0	0	0	0	0	0	0	0	0	0	0	0	0	12	0	1008	155	0	0	0	0	0	0	0	0	0	0	0
2	2	3	0	3	3	3080	0	0	0	0	16	0	0	0	3292	0	31225	1857	0	0	0	0	0	0	0	0	0	0	0	0	0	0	0	0	34	0	62	16	0	0	0	0	0	0	0	0	5	0	2
20	0	0	0	0	11	2158	0	0	0	0	0	0	0	0	680	0	112790	2057	0	0	0	0	0	0	0	0	0	0	0	0	0	0	0	0	7	0	177	51	1	0	84	6	2	0	3	6	1	0	10
26	0	2	0	0	91	531	0	0	0	0	4	0	0	0	0	0	4134	2149	0	0	0	0	0	0	0	0	0	0	0	0	0	0	0	0	0	0	357	130	0	0	0	0	0	0	0	0	0	0	0
4	0	1	0	0	4	3123	0	0	0	0	4	0	0	0	538	0	30263	10024	0	0	0	0	0	0	0	0	0	0	0	0	0	0	0	0	50	0	123	16	0	0	0	0	0	0	0	0	17	0	4
2	1	4	0	2	8	10660	0	0	0	0	40	3	0	1	10665	1	163822	133737	0	0	0	0	0	0	0	0	0	0	0	0	0	0	0	0	0	0	1328	80	0	0	77	6	0	0	14	2	0	0	0
0	0	0	0	0	0	731	0	0	0	0	0	0	0	0	0	0	13020	13	0	0	0	0	0	0	0	0	0	0	0	0	0	0	0	0	0	0	86	0	0	0	127	0	0	0	0	0	0	0	27
28	0	2	0	0	81	7574	0	0	0	0	8	0	0	0	0	29	78111	48294	0	0	0	0	0	0	0	0	0	0	0	0	0	0	0	0	25	0	735	318	0	0	9	0	0	0	0	0	0	0	0
25	1	2	0	25	35	4098	0	0	0	0	21	2	0	0	4233	2	85259	6399	0	0	0	0	0	0	0	0	0	0	0	0	0	0	0	0	134	0	465	390	24	0	43	44	3	0	3	0	4	0	3
10	0	0	0	0	0	164	0	0	0	0	0	0	0	0	0	0	3230	173	0	0	0	0	0	0	0	0	0	0	0	0	0	0	0	0	0	0	16	0	0	0	24	0	0	0	0	0	0	0	0
4	1	0	0	4	0	324	0	0	0	0	0	0	0	0	355	0	6084	46	0	0	0	0	0	0	0	0	0	0	0	0	0	0	0	0	4	0	6	0	18	0	15	0	0	0	0	0	0	0	0
6	0	2	0	0	7	205	0	0	0	0	0	0	0	0	0	0	688	92	0	0	0	0	0	0	0	0	0	0	0	0	0	0	0	0	0	0	0	0	0	0	0	0	0	0	0	0	0	0	0
23	1	0	0	23	0	1983	0	0	0	0	0	0	0	0	1983	0	25431	212	0	0	0	0	0	0	0	0	0	0	0	0	0	0	0	0	3	0	237	0	0	0	102	0	0	0	0	0	2	0	51
24	0	1	0	0	28	3151	0	0	0	0	15	10	0	1	0	2	63086	5918	0	0	0	0	0	0	0	0	0	0	0	0	0	0	0	0	64	0	734	366	72	0	949	251	1	0	5	24	1	0	28
1	0	0	0	0	0	91	0	0	0	0	0	0	0	0	0	0	503	78	0	0	0	0	0	0	0	0	0	0	0	0	0	0	0	0	0	0	15	0	0	0	0	0	0	0	0	0	0	0	0
5	2	1	0	8	4	2939	0	0	0	0	11	12	0	0	6695	0	32568	3839	0	0	0	0	0	0	0	0	0	0	0	0	0	0	0	0	56	0	48	52	99	0	126	51	0	0	0	0	11	0	13
1	0	1	0	0	1	244	0	0	0	0	5	0	0	0	1	0	2496	276	0	0	0	0	0	0	0	0	0	0	0	0	0	0	0	0	3	0	11	5	3	0	2	0	0	0	0	0	0	0	0
7	1	0	0	7	2	1983	0	0	0	0	0	0	0	0	1983	0	25447	212	0	0	0	0	0	0	0	0	0	0	0	0	0	0	0	0	3	0	237	4	0	0	102	2	0	0	0	0	2	0	51
0	0	0	0	0	0	1924	0	0	0	0	0	0	0	0	1	0	10628	0	0	0	0	0	0	0	0	0	0	0	0	0	0	0	0	0	14	0	12	0	0	0	0	0	2	0	0	0	2	0	0
82	0	0	0	0	0	5675	0	0	0	0	0	0	0	0	0	3	104514	5789	0	0	0	0	0	0	0	0	0	0	0	0	0	0	0	0	3	0	32	0	0	0	0	0	0	0	1	0	0	0	0
13	0	2	0	0	23	5132	0	0	0	0	2	0	0	0	11	7	112520	7667	0	0	0	0	0	0	0	0	0	0	0	0	0	0	0	0	31	0	635	26	9	0	425	0	6	0	0	0	1	0	22
26	1	2	0	25	51	10537	0	0	0	0	6	0	0	0	11517	0	459102	33146	0	0	0	0	0	0	0	0	0	0	0	0	0	0	0	0	17	0	662	153	0	0	0	0	0	0	0	0	0	0	0
4	1	0	0	4	0	163	0	0	0	0	0	0	0	0	163	0	1690	316	0	0	0	0	0	0	0	0	0	0	0	0	0	0	0	0	0	0	21	20	0	0	0	0	0	0	0	0	0	0	0
0	2	6	0	0	0	109	0	0	0	0	17	0	3	0	3156	0	339	10687	0	0	0	0	0	0	0	0	0	0	0	0	0	0	0	0	26	0	165	0	0	0	0	0	0	0	0	0	11	0	18
0	5	6	0	0	0	14487	0	0	0	0	78	23	1	0	69248	0	130227	91423	0	0	0	0	0	0	0	0	0	0	0	0	0	0	0	0	330	0	909	0	92	0	232	0	0	0	0	0	5	0	20
52	0	0	0	0	127	2360	0	0	0	0	0	0	0	0	0	0	59258	4066	0	0	0	0	0	0	0	0	0	0	0	0	0	0	0	0	0	0	198	428	0	0	100	129	0	0	0	0	0	0	30
2	0	0	0	0	0	479	0	0	0	0	0	0	0	0	1	0	5942	325	0	0	0	0	0	0	0	0	0	0	0	0	0	0	0	0	1	0	27	0	0	0	0	0	0	0	0	0	0	0	15
1	0	4	0	0	4	11320	0	0	0	0	40	3	0	0	0	0	174896	136009	0	0	0	0	0	0	0	0	0	0	0	0	0	0	0	0	13	0	1383	40	1	0	77	3	0	0	0	0	0	0	0
6	1	2	0	6	12	3721	0	0	0	0	21	2	0	0	3913	0	82253	6776	0	0	0	0	0	0	0	0	0	0	0	0	0	0	0	0	77	0	375	126	32	0	49	12	0	0	0	0	0	0	0
17	1	0	0	17	0	409	0	0	0	0	0	0	0	0	409	0	3339	34	0	0	0	0	0	0	0	0	0	0	0	0	0	0	0	0	6	0	248	0	10	0	26	0	0	0	0	0	0	0	28
13	0	10	0	0	136	14524	0	0	0	0	83	29	0	0	0	0	126974	115384	0	0	0	0	0	0	0	0	0	0	0	0	0	0	0	0	394	0	1223	1122	128	0	341	395	0	0	0	0	1	0	0
3	0	0	0	0	0	546	0	0	0	0	0	0	0	0	0	0	6091	124	0	0	0	0	0	0	0	0	0	0	0	0	0	0	0	0	0	0	249	0	1	0	147	0	0	0	0	0	0	0	68
32	2	3	0	53	77	3910	0	0	0	0	46	0	0	1	5835	0	58198	19065	0	0	0	0	0	0	0	0	0	0	0	0	0	0	0	0	86	0	1107	1219	0	0	0	0	1	0	11	30	0	0	0
0	0	1	0	0	0	76	0	0	0	0	0	0	0	0	0	0	319	31	0	0	0	0	0	0	0	0	0	0	0	0	0	0	0	0	0	0	6	0	0	0	0	0	0	0	0	0	0	0	0
8	0	0	0	0	0	117	0	0	0	0	0	0	0	0	0	0	862	15	0	0	0	0	0	0	0	0	0	0	0	0	0	0	0	0	0	0	151	0	0	0	97	1	0	0	0	0	0	0	30
92	0	1	0	0	128	3707	0	0	0	0	8	0	0	0	0	0	67061	6968	0	0	0	0	0	0	0	0	0	0	0	0	0	0	0	0	0	0	165	1045	0	0	162	10	0	0	0	0	0	0	0
0	1	3	0	0	23	1570	0	0	0	0	9	2	10	0	1698	0	9002	22066	0	0	0	0	0	0	0	0	0	0	0	0	0	0	0	0	0	0	119	69	0	0	38	17	0	0	0	0	2	0	54
3	1	1	0	3	3	4475	0	0	0	0	9	0	0	0	4475	0	43333	18719	0	0	0	0	0	0	0	0	0	0	0	0	0	0	0	0	2	0	484	27	3	0	266	0	0	0	0	0	0	0	0
11	0	0	0	0	1	910	0	0	0	0	0	0	0	0	0	0	4995	109	0	0	0	0	0	0	0	0	0	0	0	0	0	0	0	0	0	0	15	2	0	0	5	2	0	0	0	0	0	0	2
1	0	32	0	0	39	5140	15	280	159	10	64	39	3	0	0	0	29534	321088	0	0	7392	337	0	0	252	7	0	0	4792	190	0	0	562	30	68	4	7237	69	57	1	4633	48	0	0	0	0	16	0	738
2	1	1	0	2	3	374	0	0	0	0	2	1	0	0	375	0	1854	296	0	0	0	0	0	0	0	0	0	0	0	0	0	0	0	0	0	0	4	7	0	0	1	4	0	0	0	0	0	0	0
4	0	0	0	0	0	2362	0	0	0	0	0	0	0	0	1	0	16490	0	0	0	0	0	0	0	0	0	0	0	0	0	0	0	0	0	11	0	13	1	0	0	0	0	2	0	0	0	0	0	1
22	1	0	0	22	0	343	0	0	0	0	0	0	0	0	345	0	3990	134	0	0	0	0	0	0	0	0	0	0	0	0	0	0	0	0	32	0	311	0	14	0	26	0	0	0	0	0	2	0	17
9	0	0	0	0	0	911	0	0	0	0	0	0	0	0	0	0	12997	426	0	0	0	0	0	0	0	0	0	0	0	0	0	0	0	0	0	0	0	0	0	0	0	0	0	0	0	0	0	0	0
23	0	2	0	0	46	5513	0	0	0	0	9	0	3	0	95	0	47576	15323	0	0	0	0	0	0	0	0	0	0	0	0	0	0	0	0	7	0	99	207	0	0	0	0	2	0	0	0	2	0	24
9	0	0	0	0	0	351	0	0	0	0	0	0	0	0	0	0	2375	0	0	0	0	0	0	0	0	0	0	0	0	0	0	0	0	0	0	0	4	0	0	0	0	0	0	0	0	0	0	0	1
7	0	0	0	0	0	1500	0	0	0	0	0	0	0	0	0	2	28189	962	0	0	0	0	0	0	0	0	0	0	0	0	0	0	0	0	0	0	65	0	0	0	14	0	0	0	0	0	0	0	8
15	1	1	0	15	2	2745	0	0	0	0	8	0	0	0	2869	0	51986	3970	0	0	0	0	0	0	0	0	0	0	0	0	0	0	0	0	83	0	316	112	12	0	30	22	2	0	2	0	2	0	2
12	0	1	0	0	17	156	0	0	0	0	3	0	0	0	0	0	939	242	0	0	0	0	0	0	0	0	0	0	0	0	0	0	0	0	0	0	329	51	0	0	0	0	0	0	0	0	0	0	0
7	0	3	0	0	65	6193	0	0	0	0	36	0	0	0	9	0	64226	58046	0	0	0	0	0	0	0	0	0	0	0	0	0	0	0	0	12	0	907	595	0	0	0	0	0	0	0	0	0	0	0
3	0	2	0	0	6	839	0	0	0	0	9	0	0	0	2	0	3381	2344	0	0	0	0	0	0	0	0	0	0	0	0	0	0	0	0	4	0	147	27	0	0	0	0	0	0	0	0	0	0	0
32	0	0	0	0	0	299	0	0	0	0	0	0	0	0	37	0	3684	2	0	0	0	0	0	0	0	0	0	0	0	0	0	0	0	0	1	0	8	0	1	0	6	0	0	0	0	0	3	0	4
14	0	2	0	0	19	8109	0	0	0	0	8	0	0	0	0	0	144378	20396	0	0	0	0	0	0	0	0	0	0	0	0	0	0	0	0	14	0	83	78	0	0	0	0	0	0	0	0	0	0	0
114	0	0	0	0	0	597	0	0	0	0	0	0	0	0	0	1	57838	55	0	0	0	0	0	0	0	0	0	0	0	0	0	0	0	0	0	0	15	0	0	0	0	0	0	0	0	0	0	0	31
4	1	6	0	4	24	13492	0	0	0	0	60	21	0	0	14496	0	116009	92356	0	0	0	0	0	0	0	0	0	0	0	0	0	0	0	0	280	0	658	240	101	0	217	84	0	0	0	0	7	0	0
5	0	1	0	0	5	3095	0	0	0	0	9	0	0	0	0	0	65620	3833	0	0	0	0	0	0	0	0	0	0	0	0	0	0	0	0	21	0	132	45	0	0	0	0	0	0	0	0	0	0	0
14	1	2	0	14	35	2175	0	0	0	0	4	4	1	0	2245	0	20565	5355	0	0	0	0	0	0	0	0	0	0	0	0	0	0	0	0	8	0	50	70	5	0	20	61	0	0	0	0	5	0	8
38	0	15	0	0	570	30275	0	0	0	0	144	11	0	0	0	0	451839	403867	0	0	0	0	0	0	0	0	0	0	0	0	0	0	0	0	16	0	4424	5474	1	0	245	420	0	0	0	0	0	0	0
21	0	1	0	0	16	4609	0	0	0	0	8	0	0	0	0	0	99241	6175	0	0	0	0	0	0	0	0	0	0	0	0	0	0	0	0	1	0	219	128	0	0	0	0	0	0	0	0	2	0	48
11	0	9	0	3	155	3827	0	0	0	0	12	13	0	0	1754	0	88701	46137	0	0	0	0	0	0	0	0	0	0	0	0	0	0	0	0	41	0	423	184	34	0	444	192	0	0	0	0	0	0	0
5	1	0	0	5	1	2411	0	0	0	0	0	0	0	0	2483	0	24135	638	0	0	0	0	0	0	0	0	0	0	0	0	0	0	0	0	23	0	14	6	0	0	0	0	0	0	0	0	5	0	0
0	1	3	0	0	0	4601	0	0	0	0	12	0	0	0	5579	0	57151	21946	0	0	0	0	0	0	0	0	0	0	0	0	0	0	0	0	47	0	221	0	0	0	0	0	0	0	0	0	8	0	9
5	1	0	0	5	0	1177	0	0	0	0	0	0	0	0	2822	0	23825	7258	0	0	0	0	0	0	0	0	0	0	0	0	0	0	0	0	9	0	249	0	1	0	95	0	0	0	0	0	0	0	16
2	1	1	0	2	2	621	0	0	0	0	4	1	0	0	659	0	7170	2393	0	0	0	0	0	0	0	0	0	0	0	0	0	0	0	0	8	0	16	8	5	0	1	2	0	0	0	0	0	0	0
115	0	1	0	0	126	415	0	0	0	0	2	1	0	0	17	0	23421	1431	0	0	0	0	0	0	0	0	0	0	0	0	0	0	0	0	23	0	797	207	8	0	24	96	0	0	0	0	0	0	0
11	0	3	0	0	33	4722	0	0	0	0	5	4	1	0	0	0	53995	18915	0	0	0	0	0	0	0	0	0	0	0	0	0	0	0	0	3	0	68	55	2	0	92	44	0	0	0	0	2	0	7
6	0	2	0	0	8	1501	0	0	0	0	20	0	0	0	30	0	9186	2465	0	0	0	0	0	0	0	0	0	0	0	0	0	0	0	0	25	0	47	88	9	0	21	0	0	0	0	0	0	0	0
46	1	0	0	46	2	2340	0	0	0	0	8	5	0	0	4348	0	26510	2071	0	0	0	0	0	0	0	0	0	0	0	0	0	0	0	0	39	0	21	372	73	0	63	234	0	0	0	0	8	0	6
0	0	80	0	0	135	487	0	0	0	0	55	0	0	0	222	0	1132	94210	0	0	0	0	0	0	0	0	0	0	0	0	0	0	0	0	226	0	11667	122	6	0	148	0	0	0	0	0	0	0	0
70	1	1	0	70	67	3487	0	0	0	0	13	2	0	0	3615	2	73204	4686	0	0	0	0	0	0	0	0	0	0	0	0	0	0	0	0	98	0	311	871	23	0	28	134	3	0	2	0	4	0	2
38	2	4	0	43	82	4231	0	0	0	0	54	0	0	1	6455	0	64291	22367	0	0	0	0	0	0	0	0	0	0	0	0	0	0	0	0	118	0	1387	1278	0	0	0	0	2	0	14	37	0	0	0
0	2	6	0	0	0	3839	0	0	0	0	65	0	0	0	10887	0	41203	36678	0	0	0	0	0	0	0	0	0	0	0	0	0	0	0	0	417	0	663	0	0	0	0	0	0	0	0	0	0	0	0
3	0	0	0	0	1	597	0	0	0	0	0	0	0	0	0	1	57949	55	0	0	0	0	0	0	0	0	0	0	0	0	0	0	0	0	0	0	15	0	0	0	0	0	0	0	0	0	0	0	31
10	0	0	0	0	0	1132	0	0	0	0	0	0	0	0	64	0	1860	0	0	0	0	0	0	0	0	0	0	0	0	0	0	0	0	0	89	0	0	13	15	0	0	0	6	0	0	0	18	0	0
15	0	2	0	0	30	2247	0	0	0	0	5	0	2	0	0	0	47206	30559	0	0	0	0	0	0	0	0	0	0	0	0	0	0	0	0	9	0	641	75	2	0	304	0	0	0	0	0	4	0	189
6	1	3	0	6	30	10969	0	0	0	0	9	0	0	0	11844	0	472096	35468	0	0	0	0	0	0	0	0	0	0	0	0	0	0	0	0	19	0	883	78	0	0	0	0	0	0	0	0	0	0	0
0	0	2	0	0	0	2577	0	0	0	0	4	2	2	0	0	0	25619	6094	0	0	0	0	0	0	0	0	0	0	0	0	0	0	0	0	8	0	80	0	2	0	16	0	0	0	0	0	4	0	7
52	1	0	0	52	61	210	0	0	0	0	0	0	0	0	227	0	4942	29	0	0	0	0	0	0	0	0	0	0	0	0	0	0	0	0	30	0	247	58	26	0	33	0	0	0	0	0	5	0	20
28	0	2	0	0	59	3924	0	0	0	0	8	0	0	0	0	3	29871	27789	0	0	0	0	0	0	0	0	0	0	0	0	0	0	0	0	2	0	565	220	0	0	0	0	1	0	3	0	0	0	0
5	0	15	0	0	75	23674	0	0	0	0	125	11	0	0	0	0	339055	387076	0	0	0	0	0	0	0	0	0	0	0	0	0	0	0	0	26	0	3635	625	4	0	245	55	0	0	0	0	0	0	0
3	1	1	0	3	3	1777	0	0	0	0	15	10	0	1	1831	4	33470	7302	0	0	0	0	0	0	0	0	0	0	0	0	0	0	0	0	61	0	828	45	35	0	451	30	0	0	5	3	0	0	0
14	0	3	0	0	52	2789	0	0	0	0	6	5	2	0	0	0	31912	7689	0	0	0	0	0	0	0	0	0	0	0	0	0	0	0	0	16	0	74	104	7	0	27	86	0	0	0	0	11	0	14
19	1	1	0	19	18	3487	0	0	0	0	13	2	0	0	3615	2	73306	4686	0	0	0	0	0	0	0	0	0	0	0	0	0	0	0	0	98	0	311	234	23	0	28	36	3	0	2	0	4	0	2
1	1	2	0	0	1	2147	0	0	0	0	9	2	0	0	1191	0	28297	2635	0	0	0	0	0	0	0	0	0	0	0	0	0	0	0	0	65	0	36	4	22	0	2	1	0	0	0	0	0	0	0
18	1	0	0	18	3	1289	0	0	0	0	0	0	0	0	1532	0	19026	3215	0	0	0	0	0	0	0	0	0	0	0	0	0	0	0	0	67	0	185	12	38	0	48	0	0	0	0	0	0	0	0
3	1	0	0	3	0	4454	0	0	0	0	0	0	0	0	5298	0	86221	3895	0	0	0	0	0	0	0	0	0	0	0	0	0	0	0	0	25	0	103	0	9	0	18	0	1	0	3	0	0	0	0
52	0	0	0	0	1	3055	0	0	0	0	0	0	0	0	0	0	63940	3459	0	0	0	0	0	0	0	0	0	0	0	0	0	0	0	0	1	0	117	8	0	0	0	0	0	0	0	0	2	0	26
11	0	1	0	0	8	1371	0	0	0	0	1	1	0	0	0	0	34829	5510	0	0	0	0	0	0	0	0	0	0	0	0	0	0	0	0	5	0	206	8	29	0	611	8	0	0	0	0	0	0	0
3	0	2	0	0	6	5065	0	0	0	0	6	0	4	0	94	0	43741	14262	0	0	0	0	0	0	0	0	0	0	0	0	0	0	0	0	7	0	102	18	0	0	0	0	2	0	0	0	5	0	23
10	1	0	0	10	0	1682	0	0	0	0	0	0	0	0	1682	0	54102	25	0	0	0	0	0	0	0	0	0	0	0	0	0	0	0	0	1	0	16	0	1	0	80	0	0	0	1	0	0	0	6
7	0	8	0	0	14	1351	0	0	0	0	10	0	0	0	0	0	10621	29345	0	0	0	0	0	0	0	0	0	0	0	0	0	0	0	0	4	0	183	21	0	0	0	0	0	0	0	0	0	0	0
6	0	0	0	0	0	272	0	0	0	0	0	0	0	0	0	0	4108	8	0	0	0	0	0	0	0	0	0	0	0	0	0	0	0	0	0	0	2	0	0	0	0	0	0	0	0	0	0	0	0
4	2	1	0	8	4	1440	0	0	0	0	13	0	0	0	2368	0	29653	5873	0	0	0	0	0	0	0	0	0	0	0	0	0	0	0	0	69	0	394	52	102	0	588	0	0	0	0	0	0	0	0
1	0	15	0	0	15	28115	0	0	0	0	119	11	1	0	0	83	422758	406027	0	0	0	0	0	0	0	0	0	0	0	0	0	0	0	0	8	0	3857	119	1	0	245	11	0	0	0	0	0	0	63
22	1	0	0	22	20	177	0	0	0	0	0	0	0	0	177	0	1222	73	0	0	0	0	0	0	0	0	0	0	0	0	0	0	0	0	0	0	23	65	0	0	0	0	0	0	0	0	0	0	3
75	0	5	0	0	387	2337	0	0	0	0	19	6	0	0	0	0	56828	26715	0	0	0	0	0	0	0	0	0	0	0	0	0	0	0	0	8	0	152	1467	2	0	138	468	0	0	0	0	0	0	0
4	2	3	0	8	12	3581	0	0	0	0	23	7	0	0	7737	0	28935	20543	0	0	0	0	0	0	0	0	0	0	0	0	0	0	0	0	83	0	373	92	16	0	105	28	0	0	0	0	0	0	0
5	0	15	0	0	75	25146	0	0	0	0	124	11	0	0	0	0	359867	408996	0	0	0	0	0	0	0	0	0	0	0	0	0	0	0	0	9	0	3636	620	1	0	245	55	0	0	0	0	0	0	0
21	0	0	0	0	0	5034	0	0	0	0	0	0	0	0	0	0	85839	5587	0	0	0	0	0	0	0	0	0	0	0	0	0	0	0	0	1	0	23	0	0	0	0	0	0	0	0	0	0	0	0
41	2	3	0	48	59	7144	0	0	0	0	12	4	0	0	10226	0	130116	17254	0	0	0	0	0	0	0	0	0	0	0	0	0	0	0	0	72	0	399	174	39	0	66	69	4	0	12	1	0	0	0
15	1	4	0	15	52	4517	0	0	0	0	17	0	0	0	4570	0	61843	26958	0	0	0	0	0	0	0	0	0	0	0	0	0	0	0	0	65	0	278	222	0	0	0	0	0	0	0	0	0	0	0
2	0	3	0	0	5	7120	0	0	0	0	48	2	2	0	0	0	69806	57089	0	0	0	0	0	0	0	0	0	0	0	0	0	0	0	0	27	0	1085	87	6	0	376	3	0	0	0	0	12	0	283
0	0	0	0	0	0	2721	0	0	0	0	2	0	0	0	1	0	23062	1	0	0	0	0	0	0	0	0	0	0	0	0	0	0	0	0	26	0	118	0	0	0	0	0	2	0	0	0	4	0	53
29	0	2	0	0	41	1439	0	0	0	0	8	33	0	0	2	0	29260	2488	0	0	0	0	0	0	0	0	0	0	0	0	0	0	0	0	13	0	123	112	155	0	222	363	1	0	3	0	0	0	0
31	0	1	0	0	38	1961	0	0	0	0	5	3	1	0	151	0	21291	6890	0	0	0	0	0	0	0	0	0	0	0	0	0	0	0	0	21	0	428	190	12	0	300	114	0	0	2	0	1	0	22
51	1	1	0	51	61	1741	0	0	0	0	1	0	0	0	1750	0	38515	2852	0	0	0	0	0	0	0	0	0	0	0	0	0	0	0	0	38	0	154	165	3	0	2	0	0	0	0	0	9	0	12
94	0	1	0	0	82	493	0	0	0	0	6	0	0	0	0	0	19071	458	0	0	0	0	0	0	0	0	0	0	0	0	0	0	0	0	6	0	423	493	0	0	0	0	0	0	0	0	0	0	68
4	2	0	0	8	0	3698	0	0	0	0	6	1	0	1	8355	0	42795	761	0	0	0	0	0	0	0	0	0	0	0	0	0	0	0	0	67	0	64	24	34	0	58	4	1	0	0	4	0	0	0
18	1	1	0	18	74	4676	0	0	0	0	7	2	0	0	5172	0	64766	6195	0	0	0	0	0	0	0	0	0	0	0	0	0	0	0	0	91	0	204	426	34	0	37	148	0	0	0	0	0	0	0
11	1	0	0	14	19	362	0	0	0	0	0	0	0	0	422	0	4533	557	0	0	0	0	0	0	0	0	0	0	0	0	0	0	0	0	83	0	279	82	38	0	230	33	1	0	0	0	0	0	0
1	1	2	0	1	2	2386	0	0	0	0	4	3	2	0	2452	0	23766	6285	0	0	0	0	0	0	0	0	0	0	0	0	0	0	0	0	3	0	50	4	2	0	21	3	0	0	0	0	4	0	7
37	0	1	0	0	96	1815	0	0	0	0	2	0	2	0	0	0	34237	17554	0	0	0	0	0	0	0	0	0	0	0	0	0	0	0	0	6	0	429	224	1	0	203	30	0	0	0	0	3	0	125
3	0	4	0	0	16	1062	0	0	0	0	8	3	3	0	155	0	5378	24597	0	0	0	0	0	0	0	0	0	0	0	0	0	0	0	0	2	0	102	32	1	0	47	12	0	0	0	0	1	0	17
0	1	3	0	0	91	1111	0	0	0	0	6	0	2	0	1145	0	18144	16092	0	0	0	0	0	0	0	0	0	0	0	0	0	0	0	0	58	0	981	182	0	0	0	0	0	0	0	0	17	0	89
47	1	0	0	47	0	2951	0	0	0	0	6	1	0	1	3728	0	31391	1716	0	0	0	0	0	0	0	0	0	0	0	0	0	0	0	0	42	0	46	282	14	0	20	47	2	0	0	47	1	0	0
22	1	0	0	22	0	490	0	0	0	0	0	0	0	0	490	0	3740	0	0	0	0	0	0	0	0	0	0	0	0	0	0	0	0	0	1	0	43	0	0	0	0	0	0	0	0	0	0	0	0
9	1	0	0	9	0	4242	0	0	0	0	3	0	0	0	4208	0	90926	8	0	0	0	0	0	0	0	0	0	0	0	0	0	0	0	0	13	0	14	27	0	0	0	0	0	0	0	0	0	0	0
9	1	1	0	11	12	2176	0	0	0	0	5	3	1	0	3659	1	28283	6658	0	0	0	0	0	0	0	0	0	0	0	0	0	0	0	0	16	0	504	65	8	0	288	34	1	0	6	2	0	0	28
0	0	3	0	0	1	667	0	0	0	0	6	0	0	0	0	0	5343	2911	0	0	0	0	0	0	0	0	0	0	0	0	0	0	0	0	0	0	491	2	0	0	0	0	0	0	0	0	0	0	0
9	0	0	0	0	0	1991	0	0	0	0	0	0	0	0	1	0	11261	1	0	0	0	0	0	0	0	0	0	0	0	0	0	0	0	0	11	0	26	0	0	0	0	0	2	0	0	0	0	0	8
2	0	1	0	0	2	4609	0	0	0	0	8	0	0	0	0	0	99279	6175	0	0	0	0	0	0	0	0	0	0	0	0	0	0	0	0	1	0	219	16	0	0	0	0	0	0	0	0	2	0	48
5	0	4	0	0	20	6842	0	0	0	0	25	6	0	0	0	0	40284	47322	0	0	0	0	0	0	0	0	0	0	0	0	0	0	0	0	6	0	884	125	6	0	667	30	0	0	0	0	0	0	0
6	2	0	0	12	0	3376	0	0	0	0	8	5	0	0	7774	0	39932	940	0	0	0	0	0	0	0	0	0	0	0	0	0	0	0	0	96	0	62	48	54	0	54	30	1	0	1	0	0	0	0
1	2	10	0	2	10	4627	0	0	0	0	57	0	0	0	11235	0	49005	54383	0	0	0	0	0	0	0	0	0	0	0	0	0	0	0	0	222	0	570	57	0	0	0	0	0	0	0	0	0	0	0
29	2	0	0	58	0	553	0	0	0	0	2	0	0	0	1172	4	5929	323	0	0	0	0	0	0	0	0	0	0	0	0	0	0	0	0	206	0	43	58	65	0	5	0	0	0	0	0	0	0	0
19	0	15	0	0	285	28115	0	0	0	0	119	11	1	0	0	83	422470	406027	0	0	0	0	0	0	0	0	0	0	0	0	0	0	0	0	8	0	3857	2261	1	0	245	209	0	0	0	0	0	0	63
0	0	0	0	0	0	9	0	0	0	0	0	0	0	0	0	0	2	6	0	0	0	0	0	0	0	0	0	0	0	0	0	0	0	0	0	0	4	0	0	0	0	0	0	0	0	0	0	0	0
32	0	0	0	0	23	2614	0	0	0	0	0	0	0	0	3	0	53538	2742	0	0	0	0	0	0	0	0	0	0	0	0	0	0	0	0	16	0	213	2	6	0	143	0	3	0	0	0	1	0	8
42	0	3	0	0	223	5901	0	0	0	0	13	5	0	0	15	0	271325	29309	0	0	0	0	0	0	0	0	0	0	0	0	0	0	0	0	22	0	989	985	11	0	572	381	0	0	0	0	0	0	34
18	1	2	0	20	42	10537	0	0	0	0	6	0	0	0	11517	0	459126	33146	0	0	0	0	0	0	0	0	0	0	0	0	0	0	0	0	17	0	662	124	0	0	0	0	0	0	0	0	0	0	0
9	1	8	0	9	40	1601	0	0	0	0	16	2	4	0	1728	0	29439	34084	0	0	0	0	0	0	0	0	0	0	0	0	0	0	0	0	188	0	1441	115	175	0	1668	0	0	0	18	0	58	0	553
16	1	1	0	17	17	9765	0	0	0	0	5	0	1	0	8642	0	551860	20497	0	0	0	0	0	0	0	0	0	0	0	0	0	0	0	0	21	0	530	85	0	0	0	0	0	0	0	0	3	0	132
13	0	4	0	0	50	10521	0	0	0	0	39	0	0	0	0	0	164886	136805	0	0	0	0	0	0	0	0	0	0	0	0	0	0	0	0	12	0	1369	487	2	0	10	0	0	0	0	0	0	0	10
25	0	1	0	0	30	3925	0	0	0	0	2	0	0	0	8	3	83936	5203	0	0	0	0	0	0	0	0	0	0	0	0	0	0	0	0	31	0	427	23	9	0	285	1	6	0	0	0	1	0	15
6	1	0	0	6	0	2134	0	0	0	0	0	0	0	0	2251	0	40020	2255	0	0	0	0	0	0	0	0	0	0	0	0	0	0	0	0	47	0	162	0	11	0	15	0	2	0	1	0	2	0	1
12	0	0	0	0	0	754	0	0	0	0	0	0	0	0	9	0	16666	562	0	0	0	0	0	0	0	0	0	0	0	0	0	0	0	0	26	0	382	0	8	0	19	0	0	0	0	0	0	0	0
7	1	0	0	7	0	1391	0	0	0	0	0	0	0	0	1434	0	21461	162	0	0	0	0	0	0	0	0	0	0	0	0	0	0	0	0	66	0	336	0	29	0	33	0	0	0	0	0	0	0	0
46	2	0	0	94	0	3376	0	0	0	0	8	5	0	0	7774	0	39852	940	0	0	0	0	0	0	0	0	0	0	0	0	0	0	0	0	96	0	62	380	54	0	54	232	1	0	1	2	0	0	0
29	1	2	0	29	61	9325	0	0	0	0	27	4	1	0	9363	0	389095	19475	0	0	0	0	0	0	0	0	0	0	0	0	0	0	0	0	42	0	1078	876	8	0	427	109	0	0	0	0	1	0	174
1	0	1	0	0	2	1961	0	0	0	0	5	3	1	0	151	0	21351	6890	0	0	0	0	0	0	0	0	0	0	0	0	0	0	0	0	21	0	428	10	12	0	300	6	0	0	2	0	1	0	22
7	1	0	0	7	0	1052	0	0	0	0	0	0	0	0	1082	2	16438	1659	0	0	0	0	0	0	0	0	0	0	0	0	0	0	0	0	92	0	432	0	50	0	236	22	1	0	3	0	0	0	0
1	0	15	0	0	15	25100	0	0	0	0	122	0	1	0	0	0	360212	409042	0	0	0	0	0	0	0	0	0	0	0	0	0	0	0	0	13	0	4014	122	0	0	0	0	0	0	0	0	0	0	31
42	0	0	0	0	10	164	0	0	0	0	0	0	0	0	0	0	3198	173	0	0	0	0	0	0	0	0	0	0	0	0	0	0	0	0	0	0	16	16	0	0	24	12	0	0	0	0	0	0	0
23	0	0	0	0	2	1884	0	0	0	0	0	0	0	0	0	0	19652	5536	0	0	0	0	0	0	0	0	0	0	0	0	0	0	0	0	5	0	95	30	2	0	1	0	0	0	0	0	0	0	0
7	1	0	0	7	0	304	0	0	0	0	0	0	0	0	305	0	5797	0	0	0	0	0	0	0	0	0	0	0	0	0	0	0	0	0	22	0	0	45	0	0	0	0	0	0	0	1	0	0	0
6	0	0	0	0	6	2025	0	0	0	0	0	0	0	0	0	0	39052	4434	0	0	0	0	0	0	0	0	0	0	0	0	0	0	0	0	0	0	322	14	0	0	243	11	0	0	3	0	0	0	0
3	0	0	0	0	0	5630	0	0	0	0	0	0	0	0	1	6	92493	5983	0	0	0	0	0	0	0	0	0	0	0	0	0	0	0	0	3	0	53	0	0	0	0	0	0	0	3	0	0	0	0
1	1	1	0	1	0	120	0	0	0	0	3	0	0	0	120	0	270	1371	0	0	0	0	0	0	0	0	0	0	0	0	0	0	0	0	4	0	50	0	0	0	0	0	0	0	0	0	0	0	0
3	0	2	0	0	5	9924	0	0	0	0	23	2	1	0	38	0	436944	18896	0	0	0	0	0	0	0	0	0	0	0	0	0	0	0	0	58	0	899	68	5	0	292	6	0	0	0	0	2	0	175
8	1	0	0	8	5	301	0	0	0	0	0	0	0	0	317	0	7134	253	0	0	0	0	0	0	0	0	0	0	0	0	0	0	0	0	9	0	59	0	0	0	0	0	0	0	0	0	3	0	23
43	1	0	0	43	5	1983	0	0	0	0	0	0	0	0	1983	0	25411	212	0	0	0	0	0	0	0	0	0	0	0	0	0	0	0	0	3	0	237	13	0	0	102	4	0	0	0	0	2	0	51
3	0	0	0	0	2	96	0	0	0	0	0	0	0	0	0	0	735	104	0	0	0	0	0	0	0	0	0	0	0	0	0	0	0	0	0	0	186	12	0	0	84	2	0	0	0	0	0	0	62
2	0	1	0	0	1	352	0	0	0	0	4	0	0	0	0	0	3778	168	0	0	0	0	0	0	0	0	0	0	0	0	0	0	0	0	0	0	24	4	0	0	0	0	0	0	0	0	0	0	0
1	0	11	0	1	55	2970	0	0	0	0	6	11	0	0	621	0	43762	37473	0	0	0	0	0	0	0	0	0	0	0	0	0	0	0	0	147	0	4180	7	360	0	3662	33	0	0	0	0	0	0	0
2	1	0	0	2	0	162	0	0	0	0	0	0	0	0	163	0	1296	511	0	0	0	0	0	0	0	0	0	0	0	0	0	0	0	0	11	0	118	0	18	0	183	0	0	0	1	0	1	0	23
6	1	0	0	6	1	1391	0	0	0	0	0	0	0	0	1434	0	21462	162	0	0	0	0	0	0	0	0	0	0	0	0	0	0	0	0	66	0	336	10	29	0	33	2	0	0	0	0	0	0	0
44	0	2	0	0	85	5132	0	0	0	0	2	0	0	0	11	7	112427	7667	0	0	0	0	0	0	0	0	0	0	0	0	0	0	0	0	31	0	635	86	9	0	425	0	6	0	0	0	1	0	22
0	0	1	0	1	0	25	5	17	0	0	0	0	0	0	314	0	322	11	46	0	0	46	0	0	0	0	0	0	0	0	10	0	0	19	0	0	0	0	0	0	0	0	0	0	0	0	0	0	0
8	0	1	0	0	5	1025	0	0	0	0	4	0	0	0	2	0	6724	6311	0	0	0	0	0	0	0	0	0	0	0	0	0	0	0	0	1	0	500	20	0	0	0	0	0	0	0	0	0	0	0
1	3	0	0	23	1	1024	0	0	0	0	1	4	0	0	1543	2	16329	1675	0	0	0	0	0	0	0	0	0	0	0	0	0	0	0	0	139	0	428	17	94	0	238	106	0	0	3	2	0	0	0
3	1	17	0	3	243	14198	52	18	0	5	42	24	3	0	15188	0	130098	187559	26	0	927	242	5	0	130	7	0	0	0	0	57	0	1409	196	47	7	4127	534	43	0	2514	262	0	0	0	0	7	0	303
18	0	0	0	0	0	277	0	0	0	0	0	0	0	0	1	0	3574	35	0	0	0	0	0	0	0	0	0	0	0	0	0	0	0	0	6	0	48	0	3	0	62	0	1	0	2	0	0	0	2
47	0	0	0	3	33	202	0	0	0	0	0	0	0	0	1	0	3729	63	0	0	0	0	0	0	0	0	0	0	0	0	0	0	0	0	4	0	256	110	1	0	85	33	0	0	0	0	0	0	5
1	1	0	0	1	0	1860	0	0	0	0	0	0	0	0	1888	0	1079	112	0	0	0	0	0	0	0	0	0	0	0	0	0	0	0	0	13	0	18	0	0	0	0	0	0	0	0	0	0	0	0
11	1	0	0	17	12	1339	0	0	0	0	0	0	0	0	1997	0	17355	1958	0	0	0	0	0	0	0	0	0	0	0	0	0	0	0	0	11	0	251	84	4	0	144	36	1	0	3	6	0	0	14
28	1	2	0	32	120	6248	0	0	0	0	10	4	0	0	7278	0	92518	12965	0	0	0	0	0	0	0	0	0	0	0	0	0	0	0	0	117	0	310	482	45	0	56	231	0	0	0	0	0	0	0
48	1	0	0	55	11	4454	0	0	0	0	0	0	0	0	5298	0	86176	3895	0	0	0	0	0	0	0	0	0	0	0	0	0	0	0	0	25	0	103	64	9	0	18	25	1	0	3	0	0	0	0
4	1	1	0	4	4	2788	0	0	0	0	21	0	0	1	3635	0	40079	10365	0	0	0	0	0	0	0	0	0	0	0	0	0	0	0	0	41	0	556	84	0	0	0	0	1	0	5	4	0	0	0
9	3	2	0	27	25	2820	0	0	0	0	9	1	0	0	11616	0	58029	34010	0	0	0	0	0	0	0	0	0	0	0	0	0	0	0	0	29	0	739	111	7	0	290	14	0	0	0	0	0	0	48
3	1	2	0	3	6	2434	0	0	0	0	16	0	0	0	2440	0	42068	8470	0	0	0	0	0	0	0	0	0	0	0	0	0	0	0	0	55	0	308	48	0	0	0	0	0	0	0	0	0	0	0
3	0	2	0	0	11	4794	0	0	0	0	24	0	0	0	7	0	51914	46272	0	0	0	0	0	0	0	0	0	0	0	0	0	0	0	0	11	0	683	98	0	0	0	0	0	0	0	0	0	0	0
16	0	1	0	0	16	431	0	0	0	0	5	2	0	0	0	0	3104	883	0	0	0	0	0	0	0	0	0	0	0	0	0	0	0	0	15	0	87	80	1	0	22	32	0	0	0	0	0	0	0
9	0	5	0	0	30	1254	7	0	0	1	12	9	1	0	1356	8	13237	77710	0	0	0	0	4	8	113	44	0	0	0	0	3	0	70	182	33	4	1035	279	24	2	732	85	0	0	5	0	1	2	53
4	0	4	0	0	16	8634	0	0	0	0	37	0	0	0	0	0	70352	45530	0	0	0	0	0	0	0	0	0	0	0	0	0	0	0	0	11	0	1114	148	0	0	0	0	0	0	0	0	0	0	0
5	0	5	0	0	27	13333	0	0	0	0	51	3	0	0	0	0	199238	161770	0	0	0	0	0	0	0	0	0	0	0	0	0	0	0	0	13	0	1659	275	1	0	93	17	0	0	0	0	0	0	0
74	0	3	0	0	144	5901	0	0	0	0	13	5	0	0	15	0	271197	29309	0	0	0	0	0	0	0	0	0	0	0	0	0	0	0	0	22	0	989	648	11	0	572	252	0	0	0	0	0	0	34
4	1	2	0	4	12	5600	0	0	0	0	7	2	0	0	6231	0	71302	9355	0	0	0	0	0	0	0	0	0	0	0	0	0	0	0	0	84	0	305	40	31	0	54	16	0	0	0	0	0	0	0
163	1	3	0	160	504	4141	0	0	0	0	12	2	0	1	2476	0	248365	7280	0	0	0	0	0	0	0	0	0	0	0	0	0	0	0	0	14	0	682	1626	1	0	332	380	6	0	11	117	4	0	40
17	2	10	0	34	39	1310	0	0	0	0	21	0	2	1	6793	0	15757	35325	0	0	0	0	0	0	0	0	0	0	0	0	0	0	0	0	119	0	1201	194	0	0	0	0	3	0	10	17	13	0	93
54	1	0	0	54	25	2767	0	0	0	0	0	0	0	0	2768	0	62266	986	0	0	0	0	0	0	0	0	0	0	0	0	0	0	0	0	7	0	3	50	0	0	0	0	0	0	0	0	0	0	0
15	0	2	0	0	7	10617	0	0	0	0	8	0	0	0	0	8	196677	17047	0	0	0	0	0	0	0	0	0	0	0	0	0	0	0	0	8	0	61	28	0	0	0	0	0	0	0	0	0	0	0
0	0	0	0	0	0	47	0	0	0	0	0	0	0	0	0	0	98	108	0	0	9	0	0	0	0	0	0	0	0	0	0	0	0	0	0	0	0	0	0	0	0	0	0	0	0	0	0	0	0
10	0	2	0	0	13	8185	0	0	0	0	8	0	0	0	0	0	144477	19876	0	0	0	0	0	0	0	0	0	0	0	0	0	0	0	0	11	0	64	52	0	0	0	0	0	0	0	0	0	0	0
35	0	0	0	0	5	2202	0	0	0	0	0	0	0	0	681	0	119019	3008	0	0	0	0	0	0	0	0	0	0	0	0	0	0	0	0	7	0	177	20	1	0	85	3	2	0	3	2	1	0	12
15	0	1	0	0	59	3902	0	0	0	0	16	0	0	0	6	0	42992	34943	0	0	0	0	0	0	0	0	0	0	0	0	0	0	0	0	9	0	452	315	0	0	0	0	0	0	0	0	0	0	0
1	0	4	0	0	4	9767	0	0	0	0	45	19	0	0	0	0	84441	66530	0	0	0	0	0	0	0	0	0	0	0	0	0	0	0	0	242	0	559	45	86	0	153	19	0	0	0	0	1	0	0
28	0	1	0	0	16	1536	0	0	0	0	3	0	0	0	0	1	26372	3498	0	0	0	0	0	0	0	0	0	0	0	0	0	0	0	0	5	0	366	48	0	0	2	0	2	0	0	0	0	0	0
17	2	3	0	34	62	10954	0	0	0	0	10	6	1	0	20613	0	106777	72142	0	0	0	0	0	0	0	0	0	0	0	0	0	0	0	0	16	0	1103	190	13	0	584	105	0	0	0	0	3	0	69
135	1	0	0	135	0	1682	0	0	0	0	0	0	0	0	1682	0	53977	25	0	0	0	0	0	0	0	0	0	0	0	0	0	0	0	0	1	0	16	2	1	0	80	1	0	0	1	0	0	0	6
22	0	15	0	0	330	24387	0	0	0	0	118	11	0	0	0	0	349451	409755	0	0	0	0	0	0	0	0	0	0	0	0	0	0	0	0	8	0	3842	2596	1	0	245	242	0	0	0	0	0	0	0
4	1	0	0	4	0	904	0	0	0	0	0	0	0	0	904	0	7390	271	0	0	0	0	0	0	0	0	0	0	0	0	0	0	0	0	2	0	25	0	10	0	11	0	0	0	0	0	0	0	0
1	0	1	0	0	1	4707	0	0	0	0	24	1	2	0	0	0	47114	35702	0	0	0	0	0	0	0	0	0	0	0	0	0	0	0	0	18	0	538	24	3	0	187	1	0	0	0	0	7	0	135
1	0	1	0	0	0	448	0	0	0	0	2	1	0	0	5	0	2695	1235	0	0	0	0	0	0	0	0	0	0	0	0	0	0	0	0	4	0	615	0	1	0	43	0	0	0	0	0	0	0	0
2	1	6	0	2	18	12222	0	0	0	0	21	7	0	0	13142	0	119542	97064	0	0	0	0	0	0	0	0	0	0	0	0	0	0	0	0	22	0	1439	52	19	0	995	18	0	0	0	0	0	0	0
48	1	15	0	48	721	29546	0	0	0	0	140	11	0	1	29562	1	442012	404596	0	0	0	0	0	0	0	0	0	0	0	0	0	0	0	0	0	0	4252	6730	0	0	245	529	0	0	47	48	0	0	0
10	0	6	0	0	56	772	0	0	0	0	34	11	0	0	0	0	4909	4405	0	0	0	0	0	0	0	0	0	0	0	0	0	0	0	0	29	0	323	316	1	0	80	102	0	0	0	0	0	0	0
108	0	0	0	81	111	5663	0	0	0	0	0	0	0	0	4105	0	297186	10928	0	0	0	0	0	0	0	0	0	0	0	0	0	0	0	0	9	0	268	494	0	0	0	0	0	0	0	0	3	0	65
8	1	0	0	8	0	2426	0	0	0	0	2	0	0	0	2500	0	24231	638	0	0	0	0	0	0	0	0	0	0	0	0	0	0	0	0	25	0	68	6	0	0	0	0	0	0	0	0	5	0	18
7	1	10	0	7	59	13801	0	0	0	0	24	0	1	0	11934	0	728902	181561	0	0	0	0	0	0	0	0	0	0	0	0	0	0	0	0	66	0	2857	150	0	0	0	0	0	0	0	0	9	0	699
4	1	0	0	4	0	998	0	0	0	0	5	0	0	0	1023	0	12875	1069	0	0	0	0	0	0	0	0	0	0	0	0	0	0	0	0	60	0	52	5	1	0	8	0	0	0	0	0	4	0	1
14	1	1	0	14	43	3360	0	0	0	0	2	0	1	0	4493	0	46532	7981	0	0	0	0	0	0	0	0	0	0	0	0	0	0	0	0	65	0	367	70	15	0	189	18	1	0	2	0	5	0	45
51	1	5	0	51	250	13320	0	0	0	0	50	4	0	1	13326	0	207121	163996	0	0	0	0	0	0	0	0	0	0	0	0	0	0	0	0	0	0	1591	2499	0	0	92	201	0	0	17	49	0	0	0
0	0	0	0	0	0	58	0	0	0	0	0	0	0	0	3	0	206	9	0	0	0	0	0	0	0	0	0	0	0	0	0	0	0	0	1	0	3	0	1	0	0	0	0	0	0	0	0	0	0
13	1	2	0	13	52	8704	0	0	0	0	7	1	1	0	16302	0	493882	25005	0	0	0	0	0	0	0	0	0	0	0	0	0	0	0	0	24	0	741	123	3	0	290	39	0	0	0	0	2	0	96
0	1	0	0	0	0	1885	0	0	0	0	0	0	0	0	2108	0	22073	4103	0	0	0	0	0	0	0	0	0	0	0	0	0	0	0	0	7	0	57	0	0	0	0	0	0	0	0	0	2	0	2
10	0	0	0	0	6	208	0	0	0	0	0	0	0	0	0	0	2220	148	0	0	0	0	0	0	0	0	0	0	0	0	0	0	0	0	0	0	4	0	0	0	0	0	0	0	0	0	0	0	0
12	0	4	0	0	48	6419	0	0	0	0	14	0	7	0	191	0	53975	21001	0	0	0	0	0	0	0	0	0	0	0	0	0	0	0	0	10	0	166	168	0	0	0	0	2	0	0	0	5	0	38
0	0	0	0	0	0	199	0	0	0	0	0	0	0	0	0	0	3458	194	0	0	0	0	0	0	0	0	0	0	0	0	0	0	0	0	0	0	223	0	0	0	0	0	0	0	0	0	0	0	0
46	0	3	0	0	121	5901	0	0	0	0	13	5	0	0	15	0	271309	29309	0	0	0	0	0	0	0	0	0	0	0	0	0	0	0	0	22	0	989	551	11	0	572	215	0	0	0	0	0	0	34
6	0	0	0	0	0	2876	0	0	0	0	2	0	0	0	0	0	37809	7	0	0	0	0	0	0	0	0	0	0	0	0	0	0	0	0	1	0	10	15	0	0	0	0	0	0	0	0	0	0	0
135	1	1	0	103	137	9765	0	0	0	0	5	0	1	0	8642	0	551622	20497	0	0	0	0	0	0	0	0	0	0	0	0	0	0	0	0	21	0	530	603	0	0	0	0	0	0	0	0	3	0	132
64	1	1	0	73	97	1256	0	0	0	0	0	2	1	0	1336	0	27177	9777	0	0	0	0	0	0	0	0	0	0	0	0	0	0	0	0	33	0	130	16	28	0	164	154	0	0	0	0	10	0	15
3	1	0	0	3	0	1983	0	0	0	0	0	0	0	0	1983	0	25451	212	0	0	0	0	0	0	0	0	0	0	0	0	0	0	0	0	3	0	237	0	0	0	102	0	0	0	0	0	2	0	51
4	0	2	0	0	7	6531	0	0	0	0	23	3	0	0	0	0	56068	28792	0	0	0	0	0	0	0	0	0	0	0	0	0	0	0	0	14	0	694	79	6	0	399	12	0	0	0	0	0	0	21
14	0	0	0	0	12	4879	0	0	0	0	0	0	0	0	24	0	189038	7209	0	0	0	0	0	0	0	0	0	0	0	0	0	0	0	0	19	0	305	240	3	0	99	12	0	0	0	0	0	0	60
91	0	1	0	0	215	8258	0	0	0	0	20	1	1	0	36	0	345697	14636	0	0	0	0	0	0	0	0	0	0	0	0	0	0	0	0	51	0	595	2005	5	0	196	187	0	0	0	0	2	0	114
6	0	1	0	0	6	4609	0	0	0	0	8	0	0	0	0	0	99271	6175	0	0	0	0	0	0	0	0	0	0	0	0	0	0	0	0	1	0	219	48	0	0	0	0	0	0	0	0	2	0	48
15	0	0	0	0	0	2158	0	0	0	0	0	0	0	0	680	0	112795	2057	0	0	0	0	0	0	0	0	0	0	0	0	0	0	0	0	7	0	177	0	1	0	84	0	2	0	3	0	1	0	10
23	0	0	0	0	0	174	0	0	0	0	0	0	0	0	0	0	1045	12	0	0	0	0	0	0	0	0	0	0	0	0	0	0	0	0	0	0	2	0	0	0	2	0	0	0	0	0	0	0	0
16	1	8	0	16	132	873	0	0	0	0	19	16	27	2	971	0	11157	32834	0	0	0	0	0	0	0	0	0	0	0	0	0	0	0	0	173	0	1236	358	228	0	1511	262	2	0	33	27	38	0	357
59	0	2	0	0	103	9924	0	0	0	0	23	2	1	0	38	0	436776	18896	0	0	0	0	0	0	0	0	0	0	0	0	0	0	0	0	58	0	899	1074	5	0	292	103	0	0	0	0	2	0	175
18	1	2	0	18	98	626	0	0	0	0	9	5	2	1	626	2	5456	12444	0	0	0	0	0	0	0	0	0	0	0	0	0	0	0	0	42	0	434	225	44	0	223	114	2	0	5	19	16	0	66
2	1	10	0	2	16	12963	0	0	0	0	20	12	0	0	14269	0	133855	182440	0	0	0	0	0	0	0	0	0	0	0	0	0	0	0	0	37	0	2307	35	39	0	1566	17	0	0	0	0	0	0	0
23	0	1	0	0	30	297	0	0	0	0	2	1	0	0	0	0	2095	1406	0	0	0	0	0	0	0	0	0	0	0	0	0	0	0	0	3	0	535	54	0	0	29	24	0	0	0	0	1	0	41
22	1	2	0	21	43	13198	0	0	0	0	8	0	1	0	11522	0	720466	30485	0	0	0	0	0	0	0	0	0	0	0	0	0	0	0	0	26	0	795	183	0	0	0	0	0	0	0	0	4	0	199
66	1	3	0	66	251	2240	0	0	0	0	10	0	0	0	2240	0	134012	9181	0	0	0	0	0	0	0	0	0	0	0	0	0	0	0	0	8	0	668	721	0	0	0	0	0	0	0	0	0	0	6
13	0	2	0	0	0	2796	0	0	0	0	9	5	0	0	1	0	37125	3503	0	0	0	0	0	0	0	0	0	0	0	0	0	0	0	0	55	0	971	3	1	0	425	1	0	0	0	0	6	0	400
8	0	6	0	0	67	7100	0	0	0	0	29	9	0	0	0	0	41281	86421	0	0	0	0	0	0	0	0	0	0	0	0	0	0	0	0	26	0	1257	261	13	0	937	87	0	0	0	0	0	0	0
4	0	15	0	0	60	28806	0	0	0	0	146	11	0	0	0	0	430751	381944	0	0	0	0	0	0	0	0	0	0	0	0	0	0	0	0	36	0	4422	584	4	0	245	44	0	0	0	0	0	0	0
4	0	4	0	0	116	6183	0	0	0	0	12	8	0	0	8	0	61559	80109	0	0	0	0	0	0	0	0	0	0	0	0	0	0	0	0	12	0	1022	311	20	0	671	184	0	0	0	0	1	0	84
1	0	2	0	0	2	5844	0	0	0	0	22	0	0	0	0	0	53402	29508	0	0	0	0	0	0	0	0	0	0	0	0	0	0	0	0	11	0	666	26	0	0	0	0	0	0	0	0	0	0	0
2	0	5	0	0	18	5132	13	0	0	0	15	3	0	0	590	0	40886	74803	0	0	0	0	0	0	0	0	0	0	4	0	4	0	318	109	18	0	1160	40	4	0	489	13	0	0	0	0	0	0	0
6	0	1	0	0	6	448	0	0	0	0	2	1	0	0	5	0	2685	1235	0	0	0	0	0	0	0	0	0	0	0	0	0	0	0	0	4	0	615	12	1	0	43	6	0	0	0	0	0	0	0
7	0	0	0	0	0	147	0	0	0	0	0	0	0	0	0	0	1405	5	0	0	0	0	0	0	0	0	0	0	0	0	0	0	0	0	0	0	5	0	0	0	0	0	0	0	0	0	0	0	0
8	0	1	0	2	26	1372	0	0	0	0	15	0	0	0	885	0	13040	11619	0	0	0	0	0	0	0	0	0	0	0	0	0	0	0	0	58	0	115	228	0	0	0	0	0	0	0	0	0	0	0
3	0	1	0	0	3	1815	0	0	0	0	2	0	2	0	0	0	34305	17554	0	0	0	0	0	0	0	0	0	0	0	0	0	0	0	0	6	0	429	6	1	0	203	0	0	0	0	0	3	0	125
38	1	1	0	38	32	7661	0	0	0	0	20	1	1	0	7779	0	308158	17277	0	0	0	0	0	0	0	0	0	0	0	0	0	0	0	0	38	0	724	640	8	0	288	32	0	0	0	0	1	0	115
2	0	15	0	0	119	1244	0	0	0	0	28	11	0	1	0	12	16741	40208	0	0	0	0	0	0	0	0	0	0	0	0	0	0	0	0	228	0	3183	197	201	0	3032	46	11	0	41	2	0	0	0
23	1	1	0	23	24	1741	0	0	0	0	1	0	0	0	1750	0	38571	2852	0	0	0	0	0	0	0	0	0	0	0	0	0	0	0	0	38	0	154	24	3	0	2	0	0	0	0	0	9	0	12
15	0	15	0	0	225	30275	0	0	0	0	144	11	0	0	0	0	452207	403867	0	0	0	0	0	0	0	0	0	0	0	0	0	0	0	0	16	0	4424	2160	1	0	245	165	0	0	0	0	0	0	0
48	3	4	0	113	144	913	0	0	0	0	11	3	0	0	8493	0	15096	19085	0	0	0	0	0	0	0	0	0	0	0	0	0	0	0	0	93	0	397	393	37	0	45	114	0	0	0	0	29	0	6
79	1	0	0	79	7	4454	0	0	0	0	0	0	0	0	5298	0	86145	3895	0	0	0	0	0	0	0	0	0	0	0	0	0	0	0	0	25	0	103	21	9	0	18	14	1	0	3	0	0	0	0
14	0	0	0	0	0	1671	0	0	0	0	0	0	0	0	0	0	32992	1783	0	0	0	0	0	0	0	0	0	0	0	0	0	0	0	0	0	0	69	0	0	0	0	0	0	0	0	0	0	0	0
0	1	2	0	0	0	8921	0	0	0	0	10	6	0	0	9397	0	85539	48182	0	0	0	0	0	0	0	0	0	0	0	0	0	0	0	0	14	0	643	0	11	0	441	0	0	0	0	0	0	0	0
3	0	0	0	0	3	820	0	0	0	0	0	0	0	0	0	0	10021	400	0	0	0	0	0	0	0	0	0	0	0	0	0	0	0	0	0	0	0	0	0	0	0	0	0	0	0	0	0	0	0
21	0	1	0	0	24	1917	0	0	0	0	2	2	1	0	0	0	21641	3804	0	0	0	0	0	0	0	0	0	0	0	0	0	0	0	0	10	0	38	48	4	0	14	41	0	0	0	0	5	0	7
17	1	2	0	17	33	2269	0	0	0	0	16	0	0	0	2275	0	39536	8228	0	0	0	0	0	0	0	0	0	0	0	0	0	0	0	0	54	0	308	264	0	0	0	0	0	0	0	0	0	0	0
1	1	3	0	1	8	2138	0	0	0	0	6	3	1	0	2191	0	19789	5584	0	0	0	0	0	0	0	0	0	0	0	0	0	0	0	0	8	0	66	16	5	0	29	8	0	0	0	0	7	0	11
2	1	6	0	2	10	11862	0	0	0	0	15	9	0	0	12962	0	121753	114967	0	0	0	0	0	0	0	0	0	0	0	0	0	0	0	0	33	0	1451	27	26	0	1002	17	0	0	0	0	0	0	0
1	0	1	0	0	13	66	0	0	0	0	2	1	7	0	0	0	1050	204	0	0	0	0	0	0	0	0	0	0	0	0	0	0	0	0	0	0	325	26	0	0	152	13	0	0	0	0	0	0	162
19	0	0	0	0	0	1322	0	0	0	0	0	0	0	0	0	0	20517	297	0	0	0	0	0	0	0	0	0	0	0	0	0	0	0	0	0	0	198	0	0	0	0	0	0	0	0	0	1	0	20
24	0	0	0	0	2	731	0	0	0	0	0	0	0	0	0	0	12996	13	0	0	0	0	0	0	0	0	0	0	0	0	0	0	0	0	0	0	86	5	0	0	127	7	0	0	0	0	0	0	27
11	0	0	0	0	9	2614	0	0	0	0	0	0	0	0	3	0	53559	2742	0	0	0	0	0	0	0	0	0	0	0	0	0	0	0	0	16	0	213	10	6	0	143	0	3	0	0	0	1	0	8
16	1	1	0	18	14	4756	0	0	0	0	4	0	0	0	4894	0	100910	1834	0	0	0	0	0	0	0	0	0	0	0	0	0	0	0	0	3	0	1	68	0	0	0	0	0	0	0	0	0	0	0
5	0	2	0	0	4	3462	0	0	0	0	9	1	0	1	1660	0	198993	5483	0	0	0	0	0	0	0	0	0	0	0	0	0	0	0	0	14	0	522	6	1	0	254	2	5	0	8	0	3	0	30
1	1	2	0	1	2	10537	0	0	0	0	6	0	0	0	11517	0	459177	33146	0	0	0	0	0	0	0	0	0	0	0	0	0	0	0	0	17	0	662	6	0	0	0	0	0	0	0	0	0	0	0
0	0	5	0	0	23	6453	0	0	0	0	33	0	0	0	10	0	69520	102785	0	0	0	0	0	0	0	0	0	0	0	0	0	0	0	0	16	0	1407	140	0	0	0	0	0	0	0	0	0	0	0
3	0	0	0	0	0	2247	0	0	0	0	5	0	0	0	48	0	47130	100	0	0	0	0	0	0	0	0	0	0	0	0	0	0	0	0	61	0	99	8	5	0	4	0	0	0	0	0	0	0	0
3	1	0	0	3	0	298	0	0	0	0	0	0	0	0	298	0	4325	71	0	0	0	0	0	0	0	0	0	0	0	0	0	0	0	0	0	0	6	0	0	0	4	0	0	0	0	0	0	0	0
0	0	6	0	0	0	348	0	0	0	0	8	0	0	0	3	0	1771	2463	0	0	0	0	0	0	0	0	0	0	0	0	0	0	0	0	25	0	2519	0	10	0	189	0	0	0	0	0	0	0	4
8	1	0	0	8	0	853	0	0	0	0	0	0	0	0	855	0	16250	118	0	0	0	0	0	0	0	0	0	0	0	0	0	0	0	0	34	0	292	0	24	0	26	0	0	0	0	0	9	0	53
33	0	0	0	0	0	455	0	0	0	0	0	0	0	0	0	0	5665	6	0	0	0	0	0	0	0	0	0	0	0	0	0	0	0	0	0	0	200	0	0	0	0	0	0	0	0	0	0	0	67
6	0	3	0	0	12	1716	0	0	0	0	1	0	0	0	0	0	25199	6008	0	0	0	0	0	0	0	0	0	0	0	0	0	0	0	0	1	0	47	4	0	0	0	0	0	0	0	0	0	0	0
0	1	0	0	0	0	704	0	0	0	0	4	0	0	0	2411	0	8875	2948	0	0	0	0	0	0	0	0	0	0	0	0	0	0	0	0	42	0	90	0	0	0	1	0	0	0	0	0	0	0	0
8	1	0	0	8	0	2979	0	0	0	0	0	0	0	0	3999	0	38433	6181	0	0	0	0	0	0	0	0	0	0	0	0	0	0	0	0	53	0	178	0	14	0	93	0	1	0	1	0	3	0	23
11	1	3	0	11	33	1570	0	0	0	0	9	2	10	0	1698	0	8958	22066	0	0	0	0	0	0	0	0	0	0	0	0	0	0	0	0	0	0	119	99	0	0	38	22	0	0	0	0	2	0	54
22	0	0	0	0	0	3055	0	0	0	0	0	0	0	0	0	0	63970	3459	0	0	0	0	0	0	0	0	0	0	0	0	0	0	0	0	1	0	117	0	0	0	0	0	0	0	0	0	2	0	26
2	2	1	0	3	1	1393	0	0	0	0	1	0	0	0	1832	0	24795	1566	0	0	0	0	0	0	0	0	0	0	0	0	0	0	0	0	17	0	32	1	0	0	2	0	0	0	0	0	4	0	11
1	0	3	0	0	1	3858	0	0	0	0	34	0	0	0	0	0	41800	20407	0	0	0	0	0	0	0	0	0	0	0	0	0	0	0	0	206	0	334	9	19	0	6	0	0	0	0	0	0	0	0
5	0	0	0	0	0	525	0	0	0	0	0	0	0	0	0	0	22309	0	0	0	0	0	0	0	0	0	0	0	0	0	0	0	0	0	0	0	0	8	0	0	0	0	0	0	0	0	0	0	0
35	1	0	0	35	16	853	0	0	0	0	0	0	0	0	855	0	16223	118	0	0	0	0	0	0	0	0	0	0	0	0	0	0	0	0	34	0	292	55	24	0	26	10	0	0	0	0	9	0	53
2	0	1	0	0	12	989	0	0	0	0	6	1	0	0	1	0	9451	10988	0	0	0	0	0	0	0	0	0	0	0	0	0	0	0	0	11	0	117	56	2	0	9	10	0	0	0	0	3	0	5
6	0	0	0	0	0	369	0	0	0	0	0	0	0	0	0	0	7774	1105	0	0	0	0	0	0	0	0	0	0	0	0	0	0	0	0	0	0	204	0	0	0	134	0	0	0	0	0	0	0	19
59	2	1	0	118	62	1196	0	0	0	0	2	1	1	0	2348	0	25461	1301	0	0	0	0	0	0	0	0	0	0	0	0	0	0	0	0	4	0	410	124	2	0	200	62	0	0	0	0	2	0	13
6	1	1	0	7	7	3335	0	0	0	0	8	3	0	1	4869	0	35391	3019	0	0	0	0	0	0	0	0	0	0	0	0	0	0	0	0	77	0	73	70	26	0	32	25	3	0	0	7	1	0	0
6	0	3	0	0	26	2141	0	0	0	0	9	0	3	0	0	12	46024	8400	0	0	0	0	0	0	0	0	0	0	0	0	0	0	0	0	58	0	202	58	17	0	38	0	1	0	0	0	12	0	24
9	1	0	0	9	0	1194	0	0	0	0	0	0	0	0	1403	0	21493	980	0	0	0	0	0	0	0	0	0	0	0	0	0	0	0	0	16	0	16	0	0	0	1	0	0	0	0	0	2	0	6
4	1	1	0	4	5	1750	0	0	0	0	8	0	0	0	1755	0	28887	5373	0	0	0	0	0	0	0	0	0	0	0	0	0	0	0	0	36	0	208	40	0	0	0	0	0	0	0	0	0	0	0
100	0	0	0	0	0	597	0	0	0	0	0	0	0	0	0	1	57852	55	0	0	0	0	0	0	0	0	0	0	0	0	0	0	0	0	0	0	15	0	0	0	0	0	0	0	0	0	0	0	31
2	1	1	0	2	2	5744	0	0	0	0	3	2	0	0	6710	0	80012	11436	0	0	0	0	0	0	0	0	0	0	0	0	0	0	0	0	90	0	209	6	35	0	37	4	0	0	0	0	0	0	0
20	1	3	0	14	61	10969	0	0	0	0	9	0	0	0	11844	0	472040	35468	0	0	0	0	0	0	0	0	0	0	0	0	0	0	0	0	19	0	883	190	0	0	0	0	0	0	0	0	0	0	0
8	1	2	0	8	16	8997	0	0	0	0	8	0	0	0	9002	0	186146	18667	0	0	0	0	0	0	0	0	0	0	0	0	0	0	0	0	12	0	67	64	1	0	0	0	0	0	0	0	0	0	0
5	0	0	0	0	0	918	0	0	0	0	0	0	0	0	0	0	7629	4668	0	0	0	0	0	0	0	0	0	0	0	0	0	0	0	0	0	0	210	0	0	0	135	0	0	0	0	0	0	0	12
2	0	0	0	0	0	221	0	0	0	0	0	0	0	0	0	0	754	0	0	0	0	0	0	0	0	0	0	0	0	0	0	0	0	0	0	0	0	0	0	0	0	0	0	0	0	0	0	0	0
3	2	3	0	6	23	10713	0	0	0	0	10	6	1	0	20231	0	102863	66786	0	0	0	0	0	0	0	0	0	0	0	0	0	0	0	0	16	0	1100	58	13	0	584	24	0	0	0	0	3	0	69
18	0	0	0	0	0	1141	0	0	0	0	0	0	0	0	0	0	22636	0	0	0	0	0	0	0	0	0	0	0	0	0	0	0	0	0	0	0	2	0	0	0	0	0	0	0	0	0	0	0	0
6	1	4	0	6	44	150	0	0	0	0	6	0	0	0	150	0	472	8618	0	0	0	0	0	0	0	0	0	0	0	0	0	0	0	0	53	0	1988	57	0	0	0	0	0	0	0	0	0	0	16
2	2	1	0	8	6	111	0	0	0	0	20	3	0	0	261	0	242	155	0	0	0	0	0	0	0	0	0	0	0	0	0	0	0	0	25	0	467	44	5	0	62	8	0	0	0	0	0	0	0
6	2	2	0	10	10	11517	0	0	0	0	8	0	1	0	23894	0	633588	32120	0	0	0	0	0	0	0	0	0	0	0	0	0	0	0	0	20	0	759	42	1	0	301	0	0	0	0	0	2	0	99
1	0	0	0	0	0	47	0	0	0	0	0	0	0	0	2	0	283	3	0	0	0	0	0	0	0	0	0	0	0	0	0	0	0	0	2	0	25	0	4	0	72	0	0	0	0	0	0	0	1
4	0	2	0	0	8	2577	0	0	0	0	4	2	2	0	0	0	25607	6094	0	0	0	0	0	0	0	0	0	0	0	0	0	0	0	0	8	0	80	16	2	0	16	8	0	0	0	0	4	0	7
10	0	2	0	0	20	790	0	0	0	0	10	12	0	0	579	0	13636	1921	0	0	0	0	0	0	0	0	0	0	0	0	0	0	0	0	186	0	424	100	30	0	58	120	0	0	0	0	2	0	3
23	0	0	0	0	2	1920	0	0	0	0	0	0	0	0	3	0	70185	325	0	0	0	0	0	0	0	0	0	0	0	0	0	0	0	0	8	0	10	0	0	0	0	0	0	0	0	0	0	0	0
55	0	3	0	0	539	1017	0	0	0	0	21	3	0	0	0	0	22910	6930	0	0	0	0	0	0	0	0	0	0	0	0	0	0	0	0	35	0	972	1658	2	0	559	362	0	0	0	0	0	0	0
10	1	0	0	10	0	1332	0	0	0	0	0	0	0	0	1336	0	25080	1088	0	0	0	0	0	0	0	0	0	0	0	0	0	0	0	0	10	0	77	0	0	0	1	0	0	0	0	0	1	0	6
2	0	1	0	0	2	3095	0	0	0	0	9	0	0	0	0	0	65626	3833	0	0	0	0	0	0	0	0	0	0	0	0	0	0	0	0	21	0	132	18	0	0	0	0	0	0	0	0	0	0	0
7	0	0	0	0	0	2153	0	0	0	0	0	0	0	0	0	0	31947	2095	0	0	0	0	0	0	0	0	0	0	0	0	0	0	0	0	0	0	84	0	0	0	78	0	0	0	0	0	0	0	0
9	1	1	0	9	17	5744	0	0	0	0	3	2	0	0	6710	0	79998	11436	0	0	0	0	0	0	0	0	0	0	0	0	0	0	0	0	90	0	209	48	35	0	37	22	0	0	0	0	0	0	0
11	0	3	0	0	22	5999	0	0	0	0	10	3	1	0	0	0	244324	29228	0	0	0	0	0	0	0	0	0	0	0	0	0	0	0	0	11	0	768	77	5	0	391	22	0	0	0	0	0	0	119
13	1	1	0	13	10	3487	0	0	0	0	13	2	0	0	3615	2	73318	4686	0	0	0	0	0	0	0	0	0	0	0	0	0	0	0	0	98	0	311	130	23	0	28	20	3	0	2	0	4	0	2
3	0	2	0	0	9	10383	0	0	0	0	40	1	2	0	11	0	124603	41625	0	0	0	0	0	0	0	0	0	0	0	0	0	0	0	0	21	0	944	158	7	0	300	3	0	0	3	0	1	0	26
18	1	1	0	31	28	1020	0	0	0	0	6	12	0	0	3083	0	12540	2573	0	0	0	0	0	0	0	0	0	0	0	0	0	0	0	0	52	0	48	168	101	0	71	339	0	0	0	0	4	0	2
4	0	0	0	0	0	11	0	0	0	0	0	0	0	0	0	0	296	0	0	0	0	0	0	0	0	0	0	0	0	0	0	0	0	0	0	0	0	1	0	0	0	0	0	0	0	0	0	0	0
22	1	0	0	22	0	1391	0	0	0	0	0	0	0	0	1434	0	21446	162	0	0	0	0	0	0	0	0	0	0	0	0	0	0	0	0	66	0	336	2	29	0	33	0	0	0	0	0	0	0	0
3	2	1	0	6	3	2939	0	0	0	0	11	12	0	0	6695	0	32576	3839	0	0	0	0	0	0	0	0	0	0	0	0	0	0	0	0	56	0	48	33	99	0	126	36	0	0	0	0	11	0	13
24	0	0	0	0	0	97	0	0	0	0	0	0	0	0	0	0	954	0	0	0	0	0	0	0	0	0	0	0	0	0	0	0	0	0	3	0	0	0	6	0	0	0	0	0	0	0	0	0	0
18	0	0	0	0	2	1174	0	0	0	0	0	0	0	0	0	0	19448	1506	0	0	0	0	0	0	0	0	0	0	0	0	0	0	0	0	1	0	12	4	0	0	0	0	0	0	0	0	0	0	0
5	0	1	0	0	12	8293	0	0	0	0	22	2	0	0	13	0	101784	31172	0	0	0	0	0	0	0	0	0	0	0	0	0	0	0	0	27	0	636	237	7	0	201	10	0	0	2	1	1	0	18
7	1	1	0	7	11	507	0	0	0	0	4	0	0	0	758	0	3139	2032	0	0	0	0	0	0	0	0	0	0	0	0	0	0	0	0	114	0	84	45	54	0	36	5	1	0	2	0	0	0	0
21	1	2	0	18	40	10537	0	0	0	0	6	0	0	0	11517	0	459117	33146	0	0	0	0	0	0	0	0	0	0	0	0	0	0	0	0	17	0	662	119	0	0	0	0	0	0	0	0	0	0	0
11	0	0	0	0	5	1599	0	0	0	0	0	0	0	0	0	0	29751	2076	0	0	0	0	0	0	0	0	0	0	0	0	0	0	0	0	0	0	0	0	0	0	0	0	0	0	0	0	0	0	0
27	0	10	0	0	249	7406	0	0	0	0	90	0	0	0	0	0	86116	52267	0	0	0	0	0	0	0	0	0	0	0	0	0	0	0	0	402	0	915	2290	39	0	6	39	0	0	0	0	0	0	0
0	0	0	0	0	0	303	0	0	0	0	13	0	0	0	293	0	2452	314	2	0	0	32	0	0	0	0	0	0	0	0	0	0	0	0	112	0	318	163	0	0	0	0	0	0	0	1	0	0	0
26	1	0	0	26	0	1659	0	0	0	0	0	0	0	0	1817	0	27222	331	0	0	0	0	0	0	0	0	0	0	0	0	0	0	0	0	3	0	32	0	0	0	0	0	0	0	0	0	0	0	0
0	0	4	0	0	0	44	0	0	0	0	3	0	0	0	10	0	61	7847	0	0	0	0	0	0	0	0	0	0	0	0	0	0	0	0	15	0	1657	0	0	0	0	0	0	0	0	0	0	0	0
5	0	4	0	2	18	2450	0	0	0	0	45	0	1	0	2249	0	32206	24269	0	0	0	0	0	0	0	0	0	0	0	0	0	0	0	0	91	0	1320	205	0	0	0	0	0	0	0	0	3	0	19
16	1	1	0	16	18	7646	0	0	0	0	20	1	1	0	7679	0	307871	15233	0	0	0	0	0	0	0	0	0	0	0	0	0	0	0	0	37	0	718	331	8	0	288	20	0	0	0	0	1	0	114
7	1	0	0	7	5	4267	0	0	0	0	0	0	0	0	4276	0	151069	6531	0	0	0	0	0	0	0	0	0	0	0	0	0	0	0	0	11	0	373	71	1	0	144	7	0	0	0	0	1	0	57
14	1	0	0	14	8	82	0	0	0	0	0	0	0	0	82	0	570	45	0	0	0	0	0	0	0	0	0	0	0	0	0	0	0	0	15	0	32	50	0	0	0	0	0	0	0	0	0	0	0
32	0	1	0	0	86	3844	0	0	0	0	22	2	0	0	68	0	46688	35655	0	0	0	0	0	0	0	0	0	0	0	0	0	0	0	0	27	0	690	1142	9	0	273	90	0	0	0	0	0	0	0
62	1	1	0	62	84	2368	0	0	0	0	8	0	0	0	2427	0	48829	3744	0	0	0	0	0	0	0	0	0	0	0	0	0	0	0	0	38	0	256	867	15	0	34	78	0	0	0	0	0	0	0
22	1	1	0	22	32	4475	0	0	0	0	9	0	0	0	4475	0	43295	18719	0	0	0	0	0	0	0	0	0	0	0	0	0	0	0	0	2	0	484	288	3	0	266	1	0	0	0	0	0	0	0
19	0	0	0	0	0	2204	0	0	0	0	1	0	0	0	35	2	26708	48	0	0	0	0	0	0	0	0	0	0	0	0	0	0	0	0	6	0	16	9	1	0	8	0	0	0	0	0	0	0	0
29	0	0	0	0	0	164	0	0	0	0	0	0	0	0	0	0	3211	173	0	0	0	0	0	0	0	0	0	0	0	0	0	0	0	0	0	0	16	0	0	0	24	0	0	0	0	0	0	0	0
2	0	2	0	0	4	5513	0	0	0	0	9	0	3	0	95	0	47639	15323	0	0	0	0	0	0	0	0	0	0	0	0	0	0	0	0	7	0	99	18	0	0	0	0	2	0	0	0	2	0	24
14	1	0	0	14	0	1682	0	0	0	0	0	0	0	0	1682	0	54098	25	0	0	0	0	0	0	0	0	0	0	0	0	0	0	0	0	1	0	16	0	1	0	80	0	0	0	1	0	0	0	6
18	3	6	0	32	42	14319	0	0	0	0	96	21	1	0	42391	0	123548	92031	0	0	0	0	0	0	0	0	0	0	0	0	0	0	0	0	445	0	1040	678	87	0	218	155	0	0	0	0	7	0	13
6	0	1	0	0	11	3707	0	0	0	0	8	0	0	0	0	0	67233	6968	0	0	0	0	0	0	0	0	0	0	0	0	0	0	0	0	0	0	165	63	0	0	162	5	0	0	0	0	0	0	0
13	0	0	0	0	8	722	0	0	0	0	0	0	0	0	0	0	14823	986	0	0	0	0	0	0	0	0	0	0	0	0	0	0	0	0	4	0	43	54	56	0	85	136	1	0	1	0	0	0	0
96	0	1	0	0	136	3707	0	0	0	0	8	0	0	0	0	0	67053	6968	0	0	0	0	0	0	0	0	0	0	0	0	0	0	0	0	0	0	165	1117	0	0	162	10	0	0	0	0	0	0	0
9	0	0	0	0	0	2153	0	0	0	0	0	0	0	0	0	0	31945	2095	0	0	0	0	0	0	0	0	0	0	0	0	0	0	0	0	0	0	84	0	0	0	78	0	0	0	0	0	0	0	0
0	1	0	0	0	0	1983	0	0	0	0	0	0	0	0	1983	0	25454	212	0	0	0	0	0	0	0	0	0	0	0	0	0	0	0	0	3	0	237	0	0	0	102	0	0	0	0	0	2	0	51
3	0	0	0	0	1	1343	0	0	0	0	0	5	0	0	2	0	4406	1419	0	0	0	0	0	0	0	0	0	0	0	0	0	0	0	0	1	0	155	16	0	0	33	14	0	0	0	0	0	0	0
0	0	1	0	0	2	3391	5	72	0	1	4	0	0	0	0	23	70291	6876	7	27	211	527	0	0	2	17	0	0	0	0	0	1	18	167	7	0	49	9	0	0	0	0	0	0	3	1	0	0	0
42	0	3	0	42	128	2305	16	103	10	4	8	4	0	0	2440	0	19751	29752	99	0	4184	1056	3	0	112	48	10	0	509	78	16	0	725	351	9	4	668	571	3	4	415	286	0	0	0	0	0	2	51
5	0	0	0	0	2	2153	0	0	0	0	0	0	0	0	0	0	31949	2095	0	0	0	0	0	0	0	0	0	0	0	0	0	0	0	0	0	0	84	16	0	0	78	0	0	0	0	0	0	0	0
5	0	1	0	0	4	3707	0	0	0	0	8	0	0	0	0	0	67235	6968	0	0	0	0	0	0	0	0	0	0	0	0	0	0	0	0	0	0	165	32	0	0	162	0	0	0	0	0	0	0	0
31	2	1	0	62	6	929	0	0	0	0	21	0	1	0	1999	0	12613	9421	0	0	0	0	0	0	0	0	0	0	0	0	0	0	0	0	149	0	1138	501	0	0	0	0	0	0	0	0	6	0	4
0	0	0	0	0	0	941	0	0	0	0	0	0	0	0	0	0	15442	1426	0	0	0	0	0	0	0	0	0	0	0	0	0	0	0	0	19	0	269	0	0	0	140	0	0	0	0	0	0	0	17
17	1	15	0	17	255	29546	0	0	0	0	140	11	0	1	29562	1	442508	404596	0	0	0	0	0	0	0	0	0	0	0	0	0	0	0	0	0	0	4252	2380	0	0	245	187	0	0	47	17	0	0	0
35	0	0	0	0	0	521	0	0	0	0	0	0	0	0	0	0	6970	19	0	0	0	0	0	0	0	0	0	0	0	0	0	0	0	0	0	0	200	0	0	0	0	0	0	0	0	0	0	0	67
20	1	1	0	20	20	366	0	0	0	0	0	0	0	0	437	0	8988	1078	0	0	0	0	0	0	0	0	0	0	0	0	0	0	0	0	24	0	113	0	0	0	0	0	0	0	0	0	8	0	45
25	1	0	0	25	22	2134	0	0	0	0	0	0	0	0	2251	0	40001	2255	0	0	0	0	0	0	0	0	0	0	0	0	0	0	0	0	47	0	162	221	11	0	15	18	2	0	1	0	2	0	1
10	3	3	0	28	52	6396	0	0	0	0	10	0	0	0	12508	0	87946	33723	0	0	0	0	0	0	0	0	0	0	0	0	0	0	0	0	22	0	809	183	0	0	4	0	0	0	0	0	0	0	0
1	0	0	0	0	0	354	0	0	0	0	0	0	0	0	4	0	4837	36	0	0	0	0	0	0	0	0	0	0	0	0	0	0	0	0	9	0	111	0	0	0	0	0	0	0	0	0	0	0	0
1	2	2	0	2	2	11517	0	0	0	0	8	0	1	0	23894	0	633603	32120	0	0	0	0	0	0	0	0	0	0	0	0	0	0	0	0	20	0	759	8	1	0	301	0	0	0	0	0	2	0	99
1	1	1	0	1	1	2176	0	0	0	0	5	3	1	0	3659	1	28299	6658	0	0	0	0	0	0	0	0	0	0	0	0	0	0	0	0	16	0	504	5	8	0	288	3	1	0	6	0	0	0	28
3	0	2	0	1	23	1922	0	0	0	0	22	0	0	0	1321	0	18717	16634	0	0	0	0	0	0	0	0	0	0	0	0	0	0	0	0	148	0	173	252	0	0	0	0	0	0	0	0	0	0	0
90	0	2	0	70	339	3462	0	0	0	0	9	1	0	1	1660	0	198738	5483	0	0	0	0	0	0	0	0	0	0	0	0	0	0	0	0	14	0	522	981	1	0	254	213	5	0	8	62	3	0	30
1	1	0	0	1	0	101	0	0	0	0	0	0	0	0	101	0	3103	0	0	0	0	0	0	0	0	0	0	0	0	0	0	0	0	0	8	0	259	0	2	0	26	0	0	0	0	0	1	0	22
5	0	1	0	0	0	1694	0	0	0	0	2	1	2	0	86	0	4654	2023	0	0	0	0	0	0	0	0	0	0	0	0	0	0	0	0	1	0	168	0	1	0	101	0	0	0	0	0	5	0	34
5	0	0	0	0	0	1237	0	0	0	0	0	0	0	0	0	0	25039	0	0	0	0	0	0	0	0	0	0	0	0	0	0	0	0	0	0	0	2	0	0	0	0	0	0	0	0	0	0	0	0
80	0	0	0	0	0	5675	0	0	0	0	0	0	0	0	0	3	104518	5789	0	0	0	0	0	0	0	0	0	0	0	0	0	0	0	0	3	0	32	0	0	0	0	0	0	0	1	0	0	0	0
0	1	4	0	0	0	9266	0	0	0	0	30	6	0	0	9266	0	80058	44848	0	0	0	0	0	0	0	0	0	0	0	0	0	0	0	0	3	0	1209	0	3	0	667	0	0	0	0	0	0	0	0
22	0	15	0	0	336	23631	0	0	0	0	123	0	1	0	0	0	339045	387119	0	0	0	0	0	0	0	0	0	0	0	0	0	0	0	0	31	0	4013	2755	0	0	0	0	0	0	0	0	0	0	31
77	1	0	0	77	0	384	0	0	0	0	0	0	0	0	385	0	9807	0	0	0	0	0	0	0	0	0	0	0	0	0	0	0	0	0	14	0	0	0	0	0	0	0	0	0	0	0	1	0	0
17	0	0	0	0	0	71	0	0	0	0	0	0	0	0	0	0	689	0	0	0	0	0	0	0	0	0	0	0	0	0	0	0	0	0	0	0	2	11	0	0	0	0	0	0	0	0	0	0	0
0	0	0	0	0	0	388	0	0	0	0	35	0	1	0	490	0	8117	13	0	0	0	0	0	0	0	0	0	0	0	0	0	0	0	0	295	0	436	44	7	0	5	0	0	0	0	0	10	0	21
1	0	3	0	0	15	3567	34	0	73	0	15	3	0	0	1	0	27756	33157	0	0	0	0	0	0	0	0	0	0	1991	195	1	0	700	98	25	0	1243	59	1	0	380	9	0	0	0	0	5	0	318
1	0	0	0	0	0	1264	0	0	0	0	0	0	0	0	1	0	19767	146	0	0	0	0	0	0	0	0	0	0	0	0	0	0	0	0	5	0	6	0	0	0	1	0	0	0	0	0	0	0	0
27	0	0	0	0	0	247	0	0	0	0	0	0	0	0	0	0	3349	0	0	0	0	0	0	0	0	0	0	0	0	0	0	0	0	0	0	0	0	0	0	0	0	0	0	0	0	0	0	0	0
16	0	0	0	0	0	206	0	0	0	0	0	0	0	0	6	0	5438	37	0	0	0	0	0	0	0	0	0	0	0	0	0	0	0	0	5	0	51	0	0	0	0	0	0	0	0	0	1	0	1
116	2	3	0	140	228	2028	0	0	0	0	3	0	1	0	2786	0	43382	5778	0	0	0	0	0	0	0	0	0	0	0	0	0	0	0	0	19	0	69	239	0	0	8	0	0	0	0	0	5	0	22
2	1	0	0	2	0	4454	0	0	0	0	0	0	0	0	5298	0	86222	3895	0	0	0	0	0	0	0	0	0	0	0	0	0	0	0	0	25	0	103	0	9	0	18	0	1	0	3	0	0	0	0
107	0	0	0	1	29	2158	0	0	0	0	0	0	0	0	680	0	112703	2057	0	0	0	0	0	0	0	0	0	0	0	0	0	0	0	0	7	0	177	124	1	0	84	16	2	0	3	13	1	0	10
6	1	10	0	6	56	14388	0	0	0	0	75	29	0	0	15872	0	125819	115539	0	0	0	0	0	0	0	0	0	0	0	0	0	0	0	0	341	0	1047	435	123	0	341	166	0	0	0	0	7	0	0
13	0	1	0	0	20	5796	0	0	0	0	4	0	0	0	0	0	94213	12872	0	0	0	0	0	0	0	0	0	0	0	0	0	0	0	0	4	0	44	80	0	0	0	0	0	0	0	0	0	0	0
87	0	1	0	0	98	1392	0	0	0	0	5	0	0	0	0	0	32556	4039	0	0	0	0	0	0	0	0	0	0	0	0	0	0	0	0	0	0	51	435	0	0	48	22	0	0	0	0	0	0	0
0	1	0	0	0	0	4454	0	0	0	0	0	0	0	0	5298	0	86224	3895	0	0	0	0	0	0	0	0	0	0	0	0	0	0	0	0	25	0	103	0	9	0	18	0	1	0	3	0	0	0	0
0	1	1	0	0	0	355	0	0	0	0	7	10	0	0	2459	0	3150	4247	0	0	0	0	0	0	0	0	0	0	0	0	0	0	0	0	61	0	53	0	69	0	65	0	0	0	0	0	1	0	1
25	0	1	0	0	122	1422	0	0	0	0	3	2	0	0	0	0	25065	9689	0	0	0	0	0	0	0	0	0	0	0	0	0	0	0	0	0	0	391	196	2	0	255	155	0	0	0	0	0	0	0
3	0	0	0	0	0	1500	0	0	0	0	0	0	0	0	0	2	28193	962	0	0	0	0	0	0	0	0	0	0	0	0	0	0	0	0	0	0	65	0	0	0	14	0	0	0	0	0	0	0	8
4	0	1	0	0	4	475	0	0	0	0	4	1	0	0	0	0	5495	122	0	0	0	0	0	0	0	0	0	0	0	0	0	0	0	0	2	0	16	16	0	0	11	4	0	0	0	0	0	0	0
30	1	0	0	30	0	2911	0	0	0	0	0	0	0	0	3921	0	37750	5950	0	0	0	0	0	0	0	0	0	0	0	0	0	0	0	0	52	0	178	0	14	0	92	1	1	0	1	0	3	0	23
3	0	2	0	0	6	4214	0	0	0	0	6	1	3	0	90	0	40917	17973	0	0	0	0	0	0	0	0	0	0	0	0	0	0	0	0	1	0	93	18	0	0	29	3	0	0	0	0	2	0	18
7	1	1	0	7	17	170	0	0	0	0	5	0	0	0	177	0	437	1030	0	0	0	0	0	0	0	0	0	0	0	0	0	0	0	0	11	0	472	43	0	0	0	0	0	0	0	0	0	0	0
9	0	1	0	0	9	4707	0	0	0	0	24	1	2	0	0	0	47098	35702	0	0	0	0	0	0	0	0	0	0	0	0	0	0	0	0	18	0	538	216	3	0	187	9	0	0	0	0	7	0	135
41	0	2	0	0	82	1815	0	0	0	0	9	0	0	0	0	0	23177	16860	0	0	0	0	0	0	0	0	0	0	0	0	0	0	0	0	11	0	132	369	0	0	0	0	0	0	0	0	0	0	0
0	0	4	0	0	0	6842	0	0	0	0	25	6	0	0	0	0	40309	47322	0	0	0	0	0	0	0	0	0	0	0	0	0	0	0	0	6	0	884	0	6	0	667	0	0	0	0	0	0	0	0
28	1	2	0	27	55	10537	0	0	0	0	6	0	0	0	11517	0	459096	33146	0	0	0	0	0	0	0	0	0	0	0	0	0	0	0	0	17	0	662	171	0	0	0	0	0	0	0	0	0	0	0
25	0	1	0	0	25	586	0	0	0	0	2	1	0	0	0	0	6061	890	0	0	0	0	0	0	0	0	0	0	0	0	0	0	0	0	0	0	60	50	1	0	225	25	0	0	0	0	0	0	0
6	0	1	0	0	3	266	0	0	0	0	4	0	0	0	0	0	1420	1238	0	0	0	0	0	0	0	0	0	0	0	0	0	0	0	0	1	0	82	8	0	0	0	0	0	0	0	0	0	0	0
48	0	5	0	31	185	615	0	0	0	0	32	0	0	0	362	0	10140	7587	0	0	0	0	0	0	0	0	0	0	0	0	0	0	0	0	259	0	473	816	0	0	0	0	0	0	0	0	8	0	3
7	1	2	0	7	35	9325	0	0	0	0	27	4	1	0	9363	0	389161	19475	0	0	0	0	0	0	0	0	0	0	0	0	0	0	0	0	42	0	1078	562	8	0	427	50	0	0	0	0	1	0	174
9	1	15	0	9	135	29546	0	0	0	0	140	11	0	1	29562	1	442636	404596	0	0	0	0	0	0	0	0	0	0	0	0	0	0	0	0	0	0	4252	1260	0	0	245	99	0	0	47	9	0	0	0
1	1	0	0	1	0	1983	0	0	0	0	0	0	0	0	1983	0	25453	212	0	0	0	0	0	0	0	0	0	0	0	0	0	0	0	0	3	0	237	0	0	0	102	2	0	0	0	0	2	0	51
21	0	0	0	0	0	546	0	0	0	0	0	0	0	0	0	0	6073	124	0	0	0	0	0	0	0	0	0	0	0	0	0	0	0	0	0	0	249	0	1	0	147	0	0	0	0	0	0	0	68
9	0	3	0	0	8	1074	0	0	0	0	22	99	0	0	554	0	18615	2109	0	0	0	0	0	0	0	0	0	0	0	0	0	0	0	0	21	0	371	44	325	0	5133	134	1	0	43	0	0	0	0
4	1	0	0	4	0	475	0	0	0	0	0	0	0	0	475	0	13494	72	0	0	0	0	0	0	0	0	0	0	0	0	0	0	0	0	0	0	10	0	0	0	2	0	0	0	0	0	0	0	0
1	5	78	0	2	134	1859	0	0	0	0	114	38	17	3	8457	38	20582	90169	0	0	0	0	0	0	0	0	0	0	0	0	0	0	0	0	621	0	24159	545	470	0	9519	217	14	0	244	2	169	0	3395
11	1	1	0	12	19	2788	0	0	0	0	21	0	0	1	3635	0	40065	10365	0	0	0	0	0	0	0	0	0	0	0	0	0	0	0	0	41	0	556	318	0	0	0	0	1	0	5	11	0	0	0
10	0	3	0	0	44	8351	0	0	0	0	24	3	0	0	0	21	129977	110117	0	0	0	0	0	0	0	0	0	0	0	0	0	0	0	0	8	0	970	352	1	0	61	36	0	0	0	0	0	0	16
18	0	0	0	0	0	525	0	0	0	0	0	0	0	0	0	0	22296	0	0	0	0	0	0	0	0	0	0	0	0	0	0	0	0	0	0	0	0	14	0	0	0	0	0	0	0	0	0	0	0
5	0	1	0	0	4	7915	0	0	0	0	4	0	0	0	0	6	147919	11704	0	0	0	0	0	0	0	0	0	0	0	0	0	0	0	0	7	0	42	16	0	0	0	0	0	0	0	0	0	0	0
16	0	0	0	0	0	675	0	0	0	0	0	0	0	0	173	0	10602	998	0	0	0	0	0	0	0	0	0	0	0	0	0	0	0	0	1	0	46	0	2	0	51	0	0	0	0	0	0	0	4
39	0	0	0	0	12	202	0	0	0	0	0	0	0	0	1	0	3737	63	0	0	0	0	0	0	0	0	0	0	0	0	0	0	0	0	4	0	256	24	1	0	85	9	0	0	0	0	0	0	5
2	0	2	0	0	4	2785	0	0	0	0	17	6	1	0	277	0	30263	11627	0	0	0	0	0	0	0	0	0	0	0	0	0	0	0	0	29	0	632	27	21	0	446	12	0	0	3	0	3	0	33
5	0	15	0	0	75	28737	0	0	0	0	140	2	1	0	0	0	435354	405398	0	0	0	0	0	0	0	0	0	0	0	0	0	0	0	0	15	0	4380	700	4	0	30	10	0	0	0	0	0	0	31
0	1	0	0	0	0	5349	0	0	0	0	0	0	0	0	7032	0	83202	20601	0	0	0	0	0	0	0	0	0	0	0	0	0	0	0	0	9	0	207	0	0	0	1	0	0	0	0	0	0	0	0
73	1	0	0	73	0	384	0	0	0	0	0	0	0	0	385	0	9811	0	0	0	0	0	0	0	0	0	0	0	0	0	0	0	0	0	14	0	0	0	0	0	0	0	0	0	0	0	1	0	0
47	0	0	0	0	14	1293	0	0	0	0	0	0	0	0	0	0	24515	4268	0	0	0	0	0	0	0	0	0	0	0	0	0	0	0	0	0	0	195	27	2	0	122	26	0	0	0	0	0	0	0
1	0	1	0	0	10	331	0	0	0	0	4	0	0	0	191	0	6849	976	0	0	0	0	0	0	0	0	0	0	0	0	0	0	0	0	14	0	14	42	0	0	0	0	0	0	0	0	0	0	0
21	1	1	0	21	22	3220	0	0	0	0	9	0	0	0	3232	0	65960	3711	0	0	0	0	0	0	0	0	0	0	0	0	0	0	0	0	21	0	208	192	0	0	0	0	0	0	0	0	0	0	2
16	0	1	0	0	18	2806	0	0	0	0	0	0	0	0	0	0	58303	6223	0	0	0	0	0	0	0	0	0	0	0	0	0	0	0	0	0	0	0	0	0	0	0	0	0	0	0	0	0	0	0
32	0	15	0	0	480	28115	0	0	0	0	119	11	1	0	0	83	422262	406027	0	0	0	0	0	0	0	0	0	0	0	0	0	0	0	0	8	0	3857	3808	1	0	245	352	0	0	0	0	0	0	63
9	1	0	0	9	0	475	0	0	0	0	0	0	0	0	484	0	5637	984	0	0	0	0	0	0	0	0	0	0	0	0	0	0	0	0	4	0	21	0	14	0	220	0	0	0	0	0	0	0	0
1	0	0	0	0	0	504	0	0	0	0	0	0	0	0	2	0	9845	199	0	0	0	0	0	0	0	0	0	0	0	0	0	0	0	0	10	0	297	0	3	0	144	0	0	0	0	0	1	0	12
5	1	1	0	5	7	9765	0	0	0	0	5	0	1	0	8642	0	551882	20497	0	0	0	0	0	0	0	0	0	0	0	0	0	0	0	0	21	0	530	32	0	0	0	0	0	0	0	0	3	0	132
131	0	1	0	105	530	772	0	0	0	0	4	1	0	0	703	0	50841	2972	0	0	0	0	0	0	0	0	0	0	0	0	0	0	0	0	14	0	510	2451	1	0	205	503	0	0	0	0	0	0	16
17	2	2	0	34	34	1662	0	0	0	0	12	3	1	0	5620	0	16631	13036	0	0	0	0	0	0	0	0	0	0	0	0	0	0	0	0	82	0	479	204	29	0	216	51	0	0	0	0	11	0	59
20	2	3	0	32	44	3910	0	0	0	0	46	0	0	1	5835	0	58246	19065	0	0	0	0	0	0	0	0	0	0	0	0	0	0	0	0	86	0	1107	720	0	0	0	0	1	0	11	20	0	0	0
42	1	0	0	42	0	1659	0	0	0	0	0	0	0	0	1817	0	27206	331	0	0	0	0	0	0	0	0	0	0	0	0	0	0	0	0	3	0	32	0	0	0	0	0	0	0	0	0	0	0	0
4	1	4	0	4	5	4106	0	0	0	0	60	0	0	1	5935	0	63833	23791	0	0	0	0	0	0	0	0	0	0	0	0	0	0	0	0	110	0	1351	102	0	0	0	0	2	0	14	4	0	0	0
17	0	0	0	0	0	1920	0	0	0	0	0	0	0	0	3	0	70191	325	0	0	0	0	0	0	0	0	0	0	0	0	0	0	0	0	8	0	10	0	0	0	0	0	0	0	0	0	0	0	0
3	0	0	0	0	2	1326	0	0	0	0	0	0	0	0	0	0	34515	5464	0	0	0	0	0	0	0	0	0	0	0	0	0	0	0	0	0	0	173	2	0	0	521	2	0	0	0	0	0	0	0
5	0	4	0	0	20	8634	0	0	0	0	37	0	0	0	0	0	70347	45530	0	0	0	0	0	0	0	0	0	0	0	0	0	0	0	0	11	0	1114	185	0	0	0	0	0	0	0	0	0	0	0
2	0	8	0	0	57	8215	0	0	0	0	19	15	2	0	10	0	86089	155778	0	0	0	0	0	0	0	0	0	0	0	0	0	0	0	0	29	0	1865	149	36	0	1244	68	0	0	0	0	6	0	152
39	0	2	0	0	49	5132	0	0	0	0	2	0	0	0	11	7	112442	7667	0	0	0	0	0	0	0	0	0	0	0	0	0	0	0	0	31	0	635	46	9	0	425	0	6	0	0	0	1	0	22
7	0	0	0	0	0	504	0	0	0	0	0	0	0	0	2	0	9839	199	0	0	0	0	0	0	0	0	0	0	0	0	0	0	0	0	10	0	297	0	3	0	144	0	0	0	0	0	1	0	12
10	0	0	0	0	0	1829	0	0	0	0	0	0	0	0	0	0	18618	5514	0	0	0	0	0	0	0	0	0	0	0	0	0	0	0	0	0	0	90	0	0	0	0	0	0	0	0	0	0	0	0
58	1	0	0	58	0	4454	0	0	0	0	0	0	0	0	5298	0	86166	3895	0	0	0	0	0	0	0	0	0	0	0	0	0	0	0	0	25	0	103	0	9	0	18	0	1	0	3	0	0	0	0
4	1	1	0	4	7	1777	0	0	0	0	15	10	0	1	1831	4	33468	7302	0	0	0	0	0	0	0	0	0	0	0	0	0	0	0	0	61	0	828	63	35	0	451	40	0	0	5	4	0	0	0
48	0	15	0	0	721	30275	0	0	0	0	144	11	0	0	0	0	451679	403867	0	0	0	0	0	0	0	0	0	0	0	0	0	0	0	0	16	0	4424	6924	1	0	245	529	0	0	0	0	0	0	0
110	1	3	0	110	313	2240	0	0	0	0	10	0	0	0	2240	0	133836	9181	0	0	0	0	0	0	0	0	0	0	0	0	0	0	0	0	8	0	668	1043	0	0	0	0	0	0	0	0	0	0	6
13	0	0	0	0	12	818	0	0	0	0	0	0	0	0	0	0	15977	1175	0	0	0	0	0	0	0	0	0	0	0	0	0	0	0	0	0	0	651	24	0	0	687	60	0	0	0	0	0	0	0
6	0	15	0	0	76	30031	0	0	0	0	137	11	0	1	18	1	449732	404111	0	0	0	0	0	0	0	0	0	0	0	0	0	0	0	0	13	0	4207	695	1	0	245	55	1	0	47	5	0	0	0
14	1	2	0	14	89	626	0	0	0	0	9	5	2	1	626	2	5468	12444	0	0	0	0	0	0	0	0	0	0	0	0	0	0	0	0	42	0	434	186	44	0	223	97	2	0	5	16	16	0	66
57	0	2	0	0	97	3216	0	0	0	0	14	0	0	0	0	0	36351	15459	0	0	0	0	0	0	0	0	0	0	0	0	0	0	0	0	19	0	256	723	2	0	0	0	0	0	0	0	0	0	0
0	0	1	0	0	0	2263	0	0	0	0	4	3	0	0	7	0	87188	6897	0	0	0	0	0	0	0	0	0	0	0	0	0	0	0	0	24	0	501	0	4	0	285	0	0	0	0	0	2	0	34
0	0	0	0	0	0	910	0	0	0	0	0	0	0	0	0	0	5006	109	0	0	0	0	0	0	0	0	0	0	0	0	0	0	0	0	0	0	15	0	0	0	5	0	0	0	0	0	0	0	2
38	0	15	0	0	570	25100	0	0	0	0	122	0	1	0	0	0	359620	409042	0	0	0	0	0	0	0	0	0	0	0	0	0	0	0	0	13	0	4014	4639	0	0	0	0	0	0	0	0	0	0	31
13	2	8	0	41	175	2145	0	0	0	0	27	8	4	0	7063	0	22557	27875	0	0	0	0	0	0	0	0	0	0	0	0	0	0	0	0	242	0	1443	551	59	0	647	195	0	0	0	0	33	0	174
11	2	6	0	26	75	1146	0	0	0	0	15	0	2	1	5518	0	13376	21358	0	0	0	0	0	0	0	0	0	0	0	0	0	0	0	0	111	0	767	194	0	0	0	0	3	0	6	15	14	0	59
98	0	1	0	44	205	9096	0	0	0	0	3	0	0	0	6986	0	465738	20918	0	0	0	0	0	0	0	0	0	0	0	0	0	0	0	0	14	0	533	718	0	0	0	0	0	0	0	0	4	0	132
26	0	0	0	3	9	2158	0	0	0	0	0	0	0	0	680	0	112784	2057	0	0	0	0	0	0	0	0	0	0	0	0	0	0	0	0	7	0	177	36	1	0	84	6	2	0	3	3	1	0	10
2	1	0	0	2	0	1517	0	0	0	0	0	0	0	0	2648	0	72900	1965	0	0	0	0	0	0	0	0	0	0	0	0	0	0	0	0	8	0	262	0	2	0	127	0	0	0	0	0	1	0	3
5	0	0	0	0	0	325	0	0	0	0	0	0	0	0	0	0	3033	0	0	0	0	0	0	0	0	0	0	0	0	0	0	0	0	0	2	0	6	0	0	0	0	0	0	0	0	0	0	0	2
0	0	0	0	0	0	2016	0	0	0	0	0	0	0	0	0	0	16928	12875	0	0	0	0	0	0	0	0	0	0	0	0	0	0	0	0	9	0	125	1	0	0	34	0	0	0	0	0	0	0	0
3	2	3	0	6	9	3622	0	0	0	0	24	3	0	0	7204	0	27734	20502	0	0	0	0	0	0	0	0	0	0	0	0	0	0	0	0	90	0	396	72	6	0	53	9	0	0	0	0	0	0	0
0	0	2	0	0	2	1931	0	0	0	0	11	0	0	0	0	0	35049	5026	0	0	0	0	0	0	0	0	0	0	0	0	0	0	0	0	75	0	800	6	2	0	425	0	0	0	0	0	0	0	51
44	1	0	0	44	0	1659	0	0	0	0	0	0	0	0	1817	0	27204	331	0	0	0	0	0	0	0	0	0	0	0	0	0	0	0	0	3	0	32	0	0	0	0	0	0	0	0	0	0	0	0
21	0	10	0	0	399	19783	0	0	0	0	99	0	0	0	0	0	283716	287956	0	0	0	0	0	0	0	0	0	0	0	0	0	0	0	0	11	0	2913	3831	0	0	0	0	0	0	0	0	0	0	0
2	0	0	0	0	0	499	0	0	0	0	0	0	0	0	1	0	6931	356	0	0	0	0	0	0	0	0	0	0	0	0	0	0	0	0	1	0	27	0	0	0	0	0	0	0	0	0	0	0	30
7	0	15	0	0	105	25086	0	0	0	0	129	11	0	0	0	0	359392	409056	0	0	0	0	0	0	0	0	0	0	0	0	0	0	0	0	9	0	4055	903	1	0	245	77	0	0	0	0	0	0	0
9	1	0	0	9	3	2411	0	0	0	0	0	0	0	0	2483	0	24131	638	0	0	0	0	0	0	0	0	0	0	0	0	0	0	0	0	23	0	14	11	0	0	0	0	0	0	0	0	5	0	0
40	0	2	0	0	65	9924	0	0	0	0	23	2	1	0	38	0	436833	18896	0	0	0	0	0	0	0	0	0	0	0	0	0	0	0	0	58	0	899	758	5	0	292	66	0	0	0	0	2	0	175
17	0	0	0	0	0	204	0	0	0	0	0	0	0	0	0	0	1817	0	0	0	0	0	0	0	0	0	0	0	0	0	0	0	0	0	0	0	0	0	0	0	0	0	0	0	0	0	0	0	0
37	1	1	0	43	48	1603	0	0	0	0	1	0	0	0	1997	0	34955	2990	0	0	0	0	0	0	0	0	0	0	0	0	0	0	0	0	18	0	35	49	0	0	3	0	0	0	0	0	3	0	11
3	1	0	0	3	0	393	0	0	0	0	1	4	0	0	717	0	1769	3	0	0	0	0	0	0	0	0	0	0	0	0	0	0	0	0	10	0	17	3	30	0	21	12	0	0	0	0	0	0	0
6	0	0	0	0	0	18	0	0	0	0	0	0	0	0	0	0	58	92	0	0	0	0	0	0	0	0	0	0	0	0	0	0	0	0	0	0	262	0	0	0	0	0	0	0	0	0	0	0	0
0	1	2	0	0	0	8997	0	0	0	0	8	0	0	0	9002	0	186170	18667	0	0	0	0	0	0	0	0	0	0	0	0	0	0	0	0	12	0	67	0	1	0	0	0	0	0	0	0	0	0	0
28	0	2	0	0	130	2412	0	0	0	0	5	2	0	0	0	0	47283	7456	0	0	0	0	0	0	0	0	0	0	0	0	0	0	0	0	9	0	954	262	4	0	732	516	0	0	10	0	0	0	0
9	1	0	0	9	2	1983	0	0	0	0	0	0	0	0	1983	0	25445	212	0	0	0	0	0	0	0	0	0	0	0	0	0	0	0	0	3	0	237	2	0	0	102	1	0	0	0	0	2	0	51
6	0	15	0	0	90	24387	0	0	0	0	118	11	0	0	0	0	349707	409755	0	0	0	0	0	0	0	0	0	0	0	0	0	0	0	0	8	0	3842	709	1	0	245	66	0	0	0	0	0	0	0
88	1	3	0	88	225	10689	0	0	0	0	47	13	1	0	10844	0	463887	25860	0	0	0	0	0	0	0	0	0	0	0	0	0	0	0	0	58	0	1557	3247	22	0	648	396	0	0	0	0	1	0	240
4	0	1	0	0	10	8258	0	0	0	0	20	1	1	0	36	0	345871	14636	0	0	0	0	0	0	0	0	0	0	0	0	0	0	0	0	51	0	595	98	5	0	196	10	0	0	0	0	2	0	114
2	0	1	0	0	2	7906	0	0	0	0	4	0	0	0	0	3	137310	11172	0	0	0	0	0	0	0	0	0	0	0	0	0	0	0	0	2	0	42	8	0	0	0	0	0	0	0	0	0	0	0
6	0	0	0	0	0	369	0	0	0	0	0	0	0	0	0	0	7774	1105	0	0	0	0	0	0	0	0	0	0	0	0	0	0	0	0	0	0	204	0	0	0	134	0	0	0	0	0	0	0	19
13	0	1	0	0	12	519	0	0	0	0	5	0	0	0	0	0	5332	261	0	0	0	0	0	0	0	0	0	0	0	0	0	0	0	0	2	0	49	60	0	0	0	0	0	0	0	0	0	0	0
105	0	0	0	0	64	998	0	0	0	0	0	0	0	0	0	0	17303	359	0	0	0	0	0	0	0	0	0	0	0	0	0	0	0	0	0	0	0	23	0	0	0	3	0	0	0	0	0	0	0
58	1	3	0	58	546	1531	0	0	0	0	15	0	0	0	1531	0	31852	6452	0	0	0	0	0	0	0	0	0	0	0	0	0	0	0	0	38	0	1128	1441	0	0	0	0	0	0	0	0	0	0	0
5	0	0	0	0	0	204	0	0	0	0	0	0	0	0	0	0	1829	0	0	0	0	0	0	0	0	0	0	0	0	0	0	0	0	0	0	0	0	0	0	0	0	0	0	0	0	0	0	0	0
19	0	15	0	0	285	30275	0	0	0	0	144	11	0	0	0	0	452143	403867	0	0	0	0	0	0	0	0	0	0	0	0	0	0	0	0	16	0	4424	2736	1	0	245	209	0	0	0	0	0	0	0
29	0	0	0	0	0	103	0	0	0	0	0	0	0	0	0	0	1353	0	0	0	0	0	0	0	0	0	0	0	0	0	0	0	0	0	2	0	160	0	0	0	0	0	0	0	0	0	2	0	3
0	0	15	0	0	0	25100	0	0	0	0	122	0	1	0	0	0	360228	409042	0	0	0	0	0	0	0	0	0	0	0	0	0	0	0	0	13	0	4014	0	0	0	0	0	0	0	0	0	0	0	31
110	1	1	0	166	169	8640	0	0	0	0	5	0	1	0	16180	0	487522	21591	0	0	0	0	0	0	0	0	0	0	0	0	0	0	0	0	20	0	506	767	1	0	200	3	0	0	0	0	2	0	66
12	0	0	0	0	0	1141	0	0	0	0	0	0	0	0	0	0	22642	0	0	0	0	0	0	0	0	0	0	0	0	0	0	0	0	0	0	0	2	0	0	0	0	0	0	0	0	0	0	0	0
17	1	9	0	73	268	2792	0	0	0	0	67	0	2	0	8719	0	36161	40748	0	0	0	0	0	0	0	0	0	0	0	0	0	0	0	0	78	0	2283	2045	0	0	0	0	0	0	0	0	1	0	38
22	0	0	0	0	16	6	2	0	0	0	1	0	0	0	1	0	393	38	0	0	0	0	0	0	0	0	0	0	0	0	3	0	168	444	6	0	14	129	0	0	0	0	0	0	0	0	1	0	7
26	0	14	0	0	493	22881	6	6	8	0	110	10	0	0	0	0	327264	381180	0	0	118	192	0	0	0	0	0	0	151	27	0	0	139	118	8	0	3604	3881	1	0	230	373	0	0	0	0	0	0	0
9	0	0	0	0	1	2132	0	0	0	0	0	0	0	0	1	0	26157	1095	0	0	0	0	0	0	0	0	0	0	0	0	0	0	0	0	19	0	320	3	0	0	138	0	0	0	0	0	2	0	133
3	0	0	0	0	0	2220	0	0	0	0	0	0	0	0	2	0	20909	9377	0	0	0	0	0	0	0	0	0	0	0	0	0	0	0	0	1	0	235	0	0	0	0	0	0	0	0	0	0	0	0
9	0	0	0	0	7	2490	0	0	0	0	0	0	0	0	0	0	20655	10683	0	0	0	0	0	0	0	0	0	0	0	0	0	0	0	0	5	0	282	168	0	0	93	7	0	0	0	0	2	0	71
36	0	15	0	0	541	29868	0	0	0	0	140	11	0	0	0	2	446981	404274	0	0	0	0	0	0	0	0	0	0	0	0	0	0	0	0	11	0	4252	5049	1	0	245	397	0	0	0	0	0	0	0
1	2	0	0	2	0	2242	0	0	0	0	6	8	0	0	4998	0	31543	370	0	0	0	0	0	0	0	0	0	0	0	0	0	0	0	0	60	0	43	6	104	0	69	8	0	0	0	0	1	0	0
22	0	1	0	0	27	297	0	0	0	0	2	1	0	0	0	0	2097	1406	0	0	0	0	0	0	0	0	0	0	0	0	0	0	0	0	3	0	535	49	0	0	29	22	0	0	0	0	1	0	41
3	1	2	0	13	17	13198	0	0	0	0	8	0	1	0	11522	0	720523	30485	0	0	0	0	0	0	0	0	0	0	0	0	0	0	0	0	26	0	795	74	0	0	0	0	0	0	0	0	4	0	199
67	1	1	0	67	70	3487	0	0	0	0	13	2	0	0	3615	2	73210	4686	0	0	0	0	0	0	0	0	0	0	0	0	0	0	0	0	98	0	311	875	23	0	28	126	3	0	2	0	4	0	2
20	0	0	0	0	0	1654	0	0	0	0	0	0	0	0	2	0	28802	175	0	0	0	0	0	0	0	0	0	0	0	0	0	0	0	0	2	0	8	0	0	0	0	0	0	0	0	0	4	0	3
12	2	0	0	24	0	684	0	0	0	0	15	0	1	0	1497	0	9706	0	0	0	0	0	0	0	0	0	0	0	0	0	0	0	0	0	81	0	216	180	5	0	4	0	0	0	0	0	6	0	2
130	2	1	0	144	14	1318	0	0	0	0	5	1	0	0	1483	0	49609	173	0	0	0	0	0	0	0	0	0	0	0	0	0	0	0	0	30	0	21	70	5	0	5	67	0	0	0	0	1	0	0
5	0	1	0	0	23	1167	0	0	0	0	2	0	0	0	0	0	9519	23347	0	0	0	0	0	0	0	0	0	0	0	0	0	0	0	0	2	0	422	39	1	0	267	17	0	0	0	0	0	0	23
48	0	0	0	0	0	1322	0	0	0	0	0	0	0	0	0	0	20488	297	0	0	0	0	0	0	0	0	0	0	0	0	0	0	0	0	0	0	198	1	0	0	0	0	0	0	0	0	1	0	20
12	0	0	0	0	0	325	0	0	0	0	0	0	0	0	0	0	3026	0	0	0	0	0	0	0	0	0	0	0	0	0	0	0	0	0	2	0	6	4	0	0	0	0	0	0	0	0	0	0	2
47	1	0	0	47	0	324	0	0	0	0	0	0	0	0	355	0	6041	46	0	0	0	0	0	0	0	0	0	0	0	0	0	0	0	0	4	0	6	0	18	0	15	0	0	0	0	0	0	0	0
81	0	3	0	0	348	2480	0	0	0	0	14	2	0	1	0	0	131764	8938	0	0	0	0	0	0	0	0	0	0	0	0	0	0	0	0	16	0	777	1485	2	0	332	260	7	0	11	110	0	0	0
6	0	0	0	0	0	455	0	0	0	0	0	0	0	0	0	0	5692	6	0	0	0	0	0	0	0	0	0	0	0	0	0	0	0	0	0	0	200	0	0	0	0	0	0	0	0	0	0	0	67
44	1	2	0	41	100	10537	0	0	0	0	6	0	0	0	11517	0	459048	33146	0	0	0	0	0	0	0	0	0	0	0	0	0	0	0	0	17	0	662	347	0	0	0	0	0	0	0	0	0	0	0
9	0	12	0	0	104	23028	0	0	0	0	110	0	1	0	0	0	346258	326047	0	0	0	0	0	0	0	0	0	0	0	0	0	0	0	0	4	0	3561	960	1	0	26	2	0	0	0	0	0	0	25
0	1	4	0	0	0	4106	0	0	0	0	60	0	0	1	5935	0	63853	23791	0	0	0	0	0	0	0	0	0	0	0	0	0	0	0	0	110	0	1351	0	0	0	0	0	2	0	14	0	0	0	0
8	0	0	0	0	1	1193	0	0	0	0	0	0	0	0	0	0	14380	516	0	0	0	0	0	0	0	0	0	0	0	0	0	0	0	0	0	0	79	2	0	0	1	0	0	0	0	0	0	0	2
23	1	1	0	23	16	2019	0	0	0	0	2	1	0	0	2019	0	25956	16769	0	0	0	0	0	0	0	0	0	0	0	0	0	0	0	0	7	0	462	21	1	0	192	11	0	0	0	0	3	0	97
3	0	1	0	0	3	1392	0	0	0	0	5	0	0	0	0	0	32724	4039	0	0	0	0	0	0	0	0	0	0	0	0	0	0	0	0	0	0	51	15	0	0	48	0	0	0	0	0	0	0	0
2	0	0	0	0	7	3055	0	0	0	0	0	0	0	0	0	0	63990	3459	0	0	0	0	0	0	0	0	0	0	0	0	0	0	0	0	1	0	117	0	0	0	0	0	0	0	0	0	2	0	26
1	0	15	0	0	15	26790	0	0	0	0	118	0	0	0	0	0	383430	407352	0	0	0	0	0	0	0	0	0	0	0	0	0	0	0	0	8	0	3842	118	0	0	0	0	0	0	0	0	0	0	0
94	2	2	0	196	197	11517	0	0	0	0	8	0	1	0	23894	0	633324	32120	0	0	0	0	0	0	0	0	0	0	0	0	0	0	0	0	20	0	759	780	1	0	301	1	0	0	0	0	2	0	99
65	0	1	0	0	72	3707	0	0	0	0	8	0	0	0	0	0	67115	6968	0	0	0	0	0	0	0	0	0	0	0	0	0	0	0	0	0	0	165	511	0	0	162	7	0	0	0	0	0	0	0
38	0	15	0	0	570	26493	0	0	0	0	129	11	0	0	0	0	384263	407642	0	0	0	0	0	0	0	0	0	0	0	0	0	0	0	0	13	0	3743	4912	1	0	245	421	0	0	0	0	0	0	0
37	1	6	0	41	235	13492	0	0	0	0	60	21	0	0	14496	0	115778	92356	0	0	0	0	0	0	0	0	0	0	0	0	0	0	0	0	280	0	658	2260	101	0	217	797	0	0	0	0	7	0	0
9	1	1	0	9	9	1777	0	0	0	0	15	10	0	1	1831	4	33458	7302	0	0	0	0	0	0	0	0	0	0	0	0	0	0	0	0	61	0	828	135	35	0	451	90	0	0	5	9	0	0	0
70	0	0	0	0	6	1326	0	0	0	0	0	0	0	0	0	0	34448	5464	0	0	0	0	0	0	0	0	0	0	0	0	0	0	0	0	0	0	173	12	0	0	521	30	0	0	0	0	0	0	0
2	1	1	0	2	2	2176	0	0	0	0	5	3	1	0	3659	1	28297	6658	0	0	0	0	0	0	0	0	0	0	0	0	0	0	0	0	16	0	504	10	8	0	288	6	1	0	6	0	0	0	28
4	1	2	0	4	7	8997	0	0	0	0	8	0	0	0	9002	0	186158	18667	0	0	0	0	0	0	0	0	0	0	0	0	0	0	0	0	12	0	67	78	1	0	0	0	0	0	0	0	0	0	0
54	0	0	0	0	36	2360	0	0	0	0	0	0	0	0	0	0	59256	4066	0	0	0	0	0	0	0	0	0	0	0	0	0	0	0	0	0	0	198	124	0	0	100	36	0	0	0	0	0	0	30
170	1	1	0	169	547	2837	0	0	0	0	3	1	0	0	1498	0	162479	3858	0	0	0	0	0	0	0	0	0	0	0	0	0	0	0	0	7	0	337	1732	1	0	162	412	3	0	6	125	2	0	20
24	0	1	0	0	30	3095	0	0	0	0	9	0	0	0	0	0	65582	3833	0	0	0	0	0	0	0	0	0	0	0	0	0	0	0	0	21	0	132	273	0	0	0	0	0	0	0	0	0	0	0
6	1	0	0	6	2	4454	0	0	0	0	0	0	0	0	5298	0	86218	3895	0	0	0	0	0	0	0	0	0	0	0	0	0	0	0	0	25	0	103	4	9	0	18	1	1	0	3	0	0	0	0
12	1	0	0	12	6	2675	0	0	0	0	0	0	0	0	2678	0	31952	1771	0	0	0	0	0	0	0	0	0	0	0	0	0	0	0	0	5	0	21	84	0	0	1	6	0	0	0	0	0	0	0
0	0	0	0	0	0	136	0	0	0	0	0	0	0	0	0	0	494	260	0	0	0	0	0	0	0	0	0	0	0	0	0	0	0	0	0	0	86	0	0	0	0	0	0	0	0	0	0	0	0
9	3	2	0	27	18	3874	0	0	0	0	13	3	0	1	6498	0	50194	10801	0	0	0	0	0	0	0	0	0	0	0	0	0	0	0	0	110	0	526	117	34	0	273	27	2	0	2	9	4	0	69
9	1	0	0	9	0	1659	0	0	0	0	0	0	0	0	1817	0	27239	331	0	0	0	0	0	0	0	0	0	0	0	0	0	0	0	0	3	0	32	0	0	0	0	0	0	0	0	0	0	0	0
3	0	0	0	0	0	19	0	0	0	0	0	0	0	0	0	0	19	2	0	0	0	0	0	0	0	0	0	0	0	0	0	0	0	0	0	0	10	2	0	0	0	0	0	0	0	0	0	0	0
0	0	0	0	0	0	1258	0	0	0	0	0	0	0	0	0	0	23375	0	0	0	0	0	0	0	0	0	0	0	0	0	0	0	0	0	0	0	4	0	0	0	0	0	0	0	0	0	0	0	0
1	1	0	0	7	6	2340	0	0	0	0	8	5	0	0	4348	0	26600	2071	0	0	0	0	0	0	0	0	0	0	0	0	0	0	0	0	39	0	21	68	73	0	63	47	0	0	0	0	8	0	6
1	0	0	0	0	0	832	0	0	0	0	0	0	0	0	0	0	3355	12	0	0	0	0	0	0	0	0	0	0	0	0	0	0	0	0	0	0	2	0	0	0	0	0	0	0	0	0	0	0	0
15	1	1	0	15	28	1741	0	0	0	0	1	0	0	0	1750	0	38587	2852	0	0	0	0	0	0	0	0	0	0	0	0	0	0	0	0	38	0	154	31	3	0	2	0	0	0	0	0	9	0	12
5	1	2	0	5	5	941	0	0	0	0	16	0	0	0	943	0	9093	1233	0	0	0	0	0	0	0	0	0	0	0	0	0	0	0	0	36	0	335	65	0	0	0	0	0	0	0	0	0	0	0
4	0	0	0	0	0	1141	0	0	0	0	0	0	0	0	0	0	22650	0	0	0	0	0	0	0	0	0	0	0	0	0	0	0	0	0	0	0	2	0	0	0	0	0	0	0	0	0	0	0	0
0	0	0	0	0	0	2153	0	0	0	0	0	0	0	0	0	0	31954	2095	0	0	0	0	0	0	0	0	0	0	0	0	0	0	0	0	0	0	84	0	0	0	78	0	0	0	0	0	0	0	0
12	1	0	0	12	1	2951	0	0	0	0	6	1	0	1	3728	0	31461	1716	0	0	0	0	0	0	0	0	0	0	0	0	0	0	0	0	42	0	46	74	14	0	20	14	2	0	0	12	1	0	0
14	1	1	0	14	7	7646	0	0	0	0	20	1	1	0	7679	0	307875	15233	0	0	0	0	0	0	0	0	0	0	0	0	0	0	0	0	37	0	718	140	8	0	288	7	0	0	0	0	1	0	114
41	0	0	0	0	0	470	0	0	0	0	0	0	0	0	1	0	12185	1	0	0	0	0	0	0	0	0	0	0	0	0	0	0	0	0	0	0	0	49	0	0	0	0	0	0	0	0	0	0	0
23	1	0	0	26	47	4708	0	0	0	0	0	0	0	0	6108	0	64361	15673	0	0	0	0	0	0	0	0	0	0	0	0	0	0	0	0	8	0	205	115	0	0	1	0	0	0	0	0	0	0	0
11	1	0	0	11	0	1194	0	0	0	0	0	0	0	0	1403	0	21491	980	0	0	0	0	0	0	0	0	0	0	0	0	0	0	0	0	16	0	16	0	0	0	1	0	0	0	0	0	2	0	6
13	1	2	0	13	30	477	0	0	0	0	6	0	0	0	477	0	5925	2459	0	0	0	0	0	0	0	0	0	0	0	0	0	0	0	0	12	0	61	90	0	0	0	0	0	0	0	0	0	0	0
34	0	15	0	0	510	30031	0	0	0	0	137	11	0	1	18	1	449284	404111	0	0	0	0	0	0	0	0	0	0	0	0	0	0	0	0	13	0	4207	4658	1	0	245	374	1	0	47	34	0	0	0
36	1	3	0	29	97	13903	0	0	0	0	10	0	3	0	11850	0	739031	32534	0	0	0	0	0	0	0	0	0	0	0	0	0	0	0	0	27	0	1063	312	0	0	0	0	0	0	0	0	5	0	264
20	0	15	0	0	306	25146	0	0	0	0	124	11	0	0	0	0	359627	408996	0	0	0	0	0	0	0	0	0	0	0	0	0	0	0	0	9	0	3636	2524	1	0	245	224	0	0	0	0	0	0	0
30	1	0	0	32	2	1194	0	0	0	0	0	0	0	0	1403	0	21472	980	0	0	0	0	0	0	0	0	0	0	0	0	0	0	0	0	16	0	16	2	0	0	1	0	0	0	0	0	2	0	6
11	0	2	0	0	19	10617	0	0	0	0	8	0	0	0	0	8	196689	17047	0	0	0	0	0	0	0	0	0	0	0	0	0	0	0	0	8	0	61	76	0	0	0	0	0	0	0	0	0	0	0
42	0	0	0	7	15	5663	0	0	0	0	0	0	0	0	4105	0	297252	10928	0	0	0	0	0	0	0	0	0	0	0	0	0	0	0	0	9	0	268	59	0	0	0	0	0	0	0	0	3	0	65
6	0	0	0	0	0	912	0	0	0	0	0	0	0	0	0	0	22232	24	0	0	0	0	0	0	0	0	0	0	0	0	0	0	0	0	13	0	198	0	0	0	100	0	0	0	0	0	1	0	33
11	1	0	0	11	0	2951	0	0	0	0	6	1	0	1	3728	0	31463	1716	0	0	0	0	0	0	0	0	0	0	0	0	0	0	0	0	42	0	46	66	14	0	20	11	2	0	0	11	1	0	0
5	1	15	0	5	75	29546	0	0	0	0	140	11	0	1	29562	1	442700	404596	0	0	0	0	0	0	0	0	0	0	0	0	0	0	0	0	0	0	4252	700	0	0	245	55	0	0	47	5	0	0	0
1	0	0	0	0	0	2132	0	0	0	0	0	0	0	0	1	0	26165	1095	0	0	0	0	0	0	0	0	0	0	0	0	0	0	0	0	19	0	320	0	0	0	138	0	0	0	0	0	2	0	133
18	0	1	0	0	27	1404	0	0	0	0	8	0	0	0	0	0	11243	3296	0	0	0	0	0	0	0	0	0	0	0	0	0	0	0	0	3	0	298	146	0	0	0	0	0	0	0	0	1	0	6
7	1	0	0	7	0	1194	0	0	0	0	0	0	0	0	1403	0	21495	980	0	0	0	0	0	0	0	0	0	0	0	0	0	0	0	0	16	0	16	0	0	0	1	0	0	0	0	0	2	0	6
20	0	0	0	0	2	820	0	0	0	0	0	0	0	0	20	0	14418	104	0	0	0	0	0	0	0	0	0	0	0	0	0	0	0	0	32	0	298	16	9	0	26	4	0	0	0	0	2	0	46
9	0	5	0	3	30	6298	0	0	0	0	20	3	0	0	1411	0	86461	28120	0	0	0	0	0	0	0	0	0	0	0	0	0	0	0	0	65	0	336	122	12	0	31	11	0	0	0	0	8	0	6
43	1	1	0	43	24	3737	0	0	0	0	2	0	0	0	3740	0	96507	2312	0	0	0	0	0	0	0	0	0	0	0	0	0	0	0	0	11	0	4	48	0	0	0	0	0	0	0	0	0	0	0
10	0	5	0	0	50	13272	0	0	0	0	48	3	0	1	7	0	198609	161831	0	0	0	0	0	0	0	0	0	0	0	0	0	0	0	0	12	0	1578	480	1	0	93	30	1	0	17	10	0	0	0
3	0	1	0	0	4	448	0	0	0	0	2	1	0	0	5	0	2691	1235	0	0	0	0	0	0	0	0	0	0	0	0	0	0	0	0	4	0	615	8	1	0	43	3	0	0	0	0	0	0	0
7	0	2	0	0	12	1075	0	0	0	0	0	0	0	0	0	0	16607	7544	0	0	0	0	0	0	0	0	0	0	0	0	0	0	0	0	0	0	0	0	0	0	0	0	0	0	0	0	0	0	0
10	0	1	0	0	10	298	0	0	0	0	0	0	0	0	0	0	2033	354	0	0	0	0	0	0	0	0	0	0	0	0	0	0	0	0	0	0	8	0	0	0	0	0	0	0	0	0	0	0	0
16	0	2	0	0	45	528	0	0	0	0	4	0	0	0	0	0	4181	2333	0	0	0	0	0	0	0	0	0	0	0	0	0	0	0	0	0	0	383	60	0	0	0	0	0	0	0	0	0	0	0
2	1	3	0	2	65	152	0	0	0	0	4	1	1	0	182	0	268	3772	0	0	0	0	0	0	0	0	0	0	0	0	0	0	0	0	29	0	575	27	20	0	280	29	3	0	4	0	7	0	130
0	0	0	0	0	0	2107	0	0	0	0	0	0	0	0	33	0	25602	43	0	0	0	0	0	0	0	0	0	0	0	0	0	0	0	0	6	0	16	0	0	0	8	0	0	0	0	0	0	0	0
16	2	3	0	44	86	413	0	0	0	0	3	1	1	0	2533	0	4200	19388	0	0	0	0	0	0	0	0	0	0	0	0	0	0	0	0	53	0	688	103	57	0	175	31	0	0	0	0	22	0	91
2	1	0	0	2	0	2242	0	0	0	0	8	6	0	0	4961	0	26386	476	0	0	0	0	0	0	0	0	0	0	0	0	0	0	0	0	65	0	65	16	38	0	55	12	1	0	1	0	0	0	0
14	1	0	0	14	0	1097	0	0	0	0	0	0	0	0	1175	0	35196	78	0	0	0	0	0	0	0	0	0	0	0	0	0	0	0	0	29	0	13	0	4	0	2	0	0	0	0	0	1	0	0
6	0	0	0	0	52	2035	0	0	0	0	0	0	0	0	17	0	21002	10208	0	0	0	0	0	0	0	0	0	0	0	0	0	0	0	0	9	0	361	256	3	0	139	59	0	0	0	0	0	0	0
0	1	0	0	0	0	904	0	0	0	0	0	0	0	0	904	0	7394	271	0	0	0	0	0	0	0	0	0	0	0	0	0	0	0	0	2	0	25	0	10	0	11	0	0	0	0	0	0	0	0
10	0	1	0	0	9	3151	0	0	0	0	15	10	0	1	0	2	63114	5918	0	0	0	0	0	0	0	0	0	0	0	0	0	0	0	0	64	0	734	135	72	0	949	90	1	0	5	9	1	0	28
4	1	0	0	4	0	1659	0	0	0	0	0	0	0	0	1817	0	27244	331	0	0	0	0	0	0	0	0	0	0	0	0	0	0	0	0	3	0	32	0	0	0	0	0	0	0	0	0	0	0	0
6	0	1	0	0	12	335	0	0	0	0	6	1	1	0	0	0	1727	198	0	0	0	0	0	0	0	0	0	0	0	0	0	0	0	0	0	0	30	65	0	0	1	22	0	0	0	0	0	0	3
1	0	0	0	0	3	2430	0	0	0	0	0	0	0	0	2	0	15681	1438	0	0	0	0	0	0	0	0	0	0	0	0	0	0	0	0	2	0	171	29	4	0	27	16	0	0	0	0	0	0	1
2	0	1	0	0	3	1917	0	0	0	0	2	2	1	0	0	0	21679	3804	0	0	0	0	0	0	0	0	0	0	0	0	0	0	0	0	10	0	38	6	4	0	14	5	0	0	0	0	5	0	7
2	1	1	0	2	5	1750	0	0	0	0	0	0	0	0	1750	0	11884	2426	0	0	0	0	0	0	0	0	0	0	0	0	0	0	0	0	0	0	37	56	0	0	2	4	0	0	0	0	0	0	0
71	1	0	0	71	42	3866	0	0	0	0	0	0	0	0	3869	0	75931	5134	0	0	0	0	0	0	0	0	0	0	0	0	0	0	0	0	8	0	25	285	1	0	0	0	0	0	0	0	0	0	0
0	0	3	0	0	0	2883	0	0	0	0	7	3	2	0	1	0	28992	7595	0	0	0	0	0	0	0	0	0	0	0	0	0	0	0	0	14	0	105	0	4	0	21	0	0	0	0	0	5	0	10
1	0	2	0	0	1	2537	0	0	0	0	4	3	2	0	0	0	29415	6134	0	0	0	0	0	0	0	0	0	0	0	0	0	0	0	0	10	0	56	2	4	0	21	2	0	0	0	0	6	0	10
206	0	0	0	0	0	597	0	0	0	0	0	0	0	0	0	1	57746	55	0	0	0	0	0	0	0	0	0	0	0	0	0	0	0	0	0	0	15	0	0	0	0	0	0	0	0	0	0	0	31
6	0	2	0	0	14	2192	0	0	0	0	15	0	0	0	1195	0	22359	16510	0	0	0	0	0	0	0	0	0	0	0	0	0	0	0	0	57	0	160	102	0	0	0	0	0	0	0	0	0	0	0
19	1	0	0	24	5	1517	0	0	0	0	0	0	0	0	2648	0	67837	1370	0	0	0	0	0	0	0	0	0	0	0	0	0	0	0	0	9	0	255	30	2	0	129	10	0	0	0	0	1	0	3
39	1	1	0	39	27	4756	0	0	0	0	4	0	0	0	4894	0	100841	1834	0	0	0	0	0	0	0	0	0	0	0	0	0	0	0	0	3	0	1	144	0	0	0	0	0	0	0	0	0	0	0
7	0	0	0	0	0	918	0	0	0	0	0	0	0	0	0	0	7627	4668	0	0	0	0	0	0	0	0	0	0	0	0	0	0	0	0	0	0	210	0	0	0	135	0	0	0	0	0	0	0	12
55	0	2	0	0	411	1817	0	0	0	0	4	0	0	0	0	0	45134	16379	0	0	0	0	0	0	0	0	0	0	0	0	0	0	0	0	5	0	116	333	0	0	0	0	0	0	0	0	0	0	0
10	0	1	0	0	18	238	0	0	0	0	5	0	0	0	0	0	729	990	0	0	0	0	0	0	0	0	0	0	0	0	0	0	0	0	15	0	468	50	0	0	0	0	0	0	0	0	1	0	0
4	0	1	0	0	3	4609	0	0	0	0	8	0	0	0	0	0	99275	6175	0	0	0	0	0	0	0	0	0	0	0	0	0	0	0	0	1	0	219	24	0	0	0	0	0	0	0	0	2	0	48
18	0	5	0	0	140	13150	0	0	0	0	53	3	0	0	0	0	196299	160857	0	0	0	0	0	0	0	0	0	0	0	0	0	0	0	0	0	0	1645	1413	0	0	93	105	0	0	0	0	0	0	0
11	0	0	0	0	4	2535	0	0	0	0	0	0	0	0	80	0	36849	2643	0	0	0	0	0	0	0	0	0	0	0	0	0	0	0	0	40	0	377	10	63	0	301	26	0	0	0	0	0	0	0
37	1	4	0	37	108	2309	0	0	0	0	22	0	0	0	2315	0	39989	10189	0	0	0	0	0	0	0	0	0	0	0	0	0	0	0	0	89	0	518	767	0	0	0	0	0	0	0	0	0	0	0
19	0	1	0	0	37	6572	0	0	0	0	3	1	1	0	43	0	266894	11951	0	0	0	0	0	0	0	0	0	0	0	0	0	0	0	0	19	0	613	298	3	0	198	37	0	0	0	0	0	0	120
10	2	1	0	22	9	2337	0	0	0	0	9	14	0	0	5606	0	29893	1256	0	0	0	0	0	0	0	0	0	0	0	0	0	0	0	0	91	0	56	97	131	0	84	140	0	0	0	0	0	0	0
0	0	0	0	0	0	1500	0	0	0	0	0	0	0	0	0	2	28196	962	0	0	0	0	0	0	0	0	0	0	0	0	0	0	0	0	0	0	65	0	0	0	14	0	0	0	0	0	0	0	8
0	0	1	0	0	0	1951	0	0	0	0	2	1	1	0	0	0	18807	3853	0	0	0	0	0	0	0	0	0	0	0	0	0	0	0	0	0	0	54	0	0	0	11	0	0	0	0	0	2	0	5
1	0	0	0	0	0	83	0	0	0	0	0	0	0	0	0	0	1401	0	0	0	0	0	0	0	0	0	0	0	0	0	0	0	0	0	0	0	38	0	0	0	0	0	0	0	0	0	0	0	16
0	2	20	0	0	21	193	0	0	0	0	22	5	0	0	1664	0	681	16469	0	0	0	0	0	0	0	0	0	0	0	0	0	0	0	0	142	0	3284	22	33	0	754	4	0	0	0	0	0	0	0
23	1	1	0	23	19	1020	0	0	0	0	6	12	0	0	3083	0	12525	2573	0	0	0	0	0	0	0	0	0	0	0	0	0	0	0	0	52	0	48	126	101	0	71	252	0	0	0	0	4	0	2
0	0	10	0	0	29	2332	2	0	0	0	19	0	0	0	0	0	53452	27232	0	0	0	0	0	0	0	0	0	0	0	0	0	0	13	10	12	0	344	30	0	0	0	0	0	0	0	0	3	0	2
3	1	2	0	4	9	2628	0	0	0	0	6	16	0	0	679	0	37436	4918	0	0	0	0	0	0	0	0	0	0	0	0	0	0	0	0	62	0	1107	27	104	0	885	72	0	0	0	0	0	0	0
133	1	1	0	137	175	9765	0	0	0	0	5	0	1	0	8642	0	551626	20497	0	0	0	0	0	0	0	0	0	0	0	0	0	0	0	0	21	0	530	797	0	0	0	0	0	0	0	0	3	0	132
20	2	0	0	41	0	2555	0	0	0	0	9	10	0	0	4910	0	28604	2281	0	0	0	0	0	0	0	0	0	0	0	0	0	0	0	0	43	0	35	192	87	0	91	217	0	0	0	0	9	0	9
10	2	3	0	20	73	10954	0	0	0	0	10	6	1	0	20613	0	106812	72142	0	0	0	0	0	0	0	0	0	0	0	0	0	0	0	0	16	0	1103	182	13	0	584	100	0	0	0	0	3	0	69
21	0	1	0	0	303	99	0	0	0	0	5	0	1	0	1	0	1907	288	0	0	0	0	0	0	0	0	0	0	0	0	0	0	0	0	3	0	399	411	0	0	208	291	0	0	0	0	2	0	96
40	0	0	0	0	0	912	0	0	0	0	0	0	0	0	0	0	22198	24	0	0	0	0	0	0	0	0	0	0	0	0	0	0	0	0	13	0	198	0	0	0	100	0	0	0	0	0	1	0	33
11	0	3	0	0	7	3203	0	0	0	0	39	4	0	0	4	0	19919	5554	0	0	0	0	0	0	0	0	0	0	0	0	0	0	0	0	6	0	637	95	4	0	104	8	0	0	0	0	0	0	4
8	4	0	0	32	0	1793	0	0	0	0	35	8	0	0	6566	0	23790	0	0	0	0	0	0	0	0	0	0	0	0	0	0	0	0	0	159	0	28	280	59	0	6	66	0	0	0	0	0	0	0
12	1	0	0	12	2	4267	0	0	0	0	0	0	0	0	4276	0	151064	6531	0	0	0	0	0	0	0	0	0	0	0	0	0	0	0	0	11	0	373	40	1	0	144	2	0	0	0	0	1	0	57
25	1	0	0	27	4	1097	0	0	0	0	0	0	0	0	1175	0	35185	78	0	0	0	0	0	0	0	0	0	0	0	0	0	0	0	0	29	0	13	13	4	0	2	2	0	0	0	0	1	0	0
1	0	3	0	0	7	3054	0	0	0	0	0	0	0	0	0	0	28254	15890	0	0	0	0	0	0	0	0	0	0	0	0	0	0	0	0	0	0	0	0	0	0	0	0	0	0	0	0	0	0	0
2	1	1	0	3	2	425	0	0	0	0	14	0	0	0	3527	0	4988	349	0	0	0	0	0	0	0	0	0	0	0	0	0	0	0	0	25	0	120	37	0	0	0	0	0	0	0	0	3	0	2
3	0	2	0	0	4	2547	0	0	0	0	9	1	2	0	94	0	17667	18289	0	0	0	0	0	0	0	0	0	0	0	0	0	0	0	0	7	0	102	19	0	0	29	3	0	0	0	0	0	0	34
1	2	80	0	1	134	308	0	0	0	0	57	27	0	0	1107	3	919	93426	0	0	0	0	0	0	0	0	0	0	0	0	0	0	0	0	390	0	11078	139	248	0	6028	12	0	0	104	0	0	0	0
1	1	5	0	2	10	755	0	0	0	0	7	0	0	0	2151	4	9555	13961	0	0	0	0	0	0	0	0	0	0	0	0	0	0	0	0	10	0	289	14	0	0	0	0	0	0	2	0	0	0	0
1	0	1	0	0	1	3844	0	0	0	0	22	2	0	0	68	0	46750	35655	0	0	0	0	0	0	0	0	0	0	0	0	0	0	0	0	27	0	690	22	9	0	273	2	0	0	0	0	0	0	0
7	1	1	0	10	16	2788	0	0	0	0	21	0	0	1	3635	0	40073	10365	0	0	0	0	0	0	0	0	0	0	0	0	0	0	0	0	41	0	556	250	0	0	0	0	1	0	5	7	0	0	0
37	1	2	0	37	74	10537	0	0	0	0	6	0	0	0	11517	0	459069	33146	0	0	0	0	0	0	0	0	0	0	0	0	0	0	0	0	17	0	662	222	0	0	0	0	0	0	0	0	0	0	0
16	1	2	0	16	33	2434	0	0	0	0	16	0	0	0	2440	0	42016	8470	0	0	0	0	0	0	0	0	0	0	0	0	0	0	0	0	55	0	308	264	0	0	0	0	0	0	0	0	0	0	0
38	0	15	0	0	570	24387	0	0	0	0	118	11	0	0	0	0	349195	409755	0	0	0	0	0	0	0	0	0	0	0	0	0	0	0	0	8	0	3842	4487	1	0	245	421	0	0	0	0	0	0	0
7	0	1	0	0	11	844	0	0	0	0	5	0	0	0	0	0	11942	1440	0	0	0	0	0	0	0	0	0	0	0	0	0	0	0	0	16	0	113	55	0	0	0	0	0	0	0	0	0	0	0
36	0	0	0	0	0	546	0	0	0	0	0	0	0	0	0	0	6058	124	0	0	0	0	0	0	0	0	0	0	0	0	0	0	0	0	0	0	249	0	1	0	147	0	0	0	0	0	0	0	68
19	0	15	0	0	285	26790	0	0	0	0	118	0	0	0	0	0	383142	407352	0	0	0	0	0	0	0	0	0	0	0	0	0	0	0	0	8	0	3842	2242	0	0	0	0	0	0	0	0	0	0	0
12	1	2	0	12	15	3721	0	0	0	0	21	2	0	0	3913	0	82235	6776	0	0	0	0	0	0	0	0	0	0	0	0	0	0	0	0	77	0	375	135	32	0	49	22	0	0	0	0	0	0	0
1	0	1	0	0	1	5796	0	0	0	0	4	0	0	0	0	0	94237	12872	0	0	0	0	0	0	0	0	0	0	0	0	0	0	0	0	4	0	44	4	0	0	0	0	0	0	0	0	0	0	0
10	0	1	0	0	16	7736	0	0	0	0	4	0	0	0	0	2	134633	10932	0	0	0	0	0	0	0	0	0	0	0	0	0	0	0	0	2	0	42	64	0	0	0	0	0	0	0	0	0	0	0
2	1	0	0	3	4	212	0	0	0	0	0	0	0	0	351	0	5007	3397	0	0	0	0	0	0	0	0	0	0	0	0	0	0	0	0	32	0	253	24	27	0	34	9	0	0	0	0	5	0	22
0	0	0	0	0	0	1671	0	0	0	0	0	0	0	0	0	0	33006	1783	0	0	0	0	0	0	0	0	0	0	0	0	0	0	0	0	0	0	69	0	0	0	0	0	0	0	0	0	0	0	0
3	2	1	0	3	0	1404	0	0	0	0	9	3	0	0	1667	0	21544	385	0	0	0	0	0	0	0	0	0	0	0	0	0	0	0	0	95	0	664	0	48	0	63	0	0	0	0	0	0	0	0
0	1	3	0	0	0	10347	0	0	0	0	12	6	1	0	10954	0	100679	72723	0	0	0	0	0	0	0	0	0	0	0	0	0	0	0	0	20	0	946	0	16	0	584	0	0	0	0	0	4	0	69
1	2	2	0	2	2	9397	0	0	0	0	9	6	1	0	17836	0	87913	47705	0	0	0	0	0	0	0	0	0	0	0	0	0	0	0	0	11	0	836	9	8	0	441	6	0	0	0	0	2	0	53
6	1	0	0	6	0	58	0	0	0	0	0	0	0	0	71	0	232	65	0	0	0	0	0	0	0	0	0	0	0	0	0	0	0	0	3	0	26	7	0	0	0	0	0	0	0	0	1	0	3
5	1	2	0	5	10	13198	0	0	0	0	8	0	1	0	11522	0	720517	30485	0	0	0	0	0	0	0	0	0	0	0	0	0	0	0	0	26	0	795	40	0	0	0	0	0	0	0	0	4	0	199
23	0	0	0	0	27	228	0	0	0	0	0	0	0	0	3	0	5747	43	0	0	0	0	0	0	0	0	0	0	0	0	0	0	0	0	20	0	142	33	0	0	0	0	0	0	0	0	0	0	0
15	0	0	0	0	0	525	0	0	0	0	0	0	0	0	0	0	22299	0	0	0	0	0	0	0	0	0	0	0	0	0	0	0	0	0	0	0	0	0	0	0	0	0	0	0	0	0	0	0	0
3	1	0	0	3	0	1659	0	0	0	0	0	0	0	0	1817	0	27245	331	0	0	0	0	0	0	0	0	0	0	0	0	0	0	0	0	3	0	32	0	0	0	0	0	0	0	0	0	0	0	0
43	1	2	0	43	86	10537	0	0	0	0	6	0	0	0	11517	0	459051	33146	0	0	0	0	0	0	0	0	0	0	0	0	0	0	0	0	17	0	662	258	0	0	0	0	0	0	0	0	0	0	0
99	1	3	0	99	344	2240	0	0	0	0	10	0	0	0	2240	0	133880	9181	0	0	0	0	0	0	0	0	0	0	0	0	0	0	0	0	8	0	668	1009	0	0	0	0	0	0	0	0	0	0	6
26	2	2	0	51	51	11517	0	0	0	0	8	0	1	0	23894	0	633528	32120	0	0	0	0	0	0	0	0	0	0	0	0	0	0	0	0	20	0	759	209	1	0	301	0	0	0	0	0	2	0	99
34	0	1	0	0	48	3821	0	0	0	0	0	0	0	0	6	4	82075	5208	0	0	0	0	0	0	0	0	0	0	0	0	0	0	0	0	16	0	421	28	6	0	283	0	3	0	0	0	1	0	15
4	0	1	0	0	4	298	0	0	0	0	0	0	0	0	0	0	2045	354	0	0	0	0	0	0	0	0	0	0	0	0	0	0	0	0	0	0	8	0	0	0	0	0	0	0	0	0	0	0	0
1	1	5	0	1	41	3748	0	0	0	0	18	0	0	0	3799	0	48591	23287	0	0	0	0	0	0	0	0	0	0	0	0	0	0	0	0	75	0	335	154	0	0	0	0	0	0	0	0	0	0	0
108	0	4	0	0	478	1821	0	0	0	0	18	4	0	0	0	0	114290	7971	0	0	0	0	0	0	0	0	0	0	0	0	0	0	0	0	30	0	1116	2017	4	0	510	472	0	0	0	0	0	0	0
19	0	1	0	0	29	1080	0	0	0	0	1	0	0	0	0	0	22854	1886	0	0	0	0	0	0	0	0	0	0	0	0	0	0	0	0	5	0	29	29	0	0	0	0	0	0	0	0	0	0	0
19	0	5	0	0	95	10999	0	0	0	0	40	0	0	0	0	0	157287	164104	0	0	0	0	0	0	0	0	0	0	0	0	0	0	0	0	8	0	1442	760	0	0	0	0	0	0	0	0	0	0	0
34	0	1	0	0	9	3151	0	0	0	0	15	10	0	1	0	2	63066	5918	0	0	0	0	0	0	0	0	0	0	0	0	0	0	0	0	64	0	734	115	72	0	949	76	1	0	5	7	1	0	28
11	0	3	0	0	33	380	0	0	0	0	24	0	0	0	0	0	2668	1350	0	0	0	0	0	0	0	0	0	0	0	0	0	0	0	0	46	0	166	264	0	0	0	0	0	0	0	0	0	0	0
63	0	0	0	1	21	2158	0	0	0	0	0	0	0	0	680	0	112747	2057	0	0	0	0	0	0	0	0	0	0	0	0	0	0	0	0	7	0	177	88	1	0	84	12	2	0	3	9	1	0	10
72	0	0	0	0	0	1920	0	0	0	0	0	0	0	0	3	0	70136	325	0	0	0	0	0	0	0	0	0	0	0	0	0	0	0	0	8	0	10	0	0	0	0	0	0	0	0	0	0	0	0
9	1	2	0	9	20	709	0	0	0	0	8	33	0	0	711	0	7525	3218	0	0	0	0	0	0	0	0	0	0	0	0	0	0	0	0	4	0	120	85	128	0	234	335	0	0	0	0	0	0	0
1	2	10	0	2	15	4778	0	0	0	0	93	0	0	0	11002	0	52628	54232	0	0	0	0	0	0	0	0	0	0	0	0	0	0	0	0	440	0	940	137	0	0	0	0	0	0	0	0	0	0	0
5	1	0	0	5	6	1682	0	0	0	0	0	0	0	0	1682	0	54107	25	0	0	0	0	0	0	0	0	0	0	0	0	0	0	0	0	1	0	16	0	1	0	80	15	0	0	1	0	0	0	6
35	0	1	0	0	35	2192	0	0	0	0	3	2	0	0	1	0	27218	6587	0	0	0	0	0	0	0	0	0	0	0	0	0	0	0	0	19	0	627	105	0	0	271	70	0	0	0	0	2	0	246
7	1	2	0	7	5	2269	0	0	0	0	16	0	0	0	2275	0	39566	8228	0	0	0	0	0	0	0	0	0	0	0	0	0	0	0	0	54	0	308	40	0	0	0	0	0	0	0	0	0	0	0
8	0	1	0	0	8	1113	0	0	0	0	5	1	1	0	0	0	20020	1062	0	0	0	0	0	0	0	0	0	0	0	0	0	0	0	0	0	0	5	40	0	0	1	8	0	0	0	0	0	0	1
25	2	2	0	51	51	11517	0	0	0	0	8	0	1	0	23894	0	633531	32120	0	0	0	0	0	0	0	0	0	0	0	0	0	0	0	0	20	0	759	203	1	0	301	0	0	0	0	0	2	0	99
6	5	10	0	30	61	5559	0	0	0	0	70	0	0	0	25501	0	59121	53451	0	0	0	0	0	0	0	0	0	0	0	0	0	0	0	0	319	0	716	437	0	0	0	0	0	0	0	0	0	0	0
1	3	10	0	3	10	5443	0	0	0	0	101	0	0	0	15816	0	58577	53567	0	0	0	0	0	0	0	0	0	0	0	0	0	0	0	0	494	0	1031	101	0	0	0	0	0	0	0	0	0	0	0
4	0	0	0	0	0	1500	0	0	0	0	0	0	0	0	0	2	28192	962	0	0	0	0	0	0	0	0	0	0	0	0	0	0	0	0	0	0	65	0	0	0	14	0	0	0	0	0	0	0	8
7	0	4	0	0	32	221	0	0	0	0	2	4	0	0	0	0	1081	11240	0	0	0	0	0	0	0	0	0	0	0	0	0	0	0	0	1	0	43	16	0	0	116	32	0	0	0	0	1	0	10
46	1	1	0	46	67	1400	0	0	0	0	0	3	0	0	2467	0	13980	7183	0	0	0	0	0	0	0	0	0	0	0	0	0	0	0	0	35	0	597	2	127	0	774	209	0	0	0	0	0	0	0
15	0	1	0	1	20	648	0	0	0	0	3	0	0	0	65	0	9426	3437	0	0	0	0	0	0	0	0	0	0	0	0	0	0	0	0	29	0	542	50	0	0	0	0	0	0	0	0	0	0	0
21	1	0	0	21	0	1659	0	0	0	0	0	0	0	0	1817	0	27227	331	0	0	0	0	0	0	0	0	0	0	0	0	0	0	0	0	3	0	32	0	0	0	0	0	0	0	0	0	0	0	0
10	0	1	0	0	12	8198	0	0	0	0	4	0	0	0	12	0	100226	37965	0	0	0	0	0	0	0	0	0	0	0	0	0	0	0	0	23	0	653	48	7	0	202	0	0	0	2	0	1	0	18
28	0	0	0	0	14	918	0	0	0	0	0	0	0	0	0	0	7606	4668	0	0	0	0	0	0	0	0	0	0	0	0	0	0	0	0	0	0	210	29	0	0	135	23	0	0	0	0	0	0	12
2	0	0	0	0	0	1331	0	0	0	0	0	0	0	0	0	0	11070	1623	0	0	0	0	0	0	0	0	0	0	0	0	0	0	0	0	0	0	28	0	0	0	6	0	0	0	0	0	1	0	3
6	1	15	0	6	90	29546	0	0	0	0	140	11	0	1	29562	1	442684	404596	0	0	0	0	0	0	0	0	0	0	0	0	0	0	0	0	0	0	4252	840	0	0	245	66	0	0	47	6	0	0	0
4	0	0	0	0	0	2535	0	0	0	0	0	0	0	0	80	0	36856	2643	0	0	0	0	0	0	0	0	0	0	0	0	0	0	0	0	40	0	377	0	63	0	301	0	0	0	0	0	0	0	0
16	0	1	0	0	16	242	0	0	0	0	2	1	0	0	0	0	1430	428	0	0	0	0	0	0	0	0	0	0	0	0	0	0	0	0	2	0	4	32	1	0	1	15	0	0	0	0	0	0	0
36	0	0	0	0	0	1651	0	0	0	0	2	1	2	0	0	2	31812	994	0	0	0	0	0	0	0	0	0	0	0	0	0	0	0	0	0	0	67	96	0	0	15	48	0	0	0	0	0	0	10
63	1	2	0	63	134	9325	0	0	0	0	27	4	1	0	9363	0	388993	19475	0	0	0	0	0	0	0	0	0	0	0	0	0	0	0	0	42	0	1078	1520	8	0	427	214	0	0	0	0	1	0	174
39	1	1	0	39	60	3037	0	0	0	0	13	2	0	0	3201	0	69012	5136	0	0	0	0	0	0	0	0	0	0	0	0	0	0	0	0	60	0	251	660	30	0	32	72	0	0	0	0	0	0	0
11	0	0	0	0	0	1322	0	0	0	0	0	0	0	0	0	0	20525	297	0	0	0	0	0	0	0	0	0	0	0	0	0	0	0	0	0	0	198	0	0	0	0	0	0	0	0	0	1	0	20
19	0	0	0	0	0	1264	0	0	0	0	0	0	0	0	1	0	19749	146	0	0	0	0	0	0	0	0	0	0	0	0	0	0	0	0	5	0	6	0	0	0	1	0	0	0	0	0	0	0	0
1	0	1	0	0	1	4707	0	0	0	0	24	1	2	0	0	0	47114	35702	0	0	0	0	0	0	0	0	0	0	0	0	0	0	0	0	18	0	538	24	3	0	187	1	0	0	0	0	7	0	135
2	0	15	0	0	30	28115	0	0	0	0	119	11	1	0	0	83	422742	406027	0	0	0	0	0	0	0	0	0	0	0	0	0	0	0	0	8	0	3857	238	1	0	245	22	0	0	0	0	0	0	63
21	2	0	0	56	0	2050	0	0	0	0	6	8	0	0	4910	0	25893	890	0	0	0	0	0	0	0	0	0	0	0	0	0	0	0	0	74	0	43	197	105	0	65	202	0	0	0	0	0	0	0
1	1	2	0	1	2	392	0	0	0	0	3	1	0	0	393	0	1957	2572	0	0	0	0	0	0	0	0	0	0	0	0	0	0	0	0	1	0	6	3	0	0	2	1	0	0	0	0	0	0	0
0	1	2	0	0	9	814	0	0	0	0	5	1	0	0	855	0	9136	3929	0	0	0	0	0	0	0	0	0	0	0	0	0	0	0	0	12	0	25	36	7	0	2	9	0	0	0	0	0	0	0
13	1	3	0	13	40	4979	0	0	0	0	7	0	0	0	4979	0	56910	18658	0	0	0	0	0	0	0	0	0	0	0	0	0	0	0	0	4	0	63	92	0	0	0	0	0	0	0	0	0	0	0
10	1	0	0	10	0	1983	0	0	0	0	0	0	0	0	1983	0	25444	212	0	0	0	0	0	0	0	0	0	0	0	0	0	0	0	0	3	0	237	0	0	0	102	0	0	0	0	0	2	0	51
1	0	0	0	0	0	427	0	0	0	0	0	0	0	0	0	0	8355	1	0	0	0	0	0	0	0	0	0	0	0	0	0	0	0	0	0	0	0	0	0	0	0	0	0	0	0	0	0	0	0
58	1	2	0	58	171	9325	0	0	0	0	27	4	1	0	9363	0	389008	19475	0	0	0	0	0	0	0	0	0	0	0	0	0	0	0	0	42	0	1078	1875	8	0	427	325	0	0	0	0	1	0	174
16	0	0	0	0	1	395	0	0	0	0	0	0	0	0	0	0	6755	2661	0	0	0	0	0	0	0	0	0	0	0	0	0	0	0	0	4	0	202	3	0	0	136	2	0	0	0	0	0	0	0
3	3	0	0	6	0	2169	0	0	0	0	11	10	0	0	5716	0	28062	929	0	0	0	0	0	0	0	0	0	0	0	0	0	0	0	0	86	0	49	18	115	0	84	24	0	0	0	0	0	0	0
17	1	0	0	17	0	1682	0	0	0	0	0	0	0	0	1682	0	54095	25	0	0	0	0	0	0	0	0	0	0	0	0	0	0	0	0	1	0	16	0	1	0	80	0	0	0	1	0	0	0	6
21	0	2	0	0	41	2577	0	0	0	0	4	2	2	0	0	0	25556	6094	0	0	0	0	0	0	0	0	0	0	0	0	0	0	0	0	8	0	80	82	2	0	16	41	0	0	0	0	4	0	7
0	1	8	0	0	7	4543	0	1	0	0	31	0	0	0	4636	0	61371	29184	14	0	14	3	0	0	0	0	0	0	0	0	0	0	0	0	99	0	504	97	0	0	0	0	0	0	0	0	0	0	0
4	1	1	0	4	9	9765	0	0	0	0	5	0	1	0	8642	0	551884	20497	0	0	0	0	0	0	0	0	0	0	0	0	0	0	0	0	21	0	530	33	0	0	0	0	0	0	0	0	3	0	132
17	0	2	0	0	36	8046	0	0	0	0	8	0	0	0	0	0	142287	19618	0	0	0	0	0	0	0	0	0	0	0	0	0	0	0	0	11	0	64	144	0	0	0	0	0	0	0	0	0	0	0
16	0	1	0	0	33	4053	0	0	0	0	3	1	1	0	0	0	137158	14458	0	0	0	0	0	0	0	0	0	0	0	0	0	0	0	0	6	0	386	90	3	0	198	31	0	0	0	0	0	0	59
28	0	1	0	0	636	101	0	0	0	0	5	0	1	0	1	0	1911	285	0	0	0	0	0	0	0	0	0	0	0	0	0	0	0	0	3	0	568	1140	0	0	0	0	0	0	0	0	2	0	78
5	0	0	0	0	0	1221	0	0	0	0	0	1	0	0	0	0	14675	530	0	0	0	0	0	0	0	0	0	0	0	0	0	0	0	0	0	0	79	0	0	0	1	3	0	0	0	0	0	0	2
27	3	16	0	50	42	5288	0	0	0	0	43	15	3	1	9404	0	76920	37959	0	0	0	0	0	0	0	0	0	0	0	0	0	0	0	0	322	0	2990	248	115	0	1555	98	2	0	15	1	22	0	386
23	0	2	0	0	46	5513	0	0	0	0	9	0	3	0	95	0	47576	15323	0	0	0	0	0	0	0	0	0	0	0	0	0	0	0	0	7	0	99	207	0	0	0	0	2	0	0	0	2	0	24
9	0	5	0	0	42	12587	0	0	0	0	49	0	0	0	0	0	197760	164725	0	0	0	0	0	0	0	0	0	0	0	0	0	0	0	0	12	0	1640	410	2	0	12	0	0	0	0	0	0	0	12
6	1	0	0	6	0	475	0	0	0	0	0	0	0	0	484	0	5640	984	0	0	0	0	0	0	0	0	0	0	0	0	0	0	0	0	4	0	21	0	14	0	220	0	0	0	0	0	0	0	0
8	0	3	0	0	24	5901	0	0	0	0	13	5	0	0	15	0	271461	29309	0	0	0	0	0	0	0	0	0	0	0	0	0	0	0	0	22	0	989	104	11	0	572	40	0	0	0	0	0	0	34
4	0	1	0	0	4	1657	0	0	0	0	9	0	0	0	797	0	17198	11596	0	0	0	0	0	0	0	0	0	0	0	0	0	0	0	0	18	0	103	36	0	0	0	0	0	0	0	0	0	0	0
1	4	76	0	2	40	467	2	0	4	0	46	12	12	0	2702	0	3417	72840	0	0	0	0	0	0	0	0	47	0	757	0	10	0	196	6	394	0	9283	99	267	0	3961	20	0	0	0	0	105	0	1693
13	0	1	0	0	13	3707	0	0	0	0	8	0	0	0	0	0	67219	6968	0	0	0	0	0	0	0	0	0	0	0	0	0	0	0	0	0	0	165	104	0	0	162	4	0	0	0	0	0	0	0
2	1	2	0	2	10	561	0	0	0	0	11	1	0	0	619	0	6228	2616	0	0	0	0	0	0	0	0	0	0	0	0	0	0	0	0	14	0	229	40	0	0	5	8	0	0	0	0	0	0	0
4	0	2	0	0	6	10617	0	0	0	0	8	0	0	0	0	8	196710	17047	0	0	0	0	0	0	0	0	0	0	0	0	0	0	0	0	8	0	61	25	0	0	0	0	0	0	0	1	0	0	0
6	0	2	0	0	20	2247	0	0	0	0	5	0	2	0	0	0	47233	30559	0	0	0	0	0	0	0	0	0	0	0	0	0	0	0	0	9	0	641	41	2	0	304	9	0	0	0	0	4	0	189
20	0	15	0	0	304	30275	0	0	0	0	144	11	0	0	0	0	452127	403867	0	0	0	0	0	0	0	0	0	0	0	0	0	0	0	0	16	0	4424	2920	1	0	245	223	0	0	0	0	0	0	0
0	1	8	0	0	49	684	0	0	0	0	16	3	2	0	689	4	5944	34423	0	0	0	0	0	0	0	0	0	0	0	0	0	0	0	0	137	0	1354	142	140	0	701	31	3	0	21	0	33	0	208
9	0	1	0	0	19	101	0	0	0	0	3	26	0	0	0	0	998	1525	0	0	0	0	0	0	0	0	0	0	0	0	0	0	0	0	19	0	690	57	132	0	1758	494	0	0	0	0	0	0	0
27	1	0	0	27	0	1682	0	0	0	0	0	0	0	0	1682	0	54085	25	0	0	0	0	0	0	0	0	0	0	0	0	0	0	0	0	1	0	16	0	1	0	80	0	0	0	1	0	0	0	6
23	0	5	0	0	38	6163	0	0	0	0	54	3	0	0	107	0	68890	81712	0	0	0	0	0	0	0	0	0	0	0	0	0	0	0	0	46	0	2078	612	19	0	822	48	0	0	0	0	0	0	0
2	0	0	0	0	0	72	0	0	0	0	0	0	0	0	0	0	718	0	0	0	0	0	0	0	0	0	0	0	0	0	0	0	0	0	1	0	0	0	2	0	0	0	0	0	0	0	0	0	0
4	1	2	0	6	16	776	0	0	0	0	0	1	0	0	1499	0	6407	6944	0	0	0	0	0	0	0	0	0	0	0	0	0	0	0	0	39	0	439	22	20	0	205	12	0	0	0	0	9	0	59
14	0	0	0	0	0	1463	0	0	0	0	0	0	0	0	0	0	29772	343	0	0	0	0	0	0	0	0	0	0	0	0	0	0	0	0	0	0	15	0	0	0	1	0	0	0	0	0	0	0	1
2	1	6	0	2	16	12262	0	0	0	0	20	8	0	0	13248	0	120818	103899	0	0	0	0	0	0	0	0	0	0	0	0	0	0	0	0	22	0	1438	46	19	0	989	20	0	0	0	0	0	0	0
3	1	1	0	3	7	7646	0	0	0	0	20	1	1	0	7679	0	307897	15233	0	0	0	0	0	0	0	0	0	0	0	0	0	0	0	0	37	0	718	82	8	0	288	11	0	0	0	0	1	0	114
7	0	0	0	0	14	2226	0	0	0	0	0	0	0	0	0	0	30697	1763	0	0	0	0	0	0	0	0	0	0	0	0	0	0	0	0	0	0	260	162	0	0	93	10	0	0	0	0	0	0	21
2	0	2	0	0	4	3987	0	0	0	0	8	0	0	0	0	3	30503	27950	0	0	0	0	0	0	0	0	0	0	0	0	0	0	0	0	2	0	565	16	0	0	0	0	1	0	3	0	0	0	0
16	2	5	0	32	86	11826	0	0	0	0	18	7	1	0	22263	0	108400	77068	0	0	0	0	0	0	0	0	0	0	0	0	0	0	0	0	19	0	1600	306	11	0	852	116	0	0	0	0	2	0	104
19	0	3	0	0	115	4006	0	0	0	0	8	3	0	0	484	0	31882	66114	0	0	0	0	0	0	0	0	0	0	0	0	0	0	0	0	19	0	945	298	5	0	399	75	0	0	0	0	0	0	0
1	1	3	0	1	3	4979	0	0	0	0	7	0	0	0	4979	0	56958	18658	0	0	0	0	0	0	0	0	0	0	0	0	0	0	0	0	4	0	63	7	0	0	0	0	0	0	0	0	0	0	0
5	0	0	0	0	0	204	0	0	0	0	0	0	0	0	0	0	1829	0	0	0	0	0	0	0	0	0	0	0	0	0	0	0	0	0	0	0	0	0	0	0	0	0	0	0	0	0	0	0	0
38	0	15	0	0	570	25178	0	0	0	0	132	13	1	0	48	0	364459	408964	0	0	0	0	0	0	0	0	0	0	0	0	0	0	0	0	14	0	4196	5019	13	0	275	497	0	0	0	0	0	0	63
51	0	1	0	0	58	3151	0	0	0	0	15	10	0	1	0	2	63032	5918	0	0	0	0	0	0	0	0	0	0	0	0	0	0	0	0	64	0	734	789	72	0	949	553	1	0	5	51	1	0	28
1	0	1	0	0	1	8701	0	0	0	0	24	1	2	0	9	0	102500	31717	0	0	0	0	0	0	0	0	0	0	0	0	0	0	0	0	20	0	629	24	6	0	199	1	0	0	2	0	1	0	16
42	0	0	0	0	8	3055	0	0	0	0	0	0	0	0	0	0	63950	3459	0	0	0	0	0	0	0	0	0	0	0	0	0	0	0	0	1	0	117	64	0	0	0	0	0	0	0	0	2	0	26
34	1	1	0	45	149	2788	0	0	0	0	21	0	0	1	3635	0	40019	10365	0	0	0	0	0	0	0	0	0	0	0	0	0	0	0	0	41	0	556	1887	0	0	0	0	1	0	5	29	0	0	0
8	1	0	0	8	0	4171	0	0	0	0	3	0	0	0	4274	0	88656	1215	0	0	0	0	0	0	0	0	0	0	0	0	0	0	0	0	3	0	1	24	0	0	0	0	0	0	0	0	0	0	0
8	0	1	0	0	16	5261	0	0	0	0	3	0	0	0	0	17	50629	25128	0	0	0	0	0	0	0	0	0	0	0	0	0	0	0	0	4	0	492	57	0	0	6	0	0	0	0	0	0	0	0
1	0	0	0	0	1	2226	0	0	0	0	0	0	0	0	0	0	30703	1763	0	0	0	0	0	0	0	0	0	0	0	0	0	0	0	0	0	0	260	2	0	0	93	0	0	0	0	0	0	0	21
9	1	1	0	27	11	1020	0	0	0	0	6	12	0	0	3083	0	12567	2573	0	0	0	0	0	0	0	0	0	0	0	0	0	0	0	0	52	0	48	90	101	0	71	188	0	0	0	0	4	0	2
3	0	0	0	0	1	327	0	0	0	0	0	0	0	0	1	0	2387	193	0	0	0	0	0	0	0	0	0	0	0	0	0	0	0	0	1	0	98	2	1	0	0	0	0	0	0	0	1	0	0
8	0	1	0	0	9	3095	0	0	0	0	9	0	0	0	0	0	65614	3833	0	0	0	0	0	0	0	0	0	0	0	0	0	0	0	0	21	0	132	81	0	0	0	0	0	0	0	0	0	0	0
2	0	4	0	0	10	997	0	0	0	0	8	3	2	0	149	0	4695	21989	0	0	0	0	0	0	0	0	0	0	0	0	0	0	0	0	2	0	102	20	1	0	47	10	0	0	0	0	1	0	18
2	0	1	0	0	2	4609	0	0	0	0	8	0	0	0	0	0	99279	6175	0	0	0	0	0	0	0	0	0	0	0	0	0	0	0	0	1	0	219	16	0	0	0	0	0	0	0	0	2	0	48
3	0	0	0	0	0	2107	0	0	0	0	0	0	0	0	33	0	25599	43	0	0	0	0	0	0	0	0	0	0	0	0	0	0	0	0	6	0	16	0	0	0	8	0	0	0	0	0	0	0	0
32	2	0	0	64	5	771	0	0	0	0	15	0	1	0	1480	0	10144	1089	0	0	0	0	0	0	0	0	0	0	0	0	0	0	0	0	88	0	556	510	0	0	0	0	0	0	0	0	6	0	2
10	0	7	0	0	87	5489	0	0	0	0	35	9	0	0	483	0	63355	122918	0	0	0	0	0	0	0	0	0	0	0	0	0	0	0	0	61	0	2840	900	25	0	1111	102	0	0	0	0	0	0	0
8	0	3	0	0	23	2789	0	0	0	0	6	5	2	0	0	0	31936	7689	0	0	0	0	0	0	0	0	0	0	0	0	0	0	0	0	16	0	74	46	7	0	27	37	0	0	0	0	11	0	14
5	5	0	0	25	0	1610	0	0	0	0	33	8	0	0	8362	0	21827	0	0	0	0	0	0	0	0	0	0	0	0	0	0	0	0	0	144	0	26	165	57	0	6	40	0	0	0	0	0	0	0
19	0	2	0	0	25	1116	0	0	0	0	9	2	0	0	0	0	67269	4557	0	0	0	0	0	0	0	0	0	0	0	0	0	0	0	0	24	0	671	108	4	0	306	25	0	0	0	0	0	0	0
38	0	15	0	0	570	30275	0	0	0	0	144	11	0	0	0	0	451839	403867	0	0	0	0	0	0	0	0	0	0	0	0	0	0	0	0	16	0	4424	5475	1	0	245	421	0	0	0	0	0	0	0
12	2	0	0	24	0	3376	0	0	0	0	8	5	0	0	7774	0	39920	940	0	0	0	0	0	0	0	0	0	0	0	0	0	0	0	0	96	0	62	96	54	0	54	60	1	0	1	0	0	0	0
4	0	1	0	0	4	104	0	0	0	0	4	1	0	0	0	0	539	493	0	0	0	0	0	0	0	0	0	0	0	0	0	0	0	0	4	0	22	16	0	0	11	4	0	0	0	0	1	0	2
58	1	1	0	58	61	3037	0	0	0	0	13	2	0	0	3201	0	68974	5136	0	0	0	0	0	0	0	0	0	0	0	0	0	0	0	0	60	0	251	793	30	0	32	122	0	0	0	0	0	0	0
8	0	0	0	0	2	1184	0	0	0	0	0	0	0	0	0	0	8856	220	0	0	0	0	0	0	0	0	0	0	0	0	0	0	0	0	0	0	96	5	0	0	0	0	0	0	0	0	0	0	0
30	1	3	0	45	105	1683	0	0	0	0	13	3	0	0	2977	0	101574	6341	0	0	0	0	0	0	0	0	0	0	0	0	0	0	0	0	16	0	900	452	2	0	408	105	0	0	0	0	0	0	0
10	0	1	0	0	12	267	0	0	0	0	1	0	0	0	2	0	3102	15688	0	0	0	0	0	0	0	0	0	0	0	0	0	0	0	0	2	0	468	12	1	0	201	0	0	0	0	0	0	0	21
17	1	15	0	17	255	29546	0	0	0	0	140	11	0	1	29562	1	442508	404596	0	0	0	0	0	0	0	0	0	0	0	0	0	0	0	0	0	0	4252	2380	0	0	245	187	0	0	47	17	0	0	0
12	1	0	0	12	0	1983	0	0	0	0	0	0	0	0	1983	0	25442	212	0	0	0	0	0	0	0	0	0	0	0	0	0	0	0	0	3	0	237	0	0	0	102	0	0	0	0	0	2	0	51
30	1	2	0	30	62	4174	0	0	0	0	10	0	0	0	4952	0	57212	17045	0	0	0	0	0	0	0	0	0	0	0	0	0	0	0	0	31	0	172	290	0	0	0	0	0	0	0	0	4	0	8
4	1	0	0	4	0	2911	0	0	0	0	0	0	0	0	3921	0	37776	5950	0	0	0	0	0	0	0	0	0	0	0	0	0	0	0	0	52	0	178	0	14	0	92	0	1	0	1	0	3	0	23
8	1	0	0	8	0	2979	0	0	0	0	0	0	0	0	3999	0	38433	6181	0	0	0	0	0	0	0	0	0	0	0	0	0	0	0	0	53	0	178	0	14	0	93	0	1	0	1	0	3	0	23
80	0	0	0	0	0	1293	0	0	0	0	0	0	0	0	0	0	24482	4268	0	0	0	0	0	0	0	0	0	0	0	0	0	0	0	0	0	0	195	0	2	0	122	0	0	0	0	0	0	0	0
106	1	3	0	106	536	2240	0	0	0	0	10	0	0	0	2240	0	133852	9181	0	0	0	0	0	0	0	0	0	0	0	0	0	0	0	0	8	0	668	1489	0	0	0	0	0	0	0	0	0	0	6
16	1	2	0	16	32	2434	0	0	0	0	16	0	0	0	2440	0	42016	8470	0	0	0	0	0	0	0	0	0	0	0	0	0	0	0	0	55	0	308	256	0	0	0	0	0	0	0	0	0	0	0
15	1	1	0	15	15	938	0	0	0	0	13	0	0	0	940	0	9044	1075	0	0	0	0	0	0	0	0	0	0	0	0	0	0	0	0	26	0	221	195	0	0	0	0	0	0	0	0	0	0	0
23	0	0	0	0	0	290	0	0	0	0	0	0	0	0	5	0	3313	352	0	0	0	0	0	0	0	0	0	0	0	0	0	0	0	0	50	0	417	0	12	0	41	0	0	0	0	0	1	0	8
22	0	0	0	0	0	81	0	0	0	0	0	1	0	0	0	0	1013	0	0	0	0	0	0	0	0	0	0	0	0	0	0	0	0	0	12	0	3	0	14	0	8	25	0	0	0	0	0	0	0
6	0	1	0	0	9	1153	0	0	0	0	12	0	0	0	0	0	8046	1795	0	0	0	0	0	0	0	0	0	0	0	0	0	0	0	0	18	0	39	105	0	0	0	0	0	0	0	0	0	0	0
2	1	3	0	2	9	3598	0	0	0	0	13	0	0	0	3643	0	46691	20967	0	0	0	0	0	0	0	0	0	0	0	0	0	0	0	0	57	0	224	38	0	0	0	0	0	0	0	0	0	0	0
18	1	0	0	18	0	1097	0	0	0	0	0	0	0	0	1175	0	35192	78	0	0	0	0	0	0	0	0	0	0	0	0	0	0	0	0	29	0	13	0	4	0	2	0	0	0	0	0	1	0	0
1	4	1	0	4	1	1734	0	0	0	0	33	8	0	0	6625	0	22825	1585	0	0	0	0	0	0	0	0	0	0	0	0	0	0	0	0	150	0	18	33	59	0	4	8	0	0	0	0	0	0	0
13	0	1	0	0	15	162	0	0	0	0	0	0	0	0	0	0	2425	38	0	0	0	0	0	0	0	0	0	0	0	0	0	0	0	0	0	0	0	0	0	0	0	0	0	0	0	0	0	0	0
71	0	5	0	0	355	2313	0	0	0	0	17	0	0	0	0	0	56369	26739	0	0	0	0	0	0	0	0	0	0	0	0	0	0	0	0	5	0	159	1207	0	0	0	0	0	0	0	0	0	0	0
45	0	15	0	0	675	30031	0	0	0	0	137	11	0	1	18	1	449108	404111	0	0	0	0	0	0	0	0	0	0	0	0	0	0	0	0	13	0	4207	6165	1	0	245	495	1	0	47	45	0	0	0
0	2	1	0	0	0	788	0	0	0	0	9	11	0	0	4072	0	6768	5843	0	0	0	0	0	0	0	0	0	0	0	0	0	0	0	0	74	0	78	0	84	0	99	0	0	0	0	0	0	0	0
14	0	15	0	0	198	30031	0	0	0	0	137	11	0	1	18	1	449604	404111	0	0	0	0	0	0	0	0	0	0	0	0	0	0	0	0	13	0	4207	1809	1	0	245	145	1	0	47	14	0	0	0
7	0	1	0	0	10	5796	0	0	0	0	4	0	0	0	0	0	94225	12872	0	0	0	0	0	0	0	0	0	0	0	0	0	0	0	0	4	0	44	49	0	0	0	0	0	0	0	0	0	0	0
17	0	2	0	0	33	10617	0	0	0	0	8	0	0	0	0	8	196671	17047	0	0	0	0	0	0	0	0	0	0	0	0	0	0	0	0	8	0	61	132	0	0	0	0	0	0	0	0	0	0	0
14	0	2	0	0	46	530	0	0	0	0	8	34	0	0	11	0	4732	3196	0	0	0	0	0	0	0	0	0	0	0	0	0	0	0	0	27	0	798	184	98	0	1323	782	0	0	0	0	0	0	18
7	1	2	0	7	4	8997	0	0	0	0	8	0	0	0	9002	0	186149	18667	0	0	0	0	0	0	0	0	0	0	0	0	0	0	0	0	12	0	67	16	1	0	0	0	0	0	0	0	0	0	0
26	1	0	0	26	0	1097	0	0	0	0	0	0	0	0	1175	0	35184	78	0	0	0	0	0	0	0	0	0	0	0	0	0	0	0	0	29	0	13	0	4	0	2	0	0	0	0	0	1	0	0
13	2	1	0	21	8	2939	0	0	0	0	11	12	0	0	6695	0	32536	3839	0	0	0	0	0	0	0	0	0	0	0	0	0	0	0	0	56	0	48	128	99	0	126	121	0	0	0	0	11	0	13
0	0	2	0	0	618	15	0	0	0	0	9	1	0	0	0	0	125	375	0	0	0	0	0	0	0	0	0	0	0	0	0	0	0	0	4	0	611	945	0	0	302	561	0	0	0	0	0	0	0
33	1	1	0	37	46	9765	0	0	0	0	5	0	1	0	8642	0	551826	20497	0	0	0	0	0	0	0	0	0	0	0	0	0	0	0	0	21	0	530	210	0	0	0	0	0	0	0	0	3	0	132
16	0	2	0	0	9	5431	0	0	0	0	15	4	0	0	0	0	49494	42745	0	0	0	0	0	0	0	0	0	0	0	0	0	0	0	0	29	0	709	83	5	0	399	13	0	0	0	0	0	0	21
13	0	0	0	0	3	2153	0	0	0	0	0	0	0	0	0	0	31941	2095	0	0	0	0	0	0	0	0	0	0	0	0	0	0	0	0	0	0	84	24	0	0	78	0	0	0	0	0	0	0	0
9	0	18	0	0	124	24555	0	0	0	0	110	16	2	1	101	0	318445	227700	0	0	0	0	0	0	0	0	0	0	0	0	0	0	0	0	110	0	6175	510	38	0	1928	129	0	0	18	2	1	0	171
6	0	0	0	0	0	204	0	0	0	0	0	1	0	0	0	0	1478	1	0	0	0	0	0	0	0	0	0	0	0	0	0	0	0	0	0	0	29	2	0	0	1	16	0	0	0	0	0	0	0
65	0	1	0	0	189	8701	0	0	0	0	24	1	2	0	9	0	102372	31717	0	0	0	0	0	0	0	0	0	0	0	0	0	0	0	0	20	0	629	2780	6	0	199	183	0	0	2	25	1	0	16
27	0	0	0	2	4	4227	0	0	0	0	0	0	0	0	2878	0	144649	9198	0	0	0	0	0	0	0	0	0	0	0	0	0	0	0	0	3	0	223	12	0	0	0	0	0	0	0	0	0	0	0
5	0	2	0	0	15	263	0	0	0	0	13	2	0	0	0	0	2491	386	0	0	0	0	0	0	0	0	0	0	0	0	0	0	0	0	1	0	688	77	0	0	243	16	0	0	0	0	0	0	3
3	0	0	0	0	0	5630	0	0	0	0	0	0	0	0	1	6	92493	5983	0	0	0	0	0	0	0	0	0	0	0	0	0	0	0	0	3	0	53	0	0	0	0	0	0	0	3	0	0	0	0
18	1	0	0	27	20	1194	0	0	0	0	0	0	0	0	1403	0	21484	980	0	0	0	0	0	0	0	0	0	0	0	0	0	0	0	0	16	0	16	20	0	0	1	0	0	0	0	0	2	0	6
15	0	1	0	0	13	4609	0	0	0	0	8	0	0	0	0	0	99253	6175	0	0	0	0	0	0	0	0	0	0	0	0	0	0	0	0	1	0	219	104	0	0	0	0	0	0	0	0	2	0	48
31	1	1	0	31	24	3220	0	0	0	0	9	0	0	0	3232	0	65940	3711	0	0	0	0	0	0	0	0	0	0	0	0	0	0	0	0	21	0	208	229	0	0	0	0	0	0	0	0	0	0	2
8	0	1	0	0	8	368	0	0	0	0	3	0	0	0	0	0	2331	6486	0	0	0	0	0	0	0	0	0	0	0	0	0	0	0	0	12	0	91	24	0	0	0	0	0	0	0	0	1	0	0
6	0	3	0	0	18	2227	0	0	0	0	8	0	1	0	0	0	17744	5679	0	0	0	0	0	0	0	0	0	0	0	0	0	0	0	0	3	0	352	48	0	0	20	0	0	0	0	0	2	0	3
41	1	9	0	41	179	2284	0	0	0	0	30	15	33	2	2416	0	42335	34283	0	0	0	0	0	0	0	0	0	0	0	0	0	0	0	0	309	0	1580	636	310	0	1825	304	0	0	18	42	76	0	591
0	5	0	0	0	0	1610	0	0	0	0	33	8	0	0	8362	0	21857	0	0	0	0	0	0	0	0	0	0	0	0	0	0	0	0	0	144	0	26	0	57	0	6	0	0	0	0	0	0	0	0
6	1	0	0	6	0	409	0	0	0	0	0	0	0	0	409	0	3350	34	0	0	0	0	0	0	0	0	0	0	0	0	0	0	0	0	6	0	248	0	10	0	26	0	0	0	0	0	0	0	28
7	0	0	0	0	1	2132	0	0	0	0	0	0	0	0	1	0	26159	1095	0	0	0	0	0	0	0	0	0	0	0	0	0	0	0	0	19	0	320	3	0	0	138	2	0	0	0	0	2	0	133
44	1	0	0	89	79	1057	0	0	0	0	0	0	0	0	1487	0	23338	3430	0	0	0	0	0	0	0	0	0	0	0	0	0	0	0	0	36	0	203	693	67	0	289	107	0	0	0	0	0	0	0
32	0	0	0	0	0	1322	0	0	0	0	0	0	0	0	0	0	20504	297	0	0	0	0	0	0	0	0	0	0	0	0	0	0	0	0	0	0	198	0	0	0	0	0	0	0	0	0	1	0	20
3	1	2	0	3	6	8997	0	0	0	0	8	0	0	0	9002	0	186161	18667	0	0	0	0	0	0	0	0	0	0	0	0	0	0	0	0	12	0	67	24	1	0	0	0	0	0	0	0	0	0	0
2	1	11	0	0	5	8286	0	0	0	0	29	10	2	0	520	0	62708	36200	0	0	0	0	0	0	0	0	0	0	0	0	0	0	0	0	42	0	355	15	13	0	111	2	0	0	0	0	2	0	22
0	0	1	0	0	5	2959	0	0	0	0	5	0	0	0	422	0	33551	9416	0	0	0	0	0	0	0	0	0	0	0	0	0	0	0	0	37	0	116	39	0	0	0	0	0	0	0	0	17	0	2
0	0	0	0	0	0	1184	0	0	0	0	0	0	0	0	0	0	8864	220	0	0	0	0	0	0	0	0	0	0	0	0	0	0	0	0	0	0	96	2	0	0	0	0	0	0	0	0	0	0	0
20	0	1	0	0	15	3667	0	0	0	0	4	1	0	0	0	0	128110	13558	0	0	0	0	0	0	0	0	0	0	0	0	0	0	0	0	5	0	390	53	2	0	197	15	0	0	0	0	0	0	60
7	1	3	0	7	21	3586	0	0	0	0	22	7	0	0	3577	0	27421	20538	0	0	0	0	0	0	0	0	0	0	0	0	0	0	0	0	82	0	350	154	20	0	105	49	0	0	0	0	1	0	8
7	0	0	0	0	10	1343	0	0	0	0	0	5	0	0	2	0	4398	1419	0	0	0	0	0	0	0	0	0	0	0	0	0	0	0	0	1	0	155	128	0	0	33	56	0	0	0	0	0	0	0
0	1	0	0	0	3	1983	0	0	0	0	0	0	0	0	1983	0	25454	212	0	0	0	0	0	0	0	0	0	0	0	0	0	0	0	0	3	0	237	6	0	0	102	3	0	0	0	0	2	0	51
22	0	0	0	0	0	1654	0	0	0	0	0	0	0	0	2	0	28800	175	0	0	0	0	0	0	0	0	0	0	0	0	0	0	0	0	2	0	8	0	0	0	0	0	0	0	0	0	4	0	3
5	0	0	0	0	0	418	0	0	0	0	0	0	0	0	0	0	4067	305	0	0	0	0	0	0	0	0	0	0	0	0	0	0	0	0	3	0	11	0	0	0	0	0	0	0	0	0	0	0	0
7	1	1	0	7	7	105	0	0	0	0	10	0	0	0	106	0	712	102	0	0	0	0	0	0	0	0	0	0	0	0	0	0	0	0	27	0	10	70	20	0	0	0	0	0	0	0	0	0	0
11	0	0	0	0	0	1293	0	0	0	0	0	0	0	0	0	0	24551	4268	0	0	0	0	0	0	0	0	0	0	0	0	0	0	0	0	0	0	195	0	2	0	122	0	0	0	0	0	0	0	0
8	1	1	0	13	64	2788	0	0	0	0	21	0	0	1	3635	0	40071	10365	0	0	0	0	0	0	0	0	0	0	0	0	0	0	0	0	41	0	556	737	0	0	0	0	1	0	5	8	0	0	0
9	1	3	0	15	45	10969	0	0	0	0	9	0	0	0	11844	0	472084	35468	0	0	0	0	0	0	0	0	0	0	0	0	0	0	0	0	19	0	883	135	0	0	0	0	0	0	0	0	0	0	0
5	0	15	0	0	75	29868	0	0	0	0	140	11	0	0	0	2	447477	404274	0	0	0	0	0	0	0	0	0	0	0	0	0	0	0	0	11	0	4252	700	1	0	245	55	0	0	0	0	0	0	0
2	0	1	0	0	6	4053	0	0	0	0	3	1	1	0	0	0	137186	14458	0	0	0	0	0	0	0	0	0	0	0	0	0	0	0	0	6	0	386	20	3	0	198	6	0	0	0	0	0	0	59
0	0	3	0	0	0	7226	0	0	0	0	12	0	0	0	0	30	81388	72488	0	0	0	0	0	0	0	0	0	0	0	0	0	0	0	0	28	0	978	0	0	0	12	0	0	0	0	0	0	0	0
1	0	10	0	0	10	4926	0	0	0	0	42	0	0	0	0	0	53230	54084	0	0	0	0	0	0	0	0	0	0	0	0	0	0	0	0	212	0	425	42	0	0	0	0	0	0	0	0	0	0	0
1	1	4	0	13	41	394	0	0	0	0	11	2	0	0	7801	0	4166	23683	0	0	0	0	0	0	0	0	0	0	0	0	0	0	0	0	59	0	470	122	32	0	58	28	3	0	0	0	0	0	0
5	0	2	0	0	22	6825	0	0	0	0	8	0	0	0	0	19	76570	59719	0	0	0	0	0	0	0	0	0	0	0	0	0	0	0	0	26	0	734	88	0	0	9	0	0	0	0	0	0	0	0
11	0	1	0	0	26	136	0	0	0	0	1	0	0	0	0	0	638	6191	0	0	0	0	0	0	0	0	0	0	0	0	0	0	0	0	1	0	17	14	0	0	48	24	0	0	0	0	1	0	4
134	1	0	0	134	0	156	0	0	0	0	0	0	0	0	156	0	16200	0	0	0	0	0	0	0	0	0	0	0	0	0	0	0	0	0	2	0	5	4	0	0	0	0	0	0	0	0	0	0	1
15	1	0	0	16	5	520	0	0	0	0	0	0	0	0	846	0	26097	1536	0	0	0	0	0	0	0	0	0	0	0	0	0	0	0	0	8	0	230	8	2	0	104	5	0	0	0	0	0	0	0
0	0	15	0	0	0	25100	0	0	0	0	122	0	1	0	0	0	360228	409042	0	0	0	0	0	0	0	0	0	0	0	0	0	0	0	0	13	0	4014	0	0	0	0	0	0	0	0	0	0	0	31
0	1	2	0	0	16	1801	0	0	0	0	3	0	0	0	2644	0	26928	14099	0	0	0	0	0	0	0	0	0	0	0	0	0	0	0	0	91	0	535	41	45	0	131	0	0	0	0	0	0	0	0
0	0	15	0	0	9	24387	0	0	0	0	118	11	0	0	0	0	349803	409755	0	0	0	0	0	0	0	0	0	0	0	0	0	0	0	0	8	0	3842	70	1	0	245	7	0	0	0	0	0	0	0
82	0	1	0	0	94	454	0	0	0	0	6	0	0	0	0	0	16773	497	0	0	0	0	0	0	0	0	0	0	0	0	0	0	0	0	4	0	383	565	0	0	3	0	0	0	0	0	0	0	0
20	1	3	0	20	92	4979	0	0	0	0	7	0	0	0	4979	0	56882	18658	0	0	0	0	0	0	0	0	0	0	0	0	0	0	0	0	4	0	63	236	0	0	0	0	0	0	0	0	0	0	0
1	0	0	0	0	0	1500	0	0	0	0	0	0	0	0	0	2	28195	962	0	0	0	0	0	0	0	0	0	0	0	0	0	0	0	0	0	0	65	0	0	0	14	0	0	0	0	0	0	0	8
6	0	0	0	0	15	1399	0	0	0	0	0	0	0	0	0	0	16074	4520	0	0	0	0	0	0	0	0	0	0	0	0	0	0	0	0	0	0	25	44	0	0	24	20	0	0	0	0	0	0	3
31	0	1	0	0	26	1009	0	0	0	0	3	0	3	0	0	0	8116	149	0	0	0	0	0	0	0	0	0	0	0	0	0	0	0	0	0	0	29	78	0	0	0	0	0	0	0	0	0	0	3
20	0	0	0	0	1	1110	0	0	0	0	0	0	0	0	0	0	15648	1653	0	0	0	0	0	0	0	0	0	0	0	0	0	0	0	0	1	0	216	3	0	0	102	1	0	0	0	0	1	0	64
17	2	1	0	34	17	1407	0	0	0	0	7	3	0	0	5036	0	14135	10897	0	0	0	0	0	0	0	0	0	0	0	0	0	0	0	0	62	0	320	119	20	0	144	51	0	0	0	0	9	0	40
3	0	0	0	0	0	5373	0	0	0	0	0	0	0	0	0	3	92614	5833	0	0	0	0	0	0	0	0	0	0	0	0	0	0	0	0	6	0	32	0	0	0	0	0	0	0	1	0	0	0	0
0	2	0	0	0	0	2050	0	0	0	0	6	8	0	0	4910	0	25935	890	0	0	0	0	0	0	0	0	0	0	0	0	0	0	0	0	74	0	43	0	105	0	65	0	0	0	0	0	0	0	0
0	1	2	0	0	0	4098	0	0	0	0	21	2	0	0	4233	2	85334	6399	0	0	0	0	0	0	0	0	0	0	0	0	0	0	0	0	134	0	465	0	24	0	43	0	3	0	3	0	4	0	3
50	0	2	0	7	139	3785	0	0	0	0	9	0	0	0	595	0	45904	15504	0	0	0	0	0	0	0	0	0	0	0	0	0	0	0	0	47	0	172	627	0	0	0	0	0	0	0	0	26	0	3
40	1	0	0	40	0	144	0	0	0	0	0	0	0	0	207	0	2544	221	0	0	0	0	0	0	0	0	0	0	0	0	0	0	0	0	85	0	211	0	76	0	248	0	0	0	0	0	8	0	16
96	0	0	0	0	0	597	0	0	0	0	0	0	0	0	0	1	57856	55	0	0	0	0	0	0	0	0	0	0	0	0	0	0	0	0	0	0	15	0	0	0	0	0	0	0	0	0	0	0	31
9	0	2	0	0	76	5360	0	0	0	0	7	2	1	0	0	0	206003	23948	0	0	0	0	0	0	0	0	0	0	0	0	0	0	0	0	11	0	578	247	5	0	295	76	0	0	0	0	0	0	89
9	2	3	0	18	27	3581	0	0	0	0	23	7	0	0	7737	0	28915	20543	0	0	0	0	0	0	0	0	0	0	0	0	0	0	0	0	83	0	373	207	16	0	105	63	0	0	0	0	0	0	0
16	1	0	0	16	6	4172	0	0	0	0	0	0	0	0	4604	0	52190	4663	0	0	0	0	0	0	0	0	0	0	0	0	0	0	0	0	64	0	103	12	24	0	18	2	0	0	0	0	0	0	0
24	0	0	0	0	4	2535	0	0	0	0	0	0	0	0	80	0	36836	2643	0	0	0	0	0	0	0	0	0	0	0	0	0	0	0	0	40	0	377	6	63	0	301	15	0	0	0	0	0	0	0
13	0	4	0	0	50	11320	0	0	0	0	40	3	0	0	0	0	174836	136009	0	0	0	0	0	0	0	0	0	0	0	0	0	0	0	0	13	0	1383	502	1	0	77	37	0	0	0	0	0	0	0
9	0	1	0	0	10	1536	0	0	0	0	3	0	0	0	0	1	26410	3498	0	0	0	0	0	0	0	0	0	0	0	0	0	0	0	0	5	0	366	30	0	0	2	0	2	0	0	0	0	0	0
12	0	0	0	0	0	1053	0	0	0	0	0	0	0	0	0	0	7450	737	0	0	0	0	0	0	0	0	0	0	0	0	0	0	0	0	0	0	136	72	0	0	0	0	0	0	0	0	0	0	0
0	2	10	0	0	0	4627	0	0	0	0	57	0	0	0	11235	0	49016	54383	0	0	0	0	0	0	0	0	0	0	0	0	0	0	0	0	222	0	570	0	0	0	0	0	0	0	0	0	0	0	0
43	0	0	0	0	0	1920	0	0	0	0	0	0	0	0	3	0	70165	325	0	0	0	0	0	0	0	0	0	0	0	0	0	0	0	0	8	0	10	0	0	0	0	0	0	0	0	0	0	0	0
36	0	0	0	0	0	2158	0	0	0	0	0	0	0	0	680	0	112774	2057	0	0	0	0	0	0	0	0	0	0	0	0	0	0	0	0	7	0	177	0	1	0	84	0	2	0	3	0	1	0	10
1	0	3	0	0	15	1452	23	0	53	0	5	8	0	0	0	0	10339	35447	0	0	0	0	0	0	0	0	0	0	2055	92	0	0	724	69	1	0	840	20	9	0	582	17	0	0	0	0	0	0	46
10	0	1	0	5	13	9096	0	0	0	0	3	0	0	0	6986	0	465914	20918	0	0	0	0	0	0	0	0	0	0	0	0	0	0	0	0	14	0	533	49	0	0	0	0	0	0	0	0	4	0	132
47	1	1	0	47	43	2259	0	0	0	0	2	0	0	0	2259	0	62483	3831	0	0	0	0	0	0	0	0	0	0	0	0	0	0	0	0	2	0	7	86	0	0	0	0	0	0	0	0	0	0	0
0	1	10	0	0	0	5902	0	0	0	0	56	0	0	0	4367	0	61905	53108	0	0	0	0	0	0	0	0	0	0	0	0	0	0	0	0	212	0	578	0	0	0	0	0	0	0	0	0	0	0	0
23	2	1	0	52	39	407	0	0	0	0	2	6	0	0	664	0	5598	1173	0	0	0	0	0	0	0	0	0	0	0	0	0	0	0	0	59	0	751	78	139	0	1364	222	2	0	4	0	0	0	0
3	0	5	0	0	20	6575	0	0	0	0	14	3	0	0	677	0	51515	82170	0	0	0	0	0	0	0	0	0	0	0	0	0	0	0	0	23	0	1383	57	5	0	583	16	0	0	0	0	0	0	0
45	0	0	0	0	0	597	0	0	0	0	0	0	0	0	0	1	57907	55	0	0	0	0	0	0	0	0	0	0	0	0	0	0	0	0	0	0	15	0	0	0	0	0	0	0	0	0	0	0	31
0	0	4	0	0	0	820	0	0	0	0	8	5	0	0	0	0	4790	53367	0	0	0	0	0	0	0	0	0	0	0	0	0	0	0	0	15	0	784	0	11	0	647	0	0	0	0	0	0	0	0
8	0	4	0	0	40	12352	0	0	0	0	14	3	0	0	17	0	154912	92340	0	0	0	0	0	0	0	0	0	0	0	0	0	0	0	0	48	0	1658	140	16	0	526	30	0	0	5	0	1	0	45
135	0	1	0	0	97	4609	0	0	0	0	8	0	0	0	0	0	99013	6175	0	0	0	0	0	0	0	0	0	0	0	0	0	0	0	0	1	0	219	803	0	0	0	0	0	0	0	0	2	0	48
10	0	1	0	2	0	572	0	0	0	0	6	0	0	0	0	0	5722	608	0	0	0	0	0	0	0	0	0	0	0	0	0	0	0	0	10	0	16	6	0	0	0	0	0	0	0	0	0	0	0
5	1	0	0	5	0	2951	0	0	0	0	6	1	0	1	3728	0	31475	1716	0	0	0	0	0	0	0	0	0	0	0	0	0	0	0	0	42	0	46	30	14	0	20	5	2	0	0	5	1	0	0
4	0	0	0	0	0	818	0	0	0	0	0	0	0	0	0	0	15986	1175	0	0	0	0	0	0	0	0	0	0	0	0	0	0	0	0	0	0	651	0	0	0	687	0	0	0	0	0	0	0	0
5	3	3	0	15	15	643	0	0	0	0	11	3	1	0	5673	0	3502	13505	0	0	0	0	0	0	0	0	0	0	0	0	0	0	0	0	108	0	401	55	39	0	45	15	0	0	0	0	21	0	3
4	3	8	0	10	58	4502	0	0	0	0	35	6	1	0	18891	0	75999	95895	0	0	0	0	0	0	0	0	0	0	0	0	0	0	0	0	37	0	2209	197	8	0	843	66	0	0	0	0	1	0	147
18	0	5	0	0	95	10999	0	0	0	0	40	0	0	0	0	0	157293	164104	0	0	0	0	0	0	0	0	0	0	0	0	0	0	0	0	8	0	1442	763	0	0	0	0	0	0	0	0	0	0	0
3	0	0	0	0	0	68	0	0	0	0	0	0	0	0	1	0	201	0	0	0	0	0	0	0	0	0	0	0	0	0	0	0	0	0	0	0	1	0	0	0	0	0	0	0	0	0	0	0	0
3	0	3	0	0	7	11617	0	0	0	0	26	3	2	0	57	0	514821	23634	0	0	0	0	0	0	0	0	0	0	0	0	0	0	0	0	58	0	1207	72	5	0	391	7	0	0	0	0	2	0	235
24	2	2	0	53	54	1067	0	0	0	0	11	2	0	1	8161	0	22333	17368	0	0	0	0	0	0	0	0	0	0	0	0	0	0	0	0	100	0	341	295	29	0	34	54	5	0	8	30	0	0	0
0	1	1	0	0	1	3220	0	0	0	0	9	0	0	0	3232	0	66002	3711	0	0	0	0	0	0	0	0	0	0	0	0	0	0	0	0	21	0	208	9	0	0	0	0	0	0	0	0	0	0	2
150	1	1	0	156	194	9765	0	0	0	0	5	0	1	0	8642	0	551592	20497	0	0	0	0	0	0	0	0	0	0	0	0	0	0	0	0	21	0	530	892	0	0	0	0	0	0	0	0	3	0	132
9	1	2	0	9	18	865	0	0	0	0	10	6	2	1	1621	4	10907	12260	0	0	0	0	0	0	0	0	0	0	0	0	0	0	0	0	66	0	843	85	53	0	340	54	2	0	8	9	25	0	125
49	2	0	0	98	0	684	0	0	0	0	15	0	1	0	1497	0	9632	0	0	0	0	0	0	0	0	0	0	0	0	0	0	0	0	0	81	0	216	767	5	0	4	0	0	0	0	0	6	0	2
6	0	0	0	0	43	914	0	0	0	0	0	0	0	0	0	0	6918	5145	0	0	0	0	0	0	0	0	0	0	0	0	0	0	0	0	0	0	210	82	0	0	134	35	0	0	0	0	0	0	20
43	4	6	0	179	265	13428	0	0	0	0	77	6	0	0	55733	0	111291	92377	0	0	0	0	0	0	0	0	0	0	0	0	0	0	0	0	326	0	871	3418	17	0	95	265	0	0	0	0	0	0	0
1	1	1	0	1	1	2191	0	0	0	0	1	0	2	0	2191	0	27507	2192	0	0	0	0	0	0	0	0	0	0	0	0	0	0	0	0	6	0	452	1	0	0	192	0	0	0	0	0	3	0	96
16	0	2	0	0	71	696	0	0	0	0	9	4	0	0	1	0	12284	5184	0	0	0	0	0	0	0	0	0	0	0	0	0	0	0	0	13	0	599	341	0	0	411	136	0	0	0	0	0	0	0
8	1	0	0	8	2	683	0	0	0	0	0	0	0	0	690	0	8760	1710	0	0	0	0	0	0	0	0	0	0	0	0	0	0	0	0	20	0	401	6	0	0	0	0	0	0	0	0	0	0	0
14	1	1	0	14	18	938	0	0	0	0	13	0	0	0	940	0	9046	1075	0	0	0	0	0	0	0	0	0	0	0	0	0	0	0	0	26	0	221	234	0	0	0	0	0	0	0	0	0	0	0
1	1	0	0	1	2	5349	0	0	0	0	0	0	0	0	7032	0	83200	20601	0	0	0	0	0	0	0	0	0	0	0	0	0	0	0	0	9	0	207	5	0	0	1	0	0	0	0	0	0	0	0
2	0	0	0	0	0	470	0	0	0	0	0	0	0	0	1	0	12224	1	0	0	0	0	0	0	0	0	0	0	0	0	0	0	0	0	0	0	0	0	0	0	0	0	0	0	0	0	0	0	0
3	0	3	0	0	29	1911	0	0	0	0	10	0	0	0	0	0	38593	8560	0	0	0	0	0	0	0	0	0	0	0	0	0	0	0	0	31	0	280	103	0	0	0	0	0	0	0	0	0	0	0
3	0	0	0	0	0	2132	0	0	0	0	0	0	0	0	1	0	26163	1095	0	0	0	0	0	0	0	0	0	0	0	0	0	0	0	0	19	0	320	0	0	0	138	0	0	0	0	0	2	0	133
3	1	2	0	3	14	5590	0	0	0	0	7	2	0	0	5590	0	52853	35953	0	0	0	0	0	0	0	0	0	0	0	0	0	0	0	0	3	0	580	44	5	0	405	12	0	0	0	0	0	0	0
11	0	0	0	0	0	270	0	0	0	0	0	0	0	0	0	0	10273	226	0	0	0	0	0	0	0	0	0	0	0	0	0	0	0	0	3	0	219	0	0	0	0	0	0	0	0	0	0	0	35
7	1	3	0	7	80	2240	0	0	0	0	10	0	0	0	2240	0	134248	9181	0	0	0	0	0	0	0	0	0	0	0	0	0	0	0	0	8	0	668	245	0	0	0	0	0	0	0	0	0	0	6
0	0	1	0	0	8	1030	0	0	0	0	4	0	0	0	0	0	8357	3823	0	0	0	0	0	0	0	0	0	0	0	0	0	0	0	0	11	0	9	16	0	0	0	0	0	0	0	0	0	0	0
6	1	2	0	8	12	7196	0	0	0	0	5	0	0	0	9741	0	103566	53592	0	0	0	0	0	0	0	0	0	0	0	0	0	0	0	0	11	0	612	39	0	0	3	0	0	0	0	0	0	0	0
14	0	1	0	0	55	8434	0	0	0	0	2	0	0	0	11	0	106235	39196	0	0	0	0	0	0	0	0	0	0	0	0	0	0	0	0	27	0	649	116	11	0	205	29	0	0	2	0	1	0	18
7	0	15	0	0	105	26790	0	0	0	0	118	0	0	0	0	0	383334	407352	0	0	0	0	0	0	0	0	0	0	0	0	0	0	0	0	8	0	3842	826	0	0	0	0	0	0	0	0	0	0	0
32	1	0	0	32	0	1097	0	0	0	0	0	0	0	0	1175	0	35178	78	0	0	0	0	0	0	0	0	0	0	0	0	0	0	0	0	29	0	13	0	4	0	2	0	0	0	0	0	1	0	0
11	0	1	0	0	15	7915	0	0	0	0	4	0	0	0	0	6	147907	11704	0	0	0	0	0	0	0	0	0	0	0	0	0	0	0	0	7	0	42	60	0	0	0	0	0	0	0	0	0	0	0
45	0	0	0	0	1	1408	0	0	0	0	3	2	0	0	2	0	31631	276	0	0	0	0	0	0	0	0	0	0	0	0	0	0	0	0	3	0	37	142	0	0	2	78	0	0	0	0	3	0	3
38	0	0	0	0	0	2373	0	0	0	0	0	0	0	0	0	1	45606	4108	0	0	0	0	0	0	0	0	0	0	0	0	0	0	0	0	0	0	374	0	0	0	484	0	0	0	3	0	0	0	14
17	0	0	0	0	0	910	0	0	0	0	0	0	0	0	0	0	4989	109	0	0	0	0	0	0	0	0	0	0	0	0	0	0	0	0	0	0	15	0	0	0	5	0	0	0	0	0	0	0	2
0	0	0	0	0	0	1654	0	0	0	0	0	0	0	0	2	0	28822	175	0	0	0	0	0	0	0	0	0	0	0	0	0	0	0	0	2	0	8	0	0	0	0	0	0	0	0	0	4	0	3
4	1	2	0	2	5	13198	0	0	0	0	8	0	1	0	11522	0	720520	30485	0	0	0	0	0	0	0	0	0	0	0	0	0	0	0	0	26	0	795	19	0	0	0	0	0	0	0	0	4	0	199
10	2	2	0	20	20	11517	0	0	0	0	8	0	1	0	23894	0	633576	32120	0	0	0	0	0	0	0	0	0	0	0	0	0	0	0	0	20	0	759	80	1	0	301	0	0	0	0	0	2	0	99
16	0	1	0	0	16	3095	0	0	0	0	9	0	0	0	0	0	65598	3833	0	0	0	0	0	0	0	0	0	0	0	0	0	0	0	0	21	0	132	144	0	0	0	0	0	0	0	0	0	0	0
4	1	2	0	4	17	9325	0	0	0	0	27	4	1	0	9363	0	389170	19475	0	0	0	0	0	0	0	0	0	0	0	0	0	0	0	0	42	0	1078	314	8	0	427	21	0	0	0	0	1	0	174
0	0	0	0	0	0	871	0	0	0	0	0	0	0	0	401	0	7972	5061	0	0	0	0	0	0	0	0	0	0	0	0	0	0	0	0	18	0	64	0	0	0	0	0	0	0	0	0	0	0	0
0	0	2	0	0	2	7019	0	0	0	0	8	0	0	0	5	26	79513	61573	0	0	0	0	0	0	0	0	0	0	0	0	0	0	0	0	26	0	737	8	0	0	10	0	0	0	0	0	0	0	0
10	1	3	0	10	99	10347	0	0	0	0	12	6	1	0	10954	0	100629	72723	0	0	0	0	0	0	0	0	0	0	0	0	0	0	0	0	20	0	946	189	16	0	584	60	0	0	0	0	4	0	69
0	0	0	0	0	0	0	0	0	0	0	0	0	0	0	0	0	0	0	0	0	0	0	0	0	0	0	0	0	0	0	0	0	0	0	0	0	0	0	0	0	0	0	0	0	0	0	0	0	0
11	0	1	0	0	24	3667	0	0	0	0	4	1	0	0	0	0	128128	13558	0	0	0	0	0	0	0	0	0	0	0	0	0	0	0	0	5	0	390	83	2	0	197	24	0	0	0	0	0	0	60
5	0	1	0	0	8	8701	0	0	0	0	24	1	2	0	9	0	102492	31717	0	0	0	0	0	0	0	0	0	0	0	0	0	0	0	0	20	0	629	131	6	0	199	7	0	0	2	0	1	0	16
0	0	0	0	0	0	832	0	0	0	0	0	0	0	0	0	0	3356	12	0	0	0	0	0	0	0	0	0	0	0	0	0	0	0	0	0	0	2	0	0	0	0	0	0	0	0	0	0	0	0
16	1	10	0	18	173	4367	0	0	0	0	42	0	0	0	5924	0	46355	54643	0	0	0	0	0	0	0	0	0	0	0	0	0	0	0	0	135	0	424	735	0	0	0	0	0	0	0	0	0	0	0
13	0	0	0	0	0	1184	0	0	0	0	0	0	0	0	0	0	8851	220	0	0	0	0	0	0	0	0	0	0	0	0	0	0	0	0	0	0	96	0	0	0	0	0	0	0	0	0	0	0	0
33	0	0	0	0	0	1151	0	0	0	0	0	0	0	0	0	0	18925	1433	0	0	0	0	0	0	0	0	0	0	0	0	0	0	0	0	1	0	12	0	0	0	0	0	0	0	0	0	0	0	0
0	0	1	0	0	0	1928	0	0	0	0	2	2	1	0	0	0	21771	3820	0	0	0	0	0	0	0	0	0	0	0	0	0	0	0	0	10	0	38	0	4	0	14	0	0	0	0	0	5	0	7
2	0	0	0	0	0	2535	0	0	0	0	0	0	0	0	80	0	36858	2643	0	0	0	0	0	0	0	0	0	0	0	0	0	0	0	0	40	0	377	0	63	0	301	0	0	0	0	0	0	0	0
8	0	2	0	0	16	3638	0	0	0	0	0	0	0	0	0	0	76561	9161	0	0	0	0	0	0	0	0	0	0	0	0	0	0	0	0	0	0	0	0	0	0	0	0	0	0	0	0	0	0	0
58	0	5	0	0	295	13210	0	0	0	0	50	4	0	0	0	1	205098	164106	0	0	0	0	0	0	0	0	0	0	0	0	0	0	0	0	11	0	1591	2949	1	0	92	236	0	0	0	0	0	0	0
1	1	2	0	1	4	8997	0	0	0	0	8	0	0	0	9002	0	186167	18667	0	0	0	0	0	0	0	0	0	0	0	0	0	0	0	0	12	0	67	33	1	0	0	0	0	0	0	0	0	0	0
21	1	0	0	21	0	1194	0	0	0	0	0	0	0	0	1403	0	21481	980	0	0	0	0	0	0	0	0	0	0	0	0	0	0	0	0	16	0	16	0	0	0	1	0	0	0	0	0	2	0	6
5	0	11	0	0	14	17055	0	0	0	0	27	8	0	0	48	0	220388	168369	0	0	0	0	0	0	0	0	0	0	0	0	0	0	0	0	79	0	3931	34	29	0	1224	6	0	0	12	0	1	0	108
18	1	1	0	18	9	2036	0	0	0	0	1	0	2	0	2036	0	26222	280	0	0	0	0	0	0	0	0	0	0	0	0	0	0	0	0	6	0	452	9	0	0	192	0	0	0	0	0	3	0	96
13	0	0	0	0	0	2000	0	0	0	0	0	0	0	0	1870	0	27189	3447	0	0	0	0	0	0	0	0	0	0	0	0	0	0	0	0	63	0	266	0	53	0	119	0	0	0	0	0	1	0	8
5	0	3	0	0	19	8351	0	0	0	0	24	3	0	0	0	21	129997	110117	0	0	0	0	0	0	0	0	0	0	0	0	0	0	0	0	8	0	970	152	1	0	61	16	0	0	0	0	0	0	16
13	0	1	0	0	12	242	0	0	0	0	2	1	0	0	0	0	1436	428	0	0	0	0	0	0	0	0	0	0	0	0	0	0	0	0	2	0	4	24	1	0	1	12	0	0	0	0	0	0	0
0	1	10	0	0	2	4367	0	0	0	0	42	0	0	0	5924	0	46531	54643	0	0	0	0	0	0	0	0	0	0	0	0	0	0	0	0	135	0	424	9	0	0	0	0	0	0	0	0	0	0	0
26	0	15	0	0	390	25100	0	0	0	0	122	0	1	0	0	0	359812	409042	0	0	0	0	0	0	0	0	0	0	0	0	0	0	0	0	13	0	4014	3172	0	0	0	0	0	0	0	0	0	0	31
0	0	15	0	0	0	25100	0	0	0	0	122	0	1	0	0	0	360228	409042	0	0	0	0	0	0	0	0	0	0	0	0	0	0	0	0	13	0	4014	0	0	0	0	0	0	0	0	0	0	0	31
29	1	0	0	29	24	1796	0	0	0	0	0	0	0	0	1802	0	33349	1681	0	0	0	0	0	0	0	0	0	0	0	0	0	0	0	0	21	0	109	229	0	0	0	0	0	0	0	0	0	0	1
0	0	0	0	0	0	257	0	0	0	0	0	0	0	0	4	0	2036	42	0	0	0	0	0	0	0	0	0	0	0	0	0	0	0	0	6	0	45	0	0	0	0	0	0	0	0	0	1	0	1
1	0	1	0	0	1	2397	0	0	0	0	13	0	0	0	0	0	15888	3312	0	0	0	0	0	0	0	0	0	0	0	0	0	0	0	0	31	0	514	5	0	0	0	0	0	0	0	0	0	0	19
13	0	4	0	0	56	2090	0	0	0	0	22	4	2	0	0	0	135434	7703	0	0	0	0	0	0	0	0	0	0	0	0	0	0	0	0	49	0	1281	283	4	0	515	55	0	0	0	0	3	0	68
6	0	0	0	0	3	406	0	0	0	0	0	0	0	0	0	0	6532	205	0	0	0	0	0	0	0	0	0	0	0	0	0	0	0	0	0	0	263	18	0	0	0	0	0	0	0	0	0	0	0
19	0	15	0	0	285	28737	0	0	0	0	140	2	1	0	0	0	435130	405398	0	0	0	0	0	0	0	0	0	0	0	0	0	0	0	0	15	0	4380	2660	4	0	30	38	0	0	0	0	0	0	31
6	0	0	0	0	0	2226	0	0	0	0	0	0	0	0	0	0	30698	1763	0	0	0	0	0	0	0	0	0	0	0	0	0	0	0	0	0	0	260	0	0	0	93	0	0	0	0	0	0	0	21
39	0	0	0	0	0	1735	0	0	0	0	3	2	0	0	1	0	33871	223	0	0	0	0	0	0	0	0	0	0	0	0	0	0	0	0	13	0	30	181	0	0	1	90	0	0	0	0	0	0	0
13	0	1	0	0	7	220	0	0	0	0	4	3	1	0	0	0	2877	192	0	0	0	0	0	0	0	0	0	0	0	0	0	0	0	0	0	0	76	28	0	0	9	21	0	0	0	0	0	0	5
1	0	1	0	0	1	1084	0	0	0	0	15	30	0	0	0	0	20560	2001	0	0	0	0	0	0	0	0	0	0	0	0	0	0	0	0	44	0	1285	15	61	0	1342	30	0	0	0	0	0	0	0
1	3	22	0	14	26	7112	0	0	0	0	56	17	0	0	34358	0	101581	273943	0	0	0	0	0	0	0	0	0	0	0	0	0	0	0	0	56	0	5006	69	22	0	2249	12	0	0	0	0	0	0	0
1	0	2	0	0	6	696	0	0	0	0	9	4	0	0	1	0	12329	5184	0	0	0	0	0	0	0	0	0	0	0	0	0	0	0	0	13	0	599	27	0	0	411	12	0	0	0	0	0	0	0
0	1	60	0	0	54	1031	0	0	0	0	33	35	9	0	1927	1	9758	72709	0	0	0	0	0	0	0	0	0	0	0	0	0	0	0	0	124	0	4605	53	265	0	5426	157	0	0	0	0	42	0	1458
0	1	0	0	0	0	15	0	0	0	0	0	0	0	0	17	0	0	7	0	0	0	0	0	0	0	0	0	0	0	0	0	0	0	0	9	0	99	0	4	0	0	0	0	0	0	0	1	0	5
0	0	0	0	0	0	79	0	0	0	0	0	0	0	0	0	0	174	1	0	0	0	0	0	0	0	0	0	0	0	0	0	0	0	0	1	0	4	0	0	0	0	0	0	0	0	0	0	0	0
31	0	1	0	0	50	1561	0	0	0	0	5	2	1	0	5	0	35142	692	0	0	0	0	0	0	0	0	0	0	0	0	0	0	0	0	4	0	37	211	0	0	2	72	0	0	0	0	4	0	3
24	0	1	0	0	1	2540	0	0	0	0	15	0	0	0	0	0	26710	10527	0	0	0	0	0	0	0	0	0	0	0	0	0	0	0	0	69	0	170	15	8	0	1	0	0	0	0	0	0	0	0
5	1	6	0	5	59	673	0	0	0	0	13	10	3	1	675	1	6555	17460	0	0	0	0	0	0	0	0	0	0	0	0	0	0	0	0	84	0	1029	80	85	0	520	150	4	0	14	5	22	0	157
45	0	7	0	0	535	16621	0	0	0	0	69	6	0	0	0	2	254954	212602	0	0	0	0	0	0	0	0	0	0	0	0	0	0	0	0	11	0	2118	5089	1	0	122	403	0	0	0	0	0	0	0
7	1	2	0	7	14	4098	0	0	0	0	21	2	0	0	4233	2	85313	6399	0	0	0	0	0	0	0	0	0	0	0	0	0	0	0	0	134	0	465	147	24	0	43	14	3	0	3	0	4	0	3
0	0	0	0	0	0	85	0	0	0	0	6	0	0	0	1	0	526	49	0	0	0	0	0	0	0	0	0	0	0	0	0	0	0	0	9	0	24	0	3	0	0	0	0	0	0	0	0	0	0
78	0	1	0	0	77	415	0	0	0	0	2	1	0	0	17	0	23495	1431	0	0	0	0	0	0	0	0	0	0	0	0	0	0	0	0	23	0	797	134	8	0	24	64	0	0	0	0	0	0	0
3	0	2	0	0	7	7724	0	0	0	0	7	0	0	0	0	30	76442	39229	0	0	0	0	0	0	0	0	0	0	0	0	0	0	0	0	10	0	736	25	0	0	9	0	0	0	0	0	0	0	0
14	0	0	0	0	0	2107	0	0	0	0	0	0	0	0	33	0	25588	43	0	0	0	0	0	0	0	0	0	0	0	0	0	0	0	0	6	0	16	0	0	0	8	0	0	0	0	0	0	0	0
5	0	3	0	0	9	4476	0	0	0	0	18	0	1	0	865	0	48329	18926	0	0	0	0	0	0	0	0	0	0	0	0	0	0	0	0	75	0	249	66	0	0	0	0	0	0	0	0	27	0	7
13	0	0	0	0	2	2132	0	0	0	0	0	0	0	0	1	0	26153	1095	0	0	0	0	0	0	0	0	0	0	0	0	0	0	0	0	19	0	320	12	0	0	138	6	0	0	0	0	2	0	133
24	1	0	0	24	0	1983	0	0	0	0	0	0	0	0	1983	0	25430	212	0	0	0	0	0	0	0	0	0	0	0	0	0	0	0	0	3	0	237	0	0	0	102	0	0	0	0	0	2	0	51
5	1	1	0	5	5	3737	0	0	0	0	2	0	0	0	3740	0	96583	2312	0	0	0	0	0	0	0	0	0	0	0	0	0	0	0	0	11	0	4	10	0	0	0	0	0	0	0	0	0	0	0
46	4	1	0	184	46	1612	0	0	0	0	60	8	0	1	6733	0	21581	1610	0	0	0	0	0	0	0	0	0	0	0	0	0	0	0	0	342	0	45	2760	59	0	4	368	8	0	1	46	0	0	0
14	0	3	0	0	125	1572	0	0	0	0	17	36	0	0	9	0	22663	9998	0	0	0	0	0	0	0	0	0	0	0	0	0	0	0	0	59	0	1484	370	108	0	1167	782	0	0	0	0	0	0	0
15	0	2	0	0	23	1365	0	0	0	0	10	2	0	0	0	0	82271	4696	0	0	0	0	0	0	0	0	0	0	0	0	0	0	0	0	34	0	773	102	3	0	309	22	0	0	0	0	3	0	42
8	0	1	0	0	3	4609	0	0	0	0	8	0	0	0	0	0	99267	6175	0	0	0	0	0	0	0	0	0	0	0	0	0	0	0	0	1	0	219	24	0	0	0	0	0	0	0	0	2	0	48
4	1	1	0	4	4	5574	0	0	0	0	4	1	0	0	5601	0	219908	11645	0	0	0	0	0	0	0	0	0	0	0	0	0	0	0	0	11	0	742	32	1	0	289	4	0	0	0	0	1	0	117
1	1	3	0	1	20	10969	0	0	0	0	9	0	0	0	11844	0	472116	35468	0	0	0	0	0	0	0	0	0	0	0	0	0	0	0	0	19	0	883	60	0	0	0	0	0	0	0	0	0	0	0
0	0	2	0	0	0	3638	0	0	0	0	0	0	0	0	0	0	76585	9161	0	0	0	0	0	0	0	0	0	0	0	0	0	0	0	0	0	0	0	0	0	0	0	0	0	0	0	0	0	0	0
2	1	0	0	2	0	4454	0	0	0	0	0	0	0	0	5298	0	86222	3895	0	0	0	0	0	0	0	0	0	0	0	0	0	0	0	0	25	0	103	0	9	0	18	0	1	0	3	0	0	0	0
3	0	0	0	0	0	1184	0	0	0	0	0	0	0	0	0	0	8861	220	0	0	0	0	0	0	0	0	0	0	0	0	0	0	0	0	0	0	96	3	0	0	0	0	0	0	0	0	0	0	0
1	0	0	0	0	0	2107	0	0	0	0	0	0	0	0	33	0	25601	43	0	0	0	0	0	0	0	0	0	0	0	0	0	0	0	0	6	0	16	0	0	0	8	0	0	0	0	0	0	0	0
5	0	0	0	0	0	247	0	0	0	0	0	0	0	0	0	0	3371	0	0	0	0	0	0	0	0	0	0	0	0	0	0	0	0	0	0	0	0	0	0	0	0	0	0	0	0	0	0	0	0
19	0	2	0	0	28	10759	0	0	0	0	8	0	0	0	0	12	199216	17302	0	0	0	0	0	0	0	0	0	0	0	0	0	0	0	0	8	0	62	112	0	0	0	0	0	0	0	0	0	0	0
6	0	0	0	0	0	437	0	0	0	0	18	15	0	0	0	0	1744	14	0	0	0	0	0	0	0	0	0	0	0	0	0	0	0	0	215	0	65	108	126	0	33	90	0	0	0	0	0	0	0
20	1	2	0	20	40	2025	0	0	0	0	7	2	0	0	3545	0	131814	7148	0	0	0	0	0	0	0	0	0	0	0	0	0	0	0	0	12	0	158	140	3	0	262	40	0	0	0	0	0	0	0
24	0	0	0	0	0	144	0	0	0	0	0	0	0	0	0	0	2202	19	0	0	0	0	0	0	0	0	0	0	0	0	0	0	0	0	0	0	0	0	0	0	0	0	0	0	0	0	0	0	0
113	1	2	0	57	219	13198	0	0	0	0	8	0	1	0	11522	0	720193	30485	0	0	0	0	0	0	0	0	0	0	0	0	0	0	0	0	26	0	795	811	0	0	0	0	0	0	0	0	4	0	199
38	0	1	0	0	35	3925	0	0	0	0	2	0	0	0	8	3	83910	5203	0	0	0	0	0	0	0	0	0	0	0	0	0	0	0	0	31	0	427	74	9	0	285	9	6	0	0	0	1	0	15
20	0	0	0	0	55	6484	0	0	0	0	0	0	0	0	7	0	76030	20759	0	0	0	0	0	0	0	0	0	0	0	0	0	0	0	0	18	0	325	424	5	0	101	37	0	0	1	3	1	0	9
9	1	0	0	9	3	99	0	0	0	0	0	0	0	0	101	0	3067	41	0	0	0	0	0	0	0	0	0	0	0	0	0	0	0	0	11	0	101	31	1	0	29	66	0	0	0	0	0	0	0
18	1	0	0	18	1	1194	0	0	0	0	0	0	0	0	1403	0	21484	980	0	0	0	0	0	0	0	0	0	0	0	0	0	0	0	0	16	0	16	1	0	0	1	0	0	0	0	0	2	0	6
14	0	0	0	1	2	2535	0	0	0	0	0	0	0	0	80	0	36846	2643	0	0	0	0	0	0	0	0	0	0	0	0	0	0	0	0	40	0	377	8	63	0	301	15	0	0	0	0	0	0	0
11	1	1	0	11	11	7669	0	0	0	0	20	1	1	0	7723	0	308399	16298	0	0	0	0	0	0	0	0	0	0	0	0	0	0	0	0	37	0	723	220	8	0	290	11	0	0	0	0	1	0	116
4	0	0	0	0	0	2226	0	0	0	0	0	0	0	0	0	0	30700	1763	0	0	0	0	0	0	0	0	0	0	0	0	0	0	0	0	0	0	260	0	0	0	93	0	0	0	0	0	0	0	21
0	0	1	0	0	0	127	0	0	0	0	5	2	0	0	0	0	988	1187	0	0	0	0	0	0	0	0	0	0	0	0	0	0	0	0	13	0	97	0	1	0	22	0	0	0	0	0	0	0	0
4	1	3	0	4	4	403	0	0	0	0	3	1	0	0	404	0	2147	6320	0	0	0	0	0	0	0	0	0	0	0	0	0	0	0	0	2	0	9	15	0	0	3	4	0	0	0	0	0	0	0
21	1	0	0	24	28	475	0	0	0	0	0	0	0	0	484	0	5625	984	0	0	0	0	0	0	0	0	0	0	0	0	0	0	0	0	4	0	21	6	14	0	220	33	0	0	0	0	0	0	0
102	1	0	0	102	7	475	0	0	0	0	0	0	0	0	475	0	13396	72	0	0	0	0	0	0	0	0	0	0	0	0	0	0	0	0	0	0	10	71	0	0	2	14	0	0	0	0	0	0	0
24	1	2	0	24	48	13198	0	0	0	0	8	0	1	0	11522	0	720460	30485	0	0	0	0	0	0	0	0	0	0	0	0	0	0	0	0	26	0	795	192	0	0	0	0	0	0	0	0	4	0	199
3	1	3	0	3	15	1608	0	0	0	0	11	36	0	0	1612	0	22961	9976	0	0	0	0	0	0	0	0	0	0	0	0	0	0	0	0	55	0	1424	49	96	0	1167	168	0	0	0	0	0	0	0
28	1	0	0	28	0	1682	0	0	0	0	0	0	0	0	1682	0	54084	25	0	0	0	0	0	0	0	0	0	0	0	0	0	0	0	0	1	0	16	0	1	0	80	0	0	0	1	0	0	0	6
100	0	1	0	0	621	761	0	0	0	0	5	1	0	0	0	0	43975	2860	0	0	0	0	0	0	0	0	0	0	0	0	0	0	0	0	10	0	446	2473	1	0	203	597	0	0	0	0	0	0	0
0	0	11	0	0	33	7167	0	0	0	0	25	9	0	0	1178	0	58863	172555	0	0	0	0	0	0	0	0	0	0	0	0	0	0	0	0	40	0	2748	55	11	0	1143	22	0	0	0	0	0	0	0
101	0	1	0	0	102	415	0	0	0	0	2	1	0	0	17	0	23449	1431	0	0	0	0	0	0	0	0	0	0	0	0	0	0	0	0	23	0	797	179	8	0	24	81	0	0	0	0	0	0	0
13	1	0	0	18	5	39	0	0	0	0	0	0	0	0	61	0	183	93	0	0	0	0	0	0	0	0	0	0	0	0	0	0	0	0	3	0	46	5	5	0	12	5	2	0	0	0	1	0	1
17	0	0	0	0	240	232	0	0	0	0	0	0	0	0	0	0	10905	132	0	0	0	0	0	0	0	0	0	0	0	0	0	0	0	0	0	0	171	236	0	0	133	307	0	0	0	0	0	0	0
12	0	0	0	0	0	554	0	0	0	0	0	0	0	0	0	0	7807	65	0	0	0	0	0	0	0	0	0	0	0	0	0	0	0	0	7	0	90	20	0	0	10	33	1	0	12	0	0	0	0
1	0	0	0	0	0	131	0	0	0	0	0	0	0	0	0	0	425	2	0	0	0	0	0	0	0	0	0	0	0	0	0	0	0	0	0	0	0	0	0	0	0	0	0	0	0	0	0	0	0
8	1	1	0	8	8	151	0	0	0	0	2	0	0	0	152	1	504	107	0	0	0	0	0	0	0	0	0	0	0	0	0	0	0	0	2	0	2	16	0	0	0	0	0	0	0	0	0	0	0
1	0	1	0	0	1	8258	0	0	0	0	20	1	1	0	36	0	345877	14636	0	0	0	0	0	0	0	0	0	0	0	0	0	0	0	0	51	0	595	20	5	0	196	1	0	0	0	0	2	0	114
21	0	0	0	0	1	2025	0	0	0	0	0	0	0	0	0	0	39037	4434	0	0	0	0	0	0	0	0	0	0	0	0	0	0	0	0	0	0	322	2	0	0	243	1	0	0	3	0	0	0	0
51	3	1	0	109	50	4853	0	0	0	0	11	2	0	1	7178	0	96848	5534	0	0	0	0	0	0	0	0	0	0	0	0	0	0	0	0	52	0	198	357	15	0	35	91	3	0	5	28	0	0	0
0	0	6	0	0	0	3349	0	0	0	0	24	0	0	0	0	0	37090	37168	0	0	0	0	0	0	0	0	0	0	0	0	0	0	0	0	175	0	275	0	0	0	0	0	0	0	0	0	0	0	0
0	0	1	0	0	1	6368	0	0	0	0	2	0	2	0	4434	0	315937	12981	0	0	0	0	0	0	0	0	0	0	0	0	0	0	0	0	10	0	536	2	0	0	0	0	0	0	0	0	4	0	130
8	1	1	0	8	11	1297	0	0	0	0	3	7	0	0	1297	0	10508	1426	0	0	0	0	0	0	0	0	0	0	0	0	0	0	0	0	3	0	15	47	7	0	7	77	0	0	0	0	0	0	0
120	1	0	0	120	121	1289	0	0	0	0	0	0	0	0	1289	0	28184	1030	0	0	0	0	0	0	0	0	0	0	0	0	0	0	0	0	0	0	5	242	0	0	0	0	0	0	0	0	0	0	0
3	0	0	0	0	6	722	0	0	0	0	0	0	0	0	0	0	14833	986	0	0	0	0	0	0	0	0	0	0	0	0	0	0	0	0	4	0	43	44	56	0	85	136	1	0	1	0	0	0	0
3	0	9	0	0	34	7387	0	0	0	0	32	10	0	0	0	0	41938	117183	0	0	0	0	0	0	0	0	0	0	0	0	0	0	0	0	35	0	1827	101	17	0	1343	38	0	0	0	0	0	0	0
3	0	1	0	0	9	32	0	0	0	0	27	1	0	0	5	0	86	33	0	0	0	0	0	0	0	0	0	0	0	0	0	0	0	0	125	0	151	243	21	0	13	9	0	0	0	0	0	0	0
0	1	1	0	0	0	904	0	0	0	0	1	2	0	0	904	0	9922	1199	0	0	0	0	0	0	0	0	0	0	0	0	0	0	0	0	2	0	59	0	5	0	67	0	0	0	0	0	2	0	10
25	0	15	0	0	375	28115	0	0	0	0	119	11	1	0	0	83	422374	406027	0	0	0	0	0	0	0	0	0	0	0	0	0	0	0	0	8	0	3857	2975	1	0	245	275	0	0	0	0	0	0	63
4	0	0	0	0	0	2132	0	0	0	0	0	0	0	0	1	0	26162	1095	0	0	0	0	0	0	0	0	0	0	0	0	0	0	0	0	19	0	320	0	0	0	138	0	0	0	0	0	2	0	133
75	0	0	0	0	0	912	0	0	0	0	0	0	0	0	0	0	22163	24	0	0	0	0	0	0	0	0	0	0	0	0	0	0	0	0	13	0	198	0	0	0	100	0	0	0	0	0	1	0	33
19	0	15	0	0	285	28115	0	0	0	0	119	11	1	0	0	83	422470	406027	0	0	0	0	0	0	0	0	0	0	0	0	0	0	0	0	8	0	3857	2261	1	0	245	209	0	0	0	0	0	0	63
32	1	2	0	30	53	13198	0	0	0	0	8	0	1	0	11522	0	720436	30485	0	0	0	0	0	0	0	0	0	0	0	0	0	0	0	0	26	0	795	222	0	0	0	0	0	0	0	0	4	0	199
8	0	3	0	0	18	3827	0	0	0	0	15	36	0	0	143	0	60696	7750	0	0	0	0	0	0	0	0	0	0	0	0	0	0	0	0	70	0	1495	90	108	0	1167	216	0	0	0	0	0	0	0
16	2	1	0	29	26	1996	0	0	0	0	9	3	0	1	3702	1	26704	6843	0	0	0	0	0	0	0	0	0	0	0	0	0	0	0	0	17	0	499	182	10	0	284	78	1	0	5	13	1	0	28
12	0	0	0	0	0	437	0	0	0	0	18	15	0	0	0	0	1720	14	0	0	0	0	0	0	0	0	0	0	0	0	0	0	0	0	215	0	65	216	126	0	33	180	0	0	0	0	0	0	0
5	1	6	0	5	26	14469	0	0	0	0	60	4	0	1	14476	1	218781	185930	0	0	0	0	0	0	0	0	0	0	0	0	0	0	0	0	0	0	1860	264	0	0	108	16	0	0	20	5	0	0	0
13	0	1	0	0	14	1224	0	0	0	0	12	3	0	0	0	0	21637	2167	0	0	0	0	0	0	0	0	0	0	0	0	0	0	0	0	38	0	520	164	0	0	274	39	0	0	0	0	0	0	34
1	0	0	0	0	0	122	0	0	0	0	0	0	0	0	0	0	217	10	0	0	0	0	0	0	0	0	0	0	0	0	0	0	0	0	0	0	21	0	0	0	0	0	0	0	0	0	0	0	0
4	1	2	0	4	8	865	0	0	0	0	10	6	2	1	1621	4	10922	12260	0	0	0	0	0	0	0	0	0	0	0	0	0	0	0	0	66	0	843	31	53	0	340	12	2	0	8	1	25	0	125
33	2	4	0	33	9	443	0	0	0	0	17	9	0	0	758	0	5936	4145	0	0	0	0	0	0	0	0	0	0	0	0	0	0	0	0	257	0	1355	0	104	0	1115	36	2	0	0	0	0	0	0
6	1	6	0	6	79	2138	0	0	0	0	18	6	12	0	2396	0	11678	33209	0	0	0	0	0	0	0	0	0	0	0	0	0	0	0	0	0	0	206	237	0	0	65	74	0	0	0	0	2	0	100
15	1	3	0	60	136	1292	0	0	0	0	12	0	0	0	7000	0	16531	19934	0	0	0	0	0	0	0	0	0	0	0	0	0	0	0	0	42	0	217	626	2	0	0	1	0	0	0	0	5	0	0
24	0	0	0	0	8	2158	0	0	0	0	0	0	0	0	680	0	112786	2057	0	0	0	0	0	0	0	0	0	0	0	0	0	0	0	0	7	0	177	36	1	0	84	4	2	0	3	4	1	0	10
8	1	2	0	8	16	444	0	0	0	0	10	0	0	0	444	0	4923	1178	0	0	0	0	0	0	0	0	0	0	0	0	0	0	0	0	11	0	20	80	0	0	0	0	0	0	0	0	2	0	0
1	0	0	0	0	0	1920	0	0	0	0	0	0	0	0	3	0	70207	325	0	0	0	0	0	0	0	0	0	0	0	0	0	0	0	0	8	0	10	0	0	0	0	0	0	0	0	0	0	0	0
216	0	0	0	0	0	597	0	0	0	0	0	0	0	0	0	1	57736	55	0	0	0	0	0	0	0	0	0	0	0	0	0	0	0	0	0	0	15	0	0	0	0	0	0	0	0	0	0	0	31
16	1	0	0	16	0	1682	0	0	0	0	0	0	0	0	1682	0	54096	25	0	0	0	0	0	0	0	0	0	0	0	0	0	0	0	0	1	0	16	0	1	0	80	0	0	0	1	0	0	0	6
15	1	2	0	10	29	10933	0	0	0	0	6	0	0	0	11882	0	473653	36410	0	0	0	0	0	0	0	0	0	0	0	0	0	0	0	0	17	0	662	87	0	0	0	0	0	0	0	0	0	0	0
20	0	0	0	0	0	910	0	0	0	0	0	0	0	0	0	0	4986	109	0	0	0	0	0	0	0	0	0	0	0	0	0	0	0	0	0	0	15	0	0	0	5	0	0	0	0	0	0	0	2
6	1	2	0	6	30	8911	0	0	0	0	11	6	1	0	9397	0	82757	48180	0	0	0	0	0	0	0	0	0	0	0	0	0	0	0	0	16	0	715	114	11	0	441	50	0	0	0	0	3	0	53
1	0	0	0	0	0	911	0	0	0	0	0	0	0	0	0	0	5971	235	0	0	0	0	0	0	0	0	0	0	0	0	0	0	0	0	2	0	45	0	0	0	13	0	0	0	0	0	0	0	1
45	0	15	0	0	675	25146	0	0	0	0	124	11	0	0	0	0	359227	408996	0	0	0	0	0	0	0	0	0	0	0	0	0	0	0	0	9	0	3636	5580	1	0	245	495	0	0	0	0	0	0	0
13	0	2	0	0	30	2577	0	0	0	0	4	2	2	0	0	0	25580	6094	0	0	0	0	0	0	0	0	0	0	0	0	0	0	0	0	8	0	80	143	2	0	16	30	0	0	0	0	4	0	7
3	0	0	0	0	0	261	0	0	0	0	0	0	0	0	0	0	1795	275	0	0	0	0	0	0	0	0	0	0	0	0	0	0	0	0	0	0	468	0	0	0	0	0	0	0	1	0	0	0	0
9	0	18	0	0	237	6099	47	23	0	3	80	27	0	0	579	0	53899	195845	4	0	926	310	0	0	132	97	0	0	0	0	4	0	1428	671	91	15	6346	1206	45	0	2473	301	0	0	0	0	0	0	0
6	0	1	0	0	6	8283	0	0	0	0	20	1	1	0	65	0	346463	15681	0	0	0	0	0	0	0	0	0	0	0	0	0	0	0	0	51	0	598	120	5	0	197	6	0	0	0	0	2	0	117
15	4	6	0	60	90	13428	0	0	0	0	77	6	0	0	55733	0	111487	92377	0	0	0	0	0	0	0	0	0	0	0	0	0	0	0	0	326	0	871	1155	17	0	95	91	0	0	0	0	0	0	0
24	1	1	0	24	27	3037	0	0	0	0	13	2	0	0	3201	0	69042	5136	0	0	0	0	0	0	0	0	0	0	0	0	0	0	0	0	60	0	251	346	30	0	32	52	0	0	0	0	0	0	0
11	0	1	0	0	12	3707	0	0	0	0	8	0	0	0	0	0	67223	6968	0	0	0	0	0	0	0	0	0	0	0	0	0	0	0	0	0	0	165	96	0	0	162	0	0	0	0	0	0	0	0
59	0	0	0	0	18	3055	0	0	0	0	0	0	0	0	0	0	63933	3459	0	0	0	0	0	0	0	0	0	0	0	0	0	0	0	0	1	0	117	144	0	0	0	0	0	0	0	0	2	0	26
17	1	8	0	17	174	870	0	0	0	0	20	15	27	1	969	0	10227	29308	0	0	0	0	0	0	0	0	0	0	0	0	0	0	0	0	188	0	1223	487	249	0	1504	343	2	0	34	29	39	0	358
2	1	1	0	2	2	471	0	0	0	0	8	0	0	0	503	0	4415	1001	0	0	0	0	0	0	0	0	0	0	0	0	0	0	0	0	14	0	154	16	0	0	4	0	0	0	0	0	0	0	0
8	1	1	0	8	8	2591	0	0	0	0	21	0	0	1	3422	0	38543	10562	0	0	0	0	0	0	0	0	0	0	0	0	0	0	0	0	42	0	544	168	0	0	0	0	1	0	5	8	0	0	0
2	1	0	0	2	0	2979	0	0	0	0	0	0	0	0	3999	0	38445	6181	0	0	0	0	0	0	0	0	0	0	0	0	0	0	0	0	53	0	178	0	14	0	93	0	1	0	1	0	3	0	23
11	4	1	0	47	14	1734	0	0	0	0	33	8	0	0	6625	0	22765	1585	0	0	0	0	0	0	0	0	0	0	0	0	0	0	0	0	150	0	18	399	59	0	4	94	0	0	0	0	0	0	0
0	0	3	0	0	1	1226	0	0	0	0	13	2	1	0	6	0	9108	38927	0	0	0	0	0	0	0	0	0	0	0	0	0	0	0	0	41	0	846	1	10	0	391	0	0	0	0	0	4	0	63
55	0	0	0	0	1	937	0	0	0	0	0	0	0	0	0	0	17485	189	0	0	0	0	0	0	0	0	0	0	0	0	0	0	0	0	3	0	36	279	0	0	1	129	0	0	0	0	3	0	2
0	0	5	0	0	16	7337	2	0	36	0	54	3	2	0	0	0	73664	97558	0	0	0	0	0	0	0	0	0	0	1062	112	1	0	236	55	46	0	1668	47	7	0	563	6	0	0	0	0	14	0	432
15	0	0	0	0	21	3735	0	0	0	0	1	0	0	0	0	11	36689	16715	0	0	0	0	0	0	0	0	0	0	0	0	0	0	0	0	4	0	256	82	0	0	3	1	0	0	1	0	0	0	0
15	1	0	0	15	0	1194	0	0	0	0	0	0	0	0	1403	0	21487	980	0	0	0	0	0	0	0	0	0	0	0	0	0	0	0	0	16	0	16	0	0	0	1	0	0	0	0	0	2	0	6
0	2	7	0	0	4	6395	0	0	0	0	28	6	0	0	8702	0	66542	34174	0	0	0	0	0	0	0	0	0	0	0	0	0	0	0	0	106	0	442	16	19	0	32	7	0	0	0	0	3	0	0
57	1	3	0	57	537	1531	0	0	0	0	15	0	0	0	1531	0	31856	6452	0	0	0	0	0	0	0	0	0	0	0	0	0	0	0	0	38	0	1128	1425	0	0	0	0	0	0	0	0	0	0	0
1	1	10	0	1	10	5640	0	0	0	0	65	0	0	0	4628	0	58751	53370	0	0	0	0	0	0	0	0	0	0	0	0	0	0	0	0	303	0	664	65	0	0	0	0	0	0	0	0	0	0	0
1	0	0	0	0	0	254	0	0	0	0	1	0	0	0	0	0	1096	0	0	0	0	0	0	0	0	0	0	0	0	0	0	0	0	0	0	0	1	1	0	0	0	0	0	0	0	0	0	0	0
66	1	6	0	68	229	2629	0	0	0	0	39	33	0	0	4237	10	54668	10650	0	0	0	0	0	0	0	0	0	0	0	0	0	0	0	0	271	0	715	2018	354	0	787	1590	7	0	14	8	0	0	0
7	2	0	0	14	0	2050	0	0	0	0	6	8	0	0	4910	0	25921	890	0	0	0	0	0	0	0	0	0	0	0	0	0	0	0	0	74	0	43	42	105	0	65	56	0	0	0	0	0	0	0
32	0	15	0	0	480	30031	0	0	0	0	137	11	0	1	18	1	449316	404111	0	0	0	0	0	0	0	0	0	0	0	0	0	0	0	0	13	0	4207	4384	1	0	245	352	1	0	47	32	0	0	0
1	2	0	0	2	0	3698	0	0	0	0	6	1	0	1	8355	0	42801	761	0	0	0	0	0	0	0	0	0	0	0	0	0	0	0	0	67	0	64	6	34	0	58	1	1	0	0	1	0	0	0
6	1	10	0	4	52	5902	0	0	0	0	56	0	0	0	4367	0	61839	53108	0	0	0	0	0	0	0	0	0	0	0	0	0	0	0	0	212	0	578	303	0	0	0	0	0	0	0	0	0	0	0
14	2	6	0	57	118	1960	0	0	0	0	17	6	4	0	6432	0	20710	20664	0	0	0	0	0	0	0	0	0	0	0	0	0	0	0	0	185	0	1136	447	37	0	511	172	0	0	0	0	27	0	134
12	0	0	0	0	0	2687	0	0	0	0	0	4	0	0	2	0	18933	1700	0	0	0	0	0	0	0	0	0	0	0	0	0	0	0	0	2	0	171	7	4	0	27	32	0	0	0	0	0	0	1
7	0	1	0	0	6	4653	0	0	0	0	8	0	0	0	4	0	99624	8160	0	0	0	0	0	0	0	0	0	0	0	0	0	0	0	0	1	0	223	55	0	0	0	0	0	0	0	0	2	0	48
7	1	0	0	8	1	1097	0	0	0	0	0	0	0	0	1175	0	35203	78	0	0	0	0	0	0	0	0	0	0	0	0	0	0	0	0	29	0	13	6	4	0	2	3	0	0	0	0	1	0	0
13	1	4	0	13	50	11142	0	0	0	0	39	3	0	1	11147	0	172798	136187	0	0	0	0	0	0	0	0	0	0	0	0	0	0	0	0	0	0	1329	489	0	0	77	37	0	0	14	9	0	0	0
4	0	1	0	0	17	5111	0	0	0	0	4	0	0	0	0	16	52381	34193	0	0	0	0	0	0	0	0	0	0	0	0	0	0	0	0	19	0	491	55	0	0	6	0	0	0	0	0	0	0	0
1	0	3	0	0	15	1910	0	0	0	0	18	2	0	0	13	0	17960	21492	0	0	0	0	0	0	0	0	0	0	0	0	0	0	0	0	59	0	243	96	14	0	20	9	0	0	0	0	10	0	9
3	0	2	0	0	6	10617	0	0	0	0	8	0	0	0	0	8	196713	17047	0	0	0	0	0	0	0	0	0	0	0	0	0	0	0	0	8	0	61	24	0	0	0	0	0	0	0	0	0	0	0
30	0	0	0	0	0	247	0	0	0	0	0	0	0	0	0	0	3346	0	0	0	0	0	0	0	0	0	0	0	0	0	0	0	0	0	0	0	0	0	0	0	0	0	0	0	0	0	0	0	0
7	1	2	0	4	11	13198	0	0	0	0	8	0	1	0	11522	0	720511	30485	0	0	0	0	0	0	0	0	0	0	0	0	0	0	0	0	26	0	795	41	0	0	0	0	0	0	0	0	4	0	199
8	1	2	0	8	25	6607	0	0	0	0	18	1	0	0	6610	0	102023	80173	0	0	0	0	0	0	0	0	0	0	0	0	0	0	0	0	0	0	804	240	0	0	47	17	0	0	9	3	0	0	0
75	0	3	0	0	225	11617	0	0	0	0	26	3	2	0	57	0	514533	23634	0	0	0	0	0	0	0	0	0	0	0	0	0	0	0	0	58	0	1207	1950	5	0	391	225	0	0	0	0	2	0	235
15	2	9	0	45	196	2192	0	0	0	0	27	10	4	0	7522	0	23552	34228	0	0	0	0	0	0	0	0	0	0	0	0	0	0	0	0	242	0	1611	607	59	0	721	216	0	0	0	0	33	0	193
8	0	0	0	0	10	177	0	0	0	0	0	0	0	0	0	0	2956	36	0	0	0	0	0	0	0	0	0	0	0	0	0	0	0	0	0	0	168	24	0	0	0	0	0	0	0	0	0	0	3
17	0	0	0	0	0	2474	0	0	0	0	4	0	0	0	62	0	49979	41	0	0	0	0	0	0	0	0	0	0	0	0	0	0	0	0	40	0	98	80	3	0	4	0	0	0	0	0	0	0	0
0	0	0	0	0	0	2430	0	0	0	0	0	0	0	0	2	0	15682	1438	0	0	0	0	0	0	0	0	0	0	0	0	0	0	0	0	2	0	171	3	4	0	27	0	0	0	0	0	0	0	1
4	1	0	0	4	0	2411	0	0	0	0	0	0	0	0	2483	0	24136	638	0	0	0	0	0	0	0	0	0	0	0	0	0	0	0	0	23	0	14	4	0	0	0	0	0	0	0	0	5	0	0
17	1	8	0	17	171	801	0	0	0	0	20	12	21	0	883	0	9919	29220	0	0	0	0	0	0	0	0	0	0	0	0	0	0	0	0	154	0	835	454	144	0	986	264	0	0	0	0	27	0	310
2	1	6	0	2	43	9801	0	0	0	0	13	6	0	0	9801	0	104299	109489	0	0	0	0	0	0	0	0	0	0	0	0	0	0	0	0	21	0	1357	78	22	0	947	46	0	0	0	0	0	0	0
10	1	1	0	10	9	507	0	0	0	0	4	0	0	0	758	0	3133	2032	0	0	0	0	0	0	0	0	0	0	0	0	0	0	0	0	114	0	84	36	54	0	36	0	1	0	2	0	0	0	0
2	0	0	0	0	0	406	0	0	0	0	0	0	0	0	0	0	6536	205	0	0	0	0	0	0	0	0	0	0	0	0	0	0	0	0	0	0	263	0	0	0	0	0	0	0	0	0	0	0	0
11	0	0	0	0	3	2226	0	0	0	0	0	0	0	0	0	0	30693	1763	0	0	0	0	0	0	0	0	0	0	0	0	0	0	0	0	0	0	260	4	0	0	93	2	0	0	0	0	0	0	21
15	0	3	0	0	56	7278	0	0	0	0	30	0	0	0	0	0	62273	37424	0	0	0	0	0	0	0	0	0	0	0	0	0	0	0	0	11	0	887	521	0	0	0	0	0	0	0	0	0	0	0
73	0	2	0	0	310	1975	0	0	0	0	10	2	0	1	0	0	105165	7201	0	0	0	0	0	0	0	0	0	0	0	0	0	0	0	0	12	0	578	1388	2	0	244	239	5	0	8	110	0	0	0
10	0	0	0	0	0	910	0	0	0	0	0	0	0	0	0	0	4996	109	0	0	0	0	0	0	0	0	0	0	0	0	0	0	0	0	0	0	15	0	0	0	5	0	0	0	0	0	0	0	2
21	1	0	0	21	10	4708	0	0	0	0	0	0	0	0	6108	0	64363	15673	0	0	0	0	0	0	0	0	0	0	0	0	0	0	0	0	8	0	205	36	0	0	1	0	0	0	0	0	0	0	0
13	2	3	0	26	39	3622	0	0	0	0	24	3	0	0	7204	0	27694	20502	0	0	0	0	0	0	0	0	0	0	0	0	0	0	0	0	90	0	396	312	6	0	53	39	0	0	0	0	0	0	0
3	0	2	0	0	6	2537	0	0	0	0	4	3	2	0	0	0	29409	6134	0	0	0	0	0	0	0	0	0	0	0	0	0	0	0	0	10	0	56	12	4	0	21	9	0	0	0	0	6	0	10
12	1	0	0	12	0	123	0	0	0	0	0	0	0	0	124	0	1044	1	0	0	0	0	0	0	0	0	0	0	0	0	0	0	0	0	0	0	4	0	0	0	0	0	0	0	0	0	0	0	1
4	1	0	0	4	0	5005	0	0	0	0	3	0	0	0	6798	0	66618	20560	0	0	0	0	0	0	0	0	0	0	0	0	0	0	0	0	8	0	214	12	0	0	1	0	0	0	0	0	0	0	0
19	2	3	0	36	55	3910	0	0	0	0	46	0	0	1	5835	0	58250	19065	0	0	0	0	0	0	0	0	0	0	0	0	0	0	0	0	86	0	1107	842	0	0	0	0	1	0	11	18	0	0	0
4	0	1	0	0	9	7915	0	0	0	0	4	0	0	0	0	6	147921	11704	0	0	0	0	0	0	0	0	0	0	0	0	0	0	0	0	7	0	42	36	0	0	0	0	0	0	0	0	0	0	0
2	0	2	0	1	13	5065	0	0	0	0	6	0	4	0	94	0	43744	14262	0	0	0	0	0	0	0	0	0	0	0	0	0	0	0	0	7	0	102	41	0	0	0	0	2	0	0	0	5	0	23
0	2	1	0	1	1	4499	0	0	0	0	17	5	1	0	13127	0	38688	27324	0	0	0	0	0	0	0	0	0	0	0	0	0	0	0	0	190	0	307	17	42	0	64	1	0	0	0	0	4	0	3
24	1	0	0	24	1	802	0	0	0	0	0	0	0	0	802	0	5964	496	0	0	0	0	0	0	0	0	0	0	0	0	0	0	0	0	0	0	9	7	0	0	7	7	0	0	0	0	0	0	0
1	0	0	0	0	0	1446	0	0	0	0	0	0	0	0	43	0	2789	798	0	0	0	0	0	0	0	0	0	0	0	0	0	0	0	0	1	0	53	0	1	0	31	0	0	0	0	0	5	0	17
1	1	0	0	1	0	409	0	0	0	0	0	0	0	0	409	0	3355	34	0	0	0	0	0	0	0	0	0	0	0	0	0	0	0	0	6	0	248	0	10	0	26	0	0	0	0	0	0	0	28
28	0	0	0	0	13	1152	0	0	0	0	0	0	0	0	2	0	9070	440	0	0	0	0	0	0	0	0	0	0	0	0	0	0	0	0	4	0	37	26	5	0	5	0	0	0	0	0	2	0	1
5	0	0	0	0	0	27	0	0	0	0	0	0	0	0	0	0	37	1	0	0	0	0	0	0	0	0	0	0	0	0	0	0	0	0	0	0	0	0	0	0	0	0	0	0	0	0	0	0	0
7	0	1	0	0	1	111	0	0	0	0	0	0	0	0	0	0	1011	20	0	0	0	0	0	0	0	0	0	0	0	0	0	0	0	0	0	0	2	0	0	0	2	0	0	0	0	0	0	0	0
2	1	1	0	2	2	1011	0	0	0	0	3	5	0	0	1011	0	8727	844	0	0	0	0	0	0	0	0	0	0	0	0	0	0	0	0	8	0	47	6	22	0	17	10	0	0	0	0	1	0	0
7	0	0	0	0	0	2614	0	0	0	0	0	0	0	0	3	0	53563	2742	0	0	0	0	0	0	0	0	0	0	0	0	0	0	0	0	16	0	213	0	6	0	143	0	3	0	0	0	1	0	8
2	0	0	0	0	0	2226	0	0	0	0	0	0	0	0	0	0	30702	1763	0	0	0	0	0	0	0	0	0	0	0	0	0	0	0	0	0	0	260	0	0	0	93	0	0	0	0	0	0	0	21
5	0	4	0	0	17	9330	0	0	0	0	39	6	0	0	0	0	73675	44788	0	0	0	0	0	0	0	0	0	0	0	0	0	0	0	0	14	0	1160	174	6	0	667	21	0	0	0	0	0	0	35
10	1	3	0	10	30	3586	0	0	0	0	22	7	0	0	3577	0	27409	20538	0	0	0	0	0	0	0	0	0	0	0	0	0	0	0	0	82	0	350	220	20	0	105	70	0	0	0	0	1	0	8
3	0	0	0	0	0	820	0	0	0	0	0	0	0	0	20	0	14435	104	0	0	0	0	0	0	0	0	0	0	0	0	0	0	0	0	32	0	298	0	9	0	26	0	0	0	0	0	2	0	46
66	1	4	0	66	322	11296	0	0	0	0	40	4	0	1	11301	0	174657	137161	0	0	0	0	0	0	0	0	0	0	0	0	0	0	0	0	0	0	1331	3217	0	0	76	258	0	0	14	63	0	0	0
4	0	0	0	0	0	2226	0	0	0	0	0	0	0	0	0	0	30700	1763	0	0	0	0	0	0	0	0	0	0	0	0	0	0	0	0	0	0	260	0	0	0	93	0	0	0	0	0	0	0	21
11	1	0	0	12	2	1339	0	0	0	0	0	0	0	0	1997	0	17355	1958	0	0	0	0	0	0	0	0	0	0	0	0	0	0	0	0	11	0	251	14	4	0	144	6	1	0	3	1	0	0	14
0	1	1	0	0	0	3220	0	0	0	0	9	0	0	0	3232	0	66002	3711	0	0	0	0	0	0	0	0	0	0	0	0	0	0	0	0	21	0	208	4	0	0	0	0	0	0	0	0	0	0	2
8	0	0	0	0	6	1151	0	0	0	0	0	0	0	0	0	0	18950	1433	0	0	0	0	0	0	0	0	0	0	0	0	0	0	0	0	1	0	12	12	0	0	0	0	0	0	0	0	0	0	0
16	0	1	0	0	12	4609	0	0	0	0	8	0	0	0	0	0	99251	6175	0	0	0	0	0	0	0	0	0	0	0	0	0	0	0	0	1	0	219	96	0	0	0	0	0	0	0	0	2	0	48
17	1	1	0	17	0	6026	0	0	0	0	3	2	0	0	7962	0	114000	11157	0	0	0	0	0	0	0	0	0	0	0	0	0	0	0	0	60	0	201	0	33	0	33	0	3	0	6	0	0	0	0
9	0	0	0	0	0	2183	0	0	0	0	0	0	0	0	34	2	26495	48	0	0	0	0	0	0	0	0	0	0	0	0	0	0	0	0	6	0	16	1	0	0	8	0	0	0	0	0	0	0	0
4	2	2	0	9	20	894	0	0	0	0	11	0	1	1	4791	0	9887	13736	0	0	0	0	0	0	0	0	0	0	0	0	0	0	0	0	49	0	320	60	0	0	0	0	3	0	2	5	4	0	26
23	0	0	0	0	0	5034	0	0	0	0	0	0	0	0	0	0	85837	5587	0	0	0	0	0	0	0	0	0	0	0	0	0	0	0	0	1	0	23	0	0	0	0	0	0	0	0	0	0	0	0
6	0	5	0	0	32	13210	0	0	0	0	50	4	0	0	0	1	205410	164106	0	0	0	0	0	0	0	0	0	0	0	0	0	0	0	0	11	0	1591	321	1	0	92	25	0	0	0	0	0	0	0
41	1	2	0	41	82	13198	0	0	0	0	8	0	1	0	11522	0	720409	30485	0	0	0	0	0	0	0	0	0	0	0	0	0	0	0	0	26	0	795	328	0	0	0	0	0	0	0	0	4	0	199
5	0	0	0	0	0	253	0	0	0	0	0	0	0	0	0	0	2433	0	0	0	0	0	0	0	0	0	0	0	0	0	0	0	0	0	0	0	0	0	0	0	0	0	0	0	0	0	0	0	0
3	0	1	0	0	3	3404	0	0	0	0	3	3	0	0	4	0	29420	24590	0	0	0	0	0	0	0	0	0	0	0	0	0	0	0	0	3	0	408	10	8	0	263	9	0	0	0	0	0	0	33
24	0	0	0	2	15	820	0	0	0	0	0	0	0	0	20	0	14414	104	0	0	0	0	0	0	0	0	0	0	0	0	0	0	0	0	32	0	298	57	9	0	26	4	0	0	0	0	2	0	46
2	1	1	0	2	3	3037	0	0	0	0	13	2	0	0	3201	0	69086	5136	0	0	0	0	0	0	0	0	0	0	0	0	0	0	0	0	60	0	251	34	30	0	32	4	0	0	0	0	0	0	0
9	0	2	0	0	18	5019	0	0	0	0	6	1	1	0	94	0	39160	15817	0	0	0	0	0	0	0	0	0	0	0	0	0	0	0	0	0	0	90	54	0	0	29	9	0	0	0	0	0	0	5
1	0	11	0	0	24	1982	0	0	0	0	32	10	0	0	348	0	5903	39216	0	0	0	0	0	0	0	0	0	0	0	0	0	0	0	0	6	0	352	71	2	0	110	18	0	0	0	0	0	0	0
88	0	3	0	0	247	11617	0	0	0	0	26	3	2	0	57	0	514481	23634	0	0	0	0	0	0	0	0	0	0	0	0	0	0	0	0	58	0	1207	2441	5	0	391	247	0	0	0	0	2	0	235
7	1	1	0	9	7	1603	0	0	0	0	1	0	0	0	1997	0	35015	2990	0	0	0	0	0	0	0	0	0	0	0	0	0	0	0	0	18	0	35	7	0	0	3	0	0	0	0	0	3	0	11
1	2	5	0	2	22	11826	0	0	0	0	18	7	1	0	22263	0	108490	77068	0	0	0	0	0	0	0	0	0	0	0	0	0	0	0	0	19	0	1600	60	11	0	852	23	0	0	0	0	2	0	104
6	1	0	0	6	0	2411	0	0	0	0	0	0	0	0	2483	0	24134	638	0	0	0	0	0	0	0	0	0	0	0	0	0	0	0	0	23	0	14	0	0	0	0	0	0	0	0	0	5	0	0
53	0	0	0	0	16	1517	0	0	0	0	6	3	1	0	2	0	35325	279	0	0	0	0	0	0	0	0	0	0	0	0	0	0	0	0	4	0	44	231	1	0	4	115	0	0	0	0	3	0	3
10	1	0	0	10	11	1194	0	0	0	0	0	0	0	0	1403	0	21492	980	0	0	0	0	0	0	0	0	0	0	0	0	0	0	0	0	16	0	16	14	0	0	1	0	0	0	0	0	2	0	6
23	0	1	0	0	16	1187	0	0	0	0	3	0	0	0	0	0	20009	1624	0	0	0	0	0	0	0	0	0	0	0	0	0	0	0	0	1	0	21	32	0	0	0	0	0	0	0	0	0	0	0
9	0	1	0	2	40	6572	0	0	0	0	3	1	1	0	43	0	266914	11951	0	0	0	0	0	0	0	0	0	0	0	0	0	0	0	0	19	0	613	295	3	0	198	38	0	0	0	0	0	0	120
30	0	1	0	0	3	4609	0	0	0	0	8	0	0	0	0	0	99223	6175	0	0	0	0	0	0	0	0	0	0	0	0	0	0	0	0	1	0	219	24	0	0	0	0	0	0	0	0	2	0	48
5	0	0	0	0	0	257	0	0	0	0	0	0	0	0	4	0	2031	42	0	0	0	0	0	0	0	0	0	0	0	0	0	0	0	0	6	0	45	10	0	0	0	0	0	0	0	0	1	0	1
27	0	1	0	0	49	8701	0	0	0	0	24	1	2	0	9	0	102448	31717	0	0	0	0	0	0	0	0	0	0	0	0	0	0	0	0	20	0	629	931	6	0	199	55	0	0	2	0	1	0	16
1	0	1	0	0	1	2485	0	0	0	0	15	0	0	0	0	0	25710	10506	0	0	0	0	0	0	0	0	0	0	0	0	0	0	0	0	64	0	165	15	6	0	0	0	0	0	0	0	0	0	0
15	0	0	0	0	0	504	0	0	0	0	0	0	0	0	2	0	9831	199	0	0	0	0	0	0	0	0	0	0	0	0	0	0	0	0	10	0	297	0	3	0	144	0	0	0	0	0	1	0	12
12	0	4	0	0	43	5965	0	0	0	0	32	2	2	0	0	0	64504	90288	0	0	0	0	0	0	0	0	0	0	0	0	0	0	0	0	35	0	1377	408	9	0	470	21	0	0	0	0	10	0	348
3	0	2	0	0	6	2598	0	0	0	0	13	1	2	0	95	0	18259	19022	0	0	0	0	0	0	0	0	0	0	0	0	0	0	0	0	34	0	125	31	0	0	29	3	0	0	0	0	20	0	45
15	1	0	0	15	0	1097	0	0	0	0	0	0	0	0	1175	0	35195	78	0	0	0	0	0	0	0	0	0	0	0	0	0	0	0	0	29	0	13	3	4	0	2	0	0	0	0	0	1	0	0
26	0	2	0	0	53	6358	0	0	0	0	16	2	0	0	0	17	98400	81956	0	0	0	0	0	0	0	0	0	0	0	0	0	0	0	0	8	0	731	424	1	0	46	53	0	0	0	0	0	0	12
18	0	0	0	0	2	1174	0	0	0	0	0	0	0	0	0	0	19448	1506	0	0	0	0	0	0	0	0	0	0	0	0	0	0	0	0	1	0	12	4	0	0	0	0	0	0	0	0	0	0	0
0	0	15	0	0	0	25186	0	0	0	0	140	11	0	0	0	0	360257	408956	0	0	0	0	0	0	0	0	0	0	0	0	0	0	0	0	15	0	4364	0	1	0	245	0	0	0	0	0	0	0	0
121	0	3	0	0	466	1775	0	0	0	0	14	3	0	0	0	0	108695	6248	0	0	0	0	0	0	0	0	0	0	0	0	0	0	0	0	39	0	1030	2340	3	0	412	460	0	0	0	0	3	0	56
2	1	8	0	0	3	5269	0	0	0	0	24	0	5	0	439	0	41006	23644	0	0	0	0	0	0	0	0	0	0	0	0	0	0	0	0	53	0	300	12	0	0	0	0	2	0	0	0	14	0	76
14	0	10	0	0	171	4926	0	0	0	0	42	0	0	0	0	0	53087	54084	0	0	0	0	0	0	0	0	0	0	0	0	0	0	0	0	212	0	425	692	0	0	0	0	0	0	0	0	0	0	0
46	2	0	0	92	0	759	0	0	0	0	19	0	1	0	1887	0	11187	0	0	0	0	0	0	0	0	0	0	0	0	0	0	0	0	0	127	0	453	718	6	0	8	0	0	0	0	0	6	0	5
7	0	2	0	0	19	2577	0	0	0	0	4	2	2	0	0	0	25598	6094	0	0	0	0	0	0	0	0	0	0	0	0	0	0	0	0	8	0	80	38	2	0	16	19	0	0	0	0	4	0	7
1	0	1	0	0	1	1123	0	0	0	0	3	2	0	0	1	0	16261	3752	0	0	0	0	0	0	0	0	0	0	0	0	0	0	0	0	7	0	334	3	0	0	277	2	0	0	0	0	0	0	0
11	0	2	0	0	22	720	0	0	0	0	11	0	0	0	0	0	7364	902	0	0	0	0	0	0	0	0	0	0	0	0	0	0	0	0	15	0	22	121	0	0	0	0	0	0	0	0	0	0	0
43	1	0	0	43	7	974	0	0	0	0	0	0	0	0	975	0	14373	1354	0	0	0	0	0	0	0	0	0	0	0	0	0	0	0	0	10	0	108	56	0	0	0	0	0	0	0	0	0	0	0
13	1	0	0	13	6	802	0	0	0	0	0	0	0	0	802	0	5975	496	0	0	0	0	0	0	0	0	0	0	0	0	0	0	0	0	0	0	9	19	0	0	7	42	0	0	0	0	0	0	0
0	1	11	0	0	0	1658	42	0	0	3	29	10	1	0	514	0	4623	36401	0	0	0	0	3	0	29	4	0	0	0	0	18	0	377	83	42	0	355	0	13	0	111	0	0	0	0	0	2	0	11
0	0	5	0	0	0	2739	0	0	0	0	41	0	0	1	9	3	20953	65947	0	0	0	0	0	0	0	0	0	0	0	0	0	0	0	0	10	0	1475	0	0	0	0	0	0	0	5	0	0	0	0
2	2	4	0	4	8	3735	0	0	0	0	30	7	0	0	8282	0	30158	22556	0	0	0	0	0	0	0	0	0	0	0	0	0	0	0	0	106	0	470	57	16	0	139	10	0	0	0	0	0	0	0
42	0	0	0	0	124	6484	0	0	0	0	0	0	0	0	7	0	76008	20759	0	0	0	0	0	0	0	0	0	0	0	0	0	0	0	0	18	0	325	887	5	0	101	52	0	0	1	1	1	0	9
1	1	1	0	1	1	1777	0	0	0	0	15	10	0	1	1831	4	33474	7302	0	0	0	0	0	0	0	0	0	0	0	0	0	0	0	0	61	0	828	15	35	0	451	10	0	0	5	1	0	0	0
40	0	0	0	0	0	546	0	0	0	0	0	0	0	0	0	0	6054	124	0	0	0	0	0	0	0	0	0	0	0	0	0	0	0	0	0	0	249	0	1	0	147	0	0	0	0	0	0	0	68
13	0	0	0	0	0	2000	0	0	0	0	0	0	0	0	1870	0	27189	3447	0	0	0	0	0	0	0	0	0	0	0	0	0	0	0	0	63	0	266	0	53	0	119	0	0	0	0	0	1	0	8
31	0	0	0	0	8	378	0	0	0	0	0	0	0	0	0	0	6455	632	0	0	0	0	0	0	0	0	0	0	0	0	0	0	0	0	4	0	201	24	0	0	136	14	0	0	0	0	0	0	0
3	1	3	0	25	67	1036	0	0	0	0	11	0	0	0	7804	0	8644	22730	0	0	0	0	0	0	0	0	0	0	0	0	0	0	0	0	81	0	164	192	0	0	0	0	0	0	0	0	8	0	10
1	1	0	0	1	0	2911	0	0	0	0	0	0	0	0	3921	0	37779	5950	0	0	0	0	0	0	0	0	0	0	0	0	0	0	0	0	52	0	178	0	14	0	92	0	1	0	1	0	3	0	23
8	1	4	0	8	33	11142	0	0	0	0	39	3	0	1	11147	0	172823	136187	0	0	0	0	0	0	0	0	0	0	0	0	0	0	0	0	0	0	1329	324	0	0	77	26	0	0	14	8	0	0	0
5	1	1	0	5	2	1997	0	0	0	0	1	1	0	0	1997	0	25635	27480	0	0	0	0	0	0	0	0	0	0	0	0	0	0	0	0	9	0	460	2	3	0	196	2	0	0	0	0	4	0	95
26	1	0	0	26	0	343	0	0	0	0	0	0	0	0	345	0	3986	134	0	0	0	0	0	0	0	0	0	0	0	0	0	0	0	0	32	0	311	0	14	0	26	0	0	0	0	0	2	0	17
7	0	0	0	0	0	132	0	0	0	0	0	0	0	0	0	0	1499	2	0	0	0	0	0	0	0	0	0	0	0	0	0	0	0	0	0	0	5	2	0	0	0	0	0	0	0	0	0	0	1
9	0	0	0	0	6	1293	0	0	0	0	0	0	0	0	0	0	24553	4268	0	0	0	0	0	0	0	0	0	0	0	0	0	0	0	0	0	0	195	6	2	0	122	12	0	0	0	0	0	0	0
27	0	0	0	0	0	2801	0	0	0	0	0	0	0	0	0	0	36023	3	0	0	0	0	0	0	0	0	0	0	0	0	0	0	0	0	0	0	0	2	0	0	0	0	0	0	0	0	0	0	0
18	0	1	0	0	13	1811	0	0	0	0	2	0	0	0	49	0	23836	2109	0	0	0	0	0	0	0	0	0	0	0	0	0	0	0	0	24	0	26	26	6	0	2	0	0	0	0	0	0	0	0
24	1	0	0	29	0	1297	0	0	0	0	0	0	0	0	2643	0	18404	11	0	0	0	0	0	0	0	0	0	0	0	0	0	0	0	0	10	0	29	31	20	0	43	40	0	0	0	0	0	0	0
3	0	0	0	0	0	2614	0	0	0	0	0	0	0	0	3	0	53567	2742	0	0	0	0	0	0	0	0	0	0	0	0	0	0	0	0	16	0	213	0	6	0	143	0	3	0	0	0	1	0	8
1	1	1	0	1	1	3220	0	0	0	0	9	0	0	0	3232	0	66000	3711	0	0	0	0	0	0	0	0	0	0	0	0	0	0	0	0	21	0	208	9	0	0	0	0	0	0	0	0	0	0	2
14	0	0	0	0	20	2535	0	0	0	0	0	0	0	0	80	0	36846	2643	0	0	0	0	0	0	0	0	0	0	0	0	0	0	0	0	40	0	377	11	63	0	301	22	0	0	0	0	0	0	0
0	2	1	0	0	0	2337	0	0	0	0	9	14	0	0	5606	0	29923	1256	0	0	0	0	0	0	0	0	0	0	0	0	0	0	0	0	91	0	56	0	131	0	84	0	0	0	0	0	0	0	0
1	1	0	0	1	0	2411	0	0	0	0	0	0	0	0	2483	0	24139	638	0	0	0	0	0	0	0	0	0	0	0	0	0	0	0	0	23	0	14	0	0	0	0	0	0	0	0	0	5	0	0
6	1	1	0	6	5	4020	0	0	0	0	14	1	0	0	4026	0	45730	3523	0	0	0	0	0	0	0	0	0	0	0	0	0	0	0	0	19	0	25	74	1	0	1	5	0	0	0	0	0	0	0
44	2	0	0	88	3	771	0	0	0	0	15	0	1	0	1480	0	10120	1089	0	0	0	0	0	0	0	0	0	0	0	0	0	0	0	0	88	0	556	678	0	0	0	0	0	0	0	0	6	0	2
4	1	0	0	4	9	2911	0	0	0	0	0	0	0	0	3921	0	37776	5950	0	0	0	0	0	0	0	0	0	0	0	0	0	0	0	0	52	0	178	31	14	0	92	12	1	0	1	0	3	0	23
80	0	0	0	15	57	4227	0	0	0	0	0	0	0	0	2878	0	144596	9198	0	0	0	0	0	0	0	0	0	0	0	0	0	0	0	0	3	0	223	140	0	0	0	0	0	0	0	0	0	0	0
88	1	0	0	88	0	214	0	0	0	0	0	0	0	0	217	0	8810	65	0	0	0	0	0	0	0	0	0	0	0	0	0	0	0	0	12	0	68	0	0	0	0	0	0	0	0	0	0	0	0
4	1	2	0	3	8	597	0	0	0	0	7	25	0	0	2685	0	6227	6926	0	0	0	0	0	0	0	0	0	0	0	0	0	0	0	0	70	0	1027	29	142	0	1333	109	0	0	0	0	0	0	0
12	0	10	0	0	48	7333	0	0	0	0	90	0	0	0	0	0	85008	51677	0	0	0	0	0	0	0	0	0	0	0	0	0	0	0	0	402	0	915	487	39	0	6	21	0	0	0	0	0	0	0
21	0	0	0	0	0	5512	0	0	0	0	0	0	0	1	0	8	97235	5992	0	0	0	0	0	0	0	0	0	0	0	0	0	0	0	0	2	0	42	0	0	0	0	0	0	0	1	21	0	0	0
26	0	3	0	0	80	469	0	0	0	0	9	0	0	0	0	0	5207	7437	0	0	0	0	0	0	0	0	0	0	0	0	0	0	0	0	4	0	407	238	0	0	0	0	0	0	0	0	0	0	0
3	0	0	0	0	0	257	0	0	0	0	0	0	0	0	4	0	2033	42	0	0	0	0	0	0	0	0	0	0	0	0	0	0	0	0	6	0	45	0	0	0	0	0	0	0	0	0	1	0	1
4	0	0	0	0	0	220	0	0	0	0	0	0	0	0	0	0	1788	0	0	0	0	0	0	0	0	0	0	0	0	0	0	0	0	0	0	0	0	0	0	0	0	0	0	0	0	0	0	0	0
5	0	15	0	0	75	28806	0	0	0	0	146	11	0	0	0	0	430735	381944	0	0	0	0	0	0	0	0	0	0	0	0	0	0	0	0	36	0	4422	730	4	0	245	55	0	0	0	0	0	0	0
11	0	15	0	0	169	30275	0	0	0	0	144	11	0	0	0	0	452271	403867	0	0	0	0	0	0	0	0	0	0	0	0	0	0	0	0	16	0	4424	1624	1	0	245	124	0	0	0	0	0	0	0
2	1	1	0	2	7	686	0	0	0	0	2	0	0	0	696	0	4722	594	0	0	0	0	0	0	0	0	0	0	0	0	0	0	0	0	15	0	100	10	0	0	2	1	0	0	0	0	1	0	2
1	1	3	0	1	4	10130	0	0	0	0	12	6	1	0	10713	0	96923	67351	0	0	0	0	0	0	0	0	0	0	0	0	0	0	0	0	20	0	943	19	16	0	584	7	0	0	0	0	4	0	69
3	0	0	0	0	0	58	0	0	0	0	0	0	0	0	3	0	203	9	0	0	0	0	0	0	0	0	0	0	0	0	0	0	0	0	1	0	3	0	1	0	0	0	0	0	0	0	0	0	0
22	0	16	0	0	330	25161	0	0	0	0	131	0	1	0	0	0	360622	410018	0	0	0	0	0	0	0	0	0	0	0	0	0	0	0	0	31	0	4265	2685	0	0	0	0	0	0	0	0	0	0	33
10	0	1	0	0	14	1961	0	0	0	0	5	3	1	0	151	0	21333	6890	0	0	0	0	0	0	0	0	0	0	0	0	0	0	0	0	21	0	428	70	12	0	300	42	0	0	2	0	1	0	22
11	0	0	0	0	21	1193	0	0	0	0	0	0	0	0	0	0	14377	516	0	0	0	0	0	0	0	0	0	0	0	0	0	0	0	0	0	0	79	78	0	0	1	0	0	0	0	0	0	0	2
6	2	4	0	12	31	2179	0	0	0	0	26	9	0	0	3606	0	42075	20710	0	0	0	0	0	0	0	0	0	0	0	0	0	0	0	0	150	0	1016	168	227	0	1482	67	0	0	0	0	0	0	0
23	0	15	0	0	345	24387	0	0	0	0	118	11	0	0	0	0	349435	409755	0	0	0	0	0	0	0	0	0	0	0	0	0	0	0	0	8	0	3842	2714	1	0	245	253	0	0	0	0	0	0	0
1	0	0	0	0	0	754	0	0	0	0	0	0	0	0	9	0	16677	562	0	0	0	0	0	0	0	0	0	0	0	0	0	0	0	0	26	0	382	0	8	0	19	0	0	0	0	0	0	0	0
38	0	15	0	0	570	25086	0	0	0	0	129	11	0	0	0	0	358896	409056	0	0	0	0	0	0	0	0	0	0	0	0	0	0	0	0	9	0	4055	4906	1	0	245	421	0	0	0	0	0	0	0
0	0	0	0	0	0	2377	0	0	0	0	0	0	0	0	1	0	17839	0	0	0	0	0	0	0	0	0	0	0	0	0	0	0	0	0	21	0	44	0	0	0	0	0	2	0	0	0	2	0	20
16	0	0	0	0	0	1654	0	0	0	0	0	0	0	0	2	0	28806	175	0	0	0	0	0	0	0	0	0	0	0	0	0	0	0	0	2	0	8	1	0	0	0	0	0	0	0	0	4	0	3
2	1	0	0	2	0	162	0	0	0	0	0	0	0	0	163	0	1296	511	0	0	0	0	0	0	0	0	0	0	0	0	0	0	0	0	11	0	118	0	18	0	183	0	0	0	1	0	1	0	23
10	0	0	0	0	0	102	0	0	0	0	0	0	0	0	0	0	602	0	0	0	0	0	0	0	0	0	0	0	0	0	0	0	0	0	0	0	54	0	0	0	1	0	0	0	0	0	0	0	5
51	0	0	0	0	0	731	0	0	0	0	0	0	0	0	0	0	12969	13	0	0	0	0	0	0	0	0	0	0	0	0	0	0	0	0	0	0	86	4	0	0	127	47	0	0	0	0	0	0	27
38	0	15	0	0	570	25100	0	0	0	0	122	0	1	0	0	0	359620	409042	0	0	0	0	0	0	0	0	0	0	0	0	0	0	0	0	13	0	4014	4639	0	0	0	0	0	0	0	0	0	0	31
30	0	0	0	0	0	247	0	0	0	0	0	0	0	0	0	0	3346	0	0	0	0	0	0	0	0	0	0	0	0	0	0	0	0	0	0	0	0	0	0	0	0	0	0	0	0	0	0	0	0
164	1	2	0	167	327	10537	0	0	0	0	6	0	0	0	11517	0	458688	33146	0	0	0	0	0	0	0	0	0	0	0	0	0	0	0	0	17	0	662	981	0	0	0	0	0	0	0	0	0	0	0
14	0	1	0	0	15	4833	0	0	0	0	13	3	0	0	0	0	41753	19776	0	0	0	0	0	0	0	0	0	0	0	0	0	0	0	0	20	0	471	189	5	0	266	44	0	0	0	0	1	0	14
47	1	5	0	30	185	929	0	0	0	0	20	0	0	0	719	0	15438	4635	0	0	0	0	0	0	0	0	0	0	0	0	0	0	0	0	168	0	571	828	0	0	0	0	0	0	0	0	2	0	0
11	0	0	0	0	0	910	0	0	0	0	0	0	0	0	0	0	4995	109	0	0	0	0	0	0	0	0	0	0	0	0	0	0	0	0	0	0	15	0	0	0	5	0	0	0	0	0	0	0	2
7	1	1	0	7	10	938	0	0	0	0	13	0	0	0	940	0	9060	1075	0	0	0	0	0	0	0	0	0	0	0	0	0	0	0	0	26	0	221	120	0	0	0	0	0	0	0	0	0	0	0
14	0	0	0	0	0	911	0	0	0	0	0	0	0	0	0	0	5958	235	0	0	0	0	0	0	0	0	0	0	0	0	0	0	0	0	2	0	45	6	0	0	13	0	0	0	0	0	0	0	1
41	0	15	0	0	615	25186	0	0	0	0	140	11	0	0	0	0	359601	408956	0	0	0	0	0	0	0	0	0	0	0	0	0	0	0	0	15	0	4364	5740	1	0	245	451	0	0	0	0	0	0	0
41	1	0	0	41	0	370	0	0	0	0	0	0	0	0	370	0	9047	0	0	0	0	0	0	0	0	0	0	0	0	0	0	0	0	0	2	0	3	3	0	0	0	0	0	0	0	0	0	0	0
5	0	2	0	0	8	10617	0	0	0	0	8	0	0	0	0	8	196707	17047	0	0	0	0	0	0	0	0	0	0	0	0	0	0	0	0	8	0	61	32	0	0	0	0	0	0	0	0	0	0	0
7	0	0	0	0	0	204	0	0	0	0	0	0	0	0	0	0	1827	0	0	0	0	0	0	0	0	0	0	0	0	0	0	0	0	0	0	0	0	0	0	0	0	0	0	0	0	0	0	0	0
13	0	1	0	0	16	7736	0	0	0	0	4	0	0	0	0	2	134627	10932	0	0	0	0	0	0	0	0	0	0	0	0	0	0	0	0	2	0	42	64	0	0	0	0	0	0	0	0	0	0	0
38	0	2	0	0	44	5132	0	0	0	0	2	0	0	0	11	7	112445	7667	0	0	0	0	0	0	0	0	0	0	0	0	0	0	0	0	31	0	635	74	9	0	425	0	6	0	0	0	1	0	22
6	1	0	0	6	0	4454	0	0	0	0	0	0	0	0	5298	0	86218	3895	0	0	0	0	0	0	0	0	0	0	0	0	0	0	0	0	25	0	103	0	9	0	18	0	1	0	3	0	0	0	0
21	1	6	0	21	182	14936	0	0	0	0	60	5	0	1	14943	0	231320	188993	0	0	0	0	0	0	0	0	0	0	0	0	0	0	0	0	0	0	1851	1764	0	0	107	141	0	0	20	22	0	0	0
2	0	10	0	0	22	4926	0	0	0	0	42	0	0	0	0	0	53219	54084	0	0	0	0	0	0	0	0	0	0	0	0	0	0	0	0	212	0	425	90	0	0	0	0	0	0	0	0	0	0	0
7	1	2	0	9	103	7196	0	0	0	0	5	0	0	0	9741	0	103563	53592	0	0	0	0	0	0	0	0	0	0	0	0	0	0	0	0	11	0	612	244	0	0	3	0	0	0	0	0	0	0	0
5	2	7	0	9	57	4327	0	0	0	0	11	20	1	0	7389	0	96808	39696	0	0	0	0	0	0	0	0	0	0	0	0	0	0	0	0	65	0	405	49	143	0	1649	131	0	0	0	0	4	0	7
9	0	0	0	0	4	1193	0	0	0	0	0	0	0	0	0	0	14379	516	0	0	0	0	0	0	0	0	0	0	0	0	0	0	0	0	0	0	79	55	0	0	1	8	0	0	0	0	0	0	2
91	0	0	0	8	27	2158	0	0	0	0	0	0	0	0	680	0	112719	2057	0	0	0	0	0	0	0	0	0	0	0	0	0	0	0	0	7	0	177	111	1	0	84	18	2	0	3	10	1	0	10
14	1	0	0	14	0	1682	0	0	0	0	0	0	0	0	1682	0	54098	25	0	0	0	0	0	0	0	0	0	0	0	0	0	0	0	0	1	0	16	0	1	0	80	0	0	0	1	0	0	0	6
21	1	1	0	21	14	1400	0	0	0	0	0	3	0	0	2467	0	14030	7183	0	0	0	0	0	0	0	0	0	0	0	0	0	0	0	0	35	0	597	7	127	0	774	29	0	0	0	0	0	0	0
0	1	5	0	0	1	1249	0	0	0	0	8	5	0	0	1896	0	27756	8774	0	0	0	0	0	0	0	0	0	0	0	0	0	0	0	0	68	0	1422	2	125	0	2051	0	0	0	0	0	0	0	0
2	0	0	0	0	0	247	0	0	0	0	0	0	0	0	0	0	3374	0	0	0	0	0	0	0	0	0	0	0	0	0	0	0	0	0	0	0	0	0	0	0	0	0	0	0	0	0	0	0	0
61	0	1	0	0	26	3902	0	0	0	0	16	0	0	0	6	0	42900	34943	0	0	0	0	0	0	0	0	0	0	0	0	0	0	0	0	9	0	452	418	0	0	0	0	0	0	0	0	0	0	0
0	3	10	0	0	0	5443	0	0	0	0	101	0	0	0	15816	0	58588	53567	0	0	0	0	0	0	0	0	0	0	0	0	0	0	0	0	494	0	1031	0	0	0	0	0	0	0	0	0	0	0	0
8	2	10	0	16	56	5019	0	0	0	0	79	0	0	0	10614	0	53830	53991	0	0	0	0	0	0	0	0	0	0	0	0	0	0	0	0	305	0	802	461	0	0	0	0	0	0	0	0	0	0	0
2	0	6	0	0	30	608	1	0	0	0	38	0	0	0	0	0	4102	3741	0	0	6	28	0	0	0	0	0	0	0	0	0	0	11	63	47	0	322	170	0	0	0	0	0	0	0	0	0	0	0
5	0	0	0	0	0	546	0	0	0	0	0	0	0	0	0	0	6089	124	0	0	0	0	0	0	0	0	0	0	0	0	0	0	0	0	0	0	249	0	1	0	147	0	0	0	0	0	0	0	68
18	0	1	0	0	29	1694	0	0	0	0	2	1	2	0	86	0	4628	2023	0	0	0	0	0	0	0	0	0	0	0	0	0	0	0	0	1	0	168	54	1	0	101	29	0	0	0	0	5	0	34
7	0	0	0	0	0	2226	0	0	0	0	0	0	0	0	0	0	30697	1763	0	0	0	0	0	0	0	0	0	0	0	0	0	0	0	0	0	0	260	0	0	0	93	0	0	0	0	0	0	0	21
21	0	0	0	0	0	2305	0	0	0	0	1	0	0	0	0	0	20234	9251	0	0	0	0	0	0	0	0	0	0	0	0	0	0	0	0	0	0	243	21	0	0	0	0	0	0	0	0	0	0	0
97	1	1	0	97	87	3220	0	0	0	0	9	0	0	0	3232	0	65808	3711	0	0	0	0	0	0	0	0	0	0	0	0	0	0	0	0	21	0	208	783	0	0	0	0	0	0	0	0	0	0	2
3	1	0	0	3	0	4242	0	0	0	0	3	0	0	0	4208	0	90938	8	0	0	0	0	0	0	0	0	0	0	0	0	0	0	0	0	13	0	14	42	0	0	0	0	0	0	0	0	0	0	0
20	1	1	0	21	22	9765	0	0	0	0	5	0	1	0	8642	0	551852	20497	0	0	0	0	0	0	0	0	0	0	0	0	0	0	0	0	21	0	530	108	0	0	0	0	0	0	0	0	3	0	132
22	1	2	0	15	37	13198	0	0	0	0	8	0	1	0	11522	0	720466	30485	0	0	0	0	0	0	0	0	0	0	0	0	0	0	0	0	26	0	795	141	0	0	0	0	0	0	0	0	4	0	199
21	1	2	0	21	42	6915	0	0	0	0	7	3	0	0	6915	0	65479	40027	0	0	0	0	0	0	0	0	0	0	0	0	0	0	0	0	3	0	583	126	8	0	401	68	0	0	0	0	0	0	0
1	1	3	0	1	3	4979	0	0	0	0	7	0	0	0	4979	0	56958	18658	0	0	0	0	0	0	0	0	0	0	0	0	0	0	0	0	4	0	63	7	0	0	0	0	0	0	0	0	0	0	0
22	0	0	0	0	0	405	0	0	0	0	0	0	0	0	0	0	6846	1	0	0	0	0	0	0	0	0	0	0	0	0	0	0	0	0	0	0	0	0	0	0	0	0	0	0	0	0	0	0	0
30	1	0	0	30	1	1194	0	0	0	0	0	0	0	0	1403	0	21472	980	0	0	0	0	0	0	0	0	0	0	0	0	0	0	0	0	16	0	16	1	0	0	1	0	0	0	0	0	2	0	6
61	0	1	0	0	57	3151	0	0	0	0	15	10	0	1	0	2	63012	5918	0	0	0	0	0	0	0	0	0	0	0	0	0	0	0	0	64	0	734	844	72	0	949	563	1	0	5	56	1	0	28
6	0	5	0	0	30	12587	0	0	0	0	49	0	0	0	0	0	197778	164725	0	0	0	0	0	0	0	0	0	0	0	0	0	0	0	0	12	0	1640	294	2	0	12	0	0	0	0	0	0	0	12
9	1	1	0	9	9	7646	0	0	0	0	20	1	1	0	7679	0	307885	15233	0	0	0	0	0	0	0	0	0	0	0	0	0	0	0	0	37	0	718	180	8	0	288	9	0	0	0	0	1	0	114
1	0	1	0	0	1	1576	0	0	0	0	3	0	0	0	0	0	26946	3589	0	0	0	0	0	0	0	0	0	0	0	0	0	0	0	0	40	0	531	3	2	0	280	0	0	0	0	0	0	0	34
1	0	2	0	0	4	6079	0	0	0	0	6	0	3	0	91	0	55836	16108	0	0	0	0	0	0	0	0	0	0	0	0	0	0	0	0	6	0	102	12	0	0	0	0	4	0	0	0	2	0	24
1	0	2	0	0	14	206	0	0	0	0	14	68	0	0	0	0	499	2937	0	0	0	0	0	0	0	0	0	0	0	0	0	0	0	0	148	0	1433	42	426	0	2610	106	0	0	0	0	0	0	0
1	0	2	0	0	2	10617	0	0	0	0	8	0	0	0	0	8	196719	17047	0	0	0	0	0	0	0	0	0	0	0	0	0	0	0	0	8	0	61	14	0	0	0	0	0	0	0	0	0	0	0
19	1	0	0	19	1	4454	0	0	0	0	0	0	0	0	5298	0	86205	3895	0	0	0	0	0	0	0	0	0	0	0	0	0	0	0	0	25	0	103	3	9	0	18	2	1	0	3	0	0	0	0
11	0	0	0	0	11	2624	0	0	0	0	0	0	0	0	33	0	23867	5952	0	0	0	0	0	0	0	0	0	0	0	0	0	0	0	0	4	0	36	38	0	0	0	0	2	0	0	0	2	0	9
26	1	0	0	26	4	1393	0	0	0	0	0	0	0	0	1398	0	26078	1215	0	0	0	0	0	0	0	0	0	0	0	0	0	0	0	0	10	0	81	11	0	0	1	0	0	0	0	0	1	0	12
9	0	2	0	0	15	8046	0	0	0	0	8	0	0	0	0	0	142311	19618	0	0	0	0	0	0	0	0	0	0	0	0	0	0	0	0	11	0	64	60	0	0	0	0	0	0	0	0	0	0	0
0	0	1	0	0	0	354	0	0	0	0	0	0	0	0	0	0	2277	298	0	0	0	0	0	0	0	0	0	0	0	0	0	0	0	0	0	0	0	0	0	0	0	0	0	0	0	0	0	0	0
9	0	1	0	0	5	4609	0	0	0	0	8	0	0	0	0	0	99265	6175	0	0	0	0	0	0	0	0	0	0	0	0	0	0	0	0	1	0	219	40	0	0	0	0	0	0	0	0	2	0	48
0	0	0	0	0	0	406	0	0	0	0	0	0	0	0	0	0	6538	205	0	0	0	0	0	0	0	0	0	0	0	0	0	0	0	0	0	0	263	0	0	0	0	0	0	0	0	0	0	0	0
97	1	3	0	97	355	2240	0	0	0	0	10	0	0	0	2240	0	133888	9181	0	0	0	0	0	0	0	0	0	0	0	0	0	0	0	0	8	0	668	1014	0	0	0	0	0	0	0	0	0	0	6
8	0	15	0	0	120	23714	0	0	0	0	142	11	0	0	0	0	339311	387036	0	0	0	0	0	0	0	0	0	0	0	0	0	0	0	0	35	0	4362	1136	4	0	245	88	0	0	0	0	0	0	0
2	1	22	0	2	0	437	0	0	0	0	11	12	0	0	1004	0	6211	44543	0	0	0	0	0	0	0	0	0	0	0	0	0	0	0	0	203	0	8305	0	212	0	2923	0	0	0	0	0	1	0	0
48	0	0	0	0	0	172	0	0	0	0	0	0	0	0	0	0	3234	0	0	0	0	0	0	0	0	0	0	0	0	0	0	0	0	0	1	0	0	0	2	0	0	0	0	0	0	0	1	0	0
0	0	2	0	0	0	9801	0	0	0	0	5	0	2	0	7315	0	484577	22969	0	0	0	0	0	0	0	0	0	0	0	0	0	0	0	0	15	0	801	0	0	0	0	0	0	0	0	0	5	0	197
22	1	2	0	26	41	3286	0	0	0	0	34	0	0	1	4428	0	47717	14793	0	0	0	0	0	0	0	0	0	0	0	0	0	0	0	0	42	0	831	685	0	0	0	0	1	0	8	22	0	0	0
4	1	2	0	4	8	3431	0	0	0	0	8	0	0	0	4197	0	40061	15685	0	0	0	0	0	0	0	0	0	0	0	0	0	0	0	0	40	0	168	32	0	0	0	0	0	0	0	0	6	0	7
44	0	15	0	0	661	25178	0	0	0	0	132	13	1	0	48	0	364363	408964	0	0	0	0	0	0	0	0	0	0	0	0	0	0	0	0	14	0	4196	5820	13	0	275	573	0	0	0	0	0	0	63
29	1	2	0	29	66	830	0	0	0	0	9	4	2	0	1585	2	10655	13809	0	0	0	0	0	0	0	0	0	0	0	0	0	0	0	0	81	0	857	298	61	0	344	130	1	0	9	0	27	0	129
3	1	2	0	3	6	643	0	0	0	0	11	2	0	0	704	0	7138	2815	0	0	0	0	0	0	0	0	0	0	0	0	0	0	0	0	14	0	229	33	0	0	5	6	0	0	0	0	0	0	0
57	0	0	0	0	0	912	0	0	0	0	0	0	0	0	0	0	22181	24	0	0	0	0	0	0	0	0	0	0	0	0	0	0	0	0	13	0	198	0	0	0	100	0	0	0	0	0	1	0	33
14	0	1	0	0	15	926	0	0	0	0	13	0	0	0	41	0	8136	1087	0	0	0	0	0	0	0	0	0	0	0	0	0	0	0	0	35	0	189	195	4	0	10	0	0	0	0	0	0	0	2
0	1	0	0	0	0	1860	0	0	0	0	0	0	0	0	1888	0	1080	112	0	0	0	0	0	0	0	0	0	0	0	0	0	0	0	0	13	0	18	0	0	0	0	0	0	0	0	0	0	0	0
7	4	1	0	21	2	5075	0	0	0	0	29	17	0	1	12059	0	58909	2893	0	0	0	0	0	0	0	0	0	0	0	0	0	0	0	0	207	0	163	116	149	0	139	62	1	0	2	5	0	0	0
87	0	0	0	0	0	912	0	0	0	0	0	0	0	0	0	0	22151	24	0	0	0	0	0	0	0	0	0	0	0	0	0	0	0	0	13	0	198	0	0	0	100	0	0	0	0	0	1	0	33
3	2	1	0	6	0	929	0	0	0	0	21	0	1	0	1999	0	12753	9421	0	0	0	0	0	0	0	0	0	0	0	0	0	0	0	0	149	0	1138	45	0	0	0	0	0	0	0	0	6	0	4
75	0	1	0	0	75	43	10	0	5	0	5	0	0	0	0	3	1770	593	0	2	18	9	0	0	6	0	0	2	9	176	0	5	125	267	11	0	73	675	0	0	0	0	0	0	0	0	0	0	0
11	1	1	0	11	8	1425	0	0	0	0	3	7	0	0	1425	0	11004	1298	0	0	0	0	0	0	0	0	0	0	0	0	0	0	0	0	3	0	11	26	7	0	7	56	0	0	0	0	0	0	0
7	1	3	0	7	26	1745	0	0	0	0	7	5	0	0	1791	0	15117	8733	0	0	0	0	0	0	0	0	0	0	0	0	0	0	0	0	35	0	133	61	5	0	27	43	0	0	0	0	4	0	0
4	1	0	0	4	0	423	0	0	0	0	0	0	0	0	444	0	4952	1090	0	0	0	0	0	0	0	0	0	0	0	0	0	0	0	0	0	0	68	0	5	0	82	0	0	0	0	0	1	0	23
5	0	0	0	0	0	117	0	0	0	0	0	0	0	0	0	0	865	15	0	0	0	0	0	0	0	0	0	0	0	0	0	0	0	0	0	0	151	0	0	0	97	2	0	0	0	0	0	0	30
16	0	0	0	0	1	48	0	0	0	0	0	0	0	0	0	0	372	5	0	0	0	0	0	0	0	0	0	0	0	0	0	0	0	0	4	0	75	25	1	0	6	3	0	0	0	0	0	0	1
45	1	1	0	83	142	488	0	0	0	0	10	3	0	0	3890	0	9063	5082	0	0	0	0	0	0	0	0	0	0	0	0	0	0	0	0	138	0	251	983	32	0	41	403	0	0	0	0	1	0	2
14	0	1	0	0	14	926	0	0	0	0	13	0	0	0	41	0	8136	1087	0	0	0	0	0	0	0	0	0	0	0	0	0	0	0	0	35	0	189	182	4	0	10	0	0	0	0	0	0	0	2
20	1	2	0	20	40	3545	0	0	0	0	9	2	0	1	2025	0	205764	5634	0	0	0	0	0	0	0	0	0	0	0	0	0	0	0	0	9	0	506	180	1	0	244	40	4	0	8	20	3	0	30
1	0	3	0	0	3	2883	0	0	0	0	7	3	2	0	1	0	28988	7595	0	0	0	0	0	0	0	0	0	0	0	0	0	0	0	0	14	0	105	10	4	0	21	3	0	0	0	0	5	0	10
1	0	2	0	0	2	3226	0	0	0	0	23	0	0	0	0	0	34620	15476	0	0	0	0	0	0	0	0	0	0	0	0	0	0	0	0	89	0	255	23	7	0	6	0	0	0	0	0	0	0	0
0	0	2	0	0	0	4214	0	0	0	0	6	1	3	0	90	0	40926	17973	0	0	0	0	0	0	0	0	0	0	0	0	0	0	0	0	1	0	93	0	0	0	29	0	0	0	0	0	2	0	18
1	0	1	0	0	1	4707	0	0	0	0	24	1	2	0	0	0	47114	35702	0	0	0	0	0	0	0	0	0	0	0	0	0	0	0	0	18	0	538	24	3	0	187	1	0	0	0	0	7	0	135
8	1	0	0	9	5	1289	0	0	0	0	0	0	0	0	1532	0	19036	3215	0	0	0	0	0	0	0	0	0	0	0	0	0	0	0	0	67	0	185	11	38	0	48	2	0	0	0	0	0	0	0
4	1	2	0	4	8	3322	0	0	0	0	9	3	2	0	4569	0	44568	9854	0	0	0	0	0	0	0	0	0	0	0	0	0	0	0	0	81	0	523	30	34	0	268	9	1	0	3	0	16	0	66
14	1	0	0	14	0	1682	0	0	0	0	0	0	0	0	1682	0	54098	25	0	0	0	0	0	0	0	0	0	0	0	0	0	0	0	0	1	0	16	0	1	0	80	0	0	0	1	0	0	0	6
22	0	16	0	0	330	28176	0	0	0	0	127	12	1	0	0	84	423168	407003	0	0	0	0	0	0	0	0	0	0	0	0	0	0	0	0	24	0	4099	2618	4	0	260	242	0	0	0	0	0	0	67
8	0	0	0	0	0	2535	0	0	0	0	0	0	0	0	80	0	36852	2643	0	0	0	0	0	0	0	0	0	0	0	0	0	0	0	0	40	0	377	0	63	0	301	0	0	0	0	0	0	0	0
5	0	2	0	0	10	4214	0	0	0	0	6	1	3	0	90	0	40911	17973	0	0	0	0	0	0	0	0	0	0	0	0	0	0	0	0	1	0	93	30	0	0	29	5	0	0	0	0	2	0	18
0	1	1	0	0	0	291	0	0	0	0	66	13	0	0	235	0	862	245	0	0	0	0	0	0	0	0	0	0	0	0	0	0	0	0	38	0	2202	0	3	0	273	0	0	0	0	0	0	0	0
29	0	2	0	0	64	10510	0	0	0	0	46	3	2	0	15	0	128159	42128	0	0	0	0	0	0	0	0	0	0	0	0	0	0	0	0	29	0	940	1068	8	0	299	70	0	0	3	0	1	0	25
32	1	4	0	32	120	4517	0	0	0	0	17	0	0	0	4570	0	61758	26958	0	0	0	0	0	0	0	0	0	0	0	0	0	0	0	0	65	0	278	509	0	0	0	0	0	0	0	0	0	0	0
6	0	0	0	0	0	2226	0	0	0	0	0	0	0	0	0	0	30698	1763	0	0	0	0	0	0	0	0	0	0	0	0	0	0	0	0	0	0	260	0	0	0	93	0	0	0	0	0	0	0	21
7	0	0	0	0	1	1735	0	0	0	0	3	2	0	0	1	0	33935	223	0	0	0	0	0	0	0	0	0	0	0	0	0	0	0	0	13	0	30	29	0	0	1	11	0	0	0	0	0	0	0
1	0	2	0	0	1	2263	0	0	0	0	5	2	1	0	1	0	21254	5369	0	0	0	0	0	0	0	0	0	0	0	0	0	0	0	0	14	0	79	2	4	0	16	1	0	0	0	0	4	0	8
61	0	0	0	0	0	1141	0	0	0	0	0	0	0	0	0	0	22593	0	0	0	0	0	0	0	0	0	0	0	0	0	0	0	0	0	0	0	2	0	0	0	0	0	0	0	0	0	0	0	0
11	0	0	0	0	0	470	0	0	0	0	0	0	0	0	1	0	12215	1	0	0	0	0	0	0	0	0	0	0	0	0	0	0	0	0	0	0	0	0	0	0	0	0	0	0	0	0	0	0	0
15	0	3	0	0	133	5901	0	0	0	0	13	5	0	0	15	0	271433	29309	0	0	0	0	0	0	0	0	0	0	0	0	0	0	0	0	22	0	989	583	11	0	572	226	0	0	0	0	0	0	34
22	0	0	0	0	0	84	0	0	0	0	1	0	0	0	0	0	1628	0	0	0	0	0	0	0	0	0	0	0	0	0	0	0	0	0	19	0	82	15	0	0	0	0	0	0	0	0	0	0	0
7	0	4	0	0	634	682	0	0	0	0	4	4	0	0	0	0	10013	10574	0	0	0	0	0	0	0	0	0	0	0	0	0	0	0	0	8	0	796	572	2	0	654	543	0	0	0	0	0	0	0
19	1	6	0	2	4	3898	0	0	0	0	19	46	0	0	652	0	62105	12315	0	0	0	0	0	0	0	0	0	0	0	0	0	0	0	0	118	0	2544	6	193	0	2058	6	0	0	0	0	0	0	0
0	0	1	0	0	0	214	0	0	0	0	1	0	0	0	2	0	1115	2279	0	0	0	0	0	0	0	0	0	0	0	0	0	0	0	0	3	0	9	0	0	0	0	0	0	0	0	0	1	0	0
8	1	0	0	8	0	1391	0	0	0	0	0	0	0	0	1434	0	21460	162	0	0	0	0	0	0	0	0	0	0	0	0	0	0	0	0	66	0	336	0	29	0	33	0	0	0	0	0	0	0	0
10	1	0	0	10	2	2767	0	0	0	0	0	0	0	0	2768	0	62310	986	0	0	0	0	0	0	0	0	0	0	0	0	0	0	0	0	7	0	3	4	0	0	0	0	0	0	0	0	0	0	0
102	1	1	0	102	77	3737	0	0	0	0	2	0	0	0	3740	0	96389	2312	0	0	0	0	0	0	0	0	0	0	0	0	0	0	0	0	11	0	4	205	0	0	0	1	0	0	0	0	0	0	0
13	1	1	0	13	17	6026	0	0	0	0	3	2	0	0	7962	0	114008	11157	0	0	0	0	0	0	0	0	0	0	0	0	0	0	0	0	60	0	201	44	33	0	33	27	3	0	6	0	0	0	0
6	0	0	0	0	0	546	0	0	0	0	0	0	0	0	0	0	6088	124	0	0	0	0	0	0	0	0	0	0	0	0	0	0	0	0	0	0	249	0	1	0	147	0	0	0	0	0	0	0	68
15	1	5	0	15	46	5664	0	0	0	0	18	6	0	0	5664	0	77462	23388	0	0	0	0	0	0	0	0	0	0	0	0	0	0	0	0	4	0	152	184	0	0	138	46	0	0	0	0	0	0	0
2	0	1	0	0	3	7736	0	0	0	0	4	0	0	0	0	2	134649	10932	0	0	0	0	0	0	0	0	0	0	0	0	0	0	0	0	2	0	42	12	0	0	0	0	0	0	0	0	0	0	0
1	0	4	0	0	4	2914	0	0	0	0	11	3	2	0	1	0	29156	7739	0	0	0	0	0	0	0	0	0	0	0	0	0	0	0	0	14	0	129	11	4	0	27	3	0	0	0	0	5	0	13
54	0	20	0	0	462	5115	0	0	0	0	11	0	0	0	0	0	134845	83678	0	0	0	0	0	0	0	0	0	0	0	0	0	0	0	0	67	0	827	335	0	0	0	0	0	0	0	0	0	0	0
1	1	3	0	1	3	1035	0	0	0	0	11	7	0	0	1207	0	12033	4504	0	0	0	0	0	0	0	0	0	0	0	0	0	0	0	0	51	0	105	11	47	0	61	7	0	0	0	0	0	0	0
2	0	3	0	0	7	5999	0	0	0	0	10	3	1	0	0	0	244360	29228	0	0	0	0	0	0	0	0	0	0	0	0	0	0	0	0	11	0	768	23	5	0	391	7	0	0	0	0	0	0	119
37	0	1	0	0	34	3925	0	0	0	0	2	0	0	0	8	3	83912	5203	0	0	0	0	0	0	0	0	0	0	0	0	0	0	0	0	31	0	427	40	9	0	285	0	6	0	0	0	1	0	15
8	0	15	0	0	124	25086	0	0	0	0	129	11	0	0	0	0	359376	409056	0	0	0	0	0	0	0	0	0	0	0	0	0	0	0	0	9	0	4055	1067	1	0	245	91	0	0	0	0	0	0	0
25	0	0	0	0	0	1322	0	0	0	0	0	0	0	0	0	0	20511	297	0	0	0	0	0	0	0	0	0	0	0	0	0	0	0	0	0	0	198	0	0	0	0	0	0	0	0	0	1	0	20
15	0	1	0	12	30	7660	0	0	0	0	3	0	0	0	6981	0	313286	22354	0	0	0	0	0	0	0	0	0	0	0	0	0	0	0	0	8	0	443	90	0	0	0	0	0	0	0	0	0	0	0
6	0	1	0	0	7	1758	0	0	0	0	4	1	0	0	48	0	23662	1256	0	0	0	0	0	0	0	0	0	0	0	0	0	0	0	0	23	0	24	22	6	0	1	4	0	0	0	0	0	0	0
0	1	0	0	0	0	1097	0	0	0	0	0	0	0	0	1175	0	35210	78	0	0	0	0	0	0	0	0	0	0	0	0	0	0	0	0	29	0	13	0	4	0	2	0	0	0	0	0	1	0	0
10	1	1	0	11	15	2788	0	0	0	0	21	0	0	1	3635	0	40067	10365	0	0	0	0	0	0	0	0	0	0	0	0	0	0	0	0	41	0	556	287	0	0	0	0	1	0	5	11	0	0	0
5	1	2	0	16	22	10537	0	0	0	0	6	0	0	0	11517	0	459165	33146	0	0	0	0	0	0	0	0	0	0	0	0	0	0	0	0	17	0	662	63	0	0	0	0	0	0	0	0	0	0	0
35	1	1	0	34	145	9765	0	0	0	0	5	0	1	0	8642	0	551822	20497	0	0	0	0	0	0	0	0	0	0	0	0	0	0	0	0	21	0	530	273	0	0	0	0	0	0	0	0	3	0	132
1	1	0	0	1	0	1983	0	0	0	0	0	0	0	0	1983	0	25453	212	0	0	0	0	0	0	0	0	0	0	0	0	0	0	0	0	3	0	237	0	0	0	102	0	0	0	0	0	2	0	51
15	1	0	0	15	0	2399	0	0	0	0	0	0	0	0	6559	0	19859	13252	0	0	0	0	0	0	0	0	0	0	0	0	0	0	0	0	83	0	163	0	17	0	34	0	0	0	0	0	2	0	2
37	2	1	0	70	34	2647	0	0	0	0	6	2	1	0	5294	0	138937	3718	0	0	0	0	0	0	0	0	0	0	0	0	0	0	0	0	16	0	521	202	4	0	254	70	0	0	0	0	2	0	5
9	1	0	0	9	0	1297	0	0	0	0	0	0	0	0	2643	0	18419	11	0	0	0	0	0	0	0	0	0	0	0	0	0	0	0	0	10	0	29	0	20	0	43	0	0	0	0	0	0	0	0
2	1	6	0	3	76	2138	0	0	0	0	18	6	12	0	2396	0	11710	33209	0	0	0	0	0	0	0	0	0	0	0	0	0	0	0	0	0	0	206	224	0	0	65	59	0	0	0	0	2	0	100
38	1	2	0	38	76	10537	0	0	0	0	6	0	0	0	11517	0	459066	33146	0	0	0	0	0	0	0	0	0	0	0	0	0	0	0	0	17	0	662	228	0	0	0	0	0	0	0	0	0	0	0
6	1	11	0	6	21	14611	0	0	0	0	35	13	3	0	15605	0	138606	153856	0	0	0	0	0	0	0	0	0	0	0	0	0	0	0	0	47	0	2739	90	32	0	1696	43	0	0	0	0	8	0	200
225	1	2	0	269	936	10537	0	0	0	0	6	0	0	0	11517	0	458505	33146	0	0	0	0	0	0	0	0	0	0	0	0	0	0	0	0	17	0	662	2319	0	0	0	0	0	0	0	0	0	0	0
27	0	2	0	0	35	8046	0	0	0	0	8	0	0	0	0	0	142257	19618	0	0	0	0	0	0	0	0	0	0	0	0	0	0	0	0	11	0	64	144	0	0	0	0	0	0	0	0	0	0	0
3	5	0	0	15	0	1610	0	0	0	0	33	8	0	0	8362	0	21839	0	0	0	0	0	0	0	0	0	0	0	0	0	0	0	0	0	144	0	26	99	57	0	6	24	0	0	0	0	0	0	0
89	1	1	0	89	149	7646	0	0	0	0	20	1	1	0	7679	0	307725	15233	0	0	0	0	0	0	0	0	0	0	0	0	0	0	0	0	37	0	718	1645	8	0	288	219	0	0	0	0	1	0	114
0	0	1	0	0	1	861	0	0	0	0	2	1	0	0	0	0	12619	8118	0	0	0	0	0	0	0	0	0	0	0	0	0	0	0	0	0	0	404	2	0	0	404	1	0	0	6	0	0	0	0
0	0	0	0	0	0	327	0	0	0	0	0	0	0	0	1	0	2390	193	0	0	0	0	0	0	0	0	0	0	0	0	0	0	0	0	1	0	98	0	1	0	0	0	0	0	0	0	1	0	0
47	0	0	0	0	1	1408	0	0	0	0	3	2	0	0	2	0	31627	276	0	0	0	0	0	0	0	0	0	0	0	0	0	0	0	0	3	0	37	151	0	0	2	127	0	0	0	0	3	0	3
6	0	2	0	0	12	7724	0	0	0	0	7	0	0	0	0	30	76433	39229	0	0	0	0	0	0	0	0	0	0	0	0	0	0	0	0	10	0	736	42	0	0	9	0	0	0	0	0	0	0	0
33	1	2	0	33	36	9325	0	0	0	0	27	4	1	0	9363	0	389083	19475	0	0	0	0	0	0	0	0	0	0	0	0	0	0	0	0	42	0	1078	527	8	0	427	58	0	0	0	0	1	0	174
2	0	0	0	0	0	1129	0	0	0	0	1	0	0	0	1	0	9132	1542	0	0	0	0	0	0	0	0	0	0	0	0	0	0	0	0	0	0	230	1	0	0	0	0	0	0	0	0	0	0	6
6	0	0	0	0	2	3094	0	0	0	0	0	0	0	0	0	0	45440	4955	0	0	0	0	0	0	0	0	0	0	0	0	0	0	0	0	2	0	24	8	0	0	0	0	0	0	0	0	0	0	0
2	0	3	0	0	11	2370	0	0	0	0	32	0	0	0	1727	0	23654	21976	0	0	0	0	0	0	0	0	0	0	0	0	0	0	0	0	126	0	234	118	0	0	0	0	0	0	0	0	0	0	0
2	0	3	0	0	6	11617	0	0	0	0	26	3	2	0	57	0	514825	23634	0	0	0	0	0	0	0	0	0	0	0	0	0	0	0	0	58	0	1207	52	5	0	391	6	0	0	0	0	2	0	235
15	0	1	0	0	25	1576	0	0	0	0	3	0	0	0	0	0	26918	3589	0	0	0	0	0	0	0	0	0	0	0	0	0	0	0	0	40	0	531	75	2	0	280	0	0	0	0	0	0	0	34
9	1	0	0	9	0	2951	0	0	0	0	6	1	0	1	3728	0	31467	1716	0	0	0	0	0	0	0	0	0	0	0	0	0	0	0	0	42	0	46	54	14	0	20	9	2	0	0	9	1	0	0
3	1	1	0	3	12	9765	0	0	0	0	5	0	1	0	8642	0	551886	20497	0	0	0	0	0	0	0	0	0	0	0	0	0	0	0	0	21	0	530	32	0	0	0	0	0	0	0	0	3	0	132
4	0	15	0	0	60	23631	0	0	0	0	123	0	1	0	0	0	339333	387119	0	0	0	0	0	0	0	0	0	0	0	0	0	0	0	0	31	0	4013	492	0	0	0	0	0	0	0	0	0	0	31
1	0	4	0	0	15	2129	0	0	0	0	16	1	1	0	15	0	19617	25381	0	0	0	0	0	0	0	0	0	0	0	0	0	0	0	0	63	0	283	60	12	0	26	5	0	0	0	0	10	0	10
70	0	5	0	0	343	12279	0	0	0	0	40	4	0	0	0	31	192606	165037	0	0	0	0	0	0	0	0	0	0	0	0	0	0	0	0	8	0	1445	2744	1	0	92	274	0	0	0	0	0	0	24
0	0	2	0	0	0	5721	0	0	0	0	36	2	2	0	0	0	57483	46903	0	0	0	0	0	0	0	0	0	0	0	0	0	0	0	0	24	0	813	0	5	0	282	0	0	0	0	0	12	0	211
0	1	15	0	0	4	14780	0	0	0	0	96	13	0	0	14762	0	128857	124875	0	0	0	0	0	0	0	0	0	0	0	0	0	0	0	0	402	0	1564	16	35	0	216	4	0	0	0	0	0	0	0
4	1	2	0	4	5	1123	0	0	0	0	7	1	0	0	1175	0	9449	3178	0	0	0	0	0	0	0	0	0	0	0	0	0	0	0	0	93	0	83	19	5	0	5	1	0	0	0	0	0	0	0
2	0	0	0	0	4	753	0	0	0	0	0	0	0	0	0	0	7844	1013	0	0	0	0	0	0	0	0	0	0	0	0	0	0	0	0	0	0	35	16	0	0	23	10	0	0	0	0	0	0	0
66	0	1	0	0	73	3095	0	0	0	0	9	0	0	0	0	0	65498	3833	0	0	0	0	0	0	0	0	0	0	0	0	0	0	0	0	21	0	132	657	0	0	0	0	0	0	0	0	0	0	0
8	2	2	0	58	63	11517	0	0	0	0	8	0	1	0	23894	0	633582	32120	0	0	0	0	0	0	0	0	0	0	0	0	0	0	0	0	20	0	759	214	1	0	301	4	0	0	0	0	2	0	99
5	2	1	0	13	9	4757	0	0	0	0	17	5	1	0	20948	0	43354	27096	0	0	0	0	0	0	0	0	0	0	0	0	0	0	0	0	156	0	260	149	52	0	68	54	0	0	0	0	4	0	5
2	1	6	0	2	18	2540	0	0	0	0	10	12	0	0	3487	0	70376	30156	0	0	0	0	0	0	0	0	0	0	0	0	0	0	0	0	45	0	532	29	46	0	688	34	0	0	0	0	0	0	0
12	1	2	0	12	26	9807	0	0	0	0	8	0	4	0	8674	0	555894	23679	0	0	0	0	0	0	0	0	0	0	0	0	0	0	0	0	23	0	792	99	0	0	0	0	0	0	0	0	5	0	196
31	0	0	0	0	0	6296	0	0	0	0	0	0	0	0	0	9	115845	6225	0	0	0	0	0	0	0	0	0	0	0	0	0	0	0	0	3	0	62	0	0	0	0	0	0	0	4	0	0	0	0
2	1	2	0	2	7	237	0	0	0	0	4	2	1	0	262	0	1978	6584	0	0	0	0	0	0	0	0	0	0	0	0	0	0	0	0	69	0	403	16	80	0	505	14	0	0	12	0	6	0	127
9	1	2	0	9	14	4098	0	0	0	0	21	2	0	0	4233	2	85307	6399	0	0	0	0	0	0	0	0	0	0	0	0	0	0	0	0	134	0	465	142	24	0	43	16	3	0	3	0	4	0	3
22	0	16	0	0	330	30091	0	0	0	0	146	12	0	1	19	1	450227	405088	0	0	0	0	0	0	0	0	0	0	0	0	0	0	0	0	31	0	4471	3015	4	0	260	242	1	0	50	22	0	0	0
6	0	0	0	0	0	34	0	0	0	0	0	0	0	0	0	0	282	0	0	0	0	0	0	0	0	0	0	0	0	0	0	0	0	0	0	0	0	0	0	0	0	0	0	0	0	0	0	0	0
10	0	0	0	0	0	1970	0	0	0	0	1	0	0	0	1	0	11534	0	0	0	0	0	0	0	0	0	0	0	0	0	0	0	0	0	16	0	15	47	0	0	0	0	2	0	0	0	0	0	0
8	2	6	0	19	61	3839	0	0	0	0	65	0	0	0	10887	0	41139	36678	0	0	0	0	0	0	0	0	0	0	0	0	0	0	0	0	417	0	663	668	0	0	0	0	0	0	0	0	0	0	0
55	0	0	0	0	38	2360	0	0	0	0	0	0	0	0	0	0	59255	4066	0	0	0	0	0	0	0	0	0	0	0	0	0	0	0	0	0	0	198	131	0	0	100	38	0	0	0	0	0	0	30
54	0	0	0	0	31	5034	0	0	0	0	0	0	0	0	0	0	85806	5587	0	0	0	0	0	0	0	0	0	0	0	0	0	0	0	0	1	0	23	152	0	0	0	0	0	0	0	13	0	0	0
34	0	1	0	0	88	3596	0	0	0	0	7	3	0	0	6	0	142013	13123	0	0	0	0	0	0	0	0	0	0	0	0	0	0	0	0	12	0	494	452	4	0	283	182	0	0	0	0	0	0	16
22	1	3	0	22	84	3586	0	0	0	0	22	7	0	0	3577	0	27361	20538	0	0	0	0	0	0	0	0	0	0	0	0	0	0	0	0	82	0	350	983	20	0	105	410	0	0	0	0	1	0	8
29	0	1	0	0	35	2806	0	0	0	0	0	0	0	0	0	0	58277	6223	0	0	0	0	0	0	0	0	0	0	0	0	0	0	0	0	0	0	0	0	0	0	0	0	0	0	0	0	0	0	0
8	0	4	0	0	34	9330	0	0	0	0	39	6	0	0	0	0	73660	44788	0	0	0	0	0	0	0	0	0	0	0	0	0	0	0	0	14	0	1160	314	6	0	667	48	0	0	0	0	0	0	35
11	2	6	0	26	134	5693	0	0	0	0	24	3	0	0	7859	0	57549	30660	0	0	0	0	0	0	0	0	0	0	0	0	0	0	0	0	89	0	382	568	15	0	28	77	0	0	0	0	3	0	0
81	0	1	0	0	91	1392	0	0	0	0	5	0	0	0	0	0	32568	4039	0	0	0	0	0	0	0	0	0	0	0	0	0	0	0	0	0	0	51	405	0	0	48	20	0	0	0	0	0	0	0
10	0	0	0	0	0	1293	0	0	0	0	0	0	0	0	0	0	24552	4268	0	0	0	0	0	0	0	0	0	0	0	0	0	0	0	0	0	0	195	0	2	0	122	0	0	0	0	0	0	0	0
1	1	0	0	1	1	414	0	0	0	0	0	0	0	0	415	0	3697	269	0	0	0	0	0	0	0	0	0	0	0	0	0	0	0	0	11	0	36	3	6	0	11	5	0	0	0	0	1	0	0
24	0	3	0	0	64	2574	0	0	0	0	7	1	3	0	0	0	60278	43913	0	0	0	0	0	0	0	0	0	0	0	0	0	0	0	0	21	0	853	150	3	0	402	20	0	0	0	0	6	0	253
34	0	1	0	0	63	8258	0	0	0	0	20	1	1	0	36	0	345811	14636	0	0	0	0	0	0	0	0	0	0	0	0	0	0	0	0	51	0	595	1005	5	0	196	63	0	0	0	0	2	0	114
34	1	0	0	34	0	1659	0	0	0	0	0	0	0	0	1817	0	27214	331	0	0	0	0	0	0	0	0	0	0	0	0	0	0	0	0	3	0	32	0	0	0	0	0	0	0	0	0	0	0	0
5	0	2	0	0	10	10621	0	0	0	0	8	0	0	0	0	8	196734	17060	0	0	0	0	0	0	0	0	0	0	0	0	0	0	0	0	8	0	61	40	0	0	0	0	0	0	0	0	0	0	0
14	1	4	0	14	35	2832	0	0	0	0	8	5	2	0	2924	0	27477	7821	0	0	0	0	0	0	0	0	0	0	0	0	0	0	0	0	8	0	82	70	5	0	35	50	0	0	0	0	7	0	13
1	0	0	0	0	0	2037	0	0	0	0	0	0	0	0	1	0	11602	0	0	0	0	0	0	0	0	0	0	0	0	0	0	0	0	0	11	0	29	0	0	0	0	0	2	0	0	0	0	0	8
22	0	0	0	0	0	1141	0	0	0	0	0	0	0	0	0	0	22632	0	0	0	0	0	0	0	0	0	0	0	0	0	0	0	0	0	0	0	2	0	0	0	0	0	0	0	0	0	0	0	0
1	0	1	0	0	2	4609	0	0	0	0	8	0	0	0	0	0	99281	6175	0	0	0	0	0	0	0	0	0	0	0	0	0	0	0	0	1	0	219	16	0	0	0	0	0	0	0	0	2	0	48
17	0	1	0	1	25	6368	0	0	0	0	2	0	2	0	4434	0	315903	12981	0	0	0	0	0	0	0	0	0	0	0	0	0	0	0	0	10	0	536	54	0	0	0	0	0	0	0	0	4	0	130
12	0	4	0	0	57	1301	0	0	0	0	9	0	1	0	9	0	10730	23284	0	0	0	0	0	0	0	0	0	0	0	0	0	0	0	0	36	0	453	126	0	0	0	0	0	0	0	0	8	0	6
18	0	0	0	0	16	4879	0	0	0	0	0	0	0	0	24	0	189034	7209	0	0	0	0	0	0	0	0	0	0	0	0	0	0	0	0	19	0	305	165	3	0	99	15	0	0	0	0	0	0	60
1	0	1	0	0	1	1536	0	0	0	0	3	0	0	0	0	1	26426	3498	0	0	0	0	0	0	0	0	0	0	0	0	0	0	0	0	5	0	366	3	0	0	2	0	2	0	0	0	0	0	0
2	0	1	0	0	2	488	0	0	0	0	2	0	0	0	8	0	2986	792	0	0	0	0	0	0	0	0	0	0	0	0	0	0	0	0	73	0	218	4	1	0	0	0	0	0	0	0	0	0	4
4	0	1	0	0	4	6368	0	0	0	0	2	0	2	0	4434	0	315929	12981	0	0	0	0	0	0	0	0	0	0	0	0	0	0	0	0	10	0	536	8	0	0	0	0	0	0	0	0	4	0	130
17	1	1	0	18	18	9765	0	0	0	0	5	0	1	0	8642	0	551858	20497	0	0	0	0	0	0	0	0	0	0	0	0	0	0	0	0	21	0	530	90	0	0	0	0	0	0	0	0	3	0	132
29	0	15	0	0	411	29868	0	0	0	0	140	11	0	0	0	2	447093	404274	0	0	0	0	0	0	0	0	0	0	0	0	0	0	0	0	11	0	4252	3847	1	0	245	303	0	0	0	0	0	0	0
0	0	0	0	0	0	479	0	0	0	0	0	0	0	0	0	0	6347	65	0	0	0	0	0	0	0	0	0	0	0	0	0	0	0	0	5	0	30	0	0	0	7	0	1	0	3	0	0	0	0
47	0	0	0	0	0	504	0	0	0	0	0	0	0	0	2	0	9799	199	0	0	0	0	0	0	0	0	0	0	0	0	0	0	0	0	10	0	297	0	3	0	144	0	0	0	0	0	1	0	12
0	0	0	0	0	0	1293	0	0	0	0	0	0	0	0	0	0	24562	4268	0	0	0	0	0	0	0	0	0	0	0	0	0	0	0	0	0	0	195	0	2	0	122	0	0	0	0	0	0	0	0
17	1	1	0	17	16	7646	0	0	0	0	20	1	1	0	7679	0	307869	15233	0	0	0	0	0	0	0	0	0	0	0	0	0	0	0	0	37	0	718	255	8	0	288	26	0	0	0	0	1	0	114
2	0	0	0	0	0	5283	0	0	0	0	0	0	0	0	0	1	89423	5686	0	0	0	0	0	0	0	0	0	0	0	0	0	0	0	0	1	0	32	0	0	0	0	0	0	0	1	0	0	0	0
12	0	0	0	0	0	78	0	0	0	0	0	0	0	0	0	0	522	8	0	0	0	0	0	0	0	0	0	0	0	0	0	0	0	0	0	0	0	0	0	0	0	0	0	0	0	0	0	0	0
63	0	5	0	0	300	12279	0	0	0	0	40	4	0	0	0	31	192648	165037	0	0	0	0	0	0	0	0	0	0	0	0	0	0	0	0	8	0	1445	2400	1	0	92	237	0	0	0	0	0	0	24
18	0	1	0	0	9	1384	0	0	0	0	2	0	0	0	2	0	11224	768	0	0	0	0	0	0	0	0	0	0	0	0	0	0	0	0	4	0	72	18	7	0	10	0	0	0	0	0	4	0	2
12	0	5	0	0	34	1048	0	0	0	0	11	5	0	0	0	0	6185	76390	0	0	0	0	0	0	0	0	0	0	0	0	0	0	0	0	15	0	949	68	12	0	796	42	0	0	0	0	0	0	0
8	1	1	0	8	7	7646	0	0	0	0	20	1	1	0	7679	0	307887	15233	0	0	0	0	0	0	0	0	0	0	0	0	0	0	0	0	37	0	718	140	8	0	288	7	0	0	0	0	1	0	114
1	0	15	0	0	15	28737	0	0	0	0	140	2	1	0	0	0	435418	405398	0	0	0	0	0	0	0	0	0	0	0	0	0	0	0	0	15	0	4380	140	4	0	30	2	0	0	0	0	0	0	31
4	0	1	0	0	4	3095	0	0	0	0	9	0	0	0	0	0	65622	3833	0	0	0	0	0	0	0	0	0	0	0	0	0	0	0	0	21	0	132	36	0	0	0	0	0	0	0	0	0	0	0
17	0	5	0	0	95	13210	0	0	0	0	50	4	0	0	0	1	205344	164106	0	0	0	0	0	0	0	0	0	0	0	0	0	0	0	0	11	0	1591	949	1	0	92	77	0	0	0	0	0	0	0
24	0	0	0	0	49	1293	0	0	0	0	0	0	0	0	0	0	24538	4268	0	0	0	0	0	0	0	0	0	0	0	0	0	0	0	0	0	0	195	91	2	0	122	72	0	0	0	0	0	0	0
155	0	1	0	3	202	8258	0	0	0	0	20	1	1	0	36	0	345569	14636	0	0	0	0	0	0	0	0	0	0	0	0	0	0	0	0	51	0	595	2367	5	0	196	204	0	0	0	0	2	0	114
10	0	0	0	0	0	1654	0	0	0	0	0	0	0	0	2	0	28812	175	0	0	0	0	0	0	0	0	0	0	0	0	0	0	0	0	2	0	8	0	0	0	0	0	0	0	0	0	4	0	3
7	0	2	0	0	36	1932	0	0	0	0	5	7	0	0	1642	0	33350	9888	0	0	0	0	0	0	0	0	0	0	0	0	0	0	0	0	97	0	307	95	142	0	645	127	1	0	6	0	0	0	0
9	1	1	0	9	9	2533	0	0	0	0	4	0	0	0	2549	0	33717	9838	0	0	0	0	0	0	0	0	0	0	0	0	0	0	0	0	17	0	112	36	0	0	0	0	0	0	0	0	0	0	0
3	1	2	0	3	6	10537	0	0	0	0	6	0	0	0	11517	0	459171	33146	0	0	0	0	0	0	0	0	0	0	0	0	0	0	0	0	17	0	662	18	0	0	0	0	0	0	0	0	0	0	0
5	0	0	0	0	0	236	0	0	0	0	0	0	0	0	0	0	2675	32	0	0	0	0	0	0	0	0	0	0	0	0	0	0	0	0	11	0	275	0	10	0	26	0	0	0	0	0	2	0	15
64	1	2	0	67	231	2055	0	0	0	0	30	22	0	0	3491	8	42756	6692	0	0	0	0	0	0	0	0	0	0	0	0	0	0	0	0	189	0	836	2029	222	0	1028	1615	7	0	21	8	0	0	0
1	0	0	0	0	0	159	0	0	0	0	0	0	0	0	0	0	1217	138	0	0	0	0	0	0	0	0	0	0	0	0	0	0	0	0	1	0	230	0	0	0	81	0	0	0	0	0	0	0	1
1	2	1	0	2	1	1407	0	0	0	0	7	3	0	0	5036	0	14167	10897	0	0	0	0	0	0	0	0	0	0	0	0	0	0	0	0	62	0	320	7	20	0	144	3	0	0	0	0	9	0	40
36	2	2	0	65	59	3837	0	0	0	0	12	5	1	0	6034	0	50528	10845	0	0	0	0	0	0	0	0	0	0	0	0	0	0	0	0	114	0	524	350	45	0	270	145	1	0	3	0	14	0	67
4	0	0	0	0	0	2132	0	0	0	0	0	0	0	0	1	0	26162	1095	0	0	0	0	0	0	0	0	0	0	0	0	0	0	0	0	19	0	320	0	0	0	138	0	0	0	0	0	2	0	133
172	1	0	0	198	26	1097	0	0	0	0	0	0	0	0	1175	0	35038	78	0	0	0	0	0	0	0	0	0	0	0	0	0	0	0	0	29	0	13	133	4	0	2	70	0	0	0	0	1	0	0
34	0	0	0	0	0	405	0	0	0	0	0	0	0	0	0	0	6834	1	0	0	0	0	0	0	0	0	0	0	0	0	0	0	0	0	0	0	0	0	0	0	0	0	0	0	0	0	0	0	0
4	0	3	0	0	20	1590	0	0	0	0	28	14	0	0	0	0	19491	18060	0	0	0	0	0	0	0	0	0	0	0	0	0	0	0	0	147	0	705	107	93	0	335	54	0	0	0	0	8	0	20
6	0	5	0	0	26	12279	0	0	0	0	40	4	0	0	0	31	192990	165037	0	0	0	0	0	0	0	0	0	0	0	0	0	0	0	0	8	0	1445	208	1	0	92	20	0	0	0	0	0	0	24
5	2	1	0	10	5	2647	0	0	0	0	6	2	1	0	5294	0	133955	3720	0	0	0	0	0	0	0	0	0	0	0	0	0	0	0	0	18	0	500	30	4	0	254	10	0	0	0	0	2	0	5
9	1	0	0	9	0	2951	0	0	0	0	6	1	0	1	3728	0	31467	1716	0	0	0	0	0	0	0	0	0	0	0	0	0	0	0	0	42	0	46	54	14	0	20	11	2	0	0	9	1	0	0
14	1	2	0	14	90	865	0	0	0	0	10	6	2	1	1621	4	10892	12260	0	0	0	0	0	0	0	0	0	0	0	0	0	0	0	0	66	0	843	221	53	0	340	120	2	0	8	15	25	0	125
3	1	0	0	3	0	1682	0	0	0	0	0	0	0	0	1682	0	54109	25	0	0	0	0	0	0	0	0	0	0	0	0	0	0	0	0	1	0	16	0	1	0	80	0	0	0	1	0	0	0	6
2	1	2	0	2	4	1200	0	0	0	0	6	1	3	0	1293	0	6957	18127	0	0	0	0	0	0	0	0	0	0	0	0	0	0	0	0	0	0	90	12	0	0	29	2	0	0	0	0	2	0	45
117	2	2	0	184	187	11517	0	0	0	0	8	0	1	0	23894	0	633255	32120	0	0	0	0	0	0	0	0	0	0	0	0	0	0	0	0	20	0	759	847	1	0	301	3	0	0	0	0	2	0	99
30	0	10	0	0	54	9446	0	0	0	0	68	7	2	0	0	0	99370	179067	0	0	0	0	0	0	0	0	0	0	0	0	0	0	0	0	59	0	3075	885	16	0	1052	47	0	0	0	0	17	0	796
22	1	0	0	22	8	4171	0	0	0	0	3	0	0	0	4274	0	88628	1215	0	0	0	0	0	0	0	0	0	0	0	0	0	0	0	0	3	0	1	74	0	0	0	0	0	0	0	0	0	0	0
19	0	0	0	0	10	1331	0	0	0	0	0	0	0	0	0	0	11053	1623	0	0	0	0	0	0	0	0	0	0	0	0	0	0	0	0	0	0	28	24	0	0	6	8	0	0	0	0	1	0	3
5	0	2	0	0	10	5019	0	0	0	0	6	1	1	0	94	0	39172	15817	0	0	0	0	0	0	0	0	0	0	0	0	0	0	0	0	0	0	90	30	0	0	29	5	0	0	0	0	0	0	5
5	1	0	0	5	0	1882	0	0	0	0	0	0	0	0	2104	0	22059	4091	0	0	0	0	0	0	0	0	0	0	0	0	0	0	0	0	7	0	57	0	0	0	0	0	0	0	0	0	2	0	2
6	2	1	0	6	6	448	0	0	0	0	5	6	0	0	1568	0	2652	541	0	0	0	0	0	0	0	0	0	0	0	0	0	0	0	0	23	0	30	30	43	0	95	24	0	0	0	0	1	0	2
34	0	3	0	0	174	2480	0	0	0	0	14	2	0	1	0	0	131952	8938	0	0	0	0	0	0	0	0	0	0	0	0	0	0	0	0	16	0	777	578	2	0	332	185	7	0	11	41	0	0	0
14	1	0	0	14	0	904	0	0	0	0	0	0	0	0	904	0	7380	271	0	0	0	0	0	0	0	0	0	0	0	0	0	0	0	0	2	0	25	0	10	0	11	0	0	0	0	0	0	0	0
36	3	4	0	85	226	4358	0	0	0	0	21	6	0	1	7462	0	60723	20136	0	0	0	0	0	0	0	0	0	0	0	0	0	0	0	0	147	0	879	865	39	0	457	402	2	0	4	20	4	0	115
2	0	1	0	0	2	701	0	0	0	0	3	1	0	0	91	0	4282	3656	0	0	0	0	0	0	0	0	0	0	0	0	0	0	0	0	8	0	30	6	10	0	68	2	0	0	0	0	0	0	0
17	0	15	0	0	255	26644	0	0	0	0	119	11	1	0	0	79	401160	384106	0	0	0	0	0	0	0	0	0	0	0	0	0	0	0	0	24	0	3857	2023	4	0	245	187	0	0	0	0	0	0	63
2	0	2	0	0	4	6275	0	0	0	0	18	0	0	0	0	0	98202	80504	0	0	0	0	0	0	0	0	0	0	0	0	0	0	0	0	12	0	828	36	1	0	6	0	0	0	0	0	0	0	6
23	2	1	0	50	12	545	0	0	0	0	19	0	0	0	1263	6	4540	565	0	0	0	0	0	0	0	0	0	0	0	0	0	0	0	0	290	0	67	243	78	0	10	0	0	0	0	0	0	0	0
36	1	0	0	36	0	1659	0	0	0	0	0	0	0	0	1817	0	27212	331	0	0	0	0	0	0	0	0	0	0	0	0	0	0	0	0	3	0	32	0	0	0	0	0	0	0	0	0	0	0	0
49	1	0	0	49	5	1983	0	0	0	0	0	0	0	0	1983	0	25405	212	0	0	0	0	0	0	0	0	0	0	0	0	0	0	0	0	3	0	237	5	0	0	102	4	0	0	0	0	2	0	51
31	1	3	0	9	52	13903	0	0	0	0	10	0	3	0	11850	0	739051	32534	0	0	0	0	0	0	0	0	0	0	0	0	0	0	0	0	27	0	1063	143	0	0	0	0	0	0	0	0	5	0	264
13	0	0	0	0	0	2613	0	0	0	0	6	0	0	0	64	0	50117	98	0	0	0	0	0	0	0	0	0	0	0	0	0	0	0	0	59	0	151	66	2	0	7	0	0	0	0	0	0	0	0
11	1	2	0	11	20	8997	0	0	0	0	8	0	0	0	9002	0	186137	18667	0	0	0	0	0	0	0	0	0	0	0	0	0	0	0	0	12	0	67	103	1	0	0	0	0	0	0	0	0	0	0
2	1	0	0	2	0	1983	0	0	0	0	0	0	0	0	1983	0	25452	212	0	0	0	0	0	0	0	0	0	0	0	0	0	0	0	0	3	0	237	0	0	0	102	0	0	0	0	0	2	0	51
14	0	0	0	0	12	959	0	0	0	0	0	0	0	0	0	0	7328	72	0	0	0	0	0	0	0	0	0	0	0	0	0	0	0	0	0	0	16	36	0	0	0	0	0	0	0	0	0	0	3
0	1	10	0	0	60	7	0	0	0	0	7	0	0	0	7	0	67	17866	0	0	0	0	0	0	0	0	0	0	0	0	0	0	0	0	38	0	3230	27	0	0	0	0	0	0	0	0	0	0	0
14	0	2	0	0	28	2192	0	0	0	0	15	0	0	0	1195	0	22335	16510	0	0	0	0	0	0	0	0	0	0	0	0	0	0	0	0	57	0	160	210	0	0	0	0	0	0	0	0	0	0	0
9	0	0	0	0	0	427	0	0	0	0	0	0	0	0	0	0	8347	1	0	0	0	0	0	0	0	0	0	0	0	0	0	0	0	0	0	0	0	6	0	0	0	0	0	0	0	0	0	0	0
52	0	1	0	13	114	3712	0	0	0	0	6	0	0	0	618	0	51712	11285	0	0	0	0	0	0	0	0	0	0	0	0	0	0	0	0	20	0	117	529	2	0	10	28	0	0	0	0	1	0	3
5	0	2	0	0	10	720	0	0	0	0	11	0	0	0	0	0	7382	902	0	0	0	0	0	0	0	0	0	0	0	0	0	0	0	0	15	0	22	55	0	0	0	0	0	0	0	0	0	0	0
174	0	1	0	0	302	3583	0	0	0	0	2	0	0	0	12	0	141655	3110	0	0	0	0	0	0	0	0	0	0	0	0	0	0	0	0	35	0	510	718	1	0	297	410	0	0	0	0	2	0	34
28	1	1	0	118	242	1187	0	0	0	0	6	0	0	0	4865	0	11355	10292	0	0	0	0	0	0	0	0	0	0	0	0	0	0	0	0	118	0	134	1793	0	0	0	0	0	0	0	0	0	0	0
46	5	1	0	230	46	1610	0	0	0	0	61	8	0	1	8364	0	21581	1612	0	0	0	0	0	0	0	0	0	0	0	0	0	0	0	0	376	0	45	2806	61	0	4	368	8	0	1	46	0	0	0
4	0	1	0	0	5	39	0	0	0	0	5	0	0	0	0	0	212	256	0	0	0	0	0	0	0	0	0	0	0	0	0	0	0	0	0	0	322	25	0	0	0	0	0	0	0	0	0	0	4
1	1	1	0	1	1	3737	0	0	0	0	2	0	0	0	3740	0	96591	2312	0	0	0	0	0	0	0	0	0	0	0	0	0	0	0	0	11	0	4	2	0	0	0	0	0	0	0	0	0	0	0
37	0	0	0	0	65	818	0	0	0	0	0	0	0	0	0	0	15953	1175	0	0	0	0	0	0	0	0	0	0	0	0	0	0	0	0	0	0	651	208	0	0	687	640	0	0	0	0	0	0	0
29	0	18	0	0	435	25224	0	0	0	0	146	13	0	0	0	0	360364	410281	0	0	0	0	0	0	0	0	0	0	0	0	0	0	0	0	35	0	4322	3596	5	0	291	319	0	0	0	0	0	0	0
114	1	1	0	70	349	9765	0	0	0	0	5	0	1	0	8642	0	551664	20497	0	0	0	0	0	0	0	0	0	0	0	0	0	0	0	0	21	0	530	1007	0	0	0	0	0	0	0	0	3	0	132
4	0	2	0	0	12	8724	0	0	0	0	3	1	0	0	14	0	109364	44975	0	0	0	0	0	0	0	0	0	0	0	0	0	0	0	0	27	0	972	28	11	0	304	8	0	0	3	0	1	0	26
26	0	0	0	0	0	1238	0	0	0	0	0	0	0	0	0	0	14002	1614	0	0	0	0	0	0	0	0	0	0	0	0	0	0	0	0	0	0	20	0	0	0	8	0	0	0	0	0	2	0	4
5	0	0	0	0	10	2360	0	0	0	0	0	0	0	0	0	0	59305	4066	0	0	0	0	0	0	0	0	0	0	0	0	0	0	0	0	0	0	198	33	0	0	100	8	0	0	0	0	0	0	30
1	0	5	0	0	22	1665	9	14	0	0	23	0	0	0	0	1	38432	7965	0	0	326	597	0	0	0	0	0	0	0	0	0	1	180	454	55	0	376	137	0	0	0	0	0	0	3	1	0	0	0
9	0	3	0	0	27	436	0	0	0	0	8	0	0	0	2	0	4637	15411	0	0	0	0	0	0	0	0	0	0	0	0	0	0	0	0	16	0	408	72	0	0	0	0	0	0	0	0	0	0	0
0	1	2	0	0	0	6607	0	0	0	0	18	1	0	0	6610	0	102047	80173	0	0	0	0	0	0	0	0	0	0	0	0	0	0	0	0	0	0	804	0	0	0	47	0	0	0	9	0	0	0	0
6	1	0	0	6	0	4171	0	0	0	0	3	0	0	0	4274	0	88660	1215	0	0	0	0	0	0	0	0	0	0	0	0	0	0	0	0	3	0	1	18	0	0	0	0	0	0	0	0	0	0	0
1	4	74	0	4	13	1004	0	0	0	0	71	19	10	0	6150	0	11604	75558	0	0	0	0	0	0	0	0	0	0	0	0	0	0	0	0	602	0	14908	41	425	0	9101	2	0	0	0	0	101	0	1889
31	1	5	0	31	176	12697	0	0	0	0	48	4	0	1	12703	1	195551	159524	0	0	0	0	0	0	0	0	0	0	0	0	0	0	0	0	0	0	1596	1774	0	0	92	110	0	0	17	34	0	0	0
4	0	1	0	0	12	1505	0	0	0	0	14	5	0	0	3	0	5153	2198	0	0	0	0	0	0	0	0	0	0	0	0	0	0	0	0	2	0	305	157	0	0	68	36	0	0	0	0	0	0	0
4	1	0	0	4	0	5349	0	0	0	0	0	0	0	0	7032	0	83194	20601	0	0	0	0	0	0	0	0	0	0	0	0	0	0	0	0	9	0	207	0	0	0	1	0	0	0	0	0	0	0	0
11	0	0	0	0	11	1124	0	0	0	0	0	0	0	0	127	0	10407	4433	0	0	0	0	0	0	0	0	0	0	0	0	0	0	0	0	3	0	219	69	4	0	153	33	0	0	1	0	0	0	12
18	0	0	0	0	0	2226	0	0	0	0	0	0	0	0	0	0	30686	1763	0	0	0	0	0	0	0	0	0	0	0	0	0	0	0	0	0	0	260	1	0	0	93	0	0	0	0	0	0	0	21
19	0	2	0	0	38	4214	0	0	0	0	6	1	3	0	90	0	40869	17973	0	0	0	0	0	0	0	0	0	0	0	0	0	0	0	0	1	0	93	114	0	0	29	19	0	0	0	0	2	0	18
20	1	0	0	22	9	2911	0	0	0	0	0	0	0	0	3921	0	37760	5950	0	0	0	0	0	0	0	0	0	0	0	0	0	0	0	0	52	0	178	37	14	0	92	11	1	0	1	1	3	0	23
27	1	0	0	27	11	4267	0	0	0	0	0	0	0	0	4276	0	151049	6531	0	0	0	0	0	0	0	0	0	0	0	0	0	0	0	0	11	0	373	220	1	0	144	11	0	0	0	0	1	0	57
19	0	0	0	0	5	1463	0	0	0	0	0	0	0	0	0	0	29767	343	0	0	0	0	0	0	0	0	0	0	0	0	0	0	0	0	0	0	15	40	0	0	1	3	0	0	0	0	0	0	1
82	0	1	0	0	94	454	0	0	0	0	6	0	0	0	0	0	16773	497	0	0	0	0	0	0	0	0	0	0	0	0	0	0	0	0	4	0	383	565	0	0	3	0	0	0	0	0	0	0	0
15	2	1	0	16	10	1393	0	0	0	0	1	0	0	0	1832	0	24769	1566	0	0	0	0	0	0	0	0	0	0	0	0	0	0	0	0	17	0	32	10	0	0	2	0	0	0	0	0	4	0	11
6	0	0	0	0	0	68	0	0	0	0	0	0	0	0	1	0	198	0	0	0	0	0	0	0	0	0	0	0	0	0	0	0	0	0	0	0	1	3	0	0	0	0	0	0	0	0	0	0	0
11	1	0	0	11	0	2979	0	0	0	0	0	0	0	0	3999	0	38427	6181	0	0	0	0	0	0	0	0	0	0	0	0	0	0	0	0	53	0	178	0	14	0	93	0	1	0	1	0	3	0	23
1	1	10	0	1	11	4504	0	0	0	0	31	9	11	0	507	0	29230	39064	0	0	0	0	0	0	0	0	0	0	0	0	0	0	0	0	53	0	377	37	12	0	102	9	0	0	0	0	21	0	121
13	0	0	0	0	0	257	0	0	0	0	0	0	0	0	0	0	1313	2964	0	0	0	0	0	0	0	0	0	0	0	0	0	0	0	0	0	0	148	0	0	0	126	22	0	0	0	0	0	0	0
0	0	0	0	0	0	4590	0	0	0	0	0	0	0	0	7186	0	234150	10329	0	0	0	0	0	0	0	0	0	0	0	0	0	0	0	0	16	0	256	0	1	0	100	0	0	0	0	0	1	0	35
1	0	10	0	0	10	8175	0	0	0	0	60	15	0	0	530	0	89390	180572	0	0	0	0	0	0	0	0	0	0	0	0	0	0	0	0	74	0	3875	60	38	0	1516	15	0	0	0	0	0	0	0
0	3	16	0	4	48	379	0	0	0	0	22	0	0	0	4925	0	6554	47537	0	0	0	0	0	0	0	0	0	0	0	0	0	0	0	0	170	0	2371	87	0	0	0	0	0	0	0	0	0	0	0
9	0	5	0	0	41	2167	0	0	0	0	13	7	0	0	0	0	16030	57565	0	0	0	0	0	0	0	0	0	0	0	0	0	0	0	0	27	0	1252	111	11	0	802	55	0	0	0	0	7	0	126
26	2	0	0	52	1	771	0	0	0	0	15	0	1	0	1480	0	10156	1089	0	0	0	0	0	0	0	0	0	0	0	0	0	0	0	0	88	0	556	396	0	0	0	0	0	0	0	0	6	0	2
0	1	1	0	0	0	4625	0	0	0	0	4	1	0	0	5484	0	88185	4193	0	0	0	0	0	0	0	0	0	0	0	0	0	0	0	0	36	0	201	0	13	0	35	0	2	0	6	0	0	0	0
12	1	1	0	12	13	374	0	0	0	0	2	1	0	0	375	0	1834	296	0	0	0	0	0	0	0	0	0	0	0	0	0	0	0	0	0	0	4	26	0	0	1	13	0	0	0	0	0	0	0
7	1	1	0	7	6	3786	0	0	0	0	4	0	0	0	3789	0	97240	2357	0	0	0	0	0	0	0	0	0	0	0	0	0	0	0	0	15	0	35	28	0	0	1	0	0	0	0	0	0	0	2
9	0	0	0	0	0	1957	0	0	0	0	0	0	0	0	1	0	11294	0	0	0	0	0	0	0	0	0	0	0	0	0	0	0	0	0	16	0	29	0	0	0	0	0	2	0	0	0	1	0	9
0	0	4	0	0	0	1062	0	0	0	0	8	3	3	0	155	0	5393	24597	0	0	0	0	0	0	0	0	0	0	0	0	0	0	0	0	2	0	102	0	1	0	47	0	0	0	0	0	1	0	17
125	1	4	0	98	605	1731	0	0	0	0	21	4	2	0	2008	0	124264	8063	0	0	0	0	0	0	0	0	0	0	0	0	0	0	0	0	35	0	1268	2546	3	0	510	514	0	0	0	0	0	0	38
10	0	2	0	4	27	4041	0	0	0	0	3	2	1	0	6840	0	34563	32973	0	0	0	0	0	0	0	0	0	0	0	0	0	0	0	0	17	0	811	56	11	0	433	33	0	0	0	0	4	0	49
15	2	0	0	30	2	771	0	0	0	0	15	0	1	0	1480	0	10178	1089	0	0	0	0	0	0	0	0	0	0	0	0	0	0	0	0	88	0	556	233	0	0	0	0	0	0	0	0	6	0	2
5	0	4	0	0	16	820	0	0	0	0	8	5	0	0	0	0	4765	53367	0	0	0	0	0	0	0	0	0	0	0	0	0	0	0	0	15	0	784	32	11	0	647	20	0	0	0	0	0	0	0
16	0	43	0	0	57	1743	0	0	0	0	76	118	0	0	147	0	25370	54835	0	0	0	0	0	0	0	0	0	0	0	0	0	0	0	0	229	0	15691	327	514	0	13264	685	0	0	0	0	0	0	0
20	0	15	0	0	300	25186	0	0	0	0	140	11	0	0	0	0	359937	408956	0	0	0	0	0	0	0	0	0	0	0	0	0	0	0	0	15	0	4364	2800	1	0	245	220	0	0	0	0	0	0	0
13	0	0	0	0	135	236	0	0	0	0	0	0	0	0	0	0	2667	32	0	0	0	0	0	0	0	0	0	0	0	0	0	0	0	0	11	0	275	175	10	0	26	1	0	0	0	0	2	0	15
16	3	10	0	49	159	5443	0	0	0	0	101	0	0	0	15816	0	58412	53567	0	0	0	0	0	0	0	0	0	0	0	0	0	0	0	0	494	0	1031	1676	0	0	0	0	0	0	0	0	0	0	0
4	1	1	0	4	4	938	0	0	0	0	13	0	0	0	940	0	9066	1075	0	0	0	0	0	0	0	0	0	0	0	0	0	0	0	0	26	0	221	52	0	0	0	0	0	0	0	0	0	0	0
14	0	1	0	0	22	4021	0	0	0	0	1	0	0	0	0	16	38276	26490	0	0	0	0	0	0	0	0	0	0	0	0	0	0	0	0	3	0	500	22	0	0	8	0	0	0	0	0	0	0	0
15	1	1	0	15	33	298	0	0	0	0	9	0	0	0	377	0	3639	877	0	0	0	0	0	0	0	0	0	0	0	0	0	0	0	0	77	0	447	286	0	0	0	0	0	0	0	0	17	0	47
9	0	15	0	0	135	28115	0	0	0	0	119	11	1	0	0	83	422630	406027	0	0	0	0	0	0	0	0	0	0	0	0	0	0	0	0	8	0	3857	1071	1	0	245	99	0	0	0	0	0	0	63
4	3	6	0	12	24	14243	0	0	0	0	96	21	1	0	42163	0	122881	91562	0	0	0	0	0	0	0	0	0	0	0	0	0	0	0	0	445	0	1040	387	87	0	218	86	0	0	0	0	7	0	13
2	0	0	0	0	0	253	0	0	0	0	0	0	0	0	0	0	2888	7	0	0	0	0	0	0	0	0	0	0	0	0	0	0	0	0	0	0	23	0	0	0	0	0	0	0	0	0	0	0	0
9	0	0	0	0	0	5469	0	0	0	0	0	0	0	0	1	4	90826	5860	0	0	0	0	0	0	0	0	0	0	0	0	0	0	0	0	2	0	43	0	0	0	0	0	0	0	2	0	0	0	0
16	0	1	0	0	24	7736	0	0	0	0	4	0	0	0	0	2	134621	10932	0	0	0	0	0	0	0	0	0	0	0	0	0	0	0	0	2	0	42	96	0	0	0	0	0	0	0	0	0	0	0
39	0	0	0	1	3	675	0	0	0	0	0	0	0	0	173	0	10579	998	0	0	0	0	0	0	0	0	0	0	0	0	0	0	0	0	1	0	46	3	2	0	51	4	0	0	0	0	0	0	4
0	0	3	0	0	6	5378	0	0	0	0	48	2	0	0	82	0	61330	52214	0	0	0	0	0	0	0	0	0	0	0	0	0	0	0	0	28	0	1373	15	11	0	549	8	0	0	0	0	0	0	0
0	0	0	0	0	0	835	0	0	0	0	0	0	0	0	66	0	14662	2139	0	0	0	0	0	0	0	0	0	0	0	0	0	0	0	0	33	0	298	0	9	0	27	0	0	0	0	0	2	0	46
15	1	0	0	16	1	1097	0	0	0	0	0	0	0	0	1175	0	35195	78	0	0	0	0	0	0	0	0	0	0	0	0	0	0	0	0	29	0	13	5	4	0	2	3	0	0	0	0	1	0	0
8	0	0	0	0	0	2535	0	0	0	0	0	0	0	0	80	0	36852	2643	0	0	0	0	0	0	0	0	0	0	0	0	0	0	0	0	40	0	377	0	63	0	301	0	0	0	0	0	0	0	0
4	1	6	0	4	33	8953	0	0	0	0	22	6	0	0	8953	0	91080	78105	0	0	0	0	0	0	0	0	0	0	0	0	0	0	0	0	38	0	1343	122	19	0	959	19	0	0	0	0	0	0	0
38	1	1	0	41	61	984	0	0	0	0	3	0	0	0	999	0	13498	3101	0	0	0	0	0	0	0	0	0	0	0	0	0	0	0	0	31	0	797	155	0	0	0	0	0	0	0	0	0	0	0
20	0	1	0	0	33	1153	0	0	0	0	12	0	0	0	0	0	8018	1795	0	0	0	0	0	0	0	0	0	0	0	0	0	0	0	0	18	0	39	382	0	0	0	0	0	0	0	0	0	0	0
7	0	5	0	0	45	12587	0	0	0	0	49	0	0	0	0	0	197772	164725	0	0	0	0	0	0	0	0	0	0	0	0	0	0	0	0	12	0	1640	438	2	0	12	0	0	0	0	0	0	0	12
5	0	2	0	0	9	5132	0	0	0	0	2	0	0	0	11	7	112544	7667	0	0	0	0	0	0	0	0	0	0	0	0	0	0	0	0	31	0	635	10	9	0	425	0	6	0	0	0	1	0	22
7	0	0	0	0	0	2153	0	0	0	0	0	0	0	0	0	0	31947	2095	0	0	0	0	0	0	0	0	0	0	0	0	0	0	0	0	0	0	84	0	0	0	78	0	0	0	0	0	0	0	0
64	1	2	0	62	149	2025	0	0	0	0	7	2	0	0	3545	0	131682	7148	0	0	0	0	0	0	0	0	0	0	0	0	0	0	0	0	12	0	158	447	3	0	262	124	0	0	0	0	0	0	0
38	0	0	0	0	0	1654	0	0	0	0	0	0	0	0	2	0	28784	175	0	0	0	0	0	0	0	0	0	0	0	0	0	0	0	0	2	0	8	0	0	0	0	0	0	0	0	0	4	0	3
2	0	1	0	0	1	21	0	0	0	0	5	0	0	0	0	0	29	151	0	0	0	0	0	0	0	0	0	0	0	0	0	0	0	0	0	0	5	5	0	0	0	0	0	0	0	0	0	0	0
1	0	1	0	0	0	102	0	0	0	0	10	0	0	0	0	0	764	105	0	0	0	0	0	0	0	0	0	0	0	0	0	0	0	0	29	0	10	0	0	0	0	0	0	0	0	0	0	0	0
19	0	15	0	0	285	25100	0	0	0	0	122	0	1	0	0	0	359924	409042	0	0	0	0	0	0	0	0	0	0	0	0	0	0	0	0	13	0	4014	2318	0	0	0	0	0	0	0	0	0	0	31
0	0	8	0	1	736	87	0	0	0	0	9	0	0	0	280	0	306	14494	0	0	0	0	0	0	0	0	0	0	0	0	0	0	0	0	50	0	2400	340	0	0	0	0	0	0	0	0	0	0	0
18	0	0	0	0	0	1322	0	0	0	0	0	0	0	0	0	0	20518	297	0	0	0	0	0	0	0	0	0	0	0	0	0	0	0	0	0	0	198	0	0	0	0	0	0	0	0	0	1	0	20
102	1	3	0	69	621	9889	0	0	0	0	10	0	1	0	8759	0	567185	26743	0	0	0	0	0	0	0	0	0	0	0	0	0	0	0	0	35	0	1027	1668	0	0	0	0	0	0	0	0	3	0	250
24	0	1	0	0	52	1364	0	0	0	0	5	0	0	0	0	0	32194	4067	0	0	0	0	0	0	0	0	0	0	0	0	0	0	0	0	0	0	53	187	0	0	0	0	0	0	0	0	0	0	0
38	0	15	0	0	570	25100	0	0	0	0	122	0	1	0	0	0	359620	409042	0	0	0	0	0	0	0	0	0	0	0	0	0	0	0	0	13	0	4014	4639	0	0	0	0	0	0	0	0	0	0	31
2	2	14	0	4	16	14303	0	0	0	0	29	19	2	0	26172	0	140660	174179	0	0	0	0	0	0	0	0	0	0	0	0	0	0	0	0	39	0	3998	46	34	0	2076	26	0	0	0	0	3	0	255
15	0	0	0	0	19	3735	0	0	0	0	1	0	0	0	0	11	36689	16715	0	0	0	0	0	0	0	0	0	0	0	0	0	0	0	0	4	0	256	78	0	0	3	1	0	0	1	0	0	0	0
6	1	3	0	6	18	684	0	0	0	0	7	0	0	0	684	0	6951	7222	0	0	0	0	0	0	0	0	0	0	0	0	0	0	0	0	1	0	389	42	0	0	0	0	0	0	0	0	1	0	4
5	1	1	0	5	6	1750	0	0	0	0	8	0	0	0	1755	0	28884	5373	0	0	0	0	0	0	0	0	0	0	0	0	0	0	0	0	36	0	208	48	0	0	0	0	0	0	0	0	0	0	0
68	0	5	0	0	362	13566	0	0	0	0	48	4	0	1	7	0	207696	163750	0	0	0	0	0	0	0	0	0	0	0	0	0	0	0	0	12	0	1575	3472	1	0	92	289	1	0	17	74	0	0	0
52	1	0	0	52	15	2411	0	0	0	0	0	0	0	0	2483	0	24088	638	0	0	0	0	0	0	0	0	0	0	0	0	0	0	0	0	23	0	14	51	0	0	0	0	0	0	0	0	5	0	0
7	2	0	0	18	0	2050	0	0	0	0	6	8	0	0	4910	0	25921	890	0	0	0	0	0	0	0	0	0	0	0	0	0	0	0	0	74	0	43	66	105	0	65	88	0	0	0	0	0	0	0
5	0	0	0	0	3	912	0	0	0	0	0	0	0	0	0	0	22233	24	0	0	0	0	0	0	0	0	0	0	0	0	0	0	0	0	13	0	198	21	0	0	100	4	0	0	0	0	1	0	33
17	0	0	1	7	118	12	13	0	0	1	13	1	0	0	93	7	117	661	0	0	0	0	1	20	15	40	0	0	0	0	43	15	585	661	108	8	163	585	16	2	52	153	2	12	1	7	0	0	0
11	2	2	0	16	15	2877	0	0	0	0	9	0	0	0	3048	0	29244	1413	0	0	0	0	0	0	0	0	0	0	0	0	0	0	0	0	31	0	47	59	0	0	0	0	0	0	0	0	5	0	2
4	0	2	0	0	11	9951	0	0	0	0	23	2	2	0	55	0	423747	19376	0	0	0	0	0	0	0	0	0	0	0	0	0	0	0	0	51	0	903	101	5	0	295	11	0	0	0	0	2	0	174
22	1	0	0	22	0	2911	0	0	0	0	0	0	0	0	3921	0	37758	5950	0	0	0	0	0	0	0	0	0	0	0	0	0	0	0	0	52	0	178	0	14	0	92	0	1	0	1	0	3	0	23
46	0	1	0	0	54	3151	0	0	0	0	15	10	0	1	0	2	63042	5918	0	0	0	0	0	0	0	0	0	0	0	0	0	0	0	0	64	0	734	691	72	0	949	482	1	0	5	44	1	0	28
1	0	0	0	0	0	5283	0	0	0	0	0	0	0	0	0	1	89425	5686	0	0	0	0	0	0	0	0	0	0	0	0	0	0	0	0	1	0	32	0	0	0	0	0	0	0	1	0	0	0	0
0	2	3	0	0	0	3622	0	0	0	0	24	3	0	0	7204	0	27746	20502	0	0	0	0	0	0	0	0	0	0	0	0	0	0	0	0	90	0	396	0	6	0	53	0	0	0	0	0	0	0	0
0	0	1	0	0	1	217	0	0	0	0	7	1	0	0	0	0	1746	235	0	0	0	0	0	0	0	0	0	0	0	0	0	0	0	0	1	0	452	6	0	0	160	1	0	0	0	0	0	0	2
7	0	4	0	0	46	10521	0	0	0	0	39	0	0	0	0	0	164916	136805	0	0	0	0	0	0	0	0	0	0	0	0	0	0	0	0	12	0	1369	448	2	0	10	0	0	0	0	0	0	0	10
2	0	0	0	0	0	27	0	0	0	0	0	0	0	0	0	0	40	1	0	0	0	0	0	0	0	0	0	0	0	0	0	0	0	0	0	0	0	0	0	0	0	0	0	0	0	0	0	0	0
14	0	3	0	0	27	1730	0	0	0	0	6	0	0	0	0	0	33200	3781	0	0	0	0	0	0	0	0	0	0	0	0	0	0	0	0	3	0	46	54	0	0	0	0	0	0	0	0	0	0	0
86	2	1	0	166	84	2647	0	0	0	0	6	2	1	0	5294	0	133793	3720	0	0	0	0	0	0	0	0	0	0	0	0	0	0	0	0	18	0	500	488	4	0	254	164	0	0	0	0	2	0	5
91	0	0	0	0	389	232	0	0	0	0	0	0	0	0	0	0	10831	132	0	0	0	0	0	0	0	0	0	0	0	0	0	0	0	0	0	0	171	646	0	0	133	124	0	0	0	0	0	0	0
17	0	9	0	0	170	1058	0	0	0	0	16	18	15	3	94	0	13635	35497	0	0	0	0	0	0	0	0	0	0	0	0	0	0	0	0	177	0	499	354	266	0	1749	388	3	0	37	91	16	0	145
7	1	0	0	7	0	265	0	0	0	0	0	0	0	0	266	0	1135	139	0	0	0	0	0	0	0	0	0	0	0	0	0	0	0	0	0	0	3	0	0	0	1	0	0	0	0	0	0	0	0
12	1	5	0	12	163	7547	57	0	0	0	18	10	0	0	7547	0	70705	51474	0	0	0	0	0	0	0	0	0	0	0	0	57	0	1464	797	3	0	1147	401	8	0	812	219	0	0	0	0	0	0	0
2	0	1	0	1	3	7660	0	0	0	0	3	0	0	0	6981	0	313312	22354	0	0	0	0	0	0	0	0	0	0	0	0	0	0	0	0	8	0	443	9	0	0	0	0	0	0	0	0	0	0	0
2	2	3	0	2	2	2028	0	0	0	0	3	0	1	0	2786	0	43838	5778	0	0	0	0	0	0	0	0	0	0	0	0	0	0	0	0	19	0	69	2	0	0	8	12	0	0	0	0	5	0	22
2	0	0	0	0	2	3089	0	0	0	0	0	0	0	0	0	0	64274	3513	0	0	0	0	0	0	0	0	0	0	0	0	0	0	0	0	1	0	117	16	0	0	0	0	0	0	0	0	2	0	26
15	0	0	0	0	0	175	0	0	0	0	0	0	0	0	0	0	917	21	0	0	0	0	0	0	0	0	0	0	0	0	0	0	0	0	2	0	2	0	0	0	0	0	0	0	0	0	1	0	0
15	0	5	0	0	75	11744	0	0	0	0	51	0	0	0	0	0	166267	163359	0	0	0	0	0	0	0	0	0	0	0	0	0	0	0	0	11	0	1593	765	0	0	0	0	0	0	0	0	0	0	0
70	0	5	0	0	342	12587	0	0	0	0	49	0	0	0	0	0	197394	164725	0	0	0	0	0	0	0	0	0	0	0	0	0	0	0	0	12	0	1640	3346	2	0	12	0	0	0	0	0	0	0	12
115	1	3	0	203	472	1683	0	0	0	0	13	3	0	0	2977	0	101234	6341	0	0	0	0	0	0	0	0	0	0	0	0	0	0	0	0	16	0	900	1908	2	0	408	466	0	0	0	0	0	0	0
9	0	3	0	0	28	1298	0	0	0	0	4	0	1	0	81	0	12370	3001	0	0	0	0	0	0	0	0	0	0	0	0	0	0	0	0	10	0	36	38	5	0	0	0	0	0	0	0	4	0	3
15	2	2	0	30	30	11517	0	0	0	0	8	0	1	0	23894	0	633561	32120	0	0	0	0	0	0	0	0	0	0	0	0	0	0	0	0	20	0	759	120	1	0	301	0	0	0	0	0	2	0	99
56	1	2	0	56	26	1234	0	0	0	0	8	4	0	0	1846	0	27479	7509	0	0	0	0	0	0	0	0	0	0	0	0	0	0	0	0	66	0	597	103	120	0	879	76	0	0	0	0	0	0	0
14	1	1	0	14	13	938	0	0	0	0	13	0	0	0	940	0	9046	1075	0	0	0	0	0	0	0	0	0	0	0	0	0	0	0	0	26	0	221	169	0	0	0	0	0	0	0	0	0	0	0
0	0	0	0	0	0	0	0	0	0	0	0	0	0	0	0	0	0	0	0	0	0	0	0	0	0	0	0	0	0	2	0	0	0	0	0	0	0	0	0	0	0	0	0	0	0	0	0	0	0
13	0	3	0	0	23	4869	0	0	0	0	12	2	0	0	1078	0	65652	20641	0	0	0	0	0	0	0	0	0	0	0	0	0	0	0	0	53	0	228	103	12	0	22	3	0	0	0	0	8	0	4
11	1	1	0	11	11	9765	0	0	0	0	5	0	1	0	8642	0	551870	20497	0	0	0	0	0	0	0	0	0	0	0	0	0	0	0	0	21	0	530	55	0	0	0	0	0	0	0	0	3	0	132
0	1	75	0	0	15	2809	1	8	12	0	68	23	7	0	5929	0	44499	64046	36	0	560	223	0	0	0	0	48	0	461	90	4	0	66	21	479	0	13189	0	216	0	6941	20	0	0	73	0	49	0	1687
1	1	10	0	1	10	5640	0	0	0	0	65	0	0	0	4628	0	58751	53370	0	0	0	0	0	0	0	0	0	0	0	0	0	0	0	0	303	0	664	65	0	0	0	0	0	0	0	0	0	0	0
7	1	0	0	7	12	2817	0	0	0	0	0	0	0	0	2817	0	24375	13747	0	0	0	0	0	0	0	0	0	0	0	0	0	0	0	0	2	0	197	42	2	0	133	18	0	0	0	0	0	0	0
3	1	2	0	3	5	1129	0	0	0	0	2	3	0	0	542	0	14991	2852	0	0	0	0	0	0	0	0	0	0	0	0	0	0	0	0	2	0	176	5	4	0	168	8	0	0	0	0	0	0	13
1	0	15	0	0	15	23631	0	0	0	0	123	0	1	0	0	0	339381	387119	0	0	0	0	0	0	0	0	0	0	0	0	0	0	0	0	31	0	4013	123	0	0	0	0	0	0	0	0	0	0	31
15	1	0	0	17	9	1194	0	0	0	0	0	0	0	0	1403	0	21487	980	0	0	0	0	0	0	0	0	0	0	0	0	0	0	0	0	16	0	16	9	0	0	1	0	0	0	0	0	2	0	6
21	1	10	0	21	212	5640	0	0	0	0	65	0	0	0	4628	0	58531	53370	0	0	0	0	0	0	0	0	0	0	0	0	0	0	0	0	303	0	664	1429	0	0	0	0	0	0	0	0	0	0	0
3	1	3	0	3	7	2240	0	0	0	0	10	0	0	0	2240	0	134264	9181	0	0	0	0	0	0	0	0	0	0	0	0	0	0	0	0	8	0	668	25	0	0	0	0	0	0	0	0	0	0	6
10	0	17	0	0	165	3303	0	0	0	0	47	43	3	0	0	1	71129	40758	0	0	0	0	0	0	0	0	0	0	0	0	0	0	0	0	314	0	7955	1042	505	0	10560	1568	0	0	60	7	14	0	295
10	0	1	0	0	36	3596	0	0	0	0	7	3	0	0	6	0	142061	13123	0	0	0	0	0	0	0	0	0	0	0	0	0	0	0	0	12	0	494	101	4	0	283	80	0	0	0	0	0	0	16
21	1	1	0	21	9	6026	0	0	0	0	3	2	0	0	7962	0	113992	11157	0	0	0	0	0	0	0	0	0	0	0	0	0	0	0	0	60	0	201	27	33	0	33	18	3	0	6	0	0	0	0
0	0	1	0	0	0	585	0	0	0	0	4	0	0	0	0	1	6275	3726	0	0	0	0	0	0	0	0	0	0	0	0	0	0	0	0	42	0	399	0	37	0	405	0	1	0	6	0	0	0	0
10	1	0	0	11	8	2411	0	0	0	0	0	0	0	0	2483	0	24130	638	0	0	0	0	0	0	0	0	0	0	0	0	0	0	0	0	23	0	14	42	0	0	0	0	0	0	0	0	5	0	0
38	0	1	0	0	45	3925	0	0	0	0	2	0	0	0	8	3	83910	5203	0	0	0	0	0	0	0	0	0	0	0	0	0	0	0	0	31	0	427	74	9	0	285	0	6	0	0	0	1	0	15
14	1	0	0	14	0	4454	0	0	0	0	0	0	0	0	5298	0	86210	3895	0	0	0	0	0	0	0	0	0	0	0	0	0	0	0	0	25	0	103	0	9	0	18	0	1	0	3	0	0	0	0
2	1	2	0	13	31	1819	0	0	0	0	17	0	0	0	7475	0	18586	16999	0	0	0	0	0	0	0	0	0	0	0	0	0	0	0	0	118	0	193	258	0	0	0	0	0	0	0	0	0	0	0
3	0	0	0	0	0	361	0	0	0	0	2	1	0	0	0	0	2942	27	0	0	0	0	0	0	0	0	0	0	0	0	0	0	0	0	2	0	13	4	1	0	3	8	0	0	0	0	0	0	0
19	1	15	0	19	194	5981	0	0	0	0	87	15	0	0	6000	0	50697	133674	0	0	0	0	0	0	0	0	0	0	0	0	0	0	0	0	380	0	1380	1114	72	0	267	222	0	0	0	0	1	0	1
3	2	2	0	6	6	1662	0	0	0	0	12	3	1	0	5620	0	16673	13036	0	0	0	0	0	0	0	0	0	0	0	0	0	0	0	0	82	0	479	36	29	0	216	9	0	0	0	0	11	0	59
2	1	0	0	4	2	483	0	0	0	0	0	0	0	0	582	0	4622	73	0	0	0	0	0	0	0	0	0	0	0	0	0	0	0	0	6	0	3	34	5	0	0	2	0	0	0	0	0	0	0
14	1	1	0	17	47	2591	0	0	0	0	21	0	0	1	3422	0	38531	10562	0	0	0	0	0	0	0	0	0	0	0	0	0	0	0	0	42	0	544	621	0	0	0	0	1	0	5	14	0	0	0
11	0	3	0	0	33	5032	0	0	0	0	10	4	1	0	0	0	58834	18605	0	0	0	0	0	0	0	0	0	0	0	0	0	0	0	0	9	0	91	110	2	0	92	44	0	0	0	0	2	0	12
15	1	1	0	16	32	2591	0	0	0	0	21	0	0	1	3422	0	38529	10562	0	0	0	0	0	0	0	0	0	0	0	0	0	0	0	0	42	0	544	502	0	0	0	0	1	0	5	15	0	0	0
40	0	2	0	0	80	2208	0	0	0	0	13	0	0	0	1194	0	23992	16467	0	0	0	0	0	0	0	0	0	0	0	0	0	0	0	0	18	0	155	520	0	0	0	0	0	0	0	0	0	0	0
125	1	0	0	125	141	1289	0	0	0	0	0	0	0	0	1289	0	28179	1030	0	0	0	0	0	0	0	0	0	0	0	0	0	0	0	0	0	0	5	282	0	0	0	0	0	0	0	0	0	0	0
5	1	2	0	2	7	177	0	0	0	0	10	0	0	0	76	0	2808	202	0	0	0	0	0	0	0	0	0	0	0	0	0	0	0	0	19	0	50	47	0	0	0	0	0	0	0	0	8	0	0
40	1	1	0	57	193	2591	0	0	0	0	21	0	0	1	3422	0	38479	10562	0	0	0	0	0	0	0	0	0	0	0	0	0	0	0	0	42	0	544	2408	0	0	0	0	1	0	5	41	0	0	0
1	2	2	0	2	2	9397	0	0	0	0	9	6	1	0	17836	0	87913	47705	0	0	0	0	0	0	0	0	0	0	0	0	0	0	0	0	11	0	836	9	8	0	441	6	0	0	0	0	2	0	53
11	3	1	0	33	11	1585	0	0	0	0	20	0	0	0	4832	0	21250	1734	0	0	0	0	0	0	0	0	0	0	0	0	0	0	0	0	107	0	12	220	0	0	0	0	0	0	0	0	0	0	0
0	0	3	0	0	0	1527	0	0	0	0	13	10	0	0	0	0	16539	4012	0	0	0	0	0	0	0	0	0	0	0	0	0	0	0	0	117	0	127	0	116	0	82	0	0	0	0	0	0	0	0
9	0	1	0	0	12	3095	0	0	0	0	9	0	0	0	0	0	65612	3833	0	0	0	0	0	0	0	0	0	0	0	0	0	0	0	0	21	0	132	92	0	0	0	0	0	0	0	0	0	0	0
4	0	2	0	0	5	1501	0	0	0	0	20	0	0	0	30	0	9192	2465	0	0	0	0	0	0	0	0	0	0	0	0	0	0	0	0	25	0	47	44	9	0	21	0	0	0	0	0	0	0	0
2	0	0	0	0	0	2107	0	0	0	0	0	0	0	0	33	0	25600	43	0	0	0	0	0	0	0	0	0	0	0	0	0	0	0	0	6	0	16	0	0	0	8	0	0	0	0	0	0	0	0
13	0	1	0	0	14	5378	0	0	0	0	4	0	0	0	0	9	58244	40784	0	0	0	0	0	0	0	0	0	0	0	0	0	0	0	0	10	0	493	55	0	0	6	0	0	0	0	0	0	0	0
2	0	0	0	0	0	4879	0	0	0	0	0	0	0	0	24	0	189050	7209	0	0	0	0	0	0	0	0	0	0	0	0	0	0	0	0	19	0	305	6	3	0	99	4	0	0	0	0	0	0	60
1	0	15	0	0	15	25086	0	0	0	0	129	11	0	0	0	0	359488	409056	0	0	0	0	0	0	0	0	0	0	0	0	0	0	0	0	9	0	4055	129	1	0	245	11	0	0	0	0	0	0	0
32	0	3	0	0	70	5032	0	0	0	0	10	4	1	0	0	0	58750	18605	0	0	0	0	0	0	0	0	0	0	0	0	0	0	0	0	9	0	91	255	2	0	92	104	0	0	0	0	2	0	12
4	0	15	0	0	60	26493	0	0	0	0	129	11	0	0	0	0	384807	407642	0	0	0	0	0	0	0	0	0	0	0	0	0	0	0	0	13	0	3743	516	1	0	245	44	0	0	0	0	0	0	0
5	0	2	0	0	12	1573	0	0	0	0	6	3	0	0	0	0	12865	39946	0	0	0	0	0	0	0	0	0	0	0	0	0	0	0	0	6	0	636	36	4	0	398	18	0	0	0	0	0	0	64
2	0	10	0	0	2	21988	0	0	0	0	84	10	2	0	41	0	285625	166571	0	0	0	0	0	0	0	0	0	0	0	0	0	0	0	0	71	0	3563	48	26	0	1116	2	0	0	11	0	1	0	98
85	1	0	0	85	0	1682	0	0	0	0	0	0	0	0	1682	0	54027	25	0	0	0	0	0	0	0	0	0	0	0	0	0	0	0	0	1	0	16	0	1	0	80	0	0	0	1	0	0	0	6
2	0	0	0	0	0	912	0	0	0	0	0	0	0	0	0	0	22236	24	0	0	0	0	0	0	0	0	0	0	0	0	0	0	0	0	13	0	198	0	0	0	100	0	0	0	0	0	1	0	33
12	0	0	0	1	0	150	0	0	0	0	0	0	0	0	33	0	2348	1	0	0	0	0	0	0	0	0	0	0	0	0	0	0	0	0	5	0	6	7	0	0	0	0	0	0	0	0	0	0	1
1	0	1	0	0	2	6572	0	0	0	0	3	1	1	0	43	0	266930	11951	0	0	0	0	0	0	0	0	0	0	0	0	0	0	0	0	19	0	613	23	3	0	198	2	0	0	0	0	0	0	120
8	0	0	0	0	0	1184	0	0	0	0	0	0	0	0	0	0	8856	220	0	0	0	0	0	0	0	0	0	0	0	0	0	0	0	0	0	0	96	0	0	0	0	0	0	0	0	0	0	0	0
12	0	0	0	0	0	2158	0	0	0	0	0	0	0	0	680	0	112798	2057	0	0	0	0	0	0	0	0	0	0	0	0	0	0	0	0	7	0	177	0	1	0	84	0	2	0	3	0	1	0	10
4	0	1	0	0	8	4707	0	0	0	0	24	1	2	0	0	0	47108	35702	0	0	0	0	0	0	0	0	0	0	0	0	0	0	0	0	18	0	538	127	3	0	187	5	0	0	0	0	7	0	135
23	0	1	0	0	76	740	0	0	0	0	1	1	0	0	0	0	6360	3301	0	0	0	0	0	0	0	0	0	0	0	0	0	0	0	0	2	0	188	80	1	0	107	76	0	0	0	0	2	0	14
5	0	1	0	0	7	7736	0	0	0	0	4	0	0	0	0	2	134643	10932	0	0	0	0	0	0	0	0	0	0	0	0	0	0	0	0	2	0	42	28	0	0	0	0	0	0	0	0	0	0	0
5	1	0	0	5	2	1684	0	0	0	0	0	0	0	0	1715	0	35767	2102	0	0	0	0	0	0	0	0	0	0	0	0	0	0	0	0	21	0	132	22	13	0	17	2	0	0	0	0	0	0	0
26	0	2	0	0	36	10617	0	0	0	0	8	0	0	0	0	8	196644	17047	0	0	0	0	0	0	0	0	0	0	0	0	0	0	0	0	8	0	61	144	0	0	0	0	0	0	0	0	0	0	0
74	1	0	0	74	0	384	0	0	0	0	0	0	0	0	385	0	9810	0	0	0	0	0	0	0	0	0	0	0	0	0	0	0	0	0	14	0	0	0	0	0	0	0	0	0	0	0	1	0	0
6	0	6	0	0	90	181	0	0	0	0	15	66	0	0	96	0	2054	1214	0	0	0	0	0	0	0	0	0	0	0	0	0	0	0	0	15	0	111	261	25	0	330	429	0	0	0	0	0	0	0
18	0	0	0	0	2	3055	0	0	0	0	0	0	0	0	0	0	63974	3459	0	0	0	0	0	0	0	0	0	0	0	0	0	0	0	0	1	0	117	16	0	0	0	0	0	0	0	0	2	0	26
8	0	0	0	0	0	254	0	0	0	0	0	0	0	0	0	0	4620	22	0	0	0	0	0	0	0	0	0	0	0	0	0	0	0	0	0	0	0	0	0	0	0	0	0	0	0	0	0	0	0
52	0	0	0	0	65	818	0	0	0	0	0	0	0	0	0	0	15938	1175	0	0	0	0	0	0	0	0	0	0	0	0	0	0	0	0	0	0	651	209	0	0	687	640	0	0	0	0	0	0	0
0	0	0	0	0	0	941	18	0	0	0	0	0	0	0	0	0	5173	0	0	0	0	0	0	0	0	0	0	0	0	0	0	0	0	29	0	0	0	0	0	0	0	0	0	0	0	0	0	0	0
0	1	2	0	4	6	7742	0	0	0	0	5	1	1	0	15882	0	392131	22078	0	0	0	0	0	0	0	0	0	0	0	0	0	0	0	0	17	0	764	22	1	0	301	2	0	0	0	0	2	0	99
8	0	2	0	0	16	10617	0	0	0	0	8	0	0	0	0	8	196698	17047	0	0	0	0	0	0	0	0	0	0	0	0	0	0	0	0	8	0	61	64	0	0	0	0	0	0	0	0	0	0	0
41	0	0	0	0	0	1141	0	0	0	0	0	0	0	0	0	0	22613	0	0	0	0	0	0	0	0	0	0	0	0	0	0	0	0	0	0	0	2	0	0	0	0	0	0	0	0	0	0	0	0
5	0	3	0	0	28	8933	0	0	0	0	30	2	0	0	0	0	138773	108244	0	0	0	0	0	0	0	0	0	0	0	0	0	0	0	0	13	0	1109	285	1	0	62	22	0	0	0	0	0	0	0
2	1	1	0	3	3	7104	0	0	0	0	3	0	0	0	7415	0	290536	19992	0	0	0	0	0	0	0	0	0	0	0	0	0	0	0	0	12	0	442	9	0	0	0	0	0	0	0	0	0	0	0
0	1	0	0	0	0	155	0	0	0	0	0	0	0	0	159	0	82	63	0	0	0	0	0	0	0	0	0	0	0	0	0	0	0	0	7	0	61	0	3	0	72	0	1	0	0	0	0	0	0
0	1	1	0	0	0	4603	0	0	0	0	12	3	0	0	4603	0	43649	20006	0	0	0	0	0	0	0	0	0	0	0	0	0	0	0	0	7	0	486	2	2	0	266	0	0	0	0	0	0	0	0
0	0	32	0	0	4	3869	0	0	0	0	61	84	6	2	0	1	85192	66794	0	0	0	0	0	0	0	0	0	0	0	0	0	0	0	0	662	0	12763	18	1085	0	16411	13	4	0	97	0	39	0	466
2	4	1	0	8	2	1734	0	0	0	0	33	8	0	0	6625	0	22819	1585	0	0	0	0	0	0	0	0	0	0	0	0	0	0	0	0	150	0	18	67	59	0	4	16	0	0	0	0	0	0	0
1	0	0	0	0	0	753	0	0	0	0	0	0	0	0	0	0	7845	1013	0	0	0	0	0	0	0	0	0	0	0	0	0	0	0	0	0	0	35	0	0	0	23	0	0	0	0	0	0	0	0
1	0	0	0	0	0	204	0	0	0	0	0	0	0	0	0	0	1833	0	0	0	0	0	0	0	0	0	0	0	0	0	0	0	0	0	0	0	0	0	0	0	0	0	0	0	0	0	0	0	0
2	0	1	0	0	6	2619	0	0	0	0	9	0	0	0	0	0	27866	10634	0	0	0	0	0	0	0	0	0	0	0	0	0	0	0	0	19	0	171	68	1	0	0	0	0	0	0	0	0	0	0
31	0	0	0	0	0	912	0	0	0	0	0	0	0	0	0	0	22207	24	0	0	0	0	0	0	0	0	0	0	0	0	0	0	0	0	13	0	198	0	0	0	100	0	0	0	0	0	1	0	33
1	0	15	0	0	15	30031	0	0	0	0	137	11	0	1	18	1	449812	404111	0	0	0	0	0	0	0	0	0	0	0	0	0	0	0	0	13	0	4207	137	1	0	245	11	1	0	47	1	0	0	0
18	0	0	0	0	7	1829	0	0	0	0	0	0	0	0	0	0	18610	5514	0	0	0	0	0	0	0	0	0	0	0	0	0	0	0	0	0	0	90	92	0	0	0	32	0	0	0	0	0	0	0
10	1	1	0	10	15	4475	0	0	0	0	9	0	0	0	4475	0	43319	18719	0	0	0	0	0	0	0	0	0	0	0	0	0	0	0	0	2	0	484	124	3	0	266	1	0	0	0	0	0	0	0
3	0	1	0	0	5	5796	0	0	0	0	4	0	0	0	0	0	94233	12872	0	0	0	0	0	0	0	0	0	0	0	0	0	0	0	0	4	0	44	20	0	0	0	0	0	0	0	0	0	0	0
7	0	15	0	0	105	25178	0	0	0	0	132	13	1	0	48	0	364955	408964	0	0	0	0	0	0	0	0	0	0	0	0	0	0	0	0	14	0	4196	924	13	0	275	91	0	0	0	0	0	0	63
46	0	2	0	0	103	9967	0	0	0	0	24	3	2	0	86	0	425274	20188	0	0	0	0	0	0	0	0	0	0	0	0	0	0	0	0	54	0	906	1091	5	0	296	103	0	0	0	0	3	0	177
12	0	0	0	0	0	1322	0	0	0	0	0	0	0	0	0	0	20524	297	0	0	0	0	0	0	0	0	0	0	0	0	0	0	0	0	0	0	198	0	0	0	0	0	0	0	0	0	1	0	20
2	0	0	0	0	0	11	0	0	0	0	0	0	0	0	0	0	12	0	0	0	0	0	0	0	0	0	0	0	0	0	0	0	0	0	0	0	2	57	0	0	0	0	0	0	0	0	0	0	0
8	0	0	0	0	0	221	0	0	0	0	0	0	0	0	0	0	748	0	0	0	0	0	0	0	0	0	0	0	0	0	0	0	0	0	0	0	0	0	0	0	0	0	0	0	0	0	0	0	0
0	1	2	0	0	0	1789	0	0	0	0	7	0	0	0	1789	0	99771	7156	0	0	0	0	0	0	0	0	0	0	0	0	0	0	0	0	5	0	510	0	0	0	0	0	0	0	0	0	0	0	5
15	0	15	0	0	225	28737	0	0	0	0	140	2	1	0	0	0	435194	405398	0	0	0	0	0	0	0	0	0	0	0	0	0	0	0	0	15	0	4380	2100	4	0	30	30	0	0	0	0	0	0	31
11	0	0	0	0	0	161	0	0	0	0	0	0	0	0	0	0	1435	0	0	0	0	0	0	0	0	0	0	0	0	0	0	0	0	0	1	0	35	0	0	0	10	0	0	0	0	0	0	0	0
1	1	3	0	1	3	1796	0	0	0	0	13	9	0	0	2728	0	35822	18273	0	0	0	0	0	0	0	0	0	0	0	0	0	0	0	0	117	0	825	13	192	0	1183	9	0	0	0	0	0	0	0
2	0	0	0	0	3	546	0	0	0	0	0	0	0	0	0	0	6092	124	0	0	0	0	0	0	0	0	0	0	0	0	0	0	0	0	0	0	249	6	1	0	147	3	0	0	0	0	0	0	68
0	0	2	0	0	0	1443	0	0	0	0	23	0	0	0	0	0	9755	2521	0	0	0	0	0	0	0	0	0	0	0	0	0	0	0	0	34	0	53	0	0	0	0	0	0	0	0	0	0	0	0
9	1	10	0	9	110	5290	0	0	0	0	54	24	2	0	5408	0	45523	124583	0	0	0	0	0	0	0	0	0	0	0	0	0	0	0	0	271	0	982	622	95	0	289	228	0	0	0	0	11	0	20
24	0	1	0	0	46	4053	0	0	0	0	3	1	1	0	0	0	137142	14458	0	0	0	0	0	0	0	0	0	0	0	0	0	0	0	0	6	0	386	156	3	0	198	46	0	0	0	0	0	0	59
29	0	1	0	0	64	8701	0	0	0	0	24	1	2	0	9	0	102444	31717	0	0	0	0	0	0	0	0	0	0	0	0	0	0	0	0	20	0	629	1084	6	0	199	71	0	0	2	0	1	0	16
3	0	1	0	0	7	1064	0	0	0	0	4	1	0	0	717	4	9880	16553	0	0	0	0	0	0	0	0	0	0	0	0	0	0	0	0	47	0	643	31	15	0	285	8	1	0	8	0	0	0	0
4	0	1	0	0	8	8293	0	0	0	0	22	2	0	0	13	0	101786	31172	0	0	0	0	0	0	0	0	0	0	0	0	0	0	0	0	27	0	636	122	7	0	201	9	0	0	2	1	1	0	18
9	0	1	0	0	6	3844	0	0	0	0	22	2	0	0	68	0	46734	35655	0	0	0	0	0	0	0	0	0	0	0	0	0	0	0	0	27	0	690	135	9	0	273	12	0	0	0	0	0	0	0
27	0	0	0	0	0	5283	0	0	0	0	0	0	0	0	0	1	89373	5686	0	0	0	0	0	0	0	0	0	0	0	0	0	0	0	0	1	0	32	0	0	0	0	0	0	0	1	0	0	0	0
39	0	0	0	0	37	2614	0	0	0	0	0	0	0	0	3	0	53531	2742	0	0	0	0	0	0	0	0	0	0	0	0	0	0	0	0	16	0	213	42	6	0	143	0	3	0	0	0	1	0	8
14	0	5	0	0	80	13210	0	0	0	0	50	4	0	0	0	1	205362	164106	0	0	0	0	0	0	0	0	0	0	0	0	0	0	0	0	11	0	1591	799	1	0	92	65	0	0	0	0	0	0	0
3	1	0	0	3	0	2435	0	0	0	0	0	0	0	0	2509	0	24506	642	0	0	0	0	0	0	0	0	0	0	0	0	0	0	0	0	24	0	15	0	0	0	0	0	0	0	0	0	5	0	0
14	0	0	0	0	0	554	0	0	0	0	0	0	0	0	0	0	7797	65	0	0	0	0	0	0	0	0	0	0	0	0	0	0	0	0	7	0	90	27	0	0	10	36	1	0	12	0	0	0	0
13	0	2	0	0	20	10617	0	0	0	0	8	0	0	0	0	8	196683	17047	0	0	0	0	0	0	0	0	0	0	0	0	0	0	0	0	8	0	61	80	0	0	0	0	0	0	0	0	0	0	0
0	0	0	0	0	0	264	0	0	0	0	3	0	0	0	13	0	2157	908	0	0	0	0	0	0	0	0	0	0	0	0	0	0	0	0	51	0	209	0	5	0	23	0	0	0	0	0	14	0	21
29	0	0	0	0	0	1238	0	0	0	0	0	0	0	0	0	0	13999	1614	0	0	0	0	0	0	0	0	0	0	0	0	0	0	0	0	0	0	20	0	0	0	8	0	0	0	0	0	2	0	4
104	1	2	0	89	187	13198	0	0	0	0	8	0	1	0	11522	0	720220	30485	0	0	0	0	0	0	0	0	0	0	0	0	0	0	0	0	26	0	795	756	0	0	0	0	0	0	0	0	4	0	199
2	0	0	0	0	0	521	0	0	0	0	0	0	0	0	0	0	7036	19	0	0	0	0	0	0	0	0	0	0	0	0	0	0	0	0	0	0	200	0	0	0	0	0	0	0	0	0	0	0	67
5	0	0	0	0	0	35	0	0	0	0	0	0	0	0	0	0	133	71	0	0	0	0	0	0	0	0	0	0	0	0	0	0	0	0	2	0	43	0	0	0	6	0	0	0	1	0	0	0	0
8	0	0	0	0	0	754	0	0	0	0	0	0	0	0	0	0	7442	167	0	0	0	0	0	0	0	0	0	0	0	0	0	0	0	0	2	0	179	0	0	0	87	0	0	0	0	0	0	0	26
6	0	6	0	0	32	13403	0	0	0	0	19	5	0	0	25	0	171887	113297	0	0	0	0	0	0	0	0	0	0	0	0	0	0	0	0	63	0	2320	102	21	0	729	28	0	0	7	0	1	0	64
115	1	3	0	203	472	1683	0	0	0	0	13	3	0	0	2977	0	101234	6341	0	0	0	0	0	0	0	0	0	0	0	0	0	0	0	0	16	0	900	1908	2	0	408	466	0	0	0	0	0	0	0
5	1	0	0	5	1	326	0	0	0	0	0	0	0	0	328	0	1807	174	0	0	0	0	0	0	0	0	0	0	0	0	0	0	0	0	1	0	8	5	9	0	4	4	0	0	0	0	1	0	1
19	0	15	0	0	285	29868	0	0	0	0	140	11	0	0	0	2	447253	404274	0	0	0	0	0	0	0	0	0	0	0	0	0	0	0	0	11	0	4252	2660	1	0	245	209	0	0	0	0	0	0	0
7	2	0	0	14	0	684	0	0	0	0	15	0	1	0	1497	0	9716	0	0	0	0	0	0	0	0	0	0	0	0	0	0	0	0	0	81	0	216	105	5	0	4	0	0	0	0	0	6	0	2
0	1	11	0	0	0	1682	36	0	0	3	29	10	0	0	514	0	5105	36377	0	0	0	0	3	0	29	4	0	0	0	0	18	0	383	74	42	0	355	0	13	0	111	0	0	0	0	0	0	0	0
1	1	1	0	1	1	510	0	0	0	0	2	0	1	0	3157	0	3267	7066	0	0	0	0	0	0	0	0	0	0	0	0	0	0	0	0	26	0	74	2	0	0	0	0	0	0	0	0	5	0	3
5	1	10	0	1	16	5902	0	0	0	0	56	0	0	0	4367	0	61850	53108	0	0	0	0	0	0	0	0	0	0	0	0	0	0	0	0	212	0	578	96	0	0	0	0	0	0	0	0	0	0	0
2	0	0	0	0	4	899	0	0	0	0	0	0	0	0	35	0	5616	3416	0	0	0	0	0	0	0	0	0	0	0	0	0	0	0	0	2	0	37	15	0	0	10	3	0	0	0	0	0	0	12
7	0	0	0	0	30	2226	0	0	0	0	0	0	0	0	0	0	30697	1763	0	0	0	0	0	0	0	0	0	0	0	0	0	0	0	0	0	0	260	58	0	0	93	25	0	0	0	0	0	0	21
37	0	1	0	0	23	1291	0	0	0	0	1	0	0	0	0	0	22686	1892	0	0	0	0	0	0	0	0	0	0	0	0	0	0	0	0	1	0	27	25	0	0	0	0	0	0	0	0	0	0	0
34	1	15	0	34	510	29546	0	0	0	0	140	11	0	1	29562	1	442236	404596	0	0	0	0	0	0	0	0	0	0	0	0	0	0	0	0	0	0	4252	4760	0	0	245	374	0	0	47	34	0	0	0
44	1	1	0	80	138	488	0	0	0	0	10	3	0	0	3890	0	9065	5082	0	0	0	0	0	0	0	0	0	0	0	0	0	0	0	0	138	0	251	960	32	0	41	405	0	0	0	0	1	0	2
42	0	1	0	0	47	3844	0	0	0	0	22	2	0	0	68	0	46668	35655	0	0	0	0	0	0	0	0	0	0	0	0	0	0	0	0	27	0	690	866	9	0	273	73	0	0	0	0	0	0	0
8	1	11	0	3	86	4625	0	0	0	0	34	10	12	0	527	0	29529	40418	0	0	0	0	0	0	0	0	0	0	0	0	0	0	0	0	53	0	411	334	12	0	111	71	0	0	0	0	21	0	132
15	0	1	0	0	30	7915	0	0	0	0	4	0	0	0	0	6	147899	11704	0	0	0	0	0	0	0	0	0	0	0	0	0	0	0	0	7	0	42	120	0	0	0	0	0	0	0	0	0	0	0
17	0	0	0	0	15	234	0	0	0	0	0	0	0	0	0	0	2969	140	0	0	0	0	0	0	0	0	0	0	0	0	0	0	0	0	4	0	290	10	0	0	0	0	0	0	0	0	0	0	0
7	0	0	0	0	0	236	0	0	0	0	0	0	0	0	0	0	2673	32	0	0	0	0	0	0	0	0	0	0	0	0	0	0	0	0	11	0	275	0	10	0	26	0	0	0	0	0	2	0	15
31	0	0	0	0	0	455	0	0	0	0	0	0	0	0	0	0	5667	6	0	0	0	0	0	0	0	0	0	0	0	0	0	0	0	0	0	0	200	0	0	0	0	0	0	0	0	0	0	0	67
0	0	2	0	0	17	6531	0	0	0	0	23	3	0	0	0	0	56080	28792	0	0	0	0	0	0	0	0	0	0	0	0	0	0	0	0	14	0	694	221	6	0	399	0	0	0	0	0	0	0	21
20	1	2	0	20	49	3376	0	0	0	0	10	0	0	0	3411	0	46359	17337	0	0	0	0	0	0	0	0	0	0	0	0	0	0	0	0	36	0	175	248	0	0	0	0	0	0	0	0	0	0	0
0	0	1	0	0	1	488	0	0	0	0	2	0	0	0	8	0	2990	792	0	0	0	0	0	0	0	0	0	0	0	0	0	0	0	0	73	0	218	2	1	0	0	0	0	0	0	0	0	0	4
3	0	0	0	0	0	243	0	0	0	0	0	0	0	0	0	0	1493	112	0	0	0	0	0	0	0	0	0	0	0	0	0	0	0	0	0	0	0	0	0	0	0	0	0	0	0	0	0	0	0
4	1	2	0	4	11	838	0	0	0	0	23	11	3	0	3215	0	21748	7909	0	0	0	0	0	0	0	0	0	0	0	0	0	0	0	0	90	0	363	93	77	0	292	46	0	0	0	0	27	0	51
10	0	0	0	0	0	858	0	0	0	0	5	0	0	0	0	0	5799	0	0	0	0	0	0	0	0	0	0	0	0	0	0	0	0	0	0	0	22	57	0	0	0	0	0	0	0	0	0	0	0
12	2	2	0	24	24	11517	0	0	0	0	8	0	1	0	23894	0	633570	32120	0	0	0	0	0	0	0	0	0	0	0	0	0	0	0	0	20	0	759	96	1	0	301	0	0	0	0	0	2	0	99
81	0	0	0	0	230	2373	0	0	0	0	0	0	0	0	0	1	45563	4108	0	0	0	0	0	0	0	0	0	0	0	0	0	0	0	0	0	0	374	716	0	0	484	792	0	0	3	12	0	0	14
26	0	1	0	1	36	648	0	0	0	0	3	0	0	0	65	0	9404	3437	0	0	0	0	0	0	0	0	0	0	0	0	0	0	0	0	29	0	542	91	0	0	0	0	0	0	0	0	0	0	0
25	0	0	0	0	4	437	0	0	0	0	0	0	0	0	46	0	4585	774	0	0	0	0	0	0	0	0	0	0	0	0	0	0	0	0	31	0	339	4	60	0	452	14	0	0	0	0	0	0	0
16	0	0	0	0	0	1500	0	0	0	0	0	0	0	0	0	2	28180	962	0	0	0	0	0	0	0	0	0	0	0	0	0	0	0	0	0	0	65	0	0	0	14	0	0	0	0	0	0	0	8
11	0	4	0	0	37	4846	0	0	0	0	17	0	0	0	861	0	59629	22345	0	0	0	0	0	0	0	0	0	0	0	0	0	0	0	0	74	0	284	162	0	0	0	0	0	0	0	0	39	0	5
177	0	2	0	0	329	9951	0	0	0	0	23	2	2	0	55	0	423228	19376	0	0	0	0	0	0	0	0	0	0	0	0	0	0	0	0	51	0	903	3807	5	0	295	330	0	0	0	0	2	0	174
57	0	0	0	0	0	504	0	0	0	0	0	0	0	0	2	0	9789	199	0	0	0	0	0	0	0	0	0	0	0	0	0	0	0	0	10	0	297	0	3	0	144	0	0	0	0	0	1	0	12
33	0	1	0	0	79	4707	0	0	0	0	24	1	2	0	0	0	47050	35702	0	0	0	0	0	0	0	0	0	0	0	0	0	0	0	0	18	0	538	1064	3	0	187	63	0	0	0	0	7	0	135
44	2	2	0	62	36	212	0	0	0	0	5	8	0	0	919	0	4641	2824	0	0	0	0	0	0	0	0	0	0	0	0	0	0	0	0	34	0	946	90	38	0	400	144	0	0	0	0	0	0	0
8	1	0	0	8	0	1682	0	0	0	0	0	0	0	0	1682	0	54104	25	0	0	0	0	0	0	0	0	0	0	0	0	0	0	0	0	1	0	16	0	1	0	80	0	0	0	1	0	0	0	6
1	0	2	0	0	5	263	0	0	0	0	13	2	0	0	0	0	2503	386	0	0	0	0	0	0	0	0	0	0	0	0	0	0	0	0	1	0	688	27	0	0	243	5	0	0	0	0	0	0	3
37	1	0	0	37	12	4171	0	0	0	0	3	0	0	0	4274	0	88598	1215	0	0	0	0	0	0	0	0	0	0	0	0	0	0	0	0	3	0	1	123	0	0	0	0	0	0	0	0	0	0	0
1	1	0	0	1	0	1860	0	0	0	0	0	0	0	0	1888	0	1079	112	0	0	0	0	0	0	0	0	0	0	0	0	0	0	0	0	13	0	18	0	0	0	0	0	0	0	0	0	0	0	0
4	0	0	0	0	41	581	0	0	13	4	0	0	0	0	0	0	7759	767	0	0	16	0	0	0	3	41	0	0	20	188	0	0	0	0	0	0	0	0	0	0	0	0	0	0	0	0	0	0	0
42	0	1	0	0	15	2334	0	0	0	0	3	1	0	0	0	0	31281	4744	0	0	0	0	0	0	0	0	0	0	0	0	0	0	0	0	0	0	537	23	0	0	193	15	0	0	0	0	0	0	44
1	0	0	0	0	0	427	0	0	0	0	0	0	0	0	0	0	8355	1	0	0	0	0	0	0	0	0	0	0	0	0	0	0	0	0	0	0	0	0	0	0	0	0	0	0	0	0	0	0	0
24	0	0	0	0	0	1654	0	0	0	0	0	0	0	0	2	0	28798	175	0	0	0	0	0	0	0	0	0	0	0	0	0	0	0	0	2	0	8	0	0	0	0	0	0	0	0	0	4	0	3
9	0	0	0	0	7	1238	0	0	0	0	0	0	0	0	0	0	14019	1614	0	0	0	0	0	0	0	0	0	0	0	0	0	0	0	0	0	0	20	14	0	0	8	12	0	0	0	0	2	0	4
18	2	2	0	36	16	3709	0	0	0	0	17	15	0	0	8688	0	43386	1453	0	0	0	0	0	0	0	0	0	0	0	0	0	0	0	0	135	0	94	217	83	0	88	170	1	0	1	0	0	0	0
17	1	1	0	17	17	3220	0	0	0	0	9	0	0	0	3232	0	65968	3711	0	0	0	0	0	0	0	0	0	0	0	0	0	0	0	0	21	0	208	153	0	0	0	0	0	0	0	0	0	0	2
6	1	7	0	6	167	602	0	0	0	0	16	8	24	0	684	0	7835	31368	0	0	0	0	0	0	0	0	0	0	0	0	0	0	0	0	141	0	775	260	109	0	895	51	0	0	0	0	59	0	298
24	1	1	0	37	55	9765	0	0	0	0	5	0	1	0	8642	0	551844	20497	0	0	0	0	0	0	0	0	0	0	0	0	0	0	0	0	21	0	530	236	0	0	0	0	0	0	0	0	3	0	132
0	0	1	0	0	0	3707	0	0	0	0	8	0	0	0	0	0	67245	6968	0	0	0	0	0	0	0	0	0	0	0	0	0	0	0	0	0	0	165	0	0	0	162	0	0	0	0	0	0	0	0
6	1	0	0	6	0	2448	0	0	0	0	0	0	0	0	2522	0	24538	683	0	0	0	0	0	0	0	0	0	0	0	0	0	0	0	0	23	0	18	0	0	0	0	0	0	0	0	0	5	0	2
6	0	1	0	0	11	377	0	0	0	0	6	0	0	0	0	0	4624	1177	0	0	0	0	0	0	0	0	0	0	0	0	0	0	0	0	1	0	60	60	0	0	16	5	0	0	0	0	0	0	0
4	0	0	0	0	0	832	0	0	0	0	0	0	0	0	0	0	3352	12	0	0	0	0	0	0	0	0	0	0	0	0	0	0	0	0	0	0	2	0	0	0	0	0	0	0	0	0	0	0	0
7	2	10	0	14	70	4627	0	0	0	0	57	0	0	0	11235	0	48939	54383	0	0	0	0	0	0	0	0	0	0	0	0	0	0	0	0	222	0	570	399	0	0	0	0	0	0	0	0	0	0	0
23	0	15	0	0	345	23714	0	0	0	0	142	11	0	0	0	0	339071	387036	0	0	0	0	0	0	0	0	0	0	0	0	0	0	0	0	35	0	4362	3262	4	0	245	253	0	0	0	0	0	0	0
38	0	15	0	0	570	30031	0	0	0	0	137	11	0	1	18	1	449220	404111	0	0	0	0	0	0	0	0	0	0	0	0	0	0	0	0	13	0	4207	5210	1	0	245	421	1	0	47	38	0	0	0
8	0	2	0	0	14	92	0	0	0	0	7	6	0	1	0	0	587	278	0	0	0	0	0	0	0	0	0	0	0	0	0	0	0	0	2	0	13	72	2	0	6	46	0	0	0	2	0	0	0
6	2	0	0	12	0	3698	0	0	0	0	6	1	0	1	8355	0	42791	761	0	0	0	0	0	0	0	0	0	0	0	0	0	0	0	0	67	0	64	36	34	0	58	6	1	0	0	6	0	0	0
8	1	0	0	8	0	1332	0	0	0	0	0	0	0	0	1336	0	25082	1088	0	0	0	0	0	0	0	0	0	0	0	0	0	0	0	0	10	0	77	0	0	0	1	0	0	0	0	0	1	0	6
55	0	1	0	0	144	8701	0	0	0	0	24	1	2	0	9	0	102392	31717	0	0	0	0	0	0	0	0	0	0	0	0	0	0	0	0	20	0	629	1282	6	0	199	105	0	0	2	5	1	0	16
121	0	4	0	0	465	2090	0	0	0	0	22	4	2	0	0	0	134894	7703	0	0	0	0	0	0	0	0	0	0	0	0	0	0	0	0	49	0	1281	2332	4	0	515	459	0	0	0	0	3	0	68
3	0	0	0	0	0	3455	0	0	0	0	0	0	0	0	5946	0	31005	17078	0	0	0	0	0	0	0	0	0	0	0	0	0	0	0	0	9	0	286	0	6	0	152	0	0	0	0	0	2	0	18
2	0	0	0	0	0	1500	0	0	0	0	0	0	0	0	0	2	28194	962	0	0	0	0	0	0	0	0	0	0	0	0	0	0	0	0	0	0	65	0	0	0	14	0	0	0	0	0	0	0	8
1	1	3	0	1	3	4979	0	0	0	0	7	0	0	0	4979	0	56958	18658	0	0	0	0	0	0	0	0	0	0	0	0	0	0	0	0	4	0	63	7	0	0	0	0	0	0	0	0	0	0	0
45	0	0	0	0	8	3055	0	0	0	0	0	0	0	0	0	0	63947	3459	0	0	0	0	0	0	0	0	0	0	0	0	0	0	0	0	1	0	117	64	0	0	0	0	0	0	0	0	2	0	26
11	1	0	0	11	10	5412	0	0	0	0	0	0	0	0	7141	0	85265	22066	0	0	0	0	0	0	0	0	0	0	0	0	0	0	0	0	9	0	209	18	0	0	1	0	0	0	0	0	0	0	0
9	0	15	0	0	135	25146	0	0	0	0	124	11	0	0	0	0	359803	408996	0	0	0	0	0	0	0	0	0	0	0	0	0	0	0	0	9	0	3636	1116	1	0	245	99	0	0	0	0	0	0	0
4	2	2	0	16	17	11517	0	0	0	0	8	0	1	0	23894	0	633594	32120	0	0	0	0	0	0	0	0	0	0	0	0	0	0	0	0	20	0	759	67	1	0	301	0	0	0	0	0	2	0	99
10	0	0	0	0	0	2226	0	0	0	0	0	0	0	0	0	0	30694	1763	0	0	0	0	0	0	0	0	0	0	0	0	0	0	0	0	0	0	260	0	0	0	93	0	0	0	0	0	0	0	21
13	0	3	0	0	39	5406	0	0	0	0	9	2	1	0	128	0	41576	18230	0	0	0	0	0	0	0	0	0	0	0	0	0	0	0	0	3	0	119	117	1	0	38	26	0	0	0	0	0	0	7
5	0	3	0	0	15	5406	0	0	0	0	9	2	1	0	128	0	41608	18230	0	0	0	0	0	0	0	0	0	0	0	0	0	0	0	0	3	0	119	45	1	0	38	10	0	0	0	0	0	0	7
3	0	0	0	0	0	546	0	0	0	0	0	0	0	0	0	0	6091	124	0	0	0	0	0	0	0	0	0	0	0	0	0	0	0	0	0	0	249	0	1	0	147	0	0	0	0	0	0	0	68
2	0	2	0	0	29	9951	0	0	0	0	23	2	2	0	55	0	423753	19376	0	0	0	0	0	0	0	0	0	0	0	0	0	0	0	0	51	0	903	100	5	0	295	20	0	0	0	0	2	0	174
14	1	1	0	14	23	985	0	0	0	0	1	1	0	0	985	0	10620	948	0	0	0	0	0	0	0	0	0	0	0	0	0	0	0	0	0	0	55	25	2	0	59	28	0	0	0	0	1	0	9
4	0	1	0	0	4	368	0	0	0	0	3	0	0	0	0	0	2339	6486	0	0	0	0	0	0	0	0	0	0	0	0	0	0	0	0	12	0	91	12	0	0	0	0	0	0	0	0	1	0	0
15	0	0	0	0	9	1829	0	0	0	0	0	0	0	0	0	0	18613	5514	0	0	0	0	0	0	0	0	0	0	0	0	0	0	0	0	0	0	90	95	0	0	0	0	0	0	0	0	0	0	0
3	0	0	0	0	0	3055	0	0	0	0	0	0	0	0	0	0	63989	3459	0	0	0	0	0	0	0	0	0	0	0	0	0	0	0	0	1	0	117	0	0	0	0	0	0	0	0	0	2	0	26
12	0	0	0	0	0	327	0	0	0	0	0	0	0	0	1	0	2378	193	0	0	0	0	0	0	0	0	0	0	0	0	0	0	0	0	1	0	98	0	1	0	0	0	0	0	0	0	1	0	0
1	1	2	0	1	7	8174	0	0	0	0	6	0	0	0	11132	0	113846	60408	0	0	0	0	0	0	0	0	0	0	0	0	0	0	0	0	13	0	612	18	0	0	3	0	0	0	0	0	0	0	0
1	1	0	0	1	0	155	0	0	0	0	0	0	0	0	159	0	81	60	0	0	0	0	0	0	0	0	0	0	0	0	0	0	0	0	6	0	61	0	3	0	72	0	1	0	0	0	0	0	0
8	1	3	0	9	11	10632	0	0	0	0	31	5	1	0	10688	0	457990	24585	0	0	0	0	0	0	0	0	0	0	0	0	0	0	0	0	42	0	1447	157	8	0	572	21	0	0	0	0	1	0	234
11	2	1	0	22	11	3561	0	0	0	0	7	3	0	0	5599	0	45631	8726	0	0	0	0	0	0	0	0	0	0	0	0	0	0	0	0	90	0	352	77	27	0	182	33	1	0	2	0	4	0	46
3	2	3	0	12	16	1015	0	0	0	0	11	0	1	0	8733	0	8990	22497	0	0	0	0	0	0	0	0	0	0	0	0	0	0	0	0	67	0	151	59	0	0	0	0	0	0	0	0	10	0	8
9	0	0	0	0	0	427	0	0	0	0	0	0	0	0	0	0	8347	1	0	0	0	0	0	0	0	0	0	0	0	0	0	0	0	0	0	0	0	0	0	0	0	0	0	0	0	0	0	0	0
15	1	3	0	18	58	2054	0	0	0	0	5	1	0	0	3212	0	31940	22958	0	0	0	0	0	0	0	0	0	0	0	0	0	0	0	0	114	0	719	100	51	0	180	19	0	0	0	0	0	0	0
44	0	15	0	0	661	26493	0	0	0	0	129	11	0	0	0	0	384167	407642	0	0	0	0	0	0	0	0	0	0	0	0	0	0	0	0	13	0	3743	5685	1	0	245	485	0	0	0	0	0	0	0
0	1	0	0	0	0	82	0	0	0	0	0	0	0	0	82	0	584	45	0	0	0	0	0	0	0	0	0	0	0	0	0	0	0	0	15	0	32	0	0	0	0	0	0	0	0	0	0	0	0
14	0	0	0	0	0	254	0	0	0	0	0	0	0	0	0	0	4608	22	0	0	0	0	0	0	0	0	0	0	0	0	0	0	0	0	0	0	0	0	0	0	0	0	0	0	0	0	0	0	0
12	0	1	0	0	11	1536	0	0	0	0	3	0	0	0	0	1	26404	3498	0	0	0	0	0	0	0	0	0	0	0	0	0	0	0	0	5	0	366	33	0	0	2	0	2	0	0	0	0	0	0
1	1	3	0	1	3	4979	0	0	0	0	7	0	0	0	4979	0	56958	18658	0	0	0	0	0	0	0	0	0	0	0	0	0	0	0	0	4	0	63	7	0	0	0	0	0	0	0	0	0	0	0
4	0	0	0	0	0	2226	0	0	0	0	0	0	0	0	0	0	30700	1763	0	0	0	0	0	0	0	0	0	0	0	0	0	0	0	0	0	0	260	0	0	0	93	0	0	0	0	0	0	0	21
5	1	3	0	5	21	1745	0	0	0	0	7	5	0	0	1791	0	15125	8733	0	0	0	0	0	0	0	0	0	0	0	0	0	0	0	0	35	0	133	57	5	0	27	33	0	0	0	0	4	0	0
0	0	0	0	0	0	754	0	0	0	0	0	0	0	0	0	0	7450	167	0	0	0	0	0	0	0	0	0	0	0	0	0	0	0	0	2	0	179	0	0	0	87	0	0	0	0	0	0	0	26
1	0	3	0	0	3	941	0	0	0	0	9	2	0	0	123	0	2942	19890	0	0	0	0	0	0	0	0	0	0	0	0	0	0	0	0	0	0	119	9	0	0	38	2	0	0	0	0	0	0	0
4	0	0	0	0	413	2132	0	0	0	0	0	0	0	0	1	0	26162	1095	0	0	0	0	0	0	0	0	0	0	0	0	0	0	0	0	19	0	320	843	0	0	138	208	0	0	0	0	2	0	133
18	0	3	0	0	48	11617	0	0	0	0	26	3	2	0	57	0	514761	23634	0	0	0	0	0	0	0	0	0	0	0	0	0	0	0	0	58	0	1207	380	5	0	391	47	0	0	0	0	2	0	235
27	0	2	0	0	55	6358	0	0	0	0	16	2	0	0	0	17	98397	81956	0	0	0	0	0	0	0	0	0	0	0	0	0	0	0	0	8	0	731	440	1	0	46	55	0	0	0	0	0	0	12
55	1	2	0	45	94	10537	0	0	0	0	6	0	0	0	11517	0	459015	33146	0	0	0	0	0	0	0	0	0	0	0	0	0	0	0	0	17	0	662	282	0	0	0	0	0	0	0	0	0	0	0
9	0	0	0	0	0	1184	0	0	0	0	0	0	0	0	0	0	8855	220	0	0	0	0	0	0	0	0	0	0	0	0	0	0	0	0	0	0	96	0	0	0	0	0	0	0	0	0	0	0	0
3	0	0	0	0	3	930	0	0	0	0	0	0	0	0	0	0	6215	4000	0	0	0	0	0	0	0	0	0	0	0	0	0	0	0	0	1	0	252	30	0	0	0	0	0	0	0	0	0	0	0
7	0	2	0	0	9	2785	0	0	0	0	17	6	1	0	277	0	30248	11627	0	0	0	0	0	0	0	0	0	0	0	0	0	0	0	0	29	0	632	59	21	0	446	27	0	0	3	0	3	0	33
50	1	0	0	50	21	1983	0	0	0	0	0	0	0	0	1983	0	25404	212	0	0	0	0	0	0	0	0	0	0	0	0	0	0	0	0	3	0	237	23	0	0	102	16	0	0	0	0	2	0	51
5	0	0	0	0	19	2535	0	0	0	0	0	0	0	0	80	0	36855	2643	0	0	0	0	0	0	0	0	0	0	0	0	0	0	0	0	40	0	377	11	63	0	301	4	0	0	0	0	0	0	0
4	0	5	0	0	21	12126	0	0	0	0	50	0	0	0	0	0	185452	161875	0	0	0	0	0	0	0	0	0	0	0	0	0	0	0	0	0	0	1630	206	1	0	12	4	0	0	0	0	0	0	12
10	0	1	0	0	14	7736	0	0	0	0	4	0	0	0	0	2	134633	10932	0	0	0	0	0	0	0	0	0	0	0	0	0	0	0	0	2	0	42	56	0	0	0	0	0	0	0	0	0	0	0
17	0	0	0	0	0	2801	0	0	0	0	0	0	0	0	0	0	36033	3	0	0	0	0	0	0	0	0	0	0	0	0	0	0	0	0	0	0	0	0	0	0	0	0	0	0	0	0	0	0	0
9	4	1	0	36	9	1612	0	0	0	0	60	8	0	1	6733	0	21803	1610	0	0	0	0	0	0	0	0	0	0	0	0	0	0	0	0	342	0	45	540	59	0	4	72	8	0	1	9	0	0	0
6	0	6	0	0	32	13403	0	0	0	0	19	5	0	0	25	0	171887	113297	0	0	0	0	0	0	0	0	0	0	0	0	0	0	0	0	63	0	2320	102	21	0	729	28	0	0	7	0	1	0	64
13	1	1	0	13	10	2931	0	0	0	0	14	1	0	0	2931	0	23096	4610	0	0	0	0	0	0	0	0	0	0	0	0	0	0	0	0	15	0	23	140	1	0	1	10	0	0	0	0	0	0	0
0	0	0	0	0	0	68	0	0	0	0	0	0	0	0	0	0	468	0	0	0	0	0	0	0	0	0	0	0	0	0	0	0	0	0	0	0	1	0	0	0	0	0	0	0	0	0	0	0	0
3	1	0	0	3	1	2767	0	0	0	0	0	0	0	0	2768	0	62317	986	0	0	0	0	0	0	0	0	0	0	0	0	0	0	0	0	7	0	3	4	0	0	0	0	0	0	0	0	0	0	0
14	0	2	0	4	18	9951	0	0	0	0	23	2	2	0	55	0	423717	19376	0	0	0	0	0	0	0	0	0	0	0	0	0	0	0	0	51	0	903	231	5	0	295	18	0	0	0	0	2	0	174
17	1	1	0	17	17	3220	0	0	0	0	9	0	0	0	3232	0	65968	3711	0	0	0	0	0	0	0	0	0	0	0	0	0	0	0	0	21	0	208	153	0	0	0	0	0	0	0	0	0	0	2
9	0	0	0	0	0	1293	0	0	0	0	0	0	0	0	0	0	24553	4268	0	0	0	0	0	0	0	0	0	0	0	0	0	0	0	0	0	0	195	0	2	0	122	0	0	0	0	0	0	0	0
2	1	0	0	2	0	203	0	0	0	0	0	0	0	0	203	0	2136	5	0	0	0	0	0	0	0	0	0	0	0	0	0	0	0	0	0	0	12	0	0	0	0	0	0	0	0	0	0	0	0
25	1	2	0	25	20	1317	0	0	0	0	10	0	0	0	1317	0	26259	5646	0	0	0	0	0	0	0	0	0	0	0	0	0	0	0	0	34	0	854	142	0	0	0	0	0	0	0	0	0	0	0
4	0	0	0	0	0	1096	0	0	0	0	0	2	2	0	0	0	20712	46	0	0	0	0	0	0	0	0	0	0	0	0	0	0	0	0	0	0	86	0	0	0	127	0	0	0	0	0	0	0	27
1	1	11	0	1	29	13985	0	0	0	0	38	17	1	0	14998	0	134158	166022	0	0	0	0	0	0	0	0	0	0	0	0	0	0	0	0	40	0	2746	56	28	0	1674	37	0	0	0	0	4	0	206
88	1	0	0	88	0	214	0	0	0	0	0	0	0	0	217	0	8810	65	0	0	0	0	0	0	0	0	0	0	0	0	0	0	0	0	12	0	68	0	0	0	0	0	0	0	0	0	0	0	0
8	1	0	0	8	0	1983	0	0	0	0	0	0	0	0	1983	0	25446	212	0	0	0	0	0	0	0	0	0	0	0	0	0	0	0	0	3	0	237	0	0	0	102	0	0	0	0	0	2	0	51
9	1	4	0	9	108	2710	0	0	0	0	49	0	1	0	2521	0	34883	24293	0	0	0	0	0	0	0	0	0	0	0	0	0	0	0	0	121	0	1316	1345	0	0	0	0	0	0	0	0	2	0	19
10	0	3	0	0	30	4722	0	0	0	0	5	4	1	0	0	0	53999	18915	0	0	0	0	0	0	0	0	0	0	0	0	0	0	0	0	3	0	68	50	2	0	92	40	0	0	0	0	2	0	7
0	0	5	0	0	2	3	0	0	0	0	0	2	1	0	1	0	1	671	0	0	0	0	0	0	0	0	0	0	0	0	0	0	0	0	0	0	0	0	0	0	546	0	0	0	0	0	0	0	307
10	0	2	0	0	23	1394	0	0	0	0	7	0	0	0	0	0	32810	4370	0	0	0	0	0	0	0	0	0	0	0	0	0	0	0	0	0	0	80	99	0	0	0	0	0	0	0	0	0	0	0
19	1	1	0	19	17	2259	0	0	0	0	2	0	0	0	2259	0	62539	3831	0	0	0	0	0	0	0	0	0	0	0	0	0	0	0	0	2	0	7	78	0	0	0	0	0	0	0	0	0	0	0
11	0	0	0	0	0	439	0	0	0	0	0	0	0	0	0	0	3889	15	0	0	0	0	0	0	0	0	0	0	0	0	0	0	0	0	0	0	6	0	0	0	0	0	0	0	0	0	0	0	0
18	1	2	0	23	52	3286	0	0	0	0	34	0	0	1	4428	0	47729	14793	0	0	0	0	0	0	0	0	0	0	0	0	0	0	0	0	42	0	831	754	0	0	0	0	1	0	8	17	0	0	0
9	2	10	0	22	110	5286	0	0	0	0	60	24	0	0	11565	0	47032	124587	0	0	0	0	0	0	0	0	0	0	0	0	0	0	0	0	311	0	1043	676	91	0	289	228	0	0	0	0	0	0	0
66	0	0	0	0	0	427	0	0	0	0	0	0	0	0	0	0	8290	1	0	0	0	0	0	0	0	0	0	0	0	0	0	0	0	0	0	0	0	0	0	0	0	0	0	0	0	0	0	0	0
84	0	3	0	0	215	5999	0	0	0	0	10	3	1	0	0	0	244032	29228	0	0	0	0	0	0	0	0	0	0	0	0	0	0	0	0	11	0	768	719	5	0	391	215	0	0	0	0	0	0	119
11	1	2	0	11	18	3721	0	0	0	0	21	2	0	0	3913	0	82238	6776	0	0	0	0	0	0	0	0	0	0	0	0	0	0	0	0	77	0	375	199	32	0	49	22	0	0	0	0	0	0	0
1	0	2	0	0	3	839	0	0	0	0	9	0	0	0	2	0	3389	2344	0	0	0	0	0	0	0	0	0	0	0	0	0	0	0	0	4	0	147	16	0	0	0	0	0	0	0	0	0	0	0
8	1	0	0	8	0	2411	0	0	0	0	0	0	0	0	2483	0	24132	638	0	0	0	0	0	0	0	0	0	0	0	0	0	0	0	0	23	0	14	6	0	0	0	0	0	0	0	0	5	0	0
0	0	1	0	0	0	1917	0	0	0	0	2	2	1	0	0	0	21683	3804	0	0	0	0	0	0	0	0	0	0	0	0	0	0	0	0	10	0	38	21	4	0	14	0	0	0	0	0	5	0	7
72	0	0	0	0	0	1920	0	0	0	0	0	0	0	0	3	0	70136	325	0	0	0	0	0	0	0	0	0	0	0	0	0	0	0	0	8	0	10	0	0	0	0	0	0	0	0	0	0	0	0
0	2	0	0	0	0	2242	0	0	0	0	6	8	0	0	4998	0	31545	370	0	0	0	0	0	0	0	0	0	0	0	0	0	0	0	0	60	0	43	0	104	0	69	0	0	0	0	0	1	0	0
5	1	10	0	8	57	4367	0	0	0	0	42	0	0	0	5924	0	46476	54643	0	0	0	0	0	0	0	0	0	0	0	0	0	0	0	0	135	0	424	239	0	0	0	0	0	0	0	0	0	0	0
0	3	43	0	0	8	994	0	0	0	0	50	14	8	0	5344	0	12322	65424	0	0	0	0	0	0	0	0	0	0	0	0	0	0	0	0	444	0	8853	3	357	0	5455	0	0	0	0	0	85	0	1131
11	0	15	0	0	153	28115	0	0	0	0	119	11	1	0	0	83	422598	406027	0	0	0	0	0	0	0	0	0	0	0	0	0	0	0	0	8	0	3857	1214	1	0	245	112	0	0	0	0	0	0	63
6	1	2	0	6	12	10537	0	0	0	0	6	0	0	0	11517	0	459162	33146	0	0	0	0	0	0	0	0	0	0	0	0	0	0	0	0	17	0	662	36	0	0	0	0	0	0	0	0	0	0	0
4	0	3	0	0	12	2574	0	0	0	0	7	1	3	0	0	0	60358	43913	0	0	0	0	0	0	0	0	0	0	0	0	0	0	0	0	21	0	853	28	3	0	402	4	0	0	0	0	6	0	253
2	0	0	0	0	0	1293	0	0	0	0	0	0	0	0	0	0	24560	4268	0	0	0	0	0	0	0	0	0	0	0	0	0	0	0	0	0	0	195	0	2	0	122	0	0	0	0	0	0	0	0
5	1	0	0	5	0	1391	0	0	0	0	0	0	0	0	1434	0	21463	162	0	0	0	0	0	0	0	0	0	0	0	0	0	0	0	0	66	0	336	0	29	0	33	0	0	0	0	0	0	0	0
2	0	1	0	0	2	3707	0	0	0	0	8	0	0	0	0	0	67241	6968	0	0	0	0	0	0	0	0	0	0	0	0	0	0	0	0	0	0	165	16	0	0	162	0	0	0	0	0	0	0	0
1	0	1	0	0	10	2	0	0	0	0	3	0	0	0	0	0	20	11	0	0	0	0	0	0	0	0	0	0	0	0	0	0	0	0	1	0	38	30	1	0	6	0	0	0	0	0	0	0	0
37	0	3	0	0	65	1478	0	0	0	0	11	6	0	0	0	0	16502	3745	0	0	0	0	0	0	0	0	0	0	0	0	0	0	0	0	79	0	129	263	69	0	86	185	0	0	0	0	0	0	0
23	0	1	0	0	19	3707	0	0	0	0	8	0	0	0	0	0	67199	6968	0	0	0	0	0	0	0	0	0	0	0	0	0	0	0	0	0	0	165	152	0	0	162	0	0	0	0	0	0	0	0
2	1	10	0	2	20	5902	0	0	0	0	56	0	0	0	4367	0	61883	53108	0	0	0	0	0	0	0	0	0	0	0	0	0	0	0	0	212	0	578	114	0	0	0	0	0	0	0	0	0	0	0
1	0	0	0	0	0	290	0	0	0	0	0	0	0	0	5	0	3335	352	0	0	0	0	0	0	0	0	0	0	0	0	0	0	0	0	50	0	417	0	12	0	41	0	0	0	0	0	1	0	8
22	1	0	0	22	1	4242	0	0	0	0	3	0	0	0	4208	0	90900	8	0	0	0	0	0	0	0	0	0	0	0	0	0	0	0	0	13	0	14	66	0	0	0	0	0	0	0	0	0	0	0
16	0	2	0	0	31	5360	0	0	0	0	7	2	1	0	0	0	205982	23948	0	0	0	0	0	0	0	0	0	0	0	0	0	0	0	0	11	0	578	84	5	0	295	28	0	0	0	0	0	0	89
182	0	0	0	0	0	597	0	0	0	0	0	0	0	0	0	1	57770	55	0	0	0	0	0	0	0	0	0	0	0	0	0	0	0	0	0	0	15	0	0	0	0	0	0	0	0	0	0	0	31
17	0	1	0	0	13	3095	0	0	0	0	9	0	0	0	0	0	65596	3833	0	0	0	0	0	0	0	0	0	0	0	0	0	0	0	0	21	0	132	117	0	0	0	0	0	0	0	0	0	0	0
0	0	1	0	0	0	1000	0	0	0	0	2	2	0	0	0	0	5522	212	0	0	0	0	0	0	0	0	0	0	0	0	0	0	0	0	0	0	26	0	0	0	8	0	0	0	0	0	0	0	4
5	2	4	0	10	23	12135	0	0	0	0	14	7	1	0	22730	0	120241	92634	0	0	0	0	0	0	0	0	0	0	0	0	0	0	0	0	22	0	1362	73	18	0	721	35	0	0	0	0	4	0	86
26	1	0	0	26	7	364	0	0	0	0	0	0	0	0	372	0	5368	337	0	0	0	0	0	0	0	0	0	0	0	0	0	0	0	0	5	0	352	17	6	0	121	21	0	0	0	0	0	0	0
4	1	0	0	4	1	24	0	0	0	0	0	0	0	0	29	0	40	286	0	0	0	0	0	0	0	0	0	0	0	0	0	0	0	0	3	0	317	3	3	0	57	2	0	0	0	0	0	0	0
12	0	7	0	0	12	786	0	0	0	0	19	51	0	0	326	0	8619	10392	0	0	0	0	0	0	0	0	0	0	0	0	0	0	0	0	73	0	2757	84	155	0	3582	204	0	0	0	0	0	0	0
21	0	0	0	0	175	1400	0	0	0	0	0	0	0	0	10	0	41689	1491	0	0	0	0	0	0	0	0	0	0	0	0	0	0	0	0	11	0	208	211	0	0	0	0	1	0	0	0	0	0	0
0	0	0	0	0	0	369	0	0	0	0	2	0	1	0	0	0	2748	399	0	0	0	0	0	0	0	0	0	0	0	0	0	0	0	0	0	0	156	0	0	0	93	0	0	0	2	0	0	0	17
0	2	10	0	40	745	212	0	0	0	0	14	45	0	0	2581	0	3769	15347	0	0	0	0	0	0	0	0	0	0	0	0	0	0	0	0	80	0	2933	816	356	0	3923	1502	0	0	0	0	0	0	0
9	0	1	0	0	12	1441	0	0	0	0	1	2	0	0	0	0	26564	15572	0	0	0	0	0	0	0	0	0	0	0	0	0	0	0	0	0	0	393	16	4	0	247	19	0	0	0	0	0	0	0
6	0	3	0	0	15	5999	0	0	0	0	10	3	1	0	0	0	244344	29228	0	0	0	0	0	0	0	0	0	0	0	0	0	0	0	0	11	0	768	49	5	0	391	15	0	0	0	0	0	0	119
24	0	15	0	0	360	28737	0	0	0	0	140	2	1	0	0	0	435050	405398	0	0	0	0	0	0	0	0	0	0	0	0	0	0	0	0	15	0	4380	3360	4	0	30	48	0	0	0	0	0	0	31
4	0	6	0	0	16	6373	0	0	0	0	19	0	0	0	0	7	52304	94570	0	0	0	0	0	0	0	0	0	0	0	0	0	0	0	0	17	0	1376	54	0	0	0	0	1	0	7	0	0	0	0
5	0	6	0	0	26	13309	0	0	0	0	60	0	0	0	0	0	189502	187090	0	0	0	0	0	0	0	0	0	0	0	0	0	0	0	0	11	0	1860	264	0	0	0	0	0	0	0	0	0	0	0
0	0	0	0	0	0	1237	0	0	0	0	0	0	0	0	0	0	25049	0	0	0	0	0	0	0	0	0	0	0	0	0	0	0	0	0	0	0	2	0	0	0	0	0	0	0	0	0	0	0	0
0	0	1	0	0	0	6127	0	0	0	0	4	0	0	0	0	19	59880	29359	0	0	0	0	0	0	0	0	0	0	0	0	0	0	0	0	9	0	494	0	0	0	6	0	0	0	0	0	0	0	0
20	0	0	0	0	0	126	0	0	0	0	0	0	0	0	0	0	828	0	0	0	0	0	0	0	0	0	0	0	0	0	0	0	0	0	0	0	0	0	0	0	0	0	0	0	0	0	0	0	0
20	1	1	0	20	36	2850	0	0	0	0	6	0	0	0	3421	0	28121	11459	0	0	0	0	0	0	0	0	0	0	0	0	0	0	0	0	30	0	120	184	7	0	11	30	0	0	0	0	0	0	0
8	0	3	0	0	26	7120	0	0	0	0	48	2	2	0	0	0	69782	57089	0	0	0	0	0	0	0	0	0	0	0	0	0	0	0	0	27	0	1085	365	6	0	376	18	0	0	0	0	12	0	283
30	0	8	0	0	307	19053	0	0	0	0	82	6	0	0	0	0	288270	238137	0	0	0	0	0	0	0	0	0	0	0	0	0	0	0	0	13	0	2477	3014	1	0	138	232	0	0	0	0	0	0	0
16	0	0	0	0	0	406	0	0	0	0	0	0	0	0	0	0	6522	205	0	0	0	0	0	0	0	0	0	0	0	0	0	0	0	0	0	0	263	0	0	0	0	0	0	0	0	0	0	0	0
11	1	4	0	11	44	5013	0	0	0	0	16	0	0	0	6091	0	63192	26462	0	0	0	0	0	0	0	0	0	0	0	0	0	0	0	0	57	0	274	176	0	0	0	0	0	0	0	0	10	0	11
7	0	0	0	0	0	137	0	0	0	0	0	0	0	0	0	0	657	0	0	0	0	0	0	0	0	0	0	0	0	0	0	0	0	0	0	0	6	0	0	0	0	0	0	0	0	0	0	0	0
15	0	0	0	0	17	1331	0	0	0	0	0	0	0	0	0	0	11057	1623	0	0	0	0	0	0	0	0	0	0	0	0	0	0	0	0	0	0	28	38	0	0	6	16	0	0	0	0	1	0	3
9	1	2	0	9	14	3403	0	0	0	0	9	0	0	0	3546	0	35878	2018	0	0	0	0	0	0	0	0	0	0	0	0	0	0	0	0	23	0	39	50	0	0	0	0	0	0	0	0	5	0	0
216	0	0	0	0	0	597	0	0	0	0	0	0	0	0	0	1	57736	55	0	0	0	0	0	0	0	0	0	0	0	0	0	0	0	0	0	0	15	0	0	0	0	0	0	0	0	0	0	0	31
138	1	1	0	138	122	3737	0	0	0	0	2	0	0	0	3740	0	96317	2312	0	0	0	0	0	0	0	0	0	0	0	0	0	0	0	0	11	0	4	244	0	0	0	0	0	0	0	0	0	0	0
0	0	8	0	0	39	143	0	0	0	0	45	12	0	0	17	0	1112	5627	0	0	0	0	0	0	0	0	0	0	0	0	0	0	0	0	44	0	414	210	4	0	96	66	0	0	0	0	0	0	0
12	0	1	0	0	11	3821	0	0	0	0	0	0	0	0	6	4	82119	5208	0	0	0	0	0	0	0	0	0	0	0	0	0	0	0	0	16	0	421	0	6	0	283	0	3	0	0	0	1	0	15
5	1	5	0	5	77	8346	0	0	0	0	8	8	0	0	8346	0	88435	113445	0	0	0	0	0	0	0	0	0	0	0	0	0	0	0	0	12	0	1201	165	21	0	839	101	0	0	0	0	0	0	0
0	1	1	0	0	0	3220	0	0	0	0	9	0	0	0	3232	0	66002	3711	0	0	0	0	0	0	0	0	0	0	0	0	0	0	0	0	21	0	208	0	0	0	0	0	0	0	0	0	0	0	2
0	1	1	0	0	0	2259	0	0	0	0	2	0	0	0	2259	0	62577	3831	0	0	0	0	0	0	0	0	0	0	0	0	0	0	0	0	2	0	7	0	0	0	0	0	0	0	0	0	0	0	0
12	0	3	0	0	20	806	0	0	0	0	17	0	0	0	359	0	11960	3238	0	0	0	0	0	0	0	0	0	0	0	0	0	0	0	0	116	0	364	116	0	0	0	0	0	0	0	0	2	0	0
7	1	0	0	8	3	1391	0	0	0	0	0	0	0	0	1434	0	21461	162	0	0	0	0	0	0	0	0	0	0	0	0	0	0	0	0	66	0	336	24	29	0	33	6	0	0	0	0	0	0	0
13	0	0	0	0	9	2360	0	0	0	0	0	0	0	0	0	0	59297	4066	0	0	0	0	0	0	0	0	0	0	0	0	0	0	0	0	0	0	198	34	0	0	100	9	0	0	0	0	0	0	30
100	0	2	0	69	243	3462	0	0	0	0	9	1	0	1	1660	0	198708	5483	0	0	0	0	0	0	0	0	0	0	0	0	0	0	0	0	14	0	522	882	1	0	254	159	5	0	8	66	3	0	30
7	1	10	0	7	70	5640	0	0	0	0	65	0	0	0	4628	0	58685	53370	0	0	0	0	0	0	0	0	0	0	0	0	0	0	0	0	303	0	664	456	0	0	0	0	0	0	0	0	0	0	0
19	0	15	0	0	285	25178	0	0	0	0	132	13	1	0	48	0	364763	408964	0	0	0	0	0	0	0	0	0	0	0	0	0	0	0	0	14	0	4196	2508	13	0	275	247	0	0	0	0	0	0	63
10	0	3	0	0	78	9628	0	0	0	0	36	2	2	1	14	0	113168	43317	0	0	0	0	0	0	0	0	0	0	0	0	0	0	0	0	22	0	1272	378	7	0	399	45	0	0	3	1	1	0	33
7	0	3	0	0	21	10991	0	0	0	0	27	2	2	0	15	0	137807	57825	0	0	0	0	0	0	0	0	0	0	0	0	0	0	0	0	36	0	1279	164	15	0	406	6	0	0	4	1	1	0	34
14	1	1	0	21	22	1603	0	0	0	0	1	0	0	0	1997	0	35001	2990	0	0	0	0	0	0	0	0	0	0	0	0	0	0	0	0	18	0	35	22	0	0	3	0	0	0	0	0	3	0	11
12	0	0	0	0	0	103	0	0	0	0	0	0	0	0	0	0	1370	0	0	0	0	0	0	0	0	0	0	0	0	0	0	0	0	0	2	0	160	0	0	0	0	0	0	0	0	0	2	0	3
5	1	2	0	4	9	13198	0	0	0	0	8	0	1	0	11522	0	720517	30485	0	0	0	0	0	0	0	0	0	0	0	0	0	0	0	0	26	0	795	35	0	0	0	0	0	0	0	0	4	0	199
51	1	1	0	51	58	3037	0	0	0	0	13	2	0	0	3201	0	68988	5136	0	0	0	0	0	0	0	0	0	0	0	0	0	0	0	0	60	0	251	744	30	0	32	112	0	0	0	0	0	0	0
59	0	0	0	0	0	504	0	0	0	0	0	0	0	0	2	0	9787	199	0	0	0	0	0	0	0	0	0	0	0	0	0	0	0	0	10	0	297	0	3	0	144	0	0	0	0	0	1	0	12
4	5	6	0	20	24	14487	0	0	0	0	78	23	1	0	69248	0	130199	91423	0	0	0	0	0	0	0	0	0	0	0	0	0	0	0	0	330	0	909	312	92	0	232	92	0	0	0	0	5	0	20
44	1	2	0	51	90	13198	0	0	0	0	8	0	1	0	11522	0	720400	30485	0	0	0	0	0	0	0	0	0	0	0	0	0	0	0	0	26	0	795	370	0	0	0	0	0	0	0	0	4	0	199
3	0	1	0	0	3	1815	0	0	0	0	2	0	2	0	0	0	34305	17554	0	0	0	0	0	0	0	0	0	0	0	0	0	0	0	0	6	0	429	6	1	0	203	0	0	0	0	0	3	0	125
21	0	0	0	0	0	299	0	0	0	0	0	0	0	0	37	0	3695	2	0	0	0	0	0	0	0	0	0	0	0	0	0	0	0	0	1	0	8	0	1	0	6	0	0	0	0	0	3	0	4
1	0	1	0	0	1	5344	0	0	0	0	4	0	0	0	0	0	93543	11703	0	0	0	0	0	0	0	0	0	0	0	0	0	0	0	0	9	0	44	4	0	0	0	0	0	0	0	0	0	0	0
6	1	0	0	6	3	2411	0	0	0	0	0	0	0	0	2483	0	24134	638	0	0	0	0	0	0	0	0	0	0	0	0	0	0	0	0	23	0	14	6	0	0	0	0	0	0	0	0	5	0	0
10	0	2	0	0	72	1953	0	0	0	0	10	1	0	1	0	0	97433	6989	0	0	0	0	0	0	0	0	0	0	0	0	0	0	0	0	10	0	592	358	1	0	254	39	5	0	8	38	0	0	0
4	1	1	0	4	4	3220	0	0	0	0	9	0	0	0	3232	0	65994	3711	0	0	0	0	0	0	0	0	0	0	0	0	0	0	0	0	21	0	208	36	0	0	0	0	0	0	0	0	0	0	2
0	0	0	0	0	0	806	0	0	13	1	0	0	0	0	0	0	4508	0	0	0	0	0	0	0	0	0	0	0	0	10	0	0	0	0	0	0	0	0	0	0	0	0	0	0	0	0	0	0	0
4	0	2	0	2	25	715	0	0	0	0	11	0	0	0	171	0	9047	2158	0	0	0	0	0	0	0	0	0	0	0	0	0	0	0	0	53	0	272	97	0	0	0	0	0	0	0	0	2	0	0
12	0	1	0	0	12	578	0	0	0	0	6	0	0	0	0	0	10490	424	0	0	0	0	0	0	0	0	0	0	0	0	0	0	0	0	0	0	517	72	0	0	0	0	0	0	0	0	0	0	0
10	1	0	0	10	0	423	0	0	0	0	0	0	0	0	444	0	4946	1090	0	0	0	0	0	0	0	0	0	0	0	0	0	0	0	0	0	0	68	0	5	0	82	0	0	0	0	0	1	0	23
2	0	0	0	2	3	5	4	29	2	3	3	0	0	0	5	0	196	26	29	0	77	456	3	0	12	174	2	0	9	213	4	0	17	132	0	1	2	31	0	0	0	2	0	0	0	0	0	0	0
1	0	13	0	0	24	1472	0	0	0	0	20	14	0	0	0	0	5914	152316	0	0	0	0	0	0	0	0	0	0	0	0	0	0	0	0	16	0	2789	31	19	0	1827	27	0	0	0	0	0	0	0
31	0	0	0	0	0	912	0	0	0	0	0	0	0	0	0	0	22207	24	0	0	0	0	0	0	0	0	0	0	0	0	0	0	0	0	13	0	198	0	0	0	100	0	0	0	0	0	1	0	33
41	0	15	0	0	615	26790	0	0	0	0	118	0	0	0	0	0	382790	407352	0	0	0	0	0	0	0	0	0	0	0	0	0	0	0	0	8	0	3842	4838	0	0	0	0	0	0	0	0	0	0	0
3	0	3	0	0	9	2574	0	0	0	0	7	1	3	0	0	0	60362	43913	0	0	0	0	0	0	0	0	0	0	0	0	0	0	0	0	21	0	853	21	3	0	402	3	0	0	0	0	6	0	253
3	1	1	0	16	19	423	0	0	0	0	1	0	0	0	1393	1	4359	2536	0	0	0	0	0	0	0	0	0	0	0	0	0	0	0	0	4	0	97	22	0	0	0	0	0	0	1	0	0	0	0
7	0	0	0	0	0	1110	0	0	0	0	0	0	0	0	0	0	15661	1653	0	0	0	0	0	0	0	0	0	0	0	0	0	0	0	0	1	0	216	0	0	0	102	0	0	0	0	0	1	0	64
5	1	1	0	5	77	508	0	0	0	0	5	0	0	1	691	0	5104	4732	0	0	0	0	0	0	0	0	0	0	0	0	0	0	0	0	60	0	565	326	45	0	228	105	3	0	5	26	17	0	85
1	1	0	0	1	0	427	0	0	0	0	0	0	0	0	666	0	2383	0	0	0	0	0	0	0	0	0	0	0	0	0	0	0	0	0	4	0	17	0	7	0	13	0	0	0	0	0	0	0	0
2	0	0	0	0	0	2801	0	0	0	0	0	0	0	0	0	0	36048	3	0	0	0	0	0	0	0	0	0	0	0	0	0	0	0	0	0	0	0	0	0	0	0	0	0	0	0	0	0	0	0
8	0	3	0	0	24	868	0	0	0	0	16	0	0	0	0	1	2920	3022	0	0	0	0	0	0	0	0	0	0	0	0	0	0	0	0	3	0	157	128	0	0	0	0	0	0	0	0	0	0	0
5	1	0	0	5	3	2411	0	0	0	0	0	0	0	0	2483	0	24135	638	0	0	0	0	0	0	0	0	0	0	0	0	0	0	0	0	23	0	14	8	0	0	0	0	0	0	0	0	5	0	0
0	0	0	0	0	0	1225	0	0	0	0	0	1	0	0	0	0	14720	583	0	0	0	0	0	0	0	0	0	0	0	0	0	0	0	0	0	0	79	0	0	0	1	2	0	0	0	0	1	0	2
13	0	2	0	0	17	3189	0	0	0	0	20	13	0	1	0	2	64055	6192	0	0	0	0	0	0	0	0	0	0	0	0	0	0	0	0	104	0	1103	195	98	0	1436	128	1	0	8	11	4	0	42
14	1	0	0	14	0	1659	0	0	0	0	0	0	0	0	1817	0	27234	331	0	0	0	0	0	0	0	0	0	0	0	0	0	0	0	0	3	0	32	0	0	0	0	0	0	0	0	0	0	0	0
9	0	0	0	0	0	2475	0	0	0	0	0	0	0	0	0	0	34253	7090	0	0	0	0	0	0	0	0	0	0	0	0	0	0	0	0	1	0	265	4	0	0	93	0	0	0	0	0	0	0	21
73	0	1	0	0	83	3095	0	0	0	0	9	0	0	0	0	0	65484	3833	0	0	0	0	0	0	0	0	0	0	0	0	0	0	0	0	21	0	132	747	0	0	0	0	0	0	0	0	0	0	0
1	0	11	0	0	49	1925	0	0	0	0	15	15	0	0	0	0	12017	154474	0	0	0	0	0	0	0	0	0	0	0	0	0	0	0	0	19	0	2618	78	21	0	1661	50	0	0	0	0	3	0	270
13	1	3	0	13	52	3754	0	0	0	0	3	4	0	0	5027	0	51502	21033	0	0	0	0	0	0	0	0	0	0	0	0	0	0	0	0	118	0	718	55	50	0	374	64	1	0	4	0	17	0	93
1	0	15	0	0	15	26790	0	0	0	0	118	0	0	0	0	0	383430	407352	0	0	0	0	0	0	0	0	0	0	0	0	0	0	0	0	8	0	3842	118	0	0	0	0	0	0	0	0	0	0	0
26	0	0	0	1	3	2158	0	0	0	0	0	0	0	0	680	0	112784	2057	0	0	0	0	0	0	0	0	0	0	0	0	0	0	0	0	7	0	177	12	1	0	84	2	2	0	3	1	1	0	10
60	1	0	0	65	39	1194	0	0	0	0	0	0	0	0	1403	0	21442	980	0	0	0	0	0	0	0	0	0	0	0	0	0	0	0	0	16	0	16	39	0	0	1	0	0	0	0	0	2	0	6
26	0	0	0	0	0	470	0	0	0	0	0	0	0	0	1	0	12200	1	0	0	0	0	0	0	0	0	0	0	0	0	0	0	0	0	0	0	0	0	0	0	0	0	0	0	0	0	0	0	0
2	1	0	0	2	0	1682	0	0	0	0	0	0	0	0	1682	0	54110	25	0	0	0	0	0	0	0	0	0	0	0	0	0	0	0	0	1	0	16	0	1	0	80	0	0	0	1	0	0	0	6
33	0	1	0	0	27	2341	0	0	0	0	1	1	0	0	0	0	32001	3636	0	0	0	0	0	0	0	0	0	0	0	0	0	0	0	0	3	0	513	51	0	0	179	27	0	0	0	0	0	0	42
0	1	9	0	0	5	9435	7	0	0	0	23	11	0	0	9435	0	92105	113804	0	0	0	0	0	0	0	0	0	0	0	0	7	0	368	10	27	0	1928	20	20	0	1371	7	0	0	0	0	0	0	0
6	0	0	0	0	0	73	0	0	0	0	0	0	0	0	0	0	248	0	0	0	0	0	0	0	0	0	0	0	0	0	0	0	0	0	0	0	0	1	0	0	0	0	0	0	0	0	0	0	0
11	1	2	0	7	18	13198	0	0	0	0	8	0	1	0	11522	0	720499	30485	0	0	0	0	0	0	0	0	0	0	0	0	0	0	0	0	26	0	795	68	0	0	0	0	0	0	0	0	4	0	199
41	0	2	0	0	82	1815	0	0	0	0	9	0	0	0	0	0	23177	16860	0	0	0	0	0	0	0	0	0	0	0	0	0	0	0	0	11	0	132	369	0	0	0	0	0	0	0	0	0	0	0
15	0	2	0	0	29	10617	0	0	0	0	8	0	0	0	0	8	196677	17047	0	0	0	0	0	0	0	0	0	0	0	0	0	0	0	0	8	0	61	116	0	0	0	0	0	0	0	0	0	0	0
25	0	1	0	0	40	1387	0	0	0	0	12	1	4	0	0	1	23938	6693	0	0	0	0	0	0	0	0	0	0	0	0	0	0	0	0	3	0	189	335	1	0	23	8	0	0	0	0	40	0	136
19	0	1	0	0	19	926	0	0	0	0	13	0	0	0	41	0	8126	1087	0	0	0	0	0	0	0	0	0	0	0	0	0	0	0	0	35	0	189	247	4	0	10	0	0	0	0	0	0	0	2
6	0	0	0	0	0	2226	0	0	0	0	0	0	0	0	0	0	30698	1763	0	0	0	0	0	0	0	0	0	0	0	0	0	0	0	0	0	0	260	0	0	0	93	0	0	0	0	0	0	0	21
3	1	1	0	3	4	3037	0	0	0	0	13	2	0	0	3201	0	69084	5136	0	0	0	0	0	0	0	0	0	0	0	0	0	0	0	0	60	0	251	52	30	0	32	8	0	0	0	0	0	0	0
1	0	14	0	0	4	24978	21	0	8	0	110	0	0	0	0	0	356743	379034	0	0	0	0	0	0	2	0	0	0	243	32	0	0	261	353	8	0	3604	32	0	0	0	0	0	0	0	0	0	0	0
0	0	19	0	0	0	25295	0	0	0	0	184	15	0	0	0	0	361375	413010	0	0	0	0	0	0	0	0	0	0	0	0	0	0	0	0	78	0	5538	2	8	0	406	0	0	0	0	0	0	0	0
80	0	0	0	0	32	1293	0	0	0	0	0	0	0	0	0	0	24482	4268	0	0	0	0	0	0	0	0	0	0	0	0	0	0	0	0	0	0	195	65	2	0	122	40	0	0	0	0	0	0	0
2	0	0	0	0	0	910	0	0	0	0	0	0	0	0	0	0	5004	109	0	0	0	0	0	0	0	0	0	0	0	0	0	0	0	0	0	0	15	0	0	0	5	0	0	0	0	0	0	0	2
18	1	2	0	18	30	4098	0	0	0	0	21	2	0	0	4233	2	85280	6399	0	0	0	0	0	0	0	0	0	0	0	0	0	0	0	0	134	0	465	330	24	0	43	36	3	0	3	0	4	0	3
15	2	0	0	30	0	2050	0	0	0	0	6	8	0	0	4910	0	25905	890	0	0	0	0	0	0	0	0	0	0	0	0	0	0	0	0	74	0	43	90	105	0	65	120	0	0	0	0	0	0	0
1	0	15	0	0	15	30275	0	0	0	0	144	11	0	0	0	0	452431	403867	0	0	0	0	0	0	0	0	0	0	0	0	0	0	0	0	16	0	4424	144	1	0	245	11	0	0	0	0	0	0	0
8	1	2	0	8	22	2434	0	0	0	0	16	0	0	0	2440	0	42048	8470	0	0	0	0	0	0	0	0	0	0	0	0	0	0	0	0	55	0	308	176	0	0	0	0	0	0	0	0	0	0	0
11	0	4	0	0	44	9330	0	0	0	0	39	6	0	0	0	0	73645	44788	0	0	0	0	0	0	0	0	0	0	0	0	0	0	0	0	14	0	1160	440	6	0	667	60	0	0	0	0	0	0	35
7	1	0	0	7	0	1983	0	0	0	0	0	0	0	0	1983	0	25447	212	0	0	0	0	0	0	0	0	0	0	0	0	0	0	0	0	3	0	237	0	0	0	102	0	0	0	0	0	2	0	51
41	0	15	0	0	616	26790	0	0	0	0	118	0	0	0	0	0	382790	407352	0	0	0	0	0	0	0	0	0	0	0	0	0	0	0	0	8	0	3842	4846	0	0	0	0	0	0	0	0	0	0	0
31	0	1	0	0	1	1768	0	0	0	0	13	1	0	0	0	0	32878	676	0	0	0	0	0	0	0	0	0	0	0	0	0	0	0	0	0	0	18	13	0	0	2	1	0	0	0	0	0	0	2
7	2	3	0	14	21	3581	0	0	0	0	23	7	0	0	7737	0	28923	20543	0	0	0	0	0	0	0	0	0	0	0	0	0	0	0	0	83	0	373	161	16	0	105	49	0	0	0	0	0	0	0
93	0	1	0	0	104	1392	0	0	0	0	5	0	0	0	0	0	32544	4039	0	0	0	0	0	0	0	0	0	0	0	0	0	0	0	0	0	0	51	465	0	0	48	22	0	0	0	0	0	0	0
1	0	1	0	0	1	8701	0	0	0	0	24	1	2	0	9	0	102500	31717	0	0	0	0	0	0	0	0	0	0	0	0	0	0	0	0	20	0	629	24	6	0	199	1	0	0	2	0	1	0	16
13	0	0	0	0	0	439	0	0	0	0	0	0	0	0	0	0	3887	15	0	0	0	0	0	0	0	0	0	0	0	0	0	0	0	0	0	0	6	0	0	0	0	0	0	0	0	0	0	0	0
8	1	0	0	8	0	91	0	0	0	0	0	0	0	0	92	0	902	2	0	0	0	0	0	0	0	0	0	0	0	0	0	0	0	0	4	0	15	2	3	0	4	11	0	0	0	0	0	0	0
0	0	0	0	0	0	731	0	0	0	0	0	0	0	0	0	0	13020	13	0	0	0	0	0	0	0	0	0	0	0	0	0	0	0	0	0	0	86	0	0	0	127	0	0	0	0	0	0	0	27
0	1	10	0	0	0	4367	0	0	0	0	42	0	0	0	5924	0	46531	54643	0	0	0	0	0	0	0	0	0	0	0	0	0	0	0	0	135	0	424	0	0	0	0	0	0	0	0	0	0	0	0
1	0	1	0	0	2	1566	0	0	0	0	2	1	0	0	0	0	11546	3482	0	0	0	0	0	0	0	0	0	0	0	0	0	0	0	0	0	0	178	4	0	0	9	2	1	0	0	0	1	0	2
46	3	1	0	138	46	1585	0	0	0	0	20	0	0	0	4832	0	21040	1734	0	0	0	0	0	0	0	0	0	0	0	0	0	0	0	0	107	0	12	920	0	0	0	0	0	0	0	0	0	0	0
3	0	1	0	0	1	519	0	0	0	0	5	0	0	0	0	0	5352	261	0	0	0	0	0	0	0	0	0	0	0	0	0	0	0	0	2	0	49	5	0	0	0	0	0	0	0	0	0	0	0
3	0	5	0	0	25	13150	0	0	0	0	53	3	0	0	0	0	196389	160857	0	0	0	0	0	0	0	0	0	0	0	0	0	0	0	0	0	0	1645	250	0	0	93	17	0	0	0	0	0	0	0
15	0	15	0	0	225	25086	0	0	0	0	129	11	0	0	0	0	359264	409056	0	0	0	0	0	0	0	0	0	0	0	0	0	0	0	0	9	0	4055	1935	1	0	245	165	0	0	0	0	0	0	0
0	0	1	0	0	0	519	0	0	0	0	6	0	1	0	0	0	3012	1217	0	0	0	0	0	0	0	0	0	0	0	0	0	0	0	0	3	0	191	0	0	0	0	0	0	0	0	0	1	0	1
62	1	0	0	62	4	4454	0	0	0	0	0	0	0	0	5298	0	86162	3895	0	0	0	0	0	0	0	0	0	0	0	0	0	0	0	0	25	0	103	12	9	0	18	8	1	0	3	0	0	0	0
11	4	1	0	44	11	1734	0	0	0	0	33	8	0	0	6625	0	22765	1585	0	0	0	0	0	0	0	0	0	0	0	0	0	0	0	0	150	0	18	363	59	0	4	88	0	0	0	0	0	0	0
0	0	10	0	0	0	4926	0	0	0	0	42	0	0	0	0	0	53241	54084	0	0	0	0	0	0	0	0	0	0	0	0	0	0	0	0	212	0	425	0	0	0	0	0	0	0	0	0	0	0	0
15	0	0	0	0	0	516	0	0	0	0	0	0	0	0	0	0	11079	90	0	0	0	0	0	0	0	0	0	0	0	0	0	0	0	0	0	0	6	0	0	0	0	0	0	0	0	0	0	0	0
25	1	2	0	25	50	3721	0	0	0	0	21	2	0	0	3913	0	82196	6776	0	0	0	0	0	0	0	0	0	0	0	0	0	0	0	0	77	0	375	531	32	0	49	52	0	0	0	0	0	0	0
5	0	15	0	0	75	25100	0	0	0	0	122	0	1	0	0	0	360148	409042	0	0	0	0	0	0	0	0	0	0	0	0	0	0	0	0	13	0	4014	610	0	0	0	0	0	0	0	0	0	0	31
3	2	1	0	6	3	2069	0	0	0	0	2	0	1	0	2618	0	23877	5507	0	0	0	0	0	0	0	0	0	0	0	0	0	0	0	0	16	0	112	6	0	0	0	0	0	0	0	0	4	0	3
1	1	1	0	1	1	6026	0	0	0	0	3	2	0	0	7962	0	114032	11157	0	0	0	0	0	0	0	0	0	0	0	0	0	0	0	0	60	0	201	3	33	0	33	2	3	0	6	0	0	0	0
2	0	2	0	0	0	1877	0	0	0	0	26	0	0	0	0	0	21385	16202	0	0	0	0	0	0	0	0	0	0	0	0	0	0	0	0	44	0	731	0	0	0	0	0	0	0	0	0	0	0	0
58	1	3	0	58	178	10632	0	0	0	0	31	5	1	0	10688	0	457790	24585	0	0	0	0	0	0	0	0	0	0	0	0	0	0	0	0	42	0	1447	1944	8	0	572	338	0	0	0	0	1	0	234
3	0	0	0	0	0	455	0	0	0	0	0	0	0	0	0	0	5695	6	0	0	0	0	0	0	0	0	0	0	0	0	0	0	0	0	0	0	200	0	0	0	0	0	0	0	0	0	0	0	67
16	1	0	0	16	8	2411	0	0	0	0	0	0	0	0	2483	0	24124	638	0	0	0	0	0	0	0	0	0	0	0	0	0	0	0	0	23	0	14	21	0	0	0	0	0	0	0	0	5	0	0
5	0	0	0	0	3	675	0	0	0	0	0	0	0	0	173	0	10613	998	0	0	0	0	0	0	0	0	0	0	0	0	0	0	0	0	1	0	46	3	2	0	51	4	0	0	0	0	0	0	4
20	0	0	0	0	0	1655	0	0	0	0	1	0	1	0	2	0	28923	183	0	0	0	0	0	0	0	0	0	0	0	0	0	0	0	0	4	0	145	0	0	0	0	0	0	0	0	0	7	0	54
5	1	4	0	5	20	5013	0	0	0	0	16	0	0	0	6091	0	63222	26462	0	0	0	0	0	0	0	0	0	0	0	0	0	0	0	0	57	0	274	80	0	0	0	0	0	0	0	0	10	0	11
65	1	1	0	65	63	3487	0	0	0	0	13	2	0	0	3615	2	73214	4686	0	0	0	0	0	0	0	0	0	0	0	0	0	0	0	0	98	0	311	819	23	0	28	126	3	0	2	0	4	0	2
5	0	0	0	0	0	1599	0	0	0	0	0	0	0	0	0	0	29757	2076	0	0	0	0	0	0	0	0	0	0	0	0	0	0	0	0	0	0	0	0	0	0	0	0	0	0	0	0	0	0	0
225	1	2	0	269	936	10537	0	0	0	0	6	0	0	0	11517	0	458505	33146	0	0	0	0	0	0	0	0	0	0	0	0	0	0	0	0	17	0	662	2319	0	0	0	0	0	0	0	0	0	0	0
0	2	0	0	0	0	2242	0	0	0	0	6	8	0	0	4998	0	31545	370	0	0	0	0	0	0	0	0	0	0	0	0	0	0	0	0	60	0	43	0	104	0	69	0	0	0	0	0	1	0	0
6	1	5	0	6	35	2351	0	0	0	0	16	0	2	0	2373	0	55524	12375	0	0	0	0	0	0	0	0	0	0	0	0	0	0	0	0	60	0	452	102	6	0	7	0	0	0	0	0	10	0	37
9	0	0	0	0	1	1184	0	0	0	0	0	0	0	0	0	0	8855	220	0	0	0	0	0	0	0	0	0	0	0	0	0	0	0	0	0	0	96	2	0	0	0	0	0	0	0	0	0	0	0
11	0	1	0	0	3	65	0	0	0	0	3	0	0	0	6	0	228	17	0	0	0	0	0	0	0	0	0	0	0	0	0	0	0	0	2	0	3	9	1	0	0	0	0	0	0	0	0	0	0
1	0	1	0	1	2	2594	0	0	0	0	3	8	0	0	225	0	37270	3741	0	0	0	0	0	0	0	0	0	0	0	0	0	0	0	0	43	0	744	6	71	0	593	16	0	0	0	0	0	0	0
2	1	0	0	2	39	409	0	0	0	0	0	0	0	0	409	0	3354	34	0	0	0	0	0	0	0	0	0	0	0	0	0	0	0	0	6	0	248	120	10	0	26	38	0	0	0	0	0	0	28
81	1	1	0	98	98	8640	0	0	0	0	5	0	1	0	16180	0	487580	21591	0	0	0	0	0	0	0	0	0	0	0	0	0	0	0	0	20	0	506	458	1	0	200	0	0	0	0	0	2	0	66
1	0	15	0	0	15	25086	0	0	0	0	129	11	0	0	0	0	359488	409056	0	0	0	0	0	0	0	0	0	0	0	0	0	0	0	0	9	0	4055	129	1	0	245	11	0	0	0	0	0	0	0
5	0	1	0	0	8	1006	0	0	0	0	2	0	0	0	17	0	12092	2970	0	0	0	0	0	0	0	0	0	0	0	0	0	0	0	0	7	0	18	14	5	0	0	0	0	0	0	0	1	0	2
18	0	0	0	0	0	2183	0	0	0	0	0	0	0	0	34	2	26477	48	0	0	0	0	0	0	0	0	0	0	0	0	0	0	0	0	6	0	16	6	0	0	8	0	0	0	0	0	0	0	0
6	0	1	0	0	6	3095	0	0	0	0	9	0	0	0	0	0	65618	3833	0	0	0	0	0	0	0	0	0	0	0	0	0	0	0	0	21	0	132	54	0	0	0	0	0	0	0	0	0	0	0
5	2	2	0	10	10	9397	0	0	0	0	9	6	1	0	17836	0	87901	47705	0	0	0	0	0	0	0	0	0	0	0	0	0	0	0	0	11	0	836	45	8	0	441	30	0	0	0	0	2	0	53
10	0	0	0	0	2	2128	0	0	0	0	0	0	0	0	0	0	18860	8897	0	0	0	0	0	0	0	0	0	0	0	0	0	0	0	0	0	0	230	22	0	0	0	0	0	0	0	0	0	0	0
38	0	15	0	0	570	26790	0	0	0	0	118	0	0	0	0	0	382838	407352	0	0	0	0	0	0	0	0	0	0	0	0	0	0	0	0	8	0	3842	4487	0	0	0	0	0	0	0	0	0	0	0
2	0	1	0	0	2	3821	0	0	0	0	0	0	0	0	6	4	82139	5208	0	0	0	0	0	0	0	0	0	0	0	0	0	0	0	0	16	0	421	0	6	0	283	0	3	0	0	0	1	0	15
0	0	0	0	0	0	2430	0	0	0	0	0	0	0	0	2	0	15682	1438	0	0	0	0	0	0	0	0	0	0	0	0	0	0	0	0	2	0	171	0	4	0	27	0	0	0	0	0	0	0	1
11	0	2	0	0	18	10617	0	0	0	0	8	0	0	0	0	8	196689	17047	0	0	0	0	0	0	0	0	0	0	0	0	0	0	0	0	8	0	61	72	0	0	0	0	0	0	0	0	0	0	0
14	0	0	0	0	0	910	0	0	0	0	0	0	0	0	0	0	4992	109	0	0	0	0	0	0	0	0	0	0	0	0	0	0	0	0	0	0	15	0	0	0	5	0	0	0	0	0	0	0	2
61	0	2	0	0	305	10383	0	0	0	0	40	1	2	0	11	0	124429	41625	0	0	0	0	0	0	0	0	0	0	0	0	0	0	0	0	21	0	944	1555	7	0	300	360	0	0	3	3	1	0	26
6	1	1	0	6	6	1741	0	0	0	0	1	0	0	0	1750	0	38605	2852	0	0	0	0	0	0	0	0	0	0	0	0	0	0	0	0	38	0	154	6	3	0	2	0	0	0	0	0	9	0	12
24	0	0	0	0	5	2153	0	0	0	0	0	0	0	0	0	0	31930	2095	0	0	0	0	0	0	0	0	0	0	0	0	0	0	0	0	0	0	84	40	0	0	78	0	0	0	0	0	0	0	0
50	0	15	0	0	750	27848	0	0	0	0	140	0	0	0	0	0	398868	406294	0	0	0	0	0	0	0	0	0	0	0	0	0	0	0	0	11	0	4252	7000	0	0	0	0	0	0	0	0	0	0	0
0	0	2	0	0	3	10617	0	0	0	0	8	0	0	0	0	8	196722	17047	0	0	0	0	0	0	0	0	0	0	0	0	0	0	0	0	8	0	61	12	0	0	0	0	0	0	0	0	0	0	0
135	1	0	0	320	525	1517	0	0	0	0	0	0	0	0	2648	0	67721	1370	0	0	0	0	0	0	0	0	0	0	0	0	0	0	0	0	9	0	255	1784	2	0	129	825	0	0	0	0	1	0	3
15	1	2	0	15	24	1479	0	0	0	0	0	6	0	0	3489	0	15537	10265	0	0	0	0	0	0	0	0	0	0	0	0	0	0	0	0	43	0	900	0	156	0	1168	72	0	0	0	0	0	0	0
3	2	9	0	6	47	2375	0	0	0	0	65	0	0	2	660	0	30825	37608	0	0	0	0	0	0	0	0	0	0	0	0	0	0	0	0	98	0	1675	344	0	0	0	0	3	0	28	6	0	0	0
5	0	0	0	0	1	1110	0	0	0	0	0	0	0	0	0	0	15663	1653	0	0	0	0	0	0	0	0	0	0	0	0	0	0	0	0	1	0	216	2	0	0	102	0	0	0	0	0	1	0	64
2	0	1	0	0	2	354	0	0	0	0	0	0	0	0	0	0	2273	298	0	0	0	0	0	0	0	0	0	0	0	0	0	0	0	0	0	0	0	0	0	0	0	0	0	0	0	0	0	0	0
0	0	0	0	0	0	2490	0	0	0	0	0	0	0	0	0	0	20664	10683	0	0	0	0	0	0	0	0	0	0	0	0	0	0	0	0	5	0	282	0	0	0	93	0	0	0	0	0	2	0	71
139	0	0	0	0	0	525	0	0	0	0	0	0	0	0	0	0	22175	0	0	0	0	0	0	0	0	0	0	0	0	0	0	0	0	0	0	0	0	5	0	0	0	0	0	0	0	0	0	0	0
46	0	1	0	0	26	2337	0	0	0	0	2	1	0	0	0	0	45509	6645	0	0	0	0	0	0	0	0	0	0	0	0	0	0	0	0	0	0	643	81	0	0	490	28	0	0	7	0	0	0	0
14	1	0	0	14	5	1332	0	0	0	0	0	0	0	0	1336	0	25076	1088	0	0	0	0	0	0	0	0	0	0	0	0	0	0	0	0	10	0	77	13	0	0	1	0	0	0	0	0	1	0	6
8	0	12	0	0	105	20474	0	0	0	0	98	8	0	0	0	0	292295	328607	0	0	0	0	0	0	0	0	0	0	0	0	0	0	0	0	0	0	2956	864	0	0	200	71	0	0	0	0	0	0	0
5	0	3	0	0	15	5032	0	0	0	0	10	4	1	0	0	0	58858	18605	0	0	0	0	0	0	0	0	0	0	0	0	0	0	0	0	9	0	91	50	2	0	92	20	0	0	0	0	2	0	12
8	1	2	0	8	16	13198	0	0	0	0	8	0	1	0	11522	0	720508	30485	0	0	0	0	0	0	0	0	0	0	0	0	0	0	0	0	26	0	795	64	0	0	0	0	0	0	0	0	4	0	199
6	0	4	0	0	24	10521	0	0	0	0	39	0	0	0	0	0	164921	136805	0	0	0	0	0	0	0	0	0	0	0	0	0	0	0	0	12	0	1369	234	2	0	10	0	0	0	0	0	0	0	10
4	0	3	0	0	10	11617	0	0	0	0	26	3	2	0	57	0	514817	23634	0	0	0	0	0	0	0	0	0	0	0	0	0	0	0	0	58	0	1207	98	5	0	391	10	0	0	0	0	2	0	235
2	2	0	0	4	1	802	0	0	0	0	6	1	0	0	1830	0	16314	1237	0	0	0	0	0	0	0	0	0	0	0	0	0	0	0	0	30	0	116	17	5	0	12	3	2	0	3	0	0	0	0
1	0	1	0	0	1	4609	0	0	0	0	8	0	0	0	0	0	99281	6175	0	0	0	0	0	0	0	0	0	0	0	0	0	0	0	0	1	0	219	8	0	0	0	0	0	0	0	0	2	0	48
21	2	1	0	46	25	5374	0	0	0	0	3	0	0	0	8804	0	75165	23012	0	0	0	0	0	0	0	0	0	0	0	0	0	0	0	0	15	0	406	80	0	0	2	0	0	0	0	0	0	0	0
0	0	2	0	0	31	3700	0	0	0	0	2	0	0	0	6	0	74564	9098	0	0	0	0	0	0	0	0	0	0	0	0	0	0	0	0	28	0	568	36	0	0	6	0	0	0	0	0	0	0	0
[truncated: 143,622 more rows]
[truncated: 1 more columns]
