# Supplementary material for: Predicting drug target interactions using meta-path-based semantic network analysis
Source: BMC Bioinformatics. 2016 Apr 12;17:160. doi: 10.1186/s12859-016-1005-x (PMC4830032; doi:10.1186/s12859-016-1005-x)
Supplement: Additional file 4: — (metapath_commuting_matrix.zip): it contains the calculated commuting matrix for internal and external validating. The internal test set was used by SLAP in the original publication; the external test set was prepared in the present study and intended to examine the ability to predict evolving network topologies. (ZIP 27340 kb) [file 12859_2016_1005_MOESM4_ESM.zip › metapath_commuting_matrix/external_testset_matrix/external_trainset_pos_randomwalk.csv]

0.5	0	0.00226244	0	0	1	0.0686978	0	0	0	0	0.00110416	0.00126103	0	0	0.000494394	0	0.0651244	0.0040899	0	0	0	0	0	0	0	0	0	0	0	0	0	0	0	0	0.000777001	0	0.00150697	3	0.000476569	0	197	1	0	0	0	0	0	0	0
0.081761	0	0.0546448	0	0	49	0.119172	0	0	0	0	0.00548312	0	0	0	0	0	0.202132	0.0476456	0	0	0	0	0	0	0	0	0	0	0	0	0	0	0	0	0.00210946	0	0.00439813	507	0.0014133	0	6	8	0	0	0	0	0	0	0
0.304813	0.0454545	0.00349243	0	57	130	0.272399	0	0	0	0	0.00388715	0.00315259	0.000699301	0	0.047165	0	0.279435	0.00315676	0	0	0	0	0	0	0	0	0	0	0	0	0	0	0	0	0.0014314	0	0.0023788	1427	0.00107846	0	572	212	0	0	0	0	1	0	234
1	0.25	0	0	2	0	0.807082	0	0	0	0	0	0	0	0	0.224949	0	0.801006	0.000186853	0	0	0	0	0	0	0	0	0	0	0	0	0	0	0	0	0.00216294	0	0.00150185	0	0	0	102	0	0	0	0	0	2	0	51
0.25	0.0243902	0.003367	0	8	24	0.109023	0	0	0	0	0.00286716	0.0035461	0.00289017	0	0.0173446	0	0.0988415	0.00398362	0	0	0	0	0	0	0	0	0	0	0	0	0	0	0	0	0.000577122	0	0.00148433	144	0.00154993	0	578	56	0	0	0	0	4	0	70
0.5	0.0769231	0.00869565	0	8	8	0.445394	0	0	0	0	0.00884354	0	0	0	0.0753019	0	0.455265	0.00880931	0	0	0	0	0	0	0	0	0	0	0	0	0	0	0	0	0.00135276	0	0.00243292	104	0	0	0	0	0	0	0	0	0	0	0
0.72	0.05	0	0	18	7	0.711426	0	0	0	0	0	0	0	0	0.0469459	0	0.626472	0.000226653	0	0	0	0	0	0	0	0	0	0	0	0	0	0	0	0	0.00156589	0	0.00190196	17	0.00379266	0	26	0	0	0	0	0	9	0	53
1	0	0	0	0	0	0.995122	0	0	0	0	0	0	0	0	0	0	0.91024	0	0	0	0	0	0	0	0	0	0	0	0	0	0	0	0	0	0	0	0	0	0	0	0	0	0	0	0	0	0	0	0
0.0617886	0	0.0225564	0	0	570	0.0602955	0	0	0	0	0.00577074	0	0	0	0	0	0.0560728	0.0223451	0	0	0	0	0	0	0	0	0	0	0	0	0	0	0	0	0.000374533	0	0.00456232	4487	0	0	0	0	0	0	0	0	0	0	0
0.5	0.0277778	0	0	6	0	0.305605	0	0	0	0	0.00233281	0.00260247	0	0	0.0310517	0	0.304011	0.0101221	0	0	0	0	0	0	0	0	0	0	0	0	0	0	0	0	0.00135807	0	0.00284994	18	0.00444615	0	65	24	0	0	0	0	0	0	0
1	0	0	0	0	0	0.658396	0	0	0	0	0	0	0	0	0	0	0.736202	0	0	0	0	0	0	0	0	0	0	0	0	0	0	0	0	0	0	0	0.00400802	0	0	0	0	0	0	0	0	0	0	0	0
0.277202	0.04	0.00223214	0	114	180	0.257028	0	0	0	0	0.00206868	0	0.001221	0	0.0614837	0	0.264993	0.00295506	0	0	0	0	0	0	0	0	0	0	0	0	0	0	0	0	0.000705445	0	0.00159934	650	0.000107666	0	200	32	0	0	0	0	2	0	66
0	0	0	0	0	0	0.18731	0	0	0	0	0	0	0	0	0	0	0.563085	0.00100987	0	0	0	0	0	0	0	0	0	0	0	0	0	0	0	0	0	0	0.00137044	0	0.00113572	0	122	0	0	0	0	0	0	0	0
1	0	0	0	0	0	0.421122	0	0	0	0	0	0	0	0	0	0	0.428423	0.00228685	0	0	0	0	0	0	0	0	0	0	0	0	0	0	0	0	0	0	0	0	0	0	0	0	0	0	0	0	0	0	0
0.173333	0.00689655	0.00156372	0	13	59	0.0671646	0	0	0	0	0.001	0	0.0037037	0	0.00332604	0	0.0716722	0.00216729	0	0	0	0	0	0	0	0	0	0	0	0	0	0	0	0	0.000534633	0	0.000769866	102	0	0	0	0	0	0	0	0	16	0	69
0.666667	0.111111	0	0	4	2	0.204021	0	0	0	0	0	0	0	0	0.0575586	0	0.273697	0.0024305	0	0	0	0	0	0	0	0	0	0	0	0	0	0	0	0	0.00169204	0	0.00137074	5	0	0	1	0	0	0	0	0	0	0	0
0.6	0.25	0	0	3	0	0.807082	0	0	0	0	0	0	0	0	0.224949	0	0.801222	0.000186853	0	0	0	0	0	0	0	0	0	0	0	0	0	0	0	0	0.00216294	0	0.00150185	0	0	0	102	0	0	0	0	0	2	0	51
0.0555556	0.00917431	0.00952381	0	1	17	0.210818	0	0	0	0	0.00166297	0	0	0	0.0170688	0	0.362453	0.00753194	0	0	0	0	0	0	0	0	0	0	0	0	0	0	0	0	0.000380894	0	0.00138292	24	0.000181894	0	3	0	0	0	0	0	9	0	18
0.470588	0.0111111	0.0454545	0	8	9	0.149205	0	0	0	0	0.00111576	0	0	0	0.00623906	0	0.158425	0.0732374	0	0	0	0	0	0	0	0	0	0	0	0	0	0	0	0	0.00110205	0	0.00350424	37	0.002182	0	36	5	1	0	2	0	0	0	0
0.326531	0.0344828	0.00297177	0	12	33	0.269105	0	0	0	0	0.00243754	0	0.001221	0	0.0284641	0	0.295223	0.00282786	0	0	0	0	0	0	0	0	0	0	0	0	0	0	0	0	0.00083423	0	0.00166984	123	0	0	0	0	0	0	0	0	4	0	199
1	1	0	0	6	0	0.580685	0	0	0	0	0	0	0	0	0.842426	0	0.777649	0.0757895	0	0	0	0	0	0	0	0	0	0	0	0	0	0	0	0	0	0	0.00818331	0	0	0	2	0	0	0	0	0	0	0	0
0.835294	0.2	0	0	71	0	0.149083	0	0	0	0	0	0	0	0	0.136068	0	0.366071	0.000161702	0	0	0	0	0	0	0	0	0	0	0	0	0	0	0	0	0.000442285	0	0.000110227	0	0.00127065	0	81	0	0	0	1	0	0	0	7
0.0869565	0.0224719	0.00570125	0	6	16	0.0381066	0	0	0	0	0.00101259	0.00233508	0.00273011	0	0.140045	0	0.0331746	0.00944562	0	0	0	0	0	0	0	0	0	0	0	0	0	0	0	0	6.56914e-05	0	0.000438308	20	0.000481661	0	287	27	0	0	0	0	12	0	79
0.363636	0.027027	0.00121212	0	4	7	0.161252	0	0	0	0	0.00217865	0.00269034	0	0.0357143	0.0185657	0.00566303	0.226321	0.00174043	0	0	0	0	0	0	0	0	0	0	0	0	0	0	0	0	0.00157075	0	0.00130412	63	0.00193243	0	451	40	0	0	5	4	0	0	0
0.333333	0	0	0	0	55	0.27861	0	0	0	0	0	0	0	0	0	0	0.465228	0.000718201	0	0	0	0	0	0	0	0	0	0	0	0	0	0	0	0	0	0	0.0019625	169	0	0	687	513	0	0	0	0	0	0	0
0.333333	0.0909091	0.0275229	0	3	6	0.206016	0	0	0	0	0.00443656	0.0055325	0	0	0.0867271	0	0.2135	0.026272	0	0	0	0	0	0	0	0	0	0	0	0	0	0	0	0	0.000918476	0	0.00237137	20	0	0	92	8	0	0	0	0	0	0	0
1	0	0	0	0	0	0.233842	0	0	0	0	0	0	0	0	0	0	0.414477	0.040623	0	0	0	0	0	0	0	0	0	0	0	0	0	0	0	0	0	0	0.00482441	0	0	0	0	0	0	0	0	0	0	0	0
0.285714	0.0133333	0.0333333	0	14	6	0.209377	0	0	0	0	0.00405844	0.00255195	0	0	0.018809	0	0.206347	0.0276393	0	0	0	0	0	0	0	0	0	0	0	0	0	0	0	0	0.000698389	0	0.00139698	85	0.00348402	0	98	82	0	0	0	0	10	0	10
0.842105	0	0	0	0	3	0.763889	0	0	0	0	0	0	0	0	0	0	0.79472	0.0349551	0	0	0	0	0	0	0	0	0	0	0	0	0	0	0	0	0	0	0.00573535	12	0	0	0	0	0	0	0	0	0	0	0
0	0	0	0	0	0	0.124868	0	0	0	0	0	0	0	0	0	0	0.11235	0.0318287	0	0	0	0	0	0	0	0	0	0	0	0	0	0	0	0	0.00198018	0	0.00278995	0	0	0	34	0	0	0	0	0	0	0	0
0.333333	0.0689655	0.00297177	0	28	28	0.23483	0	0	0	0	0.00243754	0	0.001221	0	0.073168	0	0.247437	0.00310093	0	0	0	0	0	0	0	0	0	0	0	0	0	0	0	0	0.000641715	0	0.00159423	112	0.000102501	0	301	0	0	0	0	0	2	0	99
0.225	0	0.00221239	0	0	88	0.165552	0	0	0	0	0.00316456	0	0.00150602	0	1.33733e-05	0	0.0919685	0.00241793	0	0	0	0	0	0	0	0	0	0	0	0	0	0	0	0	0.000647389	0	0.00125126	190	0	0	208	53	0	0	0	0	2	0	96
0.25	0	0.0030349	0	0	6	0.105582	0	0	0	0	0.00700798	0.00172712	0.00260078	0	0	0	0.112888	0.00388665	0	0	0	0	0	0	0	0	0	0	0	0	0	0	0	0	0.000663875	0	0.00172911	108	0.000589018	0	281	3	0	0	0	0	7	0	207
1	0.25	0	0	8	0	0.807082	0	0	0	0	0	0	0	0	0.224949	0	0.801006	0.000186853	0	0	0	0	0	0	0	0	0	0	0	0	0	0	0	0	0.00216294	0	0.00150185	0	0	0	102	0	0	0	0	0	2	0	51
0.61194	0.030303	0	0	43	3	0.668902	0	0	0	0	0	0	0	0	0.0312326	0	0.717079	0.00564502	0	0	0	0	0	0	0	0	0	0	0	0	0	0	0	0	0.00073236	0	0.00284461	12	0.000670463	0	2	24	0	0	0	0	1	0	0
0.138889	0.0421053	0.25	0	44	10	0.158194	0	0	0	0	0.00817439	0.00684932	0	0.037037	0.0697747	0	0.136283	0.225524	0	0	0	0	0	0	0	0	0	0	0	0	0	0	0	0	0.00298527	0	0.00664697	613	0.00273034	0	4	84	8	0	1	10	0	0	0
0.2	0	0.00390625	0	0	20	0.112964	0	0	0	0	0.00331657	0	0	0	0	0	0.116309	0.00416436	0	0	0	0	0	0	0	0	0	0	0	0	0	0	0	0	0.000703771	0	0.00136551	155	0	0	0	0	0	0	0	0	0	0	0
0.333333	0.08	0.047619	0	3	3	0.469369	0	0	0	0	0.00298619	0	0	0	0.0532774	0	0.563677	0.0326806	0	0	0	0	0	0	0	0	0	0	0	0	0	0	0	0	0.00106922	0	0.00123317	16	0	0	0	0	0	0	0	0	5	0	2
0.645161	0	0	0	0	11	0.497579	0	0	0	0	0	0	0	0	0.0234455	0	0.54637	0.00164292	0	0	0	0	0	0	0	0	0	0	0	0	0	0	0	0	0.00109874	0	0.0013257	51	0.0010267	0	84	6	2	0	3	6	1	0	10
0.222222	0	0.00429185	0	0	91	0.197913	0	0	0	0	0.00244349	0	0	0	0	0	0.170871	0.00486932	0	0	0	0	0	0	0	0	0	0	0	0	0	0	0	0	0	0	0.00103084	130	0	0	0	0	0	0	0	0	0	0	0
0.5	0	0.0138889	0	0	4	0.181085	0	0	0	0	0.00181159	0	0	0	0.00129262	0	0.219007	0.0234907	0	0	0	0	0	0	0	0	0	0	0	0	0	0	0	0	0.000911627	0	0.00203249	16	0	0	0	0	0	0	0	0	17	0	4
0.2	0.0666667	0.0194175	0	2	8	0.0721924	0	0	0	0	0.00591804	0.00127011	0	0.0294118	0.0451295	0.00125313	0.0869406	0.0216098	0	0	0	0	0	0	0	0	0	0	0	0	0	0	0	0	0	0	0.00506839	80	0	0	77	6	0	0	14	2	0	0	0
0	0	0	0	0	0	0.642355	0	0	0	0	0	0	0	0	0	0	0.617383	3.76687e-05	0	0	0	0	0	0	0	0	0	0	0	0	0	0	0	0	0	0	0.000588971	0	0	0	127	0	0	0	0	0	0	0	27
0.243478	0	0.00317965	0	0	81	0.119677	0	0	0	0	0.00276912	0	0	0	0	0.0405761	0.128331	0.00378576	0	0	0	0	0	0	0	0	0	0	0	0	0	0	0	0	0.000917248	0	0.001629	318	0	0	9	0	0	0	0	0	0	0	0
0.416667	0.015873	0.0116959	0	25	35	0.317134	0	0	0	0	0.00283554	0.000982801	0	0	0.0181918	0.0123457	0.376633	0.00981594	0	0	0	0	0	0	0	0	0	0	0	0	0	0	0	0	0.0024752	0	0.00357506	390	0.0013665	0	43	44	3	0	3	0	4	0	3
0.833333	0	0	0	0	0	0.418367	0	0	0	0	0	0	0	0	0	0	0.589596	0.00949011	0	0	0	0	0	0	0	0	0	0	0	0	0	0	0	0	0	0	0.0023058	0	0	0	24	0	0	0	0	0	0	0	0
0.8	0.1	0	0	4	0	0.467532	0	0	0	0	0	0	0	0	0.0932885	0	0.666265	0.00426951	0	0	0	0	0	0	0	0	0	0	0	0	0	0	0	0	0.000469426	0	0.00139244	0	0.00379266	0	15	0	0	0	0	0	0	0	0
0.375	0	0.25	0	0	7	0.140123	0	0	0	0	0	0	0	0	0	0	0.502305	0.0629984	0	0	0	0	0	0	0	0	0	0	0	0	0	0	0	0	0	0	0	0	0	0	0	0	0	0	0	0	0	0	0
1	0.25	0	0	23	0	0.807082	0	0	0	0	0	0	0	0	0.224949	0	0.801006	0.000186853	0	0	0	0	0	0	0	0	0	0	0	0	0	0	0	0	0.00216294	0	0.00150185	0	0	0	102	0	0	0	0	0	2	0	51
0.461538	0	0.00121212	0	0	28	0.285935	0	0	0	0	0.00217865	0.00269034	0	0.0357143	0	0.00343089	0.42143	0.00102924	0	0	0	0	0	0	0	0	0	0	0	0	0	0	0	0	0.001648	0	0.00115607	366	0.00397529	0	949	251	1	0	5	24	1	0	28
1	0	0	0	0	0	0.526012	0	0	0	0	0	0	0	0	0	0	0.356455	0.105634	0	0	0	0	0	0	0	0	0	0	0	0	0	0	0	0	0	0	0.00632378	0	0	0	0	0	0	0	0	0	0	0	0
0.294118	0.0204082	0.0232558	0	8	4	0.208588	0	0	0	0	0.00387734	0.00356083	0	0	0.0189305	0	0.208206	0.0272187	0	0	0	0	0	0	0	0	0	0	0	0	0	0	0	0	0.000628038	0	0.00133476	52	0.00340851	0	126	51	0	0	0	0	11	0	13
0.5	0	0.25	0	0	1	0.34907	0	0	0	0	0.00337154	0	0	0	4.02139e-05	0	0.410601	0.275271	0	0	0	0	0	0	0	0	0	0	0	0	0	0	0	0	0.00140581	0	0.00303616	5	0.00299402	0	2	0	0	0	0	0	0	0	0
0.777778	0.25	0	0	7	2	0.807082	0	0	0	0	0	0	0	0	0.224949	0	0.801126	0.000186853	0	0	0	0	0	0	0	0	0	0	0	0	0	0	0	0	0.00216294	0	0.00150185	4	0	0	102	2	0	0	0	0	2	0	51
0	0	0	0	0	0	0.133324	0	0	0	0	0	0	0	0	8.55939e-06	0	0.0737101	0	0	0	0	0	0	0	0	0	0	0	0	0	0	0	0	0	0.000291153	0	0.000519307	0	0	0	0	0	2	0	0	0	2	0	0
0.42268	0	0	0	0	0	0.138756	0	0	0	0	0	0	0	0	0	0.0138889	0.184084	0.0131379	0	0	0	0	0	0	0	0	0	0	0	0	0	0	0	0	0.000281424	0	0.000204279	0	0	0	0	0	0	0	1	0	0	0	0
0.361111	0	0.00310559	0	0	23	0.381788	0	0	0	0	0.00111235	0	0	0	7.54191e-06	0.0530303	0.434148	0.00255763	0	0	0	0	0	0	0	0	0	0	0	0	0	0	0	0	0.000825113	0	0.00137435	26	0.000592925	0	425	0	6	0	0	0	1	0	22
0.337662	0.0344828	0.00297177	0	25	51	0.214848	0	0	0	0	0.00182815	0	0	0	0.0284637	0	0.229283	0.0032207	0	0	0	0	0	0	0	0	0	0	0	0	0	0	0	0	0.000545458	0	0.00139049	153	0	0	0	0	0	0	0	0	0	0	0
0.0645161	0.1	0	0	4	0	0.294756	0	0	0	0	0	0	0	0	0.0527381	0	0.257511	0.0545726	0	0	0	0	0	0	0	0	0	0	0	0	0	0	0	0	0	0	0.00452584	20	0	0	0	0	0	0	0	0	0	0	0
0	0.0298507	0.0779221	0	0	0	0.00828456	0	0	0	0	0.00196056	0	0.00272727	0	0.0184188	0	0.00837731	0.085543	0	0	0	0	0	0	0	0	0	0	0	0	0	0	0	0	0.000563694	0	0.00242274	0	0	0	0	0	0	0	0	0	11	0	18
0	0.035461	0.0335196	0	0	0	0.12681	0	0	0	0	0.00563787	0.00516158	0.00134589	0	0.0329209	0	0.133284	0.0319886	0	0	0	0	0	0	0	0	0	0	0	0	0	0	0	0	0.002149	0	0.00371205	0	0.00145003	0	232	0	0	0	0	0	5	0	20
0.266667	0	0	0	0	127	0.318059	0	0	0	0	0	0	0	0	0	0	0.303349	0.00232502	0	0	0	0	0	0	0	0	0	0	0	0	0	0	0	0	0	0	0.0012798	428	0	0	100	129	0	0	0	0	0	0	30
0.333333	0	0	0	0	0	0.0249544	0	0	0	0	0	0	0	0	4.67276e-07	0	0.0556916	0.000443267	0	0	0	0	0	0	0	0	0	0	0	0	0	0	0	0	7.29709e-05	0	0.000161529	0	0	0	0	0	0	0	0	0	0	0	15
0.2	0	0.0194175	0	0	4	0.0751116	0	0	0	0	0.00605144	0.00196721	0	0	0	0	0.088272	0.0215792	0	0	0	0	0	0	0	0	0	0	0	0	0	0	0	0	0.00112592	0	0.00527529	40	0.000107435	0	77	3	0	0	0	0	0	0	0
0.333333	0.015873	0.0116959	0	6	12	0.287959	0	0	0	0	0.00283554	0.000982801	0	0	0.0154107	0	0.321543	0.0111991	0	0	0	0	0	0	0	0	0	0	0	0	0	0	0	0	0.00142232	0	0.00288312	126	0.001822	0	49	12	0	0	0	0	0	0	0
1	0.142857	0	0	17	0	0.800391	0	0	0	0	0	0	0	0	0.140105	0	0.848716	7.34709e-05	0	0	0	0	0	0	0	0	0	0	0	0	0	0	0	0	0.0008763	0	0.00159979	0	0.00336927	0	26	0	0	0	0	0	0	0	28
0.0872483	0	0.0404858	0	0	136	0.103822	0	0	0	0	0.00442148	0.00478075	0	0	0	0	0.0878028	0.037228	0	0	0	0	0	0	0	0	0	0	0	0	0	0	0	0	0.001967	0	0.00343632	1122	0.00167733	0	341	395	0	0	0	0	1	0	0
1	0	0	0	0	0	0.786744	0	0	0	0	0	0	0	0	0	0	0.870367	0.000243892	0	0	0	0	0	0	0	0	0	0	0	0	0	0	0	0	0	0	0.0016051	0	0.000980392	0	147	0	0	0	0	0	0	0	68
0.293578	0.125	0.017341	0	53	77	0.159325	0	0	0	0	0.00608546	0	0	0.0294118	0.0910768	0	0.218558	0.0156569	0	0	0	0	0	0	0	0	0	0	0	0	0	0	0	0	0.00494111	0	0.00523081	1219	0	0	0	0	1	0	11	30	0	0	0
0	0	0.166667	0	0	0	0.542857	0	0	0	0	0	0	0	0	0	0	0.52665	0.0575434	0	0	0	0	0	0	0	0	0	0	0	0	0	0	0	0	0	0	0.00613497	0	0	0	0	0	0	0	0	0	0	0	0
0.8	0	0	0	0	0	0.75974	0	0	0	0	0	0	0	0	0	0	0.336292	0.0002019	0	0	0	0	0	0	0	0	0	0	0	0	0	0	0	0	0	0	0.000984741	0	0	0	97	1	0	0	0	0	0	0	30
0.342007	0	0.00297619	0	0	128	0.302021	0	0	0	0	0.00360198	0	0	0	0	0	0.356775	0.00341163	0	0	0	0	0	0	0	0	0	0	0	0	0	0	0	0	0	0	0.000667142	1045	0	0	162	10	0	0	0	0	0	0	0
0	0.04	0.046875	0	0	0.0625	0.0538316	0	0	0	0	0.00495322	0.0289855	0.00469484	0	0.00916548	0	0.0433104	0.0576809	0	0	0	0	0	0	0	0	0	0	0	0	0	0	0	0	0	0	0.00708375	0.00465336	0	0	0.0402969	0.0434783	0	0	0	0	0.000888494	0	0.00441249
0.428571	0.0666667	0.002457	0	3	3	0.165907	0	0	0	0	0.00234009	0	0	0	0.0506382	0	0.246921	0.00339926	0	0	0	0	0	0	0	0	0	0	0	0	0	0	0	0	0.000135987	0	0.00164017	27	0.000938675	0	266	0	0	0	0	0	0	0	0
0.916667	0	0	0	0	1	0.646307	0	0	0	0	0	0	0	0	0	0	0.787162	0.00550168	0	0	0	0	0	0	0	0	0	0	0	0	0	0	0	0	0	0	0.00168406	2	0	0	5	2	0	0	0	0	0	0	2
0.0208333	0	0.00430455	0	0	0.0044735	0.0116648	0.0065388	0.012886	0.0129796	0.0235294	0.0012623	0.00324001	0.000532009	0	0	0	0.0071477	0.00361961	0	0	0.00210183	0.00559732	0	0	0.00427628	0.0250831	0	0	0.00223665	0.00386935	0	0	0.0017455	0.00318654	0.000318087	0.000437438	0.00136483	0.00129855	0.000958842	0.00113637	0.00305975	0.00349854	0	0	0	0	0.000719456	0	0.000638594
0.0833333	0.333333	0.0555556	0	2	3	0.235962	0	0	0	0	0.00813008	0.0142857	0	0	0.282846	0	0.248173	0.0363136	0	0	0	0	0	0	0	0	0	0	0	0	0	0	0	0	0	0	0.00035574	7	0	0	1	4	0	0	0	0	0	0	0
0.166667	0	0	0	0	0	0.0593855	0	0	0	0	0	0	0	0	4.73943e-06	0	0.0514851	0	0	0	0	0	0	0	0	0	0	0	0	0	0	0	0	0	0.000804388	0	0.000260371	1	0	0	0	0	2	0	0	0	0	0	1
1	0.05	0	0	22	0	0.595486	0	0	0	0	0	0	0	0	0.0452048	0	0.763683	0.000440696	0	0	0	0	0	0	0	0	0	0	0	0	0	0	0	0	0.00119494	0	0.0020696	0	0.00253394	0	26	0	0	0	0	0	2	0	17
0.391304	0	0	0	0	0	0.235218	0	0	0	0	0	0	0	0	0	0	0.201991	0.059054	0	0	0	0	0	0	0	0	0	0	0	0	0	0	0	0	0	0	0	0	0	0	0	0	0	0	0	0	0	0	0
0.333333	0	0.0416667	0	0	46	0.217759	0	0	0	0	0.00537313	0	0.00253165	0	0.000290343	0	0.295348	0.0397422	0	0	0	0	0	0	0	0	0	0	0	0	0	0	0	0	0.000661001	0	0.00805731	207	0	0	0	0	2	0	0	0	2	0	24
1	0	0	0	0	0	0.75	0	0	0	0	0	0	0	0	0	0	0.775795	0	0	0	0	0	0	0	0	0	0	0	0	0	0	0	0	0	0	0	0.00351494	0	0	0	0	0	0	0	0	0	0	0	1
1	0	0	0	0	0	0.307755	0	0	0	0	0	0	0	0	0	0.0114035	0.619764	0.00197922	0	0	0	0	0	0	0	0	0	0	0	0	0	0	0	0	0	0	0.000768033	0	0	0	14	0	0	0	0	0	0	0	8
0.211268	0.0263158	0.00877193	0	15	2	0.321353	0	0	0	0	0.00145112	0	0	0	0.0201629	0	0.392186	0.00900543	0	0	0	0	0	0	0	0	0	0	0	0	0	0	0	0	0.00223244	0	0.00366862	112	0.00120482	0	30	22	2	0	2	0	2	0	2
0.413793	0	0.00307692	0	0	17	0.328421	0	0	0	0	0.00172911	0	0	0	0	0	0.347927	0.00373453	0	0	0	0	0	0	0	0	0	0	0	0	0	0	0	0	0	0	0.00135916	51	0	0	0	0	0	0	0	0	0	0	0
0.0843373	0	0.00343249	0	0	65	0.0863979	0	0	0	0	0.00505263	0	0	0	5.49375e-06	0	0.0978787	0.00404851	0	0	0	0	0	0	0	0	0	0	0	0	0	0	0	0	0.000263581	0	0.00146309	595	0	0	0	0	0	0	0	0	0	0	0
0.25	0	0.0148148	0	0	6	0.0739598	0	0	0	0	0.00334821	0	0	0	4.32666e-05	0	0.0565106	0.00840123	0	0	0	0	0	0	0	0	0	0	0	0	0	0	0	0	0.00172267	0	0.00220475	27	0	0	0	0	0	0	0	0	0	0	0
1	0	0	0	0	0	0.740099	0	0	0	0	0	0	0	0	0.0108695	0	0.81913	0.000257268	0	0	0	0	0	0	0	0	0	0	0	0	0	0	0	0	0.000189753	0	0.00148313	0	0.00877193	0	6	0	0	0	0	0	3	0	4
0.304348	0	0.00793651	0	0	19	0.122959	0	0	0	0	0.00233577	0	0	0	0	0	0.14555	0.0290625	0	0	0	0	0	0	0	0	0	0	0	0	0	0	0	0	0.000589806	0	0.000486912	78	0	0	0	0	0	0	0	0	0	0	0
1	0	0	0	0	0	0.686997	0	0	0	0	0	0	0	0	0	0.142857	0.785293	0.00020023	0	0	0	0	0	0	0	0	0	0	0	0	0	0	0	0	0	0	0.000119254	0	0	0	0	0	0	0	0	0	0	0	31
0.137931	0.0070922	0.0335196	0	4	24	0.1181	0	0	0	0	0.00433683	0.00471275	0	0	0.00715604	0	0.10124	0.0334456	0	0	0	0	0	0	0	0	0	0	0	0	0	0	0	0	0.00182339	0	0.00268705	240	0.00159188	0	217	84	0	0	0	0	7	0	0
0.5	0	0.00862069	0	0	5	0.314309	0	0	0	0	0.00442043	0	0	0	0	0	0.371577	0.0088287	0	0	0	0	0	0	0	0	0	0	0	0	0	0	0	0	0.000595431	0	0.00144911	45	0	0	0	0	0	0	0	0	0	0	0
0.285714	0.0185185	0.0606061	0	14	35	0.225716	0	0	0	0	0.00104575	0.00744879	0.00140056	0	0.0178844	0	0.203863	0.060068	0	0	0	0	0	0	0	0	0	0	0	0	0	0	0	0	0.000204989	0	0.00171944	70	0.000692421	0	20	61	0	0	0	0	5	0	8
0.0618892	0	0.0225564	0	0	570	0.0681391	0	0	0	0	0.00704225	0.00254042	0	0	0	0	0.0753315	0.0218563	0	0	0	0	0	0	0	0	0	0	0	0	0	0	0	0	0.000749066	0	0.00525344	5474	5.13663e-05	0	245	420	0	0	0	0	0	0	0
0.567568	0	0.00297619	0	0	16	0.375509	0	0	0	0	0.00360198	0	0	0	0	0	0.521297	0.00252282	0	0	0	0	0	0	0	0	0	0	0	0	0	0	0	0	0.000182783	0	0.000885479	128	0	0	0	0	0	0	0	0	2	0	48
0.0625	0	0.00207325	0	3	155	0.0709531	0	0	0	0	0.0011839	0.00116739	0	0	0.000995213	0	0.054657	0.00216472	0	0	0	0	0	0	0	0	0	0	0	0	0	0	0	0	0.000171096	0	0.000129106	184	0.000314193	0	444	192	0	0	0	0	0	0	0
0.555556	0.0588235	0	0	5	1	0.638676	0	0	0	0	0	0	0	0	0.0584774	0	0.670258	0.0167929	0	0	0	0	0	0	0	0	0	0	0	0	0	0	0	0	0.00107119	0	0.0062696	6	0	0	0	0	0	0	0	0	5	0	0
0	0.011236	0.0252101	0	0	0	0.137278	0	0	0	0	0.00295639	0	0	0	0.0140615	0	0.157338	0.0286326	0	0	0	0	0	0	0	0	0	0	0	0	0	0	0	0	0.000585901	0	0.00234552	0	0	0	0	0	0	0	0	0	8	0	9
1	0.25	0	0	5	0	0.118937	0	0	0	0	0	0	0	0	0.113226	0	0.190629	0.00332816	0	0	0	0	0	0	0	0	0	0	0	0	0	0	0	0	0.00431655	0	0.00165488	0	0.00171821	0	95	0	0	0	0	0	0	0	16
0.5	0.05	0.0555556	0	2	2	0.163593	0	0	0	0	0.00222346	0.00347222	0	0	0.0134801	0	0.13231	0.0916656	0	0	0	0	0	0	0	0	0	0	0	0	0	0	0	0	0.000386999	0	0.00178272	8	0.00261234	0	1	2	0	0	0	0	0	0	0
0.471311	0	0.0012987	0	0	126	0.172128	0	0	0	0	0.00078064	0.00321543	0	0	6.76771e-05	0	0.195806	0.00181619	0	0	0	0	0	0	0	0	0	0	0	0	0	0	0	0	0.000976108	0	0.00136246	207	0.0011266	0	24	96	0	0	0	0	0	0	0
0.25	0	0.0275229	0	0	33	0.187873	0	0	0	0	0.00221828	0.0055325	0.00331126	0	0	0	0.157673	0.0290276	0	0	0	0	0	0	0	0	0	0	0	0	0	0	0	0	0.000688857	0	0.00155051	55	0.0018018	0	92	44	0	0	0	0	2	0	7
0.428571	0	0.0740741	0	0	8	0.202646	0	0	0	0	0.00290951	0	0	0	0.000104464	0	0.372185	0.0660084	0	0	0	0	0	0	0	0	0	0	0	0	0	0	0	0	0.00063121	0	0.00181563	88	0.00130321	0	21	0	0	0	0	0	0	0	0
0.489362	0.015873	0	0	46	2	0.256495	0	0	0	0	0.00450197	0.00267237	0	0	0.0183553	0	0.259231	0.0216837	0	0	0	0	0	0	0	0	0	0	0	0	0	0	0	0	0.000608405	0	0.00123872	372	0.00330615	0	63	234	0	0	0	0	8	0	6
0	0	0.00229746	0	0	0.00240663	0.00446003	0	0	0	0	0.00078245	0	0	0	0.000121032	0	0.000557026	0.00235877	0	0	0	0	0	0	0	0	0	0	0	0	0	0	0	0	0.000213928	0	0.000434926	0.000555664	1.17008e-05	0	1.22424e-05	0	0	0	0	0	0	0	0
0.510949	0.02	0.00877193	0	70	67	0.343479	0	0	0	0	0.00247478	0.00103681	0	0	0.0201973	0.0123457	0.412275	0.00883043	0	0	0	0	0	0	0	0	0	0	0	0	0	0	0	0	0.00250635	0	0.00359971	871	0.00155932	0	28	134	3	0	2	0	4	0	2
0.31405	0.111111	0.0185185	0	43	82	0.148984	0	0	0	0	0.00629224	0	0	0.0294118	0.0898345	0	0.211701	0.0159449	0	0	0	0	0	0	0	0	0	0	0	0	0	0	0	0	0.0057232	0	0.0052371	1278	0	0	0	0	2	0	14	37	0	0	0
0	0.011236	0.0444444	0	0	0	0.0902105	0	0	0	0	0.0050817	0	0	0	0.0130939	0	0.069397	0.0618848	0	0	0	0	0	0	0	0	0	0	0	0	0	0	0	0	0.00250492	0	0.00461736	0	0	0	0	0	0	0	0	0	0	0	0
0.75	0	0	0	0	1	0.686997	0	0	0	0	0	0	0	0	0	0.142857	0.785724	0.00020023	0	0	0	0	0	0	0	0	0	0	0	0	0	0	0	0	0	0	0.000119254	0	0	0	0	0	0	0	0	0	0	0	31
0.625	0	0	0	0	0	0.517604	0	0	0	0	0	0	0	0	0.000484933	0	0.482905	0	0	0	0	0	0	0	0	0	0	0	0	0	0	0	0	0	0.00115729	0	0	13	0.00107758	0	0	0	6	0	0	0	18	0	0
0.333333	0	0.00296296	0	0	30	0.0608267	0	0	0	0	0.00189609	0	0.00166389	0	0	0	0.0736016	0.00402845	0	0	0	0	0	0	0	0	0	0	0	0	0	0	0	0	0.000615178	0	0.00134077	75	0.000490074	0	304	0	0	0	0	0	4	0	189
0.166667	0.03125	0.00334076	0	6	30	0.210748	0	0	0	0	0.00239107	0	0	0	0.0270784	0	0.221013	0.00327346	0	0	0	0	0	0	0	0	0	0	0	0	0	0	0	0	0.000577157	0	0.00139063	78	0	0	0	0	0	0	0	0	0	0	0
0	0	0.0606061	0	0	0	0.272641	0	0	0	0	0.00191755	0.00431034	0.00350263	0	0	0	0.284099	0.0589297	0	0	0	0	0	0	0	0	0	0	0	0	0	0	0	0	0.000375521	0	0.00259587	0	0.000371265	0	16	0	0	0	0	0	4	0	7
0.422764	0.037037	0	0	52	61	0.263819	0	0	0	0	0	0	0	0	0.0345149	0	0.519959	0.000226533	0	0	0	0	0	0	0	0	0	0	0	0	0	0	0	0	0.000837791	0	0.00168825	58	0.00187603	0	33	0	0	0	0	0	5	0	20
0.120172	0	0.00323102	0	0	59	0.10748	0	0	0	0	0.0028021	0	0	0	0	0.00147493	0.122364	0.00379166	0	0	0	0	0	0	0	0	0	0	0	0	0	0	0	0	0.000137656	0	0.00127276	220	0	0	0	0	1	0	3	0	0	0	0
0.0625	0	0.0225564	0	0	75	0.0563006	0	0	0	0	0.00600586	0.00254042	0	0	0	0	0.0471631	0.0225667	0	0	0	0	0	0	0	0	0	0	0	0	0	0	0	0	0.000890167	0	0.00431837	625	0.000193143	0	245	55	0	0	0	0	0	0	0
0.5	0.027027	0.00121212	0	3	3	0.161252	0	0	0	0	0.00217865	0.00269034	0	0.0357143	0.0185657	0.00566303	0.226236	0.00174043	0	0	0	0	0	0	0	0	0	0	0	0	0	0	0	0	0.00157075	0	0.00130412	45	0.00193243	0	451	30	0	0	5	3	0	0	0
0.212121	0	0.0681818	0	0	52	0.219278	0	0	0	0	0.00132188	0.00777605	0.00244499	0	0	0	0.247819	0.061899	0	0	0	0	0	0	0	0	0	0	0	0	0	0	0	0	0.000386736	0	0.00188138	104	0.000827424	0	27	86	0	0	0	0	11	0	14
0.513514	0.02	0.00877193	0	19	18	0.343479	0	0	0	0	0.00247478	0.00103681	0	0	0.0201973	0.0123457	0.412274	0.00883043	0	0	0	0	0	0	0	0	0	0	0	0	0	0	0	0	0.00250635	0	0.00359971	234	0.00155932	0	28	36	3	0	2	0	4	0	2
0.5	0.00900901	0.0606061	0	0	1	0.2552	0	0	0	0	0.00150552	0.00371747	0	0	0.00404094	0	0.371687	0.0343001	0	0	0	0	0	0	0	0	0	0	0	0	0	0	0	0	0.000560965	0	0.00224731	4	0.00112676	0	2	1	0	0	0	0	0	0	0
0.857143	0.0111111	0	0	18	3	0.269158	0	0	0	0	0	0	0	0	0.0088887	0	0.446556	0.000859858	0	0	0	0	0	0	0	0	0	0	0	0	0	0	0	0	0.000886969	0	0.000541574	12	0.00107634	0	48	0	0	0	0	0	0	0	0
1	0.05	0	0	3	0	0.476466	0	0	0	0	0	0	0	0	0.0378418	0	0.614566	0.00436372	0	0	0	0	0	0	0	0	0	0	0	0	0	0	0	0	0.00189437	0	0.00190143	0	0.00704777	0	18	0	1	0	3	0	0	0	0
0.981132	0	0	0	0	1	0.404582	0	0	0	0	0	0	0	0	0	0	0.61481	0.00158868	0	0	0	0	0	0	0	0	0	0	0	0	0	0	0	0	0.000205213	0	0.000897373	8	0	0	0	0	0	0	0	0	2	0	26
0.578947	0	0.00219298	0	0	8	0.183117	0	0	0	0	0.000341647	0.000335796	0	0	0	0	0.445555	0.00123529	0	0	0	0	0	0	0	0	0	0	0	0	0	0	0	0	0.0031827	0	0.000591365	8	0.00710611	0	611	8	0	0	0	0	0	0	0
0.333333	0	0.0416667	0	0	6	0.214129	0	0	0	0	0.0056444	0	0.00234055	0	0.000312157	0	0.298957	0.0394338	0	0	0	0	0	0	0	0	0	0	0	0	0	0	0	0	0.000695401	0	0.0079076	18	0	0	0	0	2	0	0	0	5	0	23
1	0.333333	0	0	10	0	0.849495	0	0	0	0	0	0	0	0	0.327683	0	0.84111	1.30571e-05	0	0	0	0	0	0	0	0	0	0	0	0	0	0	0	0	0.000548847	0	0.000116277	0	0.00226244	0	80	0	0	0	1	0	0	0	6
0.333333	0	0.0365297	0	0	14	0.0408367	0	0	0	0	0.00281057	0	0	0	0	0	0.0262243	0.0362783	0	0	0	0	0	0	0	0	0	0	0	0	0	0	0	0	0.000644943	0	0.00236295	21	0	0	0	0	0	0	0	0	0	0	0
0.857143	0	0	0	0	0	0.632558	0	0	0	0	0	0	0	0	0	0	0.793727	0.00430828	0	0	0	0	0	0	0	0	0	0	0	0	0	0	0	0	0	0	0.0240964	0	0	0	0	0	0	0	0	0	0	0	0
0.5	0.028169	0.0013089	0	8	4	0.178838	0	0	0	0	0.00518962	0	0	0	0.0168777	0	0.258501	0.00146968	0	0	0	0	0	0	0	0	0	0	0	0	0	0	0	0	0.000954118	0	0.000671782	52	0.00220716	0	588	0	0	0	0	0	0	0	0
0.0625	0	0.0225564	0	0	15	0.0632776	0	0	0	0	0.00581964	0.00254042	0.00187617	0	0	0.348739	0.0663378	0.0220915	0	0	0	0	0	0	0	0	0	0	0	0	0	0	0	0	0.000374533	0	0.00458013	119	5.13663e-05	0	245	11	0	0	0	0	0	0	63
0.458333	1	0	0	22	20	0.203917	0	0	0	0	0	0	0	0	0.874589	0	0.437851	0.0143252	0	0	0	0	0	0	0	0	0	0	0	0	0	0	0	0	0	0	0.00235631	65	0	0	0	0	0	0	0	0	0	0	3
0.161987	0	0.0326797	0	0	387	0.0757095	0	0	0	0	0.00501187	0.00552995	0	0	0	0	0.0797609	0.0328157	0	0	0	0	0	0	0	0	0	0	0	0	0	0	0	0	0.00183699	0	0.00270096	1467	0.0018018	0	138	468	0	0	0	0	0	0	0
0.25	0.0454545	0.0441176	0	8	12	0.139301	0	0	0	0	0.0046587	0.00434783	0	0	0.0335706	0	0.139553	0.0432826	0	0	0	0	0	0	0	0	0	0	0	0	0	0	0	0	0.00177544	0	0.00335962	92	0.00124368	0	105	28	0	0	0	0	0	0	0
0.0625	0	0.0225564	0	0	75	0.0565954	0	0	0	0	0.00606416	0.00254042	0	0	0	0	0.047686	0.0225521	0	0	0	0	0	0	0	0	0	0	0	0	0	0	0	0	0.00042135	0	0.0043177	620	5.13663e-05	0	245	55	0	0	0	0	0	0	0
0.777778	0	0	0	0	0	0.282412	0	0	0	0	0	0	0	0	0	0	0.312081	0.0253721	0	0	0	0	0	0	0	0	0	0	0	0	0	0	0	0	0.000168578	0	0.00324357	0	0	0	0	0	0	0	0	0	0	0	0
0.372727	0.0253165	0.0121457	0	48	59	0.262522	0	0	0	0	0.00234834	0.00359066	0	0	0.0228571	0	0.349169	0.0101148	0	0	0	0	0	0	0	0	0	0	0	0	0	0	0	0	0.00130056	0	0.00220154	174	0.00492361	0	66	69	4	0	12	1	0	0	0
0.223881	0.00952381	0.0289855	0	15	52	0.116676	0	0	0	0	0.00346656	0	0	0	0.00756503	0	0.120644	0.0312274	0	0	0	0	0	0	0	0	0	0	0	0	0	0	0	0	0.000680863	0	0.00257725	222	0	0	0	0	0	0	0	0	0	0	0
0.2	0	0.00343249	0	0	5	0.0993304	0	0	0	0	0.00673684	0.00181984	0.00260078	0	0	0	0.1078	0.00393898	0	0	0	0	0	0	0	0	0	0	0	0	0	0	0	0	0.000593058	0	0.00175022	87	0.000672946	0	376	3	0	0	0	0	12	0	283
0	0	0	0	0	0	0.0124391	0	0	0	0	0.000116537	0	0	0	1.26723e-06	0	0.0153873	1.06212e-07	0	0	0	0	0	0	0	0	0	0	0	0	0	0	0	0	0.000259036	0	6.37683e-05	0	0	0	0	0	2	0	0	0	4	0	53
0.39726	0	0.0384615	0	0	41	0.287627	0	0	0	0	0.00297177	0.00460637	0	0	4.28489e-06	0	0.35327	0.0334602	0	0	0	0	0	0	0	0	0	0	0	0	0	0	0	0	0.000342827	0	0.00429139	112	0.0063522	0	222	363	1	0	3	0	0	0	0
0.449275	0	0.0022779	0	0	38	0.194679	0	0	0	0	0.00243072	0.0023678	0.00289855	0	0.000659865	0	0.266423	0.00320436	0	0	0	0	0	0	0	0	0	0	0	0	0	0	0	0	0.00111832	0	0.00138362	190	0.00374182	0	300	114	0	0	2	0	1	0	22
0.455357	0.010101	0.00666667	0	51	61	0.224269	0	0	0	0	0.000576037	0	0	0	0.0179909	0	0.373705	0.0072397	0	0	0	0	0	0	0	0	0	0	0	0	0	0	0	0	0.000379952	0	0.00132196	165	0.000155102	0	2	0	0	0	0	0	9	0	12
0.465347	0	0.00235849	0	0	82	0.422813	0	0	0	0	0.00464756	0	0	0	0	0	0.456743	0.00216204	0	0	0	0	0	0	0	0	0	0	0	0	0	0	0	0	0.00134922	0	0.00137914	493	0	0	0	0	0	0	0	0	0	0	68
0.5	0.0425532	0	0	8	0	0.387225	0	0	0	0	0.00304723	0.000631712	0	0.5	0.0376609	0	0.411526	0.00419616	0	0	0	0	0	0	0	0	0	0	0	0	0	0	0	0	0.00153109	0	0.0038184	24	0.0023432	0	58	4	1	0	0	4	0	0	0
0.125874	0.0192308	0.00813008	0	18	74	0.36597	0	0	0	0	0.00164474	0.00321543	0	0	0.0185062	0	0.448687	0.00678113	0	0	0	0	0	0	0	0	0	0	0	0	0	0	0	0	0.0023606	0	0.00231949	426	0.00538062	0	37	148	0	0	0	0	0	0	0
0.366667	0.0238095	0	0	14	19	0.220329	0	0	0	0	0	0	0	0	0.0180566	0	0.500132	0.000649754	0	0	0	0	0	0	0	0	0	0	0	0	0	0	0	0	0.00183772	0	0.000892768	82	0.00167423	0	230	33	1	0	0	0	0	0	0
0.25	0.027027	0.0606061	0	1	2	0.252433	0	0	0	0	0.00191755	0.00646552	0.00350263	0	0.0170341	0	0.196084	0.0668844	0	0	0	0	0	0	0	0	0	0	0	0	0	0	0	0	0.000140821	0	0.00162242	4	0.000371265	0	21	3	0	0	0	0	4	0	7
0.278196	0	0.00222222	0	0	96	0.0843715	0	0	0	0	0.00112867	0	0.00166389	0	0	0	0.100827	0.00385931	0	0	0	0	0	0	0	0	0	0	0	0	0	0	0	0	0.000507826	0	0.00134752	224	0.000276778	0	203	30	0	0	0	0	3	0	125
0.157895	0	0.05	0	0	16	0.0332801	0	0	0	0	0.00414508	0.0326087	0.00135013	0	0.000427706	0	0.018358	0.059213	0	0	0	0	0	0	0	0	0	0	0	0	0	0	0	0	0.000164582	0	0.00477974	32	0.000544662	0	47	12	0	0	0	0	1	0	17
0	0.00833333	0.00184843	0	0	91	0.0596638	0	0	0	0	0.001222	0	0.0014556	0	0.00338167	0	0.0709892	0.00222184	0	0	0	0	0	0	0	0	0	0	0	0	0	0	0	0	0.0005226	0	0.00078302	182	0	0	0	0	0	0	0	0	17	0	89
0.5	0.0212766	0	0	47	0	0.309005	0	0	0	0	0.00304723	0.000631712	0	0.5	0.0176188	0	0.315016	0.015399	0	0	0	0	0	0	0	0	0	0	0	0	0	0	0	0	0.000959788	0	0.00274447	282	0.000964849	0	20	47	2	0	0	47	1	0	0
1	0.333333	0	0	22	0	0.808581	0	0	0	0	0	0	0	0	0.312199	0	0.773804	0	0	0	0	0	0	0	0	0	0	0	0	0	0	0	0	0	0.000765698	0	0.00270988	0	0	0	0	0	0	0	0	0	0	0	0
0.5	0.0625	0	0	9	0	0.416577	0	0	0	0	0.00326797	0	0	0	0.0595665	0	0.41145	0.000109754	0	0	0	0	0	0	0	0	0	0	0	0	0	0	0	0	0.000453721	0	0.00163779	27	0	0	0	0	0	0	0	0	0	0	0
0.428571	0.0714286	0.0022779	0	11	12	0.216023	0	0	0	0	0.00243072	0.0023678	0.00289855	0	0.102658	0.00125313	0.402428	0.00254584	0	0	0	0	0	0	0	0	0	0	0	0	0	0	0	0	0.000852052	0	0.00162931	65	0.00249454	0	288	34	1	0	6	2	0	0	28
0	0	0.00464396	0	0	1	0.186209	0	0	0	0	0.00211193	0	0	0	0	0	0.164258	0.00493561	0	0	0	0	0	0	0	0	0	0	0	0	0	0	0	0	0	0	0.0010328	2	0	0	0	0	0	0	0	0	0	0	0
0.191489	0	0	0	0	0	0.105876	0	0	0	0	0	0	0	0	7.37968e-06	0	0.0679656	1.60608e-07	0	0	0	0	0	0	0	0	0	0	0	0	0	0	0	0	0.00106351	0	0.000100942	0	0	0	0	0	2	0	0	0	0	0	8
0.5	0	0.00297619	0	0	2	0.375509	0	0	0	0	0.00360198	0	0	0	0	0	0.521324	0.00252282	0	0	0	0	0	0	0	0	0	0	0	0	0	0	0	0	0.000182783	0	0.000885479	16	0	0	0	0	0	0	0	0	2	0	48
0.2	0	0.00390625	0	0	20	0.108022	0	0	0	0	0.00267466	0.00316456	0	0	0	0	0.107955	0.00420326	0	0	0	0	0	0	0	0	0	0	0	0	0	0	0	0	0.000351886	0	0.00119753	125	0.00146127	0	667	30	0	0	0	0	0	0	0
0.5	0.031746	0	0	12	0	0.370054	0	0	0	0	0.00450197	0.00267237	0	0	0.0347703	0	0.396976	0.0059089	0	0	0	0	0	0	0	0	0	0	0	0	0	0	0	0	0.00149761	0	0.00365718	48	0.00244564	0	54	30	1	0	1	0	0	0	0
0.0909091	0.00995025	0.0546448	0	2	10	0.0751954	0	0	0	0	0.00347265	0	0	0	0.00946153	0	0.0472791	0.06217	0	0	0	0	0	0	0	0	0	0	0	0	0	0	0	0	0.00116492	0	0.00273982	57	0	0	0	0	0	0	0	0	0	0	0
0.5	0.021978	0	0	58	0	0.105213	0	0	0	0	0.000357079	0	0	0	0.0175682	0.0032619	0.313705	0.0174673	0	0	0	0	0	0	0	0	0	0	0	0	0	0	0	0	0.00210937	0	0.00646522	58	0.00161471	0	5	0	0	0	0	0	0	0	0
0.0625	0	0.0225564	0	0	285	0.0632776	0	0	0	0	0.00581964	0.00254042	0.00187617	0	0	0.348739	0.0663378	0.0220915	0	0	0	0	0	0	0	0	0	0	0	0	0	0	0	0	0.000374533	0	0.00458013	2261	5.13663e-05	0	245	209	0	0	0	0	0	0	63
0	0	0	0	0	0	0.230769	0	0	0	0	0	0	0	0	0	0	0.05	0.0849917	0	0	0	0	0	0	0	0	0	0	0	0	0	0	0	0	0	0	0.00471143	0	0	0	0	0	0	0	0	0	0	0	0
0.581818	0	0	0	0	23	0.470482	0	0	0	0	0	0	0	0	4.61752e-06	0	0.534356	0.00183136	0	0	0	0	0	0	0	0	0	0	0	0	0	0	0	0	0.000597024	0	0.0013742	2	0.000671143	0	143	0	3	0	0	0	1	0	8
0.158491	0	0.00349243	0	0	223	0.151188	0	0	0	0	0.00163009	0.00315259	0	0	3.72124e-05	0	0.132227	0.00396217	0	0	0	0	0	0	0	0	0	0	0	0	0	0	0	0	0.000749782	0	0.00162587	985	0.00148288	0	572	381	0	0	0	0	0	0	34
0.3	0.0344828	0.00297177	0	20	42	0.214848	0	0	0	0	0.00182815	0	0	0	0.0284637	0	0.229291	0.0032207	0	0	0	0	0	0	0	0	0	0	0	0	0	0	0	0	0.000545458	0	0.00139049	124	0	0	0	0	0	0	0	0	0	0	0
0.183673	0.00318471	0.00213961	0	9	40	0.0409316	0	0	0	0	0.0015361	0.000406256	0.00175285	0	0.00176615	0	0.0320957	0.0022773	0	0	0	0	0	0	0	0	0	0	0	0	0	0	0	0	0.000666439	0	0.000501725	115	0.00122642	0	1668	0	0	0	18	0	58	0	553
0.484848	0.04	0.00223214	0	17	17	0.290495	0	0	0	0	0.00206868	0	0.001221	0	0.0308065	0	0.310377	0.00267553	0	0	0	0	0	0	0	0	0	0	0	0	0	0	0	0	0.000740717	0	0.0016752	85	0	0	0	0	0	0	0	0	3	0	132
0.206349	0	0.0194175	0	0	50	0.06981	0	0	0	0	0.00590015	0	0	0	0	0	0.0777665	0.021809	0	0	0	0	0	0	0	0	0	0	0	0	0	0	0	0	0.00103931	0	0.00522189	487	0.000214869	0	10	0	0	0	0	0	0	0	10
0.438596	0	0.00230947	0	0	30	0.406778	0	0	0	0	0.00111235	0	0	0	6.86004e-06	0.0357143	0.473653	0.00228157	0	0	0	0	0	0	0	0	0	0	0	0	0	0	0	0	0.000825113	0	0.00138012	23	0.000592925	0	285	1	6	0	0	0	1	0	15
1	0.04	0	0	6	0	0.369844	0	0	0	0	0	0	0	0	0.0246532	0	0.46343	0.00687193	0	0	0	0	0	0	0	0	0	0	0	0	0	0	0	0	0.00212257	0	0.00381494	0	0.0015391	0	15	0	2	0	1	0	2	0	1
1	0	0	0	0	0	0.428896	0	0	0	0	0	0	0	0	2.73303e-05	0	0.686193	0.000401513	0	0	0	0	0	0	0	0	0	0	0	0	0	0	0	0	0.00181702	0	0.00113639	0	0.00292077	0	19	0	0	0	0	0	0	0	0
1	0.025	0	0	7	0	0.720725	0	0	0	0	0	0	0	0	0.0246367	0	0.821607	0.000153502	0	0	0	0	0	0	0	0	0	0	0	0	0	0	0	0	0.00120418	0	0.00231907	0	0.00186555	0	33	0	0	0	0	0	0	0	0
0.489362	0.031746	0	0	94	0	0.370054	0	0	0	0	0.00450197	0.00267237	0	0	0.0347703	0	0.396983	0.0059089	0	0	0	0	0	0	0	0	0	0	0	0	0	0	0	0	0.00149761	0	0.00365718	380	0.00244564	0	54	232	1	0	1	2	0	0	0
0.322222	0.0454545	0.00311526	0	29	61	0.294936	0	0	0	0	0.00369559	0.00298507	0.000775795	0	0.0483522	0	0.296034	0.00301903	0	0	0	0	0	0	0	0	0	0	0	0	0	0	0	0	0.0014314	0	0.00237673	876	0.00107846	0	427	109	0	0	0	0	1	0	174
0.333333	0	0.0022779	0	0	2	0.194679	0	0	0	0	0.00243072	0.0023678	0.00289855	0	0.000659865	0	0.266521	0.00320436	0	0	0	0	0	0	0	0	0	0	0	0	0	0	0	0	0.00111832	0	0.00138362	10	0.00374182	0	300	6	0	0	2	0	1	0	22
0.12963	0.0131579	0	0	7	0	0.0840658	0	0	0	0	0	0	0	0	0.00763975	0.00274725	0.132983	0.000338531	0	0	0	0	0	0	0	0	0	0	0	0	0	0	0	0	0.00122235	0	0.00125537	0	0.00184891	0	236	22	1	0	3	0	0	0	0
0.0625	0	0.0225564	0	0	15	0.0564918	0	0	0	0	0.00596635	0	0.00187617	0	0	0	0.0476258	0.022554	0	0	0	0	0	0	0	0	0	0	0	0	0	0	0	0	0.000608616	0	0.00476657	122	0	0	0	0	0	0	0	0	0	0	31
0.807692	0	0	0	0	10	0.418367	0	0	0	0	0	0	0	0	0	0	0.589753	0.00949011	0	0	0	0	0	0	0	0	0	0	0	0	0	0	0	0	0	0	0.0023058	16	0	0	24	12	0	0	0	0	0	0	0
0.5	0	0	0	0	2	0.132183	0	0	0	0	0	0	0	0	0	0	0.196915	0.0138318	0	0	0	0	0	0	0	0	0	0	0	0	0	0	0	0	0.00102627	0	0.00387866	30	0.00228833	0	1	0	0	0	0	0	0	0	0
0.0309735	0.0666667	0	0	7	0	0.441219	0	0	0	0	0	0	0	0	0.064603	0	0.806185	0	0	0	0	0	0	0	0	0	0	0	0	0	0	0	0	0	0.00196269	0	0	45	0	0	0	0	0	0	0	1	0	0	0
0.5	0	0	0	0	6	0.292545	0	0	0	0	0	0	0	0	0	0	0.410479	0.000915472	0	0	0	0	0	0	0	0	0	0	0	0	0	0	0	0	0	0	0.000939029	14	0	0	243	11	0	0	3	0	0	0	0
0.25	0	0	0	0	0	0.10363	0	0	0	0	0	0	0	0	1.14131e-07	0.0125899	0.182038	0.0138034	0	0	0	0	0	0	0	0	0	0	0	0	0	0	0	0	0.00014662	0	0.000117515	0	0	0	0	0	0	0	3	0	0	0	0
1	0.05	0.0384615	0	0.25	0	0.0477517	0	0	0	0	0.00213675	0	0	0	0.0119226	0	0.0241064	0.0634864	0	0	0	0	0	0	0	0	0	0	0	0	0	0	0	0	0.000243874	0	0.00174248	0	0	0	0	0	0	0	0	0	0	0	0
0.214286	0	0.00311526	0	0	5	0.313882	0	0	0	0	0.0031481	0.00149254	0.000775795	0	5.75719e-05	0	0.322416	0.00284598	0	0	0	0	0	0	0	0	0	0	0	0	0	0	0	0	0.0019767	0	0.00198207	68	0.000674035	0	292	6	0	0	0	0	2	0	175
0.615385	0.0555556	0	0	8	5	0.468118	0	0	0	0	0	0	0	0	0.0437054	0	0.728291	0.000365763	0	0	0	0	0	0	0	0	0	0	0	0	0	0	0	0	0.000692046	0	0.000177698	0	0	0	0	0	0	0	0	0	3	0	23
0.877551	0.25	0	0	43	5	0.807082	0	0	0	0	0	0	0	0	0.224949	0	0.801072	0.000186853	0	0	0	0	0	0	0	0	0	0	0	0	0	0	0	0	0.00216294	0	0.00150185	13	0	0	102	4	0	0	0	0	2	0	51
0.6	0	0	0	0	2	0.347826	0	0	0	0	0	0	0	0	0	0	0.273493	0.00200016	0	0	0	0	0	0	0	0	0	0	0	0	0	0	0	0	0	0	0.0013292	12	0	0	84	2	0	0	0	0	0	0	62
0.666667	0	0.125	0	0	1	0.6629	0	0	0	0	0.00258231	0	0	0	0	0	0.712607	0.061408	0	0	0	0	0	0	0	0	0	0	0	0	0	0	0	0	0	0	0.00498649	4	0	0	0	0	0	0	0	0	0	0	0
0.0178571	0	0.00217177	0	1	55	0.0644853	0	0	0	0	0.000346881	0.00110066	0	0	0.000176386	0	0.120088	0.00200128	0	0	0	0	0	0	0	0	0	0	0	0	0	0	0	0	0.000333384	0	0.00107345	7	0.00171404	0	3662	33	0	0	0	0	0	0	0
1	0.04	0	0	2	0	0.206633	0	0	0	0	0	0	0	0	0.0280981	0	0.59075	0.000652501	0	0	0	0	0	0	0	0	0	0	0	0	0	0	0	0	0.000489455	0	0.000375635	0	0.0018276	0	183	0	0	0	1	0	1	0	23
0.157895	0.025	0	0	6	1	0.720725	0	0	0	0	0	0	0	0	0.0246367	0	0.822245	0.000153502	0	0	0	0	0	0	0	0	0	0	0	0	0	0	0	0	0.00120418	0	0.00231907	10	0.00186555	0	33	2	0	0	0	0	0	0	0
0.341085	0	0.00310559	0	0	85	0.381788	0	0	0	0	0.00111235	0	0	0	7.54191e-06	0.0530303	0.434159	0.00255763	0	0	0	0	0	0	0	0	0	0	0	0	0	0	0	0	0.000825113	0	0.00137435	86	0.000592925	0	425	0	6	0	0	0	1	0	22
0	0	0.000224467	0	0.000577367	0	0.000208056	0.00186567	0.00219327	0	0	0	0	0	0	0.000123042	0	0.000138619	5.14641e-07	0.000509581	0	0	0.000925816	0	0	0	0	0	0	0	0	0.000302407	0	0	0.000931474	0	0	0	0	0	0	0	0	0	0	0	0	0	0	0
0.5	0	0.0116279	0	0	5	0.0764412	0	0	0	0	0.0012184	0	0	0	2.66445e-06	0	0.156662	0.0130816	0	0	0	0	0	0	0	0	0	0	0	0	0	0	0	0	0.000151217	0	0.00475371	20	0	0	0	0	0	0	0	0	0	0	0
0.015625	0.0222222	0	0	23	1	0.177685	0	0	0	0	0.000166806	0.00151573	0	0	0.0181968	0.00324675	0.274405	0.000682703	0	0	0	0	0	0	0	0	0	0	0	0	0	0	0	0	0.000989062	0	0.00128798	17	0.00172477	0	238	106	0	0	3	2	0	0	0
0.0121457	0.00769231	0.00438031	0	0.00146987	0.0047031	0.0607877	0.0142857	0.00381841	0	0.0289017	0.00203242	0.0035709	0.00118765	0	0.00993173	0	0.0576169	0.00419714	0.000422022	0	0.00152319	0.0105352	0.00216042	0	0.00333281	0.00217748	0	0	0	0	0.00170754	0	0.00230163	0.00592307	0.00037514	0.00054932	0.0014939	0.00195092	0.00133058	0	0.00315362	0.00333571	0	0	0	0	0.000613118	0	0.000488499
1	0	0	0	0	0	0.45937	0	0	0	0	0	0	0	0	0.000902527	0	0.917504	3.33766e-05	0	0	0	0	0	0	0	0	0	0	0	0	0	0	0	0	0.00350878	0	0.000144012	0	0.00411522	0	62	0	1	0	2	0	0	0	2
0.123684	0	0	0	3	33	0.543011	0	0	0	0	0	0	0	0	6.4376e-06	0	0.506035	0.000438642	0	0	0	0	0	0	0	0	0	0	0	0	0	0	0	0	0.000963855	0	0.00185527	110	0.00406504	0	85	33	0	0	0	0	0	0	5
1	0.0625	0	0	1	0	0.553901	0	0	0	0	0	0	0	0	0.0580577	0	0.421083	0.00181416	0	0	0	0	0	0	0	0	0	0	0	0	0	0	0	0	0.0011908	0	0.00163695	0	0	0	0	0	0	0	0	0	0	0	0
0.478261	0.333333	0	0	17	12	0.36014	0	0	0	0	0	0	0	0	0.148764	0	0.489578	0.00190815	0	0	0	0	0	0	0	0	0	0	0	0	0	0	0	0	0.00162291	0	0.00164145	84	0.00208225	0	144	36	1	0	3	6	0	0	14
0.153005	0.0138889	0.0103627	0	32	120	0.282472	0	0	0	0	0.00190367	0.00431499	0	0	0.0132218	0	0.30949	0.0095879	0	0	0	0	0	0	0	0	0	0	0	0	0	0	0	0	0.00226104	0	0.00218123	482	0.00592415	0	56	231	0	0	0	0	0	0	0
0.727273	0.05	0	0	55	11	0.476466	0	0	0	0	0	0	0	0	0.0378418	0	0.61463	0.00436372	0	0	0	0	0	0	0	0	0	0	0	0	0	0	0	0	0.00189437	0	0.00190143	64	0.00704777	0	18	25	1	0	3	0	0	0	0
0.363636	0.111111	0.0114943	0	4	4	0.199285	0	0	0	0	0.00501552	0	0	0.0294118	0.0922244	0	0.243483	0.0142813	0	0	0	0	0	0	0	0	0	0	0	0	0	0	0	0	0.0050692	0	0.00521878	84	0	0	0	0	1	0	5	4	0	0	0
0.264706	0.166667	0.00319489	0	27	25	0.066577	0	0	0	0	0.00431655	0.00171821	0	0	0.0764883	0	0.0751705	0.00419097	0	0	0	0	0	0	0	0	0	0	0	0	0	0	0	0	0.00325914	0	0.00164147	111	0.00153172	0	290	14	0	0	0	0	0	0	48
0.25	0.0153846	0.0116959	0	3	6	0.178865	0	0	0	0	0.00202557	0	0	0	0.0114842	0	0.184382	0.0135618	0	0	0	0	0	0	0	0	0	0	0	0	0	0	0	0	0.000999806	0	0.002368	48	0	0	0	0	0	0	0	0	0	0	0
0.214286	0	0.00301659	0	0	11	0.0842353	0	0	0	0	0.00476948	0	0	0	3.98555e-06	0	0.0973845	0.00404474	0	0	0	0	0	0	0	0	0	0	0	0	0	0	0	0	0.000300637	0	0.00145297	98	0	0	0	0	0	0	0	0	0	0	0
0.5	0	0.0454545	0	0	16	0.319259	0	0	0	0	0.00239808	0.00769231	0	0	0	0	0.310149	0.0487136	0	0	0	0	0	0	0	0	0	0	0	0	0	0	0	0	0.000364471	0	0.00395221	80	0.000115874	0	22	32	0	0	0	0	0	0	0
0.195652	0	0.00457457	0	0	0.00342309	0.013449	0.0268199	0	0	0.00257732	0.00144352	0.00468262	0.002331	0	0.000883406	0.00241875	0.0213008	0.00439211	0	0	0	0	0.00226442	0.00637339	0.0022026	0.0174072	0	0	0	0	0.00169504	0	0.00231658	0.0762849	0.000582816	0.000292825	0.00128262	0.00330119	0.00201189	0.00157109	0.00327436	0.00362705	0	0	0.00405186	0	0.000177274	0.00112739	0.000308541
0.2	0	0.00390625	0	0	16	0.136314	0	0	0	0	0.00395849	0	0	0	0	0	0.170583	0.00387176	0	0	0	0	0	0	0	0	0	0	0	0	0	0	0	0	0.000645123	0	0.00150911	148	0	0	0	0	0	0	0	0	0	0	0
0.116279	0	0.0200803	0	0	0.0135678	0.0743946	0	0	0	0	0.00704323	0.00274223	0	0	0	0	0.0855126	0.021573	0	0	0	0	0	0	0	0	0	0	0	0	0	0	0	0	0.0010581	0	0.00524427	0.00559091	6.64583e-05	0	0.00288229	0.00167043	0	0	0	0	0	0	0
0.33945	0	0.00349243	0	0	144	0.151188	0	0	0	0	0.00163009	0.00315259	0	0	3.72124e-05	0	0.132171	0.00396217	0	0	0	0	0	0	0	0	0	0	0	0	0	0	0	0	0.000749782	0	0.00162587	648	0.00148288	0	572	252	0	0	0	0	0	0	34
0.25	0.0185185	0.0111732	0	4	12	0.339086	0	0	0	0	0.00184259	0.00247219	0	0	0.0175636	0	0.421763	0.00794636	0	0	0	0	0	0	0	0	0	0	0	0	0	0	0	0	0.00230866	0	0.00235767	40	0.00585676	0	54	16	0	0	0	0	0	0	0
0.234195	0.0625	0.004329	0	160	504	0.358094	0	0	0	0	0.00528169	0.00207254	0	0.0238095	0.0469824	0	0.40327	0.00295433	0	0	0	0	0	0	0	0	0	0	0	0	0	0	0	0	0.00113507	0	0.00130464	1626	0.00065189	0	332	380	6	0	11	117	4	0	40
0.303571	0.00796813	0.00220361	0	34	39	0.0314624	0	0	0	0	0.00214286	0	0.000664673	0.0106383	0.0102188	0	0.0224106	0.00233214	0	0	0	0	0	0	0	0	0	0	0	0	0	0	0	0	0.00052197	0	0.00034363	194	0	0	0	0	3	0	10	17	13	0	93
0.683544	0.1	0	0	54	25	0.608399	0	0	0	0	0	0	0	0	0.0906242	0	0.592021	0.0173409	0	0	0	0	0	0	0	0	0	0	0	0	0	0	0	0	0.000637403	0	0.000905241	50	0	0	0	0	0	0	0	0	0	0	0
0.576923	0	0.047619	0	0	7	0.247604	0	0	0	0	0.0029773	0	0	0	0	0.0374396	0.282468	0.0352449	0	0	0	0	0	0	0	0	0	0	0	0	0	0	0	0	0.00042086	0	0.00291754	28	0	0	0	0	0	0	0	0	0	0	0
0	0	0	0	0	0	0.000696173	0	0	0	0	0	0	0	0	0	0	0.000108162	3.74763e-05	0	0	5.80581e-05	0	0	0	0	0	0	0	0	0	0	0	0	0	0	0	0	0	0	0	0	0	0	0	0	0	0	0	0
0.416667	0	0.019802	0	0	13	0.171274	0	0	0	0	0.00206239	0	0	0	0	0	0.188124	0.0372001	0	0	0	0	0	0	0	0	0	0	0	0	0	0	0	0	0.000578674	0	0.00139296	52	0	0	0	0	0	0	0	0	0	0	0
0.5	0	0	0	0	5	0.158178	0	0	0	0	0	0	0	0	0.0110398	0	0.27288	0.000928889	0	0	0	0	0	0	0	0	0	0	0	0	0	0	0	0	0.00102789	0	0.00111171	20	0.000758151	0	85	3	2	0	3	2	1	0	12
0.202703	0	0.00223214	0	0	59	0.0906135	0	0	0	0	0.00525624	0	0	0	4.59004e-06	0	0.104524	0.00398657	0	0	0	0	0	0	0	0	0	0	0	0	0	0	0	0	0.000396586	0	0.00141875	315	0	0	0	0	0	0	0	0	0	0	0
0.2	0	0.0277778	0	0	4	0.118039	0	0	0	0	0.00435582	0.00479314	0	0	0	0	0.101063	0.0334687	0	0	0	0	0	0	0	0	0	0	0	0	0	0	0	0	0.00177092	0	0.00293984	45	0.00144281	0	153	19	0	0	0	0	1	0	0
0.528302	0	0.00245098	0	0	16	0.265285	0	0	0	0	0.00125945	0	0	0	0	0.0666667	0.323159	0.00293377	0	0	0	0	0	0	0	0	0	0	0	0	0	0	0	0	0.00052854	0	0.0012754	48	0	0	2	0	2	0	0	0	0	0	0
0.158879	0.0571429	0.00330761	0	34	62	0.105301	0	0	0	0	0.00181752	0.0034662	0.00367647	0	0.0271753	0	0.0961699	0.00315765	0	0	0	0	0	0	0	0	0	0	0	0	0	0	0	0	0.000498794	0	0.00172958	190	0.00133101	0	584	105	0	0	0	0	3	0	69
0.72973	0.333333	0	0	135	0	0.849495	0	0	0	0	0	0	0	0	0.327683	0	0.841274	1.30571e-05	0	0	0	0	0	0	0	0	0	0	0	0	0	0	0	0	0.000548847	0	0.000116277	2	0.00226244	0	80	1	0	0	1	0	0	0	6
0.0625	0	0.0225564	0	0	330	0.0548871	0	0	0	0	0.00577074	0.00254042	0	0	0	0	0.0460194	0.02259	0	0	0	0	0	0	0	0	0	0	0	0	0	0	0	0	0.000374533	0	0.00456232	2596	5.13663e-05	0	245	242	0	0	0	0	0	0	0
1	0.0625	0	0	4	0	0.515687	0	0	0	0	0	0	0	0	0.0579616	0	0.722109	0.00381938	0	0	0	0	0	0	0	0	0	0	0	0	0	0	0	0	0.00016657	0	0.00164863	0	0.000943574	0	11	0	0	0	0	0	0	0	0
0.5	0	0.00238663	0	0	1	0.104292	0	0	0	0	0.0054782	0.00172712	0.00260078	0	0	0	0.112996	0.00389787	0	0	0	0	0	0	0	0	0	0	0	0	0	0	0	0	0.000618425	0	0.00180115	24	0.000485832	0	187	1	0	0	0	0	7	0	135
1	0	0.00127551	0	0	0	0.154217	0	0	0	0	0.000978474	0.00392157	0	0	1.93627e-05	0	0.331608	0.00115147	0	0	0	0	0	0	0	0	0	0	0	0	0	0	0	0	0.000344735	0	0.00106102	0	0.000291544	0	43	0	0	0	0	0	0	0	0
0.1	0.0232558	0.00396825	0	2	18	0.0996137	0	0	0	0	0.00276935	0.00354072	0	0	0.0180253	0	0.106908	0.00397588	0	0	0	0	0	0	0	0	0	0	0	0	0	0	0	0	0.000540878	0	0.00133918	52	0.00128971	0	995	18	0	0	0	0	0	0	0
0.0624187	0.04	0.0225564	0	48	721	0.0664983	0	0	0	0	0.00684664	0.00254042	0	0.0285714	0.0420044	0.00040016	0.0747983	0.021887	0	0	0	0	0	0	0	0	0	0	0	0	0	0	0	0	0	0	0.00504919	6730	0	0	245	529	0	0	47	48	0	0	0
0.147059	0	0.0779221	0	0	56	0.131628	0	0	0	0	0.00396501	0.00918964	0	0	0	0	0.0814753	0.0792098	0	0	0	0	0	0	0	0	0	0	0	0	0	0	0	0	0.000603436	0	0.00426302	316	0.00016756	0	80	102	0	0	0	0	0	0	0
0.465517	0	0	0	81	111	0.306042	0	0	0	0	0	0	0	0	0.0253169	0	0.3195	0.00245018	0	0	0	0	0	0	0	0	0	0	0	0	0	0	0	0	0.000894537	0	0.00168019	494	0	0	0	0	0	0	0	0	3	0	65
0.727273	0.05	0	0	8	0	0.133165	0	0	0	0	0.000375023	0	0	0	0.0273125	0	0.308104	0.00780114	0	0	0	0	0	0	0	0	0	0	0	0	0	0	0	0	0.00108758	0	0.000457915	6	0	0	0	0	0	0	0	0	5	0	18
0.106061	0.00934579	0.00417014	0	7	59	0.0631307	0	0	0	0	0.00180086	0	0.000777001	0	0.00952371	0	0.100475	0.00401874	0	0	0	0	0	0	0	0	0	0	0	0	0	0	0	0	0.000631804	0	0.0016749	150	0	0	0	0	0	0	0	0	9	0	699
0.333333	0.0102041	0	0	0.00934579	0	0.203093	0	0	0	0	0.000852806	0	0	0	0.0121616	0	0.173892	0.017409	0	0	0	0	0	0	0	0	0	0	0	0	0	0	0	0	0.000642818	0	0.00149153	0.000296859	4.64427e-05	0	0.000851607	0	0	0	0	0	0.000384504	0	0.000406174
0.245614	0.0181818	0.00120337	0	14	43	0.275004	0	0	0	0	0.000757576	0	0.0037037	0	0.0188561	0	0.36336	0.00118452	0	0	0	0	0	0	0	0	0	0	0	0	0	0	0	0	0.00130578	0	0.000570773	70	0.000803124	0	189	18	1	0	2	0	5	0	45
0.168874	0.0714286	0.0202429	0	51	250	0.0734439	0	0	0	0	0.00638733	0.00225861	0	0.0285714	0.0458475	0	0.0895504	0.0215648	0	0	0	0	0	0	0	0	0	0	0	0	0	0	0	0	0	0	0.00505675	2499	0	0	92	201	0	0	17	49	0	0	0
0	0	0	0	0	0	0.282927	0	0	0	0	0	0	0	0	0.000978494	0	0.523	0.0229207	0	0	0	0	0	0	0	0	0	0	0	0	0	0	0	0	0.00165289	0	0.00537634	0	0.00925926	0	0	0	0	0	0	0	0	0	0
0.2	0.0357143	0.00308166	0	13	52	0.232224	0	0	0	0	0.0019337	0.00147275	0.00112867	0	0.0537124	0	0.231659	0.00320371	0	0	0	0	0	0	0	0	0	0	0	0	0	0	0	0	0.000744858	0	0.00159659	123	0.00029545	0	290	39	0	0	0	0	2	0	96
0	0.0344828	0	0	0	0	0.264747	0	0	0	0	0	0	0	0	0.0340667	0	0.31059	0.0217624	0	0	0	0	0	0	0	0	0	0	0	0	0	0	0	0	0.000260333	0	0.00357502	0	0	0	0	0	0	0	0	0	2	0	2
0.588235	0	0	0	0	6	0.189435	0	0	0	0	0	0	0	0	0	0	0.345091	0.0418924	0	0	0	0	0	0	0	0	0	0	0	0	0	0	0	0	0	0	0.000893459	0	0	0	0	0	0	0	0	0	0	0	0
0.166667	0	0.05	0	0	48	0.181456	0	0	0	0	0.00404507	0	0.00315032	0	0.00048873	0	0.273479	0.0407418	0	0	0	0	0	0	0	0	0	0	0	0	0	0	0	0	0.000708507	0	0.00777879	168	0	0	0	0	2	0	0	0	5	0	38
0	0	0	0	0	0	0.461717	0	0	0	0	0	0	0	0	0	0	0.432484	0.00205535	0	0	0	0	0	0	0	0	0	0	0	0	0	0	0	0	0	0	0.0014633	0	0	0	0	0	0	0	0	0	0	0	0
0.267442	0	0.00349243	0	0	121	0.151188	0	0	0	0	0.00163009	0.00315259	0	0	3.72124e-05	0	0.132193	0.00396217	0	0	0	0	0	0	0	0	0	0	0	0	0	0	0	0	0.000749782	0	0.00162587	551	0.00148288	0	572	215	0	0	0	0	0	0	34
0.115385	0	0	0	0	0	0.16755	0	0	0	0	0.000529801	0	0	0	0	0	0.281977	2.15103e-06	0	0	0	0	0	0	0	0	0	0	0	0	0	0	0	0	0.000164099	0	0.000183085	15	0	0	0	0	0	0	0	0	0	0	0
0.459184	0.04	0.00223214	0	103	137	0.290495	0	0	0	0	0.00206868	0	0.001221	0	0.0308065	0	0.310383	0.00267553	0	0	0	0	0	0	0	0	0	0	0	0	0	0	0	0	0.000740717	0	0.0016752	603	0	0	0	0	0	0	0	0	3	0	132
0.351648	0.00952381	0.00112867	0	73	97	0.106921	0	0	0	0	0	0.00162602	0.00333333	0	0.00773226	0	0.194218	0.00175537	0	0	0	0	0	0	0	0	0	0	0	0	0	0	0	0	0.000349743	0	0.00019403	16	0.000580252	0	164	154	0	0	0	0	10	0	15
1	0.25	0	0	3	0	0.807082	0	0	0	0	0	0	0	0	0.224949	0	0.801006	0.000186853	0	0	0	0	0	0	0	0	0	0	0	0	0	0	0	0	0.00216294	0	0.00150185	0	0	0	102	0	0	0	0	0	2	0	51
0.363636	0	0.00327332	0	0	7	0.1577	0	0	0	0	0.00375143	0.00237342	0	0	0	0	0.22653	0.00347814	0	0	0	0	0	0	0	0	0	0	0	0	0	0	0	0	0.00086298	0	0.0015724	79	0.00146127	0	399	12	0	0	0	0	0	0	21
0.538462	0	0	0	0	12	0.357514	0	0	0	0	0	0	0	0	8.04905e-05	0	0.363262	0.00227689	0	0	0	0	0	0	0	0	0	0	0	0	0	0	0	0	0.00140523	0	0.00204619	240	0.000814552	0	99	12	0	0	0	0	0	0	60
0.243316	0	0.002331	0	0	215	0.326752	0	0	0	0	0.0034382	0.00126103	0.000853242	0	6.42947e-05	0	0.330607	0.00273042	0	0	0	0	0	0	0	0	0	0	0	0	0	0	0	0	0.00201921	0	0.00197542	2005	0.000685967	0	196	187	0	0	0	0	2	0	114
0.5	0	0.00297619	0	0	6	0.375509	0	0	0	0	0.00360198	0	0	0	0	0	0.521324	0.00252282	0	0	0	0	0	0	0	0	0	0	0	0	0	0	0	0	0.000182783	0	0.000885479	48	0	0	0	0	0	0	0	0	2	0	48
1	0	0	0	0	0	0.497579	0	0	0	0	0	0	0	0	0.0234455	0	0.546201	0.00164292	0	0	0	0	0	0	0	0	0	0	0	0	0	0	0	0	0.00109874	0	0.0013257	0	0.0010267	0	84	0	2	0	3	0	1	0	10
1	0	0	0	0	0	0.533742	0	0	0	0	0	0	0	0	0	0	0.820661	0.0162835	0	0	0	0	0	0	0	0	0	0	0	0	0	0	0	0	0	0	0.00909091	0	0	0	0.1	0	0	0	0	0	0	0	0
0.105263	0.0045045	0.00214133	0	16	132	0.0229815	0	0	0	0	0.00238454	0.00200753	0.00852004	0.021978	0.000660467	0	0.0109781	0.00236021	0	0	0	0	0	0	0	0	0	0	0	0	0	0	0	0	0.000802356	0	0.000430107	358	0.00172589	0	1511	262	2	0	33	27	38	0	357
0.355422	0	0.00311526	0	0	103	0.313882	0	0	0	0	0.0031481	0.00149254	0.000775795	0	5.75719e-05	0	0.322376	0.00284598	0	0	0	0	0	0	0	0	0	0	0	0	0	0	0	0	0.0019767	0	0.00198207	1074	0.000674035	0	292	103	0	0	0	0	2	0	175
0.147541	0.0102041	0.0017316	0	18	98	0.04325	0	0	0	0	0.00241935	0.00212585	0.00215285	0.0133333	0.00392398	0.00833333	0.0509299	0.00227036	0	0	0	0	0	0	0	0	0	0	0	0	0	0	0	0	0.000521714	0	0.000489531	225	0.000919733	0	223	114	2	0	5	19	16	0	66
0.111111	0.00934579	0.00417014	0	2	16	0.0592974	0	0	0	0	0.00150071	0.00334915	0	0	0.007538	0	0.0488333	0.00429606	0	0	0	0	0	0	0	0	0	0	0	0	0	0	0	0	0.000354193	0	0.00135246	35	0.00127793	0	1566	17	0	0	0	0	0	0	0
0.433962	0	0.00127551	0	0	30	0.102238	0	0	0	0	0.000978474	0.00392157	0	0	0	0	0.246161	0.00174881	0	0	0	0	0	0	0	0	0	0	0	0	0	0	0	0	0.000258551	0	0.000922998	54	0	0	29	24	0	0	0	0	1	0	41
0.271605	0.0344828	0.00297177	0	21	43	0.269105	0	0	0	0	0.00243754	0	0.001221	0	0.0284641	0	0.295235	0.00282786	0	0	0	0	0	0	0	0	0	0	0	0	0	0	0	0	0.00083423	0	0.00166984	183	0	0	0	0	0	0	0	0	4	0	199
0.190202	0.0625	0.004329	0	66	251	0.193705	0	0	0	0	0.00440141	0	0	0	0.0377899	0	0.119497	0.00483287	0	0	0	0	0	0	0	0	0	0	0	0	0	0	0	0	0.000648614	0	0.00127786	721	0	0	0	0	0	0	0	0	0	0	6
0.764706	0	0.00274725	0	0	0	0.341267	0	0	0	0	0.00244632	0.00216357	0	0	3.99884e-07	0	0.481846	0.00149178	0	0	0	0	0	0	0	0	0	0	0	0	0	0	0	0	0.00522563	0	0.00192197	3	0.00070522	0	425	1	0	0	0	0	6	0	400
0.0842105	0	0.00414651	0	0	67	0.0660269	0	0	0	0	0.00212875	0.00327392	0	0	0	0	0.0592363	0.00440146	0	0	0	0	0	0	0	0	0	0	0	0	0	0	0	0	0.000508669	0	0.00121038	261	0.00129353	0	937	87	0	0	0	0	0	0	0
0.0625	0	0.0225564	0	0	60	0.0685053	0	0	0	0	0.00701485	0.00254042	0	0	0	0	0.0759895	0.0218369	0	0	0	0	0	0	0	0	0	0	0	0	0	0	0	0	0.00123254	0	0.00525333	584	0.000193143	0	245	44	0	0	0	0	0	0	0
0.0263158	0	0.00382044	0	0	116	0.0635568	0	0	0	0	0.00164271	0.00376294	0	0	4.0552e-06	0	0.0570737	0.00431167	0	0	0	0	0	0	0	0	0	0	0	0	0	0	0	0	0.000196568	0	0.00136173	311	0.00151251	0	671	184	0	0	0	0	1	0	84
0.0833333	0	0.00327332	0	0	2	0.141112	0	0	0	0	0.00358832	0	0	0	0	0	0.174974	0.0038495	0	0	0	0	0	0	0	0	0	0	0	0	0	0	0	0	0.000678056	0	0.00150896	26	0	0	0	0	0	0	0	0	0	0	0
0.0909091	0	0.00409836	0	0	0.00419874	0.0538171	0.0112457	0	0	0	0.00170242	0.000677813	0	0	0.000385339	0	0.0498797	0.00393	0	0	0	0	0	0	0	0	0	0	0.00157978	0	0.000535063	0	0.00204482	0.0226991	0.000516798	0	0.00135012	0.00166999	0.000364264	0	0.00194644	0.00201582	0	0	0	0	0	0	0
0.5	0	0.00127551	0	0	6	0.154217	0	0	0	0	0.000978474	0.00392157	0	0	1.93627e-05	0	0.333907	0.00115147	0	0	0	0	0	0	0	0	0	0	0	0	0	0	0	0	0.000344735	0	0.00106102	12	0.000291544	0	43	6	0	0	0	0	0	0	0
1	0	0	0	0	0	0.713592	0	0	0	0	0	0	0	0	0	0	0.927189	0.0136289	0	0	0	0	0	0	0	0	0	0	0	0	0	0	0	0	0	0	0.0199203	0	0	0	0	0	0	0	0	0	0	0	0
0.114286	0	0.0454545	0	2	26	0.100734	0	0	0	0	0.00389004	0	0	0	0.00260723	0	0.0785567	0.0656554	0	0	0	0	0	0	0	0	0	0	0	0	0	0	0	0	0.00125415	0	0.00396936	228	0	0	0	0	0	0	0	0	0	0	0
0.5	0	0.00222222	0	0	3	0.0843715	0	0	0	0	0.00112867	0	0.00166389	0	0	0	0.100758	0.00385931	0	0	0	0	0	0	0	0	0	0	0	0	0	0	0	0	0.000507826	0	0.00134752	6	0.000276778	0	203	0	0	0	0	0	3	0	125
0.463415	0.037037	0.00226757	0	38	32	0.240882	0	0	0	0	0.00306419	0.00126103	0.000759878	0	0.0413216	0	0.253244	0.0028177	0	0	0	0	0	0	0	0	0	0	0	0	0	0	0	0	0.00126123	0	0.00232467	640	0.00098003	0	288	32	0	0	0	0	1	0	115
0.016	0	0.00212615	0	0	119	0.0263308	0	0	0	0	0.0014014	0.000810432	0	0.0075188	0	0.00663265	0.0276743	0.00222964	0	0	0	0	0	0	0	0	0	0	0	0	0	0	0	0	0.000543235	0	0.000589041	197	0.00113543	0	3032	46	11	0	41	2	0	0	0
0.489362	0.010101	0.00666667	0	23	24	0.224269	0	0	0	0	0.000576037	0	0	0	0.0179909	0	0.373676	0.0072397	0	0	0	0	0	0	0	0	0	0	0	0	0	0	0	0	0.000379952	0	0.00132196	24	0.000155102	0	2	0	0	0	0	0	9	0	12
0.0625	0	0.0225564	0	0	225	0.0681391	0	0	0	0	0.00704225	0.00254042	0	0	0	0	0.0753311	0.0218563	0	0	0	0	0	0	0	0	0	0	0	0	0	0	0	0	0.000749066	0	0.00525344	2160	5.13663e-05	0	245	165	0	0	0	0	0	0	0
0.248705	0.0267857	0.0155039	0	0.0219162	0.0120261	0.0412711	0	0	0	0	0.00247859	0.00149925	0	0	0.0139905	0	0.0262349	0.0152283	0	0	0	0	0	0	0	0	0	0	0	0	0	0	0	0	0.00113832	0	0.00207651	0.0017464	0.00296688	0	0.00134606	0.00165325	0	0	0	0	0.00141512	0	0.000275368
0.831579	0.05	0	0	79	7	0.476466	0	0	0	0	0	0	0	0	0.0378418	0	0.614606	0.00436372	0	0	0	0	0	0	0	0	0	0	0	0	0	0	0	0	0.00189437	0	0.00190143	21	0.00704777	0	18	14	1	0	3	0	0	0	0
1	0	0	0	0	0	0.325161	0	0	0	0	0	0	0	0	0	0	0.392568	0.00748318	0	0	0	0	0	0	0	0	0	0	0	0	0	0	0	0	0	0	0.0015291	0	0	0	0	0	0	0	0	0	0	0	0
0	0.0434783	0.00292826	0	0	0	0.141291	0	0	0	0	0.00250627	0.00365631	0	0	0.0268293	0	0.153612	0.00356334	0	0	0	0	0	0	0	0	0	0	0	0	0	0	0	0	0.000653652	0	0.00133657	0	0.00169127	0	441	0	0	0	0	0	0	0	0
0.428571	0	0	0	0	3	0.500916	0	0	0	0	0	0	0	0	0	0	0.367422	0.116654	0	0	0	0	0	0	0	0	0	0	0	0	0	0	0	0	0	0	0	0	0	0	0	0	0	0	0	0	0	0	0
0.456522	0	0.0454545	0	0	24	0.301084	0	0	0	0	0.00145773	0.00558659	0.00214133	0	0	0	0.34738	0.0521082	0	0	0	0	0	0	0	0	0	0	0	0	0	0	0	0	0.000527489	0	0.00184788	48	0.000964318	0	14	41	0	0	0	0	5	0	7
0.326923	0.015873	0.0116959	0	17	33	0.175592	0	0	0	0	0.00216041	0	0	0	0.0110615	0	0.180618	0.013725	0	0	0	0	0	0	0	0	0	0	0	0	0	0	0	0	0.000997469	0	0.002368	264	0	0	0	0	0	0	0	0	0	0	0
0.111111	0.0178571	0.0681818	0	1	8	0.222639	0	0	0	0	0.0012987	0.00646552	0.00140056	0	0.0163346	0	0.198083	0.0622749	0	0	0	0	0	0	0	0	0	0	0	0	0	0	0	0	0.000197168	0	0.00168145	16	0.000736488	0	29	8	0	0	0	0	7	0	11
0.142857	0.016129	0.00391901	0	2	10	0.0772075	0	0	0	0	0.00164168	0.00352113	0	0	0.0112691	0	0.071214	0.00362732	0	0	0	0	0	0	0	0	0	0	0	0	0	0	0	0	0.000584927	0	0.00133459	27	0.0017338	0	1002	17	0	0	0	0	0	0	0
0.0714286	0	0.00273973	0	0	13	0.169231	0	0	0	0	0.00150489	0.00203252	0.00607639	0	0	0	0.165599	0.00343604	0	0	0	0	0	0	0	0	0	0	0	0	0	0	0	0	0	0	0.00127645	26	0	0	152	13	0	0	0	0	0	0	162
1	0	0	0	0	0	0.631328	0	0	0	0	0	0	0	0	0	0	0.883912	6.30575e-05	0	0	0	0	0	0	0	0	0	0	0	0	0	0	0	0	0	0	0.00146204	0	0	0	0	0	0	0	0	0	1	0	20
0.8	0	0	0	0	2	0.642355	0	0	0	0	0	0	0	0	0	0	0.617115	3.76687e-05	0	0	0	0	0	0	0	0	0	0	0	0	0	0	0	0	0	0	0.000588971	5	0	0	127	7	0	0	0	0	0	0	27
0.55	0	0	0	0	9	0.470482	0	0	0	0	0	0	0	0	4.61752e-06	0	0.534368	0.00183136	0	0	0	0	0	0	0	0	0	0	0	0	0	0	0	0	0.000597024	0	0.0013742	10	0.000671143	0	143	0	3	0	0	0	1	0	8
0.333333	0.0588235	0.0714286	0	18	14	0.390348	0	0	0	0	0.00285714	0	0	0	0.0609292	0	0.393575	0.0265718	0	0	0	0	0	0	0	0	0	0	0	0	0	0	0	0	9.7929e-05	0	0.000104656	68	0	0	0	0	0	0	0	0	0	0	0
0.5	0	0.00378788	0	0	4	0.381026	0	0	0	0	0.00623701	0.00203252	0	0.025	0.0339048	0	0.441641	0.00264757	0	0	0	0	0	0	0	0	0	0	0	0	0	0	0	0	0.00139372	0	0.00130187	6	0.000884171	0	254	2	5	0	8	0	3	0	30
0.333333	0.0344828	0.00297177	0	1	2	0.214848	0	0	0	0	0.00182815	0	0	0	0.0284637	0	0.229284	0.0032207	0	0	0	0	0	0	0	0	0	0	0	0	0	0	0	0	0.000545458	0	0.00139049	6	0	0	0	0	0	0	0	0	0	0	0
0	0	0.00372578	0	0	23	0.0533513	0	0	0	0	0.00361565	0	0	0	3.64246e-06	0	0.0656542	0.00420202	0	0	0	0	0	0	0	0	0	0	0	0	0	0	0	0	0.000301595	0	0.00148179	140	0	0	0	0	0	0	0	0	0	0	0
0.5	0	0	0	0	0	0.112429	0	0	0	0	0.00104537	0	0	0	0.000131954	0	0.179542	0.000218478	0	0	0	0	0	0	0	0	0	0	0	0	0	0	0	0	0.0010616	0	0.00256162	8	0.000430036	0	4	0	0	0	0	0	0	0	0
1	0.111111	0	0	3	0	0.568702	0	0	0	0	0	0	0	0	0.104656	0	0.724249	0.00526201	0	0	0	0	0	0	0	0	0	0	0	0	0	0	0	0	0	0	0.025974	0	0	0	4	0	0	0	0	0	0	0	0
0	0	0.00182094	0	0	0	0.0795065	0	0	0	0	0.00129555	0	0	0	1.32737e-05	0	0.285583	0.00108414	0	0	0	0	0	0	0	0	0	0	0	0	0	0	0	0	0.000476345	0	0.00100008	0	0.000388956	0	189	0	0	0	0	0	0	0	4
1	0.05	0	0	8	0	0.711426	0	0	0	0	0	0	0	0	0.0469459	0	0.626126	0.000226653	0	0	0	0	0	0	0	0	0	0	0	0	0	0	0	0	0.00156589	0	0.00190196	0	0.00379266	0	26	0	0	0	0	0	9	0	53
1	0	0	0	0	0	0.676077	0	0	0	0	0	0	0	0	0	0	0.746578	2.84677e-05	0	0	0	0	0	0	0	0	0	0	0	0	0	0	0	0	0	0	0.00142369	0	0	0	0	0	0	0	0	0	0	0	67
0.333333	0	0.0340909	0	0	12	0.198818	0	0	0	0	0.000702741	0	0	0	0	0	0.347553	0.0230759	0	0	0	0	0	0	0	0	0	0	0	0	0	0	0	0	0.000544662	0	0.00177432	4	0	0	0	0	0	0	0	0	0	0	0
0	0.011236	0	0	0	0	0.0589516	0	0	0	0	0.00141343	0	0	0	0.00922004	0	0.0584788	0.0016026	0	0	0	0	0	0	0	0	0	0	0	0	0	0	0	0	0.000578874	0	0.000260836	0	0	0	1	0	0	0	0	0	0	0	0
0.5	0.0204082	0	0	8	0	0.185296	0	0	0	0	0	0	0	0	0.0125387	0	0.239389	0.000697283	0	0	0	0	0	0	0	0	0	0	0	0	0	0	0	0	0.00123085	0	0.000555828	0	0.000816139	0	93	0	1	0	1	0	3	0	23
0.25	0.04	0.046875	0	11	33	0.0538316	0	0	0	0	0.00495322	0.0289855	0.00469484	0	0.00916548	0	0.0431248	0.0576809	0	0	0	0	0	0	0	0	0	0	0	0	0	0	0	0	0	0	0.00708375	99	0	0	38	22	0	0	0	0	2	0	54
1	0	0	0	0	0	0.404582	0	0	0	0	0	0	0	0	0	0	0.614803	0.00158868	0	0	0	0	0	0	0	0	0	0	0	0	0	0	0	0	0.000205213	0	0.000897373	0	0	0	0	0	0	0	0	0	2	0	26
0.666667	0.0232558	0.0078125	0	3	1	0.279607	0	0	0	0	0.00149254	0	0	0	0.0147527	0	0.519581	0.00418018	0	0	0	0	0	0	0	0	0	0	0	0	0	0	0	0	0.000195356	0	0.000310942	1	0	0	2	0	0	0	0	0	4	0	11
0.5	0	0.0422535	0	0	1	0.152243	0	0	0	0	0.00381637	0	0	0	0	0	0.273468	0.0409672	0	0	0	0	0	0	0	0	0	0	0	0	0	0	0	0	0.00222965	0	0.0043661	9	0.00123385	0	6	0	0	0	0	0	0	0	0
0.2	0	0	0	0	0	0.509214	0	0	0	0	0	0	0	0	0	0	0.749544	0	0	0	0	0	0	0	0	0	0	0	0	0	0	0	0	0	0	0	0	8	0	0	0	0	0	0	0	0	0	0	0
0.614035	0.05	0	0	35	16	0.711426	0	0	0	0	0	0	0	0	0.0469459	0	0.626603	0.000226653	0	0	0	0	0	0	0	0	0	0	0	0	0	0	0	0	0.00156589	0	0.00190196	55	0.00379266	0	26	10	0	0	0	0	9	0	53
0.111111	0	0.0212766	0	0	12	0.0634666	0	0	0	0	0.00123711	0.000864304	0	0	8.71048e-07	0	0.0354219	0.0298081	0	0	0	0	0	0	0	0	0	0	0	0	0	0	0	0	0.000303334	0	0.0033361	56	0.000278204	0	9	10	0	0	0	0	3	0	5
1	0	0	0	0	0	0.162627	0	0	0	0	0	0	0	0	0	0	0.429385	0.000904053	0	0	0	0	0	0	0	0	0	0	0	0	0	0	0	0	0	0	0.00132177	0	0	0	134	0	0	0	0	0	0	0	19
0.457364	0.25	0.00227273	0	118	62	0.437454	0	0	0	0	0.00318471	0.00119617	0.0027933	0	0.253868	0	0.409275	0.00219855	0	0	0	0	0	0	0	0	0	0	0	0	0	0	0	0	0.000602138	0	0.00130833	124	0.000503525	0	200	62	0	0	0	0	2	0	13
0.25	0.0133333	0.0333333	0	7	7	0.256341	0	0	0	0	0.00324675	0.00109369	0	0.5	0.0164962	0	0.263026	0.0219875	0	0	0	0	0	0	0	0	0	0	0	0	0	0	0	0	0.00103415	0	0.00299941	70	0.0010657	0	32	25	3	0	0	7	1	0	0
0.1875	0	0.009375	0	0	26	0.120511	0	0	0	0	0.00214541	0	0.00169972	0	0	0.0166444	0.202694	0.0105501	0	0	0	0	0	0	0	0	0	0	0	0	0	0	0	0	0.000579927	0	0.000820313	58	0.000878912	0	38	0	1	0	0	0	12	0	24
1	0.0131579	0	0	9	0	0.320881	0	0	0	0	0	0	0	0	0.0130275	0	0.555225	0.00314995	0	0	0	0	0	0	0	0	0	0	0	0	0	0	0	0	0.000201539	0	0.000289541	0	0	0	1	0	0	0	0	0	2	0	6
0.307692	0.025	0.00877193	0	4	5	0.189599	0	0	0	0	0.001332	0	0	0	0.0136949	0	0.199864	0.0129663	0	0	0	0	0	0	0	0	0	0	0	0	0	0	0	0	0.000946036	0	0.00241479	40	0	0	0	0	0	0	0	0	0	0	0
1	0	0	0	0	0	0.686997	0	0	0	0	0	0	0	0	0	0.142857	0.785293	0.00020023	0	0	0	0	0	0	0	0	0	0	0	0	0	0	0	0	0	0	0.000119254	0	0	0	0	0	0	0	0	0	0	0	31
0.5	0.0166667	0.00775194	0	2	2	0.301317	0	0	0	0	0.00110701	0.00247219	0	0	0.013575	0	0.320674	0.00935774	0	0	0	0	0	0	0	0	0	0	0	0	0	0	0	0	0.00218051	0	0.00218682	6	0.00586266	0	37	4	0	0	0	0	0	0	0
0.206186	0.03125	0.00334076	0	14	61	0.210748	0	0	0	0	0.00239107	0	0	0	0.0270784	0	0.221002	0.00327346	0	0	0	0	0	0	0	0	0	0	0	0	0	0	0	0	0.000577157	0	0.00139063	190	0	0	0	0	0	0	0	0	0	0	0
0.333333	0.0909091	0.047619	0	8	16	0.209823	0	0	0	0	0.0029773	0	0	0	0.0696825	0	0.24899	0.0360941	0	0	0	0	0	0	0	0	0	0	0	0	0	0	0	0	0.00063129	0	0.00320451	64	0.00090744	0	0	0	0	0	0	0	0	0	0
1	0	0	0	0	0	0.128374	0	0	0	0	0	0	0	0	0	0	0.273658	0.0021315	0	0	0	0	0	0	0	0	0	0	0	0	0	0	0	0	0	0	0.00138377	0	0	0	135	0	0	0	0	0	0	0	12
1	0	0	0	0	0	0.374576	0	0	0	0	0	0	0	0	0	0	0.4048	0	0	0	0	0	0	0	0	0	0	0	0	0	0	0	0	0	0	0	0	0	0	0	0	0	0	0	0	0	0	0	0
0.103448	0.0625	0.00335946	0	6	23	0.124268	0	0	0	0	0.00211506	0.0034662	0.00367647	0	0.0362819	0	0.126703	0.00380852	0	0	0	0	0	0	0	0	0	0	0	0	0	0	0	0	0.000611948	0	0.00174427	58	0.0013452	0	584	24	0	0	0	0	3	0	69
0.857143	0	0	0	0	0	0.658396	0	0	0	0	0	0	0	0	0	0	0.736339	0	0	0	0	0	0	0	0	0	0	0	0	0	0	0	0	0	0	0	0.00400802	0	0	0	0	0	0	0	0	0	0	0	0
0.0909091	0.00497512	0.00236546	0	6	44	0.00902419	0	0	0	0	0.00059453	0	0	0	0.0013501	0	0.00657714	0.00219515	0	0	0	0	0	0	0	0	0	0	0	0	0	0	0	0	0.000317171	0	0.00155528	57	0	0	0	0	0	0	0	0	0	0	16
0.153846	0.0952381	0.00645161	0	8	6	0.0421572	0	0	0	0	0.00248694	0.00304878	0	0	0.0907345	0	0.10167	0.0177611	0	0	0	0	0	0	0	0	0	0	0	0	0	0	0	0	0.000989122	0	0.00253297	44	0.00164419	0	62	8	0	0	0	0	0	0	0
0.375	0.0689655	0.00297177	0	10	10	0.23483	0	0	0	0	0.00243754	0	0.001221	0	0.073168	0	0.247427	0.00310093	0	0	0	0	0	0	0	0	0	0	0	0	0	0	0	0	0.000641715	0	0.00159423	42	0.000102501	0	301	0	0	0	0	0	2	0	99
1	0	0	0	0	0	0.373016	0	0	0	0	0	0	0	0	0.000182796	0	0.920455	0.000729292	0	0	0	0	0	0	0	0	0	0	0	0	0	0	0	0	0.00111982	0	0.00616677	0	0.0171674	0	72	0	0	0	0	0	0	0	1
0.333333	0	0.0606061	0	0	8	0.272641	0	0	0	0	0.00191755	0.00431034	0.00350263	0	0	0	0.284054	0.0589297	0	0	0	0	0	0	0	0	0	0	0	0	0	0	0	0	0.000375521	0	0.00259587	16	0.000371265	0	16	8	0	0	0	0	4	0	7
0.333333	0	0.00862069	0	0	20	0.210106	0	0	0	0	0.00296912	0.00644122	0	0	0.0050061	0	0.346735	0.00789117	0	0	0	0	0	0	0	0	0	0	0	0	0	0	0	0	0.0019566	0	0.00223544	100	0.00195912	0	58	120	0	0	0	0	2	0	3
0.92	0	0	0	0	2	0.76555	0	0	0	0	0	0	0	0	1.45252e-05	0	0.731885	0.00701511	0	0	0	0	0	0	0	0	0	0	0	0	0	0	0	0	0.000972765	0	0.00245097	0	0	0	0	0	0	0	0	0	0	0	0
0.0828313	0	0.0036452	0	0	539	0.115739	0	0	0	0	0.00384827	0.0025	0	0	0	0	0.0828901	0.00432393	0	0	0	0	0	0	0	0	0	0	0	0	0	0	0	0	0.00189464	0	0.00166609	1658	0.000647879	0	559	362	0	0	0	0	0	0	0
1	0.0434783	0	0	10	0	0.329377	0	0	0	0	0	0	0	0	0.0312236	0	0.560769	0.00304541	0	0	0	0	0	0	0	0	0	0	0	0	0	0	0	0	0.000484942	0	0.00125745	0	0	0	1	0	0	0	0	0	1	0	6
0.5	0	0.00862069	0	0	2	0.314309	0	0	0	0	0.00442043	0	0	0	0	0	0.371577	0.0088287	0	0	0	0	0	0	0	0	0	0	0	0	0	0	0	0	0.000595431	0	0.00144911	18	0	0	0	0	0	0	0	0	0	0	0
1	0	0	0	0	0	0.455661	0	0	0	0	0	0	0	0	0	0	0.481841	0.00215724	0	0	0	0	0	0	0	0	0	0	0	0	0	0	0	0	0	0	0.000718303	0	0	0	78	0	0	0	0	0	0	0	0
0.346154	0.0166667	0.00775194	0	9	17	0.301317	0	0	0	0	0.00110701	0.00247219	0	0	0.013575	0	0.320712	0.00935775	0	0	0	0	0	0	0	0	0	0	0	0	0	0	0	0	0.00218051	0	0.00218682	48	0.00586266	0	37	22	0	0	0	0	0	0	0
0.333333	0	0.00349243	0	0	22	0.153698	0	0	0	0	0.00125392	0.00189155	0.000699301	0	0	0	0.149924	0.00382819	0	0	0	0	0	0	0	0	0	0	0	0	0	0	0	0	0.000374891	0	0.00126255	77	0.000674035	0	391	22	0	0	0	0	0	0	119
0.565217	0.02	0.00877193	0	13	10	0.343479	0	0	0	0	0.00247478	0.00103681	0	0	0.0201973	0.0123457	0.412245	0.00883043	0	0	0	0	0	0	0	0	0	0	0	0	0	0	0	0	0.00250635	0	0.00359971	130	0.00155932	0	28	20	3	0	2	0	4	0	2
0.2	0	0.0030349	0	0	9	0.179537	0	0	0	0	0.00778665	0.00172712	0.00260078	0	4.37748e-06	0	0.214715	0.00307728	0	0	0	0	0	0	0	0	0	0	0	0	0	0	0	0	0.000663875	0	0.00201516	158	0.00103078	0	300	3	0	0	3	0	1	0	26
0.233766	0.0114943	0.030303	0	31	28	0.12987	0	0	0	0	0.00197628	0.00314218	0	0	0.0198781	0	0.118039	0.0324872	0	0	0	0	0	0	0	0	0	0	0	0	0	0	0	0	0.000790734	0	0.00188662	168	0.00310999	0	71	339	0	0	0	0	4	0	2
0.0176211	0	0	0	0	0	0.00608071	0	0	0	0	0	0	0	0	0	0	0.00173351	0	0	0	0	0	0	0	0	0	0	0	0	0	0	0	0	0	0	0	0	1	0	0	0	0	0	0	0	0	0	0	0
0.733333	0.025	0	0	22	0	0.720725	0	0	0	0	0	0	0	0	0.0246367	0	0.821809	0.000153502	0	0	0	0	0	0	0	0	0	0	0	0	0	0	0	0	0.00120418	0	0.00231907	2	0.00186555	0	33	0	0	0	0	0	0	0	0
0.25	0.0204082	0.0232558	0	6	3	0.208588	0	0	0	0	0.00387734	0.00356083	0	0	0.0189305	0	0.208243	0.0272187	0	0	0	0	0	0	0	0	0	0	0	0	0	0	0	0	0.000628038	0	0.00133476	33	0.00340851	0	126	36	0	0	0	0	11	0	13
1	0	0	0	0	0	0.873874	0	0	0	0	0	0	0	0	0	0	0.782692	0	0	0	0	0	0	0	0	0	0	0	0	0	0	0	0	0	0.00147347	0	0	0	0.00697675	0	0	0	0	0	0	0	0	0	0
0.461538	0	0	0	0	2	0.350762	0	0	0	0	0	0	0	0	0	0	0.502106	0.0110858	0	0	0	0	0	0	0	0	0	0	0	0	0	0	0	0	0.000431591	0	0.00194017	4	0	0	0	0	0	0	0	0	0	0	0
0.25	0	0.00236407	0	0	12	0.187531	0	0	0	0	0.0048288	0.00215285	0	0	1.25669e-05	0	0.2222	0.00292355	0	0	0	0	0	0	0	0	0	0	0	0	0	0	0	0	0.000792652	0	0.00211771	237	0.00117766	0	201	10	0	0	2	1	1	0	18
0.388889	0.0111111	0.0454545	0	7	11	0.149205	0	0	0	0	0.00111576	0	0	0	0.00623906	0	0.158628	0.0732374	0	0	0	0	0	0	0	0	0	0	0	0	0	0	0	0	0.00110205	0	0.00350424	45	0.002182	0	36	5	1	0	2	0	0	0	0
0.328125	0.0344828	0.00297177	0	18	40	0.214848	0	0	0	0	0.00182815	0	0	0	0.0284637	0	0.229285	0.0032207	0	0	0	0	0	0	0	0	0	0	0	0	0	0	0	0	0.000545458	0	0.00139049	119	0	0	0	0	0	0	0	0	0	0	0
0.6875	0	0	0	0	5	0.421122	0	0	0	0	0	0	0	0	0	0	0.428627	0.00228685	0	0	0	0	0	0	0	0	0	0	0	0	0	0	0	0	0	0	0	0	0	0	0	0	0	0	0	0	0	0	0
0.0787172	0	0.0546448	0	0	249	0.118629	0	0	0	0	0.00548312	0	0	0	0	0	0.200081	0.0476085	0	0	0	0	0	0	0	0	0	0	0	0	0	0	0	0	0.00210946	0	0.00439813	2290	0.0014133	0	6	39	0	0	0	0	0	0	0
0	0	0	0	0	0	0.00491181	0	0	0	0	0.000359981	0	0	0	0.000807872	0	0.00696114	0.000645531	9.63855e-05	0	0	0.000272286	0	0	0	0	0	0	0	0	0	0	0	0	0.000423164	0	0.000223834	0.000248095	0	0	0	0	0	0	0	0.000458926	0	0	0
1	0.2	0	0	26	0	0.740625	0	0	0	0	0	0	0	0	0.188053	0	0.77326	0.00560706	0	0	0	0	0	0	0	0	0	0	0	0	0	0	0	0	0.00100638	0	0.00409993	0	0	0	0	0	0	0	0	0	0	0	0
0	0	0.00142755	0	0	0	0.00380195	0	0	0	0	0.000465622	0	0	0	7.97031e-06	0	0.000154359	0.00137203	0	0	0	0	0	0	0	0	0	0	0	0	0	0	0	0	0.000148314	0	0.000775085	0	0	0	0	0	0	0	0	0	0	0	0
0.142857	0	0.0185185	0	2	18	0.0857123	0	0	0	0	0.00469631	0	0.00183486	0	0.0220384	0	0.0738605	0.0205035	0	0	0	0	0	0	0	0	0	0	0	0	0	0	0	0	0.00524036	0	0.00500302	205	0	0	0	0	0	0	0	0	3	0	19
0.457143	0.0588235	0.002331	0	16	18	0.302536	0	0	0	0	0.0034382	0.00126103	0.000853242	0	0.0498136	0	0.303774	0.00294888	0	0	0	0	0	0	0	0	0	0	0	0	0	0	0	0	0.00146492	0	0.00238379	331	0.00109755	0	288	20	0	0	0	0	1	0	114
0.583333	0.125	0	0	7	5	0.366959	0	0	0	0	0	0	0	0	0.0655453	0	0.357742	0.00240619	0	0	0	0	0	0	0	0	0	0	0	0	0	0	0	0	0.000937287	0	0.00245173	71	0.000277316	0	144	7	0	0	0	0	1	0	57
0.518519	0.037037	0	0	14	8	0.171548	0	0	0	0	0	0	0	0	0.0328557	0	0.454263	0.00869389	0	0	0	0	0	0	0	0	0	0	0	0	0	0	0	0	0.00071584	0	0.00383555	50	0	0	0	0	0	0	0	0	0	0	0
0.228571	0	0.00236407	0	0	86	0.0869428	0	0	0	0	0.005145	0.00234467	0	0	6.37146e-05	0	0.0877037	0.00403322	0	0	0	0	0	0	0	0	0	0	0	0	0	0	0	0	0.000792652	0	0.00229752	1142	0.00151414	0	273	90	0	0	0	0	0	0	0
0.424658	0.0263158	0.00877193	0	62	84	0.330911	0	0	0	0	0.00197726	0	0	0	0.0181846	0	0.353443	0.0102391	0	0	0	0	0	0	0	0	0	0	0	0	0	0	0	0	0.00118772	0	0.00292228	867	0.00144009	0	34	78	0	0	0	0	0	0	0
0.338462	0.0666667	0.002457	0	22	32	0.165907	0	0	0	0	0.00234009	0	0	0	0.0506382	0	0.246964	0.00339926	0	0	0	0	0	0	0	0	0	0	0	0	0	0	0	0	0.000135987	0	0.00164017	288	0.000938675	0	266	1	0	0	0	0	0	0	0
0.387755	0	0	0	0	0	0.497742	0	0	0	0	0.000427716	0	0	0	0.00200789	0.0211931	0.585909	0.00123306	0	0	0	0	0	0	0	0	0	0	0	0	0	0	0	0	0.00125653	0	0.00328472	9	0.000679811	0	8	0	0	0	0	0	0	0	0
0.935484	0	0	0	0	0	0.418367	0	0	0	0	0	0	0	0	0	0	0.588969	0.00949011	0	0	0	0	0	0	0	0	0	0	0	0	0	0	0	0	0	0	0.0023058	0	0	0	24	0	0	0	0	0	0	0	0
0.333333	0	0.0416667	0	0	4	0.217759	0	0	0	0	0.00537313	0	0.00253165	0	0.000290343	0	0.295348	0.0397422	0	0	0	0	0	0	0	0	0	0	0	0	0	0	0	0	0.000661001	0	0.00805731	18	0	0	0	0	2	0	0	0	2	0	24
1	0.333333	0	0	14	0	0.849495	0	0	0	0	0	0	0	0	0.327683	0	0.84111	1.30571e-05	0	0	0	0	0	0	0	0	0	0	0	0	0	0	0	0	0.000548847	0	0.000116277	0	0.00226244	0	80	0	0	0	1	0	0	0	6
0.219512	0.0212766	0.0335196	0	32	42	0.124602	0	0	0	0	0.00693892	0.00471275	0.00134589	0	0.0204365	0	0.117937	0.0323313	0	0	0	0	0	0	0	0	0	0	0	0	0	0	0	0	0.00289789	0	0.00424701	678	0.00137122	0	218	155	0	0	0	0	7	0	13
0.352941	0	0.00297619	0	0	11	0.302021	0	0	0	0	0.00360198	0	0	0	0	0	0.356771	0.00341163	0	0	0	0	0	0	0	0	0	0	0	0	0	0	0	0	0	0	0.000667142	63	0	0	162	5	0	0	0	0	0	0	0
0.619048	0	0	0	0	8	0.36557	0	0	0	0	0	0	0	0	0	0	0.41065	0.0286008	0	0	0	0	0	0	0	0	0	0	0	0	0	0	0	0	0.000183254	0	0.00456767	54	0.00535373	0	85	136	1	0	1	0	0	0	0
0.331034	0	0.00297619	0	0	136	0.302021	0	0	0	0	0.00360198	0	0	0	0	0	0.356779	0.00341163	0	0	0	0	0	0	0	0	0	0	0	0	0	0	0	0	0	0	0.000667142	1117	0	0	162	10	0	0	0	0	0	0	0
1	0	0	0	0	0	0.455661	0	0	0	0	0	0	0	0	0	0	0.481841	0.00215724	0	0	0	0	0	0	0	0	0	0	0	0	0	0	0	0	0	0	0.000718303	0	0	0	78	0	0	0	0	0	0	0	0
0	0.25	0	0	0	0	0.807082	0	0	0	0	0	0	0	0	0.224949	0	0.801114	0.000186853	0	0	0	0	0	0	0	0	0	0	0	0	0	0	0	0	0.00216294	0	0.00150185	0	0	0	102	0	0	0	0	0	2	0	51
0.111111	0	0	0	0	0.000705715	0.17627	0	0	0	0	0	0.0100806	0	0	1.44156e-05	0	0.129693	0.0048417	0	0	0	0	0	0	0	0	0	0	0	0	0	0	0	0	0.000596663	0	0.00589897	0.00036785	0	0	0.00863195	0.0018196	0	0	0	0	0	0	0
0	0	0.00143885	0	0	0.000607533	0.05421	0.00361011	0.00694177	0	0.0178571	0.000578118	0	0	0	0	0.0407509	0.090384	0.0143073	2.31645e-05	0.0326087	0.000499787	0.0207204	0	0	0.000312891	0.184783	0	0	0	0	0	0.00383142	0.000598917	0.010899	0.000325327	0	0.000102066	0.000254687	0	0	0	0	0	0	0.00403769	0.047619	0	0	0
0.221053	0	0.00469484	0	0.0327358	0.00332952	0.0618526	0.00470035	0.00988863	0.00750188	0.0102564	0.00225352	0.00504414	0	0	0.0122391	0	0.0642829	0.00434101	0.00107618	0	0.00241546	0.0179145	0.00123558	0	0.00213311	0.0119721	0.000856713	0	0.00215525	0.0175961	0.000630034	0	0.00151882	0.0162817	0.000596579	0.000292825	0.00147244	0.002474	0.000591951	0.00314219	0.00313706	0.00351213	0	0	0	0	0	0.00112739	0.00051515
0.714286	0	0	0	0	2	0.455661	0	0	0	0	0	0	0	0	0	0	0.481984	0.00215724	0	0	0	0	0	0	0	0	0	0	0	0	0	0	0	0	0	0	0.000718303	16	0	0	78	0	0	0	0	0	0	0	0
0.555556	0	0.00297619	0	0	4	0.302021	0	0	0	0	0.00360198	0	0	0	0	0	0.356687	0.00341163	0	0	0	0	0	0	0	0	0	0	0	0	0	0	0	0	0	0	0.000667142	32	0	0	162	0	0	0	0	0	0	0	0
0.3875	0.0125786	0.00111359	0	62	6	0.0463457	0	0	0	0	0.00261357	0	0.00255102	0	0.00570421	0	0.0805706	0.00184739	0	0	0	0	0	0	0	0	0	0	0	0	0	0	0	0	0.00107283	0	0.001668	501	0	0	0	0	0	0	0	0	6	0	4
0	0	0	0	0	0	0.376701	0	0	0	0	0	0	0	0	0	0	0.413256	0.00233948	0	0	0	0	0	0	0	0	0	0	0	0	0	0	0	0	0.00690658	0	0.00179888	0	0	0	140	0	0	0	0	0	0	0	17
0.0625	0.04	0.0225564	0	17	255	0.0664983	0	0	0	0	0.00684664	0.00254042	0	0.0285714	0.0420044	0.00040016	0.0747983	0.021887	0	0	0	0	0	0	0	0	0	0	0	0	0	0	0	0	0	0	0.00504919	2380	0	0	245	187	0	0	47	17	0	0	0
0.5	0	0	0	0	0	0.313666	0	0	0	0	0	0	0	0	0	0	0.688163	5.64602e-05	0	0	0	0	0	0	0	0	0	0	0	0	0	0	0	0	0	0	0.00142369	0	0	0	0	0	0	0	0	0	0	0	67
0.5	0.0117647	0.00119617	0	20	20	0.205157	0	0	0	0	0	0	0	0	0.028483	0	0.533493	0.000994547	0	0	0	0	0	0	0	0	0	0	0	0	0	0	0	0	0.000292705	0	0.000175144	0	0	0	0	0	0	0	0	0	8	0	45
0.531915	0.04	0	0	25	22	0.369844	0	0	0	0	0	0	0	0	0.0246532	0	0.463665	0.00687193	0	0	0	0	0	0	0	0	0	0	0	0	0	0	0	0	0.00212257	0	0.00381494	221	0.0015391	0	15	18	2	0	1	0	2	0	1
0.140845	0.15	0.00359712	0	28	52	0.137946	0	0	0	0	0.00377501	0	0	0	0.0757495	0	0.211384	0.00306859	0	0	0	0	0	0	0	0	0	0	0	0	0	0	0	0	0.00161185	0	0.00133915	183	0	0	4	0	0	0	0	0	0	0	0
1	0	0	0	0	0	0.539634	0	0	0	0	0	0	0	0	8.94298e-05	0	0.765366	0.000211873	0	0	0	0	0	0	0	0	0	0	0	0	0	0	0	0	0.00117985	0	0.00248803	0	0	0	0	0	0	0	0	0	0	0	0
0.333333	0.0689655	0.00297177	0	2	2	0.23483	0	0	0	0	0.00243754	0	0.001221	0	0.073168	0	0.247437	0.00310093	0	0	0	0	0	0	0	0	0	0	0	0	0	0	0	0	0.000641715	0	0.00159423	8	0.000102501	0	301	0	0	0	0	0	2	0	99
0.333333	0.0714286	0.0022779	0	1	1	0.216023	0	0	0	0	0.00243072	0.0023678	0.00289855	0	0.102658	0.00125313	0.402509	0.00254584	0	0	0	0	0	0	0	0	0	0	0	0	0	0	0	0	0.000852052	0	0.00162931	5	0.00249454	0	288	3	1	0	6	0	0	0	28
0.0967742	0	0.0606061	0	1	23	0.0987566	0	0	0	0	0.00400875	0	0	0	0.0028429	0	0.0788053	0.0640885	0	0	0	0	0	0	0	0	0	0	0	0	0	0	0	0	0.00154748	0	0.00395393	252	0	0	0	0	0	0	0	0	0	0	0
0.141509	0	0.00378788	0	70	339	0.381026	0	0	0	0	0.00623701	0.00203252	0	0.025	0.0339048	0	0.441947	0.00264757	0	0	0	0	0	0	0	0	0	0	0	0	0	0	0	0	0.00139372	0	0.00130187	981	0.000884171	0	254	213	5	0	8	62	3	0	30
1	0.166667	0	0	1	0	0.961905	0	0	0	0	0	0	0	0	0.16448	0	0.950911	0	0	0	0	0	0	0	0	0	0	0	0	0	0	0	0	0	0.00169241	0	0.00164831	0	0.00232019	0	26	0	0	0	0	0	1	0	22
1	0	0.00458716	0	0	0	0.304348	0	0	0	0	0.00184672	0.00203252	0.00361011	0	0.00318815	0	0.305526	0.00331254	0	0	0	0	0	0	0	0	0	0	0	0	0	0	0	0	0.000539083	0	0.00105425	0	0.00212766	0	101	0	0	0	0	0	5	0	34
0.833333	0	0	0	0	0	0.445445	0	0	0	0	0	0	0	0	0	0	0.650311	0	0	0	0	0	0	0	0	0	0	0	0	0	0	0	0	0	0	0	0.000328133	0	0	0	0	0	0	0	0	0	0	0	0
0.421053	0	0	0	0	0	0.138756	0	0	0	0	0	0	0	0	0	0.0138889	0.184084	0.0131379	0	0	0	0	0	0	0	0	0	0	0	0	0	0	0	0	0.000281424	0	0.000204279	0	0	0	0	0	0	0	1	0	0	0	0
0	0.047619	0.00390625	0	0	0	0.146292	0	0	0	0	0.00320959	0.00316456	0	0	0.0436656	0	0.20101	0.00369076	0	0	0	0	0	0	0	0	0	0	0	0	0	0	0	0	0.000175943	0	0.0016378	0	0.000730636	0	667	0	0	0	0	0	0	0	0
0.0612813	0	0.0225564	0	0	336	0.0561983	0	0	0	0	0.00590977	0	0.00187617	0	0	0	0.0471077	0.0225686	0	0	0	0	0	0	0	0	0	0	0	0	0	0	0	0	0.00106135	0	0.00476744	2755	0	0	0	0	0	0	0	0	0	0	31
1	0.25	0	0	77	0	0.791753	0	0	0	0	0	0	0	0	0.245805	0	0.918615	0	0	0	0	0	0	0	0	0	0	0	0	0	0	0	0	0	0.00390843	0	0	0	0	0	0	0	0	0	0	0	1	0	0
0.772727	0	0	0	0	0	1	0	0	0	0	0	0	0	0	0	0	0.603283	0	0	0	0	0	0	0	0	0	0	0	0	0	0	0	0	0	0	0	0.00176056	11	0	0	0	0	0	0	0	0	0	0	0
0	0	0	0	0	0	0.00273648	0	0	0	0	0.000431486	0	0.000203335	0	0.000614457	0	0.00524105	1.45491e-06	0	0	0	0	0	0	0	0	0	0	0	0	0	0	0	0	0.000302528	0	0.000235903	0.000185445	2.67134e-05	0	7.59252e-06	0	0	0	0	0	0.000160519	0	0.000172757
0.030303	0	0.00208768	0	0	0.0041958	0.0467442	0.0195178	0	0.0172945	0	0.000735871	0.000331602	0	0	2.30673e-07	0	0.0487633	0.00198746	0	0	0	0	0	0	0	0	0	0	0.00292687	0.0206564	1.39556e-05	0	0.00219095	0.0216953	0.000538962	0	0.0013571	0.00211409	4.65768e-05	0	0.00141428	0.00126814	0	0	0	0	0.000903016	0	0.00196532
1	0	0	0	0	0	0.526009	0	0	0	0	0	0	0	0	8.79045e-06	0	0.593913	0.0303326	0	0	0	0	0	0	0	0	0	0	0	0	0	0	0	0	0.00118343	0	0.00502513	0	0	0	1	0	0	0	0	0	0	0	0
1	0	0	0	0	0	0.550111	0	0	0	0	0	0	0	0	0	0	0.597767	0	0	0	0	0	0	0	0	0	0	0	0	0	0	0	0	0	0	0	0	0	0	0	0	0	0	0	0	0	0	0	0
1	0	0	0	0	0	0.688963	0	0	0	0	0	0	0	0	0.000948398	0	0.664913	0.00267647	0	0	0	0	0	0	0	0	0	0	0	0	0	0	0	0	0.00100765	0	0.00319996	0	0	0	0	0	0	0	0	0	1	0	1
0.337209	0.0183486	0.00928793	0	140	228	0.146004	0	0	0	0	0.000841987	0	0.000529942	0	0.00910185	0	0.2402	0.00768075	0	0	0	0	0	0	0	0	0	0	0	0	0	0	0	0	0.000176512	0	0.000277357	239	0	0	8	0	0	0	0	0	5	0	22
1	0.05	0	0	2	0	0.476466	0	0	0	0	0	0	0	0	0.0378418	0	0.614566	0.00436372	0	0	0	0	0	0	0	0	0	0	0	0	0	0	0	0	0.00189437	0	0.00190143	0	0.00704777	0	18	0	1	0	3	0	0	0	0
0.718121	0	0	0	1	29	0.497579	0	0	0	0	0	0	0	0	0.0234455	0	0.546335	0.00164292	0	0	0	0	0	0	0	0	0	0	0	0	0	0	0	0	0.00109874	0	0.0013257	124	0.0010267	0	84	16	2	0	3	13	1	0	10
0.0967742	0.00540541	0.0404858	0	6	56	0.10285	0	0	0	0	0.00399531	0.00478075	0	0	0.0062394	0	0.0861281	0.0373258	0	0	0	0	0	0	0	0	0	0	0	0	0	0	0	0	0.00170241	0	0.00294181	435	0.00161181	0	341	166	0	0	0	0	7	0	0
0.393939	0	0.0357143	0	0	20	0.204567	0	0	0	0	0.00367647	0	0	0	0	0	0.210081	0.0362649	0	0	0	0	0	0	0	0	0	0	0	0	0	0	0	0	0.000454385	0	0.00300506	80	0	0	0	0	0	0	0	0	0	0	0
0.393665	0	0.0227273	0	0	98	0.242087	0	0	0	0	0.00325309	0	0	0	0	0	0.284869	0.0252923	0	0	0	0	0	0	0	0	0	0	0	0	0	0	0	0	0	0	0.00410661	435	0	0	48	22	0	0	0	0	0	0	0
0	0.05	0	0	0	0	0.476466	0	0	0	0	0	0	0	0	0.0378418	0	0.614657	0.00436372	0	0	0	0	0	0	0	0	0	0	0	0	0	0	0	0	0.00189437	0	0.00190143	0	0.00704777	0	18	0	1	0	3	0	0	0	0
0	0.0149254	0.03125	0	0	0	0.0369253	0	0	0	0	0.002849	0.00391083	0	0	0.00971601	0	0.0273181	0.0435268	0	0	0	0	0	0	0	0	0	0	0	0	0	0	0	0	0.000852226	0	0.0020629	0	0.00270101	0	65	0	0	0	0	0	1	0	1
0.117371	0	0.00246914	0	0	122	0.101196	0	0	0	0	0.00228137	0.00230947	0	0	0	0	0.333967	0.00245808	0	0	0	0	0	0	0	0	0	0	0	0	0	0	0	0	0	0	0.0013297	196	0.00113572	0	255	155	0	0	0	0	0	0	0
1	0	0	0	0	0	0.307755	0	0	0	0	0	0	0	0	0	0.0114035	0.619764	0.00197922	0	0	0	0	0	0	0	0	0	0	0	0	0	0	0	0	0	0	0.000768033	0	0	0	14	0	0	0	0	0	0	0	8
0.5	0	0.0416667	0	0	4	0.417032	0	0	0	0	0.00303951	0.00203252	0	0	0	0	0.552865	0.00973707	0	0	0	0	0	0	0	0	0	0	0	0	0	0	0	0	0.000446828	0	0.00150066	16	0	0	11	4	0	0	0	0	0	0	0
0.882353	0.025641	0	0	30	0	0.305008	0	0	0	0	0	0	0	0	0.0203691	0	0.380304	0.00108508	0	0	0	0	0	0	0	0	0	0	0	0	0	0	0	0	0.00136171	0	0.0005742	0	0.000859952	0	92	1	1	0	1	0	3	0	23
0.333333	0	0.0416667	0	0	6	0.157321	0	0	0	0	0.00322754	0.0217391	0.00264784	0	0.000252647	0	0.18846	0.0479957	0	0	0	0	0	0	0	0	0	0	0	0	0	0	0	0	9.23615e-05	0	0.00768408	18	0	0	29	3	0	0	0	0	2	0	18
0.2	0.00952381	0.00131406	0	7	17	0.0859454	0	0	0	0	0.00195389	0	0	0	0.00677325	0	0.119922	0.00187352	0	0	0	0	0	0	0	0	0	0	0	0	0	0	0	0	0.0001251	0	0.000814342	43	0	0	0	0	0	0	0	0	0	0	0
0.5	0	0.00238663	0	0	9	0.104292	0	0	0	0	0.0054782	0.00172712	0.00260078	0	0	0	0.112996	0.00389787	0	0	0	0	0	0	0	0	0	0	0	0	0	0	0	0	0.000618425	0	0.00180115	216	0.000485832	0	187	9	0	0	0	0	7	0	135
0.333333	0	0.0588235	0	0	82	0.0931868	0	0	0	0	0.001853	0	0	0	0	0	0.0779061	0.06539	0	0	0	0	0	0	0	0	0	0	0	0	0	0	0	0	0.000844843	0	0.00297301	369	0	0	0	0	0	0	0	0	0	0	0
0	0	0.00390625	0	0	0	0.108022	0	0	0	0	0.00267466	0.00316456	0	0	0	0	0.108004	0.00420326	0	0	0	0	0	0	0	0	0	0	0	0	0	0	0	0	0.000351886	0	0.00119753	0	0.00146127	0	667	0	0	0	0	0	0	0	0
0.261682	0.0344828	0.00297177	0	27	55	0.214848	0	0	0	0	0.00182815	0	0	0	0.0284637	0	0.2293	0.0032207	0	0	0	0	0	0	0	0	0	0	0	0	0	0	0	0	0.000545458	0	0.00139049	171	0	0	0	0	0	0	0	0	0	0	0
0.5	0	0.0026738	0	0	25	0.367398	0	0	0	0	0.00235294	0.00116009	0	0	0	0	0.265955	0.00338342	0	0	0	0	0	0	0	0	0	0	0	0	0	0	0	0	0	0	0.000222796	50	0.00188324	0	225	25	0	0	0	0	0	0	0
0.375	0	0.0238095	0	0	3	0.0463657	0	0	0	0	0.002574	0	0	0	0	0	0.0939393	0.032072	0	0	0	0	0	0	0	0	0	0	0	0	0	0	0	0	0.000184162	0	0.00402508	8	0	0	0	0	0	0	0	0	0	0	0
0.18251	0	0.00902527	0	0.00509868	0.0120208	0.0139805	0	0	0	0	0.0008329	0	0	0	0.000297156	0	0.0188035	0.00573172	0	0	0	0	0	0	0	0	0	0	0	0	0	0	0	0	0.00061216	0	0.00121224	0.0023973	0	0	0	0	0	0	0	0	0.000241421	0	6.19574e-05
0.166667	0.0454545	0.00311526	0	7	35	0.294936	0	0	0	0	0.00369559	0.00298507	0.000775795	0	0.0483522	0	0.296078	0.00301903	0	0	0	0	0	0	0	0	0	0	0	0	0	0	0	0	0.0014314	0	0.00237673	562	0.00107846	0	427	50	0	0	0	0	1	0	174
0.0616438	0.04	0.0225564	0	0.0361446	0.0199911	0.0664983	0	0	0	0	0.00684664	0.00254042	0	0.0285714	0.0420044	0.00040016	0.0747988	0.021887	0	0	0	0	0	0	0	0	0	0	0	0	0	0	0	0	0	0	0.00504919	0.00676992	0	0	0.00289495	0.0025146	0	0	0.0319946	0.0285714	0	0	0
0.25	0.25	0	0	1	0	0.807082	0	0	0	0	0	0	0	0	0.224949	0	0.801411	0.000186853	0	0	0	0	0	0	0	0	0	0	0	0	0	0	0	0	0.00216294	0	0.00150185	0	0	0	102	2	0	0	0	0	2	0	51
1	0	0	0	0	0	0.786744	0	0	0	0	0	0	0	0	0	0	0.870367	0.000243892	0	0	0	0	0	0	0	0	0	0	0	0	0	0	0	0	0	0	0.0016051	0	0.000980392	0	147	0	0	0	0	0	0	0	68
0.529412	0	0.00096123	0	0	8	0.0332961	0	0	0	0	0.00239965	0.00473888	0	0	0.000369566	0	0.0779908	0.00736773	0	0	0	0	0	0	0	0	0	0	0	0	0	0	0	0	0.00011036	0	0.000157793	44	0.00429197	0	5133	134	1	0	43	0	0	0	0
1	1	0	0	4	0	0.580685	0	0	0	0	0	0	0	0	0.842426	0	0.777649	0.0757895	0	0	0	0	0	0	0	0	0	0	0	0	0	0	0	0	0	0	0.00818331	0	0	0	2	0	0	0	0	0	0	0	0
0.00699301	0.00420875	0.00224003	0	0.000733676	0.0023888	0.0170251	0	0	0	0	0.00162181	0.00112496	0.00238329	0.01	0.00247385	0.00821745	0.0184812	0.00228775	0	0	0	0	0	0	0	0	0	0	0	0	0	0	0	0	0.000587829	0	0.000900607	0.00248227	0.000916565	0	0.000787404	0.00139099	0.00603448	0	0.0041249	0.00305344	0.00165586	0	0.00189023
0.366667	0.111111	0.0114943	0	12	19	0.199285	0	0	0	0	0.00501552	0	0	0.0294118	0.0922244	0	0.243481	0.0142813	0	0	0	0	0	0	0	0	0	0	0	0	0	0	0	0	0.0050692	0	0.00521878	318	0	0	0	0	1	0	5	11	0	0	0
0.185185	0	0.0180723	0	0	44	0.0688873	0	0	0	0	0.00492813	0.00274223	0	0	0	0.362069	0.0797061	0.0217706	0	0	0	0	0	0	0	0	0	0	0	0	0	0	0	0	0.000692875	0	0.00460659	352	0.000107435	0	61	36	0	0	0	0	0	0	16
0.514286	0	0	0	0	0	0.509214	0	0	0	0	0	0	0	0	0	0	0.748896	0	0	0	0	0	0	0	0	0	0	0	0	0	0	0	0	0	0	0	0	14	0	0	0	0	0	0	0	0	0	0	0
0.555556	0	0.0357143	0	0	4	0.244494	0	0	0	0	0.00168563	0	0	0	0	0.0336257	0.28687	0.0334434	0	0	0	0	0	0	0	0	0	0	0	0	0	0	0	0	0.000433764	0	0.00314443	16	0	0	0	0	0	0	0	0	0	0	0
1	0	0	0	0	0	0.253283	0	0	0	0	0	0	0	0	0.0290618	0	0.553751	0.00424485	0	0	0	0	0	0	0	0	0	0	0	0	0	0	0	0	0.00284091	0	0.00100439	0	0.00461894	0	51	0	0	0	0	0	0	0	4
0.481481	0	0	0	0	12	0.543011	0	0	0	0	0	0	0	0	6.4376e-06	0	0.504191	0.000438642	0	0	0	0	0	0	0	0	0	0	0	0	0	0	0	0	0.000963855	0	0.00185527	24	0.00406504	0	85	9	0	0	0	0	0	0	5
0.333333	0	0.0030303	0	0	4	0.167781	0	0	0	0	0.00328566	0.00323102	0.00289855	0	0.000785238	0	0.254988	0.00327414	0	0	0	0	0	0	0	0	0	0	0	0	0	0	0	0	0.000680858	0	0.00136732	27	0.00268062	0	446	12	0	0	3	0	3	0	33
0.0625	0	0.0225564	0	0	75	0.0646775	0	0	0	0	0.00684664	0.000461894	0.00187617	0	0	0	0.0679071	0.0220397	0	0	0	0	0	0	0	0	0	0	0	0	0	0	0	0	0.00070225	0	0.00520119	700	0.000205465	0	30	10	0	0	0	0	0	0	31
0	0.0833333	0	0	0	0	0.130786	0	0	0	0	0	0	0	0	0.03181	0	0.156547	0.00168422	0	0	0	0	0	0	0	0	0	0	0	0	0	0	0	0	0.000844273	0	0.00132143	0	0	0	1	0	0	0	0	0	0	0	0
0.986486	0.25	0	0	73	0	0.791753	0	0	0	0	0	0	0	0	0.245805	0	0.918652	0	0	0	0	0	0	0	0	0	0	0	0	0	0	0	0	0	0.00390843	0	0	0	0	0	0	0	0	0	0	0	1	0	0
0.580247	0	0	0	0	14	0.18731	0	0	0	0	0	0	0	0	0	0	0.563071	0.00100987	0	0	0	0	0	0	0	0	0	0	0	0	0	0	0	0	0	0	0.00137044	27	0.00113572	0	122	26	0	0	0	0	0	0	0
0.0833333	0	0.0909091	0	0	10	0.17597	0	0	0	0	0.00212766	0	0	0	0.003659	0	0.102587	0.0798196	0	0	0	0	0	0	0	0	0	0	0	0	0	0	0	0	0.000308687	0	0.00235293	42	0	0	0	0	0	0	0	0	0	0	0
0.456522	0.025	0.00862069	0	21	22	0.327003	0	0	0	0	0.00442043	0	0	0	0.0233472	0	0.361628	0.00814198	0	0	0	0	0	0	0	0	0	0	0	0	0	0	0	0	0.000595431	0	0.00228344	192	0	0	0	0	0	0	0	0	0	0	2
0.470588	0	0.00234742	0	0	18	0.300075	0	0	0	0	0	0	0	0	0	0	0.288072	0.00321999	0	0	0	0	0	0	0	0	0	0	0	0	0	0	0	0	0	0	0	0	0	0	0	0	0	0	0	0	0	0	0
0.0625	0	0.0225564	0	0	480	0.0632776	0	0	0	0	0.00581964	0.00254042	0.00187617	0	0	0.348739	0.0663378	0.0220915	0	0	0	0	0	0	0	0	0	0	0	0	0	0	0	0	0.000374533	0	0.00458013	3808	5.13663e-05	0	245	352	0	0	0	0	0	0	63
0.5625	0.0344828	0	0	9	0	0.255102	0	0	0	0	0	0	0	0	0.0236721	0	0.518465	0.00070774	0	0	0	0	0	0	0	0	0	0	0	0	0	0	0	0	0.000179047	0	6.63728e-05	0	0.00147368	0	220	0	0	0	0	0	0	0	0
1	0	0	0	0	0	0.680162	0	0	0	0	0	0	0	0	1.21387e-05	0	0.879001	0.00029493	0	0	0	0	0	0	0	0	0	0	0	0	0	0	0	0	0.000770416	0	0.0019248	0	0.000704884	0	144	0	0	0	0	0	1	0	12
0.138889	0.04	0.00223214	0	5	7	0.290495	0	0	0	0	0.00206868	0	0.001221	0	0.0308065	0	0.310449	0.00267553	0	0	0	0	0	0	0	0	0	0	0	0	0	0	0	0	0.000740717	0	0.0016752	32	0	0	0	0	0	0	0	0	3	0	132
0.188218	0	0.00220264	0	105	530	0.199741	0	0	0	0	0.00209424	0.00203252	0	0	0.0332247	0	0.16555	0.00331954	0	0	0	0	0	0	0	0	0	0	0	0	0	0	0	0	0.00253715	0	0.00160541	2451	0.00406504	0	205	503	0	0	0	0	0	0	16
0.333333	0.0307692	0.0016488	0	34	34	0.104951	0	0	0	0	0.00451467	0.00233827	0.00131926	0	0.0209592	0	0.117304	0.00207528	0	0	0	0	0	0	0	0	0	0	0	0	0	0	0	0	0.00110631	0	0.000513016	204	0.000803462	0	216	51	0	0	0	0	11	0	59
0.3125	0.125	0.017341	0	32	44	0.159325	0	0	0	0	0.00608546	0	0	0.0294118	0.0910768	0	0.218538	0.0156569	0	0	0	0	0	0	0	0	0	0	0	0	0	0	0	0	0.00494111	0	0.00523081	720	0	0	0	0	1	0	11	20	0	0	0
0.954545	0.2	0	0	42	0	0.740625	0	0	0	0	0	0	0	0	0.188053	0	0.773289	0.00560706	0	0	0	0	0	0	0	0	0	0	0	0	0	0	0	0	0.00100638	0	0.00409993	0	0	0	0	0	0	0	0	0	0	0	0
0.285714	0.0555556	0.0185185	0	4	5	0.137398	0	0	0	0	0.00619707	0	0	0.0294118	0.0771521	0	0.166562	0.0173119	0	0	0	0	0	0	0	0	0	0	0	0	0	0	0	0	0.00507997	0	0.00512245	102	0	0	0	0	2	0	14	4	0	0	0
1	0	0	0	0	0	0.76555	0	0	0	0	0	0	0	0	1.45252e-05	0	0.731843	0.00701511	0	0	0	0	0	0	0	0	0	0	0	0	0	0	0	0	0.000972765	0	0.00245097	0	0	0	0	0	0	0	0	0	0	0	0
0.6	0	0	0	0	2	0.179286	0	0	0	0	0	0	0	0	0	0	0.442699	0.00113775	0	0	0	0	0	0	0	0	0	0	0	0	0	0	0	0	0	0	0.00052391	2	0	0	521	2	0	0	0	0	0	0	0
0.2	0	0.00390625	0	0	20	0.136314	0	0	0	0	0.00395849	0	0	0	0	0	0.170583	0.00387176	0	0	0	0	0	0	0	0	0	0	0	0	0	0	0	0	0.000645123	0	0.00150911	185	0	0	0	0	0	0	0	0	0	0	0
0.0333333	0	0.00412371	0	0	0.00450237	0.0446344	0	0	0	0	0.00151721	0.00356125	0.0042735	0	2.87299e-06	0	0.0386602	0.00438095	0	0	0	0	0	0	0	0	0	0	0	0	0	0	0	0	0.000332596	0	0.00135032	0.00223761	0.00157295	0	0.00311675	0.00332746	0	0	0	0	0.000568556	0	0.000479593
0.443182	0	0.00310559	0	0	49	0.381788	0	0	0	0	0.00111235	0	0	0	7.54191e-06	0.0530303	0.434103	0.00255763	0	0	0	0	0	0	0	0	0	0	0	0	0	0	0	0	0.000825113	0	0.00137435	46	0.000592925	0	425	0	6	0	0	0	1	0	22
1	0	0	0	0	0	0.680162	0	0	0	0	0	0	0	0	1.21387e-05	0	0.879001	0.00029493	0	0	0	0	0	0	0	0	0	0	0	0	0	0	0	0	0.000770416	0	0.0019248	0	0.000704884	0	144	0	0	0	0	0	1	0	12
0.833333	0	0	0	0	0	0.236917	0	0	0	0	0	0	0	0	0	0	0.395912	0.0281688	0	0	0	0	0	0	0	0	0	0	0	0	0	0	0	0	0	0	0.00631847	0	0	0	0	0	0	0	0	0	0	0	0
1	0.05	0	0	58	0	0.476466	0	0	0	0	0	0	0	0	0.0378418	0	0.614566	0.00436372	0	0	0	0	0	0	0	0	0	0	0	0	0	0	0	0	0.00189437	0	0.00190143	0	0.00704777	0	18	0	1	0	3	0	0	0	0
0.363636	0.027027	0.00121212	0	4	7	0.161252	0	0	0	0	0.00217865	0.00269034	0	0.0357143	0.0185657	0.00566303	0.226321	0.00174043	0	0	0	0	0	0	0	0	0	0	0	0	0	0	0	0	0.00157075	0	0.00130412	63	0.00193243	0	451	40	0	0	5	4	0	0	0
0.0624187	0	0.0225564	0	0	721	0.0681391	0	0	0	0	0.00704225	0.00254042	0	0	0	0	0.0753312	0.0218563	0	0	0	0	0	0	0	0	0	0	0	0	0	0	0	0	0.000749066	0	0.00525344	6924	5.13663e-05	0	245	529	0	0	0	0	0	0	0
0.225873	0.0625	0.004329	0	110	313	0.193705	0	0	0	0	0.00440141	0	0	0	0.0377899	0	0.119464	0.00483287	0	0	0	0	0	0	0	0	0	0	0	0	0	0	0	0	0.000648614	0	0.00127786	1043	0	0	0	0	0	0	0	0	0	0	6
0.52	0	0	0	0	12	0.27861	0	0	0	0	0	0	0	0	0	0	0.464984	0.000718201	0	0	0	0	0	0	0	0	0	0	0	0	0	0	0	0	0	0	0.0019625	24	0	0	687	60	0	0	0	0	0	0	0
0.0731707	0	0.0225564	0	0	76	0.0675899	0	0	0	0	0.00669992	0.00254042	0	0.0285714	1.57811e-06	0.00040016	0.07575	0.0218474	0	0	0	0	0	0	0	0	0	0	0	0	0	0	0	0	0.000608616	0	0.00499575	695	5.13663e-05	0	245	55	1	0	47	5	0	0	0
0.12844	0.0102041	0.0017316	0	14	89	0.04325	0	0	0	0	0.00241935	0.00212585	0.00215285	0.0133333	0.00392398	0.00833333	0.050946	0.00227036	0	0	0	0	0	0	0	0	0	0	0	0	0	0	0	0	0.000521714	0	0.000489531	186	0.000919733	0	223	97	2	0	5	16	16	0	66
0.37013	0	0.0588235	0	0	97	0.165118	0	0	0	0	0.00288244	0	0	0	0	0	0.294435	0.0406553	0	0	0	0	0	0	0	0	0	0	0	0	0	0	0	0	0.00145927	0	0.00576585	723	0.00128534	0	0	0	0	0	0	0	0	0	0
0	0	0.00228833	0	0	0	0.233757	0	0	0	0	0.00191388	0.00270027	0	0	1.77073e-05	0	0.260604	0.00314369	0	0	0	0	0	0	0	0	0	0	0	0	0	0	0	0	0.000719022	0	0.00161053	0	0.000392388	0	285	0	0	0	0	0	2	0	34
0	0	0	0	0	0	0.646307	0	0	0	0	0	0	0	0	0	0	0.788328	0.00550168	0	0	0	0	0	0	0	0	0	0	0	0	0	0	0	0	0	0	0.00168406	0	0	0	5	0	0	0	0	0	0	0	2
0.0617886	0	0.0225564	0	0	570	0.0564918	0	0	0	0	0.00596635	0	0.00187617	0	0	0	0.0476262	0.022554	0	0	0	0	0	0	0	0	0	0	0	0	0	0	0	0	0.000608616	0	0.00476657	4639	0	0	0	0	0	0	0	0	0	0	31
0.0691489	0.00813008	0.00217984	0	41	175	0.0628203	0	0	0	0	0.00315236	0.00115324	0.00120482	0	0.0139836	0	0.0806414	0.0021988	0	0	0	0	0	0	0	0	0	0	0	0	0	0	0	0	0.000981463	0	0.000510389	551	0.000403251	0	647	195	0	0	0	0	33	0	174
0.127907	0.0114286	0.00206469	0	26	75	0.0438727	0	0	0	0	0.00247525	0	0.000631114	0.0172414	0.014307	0	0.0375333	0.00230378	0	0	0	0	0	0	0	0	0	0	0	0	0	0	0	0	0.000637009	0	0.00034229	194	0	0	0	0	3	0	6	15	14	0	59
0.299694	0	0.00222222	0	44	205	0.268042	0	0	0	0	0.00139211	0	0	0	0.0242481	0	0.293469	0.00276884	0	0	0	0	0	0	0	0	0	0	0	0	0	0	0	0	0.00108728	0	0.00166966	718	0	0	0	0	0	0	0	0	4	0	132
0.742857	0	0	0	3	9	0.497579	0	0	0	0	0	0	0	0	0.0234455	0	0.546324	0.00164292	0	0	0	0	0	0	0	0	0	0	0	0	0	0	0	0	0.00109874	0	0.0013257	36	0.0010267	0	84	6	2	0	3	3	1	0	10
1	0.333333	0	0	2	0	0.39199	0	0	0	0	0	0	0	0	0.316804	0	0.432595	0.00196277	0	0	0	0	0	0	0	0	0	0	0	0	0	0	0	0	0.00206719	0	0.00177336	0	0.00230947	0	127	0	0	0	0	0	1	0	3
1	0	0	0	0	0	0.775656	0	0	0	0	0	0	0	0	0	0	0.783493	0	0	0	0	0	0	0	0	0	0	0	0	0	0	0	0	0	0.000305905	0	0.000469624	0	0	0	0	0	0	0	0	0	0	0	2
0	0	0	0	0	0	0.124868	0	0	0	0	0	0	0	0	0	0	0.112416	0.0318287	0	0	0	0	0	0	0	0	0	0	0	0	0	0	0	0	0.00198018	0	0.00278995	1	0	0	34	0	0	0	0	0	0	0	0
0.25	0.0454545	0.0441176	0	6	9	0.140895	0	0	0	0	0.00486125	0.00186335	0	0	0.0321778	0	0.152847	0.0427611	0	0	0	0	0	0	0	0	0	0	0	0	0	0	0	0	0.00192517	0	0.00356678	72	0.000466381	0	53	9	0	0	0	0	0	0	0
0	0	0.00321543	0	0	2	0.24868	0	0	0	0	0.00261531	0	0	0	0	0	0.300893	0.0031727	0	0	0	0	0	0	0	0	0	0	0	0	0	0	0	0	0.00477036	0	0.00182295	6	0.000729128	0	425	0	0	0	0	0	0	0	51
1	0.2	0	0	44	0	0.740625	0	0	0	0	0	0	0	0	0.188053	0	0.77326	0.00560706	0	0	0	0	0	0	0	0	0	0	0	0	0	0	0	0	0.00100638	0	0.00409993	0	0	0	0	0	0	0	0	0	0	0	0
0.0498812	0	0.021978	0	0	399	0.062802	0	0	0	0	0.00687787	0	0	0	0	0	0.0609754	0.0222379	0	0	0	0	0	0	0	0	0	0	0	0	0	0	0	0	0.000625144	0	0.00503999	3831	0	0	0	0	0	0	0	0	0	0	0
0.4	0	0	0	0	0	0.0224765	0	0	0	0	0	0	0	0	3.95308e-07	0	0.0487574	0.000385207	0	0	0	0	0	0	0	0	0	0	0	0	0	0	0	0	6.46914e-05	0	8.28203e-05	0	0	0	0	0	0	0	0	0	0	0	30
0.0625	0	0.0225564	0	0	105	0.0564603	0	0	0	0	0.00630869	0.00254042	0	0	0	0	0.0475545	0.022556	0	0	0	0	0	0	0	0	0	0	0	0	0	0	0	0	0.00042135	0	0.00481525	903	5.13663e-05	0	245	77	0	0	0	0	0	0	0
0.692308	0.0588235	0	0	9	3	0.638676	0	0	0	0	0	0	0	0	0.0584774	0	0.670193	0.0167929	0	0	0	0	0	0	0	0	0	0	0	0	0	0	0	0	0.00107119	0	0.0062696	11	0	0	0	0	0	0	0	0	5	0	0
0.31746	0	0.00311526	0	0	65	0.313882	0	0	0	0	0.0031481	0.00149254	0.000775795	0	5.75719e-05	0	0.322387	0.00284598	0	0	0	0	0	0	0	0	0	0	0	0	0	0	0	0	0.0019767	0	0.00198207	758	0.000674035	0	292	66	0	0	0	0	2	0	175
1	0	0	0	0	0	0.995122	0	0	0	0	0	0	0	0	0	0	0.91024	0	0	0	0	0	0	0	0	0	0	0	0	0	0	0	0	0	0	0	0	0	0	0	0	0	0	0	0	0	0	0	0
0.435294	0.010101	0.00666667	0	43	48	0.206492	0	0	0	0	0.000576037	0	0	0	0.00828665	0	0.340427	0.00688608	0	0	0	0	0	0	0	0	0	0	0	0	0	0	0	0	0.000179977	0	0.000300445	49	0	0	3	0	0	0	0	0	3	0	11
0.5	0.0217391	0	0	3	0	0.248892	0	0	0	0	0.00120337	0.0035461	0	0	0.0292823	0	0.248446	7.33172e-06	0	0	0	0	0	0	0	0	0	0	0	0	0	0	0	0	0.000391146	0	0.000945218	3	0.00228328	0	21	12	0	0	0	0	0	0	0
1	0	0	0	0	0	0.116129	0	0	0	0	0	0	0	0	0	0	0.589751	0.000655063	0	0	0	0	0	0	0	0	0	0	0	0	0	0	0	0	0	0	0.000785283	0	0	0	0	0	0	0	0	0	0	0	0
0	0.0909091	0.047619	0	0	0	0.209823	0	0	0	0	0.0029773	0	0	0	0.0696825	0	0.249012	0.0360941	0	0	0	0	0	0	0	0	0	0	0	0	0	0	0	0	0.00063129	0	0.00320451	0	0.00090744	0	0	0	0	0	0	0	0	0	0
0.177215	0	0.0014782	0	0	130	0.220879	0	0	0	0	0.00180505	0.000993049	0	0	0	0	0.363901	0.00113633	0	0	0	0	0	0	0	0	0	0	0	0	0	0	0	0	0.00127011	0	0.00091816	262	0.0010518	0	732	516	0	0	10	0	0	0	0
0.6	0.25	0	0	9	2	0.807082	0	0	0	0	0	0	0	0	0.224949	0	0.801222	0.000186853	0	0	0	0	0	0	0	0	0	0	0	0	0	0	0	0	0.00216294	0	0.00150185	2	0	0	102	1	0	0	0	0	2	0	51
0.0618557	0	0.0225564	0	0	90	0.0548871	0	0	0	0	0.00577074	0.00254042	0	0	0	0	0.0460197	0.02259	0	0	0	0	0	0	0	0	0	0	0	0	0	0	0	0	0.000374533	0	0.00456232	709	5.13663e-05	0	245	66	0	0	0	0	0	0	0
0.264264	0.027027	0.00316122	0	88	225	0.236106	0	0	0	0	0.00416778	0.00199938	0.000565611	0	0.0456862	0	0.271127	0.00311356	0	0	0	0	0	0	0	0	0	0	0	0	0	0	0	0	0.0012352	0	0.00235618	3247	0.00113397	0	648	396	0	0	0	0	1	0	240
0.285714	0	0.002331	0	0	10	0.326752	0	0	0	0	0.0034382	0.00126103	0.000853242	0	6.42947e-05	0	0.330597	0.00273042	0	0	0	0	0	0	0	0	0	0	0	0	0	0	0	0	0.00201921	0	0.00197542	98	0.000685967	0	196	10	0	0	0	0	2	0	114
0.4	0	0.025	0	0	2	0.226767	0	0	0	0	0.00222469	0	0	0	0	0.015625	0.245713	0.0254986	0	0	0	0	0	0	0	0	0	0	0	0	0	0	0	0	0.00014625	0	0.00168737	8	0	0	0	0	0	0	0	0	0	0	0
1	0	0	0	0	0	0.162627	0	0	0	0	0	0	0	0	0	0	0.429385	0.000904053	0	0	0	0	0	0	0	0	0	0	0	0	0	0	0	0	0	0	0.00132177	0	0	0	134	0	0	0	0	0	0	0	19
0.52	0	0.0357143	0	0	12	0.524242	0	0	0	0	0.00927644	0	0	0	0	0	0.566936	0.0184362	0	0	0	0	0	0	0	0	0	0	0	0	0	0	0	0	0.00029882	0	0.0032256	60	0	0	0	0	0	0	0	0	0	0	0
0.362069	0	0	0	0	64	0.54655	0	0	0	0	0	0	0	0	0	0	0.514863	0.085868	0	0	0	0	0	0	0	0	0	0	0	0	0	0	0	0	0	0	0	23	0	0	0	3	0	0	0	0	0	0	0
0.0868263	0.0714286	0.0036452	0	58	546	0.174235	0	0	0	0	0.00274876	0	0	0	0.0561449	0	0.191018	0.00373311	0	0	0	0	0	0	0	0	0	0	0	0	0	0	0	0	0.00205704	0	0.00193349	1441	0	0	0	0	0	0	0	0	0	0	0
1	0	0	0	0	0	0.995122	0	0	0	0	0	0	0	0	0	0	0.91024	0	0	0	0	0	0	0	0	0	0	0	0	0	0	0	0	0	0	0	0	0	0	0	0	0	0	0	0	0	0	0	0
0.0625	0	0.0225564	0	0	285	0.0681391	0	0	0	0	0.00704225	0.00254042	0	0	0	0	0.0753311	0.0218563	0	0	0	0	0	0	0	0	0	0	0	0	0	0	0	0	0.000749066	0	0.00525344	2736	5.13663e-05	0	245	209	0	0	0	0	0	0	0
0.783784	0	0	0	0	0	0.944954	0	0	0	0	0	0	0	0	0	0	0.731024	0	0	0	0	0	0	0	0	0	0	0	0	0	0	0	0	0	0.000602953	0	0.00107206	0	0	0	0	0	0	0	0	0	2	0	3
0	0	0.0225564	0	0	0	0.0564918	0	0	0	0	0.00596635	0	0.00187617	0	0	0	0.047634	0.022554	0	0	0	0	0	0	0	0	0	0	0	0	0	0	0	0	0.000608616	0	0.00476657	0	0	0	0	0	0	0	0	0	0	0	31
0.378007	0.04	0.00223214	0	166	169	0.257028	0	0	0	0	0.00206868	0	0.001221	0	0.0614837	0	0.264973	0.00295506	0	0	0	0	0	0	0	0	0	0	0	0	0	0	0	0	0.000705445	0	0.00159934	767	0.000107666	0	200	3	0	0	0	0	2	0	66
1	0	0	0	0	0	0.658396	0	0	0	0	0	0	0	0	0	0	0.736202	0	0	0	0	0	0	0	0	0	0	0	0	0	0	0	0	0	0	0	0.00400802	0	0	0	0	0	0	0	0	0	0	0	0
0.0541401	0.05	0.0208817	0	73	268	0.0600999	0	0	0	0	0.00415555	0	0.00289017	0	0.0773485	0	0.0375514	0.0212753	0	0	0	0	0	0	0	0	0	0	0	0	0	0	0	0	0.00356103	0	0.00432013	2045	0	0	0	0	0	0	0	0	1	0	38
0.55	0	0	0	0	0.0024895	0.000641849	0.000894055	0	0	0	0.00100301	0	0	0	1.68048e-07	0	0.00116515	6.80351e-06	0	0	0	0	0	0	0	0	0	0	0	0	3.87998e-05	0	0.000887906	0.00837351	0.00045465	0	0.000258446	0.00260833	0	0	0	0	0	0	0	0	0.000424628	0	0.00100086
0.05	0	0.0224359	0	0	0.0226625	0.055005	0.00185128	0.00206683	0.0069025	0	0.00557216	0.0023084	0	0	0	0	0.0457711	0.0222092	0	0	0.00144863	0.00304688	0	0	0	0	0	0	0.00212365	0.00281933	0	0	0.00107874	0.00239274	0.000406961	0	0.00456396	0.00581188	6.73718e-05	0	0.00289979	0.00253027	0	0	0	0	0	0	0
0.9	0	0	0	0	1	0.582673	0	0	0	0	0	0	0	0	6.52344e-07	0	0.650934	0.000698465	0	0	0	0	0	0	0	0	0	0	0	0	0	0	0	0	0.00592639	0	0.00202933	3	0	0	138	0	0	0	0	0	2	0	133
1	0	0	0	0	0	0.174762	0	0	0	0	0	0	0	0	2.0468e-06	0	0.235374	0.00285674	0	0	0	0	0	0	0	0	0	0	0	0	0	0	0	0	0.000395883	0	0.00138437	0	0	0	0	0	0	0	0	0	0	0	0
0.5625	0	0	0	0	7	0.168539	0	0	0	0	0	0	0	0	0	0	0.199919	0.00311874	0	0	0	0	0	0	0	0	0	0	0	0	0	0	0	0	0.000559409	0	0.00188176	168	0	0	93	7	0	0	0	0	2	0	71
0.0623917	0	0.0225564	0	0	541	0.067223	0	0	0	0	0.00684664	0.00254042	0	0	0	0.0168067	0.0723965	0.021919	0	0	0	0	0	0	0	0	0	0	0	0	0	0	0	0	0.000514983	0	0.00504919	5049	5.13663e-05	0	245	397	0	0	0	0	0	0	0
0.5	0.0277778	0	0	2	0	0.334228	0	0	0	0	0.00233281	0.00260247	0	0	0.0316548	0	0.399798	0.00299767	0	0	0	0	0	0	0	0	0	0	0	0	0	0	0	0	0.00110114	0	0.00284994	6	0.00440381	0	69	8	0	0	0	0	1	0	0
0.44898	0	0.00127551	0	0	27	0.102238	0	0	0	0	0.000978474	0.00392157	0	0	0	0	0.246092	0.00174881	0	0	0	0	0	0	0	0	0	0	0	0	0	0	0	0	0.000258551	0	0.000922998	49	0	0	29	22	0	0	0	0	1	0	41
0.15	0.0344828	0.00297177	0	13	17	0.269105	0	0	0	0	0.00243754	0	0.001221	0	0.0284641	0	0.295262	0.00282786	0	0	0	0	0	0	0	0	0	0	0	0	0	0	0	0	0.00083423	0	0.00166984	74	0	0	0	0	0	0	0	0	4	0	199
0.489051	0.02	0.00877193	0	67	70	0.343479	0	0	0	0	0.00247478	0.00103681	0	0	0.0201973	0.0123457	0.412287	0.00883043	0	0	0	0	0	0	0	0	0	0	0	0	0	0	0	0	0.00250635	0	0.00359971	875	0.00155932	0	28	126	3	0	2	0	4	0	2
1	0	0	0	0	0	0.84864	0	0	0	0	0	0	0	0	8.80664e-06	0	0.887798	0.00440847	0	0	0	0	0	0	0	0	0	0	0	0	0	0	0	0	0.000201999	0	0.00141468	0	0	0	0	0	0	0	0	0	4	0	3
0.5	0.031746	0	0	24	0	0.193713	0	0	0	0	0.00325733	0	0.00806452	0	0.0247185	0	0.312024	0	0	0	0	0	0	0	0	0	0	0	0	0	0	0	0	0	0.00132045	0	0.000657122	180	0.000286072	0	4	0	0	0	0	0	6	0	2
0.616114	0.05	0.1	0	144	14	0.552389	0	0	0	0	0.00262605	0.00515464	0	0	0.0308535	0	0.649444	0.00992353	0	0	0	0	0	0	0	0	0	0	0	0	0	0	0	0	0.000659808	0	0.00230437	70	0.000704421	0	5	67	0	0	0	0	1	0	0
0.135135	0	0.00235294	0	0	23	0.0408757	0	0	0	0	0.000844595	0	0	0	0	0	0.0619058	0.00413281	0	0	0	0	0	0	0	0	0	0	0	0	0	0	0	0	0.000138809	0	0.00138871	39	0.000263367	0	267	17	0	0	0	0	0	0	23
0.979592	0	0	0	0	0	0.631328	0	0	0	0	0	0	0	0	0	0	0.883928	6.30575e-05	0	0	0	0	0	0	0	0	0	0	0	0	0	0	0	0	0	0	0.00146204	1	0	0	0	0	0	0	0	0	1	0	20
0.857143	0	0	0	0	0	0.775656	0	0	0	0	0	0	0	0	0	0	0.783995	0	0	0	0	0	0	0	0	0	0	0	0	0	0	0	0	0	0.000305905	0	0.000469624	4	0	0	0	0	0	0	0	0	0	0	2
1	0.1	0	0	47	0	0.467532	0	0	0	0	0	0	0	0	0.0932885	0	0.665609	0.00426951	0	0	0	0	0	0	0	0	0	0	0	0	0	0	0	0	0.000469426	0	0.00139244	0	0.00379266	0	15	0	0	0	0	0	0	0	0
0.182432	0	0.004329	0	0	348	0.214459	0	0	0	0	0.00616197	0.00207254	0	0.0238095	0	0	0.127636	0.00476327	0	0	0	0	0	0	0	0	0	0	0	0	0	0	0	0	0.00129723	0	0.00148637	1485	0.00130378	0	332	260	7	0	11	110	0	0	0
1	0	0	0	0	0	0.676077	0	0	0	0	0	0	0	0	0	0	0.746578	2.84677e-05	0	0	0	0	0	0	0	0	0	0	0	0	0	0	0	0	0	0	0.00142369	0	0	0	0	0	0	0	0	0	0	0	0.00201643
0.113111	0.0344828	0.00297177	0	41	100	0.214848	0	0	0	0	0.00182815	0	0	0	0.0284637	0	0.229332	0.0032207	0	0	0	0	0	0	0	0	0	0	0	0	0	0	0	0	0.000545458	0	0.00139049	347	0	0	0	0	0	0	0	0	0	0	0
0.079646	0	0.0222222	0	0	104	0.0644643	0	0	0	0	0.00656129	0	0.00248756	0	0	0	0.0674481	0.0220481	0	0	0	0	0	0	0	0	0	0	0	0	0	0	0	0	0.000368388	0	0.0052058	960	0.000174246	0	26	2	0	0	0	0	0	0	25
0	0.0555556	0.0185185	0	0	0	0.137398	0	0	0	0	0.00619707	0	0	0.0294118	0.0771522	0	0.16669	0.0173119	0	0	0	0	0	0	0	0	0	0	0	0	0	0	0	0	0.00507997	0	0.00512245	0	0	0	0	0	2	0	14	0	0	0	0
0.888889	0	0	0	0	1	0.364609	0	0	0	0	0	0	0	0	0	0	0.553788	0.00189367	0	0	0	0	0	0	0	0	0	0	0	0	0	0	0	0	0	0	0.00297753	2	0	0	1	0	0	0	0	0	0	0	2
0.575	0.0909091	0.002331	0	23	16	0.094918	0	0	0	0	0.0014782	0.00130548	0	0	0.093506	0	0.337288	0.00283959	0	0	0	0	0	0	0	0	0	0	0	0	0	0	0	0	0.000736369	0	0.0015033	21	0.000559909	0	192	11	0	0	0	0	3	0	97
0.333333	0	0.0227273	0	0	3	0.242087	0	0	0	0	0.00325309	0	0	0	0	0	0.284963	0.0252923	0	0	0	0	0	0	0	0	0	0	0	0	0	0	0	0	0	0	0.00410661	15	0	0	48	0	0	0	0	0	0	0	0
0.2	0	0	0	0	7	0.404582	0	0	0	0	0	0	0	0	0	0	0.615082	0.00158868	0	0	0	0	0	0	0	0	0	0	0	0	0	0	0	0	0.000205213	0	0.000897373	0	0	0	0	0	0	0	0	0	2	0	26
0.0625	0	0.0225564	0	0	15	0.0602955	0	0	0	0	0.00577074	0	0	0	0	0	0.0560724	0.0223451	0	0	0	0	0	0	0	0	0	0	0	0	0	0	0	0	0.000374533	0	0.00456232	118	0	0	0	0	0	0	0	0	0	0	0
0.321918	0.0689655	0.00297177	0	196	197	0.23483	0	0	0	0	0.00243754	0	0.001221	0	0.073168	0	0.247439	0.00310093	0	0	0	0	0	0	0	0	0	0	0	0	0	0	0	0	0.000641715	0	0.00159423	780	0.000102501	0	301	1	0	0	0	0	2	0	99
0.451389	0	0.00297619	0	0	72	0.302021	0	0	0	0	0.00360198	0	0	0	0	0	0.35673	0.00341163	0	0	0	0	0	0	0	0	0	0	0	0	0	0	0	0	0	0	0.000667142	511	0	0	162	7	0	0	0	0	0	0	0
0.0617886	0	0.0225564	0	0	570	0.059627	0	0	0	0	0.00630869	0.00254042	0	0	0	0	0.0542396	0.0223829	0	0	0	0	0	0	0	0	0	0	0	0	0	0	0	0	0.000608616	0	0.00444476	4912	5.13663e-05	0	245	421	0	0	0	0	0	0	0
0.131673	0.0070922	0.0335196	0	41	235	0.1181	0	0	0	0	0.00433683	0.00471275	0	0	0.00715604	0	0.101244	0.0334456	0	0	0	0	0	0	0	0	0	0	0	0	0	0	0	0	0.00182339	0	0.00268705	2260	0.00159188	0	217	797	0	0	0	0	7	0	0
0.5	0.027027	0.00121212	0	9	9	0.161252	0	0	0	0	0.00217865	0.00269034	0	0.0357143	0.0185657	0.00566303	0.226236	0.00174043	0	0	0	0	0	0	0	0	0	0	0	0	0	0	0	0	0.00157075	0	0.00130412	135	0.00193243	0	451	90	0	0	5	9	0	0	0
0.921053	0	0	0	0	6	0.179286	0	0	0	0	0	0	0	0	0	0	0.442446	0.00113775	0	0	0	0	0	0	0	0	0	0	0	0	0	0	0	0	0	0	0.00052391	12	0	0	521	30	0	0	0	0	0	0	0
0.5	0.0714286	0.0022779	0	2	2	0.216023	0	0	0	0	0.00243072	0.0023678	0.00289855	0	0.102658	0.00125313	0.402368	0.00254584	0	0	0	0	0	0	0	0	0	0	0	0	0	0	0	0	0.000852052	0	0.00162931	10	0.00249454	0	288	6	1	0	6	0	0	0	28
0.190476	0.0909091	0.047619	0	4	7	0.209823	0	0	0	0	0.0029773	0	0	0	0.0696825	0	0.249028	0.0360941	0	0	0	0	0	0	0	0	0	0	0	0	0	0	0	0	0.00063129	0	0.00320451	78	0.00090744	0	0	0	0	0	0	0	0	0	0
0.6	0	0	0	0	36	0.318059	0	0	0	0	0	0	0	0	0	0	0.3032	0.00232502	0	0	0	0	0	0	0	0	0	0	0	0	0	0	0	0	0	0	0.0012798	124	0	0	100	36	0	0	0	0	0	0	30
0.225764	0.1	0.00293255	0	169	547	0.416043	0	0	0	0	0.00220588	0.00139082	0	0	0.045691	0	0.460131	0.00237324	0	0	0	0	0	0	0	0	0	0	0	0	0	0	0	0	0.000808309	0	0.00132002	1732	0.000726217	0	162	412	3	0	6	125	2	0	20
0.358209	0	0.00862069	0	0	30	0.314309	0	0	0	0	0.00442043	0	0	0	0	0	0.371668	0.0088287	0	0	0	0	0	0	0	0	0	0	0	0	0	0	0	0	0.000595431	0	0.00144911	273	0	0	0	0	0	0	0	0	0	0	0
0.75	0.05	0	0	6	2	0.476466	0	0	0	0	0	0	0	0	0.0378418	0	0.614625	0.00436372	0	0	0	0	0	0	0	0	0	0	0	0	0	0	0	0	0.00189437	0	0.00190143	4	0.00704777	0	18	1	1	0	3	0	0	0	0
0.666667	0.25	0	0	12	6	0.37303	0	0	0	0	0	0	0	0	0.185402	0	0.486719	0.0441085	0	0	0	0	0	0	0	0	0	0	0	0	0	0	0	0	0.00065703	0	0.00341463	84	0	0	1	6	0	0	0	0	0	0	0
0	0	0	0	0	0	0.282744	0	0	0	0	0	0	0	0	0	0	0.211524	0.00940364	0	0	0	0	0	0	0	0	0	0	0	0	0	0	0	0	0	0	0.00202646	0	0	0	0	0	0	0	0	0	0	0	0
0.333333	0.0461538	0.0016488	0	27	18	0.244632	0	0	0	0	0.0048909	0.00233827	0	0.333333	0.0231984	0	0.350813	0.00127257	0	0	0	0	0	0	0	0	0	0	0	0	0	0	0	0	0.00148408	0	0.000563353	117	0.00094199	0	273	27	2	0	2	9	4	0	69
1	0.2	0	0	9	0	0.740625	0	0	0	0	0	0	0	0	0.188053	0	0.77326	0.00560706	0	0	0	0	0	0	0	0	0	0	0	0	0	0	0	0	0.00100638	0	0.00409993	0	0	0	0	0	0	0	0	0	0	0	0
0.6	0	0	0	0	0	0.2375	0	0	0	0	0	0	0	0	0	0	0.574242	0.00101215	0	0	0	0	0	0	0	0	0	0	0	0	0	0	0	0	0	0	0.00146392	2	0	0	0	0	0	0	0	0	0	0	0
0	0	0	0	0	0	0.13062	0	0	0	0	0	0	0	0	0	0	0.203539	0	0	0	0	0	0	0	0	0	0	0	0	0	0	0	0	0	0	0	3.05412e-05	0	0	0	0	0	0	0	0	0	0	0	0
0.0714286	0.015873	0	0	7	6	0.256495	0	0	0	0	0.00450197	0.00267237	0	0	0.0183553	0	0.259492	0.0216837	0	0	0	0	0	0	0	0	0	0	0	0	0	0	0	0	0.000608405	0	0.00123872	68	0.00330615	0	63	47	0	0	0	0	8	0	6
0.166667	0	0	0	0	0	0.716007	0	0	0	0	0	0	0	0	0	0	0.764233	0.000882502	0	0	0	0	0	0	0	0	0	0	0	0	0	0	0	0	0	0	0.00207684	0	0	0	0	0	0	0	0	0	0	0	0
0.348837	0.010101	0.00666667	0	15	28	0.224269	0	0	0	0	0.000576037	0	0	0	0.0179909	0	0.373792	0.0072397	0	0	0	0	0	0	0	0	0	0	0	0	0	0	0	0	0.000379952	0	0.00132196	31	0.000155102	0	2	0	0	0	0	0	9	0	12
0.5	0.047619	0.0116279	0	5	5	0.331922	0	0	0	0	0.00701139	0	0	0	0.069112	0	0.419254	0.00921833	0	0	0	0	0	0	0	0	0	0	0	0	0	0	0	0	0.00132407	0	0.00246597	65	0	0	0	0	0	0	0	0	0	0	0
0.8	0	0	0	0	0	0.658396	0	0	0	0	0	0	0	0	0	0	0.736394	0	0	0	0	0	0	0	0	0	0	0	0	0	0	0	0	0	0	0	0.00400802	0	0	0	0	0	0	0	0	0	0	0	0
0	0	0	0	0	0	0.455661	0	0	0	0	0	0	0	0	0	0	0.4821	0.00215724	0	0	0	0	0	0	0	0	0	0	0	0	0	0	0	0	0	0	0.000718303	0	0	0	78	0	0	0	0	0	0	0	0
0.48	0.0212766	0	0	12	1	0.309005	0	0	0	0	0.00304723	0.000631712	0	0.5	0.0176188	0	0.315028	0.015399	0	0	0	0	0	0	0	0	0	0	0	0	0	0	0	0	0.000959788	0	0.00274447	74	0.000964849	0	20	14	2	0	0	12	1	0	0
0.666667	0.0588235	0.002331	0	14	7	0.302536	0	0	0	0	0.0034382	0.00126103	0.000853242	0	0.0498136	0	0.303726	0.00294888	0	0	0	0	0	0	0	0	0	0	0	0	0	0	0	0	0.00146492	0	0.00238379	140	0.00109755	0	288	7	0	0	0	0	1	0	114
0.315385	0	0	0	0	0	0.268265	0	0	0	0	0	0	0	0	3.52846e-06	0	0.525126	1.67664e-06	0	0	0	0	0	0	0	0	0	0	0	0	0	0	0	0	0	0	0	49	0	0	0	0	0	0	0	0	0	0	0
0.315068	0.111111	0	0	26	47	0.204021	0	0	0	0	0	0	0	0	0.0575586	0	0.273776	0.0024305	0	0	0	0	0	0	0	0	0	0	0	0	0	0	0	0	0.00169204	0	0.00137074	115	0	0	1	0	0	0	0	0	0	0	0
0.916667	0.0131579	0	0	11	0	0.320881	0	0	0	0	0	0	0	0	0.0130275	0	0.555297	0.00314995	0	0	0	0	0	0	0	0	0	0	0	0	0	0	0	0	0.000201539	0	0.000289541	0	0	0	1	0	0	0	0	0	2	0	6
0.302326	0.0526316	0.0571429	0	13	30	0.143372	0	0	0	0	0.00306905	0	0	0	0.0125927	0	0.0722531	0.0749603	0	0	0	0	0	0	0	0	0	0	0	0	0	0	0	0	0.00117255	0	0.00317166	90	0	0	0	0	0	0	0	0	0	0	0
0.0625	0	0.0225564	0	0	510	0.0675899	0	0	0	0	0.00669992	0.00254042	0	0.0285714	1.57811e-06	0.00040016	0.0757559	0.0218474	0	0	0	0	0	0	0	0	0	0	0	0	0	0	0	0	0.000608616	0	0.00499575	4658	5.13663e-05	0	245	374	1	0	47	34	0	0	0
0.232258	0.03125	0.00334076	0	29	97	0.267119	0	0	0	0	0.00265675	0	0.00221566	0	0.0270789	0	0.290367	0.00287021	0	0	0	0	0	0	0	0	0	0	0	0	0	0	0	0	0.00082017	0	0.00167411	312	0	0	0	0	0	0	0	0	5	0	264
0.0613497	0	0.0225564	0	0	306	0.0565954	0	0	0	0	0.00606416	0.00254042	0	0	0	0	0.0476867	0.0225521	0	0	0	0	0	0	0	0	0	0	0	0	0	0	0	0	0.00042135	0	0.0043177	2524	5.13663e-05	0	245	224	0	0	0	0	0	0	0
0.9375	0.0131579	0	0	32	2	0.320881	0	0	0	0	0	0	0	0	0.0130275	0	0.555279	0.00314995	0	0	0	0	0	0	0	0	0	0	0	0	0	0	0	0	0.000201539	0	0.000289541	2	0	0	1	0	0	0	0	0	2	0	6
0.314286	0	0.047619	0	0	19	0.247604	0	0	0	0	0.0029773	0	0	0	0	0.0374396	0.282537	0.0352449	0	0	0	0	0	0	0	0	0	0	0	0	0	0	0	0	0.00042086	0	0.00291754	76	0	0	0	0	0	0	0	0	0	0	0
0.736842	0	0	0	7	15	0.306042	0	0	0	0	0	0	0	0	0.0253169	0	0.31945	0.00245018	0	0	0	0	0	0	0	0	0	0	0	0	0	0	0	0	0.000894537	0	0.00168019	59	0	0	0	0	0	0	0	0	3	0	65
1	0	0	0	0	0	0.907463	0	0	0	0	0	0	0	0	0	0	0.799952	3.67919e-05	0	0	0	0	0	0	0	0	0	0	0	0	0	0	0	0	0.00836013	0	0.00126441	0	0	0	100	0	0	0	0	0	1	0	33
0.5	0.0212766	0	0	11	0	0.309005	0	0	0	0	0.00304723	0.000631712	0	0.5	0.0176188	0	0.315016	0.015399	0	0	0	0	0	0	0	0	0	0	0	0	0	0	0	0	0.000959788	0	0.00274447	66	0.000964849	0	20	11	2	0	0	11	1	0	0
0.0625	0.04	0.0225564	0	5	75	0.0664983	0	0	0	0	0.00684664	0.00254042	0	0.0285714	0.0420044	0.00040016	0.0747983	0.021887	0	0	0	0	0	0	0	0	0	0	0	0	0	0	0	0	0	0	0.00504919	700	0	0	245	55	0	0	47	5	0	0	0
1	0	0	0	0	0	0.582673	0	0	0	0	0	0	0	0	6.52344e-07	0	0.650884	0.000698465	0	0	0	0	0	0	0	0	0	0	0	0	0	0	0	0	0.00592639	0	0.00202933	0	0	0	138	0	0	0	0	0	2	0	133
0.290323	0	0.00333333	0	0	27	0.0434688	0	0	0	0	0.00244499	0	0	0	0	0	0.0648999	0.00338194	0	0	0	0	0	0	0	0	0	0	0	0	0	0	0	0	0.000178867	0	0.00115097	146	0	0	0	0	0	0	0	0	1	0	6
1	0.0131579	0	0	7	0	0.320881	0	0	0	0	0	0	0	0	0.0130275	0	0.555225	0.00314995	0	0	0	0	0	0	0	0	0	0	0	0	0	0	0	0	0.000201539	0	0.000289541	0	0	0	1	0	0	0	0	0	2	0	6
0.909091	0	0	0	0	2	0.706288	0	0	0	0	0	0	0	0	0.000329317	0	0.798744	0.000151543	0	0	0	0	0	0	0	0	0	0	0	0	0	0	0	0	0.00233887	0	0.00203823	16	0.00395952	0	26	4	0	0	0	0	2	0	46
0.204545	0	0.03125	0	3	30	0.149366	0	0	0	0	0.00342524	0.00210674	0	0	0.00150467	0	0.153747	0.0294612	0	0	0	0	0	0	0	0	0	0	0	0	0	0	0	0	0.000645258	0	0.00271808	122	0.000599551	0	31	11	0	0	0	0	8	0	6
0.641791	0.0833333	0.0526316	0	43	24	0.508297	0	0	0	0	0.000683995	0	0	0	0.0808214	0	0.524737	0.030807	0	0	0	0	0	0	0	0	0	0	0	0	0	0	0	0	0.000906836	0	0.000437874	48	0	0	0	0	0	0	0	0	0	0	0
0.166667	0	0.0200803	0	0	50	0.0740542	0	0	0	0	0.00662892	0.00274223	0	0.0294118	1.36948e-06	0	0.0859224	0.021546	0	0	0	0	0	0	0	0	0	0	0	0	0	0	0	0	0.000976709	0	0.00498822	480	6.64583e-05	0	93	30	1	0	17	10	0	0	0
0.428571	0	0.00127551	0	0	4	0.154217	0	0	0	0	0.000978474	0.00392157	0	0	1.93627e-05	0	0.334235	0.00115147	0	0	0	0	0	0	0	0	0	0	0	0	0	0	0	0	0.000344735	0	0.00106102	8	0.000291544	0	43	3	0	0	0	0	0	0	0
0.368421	0	0.105263	0	0	12	0.0792714	0	0	0	0	0	0	0	0	0	0	0.0945938	0.120385	0	0	0	0	0	0	0	0	0	0	0	0	0	0	0	0	0	0	0	0	0	0	0	0	0	0	0	0	0	0	0
0.5	0	0.25	0	0	10	0.23764	0	0	0	0	0	0	0	0	0	0	0.401888	0.273291	0	0	0	0	0	0	0	0	0	0	0	0	0	0	0	0	0	0	0.0045819	0	0	0	0	0	0	0	0	0	0	0	0
0.262295	0	0.0039604	0	0	45	0.184358	0	0	0	0	0.00206398	0	0	0	0	0	0.158726	0.00493455	0	0	0	0	0	0	0	0	0	0	0	0	0	0	0	0	0	0	0.00103424	60	0	0	0	0	0	0	0	0	0	0	0
0.028169	0.0121951	0.00189514	0	2	65	0.0317925	0	0	0	0	0.00123343	0.000540833	0.00288184	0	0.00438037	0	0.059854	0.00221807	0	0	0	0	0	0	0	0	0	0	0	0	0	0	0	0	0.000411096	0	0.000471072	27	0.000487913	0	280	29	3	0	4	0	7	0	130
0	0	0	0	0	0	0.575526	0	0	0	0	0	0	0	0	0.00212639	0	0.610931	0.00132403	0	0	0	0	0	0	0	0	0	0	0	0	0	0	0	0	0.00175387	0	0.00459902	0	0	0	8	0	0	0	0	0	0	0	0
0.149533	0.00869565	0.00174622	0	44	86	0.0188327	0	0	0	0	0.000751503	0.0003885	0.0037037	0	0.00266997	0	0.0157437	0.00228587	0	0	0	0	0	0	0	0	0	0	0	0	0	0	0	0	0.000251138	0	0.000523245	103	0.000672802	0	175	31	0	0	0	0	22	0	91
0.5	0.0217391	0	0	2	0	0.383313	0	0	0	0	0.00181777	0.00326619	0	0	0.0359478	0	0.409386	0.00450474	0	0	0	0	0	0	0	0	0	0	0	0	0	0	0	0	0.00161504	0	0.00414861	16	0.00246401	0	55	12	1	0	1	0	0	0	0
1	0.030303	0	0	14	0	0.668902	0	0	0	0	0	0	0	0	0.0312326	0	0.7167	0.00564502	0	0	0	0	0	0	0	0	0	0	0	0	0	0	0	0	0.00073236	0	0.00284461	0	0.000670463	0	2	0	0	0	0	0	1	0	0
0.1	0	0	0	0	52	0.146889	0	0	0	0	0	0	0	0	6.29884e-05	0	0.176519	0.00317183	0	0	0	0	0	0	0	0	0	0	0	0	0	0	0	0	0.000647718	0	0.00238317	256	0.00141177	0	139	59	0	0	0	0	0	0	0
0	0.0625	0	0	0	0	0.515687	0	0	0	0	0	0	0	0	0.0579616	0	0.72245	0.00381938	0	0	0	0	0	0	0	0	0	0	0	0	0	0	0	0	0.00016657	0	0.00164863	0	0.000943574	0	11	0	0	0	0	0	0	0	0
0.526316	0	0.00121212	0	0	9	0.285935	0	0	0	0	0.00217865	0.00269034	0	0.0357143	0	0.00343089	0.42139	0.00102924	0	0	0	0	0	0	0	0	0	0	0	0	0	0	0	0	0.001648	0	0.00115607	135	0.00397529	0	949	90	1	0	5	9	1	0	28
1	0.2	0	0	4	0	0.740625	0	0	0	0	0	0	0	0	0.188053	0	0.77326	0.00560706	0	0	0	0	0	0	0	0	0	0	0	0	0	0	0	0	0.00100638	0	0.00409993	0	0	0	0	0	0	0	0	0	0	0	0
0.0612245	0	0.125	0	0	12	0.229452	0	0	0	0	0.0027637	0.000801282	0.00161551	0	0	0	0.306977	0.0543584	0	0	0	0	0	0	0	0	0	0	0	0	0	0	0	0	0	0	0.00377786	65	0	0	1	22	0	0	0	0	0	0	3
0.111111	0	0	0	0	0.0121951	0.253495	0	0	0	0	0	0	0	0	3.53558e-06	0	0.309992	0.00218569	0	0	0	0	0	0	0	0	0	0	0	0	0	0	0	0	0.00455581	0	0.00665504	0.0047541	0.0115942	0	0.00703491	0.0130612	0	0	0	0	0	0	0.000372577
0.25	0	0.0454545	0	0	3	0.301084	0	0	0	0	0.00145773	0.00558659	0.00214133	0	0	0	0.347574	0.0521082	0	0	0	0	0	0	0	0	0	0	0	0	0	0	0	0	0.000527489	0	0.00184788	6	0.000964318	0	14	5	0	0	0	0	5	0	7
0.285714	0.5	0.0909091	0	0.1	0.104167	0.273694	0	0	0	0	0	0	0	0	0.15333	0	0.268464	0.0783635	0	0	0	0	0	0	0	0	0	0	0	0	0	0	0	0	0	0	0.00339727	0.00392487	0	0	0.00139762	0.0017762	0	0	0	0	0	0	0
0.392265	0.166667	0	0	71	42	0.265704	0	0	0	0	0	0	0	0	0.101361	0	0.34017	0.0296557	0	0	0	0	0	0	0	0	0	0	0	0	0	0	0	0	0.000783846	0	0.00398981	285	0.00176678	0	0	0	0	0	0	0	0	0	0
0	0	0.0681818	0	0	0	0.226669	0	0	0	0	0.00154219	0.00466563	0.00244499	0	1.86894e-07	0	0.256666	0.0596923	0	0	0	0	0	0	0	0	0	0	0	0	0	0	0	0	0.000338394	0	0.00266953	0	0.000472814	0	21	0	0	0	0	0	5	0	10
0.5	0	0.0606061	0	0	1	0.268409	0	0	0	0	0.00191755	0.00646552	0.00350263	0	0	0	0.281216	0.0611354	0	0	0	0	0	0	0	0	0	0	0	0	0	0	0	0	0.000469402	0	0.00181711	2	0.000742529	0	21	2	0	0	0	0	6	0	10
1	0	0	0	0	0	0.686997	0	0	0	0	0	0	0	0	0	0.142857	0.785293	0.00020023	0	0	0	0	0	0	0	0	0	0	0	0	0	0	0	0	0	0	0.000119254	0	0	0	0	0	0	0	0	0	0	0	31
0.3	0	0.0333333	0	0	14	0.112404	0	0	0	0	0.00206129	0	0	0	0.00225992	0	0.116225	0.0601791	0	0	0	0	0	0	0	0	0	0	0	0	0	0	0	0	0.00132562	0	0.00259259	102	0	0	0	0	0	0	0	0	0	0	0
0.791667	0.333333	0	0	24	5	0.491097	0	0	0	0	0	0	0	0	0.320701	0	0.406311	0.00191402	0	0	0	0	0	0	0	0	0	0	0	0	0	0	0	0	0.00232558	0	0.00171681	30	0.00230947	0	129	10	0	0	0	0	1	0	3
0.371429	0.0588235	0.0714286	0	39	27	0.390348	0	0	0	0	0.00285714	0	0	0	0.0609292	0	0.39355	0.0265718	0	0	0	0	0	0	0	0	0	0	0	0	0	0	0	0	9.7929e-05	0	0.000104656	144	0	0	0	0	0	0	0	0	0	0	0
1	0	0	0	0	0	0.128374	0	0	0	0	0	0	0	0	0	0	0.273658	0.0021315	0	0	0	0	0	0	0	0	0	0	0	0	0	0	0	0	0	0	0.00138377	0	0	0	135	0	0	0	0	0	0	0	12
0.108696	0	0.0015456	0	0	411	0.0928699	0	0	0	0	0.00126183	0	0	0	0	0	0.075826	0.0021024	0	0	0	0	0	0	0	0	0	0	0	0	0	0	0	0	0.000135327	0	0.000118148	333	0	0	0	0	0	0	0	0	0	0	0
0.243902	0	0.00131406	0	0	18	0.120324	0	0	0	0	0.00195389	0	0	0	0	0	0.279761	0.00131773	0	0	0	0	0	0	0	0	0	0	0	0	0	0	0	0	0.000170591	0	0.00080744	50	0	0	0	0	0	0	0	0	1	0	0
0.571429	0	0.00297619	0	0	3	0.375509	0	0	0	0	0.00360198	0	0	0	0	0	0.521295	0.00252282	0	0	0	0	0	0	0	0	0	0	0	0	0	0	0	0	0.000182783	0	0.000885479	24	0	0	0	0	0	0	0	0	2	0	48
0.0681818	0	0.0204082	0	0	140	0.0738411	0	0	0	0	0.00654402	0.00196721	0	0	0	0	0.0839279	0.0216277	0	0	0	0	0	0	0	0	0	0	0	0	0	0	0	0	0	0	0.00523746	1413	0	0	93	105	0	0	0	0	0	0	0
0.647059	0	0	0	0	4	0.407622	0	0	0	0	0	0	0	0	0.000131857	0	0.585926	0.000517169	0	0	0	0	0	0	0	0	0	0	0	0	0	0	0	0	0.000606181	0	0.0011315	10	0.00280525	0	301	26	0	0	0	0	0	0	0
0.248322	0.0131579	0.013986	0	37	108	0.153769	0	0	0	0	0.00247859	0	0	0	0.00924718	0	0.150852	0.0143225	0	0	0	0	0	0	0	0	0	0	0	0	0	0	0	0	0.00121326	0	0.00234492	767	0	0	0	0	0	0	0	0	0	0	0
0.339286	0	0.002331	0	0	37	0.311987	0	0	0	0	0.000854214	0.00203252	0.00141443	0	8.27777e-05	0	0.332473	0.0026613	0	0	0	0	0	0	0	0	0	0	0	0	0	0	0	0	0.00140523	0	0.00201794	298	0.000814552	0	198	37	0	0	0	0	0	0	120
0.30303	0.0229885	0.030303	0	22	9	0.297555	0	0	0	0	0.00296443	0.00366588	0	0	0.0303738	0	0.298132	0.0129823	0	0	0	0	0	0	0	0	0	0	0	0	0	0	0	0	0.00138378	0	0.00220105	97	0.00403375	0	84	140	0	0	0	0	0	0	0
0	0	0	0	0	0	0.307755	0	0	0	0	0	0	0	0	0	0.0114035	0.620037	0.00197922	0	0	0	0	0	0	0	0	0	0	0	0	0	0	0	0	0	0	0.000768033	0	0	0	14	0	0	0	0	0	0	0	8
0	0	0.0454545	0	0	0	0.306761	0	0	0	0	0.00124611	0.00350877	0.00259067	0	0	0	0.328102	0.0532309	0	0	0	0	0	0	0	0	0	0	0	0	0	0	0	0	0	0	0.00265603	0	0	0	11	0	0	0	0	0	2	0	5
0.333333	0	0	0	0	0	0.175847	0	0	0	0	0	0	0	0	0	0	0.198822	0	0	0	0	0	0	0	0	0	0	0	0	0	0	0	0	0	0	0	0.000876832	0	0	0	0	0	0	0	0	0	0	0	16
0	0.00408163	0.00221877	0	0	21	0.0100484	0	0	0	0	0.00180891	0.00109745	0	0	0.00225619	0	0.00466824	0.00227264	0	0	0	0	0	0	0	0	0	0	0	0	0	0	0	0	0.000338967	0	0.000469642	22	0.000186781	0	754	4	0	0	0	0	0	0	0
0.353846	0.0114943	0.030303	0	23	19	0.12987	0	0	0	0	0.00197628	0.00314218	0	0	0.0198781	0	0.117899	0.0324872	0	0	0	0	0	0	0	0	0	0	0	0	0	0	0	0	0.000790734	0	0.00188662	126	0.00310999	0	71	252	0	0	0	0	4	0	2
0	0	0.0133511	0	0	0.00162793	0.0464375	0.00102145	0	0	0	0.00155165	0	0	0	0	0	0.0417799	0.0188116	0	0	0	0	0	0	0	0	0	0	0	0	0	0	0.000596609	0.00327346	0.000154666	0	0.000771558	0.000277251	0	0	0	0	0	0	0	0	0.000315989	0	4.4578e-05
0.25	0.00704225	0.00155159	0	4	9	0.287905	0	0	0	0	0.00257511	0.00299289	0	0	0.00209507	0	0.467454	0.000913437	0	0	0	0	0	0	0	0	0	0	0	0	0	0	0	0	0.000452143	0	0.00112754	27	0.00261359	0	885	72	0	0	0	0	0	0	0
0.431818	0.04	0.00223214	0	137	175	0.290495	0	0	0	0	0.00206868	0	0.001221	0	0.0308065	0	0.310388	0.00267553	0	0	0	0	0	0	0	0	0	0	0	0	0	0	0	0	0.000740717	0	0.0016752	797	0	0	0	0	0	0	0	0	3	0	132
0.327869	0.0232558	0	0	41	0	0.250367	0	0	0	0	0.00418605	0.0040032	0	0	0.0185541	0	0.258722	0.0214421	0	0	0	0	0	0	0	0	0	0	0	0	0	0	0	0	0.000545607	0	0.00122474	192	0.00325503	0	91	217	0	0	0	0	9	0	9
0.0990099	0.0571429	0.00330761	0	20	73	0.105301	0	0	0	0	0.00181752	0.0034662	0.00367647	0	0.0271753	0	0.0961863	0.00315765	0	0	0	0	0	0	0	0	0	0	0	0	0	0	0	0	0.000498794	0	0.00172958	182	0.00133101	0	584	100	0	0	0	0	3	0	69
0.0427699	0	0.00221239	0	0	303	0.165552	0	0	0	0	0.00316456	0	0.00150602	0	1.33733e-05	0	0.0956875	0.00241793	0	0	0	0	0	0	0	0	0	0	0	0	0	0	0	0	0.000647389	0	0.00125126	411	0	0	208	291	0	0	0	0	2	0	96
0.930233	0	0	0	0	0	0.907463	0	0	0	0	0	0	0	0	0	0	0.800032	3.67919e-05	0	0	0	0	0	0	0	0	0	0	0	0	0	0	0	0	0.00836013	0	0.00126441	0	0	0	100	0	0	0	0	0	1	0	33
0.297297	0	0.0123967	0	0	7	0.150185	0	0	0	0	0.00717044	0.00831601	0	0	3.52397e-06	0	0.191759	0.00602034	0	0	0	0	0	0	0	0	0	0	0	0	0	0	0	0	0.00400802	0	0.00617062	95	0.0115942	0	104	8	0	0	0	0	0	0	4
0.16	0.0421053	0	0	32	0	0.175957	0	0	0	0	0.00476839	0.00684932	0	0	0.0469006	0	0.163816	0	0	0	0	0	0	0	0	0	0	0	0	0	0	0	0	0	0.00138789	0	0.00413589	280	0.00273034	0	6	66	0	0	0	0	0	0	0
0.8	0.125	0	0	12	2	0.366959	0	0	0	0	0	0	0	0	0.0655453	0	0.357689	0.00240619	0	0	0	0	0	0	0	0	0	0	0	0	0	0	0	0	0.000937287	0	0.00245173	40	0.000277316	0	144	2	0	0	0	0	1	0	57
0.862069	0.030303	0	0	27	4	0.668902	0	0	0	0	0	0	0	0	0.0312326	0	0.716835	0.00564502	0	0	0	0	0	0	0	0	0	0	0	0	0	0	0	0	0.00073236	0	0.00284461	13	0.000670463	0	2	2	0	0	0	0	1	0	0
0.05	0	0.00162778	0	0	7	0.0780555	0	0	0	0	0	0	0	0	0	0	0.0909931	0.00171886	0	0	0	0	0	0	0	0	0	0	0	0	0	0	0	0	0	0	0	0	0	0	0	0	0	0	0	0	0	0	0
0.142857	0.02	0.0188679	0	3	2	0.0209877	0	0	0	0	0.0021635	0	0	0	0.0154971	0	0.0343883	0.00362895	0	0	0	0	0	0	0	0	0	0	0	0	0	0	0	0	0.000542764	0	0.00290372	37	0	0	0	0	0	0	0	0	3	0	2
0.375	0	0.0416667	0	0	4	0.100604	0	0	0	0	0.00537313	0.0217391	0.00168776	0	0.000290057	0	0.0966147	0.0535859	0	0	0	0	0	0	0	0	0	0	0	0	0	0	0	0	0.000661001	0	0.00830147	19	0	0	29	3	0	0	0	0	0	0	34
0.00699301	0.0016835	0.00229746	0	0.000366838	0.0023888	0.00282072	0	0	0	0	0.000810903	0.000799313	0	0	0.00188715	0.000726928	0.000533779	0.00235149	0	0	0	0	0	0	0	0	0	0	0	0	0	0	0	0	0.000369169	0	0.000412969	0.000633092	0.000483635	0	0.000498631	7.69211e-05	0	0	0.00175815	0	0	0	0
0.0909091	0.00671141	0.0113895	0	2	10	0.0318283	0	0	0	0	0.00125022	0	0	0	0.00339079	0.00698353	0.0267889	0.0133296	0	0	0	0	0	0	0	0	0	0	0	0	0	0	0	0	6.99719e-05	0	0.00085033	14	0	0	0	0	0	0	2	0	0	0	0
0.5	0	0.00236407	0	0	1	0.0869428	0	0	0	0	0.005145	0.00234467	0	0	6.37146e-05	0	0.087636	0.00403322	0	0	0	0	0	0	0	0	0	0	0	0	0	0	0	0	0.000792652	0	0.00229752	22	0.00151414	0	273	2	0	0	0	0	0	0	0
0.291667	0.111111	0.0114943	0	10	16	0.199285	0	0	0	0	0.00501552	0	0	0.0294118	0.0922244	0	0.243538	0.0142813	0	0	0	0	0	0	0	0	0	0	0	0	0	0	0	0	0.0050692	0	0.00521878	250	0	0	0	0	1	0	5	7	0	0	0
0.333333	0.0344828	0.00297177	0	37	74	0.214848	0	0	0	0	0.00182815	0	0	0	0.0284637	0	0.229284	0.0032207	0	0	0	0	0	0	0	0	0	0	0	0	0	0	0	0	0.000545458	0	0.00139049	222	0	0	0	0	0	0	0	0	0	0	0
0.242424	0.0153846	0.0116959	0	16	33	0.178865	0	0	0	0	0.00202557	0	0	0	0.0114842	0	0.184388	0.0135618	0	0	0	0	0	0	0	0	0	0	0	0	0	0	0	0	0.000999806	0	0.002368	264	0	0	0	0	0	0	0	0	0	0	0
0.0617886	0	0.0225564	0	0	570	0.0548871	0	0	0	0	0.00577074	0.00254042	0	0	0	0	0.0460198	0.02259	0	0	0	0	0	0	0	0	0	0	0	0	0	0	0	0	0.000374533	0	0.00456232	4487	5.13663e-05	0	245	421	0	0	0	0	0	0	0
0.388889	0	0.0166667	0	0	11	0.266751	0	0	0	0	0.00416667	0	0	0	0	0	0.336836	0.0163683	0	0	0	0	0	0	0	0	0	0	0	0	0	0	0	0	0.00150346	0	0.00356733	55	0	0	0	0	0	0	0	0	0	0	0
1	0	0	0	0	0	0.786744	0	0	0	0	0	0	0	0	0	0	0.870367	0.000243892	0	0	0	0	0	0	0	0	0	0	0	0	0	0	0	0	0	0	0.0016051	0	0.000980392	0	147	0	0	0	0	0	0	0	68
0.0625	0	0.0225564	0	0	285	0.0602955	0	0	0	0	0.00577074	0	0	0	0	0	0.0560724	0.0223451	0	0	0	0	0	0	0	0	0	0	0	0	0	0	0	0	0.000374533	0	0.00456232	2242	0	0	0	0	0	0	0	0	0	0	0
0.342857	0.015873	0.0116959	0	12	15	0.287959	0	0	0	0	0.00283554	0.000982801	0	0	0.0154107	0	0.321536	0.0111991	0	0	0	0	0	0	0	0	0	0	0	0	0	0	0	0	0.00142232	0	0.00288312	135	0.001822	0	49	22	0	0	0	0	0	0	0
0.125	0	0.0357143	0	0	1	0.204567	0	0	0	0	0.00367647	0	0	0	0	0	0.210151	0.0362649	0	0	0	0	0	0	0	0	0	0	0	0	0	0	0	0	0.000454385	0	0.00300506	4	0	0	0	0	0	0	0	0	0	0	0
0.357143	0	0.0357143	0	0	16	0.273039	0	0	0	0	0.00367647	0	0	0	0	0.0175439	0.296103	0.0311041	0	0	0	0	0	0	0	0	0	0	0	0	0	0	0	0	0.000227193	0	0.00286847	64	0	0	0	0	0	0	0	0	0	0	0
0.2	0.025	0	0	3	4	0.0151148	0	0	0	0	0	0	0	0	0.00321444	0	0.0326156	0.00169133	0	0	0	0	0	0	0	0	0	0	0	0	0	0	0	0	0.000776535	0	0.00121743	24	0.00183262	0	34	9	0	0	0	0	5	0	22
0	0	0	0	0	0	0.325161	0	0	0	0	0	0	0	0	0	0	0.392954	0.00748318	0	0	0	0	0	0	0	0	0	0	0	0	0	0	0	0	0	0	0.0015291	0	0	0	0	0	0	0	0	0	0	0	0
1	0.0298507	0.002457	0	3	0	0.515419	0	0	0	0	0.00188363	0.00210526	0	0	0.0259794	0	0.720052	0.000734566	0	0	0	0	0	0	0	0	0	0	0	0	0	0	0	0	0.00104837	0	0.00228032	0	0.00163243	0	63	0	0	0	0	0	0	0	0
0	0.0285714	0.00330761	0	0	0	0.0994655	0	0	0	0	0.00218102	0.0034662	0.00367647	0	0.0148333	0	0.0848995	0.00322436	0	0	0	0	0	0	0	0	0	0	0	0	0	0	0	0	0.000623492	0	0.0014834	0	0.00163817	0	584	0	0	0	0	0	4	0	69
0.333333	0.0869565	0.00292826	0	2	2	0.14883	0	0	0	0	0.00225564	0.00365631	0.00367647	0	0.0492205	0	0.163448	0.00349228	0	0	0	0	0	0	0	0	0	0	0	0	0	0	0	0	0.000513583	0	0.00173775	9	0.00123001	0	441	6	0	0	0	0	2	0	53
0.545455	0.25	0	0	6	0	0.325843	0	0	0	0	0	0	0	0	0.193654	0	0.51128	0.0145462	0	0	0	0	0	0	0	0	0	0	0	0	0	0	0	0	0.00112867	0	0.00270945	7	0	0	0	0	0	0	0	0	1	0	3
0.333333	0.0344828	0.00297177	0	5	10	0.269105	0	0	0	0	0.00243754	0	0.001221	0	0.0284641	0	0.295222	0.00282786	0	0	0	0	0	0	0	0	0	0	0	0	0	0	0	0	0.00083423	0	0.00166984	40	0	0	0	0	0	0	0	0	4	0	199
0.270588	0	0	0	0	27	0.317992	0	0	0	0	0	0	0	0	5.86606e-05	0	0.466108	0.000150819	0	0	0	0	0	0	0	0	0	0	0	0	0	0	0	0	0.0019348	0	0.00124305	33	0	0	0	0	0	0	0	0	0	0	0
1	0	0	0	0	0	0.509214	0	0	0	0	0	0	0	0	0	0	0.747895	0	0	0	0	0	0	0	0	0	0	0	0	0	0	0	0	0	0	0	0	0	0	0	0	0	0	0	0	0	0	0	0
1	0.2	0	0	3	0	0.740625	0	0	0	0	0	0	0	0	0.188053	0	0.77326	0.00560706	0	0	0	0	0	0	0	0	0	0	0	0	0	0	0	0	0.00100638	0	0.00409993	0	0	0	0	0	0	0	0	0	0	0	0
0.333333	0.0344828	0.00297177	0	43	86	0.214848	0	0	0	0	0.00182815	0	0	0	0.0284637	0	0.229284	0.0032207	0	0	0	0	0	0	0	0	0	0	0	0	0	0	0	0	0.000545458	0	0.00139049	258	0	0	0	0	0	0	0	0	0	0	0
0.20625	0.0625	0.004329	0	99	344	0.193705	0	0	0	0	0.00440141	0	0	0	0.0377899	0	0.119482	0.00483287	0	0	0	0	0	0	0	0	0	0	0	0	0	0	0	0	0.000648614	0	0.00127786	1009	0	0	0	0	0	0	0	0	0	0	6
0.337662	0.0689655	0.00297177	0	51	51	0.23483	0	0	0	0	0.00243754	0	0.001221	0	0.073168	0	0.247436	0.00310093	0	0	0	0	0	0	0	0	0	0	0	0	0	0	0	0	0.000641715	0	0.00159423	209	0.000102501	0	301	0	0	0	0	0	2	0	99
0.414634	0	0.00234742	0	0	48	0.408619	0	0	0	0	0	0	0	0	6.32071e-06	0.0555556	0.457312	0.00238037	0	0	0	0	0	0	0	0	0	0	0	0	0	0	0	0	0.000597024	0	0.00136848	28	0.000671143	0	283	0	3	0	0	0	1	0	15
0.5	0	0.25	0	0	4	0.23764	0	0	0	0	0	0	0	0	0	0	0.401888	0.273291	0	0	0	0	0	0	0	0	0	0	0	0	0	0	0	0	0	0	0.0045819	0	0	0	0	0	0	0	0	0	0	0	0
0.0227273	0.00892857	0.03125	0	1	41	0.111498	0	0	0	0	0.00283912	0	0	0	0.0075843	0	0.117827	0.0309087	0	0	0	0	0	0	0	0	0	0	0	0	0	0	0	0	0.000751387	0	0.00272102	154	0	0	0	0	0	0	0	0	0	0	0
0.1797	0	0.00352423	0	0	478	0.178006	0	0	0	0	0.00379347	0.00299401	0	0	0	0	0.147103	0.00360844	0	0	0	0	0	0	0	0	0	0	0	0	0	0	0	0	0.00122201	0	0.00140503	2017	0.0010296	0	510	472	0	0	0	0	0	0	0
0.395833	0	0.0294118	0	0	29	0.283539	0	0	0	0	0.000406504	0	0	0	0	0	0.325046	0.0329659	0	0	0	0	0	0	0	0	0	0	0	0	0	0	0	0	0.000229067	0	0.00159964	29	0	0	0	0	0	0	0	0	0	0	0
0.165217	0	0.0200803	0	0	95	0.0613715	0	0	0	0	0.0055241	0	0	0	0	0	0.0579764	0.0223201	0	0	0	0	0	0	0	0	0	0	0	0	0	0	0	0	0.000651139	0	0.00455831	760	0	0	0	0	0	0	0	0	0	0	0
0.790698	0	0.00121212	0	0	9	0.285935	0	0	0	0	0.00217865	0.00269034	0	0.0357143	0	0.00343089	0.421227	0.00102924	0	0	0	0	0	0	0	0	0	0	0	0	0	0	0	0	0.001648	0	0.00115607	115	0.00397529	0	949	76	1	0	5	7	1	0	28
0.25	0	0.00663717	0	0	33	0.161017	0	0	0	0	0.00892193	0	0	0	0	0	0.164851	0.00720441	0	0	0	0	0	0	0	0	0	0	0	0	0	0	0	0	0.00702508	0	0.000482088	264	0	0	0	0	0	0	0	0	0	0	0
0.692308	0	0	0	1	21	0.497579	0	0	0	0	0	0	0	0	0.0234455	0	0.546348	0.00164292	0	0	0	0	0	0	0	0	0	0	0	0	0	0	0	0	0.00109874	0	0.0013257	88	0.0010267	0	84	12	2	0	3	9	1	0	10
0.986301	0	0	0	0	0	0.76555	0	0	0	0	0	0	0	0	1.45252e-05	0	0.73185	0.00701511	0	0	0	0	0	0	0	0	0	0	0	0	0	0	0	0	0.000972765	0	0.00245097	0	0	0	0	0	0	0	0	0	0	0	0
0.290323	0.03125	0.0384615	0	9	20	0.141715	0	0	0	0	0.00297177	0.00460637	0	0	0.0129257	0	0.133117	0.0470381	0	0	0	0	0	0	0	0	0	0	0	0	0	0	0	0	0.000105485	0	0.00418672	85	0.00524569	0	234	335	0	0	0	0	0	0	0
0.0588235	0.00995025	0.0546448	0	2	15	0.0776494	0	0	0	0	0.0056659	0	0	0	0.00957153	0	0.0490382	0.0623168	0	0	0	0	0	0	0	0	0	0	0	0	0	0	0	0	0.00230886	0	0.0045183	137	0	0	0	0	0	0	0	0	0	0	0
0.238095	0.333333	0	0	5	6	0.849495	0	0	0	0	0	0	0	0	0.327683	0	0.841574	1.30571e-05	0	0	0	0	0	0	0	0	0	0	0	0	0	0	0	0	0.000548847	0	0.000116277	0	0.00226244	0	80	15	0	0	1	0	0	0	6
0.5	0	0.00230415	0	0	35	0.202813	0	0	0	0	0.00136178	0.00230947	0	0	4.97603e-07	0	0.464873	0.00182735	0	0	0	0	0	0	0	0	0	0	0	0	0	0	0	0	0.00592639	0	0.0020262	105	0	0	271	70	0	0	0	0	2	0	246
0.583333	0.015873	0.0116959	0	7	5	0.175592	0	0	0	0	0.00216041	0	0	0	0.0110615	0	0.180448	0.013725	0	0	0	0	0	0	0	0	0	0	0	0	0	0	0	0	0.000997469	0	0.002368	40	0	0	0	0	0	0	0	0	0	0	0
0.5	0	0.5	0	0	8	0.353109	0	0	0	0	0.00310174	0.00653595	0.00294985	0	0	0	0.404989	0.357873	0	0	0	0	0	0	0	0	0	0	0	0	0	0	0	0	0	0	0.00310174	40	0	0	1	8	0	0	0	0	0	0	1
0.328947	0.0689655	0.00297177	0	51	51	0.23483	0	0	0	0	0.00243754	0	0.001221	0	0.073168	0	0.247437	0.00310093	0	0	0	0	0	0	0	0	0	0	0	0	0	0	0	0	0.000641715	0	0.00159423	203	0.000102501	0	301	0	0	0	0	0	2	0	99
0.0731707	0.0248756	0.0546448	0	30	61	0.0903418	0	0	0	0	0.00426465	0	0	0	0.0205033	0	0.0663984	0.0603407	0	0	0	0	0	0	0	0	0	0	0	0	0	0	0	0	0.00167392	0	0.0034416	437	0	0	0	0	0	0	0	0	0	0	0
0.0909091	0.0149254	0.0546448	0	3	10	0.0884566	0	0	0	0	0.00615328	0	0	0	0.0131602	0	0.0683499	0.0611409	0	0	0	0	0	0	0	0	0	0	0	0	0	0	0	0	0.00259222	0	0.00495571	101	0	0	0	0	0	0	0	0	0	0	0
1	0	0	0	0	0	0.307755	0	0	0	0	0	0	0	0	0	0.0114035	0.619764	0.00197922	0	0	0	0	0	0	0	0	0	0	0	0	0	0	0	0	0	0	0.000768033	0	0	0	14	0	0	0	0	0	0	0	8
0.179487	0	0.0305344	0	0	32	0.0179441	0	0	0	0	0.00181324	0.0034188	0	0	0	0	0.027763	0.0364523	0	0	0	0	0	0	0	0	0	0	0	0	0	0	0	0	0.000395104	0	0.00082713	16	0	0	116	32	0	0	0	0	1	0	10
0.403509	0.00833333	0.00117233	0	46	67	0.105319	0	0	0	0	0	0.00100469	0	0	0.00766582	0	0.193463	0.00166478	0	0	0	0	0	0	0	0	0	0	0	0	0	0	0	0	0.000323342	0	0.000935693	2	0.00340794	0	774	209	0	0	0	0	0	0	0
0.394737	0	0.00112108	0	1	20	0.138019	0	0	0	0	0.00143472	0	0	0	0.00160829	0	0.177748	0.00172908	0	0	0	0	0	0	0	0	0	0	0	0	0	0	0	0	0.00103294	0	0.000796022	50	0	0	0	0	0	0	0	0	0	0	0
1	0.2	0	0	21	0	0.740625	0	0	0	0	0	0	0	0	0.188053	0	0.77326	0.00560706	0	0	0	0	0	0	0	0	0	0	0	0	0	0	0	0	0.00100638	0	0.00409993	0	0	0	0	0	0	0	0	0	0	0	0
0.454545	0	0.00236967	0	0	12	0.158385	0	0	0	0	0.00102854	0	0	0	9.05119e-06	0	0.180828	0.00328999	0	0	0	0	0	0	0	0	0	0	0	0	0	0	0	0	0.000665213	0	0.00216967	48	0.000919115	0	202	0	0	0	2	0	1	0	18
0.294737	0	0	0	0	14	0.128374	0	0	0	0	0	0	0	0	0	0	0.274478	0.0021315	0	0	0	0	0	0	0	0	0	0	0	0	0	0	0	0	0	0	0.00138377	29	0	0	135	23	0	0	0	0	0	0	12
1	0	0	0	0	0	0.430884	0	0	0	0	0	0	0	0	0	0	0.485714	0.0333344	0	0	0	0	0	0	0	0	0	0	0	0	0	0	0	0	0	0	0.00273063	0	0	0	6	0	0	0	0	0	1	0	3
0.0625	0.04	0.0225564	0	6	90	0.0664983	0	0	0	0	0.00684664	0.00254042	0	0.0285714	0.0420044	0.00040016	0.0747983	0.021887	0	0	0	0	0	0	0	0	0	0	0	0	0	0	0	0	0	0	0.00504919	840	0	0	245	66	0	0	47	6	0	0	0
1	0	0	0	0	0	0.407622	0	0	0	0	0	0	0	0	0.000131857	0	0.585778	0.000517169	0	0	0	0	0	0	0	0	0	0	0	0	0	0	0	0	0.000606181	0	0.0011315	0	0.00280525	0	301	0	0	0	0	0	0	0	0
0.313726	0	0.0555556	0	0	16	0.152681	0	0	0	0	0.00813008	0.0142857	0	0	0	0	0.190732	0.0635717	0	0	0	0	0	0	0	0	0	0	0	0	0	0	0	0	0.00112803	0	0.00035574	32	0.00278552	0	1	15	0	0	0	0	0	0	0
0.24	0	0	0	0	0	0.205809	0	0	0	0	0.000593296	0.00175131	0.0020555	0	0	0.0114035	0.371886	0.00113201	0	0	0	0	0	0	0	0	0	0	0	0	0	0	0	0	0	0	0.000776867	96	0	0	15	48	0	0	0	0	0	0	10
0.319797	0.0454545	0.00311526	0	63	134	0.294936	0	0	0	0	0.00369559	0.00298507	0.000775795	0	0.0483522	0	0.296035	0.00301903	0	0	0	0	0	0	0	0	0	0	0	0	0	0	0	0	0.0014314	0	0.00237673	1520	0.00107846	0	427	214	0	0	0	0	1	0	174
0.393939	0.02	0.00877193	0	39	60	0.299153	0	0	0	0	0.00247478	0.00103681	0	0	0.0161054	0	0.336002	0.0107315	0	0	0	0	0	0	0	0	0	0	0	0	0	0	0	0	0.0015345	0	0.00290523	660	0.0020339	0	32	72	0	0	0	0	0	0	0
1	0	0	0	0	0	0.631328	0	0	0	0	0	0	0	0	0	0	0.883912	6.30575e-05	0	0	0	0	0	0	0	0	0	0	0	0	0	0	0	0	0	0	0.00146204	0	0	0	0	0	0	0	0	0	1	0	20
1	0	0	0	0	0	0.526009	0	0	0	0	0	0	0	0	8.79045e-06	0	0.593913	0.0303326	0	0	0	0	0	0	0	0	0	0	0	0	0	0	0	0	0.00118343	0	0.00502513	0	0	0	1	0	0	0	0	0	0	0	0
0.5	0	0.00238663	0	0	1	0.104292	0	0	0	0	0.0054782	0.00172712	0.00260078	0	0	0	0.112996	0.00389787	0	0	0	0	0	0	0	0	0	0	0	0	0	0	0	0	0.000618425	0	0.00180115	24	0.000485832	0	187	1	0	0	0	0	7	0	135
0.0625	0	0.0225564	0	0	30	0.0632776	0	0	0	0	0.00581964	0.00254042	0.00187617	0	0	0.348739	0.0663378	0.0220915	0	0	0	0	0	0	0	0	0	0	0	0	0	0	0	0	0.000374533	0	0.00458013	238	5.13663e-05	0	245	22	0	0	0	0	0	0	63
0.375	0.0277778	0	0	56	0	0.305605	0	0	0	0	0.00233281	0.00260247	0	0	0.0310517	0	0.304123	0.0101221	0	0	0	0	0	0	0	0	0	0	0	0	0	0	0	0	0.00135807	0	0.00284994	197	0.00444615	0	65	202	0	0	0	0	0	0	0
0.333333	0.2	0.0714286	0	0.2	0.0714286	0.0893549	0	0	0	0	0.00405954	0.0142857	0	0	0.0658889	0	0.056768	0.0820957	0	0	0	0	0	0	0	0	0	0	0	0	0	0	0	0	0.000342349	0	0.000351595	0.00405954	0	0	0.00187793	0.0142857	0	0	0	0	0	0	0
0	0.0263158	0.0740741	0	0	9	0.130616	0	0	0	0	0.00201776	0.00253807	0	0	0.0110952	0	0.11354	0.0940714	0	0	0	0	0	0	0	0	0	0	0	0	0	0	0	0	0.000307921	0	0.00182707	36	0.00124888	0	2	9	0	0	0	0	0	0	0
0.245283	0.0909091	0.0275229	0	13	40	0.198098	0	0	0	0	0.00310559	0	0	0	0.0768653	0	0.184095	0.0282943	0	0	0	0	0	0	0	0	0	0	0	0	0	0	0	0	0.000918476	0	0.0014365	92	0	0	0	0	0	0	0	0	0	0	0
1	0.25	0	0	10	0	0.807082	0	0	0	0	0	0	0	0	0.224949	0	0.801006	0.000186853	0	0	0	0	0	0	0	0	0	0	0	0	0	0	0	0	0.00216294	0	0.00150185	0	0	0	102	0	0	0	0	0	2	0	51
1	0	0	0	0	0	0.686495	0	0	0	0	0	0	0	0	0	0	0.872369	0.000260214	0	0	0	0	0	0	0	0	0	0	0	0	0	0	0	0	0	0	0	0	0	0	0	0	0	0	0	0	0	0	0
0.253275	0.0454545	0.00311526	0	58	171	0.294936	0	0	0	0	0.00369559	0.00298507	0.000775795	0	0.0483522	0	0.296054	0.00301903	0	0	0	0	0	0	0	0	0	0	0	0	0	0	0	0	0.0014314	0	0.00237673	1875	0.00107846	0	427	325	0	0	0	0	1	0	174
0.571429	0	0	0	0	1	0.051093	0	0	0	0	0	0	0	0	0	0	0.072559	0.00206468	0	0	0	0	0	0	0	0	0	0	0	0	0	0	0	0	0.000560937	0	0.00122409	3	0	0	136	2	0	0	0	0	0	0	0
0.5	0.0357143	0	0	6	0	0.26183	0	0	0	0	0.00277567	0.00301932	0	0	0.0352931	0	0.279407	0.00878828	0	0	0	0	0	0	0	0	0	0	0	0	0	0	0	0	0.00134693	0	0.00146729	18	0.00410538	0	84	24	0	0	0	0	0	0	0
1	0.333333	0	0	17	0	0.849495	0	0	0	0	0	0	0	0	0.327683	0	0.84111	1.30571e-05	0	0	0	0	0	0	0	0	0	0	0	0	0	0	0	0	0.000548847	0	0.000116277	0	0.00226244	0	80	0	0	0	1	0	0	0	6
0.33871	0	0.0606061	0	0	41	0.272641	0	0	0	0	0.00191755	0.00431034	0.00350263	0	0	0	0.284049	0.0589297	0	0	0	0	0	0	0	0	0	0	0	0	0	0	0	0	0.000375521	0	0.00259587	82	0.000371265	0	16	41	0	0	0	0	4	0	7
0	0.00632911	0.0336134	0	0	7	0.0987008	0	0.000243132	0	0	0.00188415	0	0	0	0.00676472	0	0.106606	0.0285445	0.000518348	0	0.00038715	0.000584795	0	0	0	0	0	0	0	0	0	0	0	0	0.000659518	0	0.00275156	97	0	0	0	0	0	0	0	0	0	0	0
0.307692	0.04	0.00223214	0	4	9	0.290495	0	0	0	0	0.00206868	0	0.001221	0	0.0308065	0	0.310414	0.00267553	0	0	0	0	0	0	0	0	0	0	0	0	0	0	0	0	0.000740717	0	0.0016752	33	0	0	0	0	0	0	0	0	3	0	132
0.320755	0	0.047619	0	0	36	0.187644	0	0	0	0	0.0029773	0	0	0	0	0	0.201129	0.0402948	0	0	0	0	0	0	0	0	0	0	0	0	0	0	0	0	0.000578682	0	0.00306103	144	0	0	0	0	0	0	0	0	0	0	0
0.238806	0	0.002331	0	0	33	0.192404	0	0	0	0	0.000854214	0.00203252	0.00141443	0	0	0	0.184674	0.00350665	0	0	0	0	0	0	0	0	0	0	0	0	0	0	0	0	0.000443756	0	0.00127067	90	0.000814552	0	198	31	0	0	0	0	0	0	59
0.0402878	0	0.00221239	0	0	636	0.168896	0	0	0	0	0.00316456	0	0.00150602	0	1.33733e-05	0	0.089786	0.00239395	0	0	0	0	0	0	0	0	0	0	0	0	0	0	0	0	0.000647389	0	0.00178124	1140	0	0	0	0	0	0	0	0	2	0	78
0.555556	0	0	0	0	0	0.172702	0	0	0	0	0	0.0117647	0	0	0	0	0.378907	0.00129376	0	0	0	0	0	0	0	0	0	0	0	0	0	0	0	0	0	0	0.00287618	0	0	0	0.000222272	0.0110701	0	0	0	0	0	0	0.00101523
0.385714	0.00884956	0.00229029	0	0.0219877	0.00151378	0.106055	0	0	0	0	0.00247696	0.00128074	0.000734035	0.00862069	0.0126657	0	0.18043	0.00189745	0	0	0	0	0	0	0	0	0	0	0	0	0	0	0	0	0.00104301	0	0.00055636	0.00316371	0.000596705	0	0.000627657	0.00172156	0.00452489	0	0.00125892	0.00319489	0.000684675	0	0.00103114
0.333333	0	0.0416667	0	0	46	0.217759	0	0	0	0	0.00537313	0	0.00253165	0	0.000290343	0	0.295348	0.0397422	0	0	0	0	0	0	0	0	0	0	0	0	0	0	0	0	0.000661001	0	0.00805731	207	0	0	0	0	2	0	0	0	2	0	24
0.176471	0	0.0202429	0	0	42	0.0694022	0	0	0	0	0.00625958	0	0	0	0	0	0.0765337	0.0218445	0	0	0	0	0	0	0	0	0	0	0	0	0	0	0	0	0.00103931	0	0.00521249	410	0.000214869	0	12	0	0	0	0	0	0	0	12
0.857143	0.0344828	0	0	6	0	0.255102	0	0	0	0	0	0	0	0	0.0236721	0	0.517803	0.00070774	0	0	0	0	0	0	0	0	0	0	0	0	0	0	0	0	0.000179047	0	6.63728e-05	0	0.00147368	0	220	0	0	0	0	0	0	0	0
0.25	0	0.00349243	0	0	24	0.151188	0	0	0	0	0.00163009	0.00315259	0	0	3.72124e-05	0	0.132199	0.00396217	0	0	0	0	0	0	0	0	0	0	0	0	0	0	0	0	0.000749782	0	0.00162587	104	0.00148288	0	572	40	0	0	0	0	0	0	34
0.5	0	0.0434783	0	0	4	0.120081	0	0	0	0	0.00216659	0	0	0	0.00200596	0	0.120459	0.06289	0	0	0	0	0	0	0	0	0	0	0	0	0	0	0	0	0.0014046	0	0.00359036	36	0	0	0	0	0	0	0	0	0	0	0
0.0238095	0.00294551	0.00233208	0	0.000812018	0.00218495	0.00538266	0.000949668	0	0.000708968	0	0.000590637	0.000311526	0.00225225	0	0.0012568	0	0.00236852	0.00231917	0	0	0	0	0	0	0	0	0.000320297	0	0.000383389	0	0.000128136	0	0.000269755	0.000468567	0.000307617	0	0.000369736	0.00184089	0.000471096	0	0.000350527	0.000802243	0	0	0	0	0.000989213	0	0.00101468
0.317073	0	0.00297619	0	0	13	0.302021	0	0	0	0	0.00360198	0	0	0	0	0	0.356785	0.00341163	0	0	0	0	0	0	0	0	0	0	0	0	0	0	0	0	0	0	0.000667142	104	0	0	162	4	0	0	0	0	0	0	0
0.166667	0.125	0.010989	0	2	10	0.099521	0	0	0	0	0.00524809	0.00133869	0	0	0.0452107	0	0.0896985	0.0139142	0	0	0	0	0	0	0	0	0	0	0	0	0	0	0	0	0.00423344	0	0.00287029	40	0	0	5	8	0	0	0	0	0	0	0
0.307692	0	0.047619	0	0	6	0.247604	0	0	0	0	0.0029773	0	0	0	0	0.0374396	0.282539	0.0352449	0	0	0	0	0	0	0	0	0	0	0	0	0	0	0	0	0.00042086	0	0.00291754	25	0	0	0	0	0	0	0	1	0	0	0
0.166667	0	0.00296296	0	0	20	0.0608267	0	0	0	0	0.00189609	0	0.00166389	0	0	0	0.0736497	0.00402845	0	0	0	0	0	0	0	0	0	0	0	0	0	0	0	0	0.000615178	0	0.00134077	41	0.000490074	0	304	9	0	0	0	0	4	0	189
0.0615385	0	0.0225564	0	0	304	0.0681391	0	0	0	0	0.00704225	0.00254042	0	0	0	0	0.0753317	0.0218563	0	0	0	0	0	0	0	0	0	0	0	0	0	0	0	0	0.000749066	0	0.00525344	2920	5.13663e-05	0	245	223	0	0	0	0	0	0	0
0	0.00318471	0.00213961	0	0	49	0.0174873	0	0	0	0	0.0015361	0.000609385	0.000876424	0	0.00182999	0.00666667	0.0210141	0.0022975	0	0	0	0	0	0	0	0	0	0	0	0	0	0	0	0	0.000485649	0	0.000471433	142	0.000981134	0	701	31	3	0	21	0	33	0	208
0.321429	0	0.00113766	0	0	19	0.0434222	0	0	0	0	0.000846024	0.00375235	0	0	0	0	0.0571672	0.00209529	0	0	0	0	0	0	0	0	0	0	0	0	0	0	0	0	0.0012095	0	0.00102818	57	0.00902256	0	1758	494	0	0	0	0	0	0	0
0.931035	0.333333	0	0	27	0	0.849495	0	0	0	0	0	0	0	0	0.327683	0	0.841152	1.30571e-05	0	0	0	0	0	0	0	0	0	0	0	0	0	0	0	0	0.000548847	0	0.000116277	0	0.00226244	0	80	0	0	0	1	0	0	0	6
0.377049	0	0.00385505	0	0	38	0.0623697	0	0	0	0	0.00629738	0.00225225	0	0	4.15929e-05	0	0.0643505	0.00422435	0	0	0	0	0	0	0	0	0	0	0	0	0	0	0	0	0.000714489	0	0.00225656	612	0.0012095	0	822	48	0	0	0	0	0	0	0
1	0	0	0	0	0	0.464516	0	0	0	0	0	0	0	0	0	0	0.716196	0	0	0	0	0	0	0	0	0	0	0	0	0	0	0	0	0	0.000321027	0	0	0	0.00150376	0	0	0	0	0	0	0	0	0	0
0.173913	0.0116279	0.00158983	0	6	16	0.0811885	0	0	0	0	0	0.000335796	0	0	0.00951954	0	0.0932937	0.00206846	0	0	0	0	0	0	0	0	0	0	0	0	0	0	0	0	0.000413714	0	0.000462939	22	0.000450229	0	205	12	0	0	0	0	9	0	59
1	0	0	0	0	0	0.741886	0	0	0	0	0	0	0	0	0	0	0.830312	0.018155	0	0	0	0	0	0	0	0	0	0	0	0	0	0	0	0	0	0	0.00751126	0	0	0	1	0	0	0	0	0	0	0	1
0.111111	0.0192308	0.00397351	0	2	16	0.0943383	0	0	0	0	0.00218986	0.0036036	0	0	0.016297	0	0.0967259	0.00404222	0	0	0	0	0	0	0	0	0	0	0	0	0	0	0	0	0.000392057	0	0.00133913	46	0.00123449	0	989	20	0	0	0	0	0	0	0
0.3	0.0588235	0.002331	0	3	7	0.302536	0	0	0	0	0.0034382	0.00126103	0.000853242	0	0.0498136	0	0.303809	0.00294888	0	0	0	0	0	0	0	0	0	0	0	0	0	0	0	0	0.00146492	0	0.00238379	82	0.00109755	0	288	11	0	0	0	0	1	0	114
0.0346535	0	0	0	0	14	0.430478	0	0	0	0	0	0	0	0	0	0	0.682204	0.000307414	0	0	0	0	0	0	0	0	0	0	0	0	0	0	0	0	0	0	0.00176288	162	0	0	93	10	0	0	0	0	0	0	21
0.2	0	0.00323102	0	0	4	0.107316	0	0	0	0	0.0026936	0	0	0	0	0.00147493	0.119959	0.0037835	0	0	0	0	0	0	0	0	0	0	0	0	0	0	0	0	0.000137656	0	0.00127276	16	0	0	0	0	1	0	3	0	0	0	0
0.135593	0.0588235	0.00384025	0	32	86	0.118699	0	0	0	0	0.00262966	0.00370959	0.00367647	0	0.0408742	0	0.135651	0.00374608	0	0	0	0	0	0	0	0	0	0	0	0	0	0	0	0	0.000528547	0	0.00172976	306	0.000950569	0	852	116	0	0	0	0	2	0	104
0.136691	0	0.0029615	0	0	115	0.0429225	0	0	0	0	0.000929692	0.00114679	0	0	0.000299059	0	0.0343449	0.0032234	0	0	0	0	0	0	0	0	0	0	0	0	0	0	0	0	0.00059041	0	0.00138663	298	0.000456958	0	399	75	0	0	0	0	0	0	0
0.25	0.0909091	0.0275229	0	1	3	0.198098	0	0	0	0	0.00310559	0	0	0	0.0768653	0	0.184091	0.0282943	0	0	0	0	0	0	0	0	0	0	0	0	0	0	0	0	0.000918476	0	0.0014365	7	0	0	0	0	0	0	0	0	0	0	0
1	0	0	0	0	0	0.995122	0	0	0	0	0	0	0	0	0	0	0.91024	0	0	0	0	0	0	0	0	0	0	0	0	0	0	0	0	0	0	0	0	0	0	0	0	0	0	0	0	0	0	0	0
0.0617886	0	0.0225564	0	0	570	0.0566674	0	0	0	0	0.0064554	0.00300231	0.00187617	0	2.79087e-05	0	0.0500681	0.0224878	0	0	0	0	0	0	0	0	0	0	0	0	0	0	0	0	0.000655433	0	0.00498269	5019	0.000667762	0	275	497	0	0	0	0	0	0	63
0.455357	0	0.00121212	0	0	58	0.285935	0	0	0	0	0.00217865	0.00269034	0	0.0357143	0	0.00343089	0.421434	0.00102924	0	0	0	0	0	0	0	0	0	0	0	0	0	0	0	0	0.001648	0	0.00115607	789	0.00397529	0	949	553	1	0	5	51	1	0	28
0.5	0	0.00238663	0	0	1	0.192786	0	0	0	0	0.0054782	0.00172712	0.00260078	0	4.82931e-06	0	0.224233	0.00293504	0	0	0	0	0	0	0	0	0	0	0	0	0	0	0	0	0.000687139	0	0.0021058	24	0.000971663	0	199	1	0	0	2	0	1	0	16
0.84	0	0	0	0	8	0.404582	0	0	0	0	0	0	0	0	0	0	0.614859	0.00158868	0	0	0	0	0	0	0	0	0	0	0	0	0	0	0	0	0.000205213	0	0.000897373	64	0	0	0	0	0	0	0	0	2	0	26
0.185792	0.111111	0.0114943	0	45	149	0.199285	0	0	0	0	0.00501552	0	0	0.0294118	0.0922244	0	0.243618	0.0142813	0	0	0	0	0	0	0	0	0	0	0	0	0	0	0	0	0.0050692	0	0.00521878	1887	0	0	0	0	1	0	5	29	0	0	0
0.5	0.0625	0	0	8	0	0.409604	0	0	0	0	0.00326797	0	0	0	0.0611168	0	0.401228	0.0201315	0	0	0	0	0	0	0	0	0	0	0	0	0	0	0	0	0.000104705	0	0.000116985	24	0	0	0	0	0	0	0	0	0	0	0
0.333333	0	0.00238663	0	0	16	0.153516	0	0	0	0	0.00121017	0	0	0	0	0.0400997	0.177348	0.00334202	0	0	0	0	0	0	0	0	0	0	0	0	0	0	0	0	0.000212022	0	0.00163627	57	0	0	6	0	0	0	0	0	0	0	0
0.5	0	0	0	0	1	0.430478	0	0	0	0	0	0	0	0	0	0	0.681983	0.000307414	0	0	0	0	0	0	0	0	0	0	0	0	0	0	0	0	0	0	0.00176288	2	0	0	93	0	0	0	0	0	0	0	21
0.191489	0.0114943	0.030303	0	27	11	0.12987	0	0	0	0	0.00197628	0.00314218	0	0	0.0198781	0	0.118088	0.0324872	0	0	0	0	0	0	0	0	0	0	0	0	0	0	0	0	0.000790734	0	0.00188662	90	0.00310999	0	71	188	0	0	0	0	4	0	2
0.75	0	0	0	0	1	0.50541	0	0	0	0	0	0	0	0	4.11035e-06	0	0.667215	0.00353144	0	0	0	0	0	0	0	0	0	0	0	0	0	0	0	0	0.000101533	0	0.00231233	2	0.000793021	0	0	0	0	0	0	0	1	0	0
0.444444	0	0.00862069	0	0	9	0.314309	0	0	0	0	0.00442043	0	0	0	0	0	0.371613	0.0088287	0	0	0	0	0	0	0	0	0	0	0	0	0	0	0	0	0.000595431	0	0.00144911	81	0	0	0	0	0	0	0	0	0	0	0
0.142857	0	0.05	0	0	10	0.0347859	0	0	0	0	0.0060698	0.0326087	0.00111049	0	0.000471498	0	0.0180796	0.0591069	0	0	0	0	0	0	0	0	0	0	0	0	0	0	0	0	0.000198688	0	0.00464649	20	0.00286533	0	47	10	0	0	0	0	1	0	18
0.5	0	0.00297619	0	0	2	0.375509	0	0	0	0	0.00360198	0	0	0	0	0	0.521324	0.00252282	0	0	0	0	0	0	0	0	0	0	0	0	0	0	0	0	0.000182783	0	0.000885479	16	0	0	0	0	0	0	0	0	2	0	48
1	0	0	0	0	0	0.575526	0	0	0	0	0	0	0	0	0.00212639	0	0.610726	0.00132403	0	0	0	0	0	0	0	0	0	0	0	0	0	0	0	0	0.00175387	0	0.00459902	0	0	0	8	0	0	0	0	0	0	0	0
0.405063	0.031746	0	0	64	5	0.218352	0	0	0	0	0.00325733	0	0.00806452	0	0.0245333	0	0.328431	0.000596688	0	0	0	0	0	0	0	0	0	0	0	0	0	0	0	0	0.00143456	0	0.00169148	510	0	0	0	0	0	0	0	0	6	0	2
0.0909091	0	0.00405797	0	0	87	0.038166	0	0	0	0	0.0031472	0.00328467	0	0	0.000159933	0	0.0432658	0.00431939	0	0	0	0	0	0	0	0	0	0	0	0	0	0	0	0	0.000871289	0	0.00231774	900	0.00142727	0	1111	102	0	0	0	0	0	0	0
0.25	0	0.0681818	0	0	23	0.219278	0	0	0	0	0.00132188	0.00777605	0.00244499	0	0	0	0.247781	0.061899	0	0	0	0	0	0	0	0	0	0	0	0	0	0	0	0	0.000386736	0	0.00188138	46	0.000827424	0	27	37	0	0	0	0	11	0	14
0.166667	0.0526316	0	0	25	0	0.157998	0	0	0	0	0.00449591	0.00684932	0	0	0.0790692	0	0.136187	0	0	0	0	0	0	0	0	0	0	0	0	0	0	0	0	0	0.00125696	0	0.00384047	165	0.00263779	0	6	40	0	0	0	0	0	0	0
0.422222	0	0.00293686	0	0	25	0.188386	0	0	0	0	0.00310238	0.00271003	0	0	0	0	0.151379	0.00351401	0	0	0	0	0	0	0	0	0	0	0	0	0	0	0	0	0.00144315	0	0.00140881	108	0.00188502	0	306	25	0	0	0	0	0	0	0
0.0617886	0	0.0225564	0	0	570	0.0681391	0	0	0	0	0.00704225	0.00254042	0	0	0	0	0.0753315	0.0218563	0	0	0	0	0	0	0	0	0	0	0	0	0	0	0	0	0.000749066	0	0.00525344	5475	5.13663e-05	0	245	421	0	0	0	0	0	0	0
0.5	0.031746	0	0	24	0	0.370054	0	0	0	0	0.00450197	0.00267237	0	0	0.0347703	0	0.396976	0.0059089	0	0	0	0	0	0	0	0	0	0	0	0	0	0	0	0	0.00149761	0	0.00365718	96	0.00244564	0	54	60	1	0	1	0	0	0	0
0.5	0	0.0416667	0	0	4	0.0913082	0	0	0	0	0.00303951	0.00203252	0	0	0	0	0.109432	0.0602521	0	0	0	0	0	0	0	0	0	0	0	0	0	0	0	0	0.000893656	0	0.00206341	16	0	0	11	4	0	0	0	0	1	0	2
0.487395	0.02	0.00877193	0	58	61	0.299153	0	0	0	0	0.00247478	0.00103681	0	0	0.0161054	0	0.335951	0.0107315	0	0	0	0	0	0	0	0	0	0	0	0	0	0	0	0	0.0015345	0	0.00290523	793	0.0020339	0	32	122	0	0	0	0	0	0	0
0.666667	0	0	0	0	2	0.74	0	0	0	0	0	0	0	0	0	0	0.749752	0.0010899	0	0	0	0	0	0	0	0	0	0	0	0	0	0	0	0	0	0	0.00229536	5	0	0	0	0	0	0	0	0	0	0	0
0.222222	0.05	0.00330396	0	45	105	0.200716	0	0	0	0	0.00371216	0.00275229	0	0	0.0706128	0	0.171435	0.00343353	0	0	0	0	0	0	0	0	0	0	0	0	0	0	0	0	0.000758376	0	0.00141539	452	0.000549602	0	408	105	0	0	0	0	0	0	0
0.277778	0	0.00178891	0	0	12	0.00883901	0	0	0	0	0.000207771	0	0	0	5.06967e-05	0	0.0154339	0.00271456	0	0	0	0	0	0	0	0	0	0	0	0	0	0	0	0	0.000512686	0	0.00128861	12	0.00123001	0	201	0	0	0	0	0	0	0	21
0.0625	0.04	0.0225564	0	17	255	0.0664983	0	0	0	0	0.00684664	0.00254042	0	0.0285714	0.0420044	0.00040016	0.0747983	0.021887	0	0	0	0	0	0	0	0	0	0	0	0	0	0	0	0	0	0	0.00504919	2380	0	0	245	187	0	0	47	17	0	0	0
0.923077	0.25	0	0	12	0	0.807082	0	0	0	0	0	0	0	0	0.224949	0	0.801048	0.000186853	0	0	0	0	0	0	0	0	0	0	0	0	0	0	0	0	0.00216294	0	0.00150185	0	0	0	102	0	0	0	0	0	2	0	51
0.265487	0.0149254	0.0215054	0	30	62	0.151986	0	0	0	0	0.00175285	0	0	0	0.0149451	0	0.163747	0.0250635	0	0	0	0	0	0	0	0	0	0	0	0	0	0	0	0	0.000508171	0	0.00224103	290	0	0	0	0	0	0	0	0	4	0	8
1	0.025641	0	0	4	0	0.305008	0	0	0	0	0	0	0	0	0.0203691	0	0.380262	0.00108508	0	0	0	0	0	0	0	0	0	0	0	0	0	0	0	0	0.00136171	0	0.0005742	0	0.000859952	0	92	0	1	0	1	0	3	0	23
0.888889	0.0204082	0	0	8	0	0.185296	0	0	0	0	0	0	0	0	0.0125387	0	0.239219	0.000697283	0	0	0	0	0	0	0	0	0	0	0	0	0	0	0	0	0.00123085	0	0.000555828	0	0.000816139	0	93	0	1	0	1	0	3	0	23
1	0	0	0	0	0	0.18731	0	0	0	0	0	0	0	0	0	0	0.562728	0.00100987	0	0	0	0	0	0	0	0	0	0	0	0	0	0	0	0	0	0	0.00137044	0	0.00113572	0	0.0030101	0	0	0	0	0	0	0	0
0.16358	0.0625	0.004329	0	106	536	0.193705	0	0	0	0	0.00440141	0	0	0	0.0377899	0	0.119522	0.00483287	0	0	0	0	0	0	0	0	0	0	0	0	0	0	0	0	0.000648614	0	0.00127786	1489	0	0	0	0	0	0	0	0	0	0	6
0.253968	0.0153846	0.0116959	0	16	32	0.178865	0	0	0	0	0.00202557	0	0	0	0.0114842	0	0.184379	0.0135618	0	0	0	0	0	0	0	0	0	0	0	0	0	0	0	0	0.000999806	0	0.002368	256	0	0	0	0	0	0	0	0	0	0	0
0.5	0.0769231	0.00869565	0	15	15	0.445394	0	0	0	0	0.00884354	0	0	0	0.0753019	0	0.455265	0.00880931	0	0	0	0	0	0	0	0	0	0	0	0	0	0	0	0	0.00135276	0	0.00243292	195	0	0	0	0	0	0	0	0	0	0	0
1	0	0	0	0	0	0.292339	0	0	0	0	0	0	0	0	4.11724e-05	0	0.511344	0.000577196	0	0	0	0	0	0	0	0	0	0	0	0	0	0	0	0	0.00161407	0	0.00130714	0	0.00333146	0	41	0	0	0	0	0	1	0	8
0.468085	0	0	0	0	0	0.344681	0	0	0	0	0	0.00124533	0	0	0	0	0.418052	0	0	0	0	0	0	0	0	0	0	0	0	0	0	0	0	0	0.0029985	0	0.00115785	0	0.00691699	0	8	25	0	0	0	0	0	0	0
0.4	0	0.05	0	0	9	0.213321	0	0	0	0	0.0031554	0	0	0	0	0	0.328913	0.0540119	0	0	0	0	0	0	0	0	0	0	0	0	0	0	0	0	0.000775765	0	0.00196653	105	0	0	0	0	0	0	0	0	0	0	0
0.181818	0.011236	0.0258621	0	2	9	0.11794	0	0	0	0	0.00335224	0	0	0	0.00795385	0	0.12304	0.0304139	0	0	0	0	0	0	0	0	0	0	0	0	0	0	0	0	0.000714255	0	0.00242922	38	0	0	0	0	0	0	0	0	0	0	0
1	0.030303	0	0	18	0	0.668902	0	0	0	0	0	0	0	0	0.0312326	0	0.7167	0.00564502	0	0	0	0	0	0	0	0	0	0	0	0	0	0	0	0	0.00073236	0	0.00284461	0	0.000670463	0	2	0	0	0	0	0	1	0	0
0.166667	0.0421053	0.25	0	4	1	0.170167	0	0	0	0	0.00449591	0.00684932	0	0	0.0488803	0	0.171589	0.265701	0	0	0	0	0	0	0	0	0	0	0	0	0	0	0	0	0.00130933	0	0.00265879	33	0.00273034	0	4	8	0	0	0	0	0	0	0
0.464286	0	0.5	0	0	15	0.72973	0	0	0	0	0	0	0	0	0	0	0.631089	0.121951	0	0	0	0	0	0	0	0	0	0	0	0	0	0	0	0	0	0	0	0	0	0	0	0	0	0	0	0	0	0	0
0.166276	0	0.0326797	0	0	355	0.074932	0	0	0	0	0.00448431	0	0	0	0	0	0.077691	0.0329545	0	0	0	0	0	0	0	0	0	0	0	0	0	0	0	0	0.00114812	0	0.00282534	1207	0	0	0	0	0	0	0	0	0	0	0
0.0625	0	0.0225564	0	0	675	0.0675899	0	0	0	0	0.00669992	0.00254042	0	0.0285714	1.57811e-06	0.00040016	0.0757559	0.0218474	0	0	0	0	0	0	0	0	0	0	0	0	0	0	0	0	0.000608616	0	0.00499575	6165	5.13663e-05	0	245	495	1	0	47	45	0	0	0
0	0.0204082	0.0232558	0	0	0	0.0559262	0	0	0	0	0.00317237	0.00326409	0	0	0.00934492	0	0.0334575	0.0422596	0	0	0	0	0	0	0	0	0	0	0	0	0	0	0	0	0.000829908	0	0.00216899	0	0.00289207	0	99	0	0	0	0	0	0	0	0
0.0660377	0	0.0225564	0	0	198	0.0675899	0	0	0	0	0.00669992	0.00254042	0	0.0285714	1.57811e-06	0.00040016	0.075754	0.0218473	0	0	0	0	0	0	0	0	0	0	0	0	0	0	0	0	0.000608616	0	0.00499575	1809	5.13663e-05	0	245	145	1	0	47	14	0	0	0
0.225806	0	0.0357143	0	0	10	0.204567	0	0	0	0	0.00367647	0	0	0	0	0	0.210125	0.0362649	0	0	0	0	0	0	0	0	0	0	0	0	0	0	0	0	0.000454385	0	0.00300506	49	0	0	0	0	0	0	0	0	0	0	0
0.288136	0	0.047619	0	0	33	0.247604	0	0	0	0	0.0029773	0	0	0	0	0.0374396	0.282544	0.0352449	0	0	0	0	0	0	0	0	0	0	0	0	0	0	0	0	0.00042086	0	0.00291754	132	0	0	0	0	0	0	0	0	0	0	0
0.233333	0	0.00156128	0	0	46	0.117752	0	0	0	0	0.00419068	0.00545659	0	0	1.16139e-05	0	0.203625	0.0017311	0	0	0	0	0	0	0	0	0	0	0	0	0	0	0	0	0.000301604	0	0.000818046	184	0.00412457	0	1323	782	0	0	0	0	0	0	18
0.636364	0.0909091	0.047619	0	7	4	0.209823	0	0	0	0	0.0029773	0	0	0	0.0696825	0	0.24891	0.0360941	0	0	0	0	0	0	0	0	0	0	0	0	0	0	0	0	0.00063129	0	0.00320451	16	0.00090744	0	0	0	0	0	0	0	0	0	0
1	0.030303	0	0	26	0	0.668902	0	0	0	0	0	0	0	0	0.0312326	0	0.7167	0.00564502	0	0	0	0	0	0	0	0	0	0	0	0	0	0	0	0	0.00073236	0	0.00284461	0	0.000670463	0	2	0	0	0	0	0	1	0	0
0.309524	0.0204082	0.0232558	0	21	8	0.208588	0	0	0	0	0.00387734	0.00356083	0	0	0.0189305	0	0.208193	0.0272187	0	0	0	0	0	0	0	0	0	0	0	0	0	0	0	0	0.000628038	0	0.00133476	128	0.00340851	0	126	121	0	0	0	0	11	0	13
0	0	0.00301205	0	0	618	0.0245499	0	0	0	0	0.00401965	0.00203252	0	0	0	0	0.0174023	0.00409745	0	0	0	0	0	0	0	0	0	0	0	0	0	0	0	0	0.000863185	0	0.0012957	945	0	0	302	561	0	0	0	0	0	0	0
0.417722	0.04	0.00223214	0	37	46	0.290495	0	0	0	0	0.00206868	0	0.001221	0	0.0308065	0	0.310391	0.00267553	0	0	0	0	0	0	0	0	0	0	0	0	0	0	0	0	0.000740717	0	0.0016752	210	0	0	0	0	0	0	0	0	3	0	132
0.168421	0	0.0030349	0	0	9	0.0630251	0	0	0	0	0.0016909	0.00249221	0	0	0	0	0.0711203	0.00192866	0	0	0	0	0	0	0	0	0	0	0	0	0	0	0	0	0.000804418	0	0.0015244	83	0.000846744	0	399	13	0	0	0	0	0	0	21
0.8125	0	0	0	0	3	0.455661	0	0	0	0	0	0	0	0	0	0	0.481935	0.00215724	0	0	0	0	0	0	0	0	0	0	0	0	0	0	0	0	0	0	0.000718303	24	0	0	78	0	0	0	0	0	0	0	0
0.0447761	0	0.00434049	0	0	0.00409958	0.0836185	0	0	0	0	0.00428683	0.00245098	0.001321	0.0185185	6.34402e-05	0	0.109084	0.00378939	0	0	0	0	0	0	0	0	0	0	0	0	0	0	0	0	0.000703943	0	0.00210619	0.00254867	0.000965007	0	0.00227486	0.00214132	0	0	0.00381518	0.00484261	6.195e-05	0	0.000259481
0.26087	0	0	0	0	0	0.0566667	0	0	0	0	0	0.016129	0	0	0	0	0.0860205	1.33054e-06	0	0	0	0	0	0	0	0	0	0	0	0	0	0	0	0	0	0	0.00105581	2	0	0	1	16	0	0	0	0	0	0	0
0.224913	0	0.00238663	0	0	189	0.192786	0	0	0	0	0.0054782	0.00172712	0.00260078	0	4.82931e-06	0	0.224298	0.00293504	0	0	0	0	0	0	0	0	0	0	0	0	0	0	0	0	0.000687139	0	0.0021058	2780	0.000971663	0	199	183	0	0	2	25	1	0	16
0.870968	0	0	0	2	4	0.273894	0	0	0	0	0	0	0	0	0.0228152	0	0.321663	0.00246684	0	0	0	0	0	0	0	0	0	0	0	0	0	0	0	0	0.00106572	0	0.00139618	12	0	0	0	0	0	0	0	0	0	0	0
0.0793651	0	0.0035461	0	0	15	0.302647	0	0	0	0	0.00481838	0.00271003	0	0	0	0	0.265781	0.00279874	0	0	0	0	0	0	0	0	0	0	0	0	0	0	0	0	0.000259673	0	0.00169098	77	0	0	243	16	0	0	0	0	0	0	3
0.25	0	0	0	0	0	0.10363	0	0	0	0	0	0	0	0	1.14131e-07	0.0125899	0.182038	0.0138034	0	0	0	0	0	0	0	0	0	0	0	0	0	0	0	0	0.00014662	0	0.000117515	0	0	0	0	0	0	0	3	0	0	0	0
0.473684	0.0131579	0	0	27	20	0.320881	0	0	0	0	0	0	0	0	0.0130275	0	0.555682	0.00314995	0	0	0	0	0	0	0	0	0	0	0	0	0	0	0	0	0.000201539	0	0.000289541	20	0	0	1	0	0	0	0	0	2	0	6
0.535714	0	0.00297619	0	0	13	0.375509	0	0	0	0	0.00360198	0	0	0	0	0	0.52131	0.00252282	0	0	0	0	0	0	0	0	0	0	0	0	0	0	0	0	0.000182783	0	0.000885479	104	0	0	0	0	0	0	0	0	2	0	48
0.392405	0.025	0.00862069	0	31	24	0.327003	0	0	0	0	0.00442043	0	0	0	0.0233472	0	0.361669	0.00814198	0	0	0	0	0	0	0	0	0	0	0	0	0	0	0	0	0.000595431	0	0.00228344	229	0	0	0	0	0	0	0	0	0	0	2
0.5	0	0.0227273	0	0	8	0.0447798	0	0	0	0	0.00172216	0	0	0	0	0	0.0528348	0.0369725	0	0	0	0	0	0	0	0	0	0	0	0	0	0	0	0	0.00110731	0	0.00287775	24	0	0	0	0	0	0	0	0	1	0	0
0.25	0	0.012931	0	0	18	0.263863	0	0	0	0	0.00297508	0	0.00310559	0	0	0	0.228872	0.011603	0	0	0	0	0	0	0	0	0	0	0	0	0	0	0	0	0.000208174	0	0.00207864	48	0	0	20	0	0	0	0	0	2	0	3
0.184685	0.00406504	0.00218447	0	41	179	0.0556408	0	0	0	0	0.00312598	0.00188206	0.00993976	0.0217391	0.00249987	0	0.0472203	0.00226094	0	0	0	0	0	0	0	0	0	0	0	0	0	0	0	0	0.00125319	0	0.000498391	636	0.00211878	0	1825	304	0	0	18	42	76	0	591
0	0.0526316	0	0	0	0	0.157998	0	0	0	0	0.00449591	0.00684932	0	0	0.0790692	0	0.136292	0	0	0	0	0	0	0	0	0	0	0	0	0	0	0	0	0	0.00125696	0	0.00384047	0	0.00263779	0	6	0	0	0	0	0	0	0	0
1	0.142857	0	0	6	0	0.800391	0	0	0	0	0	0	0	0	0.140105	0	0.848716	7.34709e-05	0	0	0	0	0	0	0	0	0	0	0	0	0	0	0	0	0.0008763	0	0.00159979	0	0.00336927	0	26	0	0	0	0	0	0	0	28
0.875	0	0	0	0	1	0.582673	0	0	0	0	0	0	0	0	6.52344e-07	0	0.650946	0.000698465	0	0	0	0	0	0	0	0	0	0	0	0	0	0	0	0	0.00592639	0	0.00202933	3	0	0	138	2	0	0	0	0	2	0	133
0.352	0.0212766	0	0	89	79	0.212505	0	0	0	0	0	0	0	0	0.0162258	0	0.283309	0.00129835	0	0	0	0	0	0	0	0	0	0	0	0	0	0	0	0	0.000870434	0	0.000700031	693	0.00209323	0	289	107	0	0	0	0	0	0	0
1	0	0	0	0	0	0.631328	0	0	0	0	0	0	0	0	0	0	0.883912	6.30575e-05	0	0	0	0	0	0	0	0	0	0	0	0	0	0	0	0	0	0	0.00146204	0	0	0	0	0	0	0	0	0	1	0	20
0.333333	0.0909091	0.047619	0	3	6	0.209823	0	0	0	0	0.0029773	0	0	0	0.0696825	0	0.24899	0.0360941	0	0	0	0	0	0	0	0	0	0	0	0	0	0	0	0	0.00063129	0	0.00320451	24	0.00090744	0	0	0	0	0	0	0	0	0	0
0.1	0.0178571	0.0572917	0	0	0.00829187	0.138896	0	0	0	0	0.00556622	0.0395257	0.00064082	0	0.00095523	0	0.208435	0.0453254	0	0	0	0	0	0	0	0	0	0	0	0	0	0	0	0	0.00198928	0	0.00680482	0.000885008	0.00173034	0	0.0395581	0.000550055	0	0	0	0	0.000302435	0	0.000550234
0	0	0.0208333	0	0	5	0.195056	0	0	0	0	0.00239464	0	0	0	0.00102372	0	0.217915	0.0267909	0	0	0	0	0	0	0	0	0	0	0	0	0	0	0	0	0.000743054	0	0.00333476	39	0	0	0	0	0	0	0	0	17	0	2
0	0	0	0	0	0	0.74	0	0	0	0	0	0	0	0	0	0	0.750383	0.0010899	0	0	0	0	0	0	0	0	0	0	0	0	0	0	0	0	0	0	0.00229536	2	0	0	0	0	0	0	0	0	0	0	0
0.571429	0	0.00230415	0	0	15	0.192534	0	0	0	0	0.001098	0.00126103	0	0	0	0	0.178177	0.00352576	0	0	0	0	0	0	0	0	0	0	0	0	0	0	0	0	0.00042604	0	0.00127097	53	0.000554631	0	197	15	0	0	0	0	0	0	60
0.25	0.0227273	0.0441176	0	7	21	0.139495	0	0	0	0	0.00445615	0.00434783	0	0	0.0152237	0	0.144195	0.0432953	0	0	0	0	0	0	0	0	0	0	0	0	0	0	0	0	0.00175405	0	0.00315246	154	0.0015546	0	105	49	0	0	0	0	1	0	8
0.0393258	0	0	0	0	10	0.17627	0	0	0	0	0	0.0100806	0	0	1.44156e-05	0	0.129783	0.0048417	0	0	0	0	0	0	0	0	0	0	0	0	0	0	0	0	0.000596663	0	0.00589897	128	0	0	33	56	0	0	0	0	0	0	0
0	0.25	0	0	0	3	0.807082	0	0	0	0	0	0	0	0	0.224949	0	0.801546	0.000186853	0	0	0	0	0	0	0	0	0	0	0	0	0	0	0	0	0.00216294	0	0.00150185	6	0	0	102	3	0	0	0	0	2	0	51
1	0	0	0	0	0	0.84864	0	0	0	0	0	0	0	0	8.80664e-06	0	0.887798	0.00440847	0	0	0	0	0	0	0	0	0	0	0	0	0	0	0	0	0.000201999	0	0.00141468	0	0	0	0	0	0	0	0	0	4	0	3
1	0	0	0	0	0	0.571819	0	0	0	0	0	0	0	0	0	0	0.700316	0.082004	0	0	0	0	0	0	0	0	0	0	0	0	0	0	0	0	0.00102041	0	0.0107949	0	0	0	0	0	0	0	0	0	0	0	0
0.466667	0.025641	0.5	0	7	7	0.225806	0	0	0	0	0.00302572	0	0	0	0.024085	0	0.288886	0.477878	0	0	0	0	0	0	0	0	0	0	0	0	0	0	0	0	0.000547641	0	0.00302572	70	0.00122115	0	0	0	0	0	0	0	0	0	0
1	0	0	0	0	0	0.18731	0	0	0	0	0	0	0	0	0	0	0.562728	0.00100987	0	0	0	0	0	0	0	0	0	0	0	0	0	0	0	0	0	0	0.00137044	0	0.00113572	0	122	0	0	0	0	0	0	0	0
0.0816327	0.111111	0.0114943	0	13	64	0.199285	0	0	0	0	0.00501552	0	0	0.0294118	0.0922244	0	0.243698	0.0142813	0	0	0	0	0	0	0	0	0	0	0	0	0	0	0	0	0.0050692	0	0.00521878	737	0	0	0	0	1	0	5	8	0	0	0
0.140625	0.03125	0.00334076	0	15	45	0.210748	0	0	0	0	0.00239107	0	0	0	0.0270784	0	0.22102	0.00327346	0	0	0	0	0	0	0	0	0	0	0	0	0	0	0	0	0.000577157	0	0.00139063	135	0	0	0	0	0	0	0	0	0	0	0
0.0625	0	0.0225564	0	0	75	0.067223	0	0	0	0	0.00684664	0.00254042	0	0	0	0.0168067	0.0723965	0.021919	0	0	0	0	0	0	0	0	0	0	0	0	0	0	0	0	0.000514983	0	0.00504919	700	5.13663e-05	0	245	55	0	0	0	0	0	0	0
0.25	0	0.002331	0	0	6	0.192404	0	0	0	0	0.000854214	0.00203252	0.00141443	0	0	0	0.184671	0.00350665	0	0	0	0	0	0	0	0	0	0	0	0	0	0	0	0	0.000443756	0	0.00127067	20	0.000814552	0	198	6	0	0	0	0	0	0	59
0	0	0.00355872	0	0	0	0.0806473	0	0	0	0	0.00178571	0	0	0	0	0.0366127	0.0804618	0.00414652	0	0	0	0	0	0	0	0	0	0	0	0	0	0	0	0	0.000580414	0	0.00162898	0	0	0	12	0	0	0	0	0	0	0	0
0.0909091	0	0.0546448	0	0	10	0.0800546	0	0	0	0	0.00255879	0	0	0	0	0	0.0500082	0.0621758	0	0	0	0	0	0	0	0	0	0	0	0	0	0	0	0	0.00111245	0	0.00204285	42	0	0	0	0	0	0	0	0	0	0	0
0.0238095	0.0128205	0.0128617	0	13	41	0.0149719	0	0	0	0	0.00234993	0.00179533	0	0	0.0125431	0	0.0153214	0.0155045	0	0	0	0	0	0	0	0	0	0	0	0	0	0	0	0	0.00105192	0	0.00204411	122	0.00424233	0	58	28	3	0	0	0	0	0	0
0.185185	0	0.00316456	0	0	22	0.0912043	0	0	0	0	0.00172898	0	0	0	0	0.0354354	0.089039	0.00407853	0	0	0	0	0	0	0	0	0	0	0	0	0	0	0	0	0.000661512	0	0.00162921	88	0	0	9	0	0	0	0	0	0	0	0
0.297297	0	0.0153846	0	0	26	0.020205	0	0	0	0	0.00211416	0	0	0	0	0	0.0319435	0.033011	0	0	0	0	0	0	0	0	0	0	0	0	0	0	0	0	0.000877965	0	0.000536581	14	0	0	48	24	0	0	0	0	1	0	4
0.268537	0.25	0	0	134	0	1	0	0	0	0	0	0	0	0	0.25	0	0.349438	0	0	0	0	0	0	0	0	0	0	0	0	0	0	0	0	0	0.000978474	0	0.00271739	4	0	0	0	0	0	0	0	0	0	0	1
0.714286	0.125	0	0	16	5	0.246562	0	0	0	0	0	0	0	0	0.0826854	0	0.22121	0.00292988	0	0	0	0	0	0	0	0	0	0	0	0	0	0	0	0	0.000782396	0	0.00143815	8	0.00242424	0	104	5	0	0	0	0	0	0	0
0	0	0.0225564	0	0	0	0.0564918	0	0	0	0	0.00596635	0	0.00187617	0	0	0	0.047634	0.022554	0	0	0	0	0	0	0	0	0	0	0	0	0	0	0	0	0.000608616	0	0.00476657	0	0	0	0	0	0	0	0	0	0	0	31
0	0.00689655	0.00156372	0	0	16	0.105922	0	0	0	0	0.00075	0	0	0	0.00369209	0	0.145876	0.00193957	0	0	0	0	0	0	0	0	0	0	0	0	0	0	0	0	0.000726143	0	0.000543376	41	0.000833608	0	131	0	0	0	0	0	0	0	0
0	0	0.0225564	0	0	9	0.0548871	0	0	0	0	0.00577074	0.00254042	0	0	0	0	0.0460537	0.02259	0	0	0	0	0	0	0	0	0	0	0	0	0	0	0	0	0.000374533	0	0.00456232	70	5.13663e-05	0	245	7	0	0	0	0	0	0	0
0.405941	0	0.00235849	0	0	94	0.389365	0	0	0	0	0.00464756	0	0	0	0	0	0.377769	0.00252488	0	0	0	0	0	0	0	0	0	0	0	0	0	0	0	0	0.000899483	0	0.00124872	565	0	0	3	0	0	0	0	0	0	0	0
0.178571	0.0909091	0.0275229	0	20	92	0.198098	0	0	0	0	0.00310559	0	0	0	0.0768653	0	0.184147	0.0282943	0	0	0	0	0	0	0	0	0	0	0	0	0	0	0	0	0.000918476	0	0.0014365	236	0	0	0	0	0	0	0	0	0	0	0
0.5	0	0	0	0	0	0.307755	0	0	0	0	0	0	0	0	0	0.0114035	0.620123	0.00197922	0	0	0	0	0	0	0	0	0	0	0	0	0	0	0	0	0	0	0.000768033	0	0	0	14	0	0	0	0	0	0	0	8
0.222222	0	0	0	0	15	0.216798	0	0	0	0	0	0	0	0	0	0	0.236434	0.0245061	0	0	0	0	0	0	0	0	0	0	0	0	0	0	0	0	0	0	0.00397138	44	0	0	24	20	0	0	0	0	0	0	3
0.534483	0	0.03125	0	0	26	0.398972	0	0	0	0	0.00174622	0	0.00436681	0	0	0	0.767264	0.00339139	0	0	0	0	0	0	0	0	0	0	0	0	0	0	0	0	0	0	0.00171253	78	0	0	0	0	0	0	0	0	0	0	3
0.588235	0	0	0	0	1	0.368771	0	0	0	0	0	0	0	0	0	0	0.385673	0.00189676	0	0	0	0	0	0	0	0	0	0	0	0	0	0	0	0	0.000570126	0	0.00135971	3	0	0	102	1	0	0	0	0	1	0	64
0.5	0.0357143	0.00122549	0	34	17	0.105299	0	0	0	0	0.00313199	0.00233827	0	0	0.0212592	0	0.116085	0.00208212	0	0	0	0	0	0	0	0	0	0	0	0	0	0	0	0	0.000966927	0	0.000509684	119	0.000681826	0	144	51	0	0	0	0	9	0	40
0.5	0	0	0	0	0	0.11151	0	0	0	0	0	0	0	0	0	0.0176282	0.145163	0.0111054	0	0	0	0	0	0	0	0	0	0	0	0	0	0	0	0	0.000229886	0	0.000205217	0	0	0	0	0	0	0	1	0	0	0	0
0	0.0277778	0	0	0	0	0.305605	0	0	0	0	0.00233281	0.00260247	0	0	0.0310517	0	0.304187	0.0101221	0	0	0	0	0	0	0	0	0	0	0	0	0	0	0	0	0.00135807	0	0.00284994	0	0.00444615	0	65	0	0	0	0	0	0	0	0
0	0.015873	0.0116959	0	0	0	0.317134	0	0	0	0	0.00283554	0.000982801	0	0	0.0181918	0.0123457	0.376659	0.00981594	0	0	0	0	0	0	0	0	0	0	0	0	0	0	0	0	0.0024752	0	0.00357506	0	0.0013665	0	43	0	3	0	3	0	4	0	3
0.183824	0	0.0285714	0	7	139	0.161884	0	0	0	0	0.00289017	0	0	0	0.000904704	0	0.171123	0.0298947	0	0	0	0	0	0	0	0	0	0	0	0	0	0	0	0	0.000718024	0	0.00340995	627	0	0	0	0	0	0	0	0	26	0	3
1	0.0135135	0	0	40	0	0.308351	0	0	0	0	0	0	0	0	0.0133806	0	0.614886	0.000445401	0	0	0	0	0	0	0	0	0	0	0	0	0	0	0	0	0.00109758	0	0.000637652	0	0.00251731	0	248	0	0	0	0	0	8	0	16
1	0	0	0	0	0	0.686997	0	0	0	0	0	0	0	0	0	0.142857	0.785293	0.00020023	0	0	0	0	0	0	0	0	0	0	0	0	0	0	0	0	0	0	0.000119254	0	0	0	0	0	0	0	0	0	0	0	31
0.104651	0	0.00309598	0	0	76	0.16397	0	0	0	0	0.00107925	0.00192493	0.000761615	0	0	0	0.156934	0.00376016	0	0	0	0	0	0	0	0	0	0	0	0	0	0	0	0	0.000435515	0	0.00126781	247	0.000685967	0	295	76	0	0	0	0	0	0	89
0.219512	0.0454545	0.0441176	0	18	27	0.139301	0	0	0	0	0.0046587	0.00434783	0	0	0.0335706	0	0.139589	0.0432826	0	0	0	0	0	0	0	0	0	0	0	0	0	0	0	0	0.00177544	0	0.00335962	207	0.00124368	0	105	63	0	0	0	0	0	0	0
0.727273	0.025	0	0	16	6	0.429351	0	0	0	0	0	0	0	0	0.0203699	0	0.503025	0.00570404	0	0	0	0	0	0	0	0	0	0	0	0	0	0	0	0	0.0022794	0	0.00248774	12	0.00511398	0	18	2	0	0	0	0	0	0	0
0.857143	0	0	0	0	4	0.407622	0	0	0	0	0	0	0	0	0.000131857	0	0.585838	0.000517169	0	0	0	0	0	0	0	0	0	0	0	0	0	0	0	0	0.000606181	0	0.0011315	6	0.00280525	0	301	15	0	0	0	0	0	0	0
0.206349	0	0.0194175	0	0	50	0.0751116	0	0	0	0	0.00605144	0.00196721	0	0	0	0	0.0882691	0.0215792	0	0	0	0	0	0	0	0	0	0	0	0	0	0	0	0	0.00112592	0	0.00527529	502	0.000107435	0	77	37	0	0	0	0	0	0	0
0.473684	0	0.00245098	0	0	10	0.265285	0	0	0	0	0.00125945	0	0	0	0	0.0666667	0.323222	0.00293377	0	0	0	0	0	0	0	0	0	0	0	0	0	0	0	0	0.00052854	0	0.0012754	30	0	0	2	0	2	0	0	0	0	0	0
0.146341	0	0	0	0	0	0.214199	0	0	0	0	0	0	0	0	0	0	0.205196	0.00237767	0	0	0	0	0	0	0	0	0	0	0	0	0	0	0	0	0	0	0.00543188	72	0	0	0	0	0	0	0	0	0	0	0
0	0.00995025	0.0546448	0	0	0	0.0751954	0	0	0	0	0.00347265	0	0	0	0.00946153	0	0.0473489	0.06217	0	0	0	0	0	0	0	0	0	0	0	0	0	0	0	0	0.00116492	0	0.00273982	0	0	0	0	0	0	0	0	0	0	0	0
1	0	0	0	0	0	0.76555	0	0	0	0	0	0	0	0	1.45252e-05	0	0.731843	0.00701511	0	0	0	0	0	0	0	0	0	0	0	0	0	0	0	0	0.000972765	0	0.00245097	0	0	0	0	0	0	0	0	0	0	0	0
1	0	0	0	0	0	0.497579	0	0	0	0	0	0	0	0	0.0234455	0	0.546201	0.00164292	0	0	0	0	0	0	0	0	0	0	0	0	0	0	0	0	0.00109874	0	0.0013257	0	0.0010267	0	84	0	2	0	3	0	1	0	10
0.030303	0	0.00208768	0	0	0.0041958	0.0190279	0.0132032	0	0.0125563	0	0.00024529	0.000884271	0	0	0	0	0.0234014	0.00215843	0	0	0	0	0	0	0	0	0	0	0.00309409	0.0106187	0	0	0.00226401	0.026403	2.15585e-05	0	0.000917109	0.00071664	0.000419191	0	0.00216608	0.00239537	0	0	0	0	0	0	0.000284292
0.434783	0	0.00222222	0	5	13	0.268042	0	0	0	0	0.00139211	0	0	0	0.0242481	0	0.29344	0.00276884	0	0	0	0	0	0	0	0	0	0	0	0	0	0	0	0	0.00108728	0	0.00166966	49	0	0	0	0	0	0	0	0	4	0	132
0.516484	0.0833333	0.0526316	0	47	43	0.307263	0	0	0	0	0.000683995	0	0	0	0.0729127	0	0.254674	0.0711547	0	0	0	0	0	0	0	0	0	0	0	0	0	0	0	0	0.000164879	0	0.000766279	86	0	0	0	0	0	0	0	0	0	0	0
0	0.00497512	0.0546448	0	0	0	0.095916	0	0	0	0	0.00341172	0	0	0	0.00311647	0	0.0937679	0.0582395	0	0	0	0	0	0	0	0	0	0	0	0	0	0	0	0	0.00111245	0	0.00277827	0	0	0	0	0	0	0	0	0	0	0	0
0.370968	0.0384615	0.00113766	0	52	39	0.214662	0	0	0	0	0.000678887	0.00158186	0	0	0.0382662	0	0.270612	0.00144427	0	0	0	0	0	0	0	0	0	0	0	0	0	0	0	0	0.00118224	0	0.00112654	78	0.00473627	0	1364	222	2	0	4	0	0	0	0
0.130435	0	0.00384025	0	0	20	0.0659942	0	0	0	0	0.00204529	0.00158983	0	0	0.000457207	0	0.0625334	0.00413348	0	0	0	0	0	0	0	0	0	0	0	0	0	0	0	0	0.000639821	0	0.00149516	57	0.000432077	0	583	16	0	0	0	0	0	0	0
1	0	0	0	0	0	0.686997	0	0	0	0	0	0	0	0	0	0.142857	0.785293	0.00020023	0	0	0	0	0	0	0	0	0	0	0	0	0	0	0	0	0	0	0.000119254	0	0	0	0	0	0	0	0	0	0	0	31
0	0	0.00392157	0	0	0	0.0130031	0	0	0	0	0.00265692	0.00258532	0	0	0	0	0.009589	0.00462819	0	0	0	0	0	0	0	0	0	0	0	0	0	0	0	0	0.00100348	0	0.00106576	0	0.00198987	0	647	0	0	0	0	0	0	0	0
0.166667	0	0.00363306	0	0	40	0.105969	0	0	0	0	0.00199544	0.00145349	0	0	4.43925e-06	0	0.128823	0.00374309	0	0	0	0	0	0	0	0	0	0	0	0	0	0	0	0	0.00103641	0	0.00212706	140	0.00118668	0	526	30	0	0	5	0	1	0	45
0.482143	0	0.00297619	0	0	97	0.375509	0	0	0	0	0.00360198	0	0	0	0	0	0.521332	0.00252282	0	0	0	0	0	0	0	0	0	0	0	0	0	0	0	0	0.000182783	0	0.000885479	803	0	0	0	0	0	0	0	0	2	0	48
0.47619	0	0.166667	0	2	0	0.462783	0	0	0	0	0.00422535	0	0	0	0	0	0.604998	0.118772	0	0	0	0	0	0	0	0	0	0	0	0	0	0	0	0	0.00202552	0	0.00563777	6	0	0	0	0	0	0	0	0	0	0	0
0.5	0.0212766	0	0	5	0	0.309005	0	0	0	0	0.00304723	0.000631712	0	0.5	0.0176188	0	0.315016	0.015399	0	0	0	0	0	0	0	0	0	0	0	0	0	0	0	0	0.000959788	0	0.00274447	30	0.000964849	0	20	5	2	0	0	5	1	0	0
1	0	0	0	0	0	0.27861	0	0	0	0	0	0	0	0	0	0	0.464354	0.000718201	0	0	0	0	0	0	0	0	0	0	0	0	0	0	0	0	0	0	0.0019625	0	0	0	687	0	0	0	0	0	0	0	0
0.25	0.0241935	0.0125523	0	15	15	0.0406345	0	0	0	0	0.00191072	0.00323625	0.00134953	0	0.0131465	0	0.0229709	0.0158415	0	0	0	0	0	0	0	0	0	0	0	0	0	0	0	0	0.00104929	0	0.00236504	55	0.00231978	0	45	15	0	0	0	0	21	0	3
0.0519481	0.0491803	0.00428954	0	10	58	0.0389016	0	0	0	0	0.0043392	0.00205339	0.000750188	0	0.0357749	0	0.0377082	0.00448055	0	0	0	0	0	0	0	0	0	0	0	0	0	0	0	0	0.000754232	0	0.0016401	197	0.000561797	0	843	66	0	0	0	0	1	0	147
0.134328	0	0.0200803	0	0	95	0.0613715	0	0	0	0	0.0055241	0	0	0	0	0	0.0579908	0.0223201	0	0	0	0	0	0	0	0	0	0	0	0	0	0	0	0	0.000651139	0	0.00455831	763	0	0	0	0	0	0	0	0	0	0	0
1	0	0	0	0	0	0.248175	0	0	0	0	0	0	0	0	1.43752e-05	0	0.518088	0	0	0	0	0	0	0	0	0	0	0	0	0	0	0	0	0	0	0	0.000718391	0	0	0	0	0	0	0	0	0	0	0	0
0.3	0	0.00349243	0	0	7	0.297635	0	0	0	0	0.00326019	0.00189155	0.0013986	0	6.20533e-05	0	0.312915	0.00295328	0	0	0	0	0	0	0	0	0	0	0	0	0	0	0	0	0.0019767	0	0.00198425	72	0.000674035	0	391	7	0	0	0	0	2	0	235
0.307692	0.030303	0.0104712	0	53	54	0.0514465	0	0	0	0	0.00262969	0.00230415	0	0.0434783	0.0264686	0	0.0430789	0.0147054	0	0	0	0	0	0	0	0	0	0	0	0	0	0	0	0	0.0021409	0	0.00241597	295	0.0044947	0	34	54	5	0	8	30	0	0	0
0	0.025	0.00862069	0	0	1	0.327003	0	0	0	0	0.00442043	0	0	0	0.0233472	0	0.361919	0.00814198	0	0	0	0	0	0	0	0	0	0	0	0	0	0	0	0	0.000595431	0	0.00228344	9	0	0	0	0	0	0	0	0	0	0	2
0.436047	0.04	0.00223214	0	156	194	0.290495	0	0	0	0	0.00206868	0	0.001221	0	0.0308065	0	0.310388	0.00267553	0	0	0	0	0	0	0	0	0	0	0	0	0	0	0	0	0.000740717	0	0.0016752	892	0	0	0	0	0	0	0	0	3	0	132
0.333333	0.0102041	0.0017316	0	9	18	0.0597623	0	0	0	0	0.00268817	0.00255102	0.00215285	0.0133333	0.00286159	0.0166667	0.0566038	0.00226332	0	0	0	0	0	0	0	0	0	0	0	0	0	0	0	0	0.000819837	0	0.000950862	85	0.00110786	0	340	54	2	0	8	9	25	0	125
0.401639	0.031746	0	0	98	0	0.193713	0	0	0	0	0.00325733	0	0.00806452	0	0.0247185	0	0.312288	0	0	0	0	0	0	0	0	0	0	0	0	0	0	0	0	0	0.00132045	0	0.000657122	767	0.000286072	0	4	0	0	0	0	0	6	0	2
0.117647	0	0	0	0	43	0.121413	0	0	0	0	0	0	0	0	0	0	0.255977	0.00252132	0	0	0	0	0	0	0	0	0	0	0	0	0	0	0	0	0	0	0.00140978	82	0	0	134	35	0	0	0	0	0	0	20
0.131902	0.0283688	0.0335196	0	0.0276149	0.0323605	0.11754	0	0	0	0	0.00556559	0.0013465	0	0	0.0267008	0	0.101548	0.0333946	0	0	0	0	0	0	0	0	0	0	0	0	0	0	0	0	0.00212295	0	0.00355687	0.00549996	0.00026794	0	0.00168958	0.00129971	0	0	0	0	0	0	0
0.333333	0.0625	0.00229358	0	1	1	0.240136	0	0	0	0	0.000537057	0	0.00151172	0	0.117156	0	0.432767	0.00104413	0	0	0	0	0	0	0	0	0	0	0	0	0	0	0	0	0.000888494	0	0.00143412	1	0	0	192	0	0	0	0	0	3	0	96
0.166667	0	0.003003	0	0	71	0.10416	0	0	0	0	0.00361591	0.00307929	0	0	4.36944e-07	0	0.0870419	0.00394445	0	0	0	0	0	0	0	0	0	0	0	0	0	0	0	0	0.00168306	0	0.00126781	341	0	0	411	136	0	0	0	0	0	0	0
0.5	0.0625	0	0	8	2	0.24586	0	0	0	0	0	0	0	0	0.032016	0	0.355902	0.00101515	0	0	0	0	0	0	0	0	0	0	0	0	0	0	0	0	0.00109415	0	0.00117334	6	0	0	0	0	0	0	0	0	0	0	0
0.4375	0.0769231	0.00869565	0	14	18	0.445394	0	0	0	0	0.00884354	0	0	0	0.0753019	0	0.455394	0.00880931	0	0	0	0	0	0	0	0	0	0	0	0	0	0	0	0	0.00135276	0	0.00243292	234	0	0	0	0	0	0	0	0	0	0	0
0.333333	0.0833333	0	0	1	2	0.130786	0	0	0	0	0	0	0	0	0.03181	0	0.156509	0.00168422	0	0	0	0	0	0	0	0	0	0	0	0	0	0	0	0	0.000844273	0	0.00132143	5	0	0	1	0	0	0	0	0	0	0	0
0.125	0	0	0	0	0	0.268265	0	0	0	0	0	0	0	0	3.52846e-06	0	0.52555	1.67664e-06	0	0	0	0	0	0	0	0	0	0	0	0	0	0	0	0	0	0	0	0	0	0	0	0	0	0	0	0	0	0	0
0.09375	0	0.009375	0	0	29	0.107565	0	0	0	0	0.00238379	0	0	0	0	0	0.123939	0.010078	0	0	0	0	0	0	0	0	0	0	0	0	0	0	0	0	0.000309961	0	0.00113707	103	0	0	0	0	0	0	0	0	0	0	0
1	0	0	0	0	0	0.582673	0	0	0	0	0	0	0	0	6.52344e-07	0	0.650884	0.000698465	0	0	0	0	0	0	0	0	0	0	0	0	0	0	0	0	0.00592639	0	0.00202933	0	0	0	138	0	0	0	0	0	2	0	133
0.166667	0.0384615	0.00319489	0	3	14	0.117095	0	0	0	0	0.00252161	0.00143062	0	0	0.02118	0	0.137401	0.00375206	0	0	0	0	0	0	0	0	0	0	0	0	0	0	0	0	0.00013308	0	0.00128719	44	0.00093686	0	405	12	0	0	0	0	0	0	0
1	0	0	0	0	0	0.459966	0	0	0	0	0	0	0	0	0	0	0.474589	0.00195202	0	0	0	0	0	0	0	0	0	0	0	0	0	0	0	0	0.00193174	0	0.00140673	0	0	0	0	0	0	0	0	0	0	0	35
0.0777778	0.0625	0.004329	0	7	80	0.193705	0	0	0	0	0.00440141	0	0	0	0.0377899	0	0.119601	0.00483287	0	0	0	0	0	0	0	0	0	0	0	0	0	0	0	0	0.000648614	0	0.00127786	245	0	0	0	0	0	0	0	0	0	0	6
0	0	0.0833333	0	0	8	0.158145	0	0	0	0	0.000967118	0	0	0	0	0	0.103167	0.144195	0	0	0	0	0	0	0	0	0	0	0	0	0	0	0	0	0.000510328	0	0.0011583	16	0	0	0	0	0	0	0	0	0	0	0
0.162162	0.025641	0.00317965	0	8	12	0.105505	0	0	0	0	0.000976753	0	0	0	0.0243097	0	0.139925	0.00370065	0	0	0	0	0	0	0	0	0	0	0	0	0	0	0	0	0.00032512	0	0.00136529	39	0	0	3	0	0	0	0	0	0	0	0
0.16092	0	0.00239234	0	0	55	0.157837	0	0	0	0	0.000660939	0	0	0	5.54941e-06	0	0.176927	0.00335268	0	0	0	0	0	0	0	0	0	0	0	0	0	0	0	0	0.00108449	0	0.00217492	116	0.00157615	0	205	29	0	0	2	0	1	0	18
0.0625	0	0.0225564	0	0	105	0.0602955	0	0	0	0	0.00577074	0	0	0	0	0	0.0560724	0.0223451	0	0	0	0	0	0	0	0	0	0	0	0	0	0	0	0	0.000374533	0	0.00456232	826	0	0	0	0	0	0	0	0	0	0	0
1	0.030303	0	0	32	0	0.668902	0	0	0	0	0	0	0	0	0.0312326	0	0.7167	0.00564502	0	0	0	0	0	0	0	0	0	0	0	0	0	0	0	0	0.00073236	0	0.00284461	0	0.000670463	0	2	0	0	0	0	0	1	0	0
0.423077	0	0.0357143	0	0	15	0.244494	0	0	0	0	0.00168563	0	0	0	0	0.0336257	0.286902	0.0334434	0	0	0	0	0	0	0	0	0	0	0	0	0	0	0	0	0.000433764	0	0.00314443	60	0	0	0	0	0	0	0	0	0	0	0
0.387931	0	0	0	0	1	0.315412	0	0	0	0	0.00125576	0.00428266	0	0	6.33692e-06	0	0.262395	0.00448796	0	0	0	0	0	0	0	0	0	0	0	0	0	0	0	0	0.000182094	0	0.00194482	142	0	0	2	78	0	0	0	0	3	0	3
1	0	0	0	0	0	0.301333	0	0	0	0	0	0	0	0	0	0.00462963	0.448365	0.000818793	0	0	0	0	0	0	0	0	0	0	0	0	0	0	0	0	0	0	0.00118194	0	0	0	484	0	0	0	3	0	0	0	14
0.944444	0	0	0	0	0	0.646307	0	0	0	0	0	0	0	0	0	0	0.787126	0.00550168	0	0	0	0	0	0	0	0	0	0	0	0	0	0	0	0	0	0	0.00168406	0	0	0	5	0	0	0	0	0	0	0	2
0	0	0	0	0	0	0.84864	0	0	0	0	0	0	0	0	8.80664e-06	0	0.887869	0.00440847	0	0	0	0	0	0	0	0	0	0	0	0	0	0	0	0	0.000201999	0	0.00141468	0	0	0	0	0	0	0	0	0	4	0	3
0.4	0.0344828	0.00297177	0	2	5	0.269105	0	0	0	0	0.00243754	0	0.001221	0	0.0284641	0	0.295207	0.00282786	0	0	0	0	0	0	0	0	0	0	0	0	0	0	0	0	0.00083423	0	0.00166984	19	0	0	0	0	0	0	0	0	4	0	199
0.333333	0.0689655	0.00297177	0	20	20	0.23483	0	0	0	0	0.00243754	0	0.001221	0	0.073168	0	0.247437	0.00310093	0	0	0	0	0	0	0	0	0	0	0	0	0	0	0	0	0.000641715	0	0.00159423	80	0.000102501	0	301	0	0	0	0	0	2	0	99
0.5	0	0.00862069	0	0	16	0.314309	0	0	0	0	0.00442043	0	0	0	0	0	0.371577	0.0088287	0	0	0	0	0	0	0	0	0	0	0	0	0	0	0	0	0.000595431	0	0.00144911	144	0	0	0	0	0	0	0	0	0	0	0
0.190476	0.0454545	0.00311526	0	4	17	0.294936	0	0	0	0	0.00369559	0.00298507	0.000775795	0	0.0483522	0	0.296071	0.00301903	0	0	0	0	0	0	0	0	0	0	0	0	0	0	0	0	0.0014314	0	0.00237673	314	0.00107846	0	427	21	0	0	0	0	1	0	174
0	0	0	0	0	0	0.0782921	0	0	0	0	0	0	0	0	0.000997483	0	0.0818767	0.021166	0	0	0	0	0	0	0	0	0	0	0	0	0	0	0	0	0.00134891	0	0.00157167	0	0	0	0	0	0	0	0	0	0	0	0
0	0	0.00310559	0	0	2	0.0862698	0	0	0	0	0.00149897	0	0	0	1.59888e-06	0.0359286	0.0821886	0.0038381	0	0	0	0	0	0	0	0	0	0	0	0	0	0	0	0	0.000588546	0	0.00159947	8	0	0	10	0	0	0	0	0	0	0	0
0.052356	0.0285714	0.00330761	0	10	99	0.0994655	0	0	0	0	0.00218102	0.0034662	0.00367647	0	0.0148333	0	0.0849084	0.00322436	0	0	0	0	0	0	0	0	0	0	0	0	0	0	0	0	0.000623492	0	0.0014834	189	0.00163817	0	584	60	0	0	0	0	4	0	69
0	0	0	0	0	0	0	0	0	0	0	0	0	0	0	0	0	0	0	0	0	0	0	0	0	0	0	0	0	0	0	0	0	0	0	0	0	0	0	0	0	0	0	0	0	0	0	0	0	0
0.314286	0	0.00230415	0	0	24	0.192534	0	0	0	0	0.001098	0.00126103	0	0	0	0	0.178258	0.00352576	0	0	0	0	0	0	0	0	0	0	0	0	0	0	0	0	0.00042604	0	0.00127097	83	0.000554631	0	197	24	0	0	0	0	0	0	60
0.357143	0	0.00238663	0	0	8	0.192786	0	0	0	0	0.0054782	0.00172712	0.00260078	0	4.82931e-06	0	0.224267	0.00293504	0	0	0	0	0	0	0	0	0	0	0	0	0	0	0	0	0.000687139	0	0.0021058	131	0.000971663	0	199	7	0	0	2	0	1	0	16
0	0	0	0	0	0	0.716007	0	0	0	0	0	0	0	0	0	0	0.763316	0.000882502	0	0	0	0	0	0	0	0	0	0	0	0	0	0	0	0	0	0	0.00207684	0	0	0	0	0	0	0	0	0	0	0	0
0.0846561	0.00497512	0.0546448	0	18	173	0.0709701	0	0	0	0	0.00255879	0	0	0	0.00986457	0	0.0426836	0.0627109	0	0	0	0	0	0	0	0	0	0	0	0	0	0	0	0	0.0007084	0	0.00203804	735	0	0	0	0	0	0	0	0	0	0	0
1	0	0	0	0	0	0.74	0	0	0	0	0	0	0	0	0	0	0.749436	0.0010899	0	0	0	0	0	0	0	0	0	0	0	0	0	0	0	0	0	0	0.00229536	0	0	0	0	0	0	0	0	0	0	0	0
0.942857	0	0	0	0	0	0.378618	0	0	0	0	0	0	0	0	0	0	0.506574	0.0110835	0	0	0	0	0	0	0	0	0	0	0	0	0	0	0	0	0.00225225	0	0.00194017	0	0	0	0	0	0	0	0	0	0	0	0
0	0	0.0294118	0	0	0	0.149481	0	0	0	0	0.000960615	0.00558659	0.00163666	0	0	0	0.190152	0.0285784	0	0	0	0	0	0	0	0	0	0	0	0	0	0	0	0	0.000419644	0	0.00123322	0	0.00079649	0	14	0	0	0	0	0	5	0	7
1	0	0	0	0	0	0.407622	0	0	0	0	0	0	0	0	0.000131857	0	0.585778	0.000517169	0	0	0	0	0	0	0	0	0	0	0	0	0	0	0	0	0.000606181	0	0.0011315	0	0.00280525	0	301	0	0	0	0	0	0	0	0
0.333333	0	0.00310559	0	0	16	0.270644	0	0	0	0	0	0	0	0	0	0	0.26496	0.00336168	0	0	0	0	0	0	0	0	0	0	0	0	0	0	0	0	0	0	0	0	0	0	0	0	0	0	0	0	0	0	0
0.160221	0	0.0202429	0	0	295	0.0728373	0	0	0	0	0.00638733	0.00225861	0	0	0	0.0232558	0.080735	0.021735	0	0	0	0	0	0	0	0	0	0	0	0	0	0	0	0	0.000952703	0	0.00505675	2949	0.000107435	0	92	236	0	0	0	0	0	0	0
0.0833333	0.0909091	0.047619	0	1	4	0.209823	0	0	0	0	0.0029773	0	0	0	0.0696825	0	0.249056	0.0360941	0	0	0	0	0	0	0	0	0	0	0	0	0	0	0	0	0.00063129	0	0.00320451	33	0.00090744	0	0	0	0	0	0	0	0	0	0
1	0.0131579	0	0	21	0	0.320881	0	0	0	0	0	0	0	0	0.0130275	0	0.555225	0.00314995	0	0	0	0	0	0	0	0	0	0	0	0	0	0	0	0	0.000201539	0	0.000289541	0	0	0	1	0	0	0	0	0	2	0	6
0.217391	0	0.00429855	0	0	14	0.0813212	0	0	0	0	0.00201372	0.00213789	0	0	4.06661e-05	0	0.105165	0.00400262	0	0	0	0	0	0	0	0	0	0	0	0	0	0	0	0	0.000924476	0	0.00215163	34	0.00117333	0	1224	6	0	0	12	0	1	0	108
0.666667	0.166667	0.00235849	0	18	9	0.785191	0	0	0	0	0.000868056	0	0.00169635	0	0.222501	0	0.795403	0.000244272	0	0	0	0	0	0	0	0	0	0	0	0	0	0	0	0	0.00318979	0	0.0014823	9	0	0	192	0	0	0	0	0	3	0	96
1	0	0	0	0	0	0.221166	0	0	0	0	0	0	0	0	0.00623248	0	0.28201	0.000991546	0	0	0	0	0	0	0	0	0	0	0	0	0	0	0	0	0.00120918	0	0.000789987	0	0.00406627	0	119	0	0	0	0	0	1	0	8
0.208333	0	0.0180723	0	0	19	0.0688873	0	0	0	0	0.00492813	0.00274223	0	0	0	0.362069	0.0796958	0.0217706	0	0	0	0	0	0	0	0	0	0	0	0	0	0	0	0	0.000692875	0	0.00460659	152	0.000107435	0	61	16	0	0	0	0	0	0	16
0.52	0	0.0555556	0	0	12	0.152681	0	0	0	0	0.00813008	0.0142857	0	0	0	0	0.189547	0.0635717	0	0	0	0	0	0	0	0	0	0	0	0	0	0	0	0	0.00112803	0	0.00035574	24	0.00278552	0	1	12	0	0	0	0	0	0	0
0	0.00497512	0.0546448	0	0	2	0.0709701	0	0	0	0	0.00255879	0	0	0	0.00986457	0	0.0428193	0.0627109	0	0	0	0	0	0	0	0	0	0	0	0	0	0	0	0	0.0007084	0	0.00203804	9	0	0	0	0	0	0	0	0	0	0	0
0.0625	0	0.0225564	0	0	390	0.0564918	0	0	0	0	0.00596635	0	0.00187617	0	0	0	0.0476258	0.022554	0	0	0	0	0	0	0	0	0	0	0	0	0	0	0	0	0.000608616	0	0.00476657	3172	0	0	0	0	0	0	0	0	0	0	31
0	0	0.0225564	0	0	0	0.0564918	0	0	0	0	0.00596635	0	0.00187617	0	0	0	0.047634	0.022554	0	0	0	0	0	0	0	0	0	0	0	0	0	0	0	0	0.000608616	0	0.00476657	0	0	0	0	0	0	0	0	0	0	0	31
0.318681	0.025	0	0	29	24	0.381316	0	0	0	0	0	0	0	0	0.0237628	0	0.373507	0.0068441	0	0	0	0	0	0	0	0	0	0	0	0	0	0	0	0	0.000595431	0	0.00237132	229	0	0	0	0	0	0	0	0	0	0	1
0	0	0	0	0	0	0.628362	0	0	0	0	0	0	0	0	0.000403517	0	0.745989	0.00167904	0	0	0	0	0	0	0	0	0	0	0	0	0	0	0	0	0.00105952	0	0.00356008	0	0	0	0	0	0	0	0	0	1	0	1
0.5	0	0.00136799	0	0	1	0.0288545	0	0	0	0	0.00235849	0	0	0	0	0	0.0280854	0.00097826	0	0	0	0	0	0	0	0	0	0	0	0	0	0	0	0	0.00105026	0	0.000908091	5	0	0	0	0	0	0	0	0	0	0	19
0.158537	0	0.00352423	0	0	56	0.204301	0	0	0	0	0.00463646	0.00299401	0.003861	0	0	0	0.186086	0.00338216	0	0	0	0	0	0	0	0	0	0	0	0	0	0	0	0	0.00199594	0	0.00161276	283	0.0010296	0	515	55	0	0	0	0	3	0	68
0.666667	0	0	0	0	3	0.640379	0	0	0	0	0	0	0	0	0	0	0.714103	0.00104899	0	0	0	0	0	0	0	0	0	0	0	0	0	0	0	0	0	0	0.00170774	18	0	0	0	0	0	0	0	0	0	0	0
0.0625	0	0.0225564	0	0	285	0.0646775	0	0	0	0	0.00684664	0.000461894	0.00187617	0	0	0	0.0679071	0.0220397	0	0	0	0	0	0	0	0	0	0	0	0	0	0	0	0	0.00070225	0	0.00520119	2660	0.000205465	0	30	38	0	0	0	0	0	0	31
1	0	0	0	0	0	0.430478	0	0	0	0	0	0	0	0	0	0	0.681746	0.000307414	0	0	0	0	0	0	0	0	0	0	0	0	0	0	0	0	0	0	0.00176288	0	0	0	93	0	0	0	0	0	0	0	21
0.336207	0	0	0	0	0	0.388665	0	0	0	0	0.00125576	0.00428266	0	0	5.04819e-06	0	0.42876	0.0187573	0	0	0	0	0	0	0	0	0	0	0	0	0	0	0	0	0.000789074	0	0.00157688	181	0	0	1	90	0	0	0	0	0	0	0
0.448276	0	0.0196078	0	0	7	0.416667	0	0	0	0	0.00681431	0.00646552	0.0135135	0	0	0	0.639967	0.00825293	0	0	0	0	0	0	0	0	0	0	0	0	0	0	0	0	0	0	0.00271014	28	0	0	9	21	0	0	0	0	0	0	5
0.25	0	0.00114025	0	0	1	0.260264	0	0	0	0	0.00253122	0.00473934	0	0	0	0	0.405452	0.00100615	0	0	0	0	0	0	0	0	0	0	0	0	0	0	0	0	0.00269677	0	0.00194032	15	0.007079	0	1342	30	0	0	0	0	0	0	0
0.025	0.0142857	0.00434955	0	0.0551181	0.00415601	0.0204671	0	0	0	0	0.00167544	0.00183052	0	0	0.0166557	0	0.0159338	0.00398067	0	0	0	0	0	0	0	0	0	0	0	0	0	0	0	0	0.000266423	0	0.00134796	0.00176955	0.000429495	0	0.00218117	0.00177384	0	0	0	0	0	0	0
0.142857	0	0.003003	0	0	6	0.10416	0	0	0	0	0.00361591	0.00307929	0	0	4.36944e-07	0	0.0870656	0.00394445	0	0	0	0	0	0	0	0	0	0	0	0	0	0	0	0	0.00168306	0	0.00126781	27	0	0	411	12	0	0	0	0	0	0	0
0	0.00121951	0.00216068	0	0	0.00258558	0.0113092	0	0	0	0	0.000642298	0.00129894	0.00113479	0	0.00206651	0.00035868	0.0209678	0.00230277	0	0	0	0	0	0	0	0	0	0	0	0	0	0	0	0	0.000176365	0	0.000215603	0.000775326	0.000773048	0	0.000563677	0.0037621	0	0	0	0	0.000679513	0	0.00101675
0	0.0625	0	0	0	0	0.0266904	0	0	0	0	0	0	0	0	0.00900553	0	0	0.000711063	0	0	0	0	0	0	0	0	0	0	0	0	0	0	0	0	0.000523499	0	0.00215785	0	0.00072372	0	0	0	0	0	0	0	1	0	5
0	0	0	0	0	0	0.0795569	0	0	0	0	0	0	0	0	0	0	0.0625239	0.000247525	0	0	0	0	0	0	0	0	0	0	0	0	0	0	0	0	0.00018238	0	0.00265605	0	0	0	0	0	0	0	0	0	0	0	0
0.216783	0	0.04	0	0	50	0.295812	0	0	0	0	0.00113456	0.00428266	0.00141443	0	2.6027e-05	0	0.250387	0.0880758	0	0	0	0	0	0	0	0	0	0	0	0	0	0	0	0	0.000212904	0	0.00185986	211	0	0	2	72	0	0	0	0	4	0	3
0.510638	0	0.0294118	0	0	1	0.126048	0	0	0	0	0.00328515	0	0	0	0	0	0.189268	0.0206269	0	0	0	0	0	0	0	0	0	0	0	0	0	0	0	0	0.00134976	0	0.00433434	15	0.00180058	0	1	0	0	0	0	0	0	0	0
0.0746269	0.00465116	0.00218023	0	5	59	0.0325278	0	0	0	0	0.00128382	0.00151999	0.00219941	0.00729927	0.00412712	0.00208333	0.041863	0.00226503	0	0	0	0	0	0	0	0	0	0	0	0	0	0	0	0	0.000446065	0	0.000486042	80	0.000743565	0	520	150	4	0	14	5	22	0	157
0.0773196	0	0.0212766	0	0	535	0.0708703	0	0	0	0	0.00656018	0.00193548	0	0	0	0.0333333	0.0780584	0.0217947	0	0	0	0	0	0	0	0	0	0	0	0	0	0	0	0	0.00078758	0	0.00505108	5089	7.28386e-05	0	122	403	0	0	0	0	0	0	0
0.333333	0.015873	0.0116959	0	7	14	0.317134	0	0	0	0	0.00283554	0.000982801	0	0	0.0181918	0.0123457	0.376688	0.00981594	0	0	0	0	0	0	0	0	0	0	0	0	0	0	0	0	0.0024752	0	0.00357506	147	0.0013665	0	43	14	3	0	3	0	4	0	3
0	0	0	0	0	0	0.247093	0	0	0	0	0.00274851	0	0	0	5.0045e-05	0	0.436078	0.040204	0	0	0	0	0	0	0	0	0	0	0	0	0	0	0	0	0.0011315	0	0.000416297	0	0.00163488	0	0	0	0	0	0	0	0	0	0
0.503226	0	0.0012987	0	0	77	0.172128	0	0	0	0	0.00078064	0.00321543	0	0	6.76771e-05	0	0.195741	0.00181619	0	0	0	0	0	0	0	0	0	0	0	0	0	0	0	0	0.000976108	0	0.00136246	134	0.0011266	0	24	64	0	0	0	0	0	0	0
0.3	0	0.00320513	0	0	7	0.145511	0	0	0	0	0.00231099	0	0	0	0	0.0436632	0.17196	0.00346582	0	0	0	0	0	0	0	0	0	0	0	0	0	0	0	0	0.000370579	0	0.0016348	25	0	0	9	0	0	0	0	0	0	0	0
0.875	0	0	0	0	0	0.575526	0	0	0	0	0	0	0	0	0.00212639	0	0.610792	0.00132403	0	0	0	0	0	0	0	0	0	0	0	0	0	0	0	0	0.00175387	0	0.00459902	0	0	0	8	0	0	0	0	0	0	0	0
0.208333	0	0.0245902	0	0	9	0.149464	0	0	0	0	0.00300651	0	0.00106045	0	0.00114215	0	0.161146	0.0271651	0	0	0	0	0	0	0	0	0	0	0	0	0	0	0	0	0.000912421	0	0.00254135	66	0	0	0	0	0	0	0	0	27	0	7
0.619048	0	0	0	0	2	0.582673	0	0	0	0	0	0	0	0	6.52344e-07	0	0.651073	0.000698466	0	0	0	0	0	0	0	0	0	0	0	0	0	0	0	0	0.00592639	0	0.00202933	12	0	0	138	6	0	0	0	0	2	0	133
1	0.25	0	0	24	0	0.807082	0	0	0	0	0	0	0	0	0.224949	0	0.801006	0.000186853	0	0	0	0	0	0	0	0	0	0	0	0	0	0	0	0	0.00216294	0	0.00150185	0	0	0	102	0	0	0	0	0	2	0	51
0.5	0.0833333	0.0526316	0	5	5	0.508297	0	0	0	0	0.000683995	0	0	0	0.0808214	0	0.524811	0.030807	0	0	0	0	0	0	0	0	0	0	0	0	0	0	0	0	0.000906836	0	0.000437874	10	0	0	0	0	0	0	0	0	0	0	0
0.166667	0.0421053	0.25	0	184	46	0.158194	0	0	0	0	0.00817439	0.00684932	0	0.037037	0.0697747	0	0.136187	0.225524	0	0	0	0	0	0	0	0	0	0	0	0	0	0	0	0	0.00298527	0	0.00664697	2760	0.00273034	0	4	368	8	0	1	46	0	0	0
0.0729167	0	0.00171821	0	0	125	0.121785	0	0	0	0	0.00436009	0.007109	0	0	2.99775e-06	0	0.0809283	0.00206742	0	0	0	0	0	0	0	0	0	0	0	0	0	0	0	0	0.000592387	0	0.00111625	370	0.00339558	0	1167	782	0	0	0	0	0	0	0
0.394737	0	0.00293686	0	0	23	0.21405	0	0	0	0	0.00352734	0.00236967	0	0	0	0	0.191535	0.00324747	0	0	0	0	0	0	0	0	0	0	0	0	0	0	0	0	0.00178649	0	0.00162186	102	0.0008244	0	309	22	0	0	0	0	3	0	42
0.727273	0	0.00297619	0	0	3	0.375509	0	0	0	0	0.00360198	0	0	0	0	0	0.521231	0.00252282	0	0	0	0	0	0	0	0	0	0	0	0	0	0	0	0	0.000182783	0	0.000885479	24	0	0	0	0	0	0	0	0	2	0	48
0.5	0.125	0.00230415	0	4	4	0.29266	0	0	0	0	0.001098	0.00126103	0	0	0.057818	0	0.302072	0.0029033	0	0	0	0	0	0	0	0	0	0	0	0	0	0	0	0	0.000937287	0	0.0024181	32	0.000277316	0	289	4	0	0	0	0	1	0	117
0.0454545	0.03125	0.00334076	0	1	20	0.210748	0	0	0	0	0.00239107	0	0	0	0.0270784	0	0.221046	0.00327346	0	0	0	0	0	0	0	0	0	0	0	0	0	0	0	0	0.000577157	0	0.00139063	60	0	0	0	0	0	0	0	0	0	0	0
0	0	0.00310559	0	0	0	0.270644	0	0	0	0	0	0	0	0	0	0	0.264997	0.00336168	0	0	0	0	0	0	0	0	0	0	0	0	0	0	0	0	0	0	0	0	0	0	0	0	0	0	0	0	0	0	0
1	0.05	0	0	2	0	0.476466	0	0	0	0	0	0	0	0	0.0378418	0	0.614566	0.00436372	0	0	0	0	0	0	0	0	0	0	0	0	0	0	0	0	0.00189437	0	0.00190143	0	0.00704777	0	18	0	1	0	3	0	0	0	0
0.5	0	0	0	0	0	0.74	0	0	0	0	0	0	0	0	0	0	0.74991	0.0010899	0	0	0	0	0	0	0	0	0	0	0	0	0	0	0	0	0	0	0.00229536	3	0	0	0	0	0	0	0	0	0	0	0
1	0	0	0	0	0	0.575526	0	0	0	0	0	0	0	0	0.00212639	0	0.610726	0.00132403	0	0	0	0	0	0	0	0	0	0	0	0	0	0	0	0	0.00175387	0	0.00459902	0	0	0	8	0	0	0	0	0	0	0	0
1	0	0	0	0	0	0.550111	0	0	0	0	0	0	0	0	0	0	0.597767	0	0	0	0	0	0	0	0	0	0	0	0	0	0	0	0	0	0	0	0	0	0	0	0	0	0	0	0	0	0	0	0
0.333333	0	0.019802	0	0	28	0.225135	0	0	0	0	0.00206239	0	0	0	0	0.0387205	0.263333	0.0325606	0	0	0	0	0	0	0	0	0	0	0	0	0	0	0	0	0.000420854	0	0.00134943	112	0	0	0	0	0	0	0	0	0	0	0
0.25	0	0	0	0	0	0.0605263	0	0	0	0	0.00252207	0.00289743	0	0	0	0	0.127264	0.000115298	0	0	0	0	0	0	0	0	0	0	0	0	0	0	0	0	0.00182831	0	0.00110343	108	0.00331007	0	33	90	0	0	0	0	0	0	0
0.333333	0.0833333	0.00387597	0	20	40	0.217415	0	0	0	0	0.00379404	0.00207254	0	0	0.093358	0	0.131807	0.00464618	0	0	0	0	0	0	0	0	0	0	0	0	0	0	0	0	0.00123749	0	0.000406063	140	0.00217865	0	262	40	0	0	0	0	0	0	0
0.666667	0	0	0	0	0	0.778378	0	0	0	0	0	0	0	0	0	0	0.654354	0.0659722	0	0	0	0	0	0	0	0	0	0	0	0	0	0	0	0	0	0	0	0	0	0	0	0	0	0	0	0	0	0	0
0.307065	0.0344828	0.00297177	0	57	219	0.269105	0	0	0	0	0.00243754	0	0.001221	0	0.0284641	0	0.295227	0.00282786	0	0	0	0	0	0	0	0	0	0	0	0	0	0	0	0	0.00083423	0	0.00166984	811	0	0	0	0	0	0	0	0	4	0	199
0.520548	0	0.00230947	0	0	35	0.406778	0	0	0	0	0.00111235	0	0	0	6.86004e-06	0.0357143	0.473612	0.00228157	0	0	0	0	0	0	0	0	0	0	0	0	0	0	0	0	0.000825113	0	0.00138012	74	0.000592925	0	285	9	6	0	0	0	1	0	15
0.204082	0	0	0	0	55	0.213563	0	0	0	0	0	0	0	0	5.70809e-06	0	0.229713	0.00273914	0	0	0	0	0	0	0	0	0	0	0	0	0	0	0	0	0.000892514	0	0.00218351	424	0.00130924	0	101	37	0	0	1	3	1	0	9
0.0166667	0.2	0	0	9	3	0.264706	0	0	0	0	0	0	0	0	0.171265	0	0.381173	0.000834774	0	0	0	0	0	0	0	0	0	0	0	0	0	0	0	0	0.00313926	0	0.00050174	31	0.00131926	0	29	66	0	0	0	0	0	0	0
0.9	0.0131579	0	0	18	1	0.320881	0	0	0	0	0	0	0	0	0.0130275	0	0.555312	0.00314995	0	0	0	0	0	0	0	0	0	0	0	0	0	0	0	0	0.000201539	0	0.000289541	1	0	0	1	0	0	0	0	0	2	0	6
0.736842	0	0	0	1	2	0.407622	0	0	0	0	0	0	0	0	0.000131857	0	0.585888	0.000517169	0	0	0	0	0	0	0	0	0	0	0	0	0	0	0	0	0.000606181	0	0.0011315	8	0.00280525	0	301	15	0	0	0	0	0	0	0
0.44	0.0526316	0.00204082	0	11	11	0.220026	0	0	0	0	0.00263054	0.000974659	0.000809062	0	0.0394699	0	0.243591	0.00242695	0	0	0	0	0	0	0	0	0	0	0	0	0	0	0	0	0.00143991	0	0.00221179	220	0.00104794	0	290	11	0	0	0	0	1	0	116
1	0	0	0	0	0	0.430478	0	0	0	0	0	0	0	0	0	0	0.681746	0.000307414	0	0	0	0	0	0	0	0	0	0	0	0	0	0	0	0	0	0	0.00176288	0	0	0	93	0	0	0	0	0	0	0	21
0	0	0.0454545	0	0	0	0.0940741	0	0	0	0	0.00239808	0.00769231	0	0	0	0	0.1212	0.0772827	0	0	0	0	0	0	0	0	0	0	0	0	0	0	0	0	0.000315875	0	0.00440649	0	0.000115874	0	22	0	0	0	0	0	0	0	0
0.0273973	0.0114943	0.032967	0	0.00314218	0.00107904	0.0321167	0	0	0	0	0.000421822	0.00118064	0	0	0.0189462	0	0.0166783	0.0715579	0	0	0	0	0	0	0	0	0	0	0	0	0	0	0	0	2.48323e-05	0	0.000190279	0.000121367	0	0	0.000434405	0.000150983	0	0	0	0	0	0	0
0.428571	0.0344828	0	0	24	28	0.255102	0	0	0	0	0	0	0	0	0.0236721	0	0.518766	0.00070774	0	0	0	0	0	0	0	0	0	0	0	0	0	0	0	0	0.000179047	0	6.63728e-05	6	0.00147368	0	220	33	0	0	0	0	0	0	0
0.842975	1	0	0	102	7	0.580685	0	0	0	0	0	0	0	0	0.842426	0	0.777997	0.0757895	0	0	0	0	0	0	0	0	0	0	0	0	0	0	0	0	0	0	0.00818331	71	0	0	2	14	0	0	0	0	0	0	0
0.333333	0.0344828	0.00297177	0	24	48	0.269105	0	0	0	0	0.00243754	0	0.001221	0	0.0284641	0	0.295222	0.00282786	0	0	0	0	0	0	0	0	0	0	0	0	0	0	0	0	0.00083423	0	0.00166984	192	0	0	0	0	0	0	0	0	4	0	199
0.166667	0.00925926	0.00171821	0	3	15	0.124574	0	0	0	0	0.00282124	0.007109	0	0	0.00367231	0	0.0837127	0.00205952	0	0	0	0	0	0	0	0	0	0	0	0	0	0	0	0	0.000552225	0	0.00107112	49	0.00301829	0	1167	168	0	0	0	0	0	0	0
1	0.333333	0	0	28	0	0.849495	0	0	0	0	0	0	0	0	0.327683	0	0.84111	1.30571e-05	0	0	0	0	0	0	0	0	0	0	0	0	0	0	0	0	0.000548847	0	0.000116277	0	0.00226244	0	80	0	0	0	1	0	0	0	6
0.13245	0	0.00221239	0	0	621	0.199267	0	0	0	0	0.00233318	0.00203252	0	0	0	0	0.161939	0.00338645	0	0	0	0	0	0	0	0	0	0	0	0	0	0	0	0	0.00156129	0	0.00140977	2473	0.000771008	0	203	597	0	0	0	0	0	0	0
0	0	0.00426853	0	0	33	0.0337725	0	0	0	0	0.0015329	0.00186838	0	0	0.000252014	0	0.0258649	0.00410032	0	0	0	0	0	0	0	0	0	0	0	0	0	0	0	0	0.000393376	0	0.00149746	55	0.000444768	0	1143	22	0	0	0	0	0	0	0
0.492683	0	0.0012987	0	0	102	0.172128	0	0	0	0	0.00078064	0.00321543	0	0	6.76771e-05	0	0.195762	0.00181619	0	0	0	0	0	0	0	0	0	0	0	0	0	0	0	0	0.000976108	0	0.00136246	179	0.0011266	0	24	81	0	0	0	0	0	0	0
0.722222	0.0833333	0	0	18	5	0.280576	0	0	0	0	0	0	0	0	0.0418571	0	0.329966	0.00790244	0	0	0	0	0	0	0	0	0	0	0	0	0	0	0	0	0.00040263	0	0.000958479	5	0.00396511	0	12	5	2	0	0	0	1	0	1
0.0481586	0	0	0	0	240	0.585859	0	0	0	0	0	0	0	0	0	0	0.308862	0.000947589	0	0	0	0	0	0	0	0	0	0	0	0	0	0	0	0	0	0	0.00114421	236	0	0	133	307	0	0	0	0	0	0	0
0.0515021	0	0	0	0	0	0.039776	0	0	0	0	0	0	0	0	0	0	0.062246	0.000564838	0	0	0	0	0	0	0	0	0	0	0	0	0	0	0	0	6.80038e-05	0	6.7421e-05	20	0	0	10	33	1	0	12	0	0	0	0
1	0	0	0	0	0	0.609302	0	0	0	0	0	0	0	0	0	0	0.690479	0.00169635	0	0	0	0	0	0	0	0	0	0	0	0	0	0	0	0	0	0	0	0	0	0	0	0	0	0	0	0	0	0	0
0.5	0.2	0.5	0	8	8	0.0817985	0	0	0	0	0.00200602	0	0	0	0.134061	0.00595238	0.245839	0.159188	0	0	0	0	0	0	0	0	0	0	0	0	0	0	0	0	0.000661813	0	0.00200602	16	0	0	0	0	0	0	0	0	0	0	0
0.5	0	0.002331	0	0	1	0.326752	0	0	0	0	0.0034382	0.00126103	0.000853242	0	6.42947e-05	0	0.330548	0.00273042	0	0	0	0	0	0	0	0	0	0	0	0	0	0	0	0	0.00201921	0	0.00197542	20	0.000685967	0	196	1	0	0	0	0	2	0	114
0.954545	0	0	0	0	1	0.292545	0	0	0	0	0	0	0	0	0	0	0.410247	0.000915472	0	0	0	0	0	0	0	0	0	0	0	0	0	0	0	0	0	0	0.000939029	2	0	0	243	1	0	0	3	0	0	0	0
0.392308	0.09375	0.00746269	0	109	50	0.391119	0	0	0	0	0.00310734	0.00472813	0	0.0434783	0.0443107	0	0.536402	0.00577457	0	0	0	0	0	0	0	0	0	0	0	0	0	0	0	0	0.00219697	0	0.00196589	357	0.00516707	0	35	91	3	0	5	28	0	0	0
0	0	0.0444444	0	0	0	0.0786963	0	0	0	0	0.00187632	0	0	0	0	0	0.0469834	0.0632185	0	0	0	0	0	0	0	0	0	0	0	0	0	0	0	0	0.00105123	0	0.0019152	0	0	0	0	0	0	0	0	0	0	0	0
0	0	0.00222222	0	0	1	0.296021	0	0	0	0	0.00112867	0	0.00166389	0	0.0226581	0	0.304474	0.00260934	0	0	0	0	0	0	0	0	0	0	0	0	0	0	0	0	0.000846377	0	0.00168362	2	0	0	0	0	0	0	0	0	4	0	130
0.195122	0.5	0.0625	0	8	11	0.254713	0	0	0	0	0.0012366	0.0129151	0	0	0.399963	0	0.2829	0.0588942	0	0	0	0	0	0	0	0	0	0	0	0	0	0	0	0	0.0012366	0	0.00131579	47	0.0129151	0	7	77	0	0	0	0	0	0	0
0.495868	0.5	0	0	120	121	0.459373	0	0	0	0	0	0	0	0	0.169352	0	0.414985	0.0384841	0	0	0	0	0	0	0	0	0	0	0	0	0	0	0	0	0	0	0.000858949	242	0	0	0	0	0	0	0	0	0	0	0
0.333333	0	0	0	0	6	0.36557	0	0	0	0	0	0	0	0	0	0	0.411063	0.0286008	0	0	0	0	0	0	0	0	0	0	0	0	0	0	0	0	0.000183254	0	0.00456767	44	0.00535373	0	85	136	1	0	1	0	0	0	0
0.0666667	0	0.0042654	0	0	34	0.0518513	0	0	0	0	0.00184939	0.0033389	0	0	0	0	0.0463143	0.00443606	0	0	0	0	0	0	0	0	0	0	0	0	0	0	0	0	0.000519951	0	0.00121127	101	0.00118162	0	1343	38	0	0	0	0	0	0	0
0.25	0	0.04	0	0	9	0.069869	0	0	0	0	0.00618415	0.00392157	0	0	0.000428313	0	0.369259	0.0270867	0	0	0	0	0	0	0	0	0	0	0	0	0	0	0	0	0.0028699	0	0.006308	243	0.00288105	0	13	9	0	0	0	0	0	0	0
0	0.0714286	0.0126582	0	0	0	0.272371	0	0	0	0	0.00122249	0.00230947	0	0	0.0725583	0	0.536449	0.00509846	0	0	0	0	0	0	0	0	0	0	0	0	0	0	0	0	0.000151342	0	0.000984947	0	0.000651382	0	67	0	0	0	0	0	2	0	10
0.0625	0	0.0225564	0	0	375	0.0632776	0	0	0	0	0.00581964	0.00254042	0.00187617	0	0	0.348739	0.0663378	0.0220915	0	0	0	0	0	0	0	0	0	0	0	0	0	0	0	0	0.000374533	0	0.00458013	2975	5.13663e-05	0	245	275	0	0	0	0	0	0	63
1	0	0	0	0	0	0.582673	0	0	0	0	0	0	0	0	6.52344e-07	0	0.650884	0.000698465	0	0	0	0	0	0	0	0	0	0	0	0	0	0	0	0	0.00592639	0	0.00202933	0	0	0	138	0	0	0	0	0	2	0	133
1	0	0	0	0	0	0.907463	0	0	0	0	0	0	0	0	0	0	0.799952	3.67919e-05	0	0	0	0	0	0	0	0	0	0	0	0	0	0	0	0	0.00836013	0	0.00126441	0	0	0	100	0	0	0	0	0	1	0	33
0.0622951	0	0.0225564	0	0	285	0.0632776	0	0	0	0	0.00581964	0.00254042	0.00187617	0	0	0.348739	0.0663379	0.0220915	0	0	0	0	0	0	0	0	0	0	0	0	0	0	0	0	0.000374533	0	0.00458013	2261	5.13663e-05	0	245	209	0	0	0	0	0	0	63
0.340426	0.0344828	0.00297177	0	30	53	0.269105	0	0	0	0	0.00243754	0	0.001221	0	0.0284641	0	0.29522	0.00282786	0	0	0	0	0	0	0	0	0	0	0	0	0	0	0	0	0.00083423	0	0.00166984	222	0	0	0	0	0	0	0	0	4	0	199
0.307692	0	0.00171821	0	0	18	0.296483	0	0	0	0	0.00384714	0.007109	0	0	0.00013011	0	0.47716	0.000925923	0	0	0	0	0	0	0	0	0	0	0	0	0	0	0	0	0.000702832	0	0.00112453	90	0.00339558	0	1167	216	0	0	0	0	0	0	0
0.380952	0.0833333	0.00228833	0	29	26	0.194808	0	0	0	0	0.00205903	0.00254237	0	0.0192308	0.103663	0.00113379	0.376502	0.00264796	0	0	0	0	0	0	0	0	0	0	0	0	0	0	0	0	0.000555665	0	0.00163179	182	0.00152718	0	284	78	1	0	5	13	1	0	28
0.25	0	0	0	0	0	0.0605263	0	0	0	0	0.00252207	0.00289743	0	0	0	0	0.127264	0.000115298	0	0	0	0	0	0	0	0	0	0	0	0	0	0	0	0	0.00182831	0	0.00110343	216	0.00331007	0	33	180	0	0	0	0	0	0	0
0.16129	0.0526316	0.0206186	0	5	26	0.0705492	0	0	0	0	0.00703812	0.00183739	0	0.0294118	0.0438296	0.000881834	0.0825916	0.0216913	0	0	0	0	0	0	0	0	0	0	0	0	0	0	0	0	0	0	0.00503939	264	0	0	108	16	0	0	20	5	0	0	0
0.481481	0	0.00244499	0	0	14	0.347333	0	0	0	0	0.00409137	0.00274223	0	0	0	0	0.369796	0.00260172	0	0	0	0	0	0	0	0	0	0	0	0	0	0	0	0	0.00690658	0	0.00176828	164	0	0	274	39	0	0	0	0	0	0	34
1	0	0	0	0	0	0.313625	0	0	0	0	0	0	0	0	0	0	0.421089	0.00118989	0	0	0	0	0	0	0	0	0	0	0	0	0	0	0	0	0	0	0.000913234	0	0	0	0	0	0	0	0	0	0	0	0
0.333333	0.0102041	0.0017316	0	4	8	0.0597623	0	0	0	0	0.00268817	0.00255102	0.00215285	0.0133333	0.00286159	0.0166667	0.0566038	0.00226332	0	0	0	0	0	0	0	0	0	0	0	0	0	0	0	0	0.000819837	0	0.000950862	31	0.00110786	0	340	12	2	0	8	1	25	0	125
0.785714	0.0104167	0.00197044	0	33	9	0.0710505	0	0	0	0	0.00224067	0.00161841	0	0	0.00651236	0	0.161254	0.00185238	0	0	0	0	0	0	0	0	0	0	0	0	0	0	0	0	0.00132984	0	0.000869505	0	0.00142812	0	1115	36	2	0	0	0	0	0	0
0.0560748	0.030303	0.0535714	0	6	79	0.0470863	0	0	0	0	0.00393873	0.0372671	0.00475813	0	0.00843444	0	0.0359994	0.0575299	0	0	0	0	0	0	0	0	0	0	0	0	0	0	0	0	0	0	0.00697382	237	0	0	65	74	0	0	0	0	2	0	100
0.0607287	0.0121951	0.032967	0	60	136	0.0503959	0	0	0	0	0.00306357	0	0	0	0.0172159	0	0.034049	0.0364176	0	0	0	0	0	0	0	0	0	0	0	0	0	0	0	0	0.000535959	0	0.00329024	626	0.000127122	0	0	1	0	0	0	0	5	0	0
0.75	0	0	0	0	8	0.497579	0	0	0	0	0	0	0	0	0.0234455	0	0.54632	0.00164292	0	0	0	0	0	0	0	0	0	0	0	0	0	0	0	0	0.00109874	0	0.0013257	36	0.0010267	0	84	4	2	0	3	4	1	0	10
0.333333	0.0666667	0.222222	0	8	16	0.264601	0	0	0	0	0.00469704	0	0	0	0.0410541	0	0.205645	0.263989	0	0	0	0	0	0	0	0	0	0	0	0	0	0	0	0	0.00104235	0	0.00469703	80	0	0	0	0	0	0	0	0	2	0	0
1	0	0	0	0	0	0.76555	0	0	0	0	0	0	0	0	1.45252e-05	0	0.731843	0.00701511	0	0	0	0	0	0	0	0	0	0	0	0	0	0	0	0	0.000972765	0	0.00245097	0	0	0	0	0	0	0	0	0	0	0	0
1	0	0	0	0	0	0.686997	0	0	0	0	0	0	0	0	0	0.142857	0.785293	0.00020023	0	0	0	0	0	0	0	0	0	0	0	0	0	0	0	0	0	0	0.000119254	0	0	0	0	0	0	0	0	0	0	0	31
0.888889	0.333333	0	0	16	0	0.849495	0	0	0	0	0	0	0	0	0.327683	0	0.841178	1.30571e-05	0	0	0	0	0	0	0	0	0	0	0	0	0	0	0	0	0.000548847	0	0.000116277	0	0.00226244	0	80	0	0	0	1	0	0	0	6
0.294118	0.0344828	0.00296736	0	10	29	0.188757	0	0	0	0	0.00134831	0	0	0	0.0264393	0	0.198657	0.00296886	0	0	0	0	0	0	0	0	0	0	0	0	0	0	0	0	0.000545458	0	0.00139045	87	0	0	0	0	0	0	0	0	0	0	0
0.952381	0	0	0	0	0	0.646307	0	0	0	0	0	0	0	0	0	0	0.787116	0.00550168	0	0	0	0	0	0	0	0	0	0	0	0	0	0	0	0	0	0	0.00168406	0	0	0	5	0	0	0	0	0	0	0	2
0.166667	0.0434783	0.00292826	0	6	30	0.141133	0	0	0	0	0.00275689	0.00365631	0.00367647	0	0.0268293	0	0.143593	0.00361007	0	0	0	0	0	0	0	0	0	0	0	0	0	0	0	0	0.00074703	0	0.00148623	114	0.00169127	0	441	50	0	0	0	0	3	0	53
1	0	0	0	0	0	0.215214	0	0	0	0	0	0	0	0	0	0	0.501372	0.00298567	0	0	0	0	0	0	0	0	0	0	0	0	0	0	0	0	0.000368326	0	0.00446555	0	0	0	13	0	0	0	0	0	0	0	1
0.0625	0	0.0225564	0	0	675	0.0565954	0	0	0	0	0.00606416	0.00254042	0	0	0	0	0.047686	0.0225521	0	0	0	0	0	0	0	0	0	0	0	0	0	0	0	0	0.00042135	0	0.0043177	5580	5.13663e-05	0	245	495	0	0	0	0	0	0	0
0.0921986	0	0.0606061	0	0	30	0.272641	0	0	0	0	0.00191755	0.00431034	0.00350263	0	0	0	0.284273	0.0589297	0	0	0	0	0	0	0	0	0	0	0	0	0	0	0	0	0.000375521	0	0.00259587	143	0.000371265	0	16	30	0	0	0	0	4	0	7
1	0	0	0	0	0	0.339402	0	0	0	0	0	0	0	0	0	0	0.571378	0.000376985	0	0	0	0	0	0	0	0	0	0	0	0	0	0	0	0	0	0	0.00170644	0	0	0	0	0	0	0	1	0	0	0	0
0.0364372	0	0.00463798	0	0	0.00458698	0.0261124	0.0129121	0.00487908	0	0.017341	0.00387128	0.00401726	0	0	0.000111125	0	0.0217892	0.0044142	2.88924e-05	0	0.00151484	0.00894315	0	0	0.00336108	0.0293619	0	0	0	0	3.63799e-05	0	0.00234578	0.0181056	0.000726336	0.00117711	0.00229714	0.00440601	0.00139246	0	0.00310219	0.00383224	0	0	0	0	0	0	0
0.333333	0	0.00204082	0	0	6	0.237642	0	0	0	0	0.00263054	0.000974659	0.000809062	0	7.09439e-05	0	0.264767	0.00225267	0	0	0	0	0	0	0	0	0	0	0	0	0	0	0	0	0.00198474	0	0.00182939	120	0.000654965	0	197	6	0	0	0	0	2	0	117
0.137615	0.0283688	0.0335196	0	60	90	0.11754	0	0	0	0	0.00556559	0.0013465	0	0	0.0267008	0	0.101544	0.0333946	0	0	0	0	0	0	0	0	0	0	0	0	0	0	0	0	0.00212295	0	0.00355687	1155	0.00026794	0	95	91	0	0	0	0	0	0	0
0.444444	0.02	0.00877193	0	24	27	0.299153	0	0	0	0	0.00247478	0.00103681	0	0	0.0161054	0	0.335974	0.0107315	0	0	0	0	0	0	0	0	0	0	0	0	0	0	0	0	0.0015345	0	0.00290523	346	0.0020339	0	32	52	0	0	0	0	0	0	0
0.478261	0	0.00297619	0	0	12	0.302021	0	0	0	0	0.00360198	0	0	0	0	0	0.356719	0.00341163	0	0	0	0	0	0	0	0	0	0	0	0	0	0	0	0	0	0	0.000667142	96	0	0	162	0	0	0	0	0	0	0	0
0.766234	0	0	0	0	18	0.404582	0	0	0	0	0	0	0	0	0	0	0.614885	0.00158868	0	0	0	0	0	0	0	0	0	0	0	0	0	0	0	0	0.000205213	0	0.000897373	144	0	0	0	0	0	0	0	0	2	0	26
0.0885417	0.00406504	0.00217984	0	17	174	0.0254796	0	0	0	0	0.00233508	0.00216232	0.00813253	0.0169492	0.000697292	0	0.0124406	0.00239794	0	0	0	0	0	0	0	0	0	0	0	0	0	0	0	0	0.000762459	0	0.000432575	487	0.00170186	0	1504	343	2	0	34	29	39	0	358
0.5	0.166667	0.00819672	0	2	2	0.198818	0	0	0	0	0.00467563	0	0	0	0.118957	0	0.211916	0.0100247	0	0	0	0	0	0	0	0	0	0	0	0	0	0	0	0	0.00469797	0	0.00289199	16	0	0	4	0	0	0	0	0	0	0	0
0.5	0.111111	0.0114943	0	8	8	0.185204	0	0	0	0	0.00501552	0	0	0.0294118	0.0939158	0	0.204142	0.0153954	0	0	0	0	0	0	0	0	0	0	0	0	0	0	0	0	0.00519283	0	0.00510614	168	0	0	0	0	1	0	5	8	0	0	0
0.5	0.0204082	0	0	2	0	0.185296	0	0	0	0	0	0	0	0	0.0125387	0	0.239389	0.000697283	0	0	0	0	0	0	0	0	0	0	0	0	0	0	0	0	0.00123085	0	0.000555828	0	0.000816139	0	93	0	1	0	1	0	3	0	23
0.112245	0.0421053	0.25	0	47	14	0.170167	0	0	0	0	0.00449591	0.00684932	0	0	0.0488803	0	0.171776	0.265701	0	0	0	0	0	0	0	0	0	0	0	0	0	0	0	0	0.00130933	0	0.00265879	399	0.00273034	0	4	94	0	0	0	0	0	0	0
0	0	0.00359712	0	0	1	0.0264418	0	0	0	0	0.00490751	0.00236686	0.00409836	0	1.88039e-06	0	0.0176207	0.00455959	0	0	0	0	0	0	0	0	0	0	0	0	0	0	0	0	0.0030039	0	0.00140039	1	0.00208942	0	391	0	0	0	0	0	4	0	63
0.223577	0	0	0	0	1	0.454193	0	0	0	0	0	0	0	0	0	0	0.419512	0.00691277	0	0	0	0	0	0	0	0	0	0	0	0	0	0	0	0	0.000244897	0	0.00201895	279	0	0	1	129	0	0	0	0	3	0	2
0	0	0.00369276	0	0	0.00466881	0.0493745	0.00110254	0	0.0150502	0	0.00399704	0.00137615	0.00240096	0	0	0	0.0477202	0.00291937	0	0	0	0	0	0	0	0	0	0	0.00290063	0.0149483	7.20072e-06	0	0.0010864	0.00403862	0.000529691	0	0.00177246	0.00218625	0.000437063	0	0.0021316	0.00120652	0	0	0	0	0.001778	0	0.00206983
0.272727	0	0	0	0	21	0.117052	0	0	0	0	0.000522193	0	0	0	0	0.0407408	0.110331	0.00191001	0	0	0	0	0	0	0	0	0	0	0	0	0	0	0	0	0.000231492	0	0.00160326	82	0	0	3	1	0	0	1	0	0	0	0
0.9375	0.0131579	0	0	15	0	0.320881	0	0	0	0	0	0	0	0	0.0130275	0	0.555279	0.00314995	0	0	0	0	0	0	0	0	0	0	0	0	0	0	0	0	0.000201539	0	0.000289541	0	0	0	1	0	0	0	0	0	2	0	6
0	0.0111111	0.0334928	0	0	4	0.124727	0	0	0	0	0.00238298	0.00232108	0	0	0.00843021	0	0.112296	0.0305521	0	0	0	0	0	0	0	0	0	0	0	0	0	0	0	0	0.000638191	0	0.00276032	16	0.000571723	0	32	7	0	0	0	0	3	0	0
0.0858434	0.0714286	0.0036452	0	57	537	0.174235	0	0	0	0	0.00274876	0	0	0	0.0561449	0	0.19102	0.00373311	0	0	0	0	0	0	0	0	0	0	0	0	0	0	0	0	0.00205704	0	0.00193349	1425	0	0	0	0	0	0	0	0	0	0	0
0.0909091	0.00497512	0.0546448	0	1	10	0.0916581	0	0	0	0	0.00396003	0	0	0	0.00354106	0	0.0772099	0.05947	0	0	0	0	0	0	0	0	0	0	0	0	0	0	0	0	0.00158996	0	0.00319165	65	0	0	0	0	0	0	0	0	0	0	0
0.333333	0	0	0	0	0	0.117051	0	0	0	0	0.00196464	0	0	0	0	0	0.0887952	0	0	0	0	0	0	0	0	0	0	0	0	0	0	0	0	0	0	0	0.000928507	1	0	0	0	0	0	0	0	0	0	0	0
0.138655	0.00423729	0.00627615	0	68	229	0.0711252	0	0	0	0	0.00402311	0.00469818	0	0	0.0053415	0.00488415	0.0693443	0.00254126	0	0	0	0	0	0	0	0	0	0	0	0	0	0	0	0	0.00142564	0	0.000985877	2018	0.00572593	0	787	1590	7	0	14	8	0	0	0
0.5	0.0277778	0	0	14	0	0.305605	0	0	0	0	0.00233281	0.00260247	0	0	0.0310517	0	0.304011	0.0101221	0	0	0	0	0	0	0	0	0	0	0	0	0	0	0	0	0.00135807	0	0.00284994	42	0.00444615	0	65	56	0	0	0	0	0	0	0
0.0625	0	0.0225564	0	0	480	0.0675899	0	0	0	0	0.00669992	0.00254042	0	0.0285714	1.57811e-06	0.00040016	0.0757559	0.0218474	0	0	0	0	0	0	0	0	0	0	0	0	0	0	0	0	0.000608616	0	0.00499575	4384	5.13663e-05	0	245	352	1	0	47	32	0	0	0
0.5	0.0425532	0	0	2	0	0.387225	0	0	0	0	0.00304723	0.000631712	0	0.5	0.0376609	0	0.411526	0.00419616	0	0	0	0	0	0	0	0	0	0	0	0	0	0	0	0	0.00153109	0	0.0038184	6	0.0023432	0	58	1	1	0	0	1	0	0	0
0.0287081	0.00497512	0.0546448	0	4	52	0.095916	0	0	0	0	0.00341172	0	0	0	0.00311647	0	0.0938721	0.0582395	0	0	0	0	0	0	0	0	0	0	0	0	0	0	0	0	0.00111245	0	0.00277827	303	0	0	0	0	0	0	0	0	0	0	0
0.0945946	0.0114286	0.00206469	0	57	118	0.0750354	0	0	0	0	0.00280528	0.00117532	0.00126223	0	0.0174661	0	0.100572	0.00211814	0	0	0	0	0	0	0	0	0	0	0	0	0	0	0	0	0.00106168	0	0.000506963	447	0.000369639	0	511	172	0	0	0	0	27	0	134
0.27907	0	0	0	0	0	0.220989	0	0	0	0	0	0.00831601	0	0	2.70257e-06	0	0.28506	0.00262866	0	0	0	0	0	0	0	0	0	0	0	0	0	0	0	0	0.00126104	0	0.00665504	7	0.00886917	0	27	32	0	0	0	0	0	0	1
0.291667	0	0.00287356	0	0	6	0.247434	0	0	0	0	0.00272944	0	0	0	7.09326e-06	0	0.383989	0.0024037	0	0	0	0	0	0	0	0	0	0	0	0	0	0	0	0	9.66831e-05	0	0.000865776	55	0	0	0	0	0	0	0	0	2	0	48
0.155556	0.030303	0	0	8	1	0.668902	0	0	0	0	0	0	0	0	0.0312326	0	0.717525	0.00564502	0	0	0	0	0	0	0	0	0	0	0	0	0	0	0	0	0.00073236	0	0.00284461	6	0.000670463	0	2	3	0	0	0	0	1	0	0
0.206349	0.0714286	0.0194175	0	13	50	0.0739306	0	0	0	0	0.00590015	0.00196721	0	0.0285714	0.0463792	0	0.0908602	0.0215225	0	0	0	0	0	0	0	0	0	0	0	0	0	0	0	0	0	0	0.00506932	489	0	0	77	37	0	0	14	9	0	0	0
0.181818	0	0.00235849	0	0	17	0.114918	0	0	0	0	0.00171013	0	0	0	0	0.0354902	0.117365	0.00381308	0	0	0	0	0	0	0	0	0	0	0	0	0	0	0	0	0.0009929	0	0.00162753	55	0	0	6	0	0	0	0	0	0	0	0
0.0357143	0	0.0245902	0	0	15	0.0637793	0	0	0	0	0.00300651	0.00140449	0	0	5.43825e-06	0	0.0397447	0.0323801	0	0	0	0	0	0	0	0	0	0	0	0	0	0	0	0	0.000717772	0	0.00248011	96	0.000753537	0	20	9	0	0	0	0	10	0	9
0.333333	0	0.047619	0	0	6	0.247604	0	0	0	0	0.0029773	0	0	0	0	0.0374396	0.282532	0.0352449	0	0	0	0	0	0	0	0	0	0	0	0	0	0	0	0	0.00042086	0	0.00291754	24	0	0	0	0	0	0	0	0	0	0	0
1	0	0	0	0	0	0.550111	0	0	0	0	0	0	0	0	0	0	0.597767	0	0	0	0	0	0	0	0	0	0	0	0	0	0	0	0	0	0	0	0	0	0	0	0	0	0	0	0	0	0	0	0
0.388889	0.0344828	0.00297177	0	4	11	0.269105	0	0	0	0	0.00243754	0	0.001221	0	0.0284641	0	0.295209	0.00282786	0	0	0	0	0	0	0	0	0	0	0	0	0	0	0	0	0.00083423	0	0.00166984	41	0	0	0	0	0	0	0	0	4	0	199
0.242424	0.111111	0.016129	0	8	25	0.0744032	0	0	0	0	0.00444006	0.00108342	0	0	0.0479454	0	0.0933206	0.021425	0	0	0	0	0	0	0	0	0	0	0	0	0	0	0	0	0	0	0.00510924	240	0	0	47	17	0	0	9	3	0	0	0
0.25	0	0.00349243	0	0	225	0.297635	0	0	0	0	0.00326019	0.00189155	0.0013986	0	6.20533e-05	0	0.312931	0.00295328	0	0	0	0	0	0	0	0	0	0	0	0	0	0	0	0	0.0019767	0	0.00198425	1950	0.000674035	0	391	225	0	0	0	0	2	0	235
0.0704225	0.00813008	0.00218447	0	45	196	0.0533996	0	0	0	0	0.00281338	0.00125471	0.00120482	0	0.0127738	0	0.0626362	0.00221498	0	0	0	0	0	0	0	0	0	0	0	0	0	0	0	0	0.000981463	0	0.00050817	607	0.000403251	0	721	216	0	0	0	0	33	0	193
0.102564	0	0	0	0	10	0.766234	0	0	0	0	0	0	0	0	0	0	0.615586	0.000316807	0	0	0	0	0	0	0	0	0	0	0	0	0	0	0	0	0	0	0.00108526	24	0	0	0	0	0	0	0	0	0	0	3
0.298246	0	0	0	0	0	0.12878	0	0	0	0	0.00085966	0	0	0	0.000200713	0	0.185952	5.88941e-05	0	0	0	0	0	0	0	0	0	0	0	0	0	0	0	0	0.00100906	0	0.00277873	80	0.000415285	0	4	0	0	0	0	0	0	0	0
0	0	0	0	0	0	0.253495	0	0	0	0	0	0	0	0	3.53558e-06	0	0.310042	0.00218569	0	0	0	0	0	0	0	0	0	0	0	0	0	0	0	0	0.00455581	0	0.00665504	3	0.0115942	0	27	0	0	0	0	0	0	0	1
0.8	0.0588235	0	0	4	0	0.638676	0	0	0	0	0	0	0	0	0.0584774	0	0.670143	0.0167929	0	0	0	0	0	0	0	0	0	0	0	0	0	0	0	0	0.00107119	0	0.0062696	4	0	0	0	0	0	0	0	0	5	0	0
0.0904255	0.00406504	0.00217984	0	17	171	0.0234588	0	0	0	0	0.00233508	0.00172985	0.0063253	0	0.00064398	0	0.0115188	0.00239903	0	0	0	0	0	0	0	0	0	0	0	0	0	0	0	0	0.000624567	0	0.000295339	454	0.000984206	0	986	264	0	0	0	0	27	0	310
0.0416667	0.0140845	0.00401875	0	2	43	0.0731636	0	0	0	0	0.00146002	0.0030896	0	0	0.00955431	0	0.0681057	0.00422494	0	0	0	0	0	0	0	0	0	0	0	0	0	0	0	0	0.000331511	0	0.00127034	78	0.00127684	0	947	46	0	0	0	0	0	0	0
0.526316	0.0111111	0.0454545	0	10	9	0.149205	0	0	0	0	0.00111576	0	0	0	0.00623906	0	0.158287	0.0732374	0	0	0	0	0	0	0	0	0	0	0	0	0	0	0	0	0.00110205	0	0.00350424	36	0.002182	0	36	0	1	0	2	0	0	0	0
1	0	0	0	0	0	0.640379	0	0	0	0	0	0	0	0	0	0	0.713209	0.00104899	0	0	0	0	0	0	0	0	0	0	0	0	0	0	0	0	0	0	0.00170774	0	0	0	0	0	0	0	0	0	0	0	0
0.611111	0	0	0	0	3	0.430478	0	0	0	0	0	0	0	0	0	0	0.68193	0.000307414	0	0	0	0	0	0	0	0	0	0	0	0	0	0	0	0	0	0	0.00176288	4	0	0	93	2	0	0	0	0	0	0	21
0.211268	0	0.0036855	0	0	56	0.139225	0	0	0	0	0.00379747	0	0	0	0	0	0.17284	0.00386114	0	0	0	0	0	0	0	0	0	0	0	0	0	0	0	0	0.000645127	0	0.00150825	521	0	0	0	0	0	0	0	0	0	0	0
0.18961	0	0.00387597	0	0	310	0.212046	0	0	0	0	0.00542005	0.00207254	0	0.0238095	0	0	0.12542	0.00480243	0	0	0	0	0	0	0	0	0	0	0	0	0	0	0	0	0.00123749	0	0.00148547	1388	0.00145243	0	244	239	5	0	8	110	0	0	0
0.909091	0	0	0	0	0	0.646307	0	0	0	0	0	0	0	0	0	0	0.787171	0.00550168	0	0	0	0	0	0	0	0	0	0	0	0	0	0	0	0	0	0	0.00168406	0	0	0	5	0	0	0	0	0	0	0	2
0.677419	0.111111	0	0	21	10	0.204021	0	0	0	0	0	0	0	0	0.0575586	0	0.273695	0.0024305	0	0	0	0	0	0	0	0	0	0	0	0	0	0	0	0	0.00169204	0	0.00137074	36	0	0	1	0	0	0	0	0	0	0	0
0.25	0.0454545	0.0441176	0	26	39	0.140895	0	0	0	0	0.00486125	0.00186335	0	0	0.0321778	0	0.152847	0.0427611	0	0	0	0	0	0	0	0	0	0	0	0	0	0	0	0	0.00192517	0	0.00356678	312	0.000466381	0	53	39	0	0	0	0	0	0	0
0.333333	0	0.0606061	0	0	6	0.268409	0	0	0	0	0.00191755	0.00646552	0.00350263	0	0	0	0.281367	0.0611354	0	0	0	0	0	0	0	0	0	0	0	0	0	0	0	0	0.000469402	0	0.00181711	12	0.000742529	0	21	9	0	0	0	0	6	0	10
1	0.0833333	0	0	12	0	0.328	0	0	0	0	0	0	0	0	0.0785102	0	0.643082	2.80542e-06	0	0	0	0	0	0	0	0	0	0	0	0	0	0	0	0	0	0	0.00881057	0	0	0	0	0	0	0	0	0	0	0	1
0.333333	0.0909091	0	0	4	0	0.147319	0	0	0	0	0.00124533	0	0	0	0.0441297	0	0.210046	0.00214466	0	0	0	0	0	0	0	0	0	0	0	0	0	0	0	0	0.00112802	0	0.000834795	12	0	0	1	0	0	0	0	0	0	0	0
0.256757	0.125	0.017341	0	36	55	0.159325	0	0	0	0	0.00608546	0	0	0.0294118	0.0910768	0	0.218597	0.0156569	0	0	0	0	0	0	0	0	0	0	0	0	0	0	0	0	0.00494111	0	0.00523081	842	0	0	0	0	1	0	11	18	0	0	0
0.307692	0	0.0357143	0	0	9	0.244494	0	0	0	0	0.00168563	0	0	0	0	0.0336257	0.286929	0.0334434	0	0	0	0	0	0	0	0	0	0	0	0	0	0	0	0	0.000433764	0	0.00314443	36	0	0	0	0	0	0	0	0	0	0	0
0.0952381	0	0.0416667	0	1	13	0.214129	0	0	0	0	0.0056444	0	0.00234055	0	0.000312157	0	0.299112	0.0394338	0	0	0	0	0	0	0	0	0	0	0	0	0	0	0	0	0.000695401	0	0.0079076	41	0	0	0	0	2	0	0	0	5	0	23
0	0.0263158	0.0243902	0	1	1	0.12893	0	0	0	0	0.00336901	0.00311721	0.00212766	0	0.0207619	0	0.128311	0.0315028	0	0	0	0	0	0	0	0	0	0	0	0	0	0	0	0	0.00241289	0	0.00525661	17	0.00110054	0	64	1	0	0	0	0	4	0	3
0.470588	1	0	0	24	1	0.352683	0	0	0	0	0	0	0	0	0.611804	0	0.378131	0.0326794	0	0	0	0	0	0	0	0	0	0	0	0	0	0	0	0	0	0	0.00178218	7	0	0	7	7	0	0	0	0	0	0	0
1	0	0	0	0	0	0.466602	0	0	0	0	0	0	0	0	0.00191385	0	0.366681	0.00183912	0	0	0	0	0	0	0	0	0	0	0	0	0	0	0	0	0.000539083	0	0.00109864	0	0.00212766	0	31	0	0	0	0	0	5	0	17
1	0.142857	0	0	1	0	0.800391	0	0	0	0	0	0	0	0	0.140105	0	0.848716	7.34709e-05	0	0	0	0	0	0	0	0	0	0	0	0	0	0	0	0	0.0008763	0	0.00159979	0	0.00336927	0	26	0	0	0	0	0	0	0	28
0.682927	0	0	0	0	13	0.564983	0	0	0	0	0	0	0	0	1.29258e-05	0	0.596368	0.00528273	0	0	0	0	0	0	0	0	0	0	0	0	0	0	0	0	0.000121136	0	0.00274218	26	0.000357755	0	5	0	0	0	0	0	2	0	1
1	0	0	0	0	0	0.2	0	0	0	0	0	0	0	0	0	0	0.579724	0.0026455	0	0	0	0	0	0	0	0	0	0	0	0	0	0	0	0	0	0	0	0	0	0	0	0	0	0	0	0	0	0	0
0.875	0	0.1	0	0	1	0.488987	0	0	0	0	0	0	0	0	0	0	0.882213	0.0147715	0	0	0	0	0	0	0	0	0	0	0	0	0	0	0	0	0	0	0.00235294	0	0	0	2	0	0	0	0	0	0	0	0
0.5	0.037037	0.0277778	0	2	2	0.333553	0	0	0	0	0.00174115	0.003367	0	0	0.0421969	0	0.532737	0.015467	0	0	0	0	0	0	0	0	0	0	0	0	0	0	0	0	0.000308947	0	0.00126997	6	0.00152112	0	17	10	0	0	0	0	1	0	0
1	0	0	0	0	0	0.470482	0	0	0	0	0	0	0	0	4.61752e-06	0	0.53419	0.00183136	0	0	0	0	0	0	0	0	0	0	0	0	0	0	0	0	0.000597024	0	0.0013742	0	0.000671143	0	143	0	3	0	0	0	1	0	8
1	0	0	0	0	0	0.430478	0	0	0	0	0	0	0	0	0	0	0.681746	0.000307414	0	0	0	0	0	0	0	0	0	0	0	0	0	0	0	0	0	0	0.00176288	0	0	0	93	0	0	0	0	0	0	0	21
0.227273	0	0.00390625	0	0	17	0.147303	0	0	0	0	0.00417246	0.00316456	0	0	0	0	0.211987	0.00360111	0	0	0	0	0	0	0	0	0	0	0	0	0	0	0	0	0.000821066	0	0.00157142	174	0.00146127	0	667	21	0	0	0	0	0	0	35
0.25	0.0227273	0.0441176	0	10	30	0.139495	0	0	0	0	0.00445615	0.00434783	0	0	0.0152237	0	0.144195	0.0432953	0	0	0	0	0	0	0	0	0	0	0	0	0	0	0	0	0.00175405	0	0.00315246	220	0.0015546	0	105	70	0	0	0	0	1	0	8
1	0	0	0	0	0	0.706288	0	0	0	0	0	0	0	0	0.000329317	0	0.798629	0.000151543	0	0	0	0	0	0	0	0	0	0	0	0	0	0	0	0	0.00233887	0	0.00203823	0	0.00395952	0	26	0	0	0	0	0	2	0	46
0.169231	0.0714286	0.0193237	0	66	322	0.074373	0	0	0	0	0.0065703	0.00298507	0	0.0285714	0.0463416	0	0.0911206	0.0215064	0	0	0	0	0	0	0	0	0	0	0	0	0	0	0	0	0	0	0.00506035	3217	0	0	76	258	0	0	14	63	0	0	0
1	0	0	0	0	0	0.430478	0	0	0	0	0	0	0	0	0	0	0.681746	0.000307414	0	0	0	0	0	0	0	0	0	0	0	0	0	0	0	0	0	0	0.00176288	0	0	0	93	0	0	0	0	0	0	0	21
0.846154	0.333333	0	0	12	2	0.36014	0	0	0	0	0	0	0	0	0.148764	0	0.489293	0.00190815	0	0	0	0	0	0	0	0	0	0	0	0	0	0	0	0	0.00162291	0	0.00164145	14	0.00208225	0	144	6	1	0	3	1	0	0	14
0	0.025	0.00862069	0	0	0	0.327003	0	0	0	0	0.00442043	0	0	0	0.0233472	0	0.361919	0.00814198	0	0	0	0	0	0	0	0	0	0	0	0	0	0	0	0	0.000595431	0	0.00228344	4	0	0	0	0	0	0	0	0	0	0	2
0.444444	0	0	0	0	6	0.378618	0	0	0	0	0	0	0	0	0	0	0.507028	0.0110835	0	0	0	0	0	0	0	0	0	0	0	0	0	0	0	0	0.00225225	0	0.00194017	12	0	0	0	0	0	0	0	0	0	0	0
0.571429	0	0.00297619	0	0	12	0.375509	0	0	0	0	0.00360198	0	0	0	0	0	0.521295	0.00252282	0	0	0	0	0	0	0	0	0	0	0	0	0	0	0	0	0.000182783	0	0.000885479	96	0	0	0	0	0	0	0	0	2	0	48
1	0.0166667	0.00775194	0	17	0	0.31611	0	0	0	0	0.00110701	0.00247219	0	0	0.0235744	0	0.396086	0.00910322	0	0	0	0	0	0	0	0	0	0	0	0	0	0	0	0	0.00145367	0	0.00210312	0	0.00552765	0	33	0	3	0	6	0	0	0	0
0.473684	0	0	0	0	0	0.525012	0	0	0	0	0	0	0	0	0.00205496	0.0296703	0.599355	0.00127113	0	0	0	0	0	0	0	0	0	0	0	0	0	0	0	0	0.00149775	0	0.00459902	1	0	0	8	0	0	0	0	0	0	0	0
0.166667	0.0307692	0.0016488	0	9	20	0.0564536	0	0	0	0	0.00413845	0	0.00131926	0.333333	0.0170502	0	0.0406062	0.00230588	0	0	0	0	0	0	0	0	0	0	0	0	0	0	0	0	0.000661088	0	0.000342724	60	0	0	0	0	3	0	2	5	4	0	26
0.793103	0	0	0	0	0	0.282412	0	0	0	0	0	0	0	0	0	0	0.312078	0.0253721	0	0	0	0	0	0	0	0	0	0	0	0	0	0	0	0	0.000168578	0	0.00324357	0	0	0	0	0	0	0	0	0	0	0	0
0.153846	0	0.0202429	0	0	32	0.0728373	0	0	0	0	0.00638733	0.00225861	0	0	0	0.0232558	0.0807379	0.021735	0	0	0	0	0	0	0	0	0	0	0	0	0	0	0	0	0.000952703	0	0.00505675	321	0.000107435	0	92	25	0	0	0	0	0	0	0
0.333333	0.0344828	0.00297177	0	41	82	0.269105	0	0	0	0	0.00243754	0	0.001221	0	0.0284641	0	0.295222	0.00282786	0	0	0	0	0	0	0	0	0	0	0	0	0	0	0	0	0.00083423	0	0.00166984	328	0	0	0	0	0	0	0	0	4	0	199
1	0	0	0	0	0	0.38983	0	0	0	0	0	0	0	0	0	0	0.573597	0	0	0	0	0	0	0	0	0	0	0	0	0	0	0	0	0	0	0	0	0	0	0	0	0	0	0	0	0	0	0	0
0.3	0	0.00243902	0	0	3	0.107433	0	0	0	0	0.00210084	0.00288462	0	0	6.25117e-06	0	0.115813	0.00391075	0	0	0	0	0	0	0	0	0	0	0	0	0	0	0	0	0.00023853	0	0.00136875	10	0.00229753	0	263	9	0	0	0	0	0	0	33
0.585366	0	0	0	2	15	0.706288	0	0	0	0	0	0	0	0	0.000329317	0	0.799154	0.000151543	0	0	0	0	0	0	0	0	0	0	0	0	0	0	0	0	0.00233887	0	0.00203823	57	0.00395952	0	26	4	0	0	0	0	2	0	46
0.4	0.02	0.00877193	0	2	3	0.299153	0	0	0	0	0.00247478	0.00103681	0	0	0.0161054	0	0.335999	0.0107315	0	0	0	0	0	0	0	0	0	0	0	0	0	0	0	0	0.0015345	0	0.00290523	34	0.0020339	0	32	4	0	0	0	0	0	0	0
0.333333	0	0.0416667	0	0	18	0.198246	0	0	0	0	0.00358209	0.0217391	0.000843882	0	0.000290057	0	0.232677	0.0443581	0	0	0	0	0	0	0	0	0	0	0	0	0	0	0	0	0	0	0.00732483	54	0	0	29	9	0	0	0	0	0	0	5
0.04	0	0.0572917	0	0	24	0.0374492	0	0	0	0	0.00837477	0.0395257	0	0	0.000687265	0	0.0166981	0.0586063	0	0	0	0	0	0	0	0	0	0	0	0	0	0	0	0	0.000396795	0	0.00676573	71	0.00107585	0	110	18	0	0	0	0	0	0	0
0.262687	0	0.00349243	0	0	247	0.297635	0	0	0	0	0.00326019	0.00189155	0.0013986	0	6.20533e-05	0	0.312927	0.00295328	0	0	0	0	0	0	0	0	0	0	0	0	0	0	0	0	0.0019767	0	0.00198425	2441	0.000674035	0	391	247	0	0	0	0	2	0	235
0.5	0.010101	0.00666667	0	9	7	0.206492	0	0	0	0	0.000576037	0	0	0	0.00828665	0	0.340374	0.00688608	0	0	0	0	0	0	0	0	0	0	0	0	0	0	0	0	0.000179977	0	0.000300445	7	0	0	3	0	0	0	0	0	3	0	11
0.0416667	0.0588235	0.00384025	0	2	22	0.118699	0	0	0	0	0.00262966	0.00370959	0.00367647	0	0.0408742	0	0.135694	0.00374608	0	0	0	0	0	0	0	0	0	0	0	0	0	0	0	0	0.000528547	0	0.00172976	60	0.000950569	0	852	23	0	0	0	0	2	0	104
1	0.0588235	0	0	6	0	0.638676	0	0	0	0	0	0	0	0	0.0584774	0	0.670049	0.0167929	0	0	0	0	0	0	0	0	0	0	0	0	0	0	0	0	0.00107119	0	0.0062696	0	0	0	0	0	0	0	0	0	5	0	0
0.321212	0	0	0	0	16	0.288842	0	0	0	0	0.0013544	0.00619835	0.000516529	0	5.69753e-06	0	0.246943	0.0039356	0	0	0	0	0	0	0	0	0	0	0	0	0	0	0	0	0.000198146	0	0.00200757	231	0.000187265	0	4	115	0	0	0	0	3	0	3
0.434783	0.0131579	0	0	10	11	0.320881	0	0	0	0	0	0	0	0	0.0130275	0	0.555715	0.00314995	0	0	0	0	0	0	0	0	0	0	0	0	0	0	0	0	0.000201539	0	0.000289541	14	0	0	1	0	0	0	0	0	2	0	6
0.589744	0	0.0227273	0	0	16	0.355922	0	0	0	0	0.00253165	0	0	0	0	0	0.497046	0.0121204	0	0	0	0	0	0	0	0	0	0	0	0	0	0	0	0	0.00225225	0	0.00164435	32	0	0	0	0	0	0	0	0	0	0	0
0.134328	0	0.002331	0	2	40	0.311987	0	0	0	0	0.000854214	0.00203252	0.00141443	0	8.27777e-05	0	0.332532	0.0026613	0	0	0	0	0	0	0	0	0	0	0	0	0	0	0	0	0.00140523	0	0.00201794	295	0.000814552	0	198	38	0	0	0	0	0	0	120
0.909091	0	0.00297619	0	0	3	0.375509	0	0	0	0	0.00360198	0	0	0	0	0	0.521156	0.00252282	0	0	0	0	0	0	0	0	0	0	0	0	0	0	0	0	0.000182783	0	0.000885479	24	0	0	0	0	0	0	0	0	2	0	48
0.714286	0	0	0	0	0	0.628362	0	0	0	0	0	0	0	0	0.000403517	0	0.746131	0.00167904	0	0	0	0	0	0	0	0	0	0	0	0	0	0	0	0	0.00105952	0	0.00356008	10	0	0	0	0	0	0	0	0	1	0	1
0.355263	0	0.00238663	0	0	49	0.192786	0	0	0	0	0.0054782	0.00172712	0.00260078	0	4.82931e-06	0	0.224267	0.00293504	0	0	0	0	0	0	0	0	0	0	0	0	0	0	0	0	0.000687139	0	0.0021058	931	0.000971663	0	199	55	0	0	2	0	1	0	16
0.5	0	0.0454545	0	0	1	0.182452	0	0	0	0	0.00389004	0	0	0	0	0	0.326755	0.0360665	0	0	0	0	0	0	0	0	0	0	0	0	0	0	0	0	0.00138389	0	0.00569517	15	0.00168115	0	0	0	0	0	0	0	0	0	0
1	0	0	0	0	0	0.680162	0	0	0	0	0	0	0	0	1.21387e-05	0	0.879001	0.00029493	0	0	0	0	0	0	0	0	0	0	0	0	0	0	0	0	0.000770416	0	0.0019248	0	0.000704884	0	144	0	0	0	0	0	1	0	12
0.218182	0	0.00381679	0	0	43	0.0550236	0	0	0	0	0.00440165	0.00140647	0.00260078	0	0	0	0.0619707	0.00429851	0	0	0	0	0	0	0	0	0	0	0	0	0	0	0	0	0.000620997	0	0.00183626	408	0.00061341	0	470	21	0	0	0	0	10	0	348
0.142857	0	0.00858369	0	0	6	0.0384126	0	0	0	0	0.00109033	0.000569801	0.000912409	0	0.000103032	0	0.0338564	0.0192804	0	0	0	0	0	0	0	0	0	0	0	0	0	0	0	0	0.000262339	0	0.00080784	31	0	0	29	3	0	0	0	0	20	0	45
0.882353	0.030303	0	0	15	0	0.668902	0	0	0	0	0	0	0	0	0.0312326	0	0.716815	0.00564502	0	0	0	0	0	0	0	0	0	0	0	0	0	0	0	0	0.00073236	0	0.00284461	3	0.000670463	0	2	0	0	0	0	0	1	0	0
0.329114	0	0.016	0	0	53	0.0703895	0	0	0	0	0.00438356	0.00235849	0	0	0	0.354167	0.0833898	0.0216525	0	0	0	0	0	0	0	0	0	0	0	0	0	0	0	0	0.000919844	0	0.00462354	424	0.000218483	0	46	53	0	0	0	0	0	0	12
0.461538	0	0	0	0	2	0.350762	0	0	0	0	0	0	0	0	0	0	0.502106	0.0110858	0	0	0	0	0	0	0	0	0	0	0	0	0	0	0	0	0.000431591	0	0.00194017	4	0	0	0	0	0	0	0	0	0	0	0
0	0	0.0225564	0	0	0	0.0566854	0	0	0	0	0.00684664	0.00254042	0	0	0	0	0.0478481	0.0225477	0	0	0	0	0	0	0	0	0	0	0	0	0	0	0	0	0.00070225	0	0.00518219	0	5.13663e-05	0	245	0	0	0	0	0	0	0	0
0.200997	0	0.00330396	0	0	466	0.211688	0	0	0	0	0.00399772	0.00275229	0	0	0	0	0.19126	0.00330165	0	0	0	0	0	0	0	0	0	0	0	0	0	0	0	0	0.00184854	0	0.00161983	2340	0.000824402	0	412	460	0	0	0	0	3	0	56
0.181818	0.02	0.0555556	0	0	3	0.129798	0	0	0	0	0.00597461	0	0.0020008	0	0.00134559	0	0.251765	0.0415724	0	0	0	0	0	0	0	0	0	0	0	0	0	0	0	0	0.00282067	0	0.00761418	12	0	0	0	0	2	0	0	0	14	0	76
0.0703518	0	0.0546448	0	0	171	0.0800546	0	0	0	0	0.00255879	0	0	0	0	0	0.0500411	0.0621758	0	0	0	0	0	0	0	0	0	0	0	0	0	0	0	0	0.00111245	0	0.00204285	692	0	0	0	0	0	0	0	0	0	0	0
0.40708	0.0125786	0	0	92	0	0.0378648	0	0	0	0	0.00236465	0	0.00255102	0	0.00563896	0	0.0708549	0	0	0	0	0	0	0	0	0	0	0	0	0	0	0	0	0	0.000914424	0	0.000663975	718	0.000153194	0	8	0	0	0	0	0	6	0	5
0.269231	0	0.0606061	0	0	19	0.272641	0	0	0	0	0.00191755	0.00431034	0.00350263	0	0	0	0.284112	0.0589297	0	0	0	0	0	0	0	0	0	0	0	0	0	0	0	0	0.000375521	0	0.00259587	38	0.000371265	0	16	19	0	0	0	0	4	0	7
0.5	0	0.00222717	0	0	1	0.204628	0	0	0	0	0.00156169	0.00230947	0	0	4.95827e-07	0	0.166365	0.00351072	0	0	0	0	0	0	0	0	0	0	0	0	0	0	0	0	0.00128087	0	0.0010513	3	0	0	277	2	0	0	0	0	0	0	0
0.333333	0	0.222222	0	0	22	0.429082	0	0	0	0	0.00516674	0	0	0	0	0	0.549752	0.139853	0	0	0	0	0	0	0	0	0	0	0	0	0	0	0	0	0.00142139	0	0.00516673	121	0	0	0	0	0	0	0	0	0	0	0
0.86	0.0769231	0	0	43	7	0.351118	0	0	0	0	0	0	0	0	0.0317969	0	0.38244	0.00835752	0	0	0	0	0	0	0	0	0	0	0	0	0	0	0	0	0.000665069	0	0.002473	56	0	0	0	0	0	0	0	0	0	0	0
0.565217	1	0	0	13	6	0.352683	0	0	0	0	0	0	0	0	0.611804	0	0.378006	0.0326794	0	0	0	0	0	0	0	0	0	0	0	0	0	0	0	0	0	0	0.00178218	19	0	0	7	42	0	0	0	0	0	0	0
0	0.0169492	0.0516432	0	0	0	0.0292752	0.0257038	0	0	0.0454545	0.00475722	0.033557	0.000259808	0	0.00106741	0	0.0109368	0.0518567	0	0	0	0	0.00740418	0	0.0189356	0.0136579	0	0	0	0	0.00141566	0	0.0132858	0.0226624	0.0015823	0	0.00570319	0	0.00168198	0	0.0295685	0	0	0	0	0	0.000290951	0	0.000270621
0	0	0.00397456	0	0	0	0.0347655	0	0	0	0	0.00456418	0	0	0.1	7.96872e-06	0.0169492	0.0221554	0.00453843	0	0	0	0	0	0	0	0	0	0	0	0	0	0	0	0	0.000209478	0	0.00163956	0	0	0	0	0	0	0	5	0	0	0	0
0.2	0.04	0.0454545	0	4	8	0.133522	0	0	0	0	0.00459488	0.00434783	0	0	0.0328529	0	0.134029	0.0437798	0	0	0	0	0	0	0	0	0	0	0	0	0	0	0	0	0.00188984	0	0.00333895	57	0.0011802	0	139	10	0	0	0	0	0	0	0
0.248521	0	0	0	0	124	0.213563	0	0	0	0	0	0	0	0	5.70809e-06	0	0.229706	0.00273914	0	0	0	0	0	0	0	0	0	0	0	0	0	0	0	0	0.000892514	0	0.00218351	887	0.00130924	0	101	52	0	0	1	1	1	0	9
0.5	0.027027	0.00121212	0	1	1	0.161252	0	0	0	0	0.00217865	0.00269034	0	0.0357143	0.0185657	0.00566303	0.226236	0.00174043	0	0	0	0	0	0	0	0	0	0	0	0	0	0	0	0	0.00157075	0	0.00130412	15	0.00193243	0	451	10	0	0	5	1	0	0	0
1	0	0	0	0	0	0.786744	0	0	0	0	0	0	0	0	0	0	0.870367	0.000243892	0	0	0	0	0	0	0	0	0	0	0	0	0	0	0	0	0	0	0.0016051	0	0.000980392	0	147	0	0	0	0	0	0	0	68
1	0	0	0	0	0	0.221166	0	0	0	0	0	0	0	0	0.00623248	0	0.28201	0.000991546	0	0	0	0	0	0	0	0	0	0	0	0	0	0	0	0	0.00120918	0	0.000789987	0	0.00406627	0	119	0	0	0	0	0	1	0	8
0.775	0	0	0	0	8	0.315526	0	0	0	0	0	0	0	0	0	0	0.402808	0.00150127	0	0	0	0	0	0	0	0	0	0	0	0	0	0	0	0	0.00177069	0	0.00129868	24	0	0	136	14	0	0	0	0	0	0	0
0.027027	0.00917431	0.0252101	0	25	67	0.0330452	0	0	0	0	0.001451	0	0	0	0.0144576	0	0.0199055	0.0317147	0	0	0	0	0	0	0	0	0	0	0	0	0	0	0	0	0.0007814	0	0.00172513	192	0	0	0	0	0	0	0	0	8	0	10
1	0.025641	0	0	1	0	0.305008	0	0	0	0	0	0	0	0	0.0203691	0	0.380262	0.00108508	0	0	0	0	0	0	0	0	0	0	0	0	0	0	0	0	0.00136171	0	0.0005742	0	0.000859952	0	92	0	1	0	1	0	3	0	23
0.195122	0.0714286	0.0194175	0	8	33	0.0739306	0	0	0	0	0.00590015	0.00196721	0	0.0285714	0.0463792	0	0.0908653	0.0215225	0	0	0	0	0	0	0	0	0	0	0	0	0	0	0	0	0	0	0.00506932	324	0	0	77	26	0	0	14	8	0	0	0
0.5	0.0454545	0.00231481	0	5	2	0.0608545	0	0	0	0	0.00032352	0.00172712	0	0	0.0527737	0	0.187436	0.00361398	0	0	0	0	0	0	0	0	0	0	0	0	0	0	0	0	0.000417543	0	0.0015001	2	0.000738005	0	196	2	0	0	0	0	4	0	95
1	0.05	0	0	26	0	0.595486	0	0	0	0	0	0	0	0	0.0452048	0	0.763683	0.000440696	0	0	0	0	0	0	0	0	0	0	0	0	0	0	0	0	0.00119494	0	0.0020696	0	0.00253394	0	26	0	0	0	0	0	2	0	17
0.162791	0	0	0	0	0	0.341969	0	0	0	0	0	0	0	0	0	0	0.209553	0.0016835	0	0	0	0	0	0	0	0	0	0	0	0	0	0	0	0	0	0	0.00633713	2	0	0	0	0	0	0	0	0	0	0	1
0.6	0	0	0	0	6	0.18731	0	0	0	0	0	0	0	0	0	0	0.563055	0.00100987	0	0	0	0	0	0	0	0	0	0	0	0	0	0	0	0	0	0	0.00137044	6	0.00113572	0	122	12	0	0	0	0	0	0	0
0.794118	0	0	0	0	0	0.315321	0	0	0	0	0	0	0	0	0	0	0.368838	1.01057e-06	0	0	0	0	0	0	0	0	0	0	0	0	0	0	0	0	0	0	0	2	0	0	0	0	0	0	0	0	0	0	0
0.580645	0	0.0555556	0	0	13	0.335495	0	0	0	0	0.00100251	0	0	0	0.000162177	0	0.48233	0.0463803	0	0	0	0	0	0	0	0	0	0	0	0	0	0	0	0	0.000685962	0	0.0029616	26	0.00112845	0	2	0	0	0	0	0	0	0	0
0.8	0.0625	0	0	29	0	0.424272	0	0	0	0	0	0	0	0	0.0363491	0	0.454203	0.000208228	0	0	0	0	0	0	0	0	0	0	0	0	0	0	0	0	0.00106474	0	0.00410587	31	0.00392388	0	43	40	0	0	0	0	0	0	0
1	0	0	0	0	0	0.470482	0	0	0	0	0	0	0	0	4.61752e-06	0	0.53419	0.00183136	0	0	0	0	0	0	0	0	0	0	0	0	0	0	0	0	0.000597024	0	0.0013742	0	0.000671143	0	143	0	3	0	0	0	1	0	8
0.5	0.025	0.00862069	0	1	1	0.327003	0	0	0	0	0.00442043	0	0	0	0.0233472	0	0.3616	0.00814198	0	0	0	0	0	0	0	0	0	0	0	0	0	0	0	0	0.000595431	0	0.00228344	9	0	0	0	0	0	0	0	0	0	0	2
0.378378	0	0	0	0	20	0.407622	0	0	0	0	0	0	0	0	0.000131857	0	0.586038	0.000517169	0	0	0	0	0	0	0	0	0	0	0	0	0	0	0	0	0.000606181	0	0.0011315	11	0.00280525	0	301	22	0	0	0	0	0	0	0
0	0.0229885	0.030303	0	0	0	0.297555	0	0	0	0	0.00296443	0.00366588	0	0	0.0303738	0	0.298138	0.0129823	0	0	0	0	0	0	0	0	0	0	0	0	0	0	0	0	0.00138378	0	0.00220105	0	0.00403375	0	84	0	0	0	0	0	0	0	0
1	0.0588235	0	0	1	0	0.638676	0	0	0	0	0	0	0	0	0.0584774	0	0.670049	0.0167929	0	0	0	0	0	0	0	0	0	0	0	0	0	0	0	0	0.00107119	0	0.0062696	0	0	0	0	0	0	0	0	0	5	0	0
0.461538	0.166667	0.0769231	0	6	5	0.335112	0	0	0	0	0.0032445	0.00170068	0	0	0.162006	0	0.444672	0.0596592	0	0	0	0	0	0	0	0	0	0	0	0	0	0	0	0	0.0020774	0	0.00241569	74	0.00124378	0	1	5	0	0	0	0	0	0	0
0.453608	0.031746	0	0	88	3	0.218352	0	0	0	0	0.00325733	0	0.00806452	0	0.0245333	0	0.328301	0.000596688	0	0	0	0	0	0	0	0	0	0	0	0	0	0	0	0	0.00143456	0	0.00169148	678	0	0	0	0	0	0	0	0	6	0	2
0.307692	0.025641	0	0	4	9	0.305008	0	0	0	0	0	0	0	0	0.0203691	0	0.380509	0.00108508	0	0	0	0	0	0	0	0	0	0	0	0	0	0	0	0	0.00136171	0	0.0005742	31	0.000859952	0	92	12	1	0	1	0	3	0	23
0.34632	0	0	0	15	57	0.273894	0	0	0	0	0	0	0	0	0.0228152	0	0.321795	0.00246684	0	0	0	0	0	0	0	0	0	0	0	0	0	0	0	0	0.00106572	0	0.00139618	140	0	0	0	0	0	0	0	0	0	0	0
1	0.04	0	0	88	0	0.249417	0	0	0	0	0	0	0	0	0.0370774	0	0.821944	0.000442518	0	0	0	0	0	0	0	0	0	0	0	0	0	0	0	0	0.000500815	0	0.000953061	0	0	0	0	0	0	0	0	0	0	0	0
0.333333	0.00704225	0.00155159	0	3	8	0.0654032	0	0	0	0	0.00300429	0.00467639	0	0	0.00979597	0	0.0830303	0.00206732	0	0	0	0	0	0	0	0	0	0	0	0	0	0	0	0	0.000510484	0	0.00104606	29	0.00356856	0	1333	109	0	0	0	0	0	0	0
0.169014	0	0.0546448	0	0	48	0.119172	0	0	0	0	0.00548312	0	0	0	0	0	0.201993	0.0476456	0	0	0	0	0	0	0	0	0	0	0	0	0	0	0	0	0.00210946	0	0.00439813	487	0.0014133	0	6	21	0	0	0	0	0	0	0
0.253012	0	0	0	0	0	0.0949755	0	0	0	0	0	0	0	0.0833333	0	0.0213499	0.148596	0.0111148	0	0	0	0	0	0	0	0	0	0	0	0	0	0	0	0	7.02751e-05	0	0.000136042	0	0	0	0	0	0	0	1	21	0	0	0
0.245283	0	0.012931	0	0	80	0.0555687	0	0	0	0	0.00334697	0	0	0	0	0	0.0409705	0.0159239	0	0	0	0	0	0	0	0	0	0	0	0	0	0	0	0	0.000277565	0	0.00240343	238	0	0	0	0	0	0	0	0	0	0	0
1	0	0	0	0	0	0.628362	0	0	0	0	0	0	0	0	0.000403517	0	0.74485	0.00167904	0	0	0	0	0	0	0	0	0	0	0	0	0	0	0	0	0.00105952	0	0.00356008	0	0	0	0	0	0	0	0	0	1	0	1
1	0	0	0	0	0	0.698413	0	0	0	0	0	0	0	0	0	0	0.837793	0	0	0	0	0	0	0	0	0	0	0	0	0	0	0	0	0	0	0	0	0	0	0	0	0	0	0	0	0	0	0	0
0.0625	0	0.0225564	0	0	75	0.0685053	0	0	0	0	0.00701485	0.00254042	0	0	0	0	0.0759895	0.0218369	0	0	0	0	0	0	0	0	0	0	0	0	0	0	0	0	0.00123254	0	0.00525333	730	0.000193143	0	245	55	0	0	0	0	0	0	0
0.0611111	0	0.0225564	0	0	169	0.0681391	0	0	0	0	0.00704225	0.00254042	0	0	0	0	0.0753319	0.0218563	0	0	0	0	0	0	0	0	0	0	0	0	0	0	0	0	0.000749066	0	0.00525344	1624	5.13663e-05	0	245	124	0	0	0	0	0	0	0
0.222222	0.0169492	0.00877193	0	2	7	0.290063	0	0	0	0	0.000638978	0	0	0	0.0199719	0	0.538529	0.00611921	0	0	0	0	0	0	0	0	0	0	0	0	0	0	0	0	0.000287914	0	0.0011297	10	0	0	2	1	0	0	0	0	1	0	2
0.2	0.03125	0.00335946	0	1	4	0.117505	0	0	0	0	0.00253807	0.0034662	0.00367647	0	0.0197163	0	0.111944	0.00389364	0	0	0	0	0	0	0	0	0	0	0	0	0	0	0	0	0.000764935	0	0.00149531	19	0.00165563	0	584	7	0	0	0	0	4	0	69
1	0	0	0	0	0	0.282927	0	0	0	0	0	0	0	0	0.000978494	0	0.499745	0.0229207	0	0	0	0	0	0	0	0	0	0	0	0	0	0	0	0	0.00165289	0	0.00537634	0	0.00925926	0	0	0	0	0	0	0	0	0	0
0.0625	0	0.0226308	0	0	330	0.0564817	0	0	0	0	0.00597573	0	0.00187617	0	0	0	0.0476103	0.0225513	0	0	0	0	0	0	0	0	0	0	0	0	0	0	0	0	0.00106135	0	0.00476702	2685	0	0	0	0	0	0	0	0	0	0	33
0.416667	0	0.0022779	0	0	14	0.194679	0	0	0	0	0.00243072	0.0023678	0.00289855	0	0.000659865	0	0.26645	0.00320436	0	0	0	0	0	0	0	0	0	0	0	0	0	0	0	0	0.00111832	0	0.00138362	70	0.00374182	0	300	42	0	0	2	0	1	0	22
0.314286	0	0	0	0	21	0.364609	0	0	0	0	0	0	0	0	0	0	0.554306	0.00189367	0	0	0	0	0	0	0	0	0	0	0	0	0	0	0	0	0	0	0.00297753	78	0	0	1	0	0	0	0	0	0	0	2
0.157895	0.0124224	0.00199501	0	12	31	0.085666	0	0	0	0	0.00429326	0.00217077	0	0	0.00582198	0	0.0975448	0.00210161	0	0	0	0	0	0	0	0	0	0	0	0	0	0	0	0	0.000911851	0	0.000658755	168	0.0023439	0	1482	67	0	0	0	0	0	0	0
0.0621622	0	0.0225564	0	0	345	0.0548871	0	0	0	0	0.00577074	0.00254042	0	0	0	0	0.0460195	0.02259	0	0	0	0	0	0	0	0	0	0	0	0	0	0	0	0	0.000374533	0	0.00456232	2714	5.13663e-05	0	245	253	0	0	0	0	0	0	0
1	0	0	0	0	0	0.428896	0	0	0	0	0	0	0	0	2.73303e-05	0	0.686193	0.000401513	0	0	0	0	0	0	0	0	0	0	0	0	0	0	0	0	0.00181702	0	0.00113639	0	0.00292077	0	19	0	0	0	0	0	0	0	0
0.0617886	0	0.0225564	0	0	570	0.0564603	0	0	0	0	0.00630869	0.00254042	0	0	0	0	0.0475549	0.022556	0	0	0	0	0	0	0	0	0	0	0	0	0	0	0	0	0.00042135	0	0.00481525	4906	5.13663e-05	0	245	421	0	0	0	0	0	0	0
0	0	0	0	0	0	0.0228244	0	0	0	0	0	0	0	0	2.60101e-06	0	0.0278131	0	0	0	0	0	0	0	0	0	0	0	0	0	0	0	0	0	0.000411992	0	7.05662e-05	0	0	0	0	0	2	0	0	0	2	0	20
0.842105	0	0	0	0	0	0.84864	0	0	0	0	0	0	0	0	8.80664e-06	0	0.887897	0.00440847	0	0	0	0	0	0	0	0	0	0	0	0	0	0	0	0	0.000201999	0	0.00141468	1	0	0	0	0	0	0	0	0	4	0	3
1	0.04	0	0	2	0	0.206633	0	0	0	0	0	0	0	0	0.0280981	0	0.59075	0.000652501	0	0	0	0	0	0	0	0	0	0	0	0	0	0	0	0	0.000489455	0	0.000375635	0	0.0018276	0	183	0	0	0	1	0	1	0	23
0.322581	0	0	0	0	0	0.102102	0	0	0	0	0	0	0	0	0	0	0.132267	0	0	0	0	0	0	0	0	0	0	0	0	0	0	0	0	0	0	0	0.000158956	0	0	0	1	0	0	0	0	0	0	0	5
0.662338	0	0	0	0	0	0.642355	0	0	0	0	0	0	0	0	0	0	0.617317	3.76687e-05	0	0	0	0	0	0	0	0	0	0	0	0	0	0	0	0	0	0	0.000588971	4	0	0	127	47	0	0	0	0	0	0	27
0.0617886	0	0.0225564	0	0	570	0.0564918	0	0	0	0	0.00596635	0	0.00187617	0	0	0	0.0476262	0.022554	0	0	0	0	0	0	0	0	0	0	0	0	0	0	0	0	0.000608616	0	0.00476657	4639	0	0	0	0	0	0	0	0	0	0	31
1	0	0	0	0	0	0.550111	0	0	0	0	0	0	0	0	0	0	0.597767	0	0	0	0	0	0	0	0	0	0	0	0	0	0	0	0	0	0	0	0	0	0	0	0	0	0	0	0	0	0	0	0
0.332657	0.0344828	0.00297177	0	167	327	0.214848	0	0	0	0	0.00182815	0	0	0	0.0284637	0	0.229284	0.0032207	0	0	0	0	0	0	0	0	0	0	0	0	0	0	0	0	0.000545458	0	0.00139049	981	0	0	0	0	0	0	0	0	0	0	0
0.233333	0	0.00235294	0	0	15	0.13468	0	0	0	0	0.00185317	0.00203804	0	0	0	0	0.140401	0.00191149	0	0	0	0	0	0	0	0	0	0	0	0	0	0	0	0	0.000988484	0	0.00155207	189	0.00101937	0	266	44	0	0	0	0	1	0	14
0.164912	0.00671141	0.0123762	0	30	185	0.108553	0	0	0	0	0.0026264	0	0	0	0.00375131	0	0.139793	0.0124408	0	0	0	0	0	0	0	0	0	0	0	0	0	0	0	0	0.00115802	0	0.00175607	828	0	0	0	0	0	0	0	0	2	0	0
1	0	0	0	0	0	0.646307	0	0	0	0	0	0	0	0	0	0	0.787055	0.00550168	0	0	0	0	0	0	0	0	0	0	0	0	0	0	0	0	0	0	0.00168406	0	0	0	5	0	0	0	0	0	0	0	2
0.411765	0.0769231	0.00869565	0	7	10	0.445394	0	0	0	0	0.00884354	0	0	0	0.0753019	0	0.455446	0.00880931	0	0	0	0	0	0	0	0	0	0	0	0	0	0	0	0	0.00135276	0	0.00243292	120	0	0	0	0	0	0	0	0	0	0	0
0.411765	0	0	0	0	0	0.215214	0	0	0	0	0	0	0	0	0	0	0.502117	0.00298567	0	0	0	0	0	0	0	0	0	0	0	0	0	0	0	0	0.000368326	0	0.00446555	6	0	0	13	0	0	0	0	0	0	0	1
0.0625	0	0.0225564	0	0	615	0.0566854	0	0	0	0	0.00684664	0.00254042	0	0	0	0	0.0478137	0.0225477	0	0	0	0	0	0	0	0	0	0	0	0	0	0	0	0	0.00070225	0	0.00518219	5740	5.13663e-05	0	245	451	0	0	0	0	0	0	0
0.554054	0.0714286	0	0	41	0	0.47619	0	0	0	0	0	0	0	0	0.0652462	0	0.631101	0	0	0	0	0	0	0	0	0	0	0	0	0	0	0	0	0	0.000182982	0	0.000186347	3	0	0	0	0	0	0	0	0	0	0	0
0.384615	0	0.047619	0	0	8	0.247604	0	0	0	0	0.0029773	0	0	0	0	0.0374396	0.282519	0.0352449	0	0	0	0	0	0	0	0	0	0	0	0	0	0	0	0	0.00042086	0	0.00291754	32	0	0	0	0	0	0	0	0	0	0	0
1	0	0	0	0	0	0.995122	0	0	0	0	0	0	0	0	0	0	0.91024	0	0	0	0	0	0	0	0	0	0	0	0	0	0	0	0	0	0	0	0	0	0	0	0	0	0	0	0	0	0	0	0
0.419355	0	0.0357143	0	0	16	0.273039	0	0	0	0	0.00367647	0	0	0	0	0.0175439	0.296086	0.0311041	0	0	0	0	0	0	0	0	0	0	0	0	0	0	0	0	0.000227193	0	0.00286847	64	0	0	0	0	0	0	0	0	0	0	0
0.463415	0	0.00310559	0	0	44	0.381788	0	0	0	0	0.00111235	0	0	0	7.54191e-06	0.0530303	0.434092	0.00255763	0	0	0	0	0	0	0	0	0	0	0	0	0	0	0	0	0.000825113	0	0.00137435	74	0.000592925	0	425	0	6	0	0	0	1	0	22
1	0.05	0	0	6	0	0.476466	0	0	0	0	0	0	0	0	0.0378418	0	0.614566	0.00436372	0	0	0	0	0	0	0	0	0	0	0	0	0	0	0	0	0.00189437	0	0.00190143	0	0.00704777	0	18	0	1	0	3	0	0	0	0
0.103448	0.0714286	0.0209059	0	21	182	0.0715812	0	0	0	0	0.00649773	0.00247893	0	0.0285714	0.0447227	0	0.0859138	0.0216563	0	0	0	0	0	0	0	0	0	0	0	0	0	0	0	0	0	0	0.00504961	1764	0	0	107	141	0	0	20	22	0	0	0
0.0769231	0	0.0546448	0	0	22	0.0800546	0	0	0	0	0.00255879	0	0	0	0	0	0.0500306	0.0621758	0	0	0	0	0	0	0	0	0	0	0	0	0	0	0	0	0.00111245	0	0.00204285	90	0	0	0	0	0	0	0	0	0	0	0
0.048951	0.025641	0.00317965	0	9	103	0.105505	0	0	0	0	0.000976753	0	0	0	0.0243097	0	0.139951	0.00370065	0	0	0	0	0	0	0	0	0	0	0	0	0	0	0	0	0.00032512	0	0.00136529	244	0	0	3	0	0	0	0	0	0	0	0
0.078125	0.00806452	0.0020202	0	9	57	0.0920325	0	0	0	0	0.00137776	0.0026476	0.00333333	0	0.00924314	0	0.102204	0.00204323	0	0	0	0	0	0	0	0	0	0	0	0	0	0	0	0	0.000273603	0	0.000155055	49	0.00132592	0	1649	131	0	0	0	0	4	0	7
0.046875	0	0	0	0	4	0.364609	0	0	0	0	0	0	0	0	0	0	0.554547	0.00189367	0	0	0	0	0	0	0	0	0	0	0	0	0	0	0	0	0	0	0.00297753	55	0	0	1	8	0	0	0	0	0	0	2
0.771186	0	0	0	8	27	0.497579	0	0	0	0	0	0	0	0	0.0234455	0	0.54631	0.00164292	0	0	0	0	0	0	0	0	0	0	0	0	0	0	0	0	0.00109874	0	0.0013257	111	0.0010267	0	84	18	2	0	3	10	1	0	10
1	0.333333	0	0	14	0	0.849495	0	0	0	0	0	0	0	0	0.327683	0	0.84111	1.30571e-05	0	0	0	0	0	0	0	0	0	0	0	0	0	0	0	0	0.000548847	0	0.000116277	0	0.00226244	0	80	0	0	0	1	0	0	0	6
0.6	0.00833333	0.00117233	0	21	14	0.105319	0	0	0	0	0	0.00100469	0	0	0.00766582	0	0.193331	0.00166478	0	0	0	0	0	0	0	0	0	0	0	0	0	0	0	0	0.000323342	0	0.000935693	7	0.00340794	0	774	29	0	0	0	0	0	0	0
0	0.008	0.00178444	0	0	1	0.107924	0	0	0	0	0.00124166	0.00128271	0	0	0.0103617	0	0.186409	0.00177639	0	0	0	0	0	0	0	0	0	0	0	0	0	0	0	0	0.000672356	0	0.000665161	2	0.00183875	0	2051	0	0	0	0	0	0	0	0
1	0	0	0	0	0	0.550111	0	0	0	0	0	0	0	0	0	0	0.597767	0	0	0	0	0	0	0	0	0	0	0	0	0	0	0	0	0	0	0	0	0	0	0	0	0	0	0	0	0	0	0	0
0.685393	0	0.00223214	0	0	26	0.0906135	0	0	0	0	0.00525624	0	0	0	4.59004e-06	0	0.104407	0.00398657	0	0	0	0	0	0	0	0	0	0	0	0	0	0	0	0	0.000396586	0	0.00141875	418	0	0	0	0	0	0	0	0	0	0	0
0	0.0149254	0.0546448	0	0	0	0.0884566	0	0	0	0	0.00615328	0	0	0	0.0131602	0	0.068386	0.0611409	0	0	0	0	0	0	0	0	0	0	0	0	0	0	0	0	0.00259222	0	0.00495571	0	0	0	0	0	0	0	0	0	0	0	0
0.0754717	0.00995025	0.0546448	0	16	56	0.081566	0	0	0	0	0.00481296	0	0	0	0.00839895	0	0.0512409	0.0620636	0	0	0	0	0	0	0	0	0	0	0	0	0	0	0	0	0.00160046	0	0.00385498	461	0	0	0	0	0	0	0	0	0	0	0
0.0625	0	0.0267857	0	0	0.0852273	0.0249754	0.000534188	0	0	0	0.00273421	0	0	0	0	0	0.0168277	0.0188143	0	0	0.000153435	0.00109162	0	0	0	0	0	0	0	0	0	0	0.00118492	0.00223101	0.000527825	0	0.00229994	0.00442051	0	0	0	0	0	0	0	0	0	0	0
1	0	0	0	0	0	0.786744	0	0	0	0	0	0	0	0	0	0	0.870367	0.000243892	0	0	0	0	0	0	0	0	0	0	0	0	0	0	0	0	0	0	0.0016051	0	0.000980392	0	147	0	0	0	0	0	0	0	68
0.382979	0	0.00458716	0	0	29	0.304348	0	0	0	0	0.00184672	0.00203252	0.00361011	0	0.00318815	0	0.306444	0.00331254	0	0	0	0	0	0	0	0	0	0	0	0	0	0	0	0	0.000539083	0	0.00105425	54	0.00212766	0	101	29	0	0	0	0	5	0	34
0.777778	0	0	0	0	0	0.430478	0	0	0	0	0	0	0	0	0	0	0.681851	0.000307414	0	0	0	0	0	0	0	0	0	0	0	0	0	0	0	0	0	0	0.00176288	0	0	0	93	0	0	0	0	0	0	0	21
0.2	0	0	0	0	0	0.0606531	0	0	0	0	0.000232883	0	0	0	0	0	0.0676127	0.00102584	0	0	0	0	0	0	0	0	0	0	0	0	0	0	0	0	0	0	0.00127307	21	0	0	0	0	0	0	0	0	0	0	0
0.527174	0.025	0.00862069	0	97	87	0.327003	0	0	0	0	0.00442043	0	0	0	0.0233472	0	0.361583	0.00814198	0	0	0	0	0	0	0	0	0	0	0	0	0	0	0	0	0.000595431	0	0.00228344	783	0	0	0	0	0	0	0	0	0	0	2
0.333333	0.0625	0	0	3	0	0.416577	0	0	0	0	0.00326797	0	0	0	0.0595665	0	0.411533	0.000109754	0	0	0	0	0	0	0	0	0	0	0	0	0	0	0	0	0.000453721	0	0.00163779	42	0	0	0	0	0	0	0	0	0	0	0
0.47619	0.04	0.00223214	0	21	22	0.290495	0	0	0	0	0.00206868	0	0.001221	0	0.0308065	0	0.310379	0.00267553	0	0	0	0	0	0	0	0	0	0	0	0	0	0	0	0	0.000740717	0	0.0016752	108	0	0	0	0	0	0	0	0	3	0	132
0.366667	0.0344828	0.00297177	0	15	37	0.269105	0	0	0	0	0.00243754	0	0.001221	0	0.0284641	0	0.295214	0.00282786	0	0	0	0	0	0	0	0	0	0	0	0	0	0	0	0	0.00083423	0	0.00166984	141	0	0	0	0	0	0	0	0	4	0	199
0.190909	0.0357143	0.00320513	0	21	42	0.13027	0	0	0	0	0.00231099	0.00235664	0	0	0.0228745	0	0.146599	0.00367782	0	0	0	0	0	0	0	0	0	0	0	0	0	0	0	0	0.000111174	0	0.00129496	126	0.00109905	0	401	68	0	0	0	0	0	0	0
0.142857	0.0909091	0.0275229	0	1	3	0.198098	0	0	0	0	0.00310559	0	0	0	0.0768653	0	0.184174	0.0282943	0	0	0	0	0	0	0	0	0	0	0	0	0	0	0	0	0.000918476	0	0.0014365	7	0	0	0	0	0	0	0	0	0	0	0
0.956522	0	0	0	0	0	0.75985	0	0	0	0	0	0	0	0	0	0	0.771597	1.21692e-06	0	0	0	0	0	0	0	0	0	0	0	0	0	0	0	0	0	0	0	0	0	0	0	0	0	0	0	0	0	0	0
0.789474	0.0131579	0	0	30	1	0.320881	0	0	0	0	0	0	0	0	0.0130275	0	0.555408	0.00314995	0	0	0	0	0	0	0	0	0	0	0	0	0	0	0	0	0.000201539	0	0.000289541	1	0	0	1	0	0	0	0	0	2	0	6
0.516949	0	0.00121212	0	0	57	0.285935	0	0	0	0	0.00217865	0.00269034	0	0.0357143	0	0.00343089	0.421396	0.00102924	0	0	0	0	0	0	0	0	0	0	0	0	0	0	0	0	0.001648	0	0.00115607	844	0.00397529	0	949	563	1	0	5	56	1	0	28
0.166667	0	0.0202429	0	0	30	0.0694022	0	0	0	0	0.00625958	0	0	0	0	0	0.0765381	0.0218445	0	0	0	0	0	0	0	0	0	0	0	0	0	0	0	0	0.00103931	0	0.00521249	294	0.000214869	0	12	0	0	0	0	0	0	0	12
0.5	0.0588235	0.002331	0	9	9	0.302536	0	0	0	0	0.0034382	0.00126103	0.000853242	0	0.0498136	0	0.303764	0.00294888	0	0	0	0	0	0	0	0	0	0	0	0	0	0	0	0	0.00146492	0	0.00238379	180	0.00109755	0	288	9	0	0	0	0	1	0	114
0.5	0	0.00245098	0	0	1	0.272193	0	0	0	0	0.00125945	0	0	0	0	0	0.341425	0.00291029	0	0	0	0	0	0	0	0	0	0	0	0	0	0	0	0	0.00422832	0	0.00185038	3	0.000958772	0	280	0	0	0	0	0	0	0	34
0.166667	0	0.0416667	0	0	4	0.226947	0	0	0	0	0.00322754	0	0.00264784	0	0.000252907	0	0.301627	0.0395528	0	0	0	0	0	0	0	0	0	0	0	0	0	0	0	0	0.000554169	0	0.0084277	12	0	0	0	0	4	0	0	0	2	0	24
0.0434783	0	0.0015186	0	0	14	0.0439326	0	0	0	0	0.00176745	0.00608556	0	0	0	0	0.0287914	0.002028	0	0	0	0	0	0	0	0	0	0	0	0	0	0	0	0	0.00135307	0	0.0014306	42	0.007126	0	2610	106	0	0	0	0	0	0	0
0.111111	0	0.047619	0	0	2	0.247604	0	0	0	0	0.0029773	0	0	0	0	0.0374396	0.282591	0.0352449	0	0	0	0	0	0	0	0	0	0	0	0	0	0	0	0	0.00042086	0	0.00291754	14	0	0	0	0	0	0	0	0	0	0	0
0.95	0.05	0	0	19	1	0.476466	0	0	0	0	0	0	0	0	0.0378418	0	0.614578	0.00436372	0	0	0	0	0	0	0	0	0	0	0	0	0	0	0	0	0.00189437	0	0.00190143	3	0.00704777	0	18	2	1	0	3	0	0	0	0
0.458333	0	0	0	0	11	0.252453	0	0	0	0	0	0	0	0	0.000213322	0	0.344029	0.0351485	0	0	0	0	0	0	0	0	0	0	0	0	0	0	0	0	0.000470367	0	0.00929032	38	0	0	0	0	2	0	0	0	2	0	9
0.448276	0.0384615	0	0	26	4	0.0995	0	0	0	0	0	0	0	0	0.0124377	0	0.230298	0.00124893	0	0	0	0	0	0	0	0	0	0	0	0	0	0	0	0	0.000472813	0	0.000719701	11	0	0	1	0	0	0	0	0	1	0	12
0.375	0	0.047619	0	0	15	0.187644	0	0	0	0	0.0029773	0	0	0	0	0	0.201115	0.0402948	0	0	0	0	0	0	0	0	0	0	0	0	0	0	0	0	0.000578682	0	0.00306103	60	0	0	0	0	0	0	0	0	0	0	0
0	0	0.25	0	0	0	0.282297	0	0	0	0	0	0	0	0	0	0	0.521985	0.212804	0	0	0	0	0	0	0	0	0	0	0	0	0	0	0	0	0	0	0	0	0	0	0	0	0	0	0	0	0	0	0
0.642857	0	0.00297619	0	0	5	0.375509	0	0	0	0	0.00360198	0	0	0	0	0	0.521266	0.00252282	0	0	0	0	0	0	0	0	0	0	0	0	0	0	0	0	0.000182783	0	0.000885479	40	0	0	0	0	0	0	0	0	2	0	48
0	0	0	0	0	0	0.640379	0	0	0	0	0	0	0	0	0	0	0.713976	0.00104899	0	0	0	0	0	0	0	0	0	0	0	0	0	0	0	0	0	0	0.00170774	0	0	0	0	0	0	0	0	0	0	0	0
0.187984	0.0625	0.004329	0	97	355	0.193705	0	0	0	0	0.00440141	0	0	0	0.0377899	0	0.119499	0.00483287	0	0	0	0	0	0	0	0	0	0	0	0	0	0	0	0	0.000648614	0	0.00127786	1014	0	0	0	0	0	0	0	0	0	0	6
0.0625	0	0.0225564	0	0	120	0.0563957	0	0	0	0	0.00682266	0.00254042	0	0	0	0	0.0472926	0.0225621	0	0	0	0	0	0	0	0	0	0	0	0	0	0	0	0	0.0011983	0	0.00518205	1136	0.000193143	0	245	88	0	0	0	0	0	0	0
1	0.00120192	0.00220044	0	2	0	0.00710027	0	0	0	0	0.000325868	0.000534974	0	0	0.00156826	0	0.0167296	0.00198473	0	0	0	0	0	0	0	0	0	0	0	0	0	0	0	0	0.000265063	0	0.0010848	0	0.000635346	0	2923	0	0	0	0	0	1	0	0
1	0	0	0	0	0	0.8	0	0	0	0	0	0	0	0	0	0	0.902492	0	0	0	0	0	0	0	0	0	0	0	0	0	0	0	0	0	0.000178095	0	0	0	0.0016116	0	0	0	0	0	0	0	1	0	0
0	0	0.00296296	0	0	0	0.265315	0	0	0	0	0.00189609	0	0.00166389	0	0.0227188	0	0.286747	0.0028347	0	0	0	0	0	0	0	0	0	0	0	0	0	0	0	0	0.0010253	0	0.00167544	0	0	0	0	0	0	0	0	0	5	0	197
0.34375	0.0909091	0.0153846	0	26	41	0.169933	0	0	0	0	0.00538827	0	0	0.0294118	0.0801428	0	0.211175	0.0157261	0	0	0	0	0	0	0	0	0	0	0	0	0	0	0	0	0.00340438	0	0.0052381	685	0	0	0	0	1	0	8	22	0	0	0
0.25	0.0140845	0.0212766	0	4	8	0.141014	0	0	0	0	0.00271555	0	0	0	0.0157441	0	0.168705	0.0273524	0	0	0	0	0	0	0	0	0	0	0	0	0	0	0	0	0.000629991	0	0.00219715	32	0	0	0	0	0	0	0	0	6	0	7
0.0624113	0	0.0225564	0	0	661	0.0566674	0	0	0	0	0.0064554	0.00300231	0.00187617	0	2.79087e-05	0	0.0500678	0.0224878	0	0	0	0	0	0	0	0	0	0	0	0	0	0	0	0	0.000655433	0	0.00498269	5820	0.000667762	0	275	573	0	0	0	0	0	0	63
0.302083	0.00961538	0.00166945	0	29	66	0.0520344	0	0	0	0	0.00248687	0.00178015	0.0016142	0	0.00246909	0.0125	0.0488772	0.00227855	0	0	0	0	0	0	0	0	0	0	0	0	0	0	0	0	0.000814942	0	0.000931693	298	0.00105778	0	344	130	1	0	9	0	27	0	129
0.25	0.111111	0.010989	0	3	6	0.106088	0	0	0	0	0.00408922	0.00245098	0	0	0.048049	0	0.0938436	0.013771	0	0	0	0	0	0	0	0	0	0	0	0	0	0	0	0	0.00346531	0	0.00287029	33	0	0	5	6	0	0	0	0	0	0	0
1	0	0	0	0	0	0.907463	0	0	0	0	0	0	0	0	0	0	0.799952	3.67919e-05	0	0	0	0	0	0	0	0	0	0	0	0	0	0	0	0	0.00836013	0	0.00126441	0	0	0	100	0	0	0	0	0	1	0	33
0.482759	0	0.00869565	0	0	15	0.439696	0	0	0	0	0.00884354	0	0	0	0.000582273	0	0.40955	0.00903624	0	0	0	0	0	0	0	0	0	0	0	0	0	0	0	0	0.00182102	0	0.00208064	195	0.000914707	0	10	0	0	0	0	0	0	0	2
0	0.0625	0	0	0	0	0.553901	0	0	0	0	0	0	0	0	0.0580577	0	0.422228	0.00181416	0	0	0	0	0	0	0	0	0	0	0	0	0	0	0	0	0.0011908	0	0.00163695	0	0	0	0	0	0	0	0	0	0	0	0
0.304348	0.0263158	0.0196078	0	21	2	0.29	0	0	0	0	0.00565964	0.00346514	0	0.5	0.0299173	0	0.329671	0.0129266	0	0	0	0	0	0	0	0	0	0	0	0	0	0	0	0	0.00148224	0	0.00414353	116	0.0028036	0	139	62	1	0	2	5	0	0	0
1	0	0	0	0	0	0.907463	0	0	0	0	0	0	0	0	0	0	0.799952	3.67919e-05	0	0	0	0	0	0	0	0	0	0	0	0	0	0	0	0	0.00836013	0	0.00126441	0	0	0	100	0	0	0	0	0	1	0	33
0.5	0.0125786	0.00111359	0	6	0	0.0463457	0	0	0	0	0.00261357	0	0.00255102	0	0.00570421	0	0.0804127	0.00184739	0	0	0	0	0	0	0	0	0	0	0	0	0	0	0	0	0.00107283	0	0.001668	45	0	0	0	0	0	0	0	0	6	0	4
0.487013	0	0.00526316	0	0	0.0085636	0.00160364	0.00236183	0	0.00703235	0	0.000508233	0	0	0	0	0.00423554	0.00185453	0.000370776	0	0.00806451	0.000245959	0.00171506	0	0	0.00953955	0	0	0.0138889	0.00108394	0.0176103	0	0.00467836	0.000919738	0.00427283	0.000422745	0	0.000718116	0.0043647	0	0	0	0	0	0	0	0	0	0	0
0.297297	0.5	0.0625	0	11	8	0.279851	0	0	0	0	0.0012366	0.0129151	0	0	0.45791	0	0.32595	0.0510905	0	0	0	0	0	0	0	0	0	0	0	0	0	0	0	0	0.0012366	0	0.000964912	26	0.0129151	0	7	56	0	0	0	0	0	0	0
0.212121	0.0166667	0.0681818	0	7	26	0.137196	0	0	0	0	0.00154219	0.00777605	0	0	0.0076366	0	0.105979	0.0741253	0	0	0	0	0	0	0	0	0	0	0	0	0	0	0	0	0.000845986	0	0.0033814	61	0.000591017	0	27	43	0	0	0	0	4	0	0
1	0.0714286	0	0	4	0	0.22381	0	0	0	0	0	0	0	0	0.0568512	0	0.581915	0.000471237	0	0	0	0	0	0	0	0	0	0	0	0	0	0	0	0	0	0	0.000242557	0	0.000409735	0	82	0	0	0	0	0	1	0	23
0.121951	0	0	0	0	0	0.75974	0	0	0	0	0	0	0	0	0	0	0.342188	0.0002019	0	0	0	0	0	0	0	0	0	0	0	0	0	0	0	0	0	0	0.000984741	0	0	0	97	2	0	0	0	0	0	0	30
0.197531	0	0	0	0	1	0.444444	0	0	0	0	0	0	0	0	0	0	0.643799	0.000158691	0	0	0	0	0	0	0	0	0	0	0	0	0	0	0	0	0.00545703	0	0.00553626	25	0.00502513	0	6	3	0	0	0	0	0	0	1
0.240642	0.0107527	0.00847458	0	83	142	0.0646015	0	0	0	0	0.00164935	0.00254453	0	0	0.0311334	0	0.0792165	0.0151805	0	0	0	0	0	0	0	0	0	0	0	0	0	0	0	0	0.00163671	0	0.00281775	983	0.00176289	0	41	403	0	0	0	0	1	0	2
0.5	0	0.00869565	0	0	14	0.439696	0	0	0	0	0.00884354	0	0	0	0.000582273	0	0.409515	0.00903624	0	0	0	0	0	0	0	0	0	0	0	0	0	0	0	0	0.00182102	0	0.00208064	182	0.000914707	0	10	0	0	0	0	0	0	0	2
0.333333	0.0833333	0.00387597	0	20	40	0.38061	0	0	0	0	0.00487805	0.00207254	0	0.0238095	0.0468425	0	0.425725	0.00271294	0	0	0	0	0	0	0	0	0	0	0	0	0	0	0	0	0.000928117	0	0.00130043	180	0.000726217	0	244	40	4	0	8	20	3	0	30
0.125	0	0.0681818	0	0	3	0.226669	0	0	0	0	0.00154219	0.00466563	0.00244499	0	1.86894e-07	0	0.256798	0.0596923	0	0	0	0	0	0	0	0	0	0	0	0	0	0	0	0	0.000338394	0	0.00266953	10	0.000472814	0	21	3	0	0	0	0	5	0	10
0.25	0	0.0333333	0	0	2	0.165427	0	0	0	0	0.00316064	0	0	0	0	0	0.297307	0.0383786	0	0	0	0	0	0	0	0	0	0	0	0	0	0	0	0	0.00206983	0	0.00413193	23	0.00149286	0	6	0	0	0	0	0	0	0	0
0	0	0.0416667	0	0	0	0.157321	0	0	0	0	0.00322754	0.0217391	0.00264784	0	0.000252647	0	0.188538	0.0479957	0	0	0	0	0	0	0	0	0	0	0	0	0	0	0	0	9.23615e-05	0	0.00768408	0	0	0	29	0	0	0	0	0	2	0	18
0.5	0	0.00238663	0	0	1	0.104292	0	0	0	0	0.0054782	0.00172712	0.00260078	0	0	0	0.112996	0.00389787	0	0	0	0	0	0	0	0	0	0	0	0	0	0	0	0	0.000618425	0	0.00180115	24	0.000485832	0	187	1	0	0	0	0	7	0	135
0.615385	0.0111111	0	0	9	5	0.269158	0	0	0	0	0	0	0	0	0.0088887	0	0.446754	0.000859858	0	0	0	0	0	0	0	0	0	0	0	0	0	0	0	0	0.000886969	0	0.000541574	11	0.00107634	0	48	2	0	0	0	0	0	0	0
0.333333	0.0102041	0.0017316	0	4	8	0.229515	0	0	0	0	0.00241935	0.00127551	0.00215285	0	0.0172368	0	0.333823	0.00132038	0	0	0	0	0	0	0	0	0	0	0	0	0	0	0	0	0.00100616	0	0.000589919	30	0.000710703	0	268	9	1	0	3	0	16	0	66
1	0.333333	0	0	14	0	0.849495	0	0	0	0	0	0	0	0	0.327683	0	0.84111	1.30571e-05	0	0	0	0	0	0	0	0	0	0	0	0	0	0	0	0	0.000548847	0	0.000116277	0	0.00226244	0	80	0	0	0	1	0	0	0	6
0.0625	0	0.0226308	0	0	330	0.0632498	0	0	0	0	0.00579327	0.00262238	0.00187617	0	0	0.35	0.0662704	0.0220902	0	0	0	0	0	0	0	0	0	0	0	0	0	0	0	0	0.000821693	0	0.00458148	2618	0.000193143	0	260	242	0	0	0	0	0	0	67
1	0	0	0	0	0	0.407622	0	0	0	0	0	0	0	0	0.000131857	0	0.585778	0.000517169	0	0	0	0	0	0	0	0	0	0	0	0	0	0	0	0	0.000606181	0	0.0011315	0	0.00280525	0	301	0	0	0	0	0	0	0	0
0.333333	0	0.0416667	0	0	10	0.157321	0	0	0	0	0.00322754	0.0217391	0.00264784	0	0.000252647	0	0.18846	0.0479957	0	0	0	0	0	0	0	0	0	0	0	0	0	0	0	0	9.23615e-05	0	0.00768408	30	0	0	29	5	0	0	0	0	2	0	18
0	0.0277778	0.00144092	0	0	0	0.000653668	0	0	0	0	0.00269939	0.00269598	0	0	0.000347656	0	0.00211712	8.78146e-05	0	0	0	0	0	0	0	0	0	0	0	0	0	0	0	0	0.00113502	0	0.00253567	0	0.000142714	0	273	0	0	0	0	0	0	0	0
0.311828	0	0.00315457	0	0	64	0.178187	0	0	0	0	0.00722248	0.00272975	0.00260078	0	1.03016e-05	0	0.219489	0.0030426	0	0	0	0	0	0	0	0	0	0	0	0	0	0	0	0	0.000674407	0	0.00208808	1068	0.000963855	0	299	70	0	0	3	0	1	0	25
0.193939	0.00952381	0.0289855	0	32	120	0.116676	0	0	0	0	0.00346656	0	0	0	0.00756503	0	0.120661	0.0312274	0	0	0	0	0	0	0	0	0	0	0	0	0	0	0	0	0.000680863	0	0.00257725	509	0	0	0	0	0	0	0	0	0	0	0
1	0	0	0	0	0	0.430478	0	0	0	0	0	0	0	0	0	0	0.681746	0.000307414	0	0	0	0	0	0	0	0	0	0	0	0	0	0	0	0	0	0	0.00176288	0	0	0	93	0	0	0	0	0	0	0	21
0.4375	0	0	0	0	1	0.388665	0	0	0	0	0.00125576	0.00428266	0	0	5.04819e-06	0	0.428661	0.0187573	0	0	0	0	0	0	0	0	0	0	0	0	0	0	0	0	0.000789074	0	0.00157688	29	0	0	1	11	0	0	0	0	0	0	0
0.5	0	0.0606061	0	0	1	0.23942	0	0	0	0	0.00137061	0.00431034	0.00186567	0	2.59561e-07	0	0.292782	0.0538873	0	0	0	0	0	0	0	0	0	0	0	0	0	0	0	0	0.000362376	0	0.00270028	2	0.000610504	0	16	1	0	0	0	0	4	0	8
0.859155	0	0	0	0	0	0.658396	0	0	0	0	0	0	0	0	0	0	0.736337	0	0	0	0	0	0	0	0	0	0	0	0	0	0	0	0	0	0	0	0.00400802	0	0	0	0	0	0	0	0	0	0	0	0
0.647059	0	0	0	0	0	0.268265	0	0	0	0	0	0	0	0	3.52846e-06	0	0.524388	1.67664e-06	0	0	0	0	0	0	0	0	0	0	0	0	0	0	0	0	0	0	0	0	0	0	0	0	0	0	0	0	0	0	0
0.0986842	0	0.00349243	0	0	133	0.151188	0	0	0	0	0.00163009	0.00315259	0	0	3.72124e-05	0	0.132246	0.00396217	0	0	0	0	0	0	0	0	0	0	0	0	0	0	0	0	0.000749782	0	0.00162587	583	0.00148288	0	572	226	0	0	0	0	0	0	34
0.314286	0	0	0	0	0	0.0542636	0	0	0	0	0.000307314	0	0	0	0	0	0.0704068	0	0	0	0	0	0	0	0	0	0	0	0	0	0	0	0	0	0.00022416	0	0.00012426	15	0	0	0	0	0	0	0	0	0	0	0
0.00947226	0	0.00384615	0	0	634	0.0564897	0	0	0	0	0.000943841	0.00271739	0	0	0	0	0.0538547	0.00471424	0	0	0	0	0	0	0	0	0	0	0	0	0	0	0	0	0.000347042	0	0.00106249	572	0.000440526	0	654	543	0	0	0	0	0	0	0
0.791667	0.00442478	0.00200535	0	2	4	0.213741	0	0	0	0	0.00241577	0.00513507	0	0	0.00421086	0	0.37804	0.0012458	0	0	0	0	0	0	0	0	0	0	0	0	0	0	0	0	0.000530912	0	0.00111568	6	0.00217434	0	2058	6	0	0	0	0	0	0	0
0	0	0.037037	0	0	0	0.0279483	0	0	0	0	0.000286287	0	0	0	4.5285e-06	0	0.0361582	0.0293814	0	0	0	0	0	0	0	0	0	0	0	0	0	0	0	0	0.000179469	0	0.000602603	0	0	0	0	0	0	0	0	0	1	0	0
0.888889	0.025	0	0	8	0	0.720725	0	0	0	0	0	0	0	0	0.0246367	0	0.821691	0.000153502	0	0	0	0	0	0	0	0	0	0	0	0	0	0	0	0	0.00120418	0	0.00231907	0	0.00186555	0	33	0	0	0	0	0	0	0	0
0.833333	0.1	0	0	10	2	0.608399	0	0	0	0	0	0	0	0	0.0906242	0	0.591963	0.0173409	0	0	0	0	0	0	0	0	0	0	0	0	0	0	0	0	0.000637403	0	0.000905241	4	0	0	0	0	0	0	0	0	0	0	0
0.31875	0.0833333	0.0526316	0	102	77	0.508297	0	0	0	0	0.000683995	0	0	0	0.0808214	0	0.524906	0.030807	0	0	0	0	0	0	0	0	0	0	0	0	0	0	0	0	0.000906836	0	0.000437874	205	0	0	0	1	0	0	0	0	0	0	0
0.433333	0.0166667	0.00775194	0	13	17	0.31611	0	0	0	0	0.00110701	0.00247219	0	0	0.0235744	0	0.396226	0.00910322	0	0	0	0	0	0	0	0	0	0	0	0	0	0	0	0	0.00145367	0	0.00210312	44	0.00552765	0	33	27	3	0	6	0	0	0	0
1	0	0	0	0	0	0.786744	0	0	0	0	0	0	0	0	0	0	0.870367	0.000243892	0	0	0	0	0	0	0	0	0	0	0	0	0	0	0	0	0	0	0.0016051	0	0.000980392	0	147	0	0	0	0	0	0	0	68
0.245902	0.0769231	0.0326797	0	15	46	0.183491	0	0	0	0	0.00474809	0.00552995	0	0	0.074356	0	0.183092	0.0284856	0	0	0	0	0	0	0	0	0	0	0	0	0	0	0	0	0.000918497	0	0.00270096	184	0	0	138	46	0	0	0	0	0	0	0
0.4	0	0.0357143	0	0	3	0.273039	0	0	0	0	0.00367647	0	0	0	0	0.0175439	0.296091	0.0311041	0	0	0	0	0	0	0	0	0	0	0	0	0	0	0	0	0.000227193	0	0.00286847	12	0	0	0	0	0	0	0	0	0	0	0
0.2	0	0.0727273	0	0	4	0.224863	0	0	0	0	0.00164671	0.00466563	0.00237248	0	1.8526e-07	0	0.256531	0.0597629	0	0	0	0	0	0	0	0	0	0	0	0	0	0	0	0	0.000338396	0	0.00267859	11	0.000472814	0	27	3	0	0	0	0	5	0	13
0.0898502	0	0.00217014	0	0	462	0.0422152	0	0	0	0	0.000374455	0	0	0	0	0	0.0306572	0.00214816	0	0	0	0	0	0	0	0	0	0	0	0	0	0	0	0	0.000140939	0	0.000118956	335	0	0	0	0	0	0	0	0	0	0	0
0.25	0.00740741	0.0681818	0	1	3	0.120869	0	0	0	0	0.0017166	0.00230567	0	0	0.00549154	0	0.136977	0.0745602	0	0	0	0	0	0	0	0	0	0	0	0	0	0	0	0	0.000341943	0	0.00215589	11	0.00128587	0	61	7	0	0	0	0	0	0	0
0.222222	0	0.00349243	0	0	7	0.153698	0	0	0	0	0.00125392	0.00189155	0.000699301	0	0	0	0.149958	0.00382819	0	0	0	0	0	0	0	0	0	0	0	0	0	0	0	0	0.000374891	0	0.00126255	23	0.000674035	0	391	7	0	0	0	0	0	0	119
0.521127	0	0.00230947	0	0	34	0.406778	0	0	0	0	0.00111235	0	0	0	6.86004e-06	0.0357143	0.473612	0.00228157	0	0	0	0	0	0	0	0	0	0	0	0	0	0	0	0	0.000825113	0	0.00138012	40	0.000592925	0	285	0	6	0	0	0	1	0	15
0.0606061	0	0.0225564	0	0	124	0.0564603	0	0	0	0	0.00630869	0.00254042	0	0	0	0	0.0475555	0.022556	0	0	0	0	0	0	0	0	0	0	0	0	0	0	0	0	0.00042135	0	0.00481525	1067	5.13663e-05	0	245	91	0	0	0	0	0	0	0
0.625	0	0	0	0	0	0.631328	0	0	0	0	0	0	0	0	0	0	0.884216	6.30575e-05	0	0	0	0	0	0	0	0	0	0	0	0	0	0	0	0	0	0	0.00146204	0	0	0	0	0	0	0	0	0	1	0	20
0.333333	0	0.00222222	0	12	30	0.225726	0	0	0	0	0.00139211	0	0	0	0.0242474	0	0.247278	0.00307311	0	0	0	0	0	0	0	0	0	0	0	0	0	0	0	0	0.000621304	0	0.00138773	90	0	0	0	0	0	0	0	0	0	0	0
0.461538	0	0.0555556	0	0	7	0.463119	0	0	0	0	0.00222346	0.00347222	0	0	0.000228771	0	0.617022	0.0295253	0	0	0	0	0	0	0	0	0	0	0	0	0	0	0	0	0.00111262	0	0.00267407	22	0.00313481	0	1	4	0	0	0	0	0	0	0
0	0.030303	0	0	0	0	0.668902	0	0	0	0	0	0	0	0	0.0312326	0	0.716976	0.00564502	0	0	0	0	0	0	0	0	0	0	0	0	0	0	0	0	0.00073236	0	0.00284461	0	0.000670463	0	2	0	0	0	0	0	1	0	0
0.357143	0.111111	0.0114943	0	11	15	0.199285	0	0	0	0	0.00501552	0	0	0.0294118	0.0922244	0	0.243488	0.0142813	0	0	0	0	0	0	0	0	0	0	0	0	0	0	0	0	0.0050692	0	0.00521878	287	0	0	0	0	1	0	5	11	0	0	0
0.185185	0.0344828	0.00297177	0	16	22	0.214848	0	0	0	0	0.00182815	0	0	0	0.0284637	0	0.229317	0.0032207	0	0	0	0	0	0	0	0	0	0	0	0	0	0	0	0	0.000545458	0	0.00139049	63	0	0	0	0	0	0	0	0	0	0	0
0.131086	0.04	0.00223214	0	34	145	0.290495	0	0	0	0	0.00206868	0	0.001221	0	0.0308065	0	0.310451	0.00267553	0	0	0	0	0	0	0	0	0	0	0	0	0	0	0	0	0.000740717	0	0.0016752	273	0	0	0	0	0	0	0	0	3	0	132
1	0.25	0	0	1	0	0.807082	0	0	0	0	0	0	0	0	0.224949	0	0.801006	0.000186853	0	0	0	0	0	0	0	0	0	0	0	0	0	0	0	0	0.00216294	0	0.00150185	0	0	0	102	0	0	0	0	0	2	0	51
0.681818	0.025641	0	0	15	0	0.101955	0	0	0	0	0	0	0	0	0.0120912	0	0.084153	0.0161792	0	0	0	0	0	0	0	0	0	0	0	0	0	0	0	0	0.00250487	0	0.00446777	0	0.000885511	0	34	0	0	0	0	0	2	0	2
0.493333	0.333333	0.00246305	0	70	34	0.38048	0	0	0	0	0.00216372	0.00230947	0.00746269	0	0.318752	0	0.382067	0.00252924	0	0	0	0	0	0	0	0	0	0	0	0	0	0	0	0	0.00206719	0	0.00175852	202	0.00230947	0	254	70	0	0	0	0	2	0	5
1	0.0625	0	0	9	0	0.424272	0	0	0	0	0	0	0	0	0.0363491	0	0.454037	0.000208228	0	0	0	0	0	0	0	0	0	0	0	0	0	0	0	0	0.00106474	0	0.00410587	0	0.00392388	0	43	0	0	0	0	0	0	0	0
0.017094	0.030303	0.0535714	0	3	76	0.0470863	0	0	0	0	0.00393873	0.0372671	0.00475813	0	0.00843444	0	0.0360406	0.0575299	0	0	0	0	0	0	0	0	0	0	0	0	0	0	0	0	0	0	0.00697382	224	0	0	65	59	0	0	0	0	2	0	100
0.333333	0.0344828	0.00297177	0	38	76	0.214848	0	0	0	0	0.00182815	0	0	0	0.0284637	0	0.229284	0.0032207	0	0	0	0	0	0	0	0	0	0	0	0	0	0	0	0	0.000545458	0	0.00139049	228	0	0	0	0	0	0	0	0	0	0	0
0.222222	0.0121951	0.00429855	0	6	21	0.0768511	0	0	0	0	0.00254176	0.00362622	0.00508475	0	0.0124071	0	0.0735774	0.00421372	0	0	0	0	0	0	0	0	0	0	0	0	0	0	0	0	0.000561803	0	0.00149717	90	0.00143485	0	1696	43	0	0	0	0	8	0	200
0.178713	0.0344828	0.00297177	0	269	936	0.214848	0	0	0	0	0.00182815	0	0	0	0.0284637	0	0.229318	0.0032207	0	0	0	0	0	0	0	0	0	0	0	0	0	0	0	0	0.000545458	0	0.00139049	2319	0	0	0	0	0	0	0	0	0	0	0
0.385714	0	0.047619	0	0	35	0.187644	0	0	0	0	0.0029773	0	0	0	0	0	0.201112	0.0402948	0	0	0	0	0	0	0	0	0	0	0	0	0	0	0	0	0.000578682	0	0.00306103	144	0	0	0	0	0	0	0	0	0	0	0
0.166667	0.0526316	0	0	15	0	0.157998	0	0	0	0	0.00449591	0.00684932	0	0	0.0790692	0	0.136187	0	0	0	0	0	0	0	0	0	0	0	0	0	0	0	0	0	0.00125696	0	0.00384047	99	0.00263779	0	6	24	0	0	0	0	0	0	0
0.37395	0.0588235	0.002331	0	89	149	0.302536	0	0	0	0	0.0034382	0.00126103	0.000853242	0	0.0498136	0	0.303793	0.00294888	0	0	0	0	0	0	0	0	0	0	0	0	0	0	0	0	0.00146492	0	0.00238379	1645	0.00109755	0	288	219	0	0	0	0	1	0	114
0	0	0.00110254	0	0	1	0.0868732	0	0	0	0	0.000926355	0.000518941	0	0	0	0	0.104496	0.0019493	0	0	0	0	0	0	0	0	0	0	0	0	0	0	0	0	0	0	0.000577874	2	0	0	404	1	0	0	6	0	0	0	0
0	0	0	0	0	0	0.50541	0	0	0	0	0	0	0	0	4.11035e-06	0	0.667493	0.00353144	0	0	0	0	0	0	0	0	0	0	0	0	0	0	0	0	0.000101533	0	0.00231233	0	0.000793021	0	0	0	0	0	0	0	1	0	0
0.0914397	0	0	0	0	1	0.315412	0	0	0	0	0.00125576	0.00428266	0	0	6.33692e-06	0	0.262685	0.00448796	0	0	0	0	0	0	0	0	0	0	0	0	0	0	0	0	0.000182094	0	0.00194482	151	0	0	2	127	0	0	0	0	3	0	3
0.333333	0	0.00320513	0	0	12	0.145511	0	0	0	0	0.00231099	0	0	0	0	0.0436632	0.171947	0.00346582	0	0	0	0	0	0	0	0	0	0	0	0	0	0	0	0	0.000370579	0	0.0016348	42	0	0	9	0	0	0	0	0	0	0	0
0.44	0.0454545	0.00311526	0	33	36	0.294936	0	0	0	0	0.00369559	0.00298507	0.000775795	0	0.0483522	0	0.296001	0.00301903	0	0	0	0	0	0	0	0	0	0	0	0	0	0	0	0	0.0014314	0	0.00237673	527	0.00107846	0	427	58	0	0	0	0	1	0	174
0.4	0	0	0	0	0	0.109325	0	0	0	0	0.000561167	0	0	0	1.37764e-06	0	0.186742	0.00599348	0	0	0	0	0	0	0	0	0	0	0	0	0	0	0	0	0	0	0.00110892	1	0	0	0	0	0	0	0	0	0	0	6
0.75	0	0	0	0	2	0.294386	0	0	0	0	0	0	0	0	0	0	0.282405	0.0352617	0	0	0	0	0	0	0	0	0	0	0	0	0	0	0	0	0.000696621	0	0.0031784	8	0	0	0	0	0	0	0	0	0	0	0
0.1	0	0.0422535	0	0	11	0.0933181	0	0	0	0	0.00357023	0	0	0	0.00272896	0	0.0730978	0.062608	0	0	0	0	0	0	0	0	0	0	0	0	0	0	0	0	0.00141181	0	0.00306105	118	0	0	0	0	0	0	0	0	0	0	0
0.25	0	0.00349243	0	0	6	0.297635	0	0	0	0	0.00326019	0.00189155	0.0013986	0	6.20533e-05	0	0.312931	0.00295328	0	0	0	0	0	0	0	0	0	0	0	0	0	0	0	0	0.0019767	0	0.00198425	52	0.000674035	0	391	6	0	0	0	0	2	0	235
0.306122	0	0.00245098	0	0	25	0.272193	0	0	0	0	0.00125945	0	0	0	0	0	0.341647	0.00291029	0	0	0	0	0	0	0	0	0	0	0	0	0	0	0	0	0.00422832	0	0.00185038	75	0.000958772	0	280	0	0	0	0	0	0	0	34
0.5	0.0212766	0	0	9	0	0.309005	0	0	0	0	0.00304723	0.000631712	0	0.5	0.0176188	0	0.315016	0.015399	0	0	0	0	0	0	0	0	0	0	0	0	0	0	0	0	0.000959788	0	0.00274447	54	0.000964849	0	20	9	2	0	0	9	1	0	0
0.166667	0.04	0.00223214	0	3	12	0.290495	0	0	0	0	0.00206868	0	0.001221	0	0.0308065	0	0.310443	0.00267553	0	0	0	0	0	0	0	0	0	0	0	0	0	0	0	0	0.000740717	0	0.0016752	32	0	0	0	0	0	0	0	0	3	0	132
0.0625	0	0.0225564	0	0	60	0.0561983	0	0	0	0	0.00590977	0	0.00187617	0	0	0	0.047107	0.0225686	0	0	0	0	0	0	0	0	0	0	0	0	0	0	0	0	0.00106135	0	0.00476744	492	0	0	0	0	0	0	0	0	0	0	31
0.0555556	0	0.0289855	0	0	15	0.0626914	0	0	0	0	0.00332433	0.00105597	0.00121655	0	5.38847e-06	0	0.0388148	0.034707	0	0	0	0	0	0	0	0	0	0	0	0	0	0	0	0	0.000740542	0	0.00262139	60	0.000700485	0	26	5	0	0	0	0	10	0	10
0.16092	0	0.0202429	0	0	343	0.067704	0	0	0	0	0.00510986	0.00225861	0	0	0	0.360465	0.076995	0.0218757	0	0	0	0	0	0	0	0	0	0	0	0	0	0	0	0	0.000692875	0	0.00459271	2744	0.000107435	0	92	274	0	0	0	0	0	0	24
0	0	0.00315457	0	0	0	0.096994	0	0	0	0	0.00565238	0.00181984	0.00260078	0	0	0	0.106928	0.00395867	0	0	0	0	0	0	0	0	0	0	0	0	0	0	0	0	0.00055813	0	0.00180596	0	0.000602409	0	282	0	0	0	0	0	12	0	211
0	0.00460829	0.0446429	0	0	0.0588235	0.0984388	0	0	0	0	0.00364188	0.00191064	0	0	0.0050161	0	0.0832758	0.0381387	0	0	0	0	0	0	0	0	0	0	0	0	0	0	0	0	0.00166773	0	0.00315175	0.00324083	0.000431829	0	0.00178604	0.00248447	0	0	0	0	0	0	0
0.444444	0.010989	0.0606061	0	4	5	0.162213	0	0	0	0	0.00139832	0.000405186	0	0	0.0105762	0	0.287224	0.0580246	0	0	0	0	0	0	0	0	0	0	0	0	0	0	0	0	0.00089904	0	0.00228473	19	0.000202037	0	5	1	0	0	0	0	0	0	0
0.285714	0	0	0	0	4	0.213375	0	0	0	0	0	0	0	0	0	0	0.500747	0.0297185	0	0	0	0	0	0	0	0	0	0	0	0	0	0	0	0	0	0	0.00283239	16	0	0	23	10	0	0	0	0	0	0	0
0.47482	0	0.00862069	0	0	73	0.314309	0	0	0	0	0.00442043	0	0	0	0	0	0.371593	0.0088287	0	0	0	0	0	0	0	0	0	0	0	0	0	0	0	0	0.000595431	0	0.00144911	657	0	0	0	0	0	0	0	0	0	0	0
0.0930233	0.0689655	0.00297177	0	58	63	0.23483	0	0	0	0	0.00243754	0	0.001221	0	0.073168	0	0.247489	0.00310093	0	0	0	0	0	0	0	0	0	0	0	0	0	0	0	0	0.000641715	0	0.00159423	214	0.000102501	0	301	4	0	0	0	0	2	0	99
0.147059	0.0263158	0.0243902	0	13	9	0.136323	0	0	0	0	0.00336901	0.00311721	0.00212766	0	0.0315979	0	0.155706	0.0304841	0	0	0	0	0	0	0	0	0	0	0	0	0	0	0	0	0.00198111	0	0.00445186	149	0.00136258	0	68	54	0	0	0	0	4	0	5
0.0714286	0.00531915	0.00195312	0	2	18	0.0695471	0	0	0	0	0.000935629	0.00118519	0	0	0.0042841	0	0.0599701	0.00214931	0	0	0	0	0	0	0	0	0	0	0	0	0	0	0	0	0.000278604	0	0.000228081	29	0.000679377	0	688	34	0	0	0	0	0	0	0
0.315789	0.0333333	0.00298063	0	12	26	0.263134	0	0	0	0	0.0020763	0	0.00210194	0	0.0255517	0	0.25829	0.00297844	0	0	0	0	0	0	0	0	0	0	0	0	0	0	0	0	0.000728835	0	0.00167063	99	0	0	0	0	0	0	0	0	5	0	196
0.242188	0	0	0	0	0	0.0605233	0	0	0	0	0	0	0	0	0	0.0160643	0.100401	0.0066492	0	0	0	0	0	0	0	0	0	0	0	0	0	0	0	0	9.35238e-05	0	9.72205e-05	0	0	0	0	0	0	0	4	0	0	0	0
0.105263	0.00909091	0.00167645	0	2	7	0.0303613	0	0	0	0	0.00101781	0.00102197	0.000688231	0	0.00118177	0	0.0158295	0.00241089	0	0	0	0	0	0	0	0	0	0	0	0	0	0	0	0	0.000721824	0	0.000439428	16	0.00141091	0	505	14	0	0	12	0	6	0	127
0.36	0.015873	0.0116959	0	9	14	0.317134	0	0	0	0	0.00283554	0.000982801	0	0	0.0181918	0.0123457	0.37667	0.00981594	0	0	0	0	0	0	0	0	0	0	0	0	0	0	0	0	0.0024752	0	0.00357506	142	0.0013665	0	43	16	3	0	3	0	4	0	3
0.0625	0	0.0226308	0	0	330	0.0675486	0	0	0	0	0.00665998	0.00262238	0	0.0285714	1.66508e-06	0.000396825	0.0756637	0.0218468	0	0	0	0	0	0	0	0	0	0	0	0	0	0	0	0	0.00106135	0	0.00499727	3015	0.000193143	0	260	242	1	0	50	22	0	0	0
0.857143	0	0	0	0	0	0.300885	0	0	0	0	0	0	0	0	0	0	0.673772	0	0	0	0	0	0	0	0	0	0	0	0	0	0	0	0	0	0	0	0	0	0	0	0	0	0	0	0	0	0	0	0
0.163934	0	0	0	0	0	0.0806287	0	0	0	0	0.000333333	0	0	0	1.16416e-05	0	0.109984	0	0	0	0	0	0	0	0	0	0	0	0	0	0	0	0	0	0.000289046	0	0.00035363	47	0	0	0	0	2	0	0	0	0	0	0
0.0264026	0.011236	0.0444444	0	19	61	0.0902105	0	0	0	0	0.0050817	0	0	0	0.0130939	0	0.069463	0.0618848	0	0	0	0	0	0	0	0	0	0	0	0	0	0	0	0	0.00250492	0	0.00461736	668	0	0	0	0	0	0	0	0	0	0	0
0.591398	0	0	0	0	38	0.318059	0	0	0	0	0	0	0	0	0	0	0.303204	0.00232502	0	0	0	0	0	0	0	0	0	0	0	0	0	0	0	0	0	0	0.0012798	131	0	0	100	38	0	0	0	0	0	0	30
0.222222	0	0	0	0	31	0.282412	0	0	0	0	0	0	0	0	0	0	0.312197	0.0253721	0	0	0	0	0	0	0	0	0	0	0	0	0	0	0	0	0.000168578	0	0.00324357	152	0	0	0	0	0	0	0	13	0	0	0
0.272	0	0.00232558	0	0	88	0.200067	0	0	0	0	0.00156845	0.00274223	0	0	2.77366e-05	0	0.15799	0.0037093	0	0	0	0	0	0	0	0	0	0	0	0	0	0	0	0	0.000758481	0	0.00162224	452	0.00107095	0	283	182	0	0	0	0	0	0	16
0.0341615	0.0227273	0.0441176	0	22	84	0.139495	0	0	0	0	0.00445615	0.00434783	0	0	0.0152237	0	0.144451	0.0432953	0	0	0	0	0	0	0	0	0	0	0	0	0	0	0	0	0.00175405	0	0.00315246	983	0.0015546	0	105	410	0	0	0	0	1	0	8
0.453125	0	0.00234742	0	0	35	0.300075	0	0	0	0	0	0	0	0	0	0	0.288081	0.00321999	0	0	0	0	0	0	0	0	0	0	0	0	0	0	0	0	0	0	0	0	0	0	0	0	0	0	0	0	0	0	0
0.190476	0	0.00390625	0	0	34	0.147303	0	0	0	0	0.00417246	0.00316456	0	0	0	0	0.212007	0.00360111	0	0	0	0	0	0	0	0	0	0	0	0	0	0	0	0	0.000821066	0	0.00157142	314	0.00146127	0	667	48	0	0	0	0	0	0	35
0.0679012	0.015748	0.0331492	0	26	134	0.128177	0	0	0	0	0.00361337	0.00178571	0	0	0.00910826	0	0.117719	0.0325317	0	0	0	0	0	0	0	0	0	0	0	0	0	0	0	0	0.00078318	0	0.00274573	568	0.000632752	0	28	77	0	0	0	0	3	0	0
0.397059	0	0.0227273	0	0	91	0.242087	0	0	0	0	0.00325309	0	0	0	0	0	0.284864	0.0252923	0	0	0	0	0	0	0	0	0	0	0	0	0	0	0	0	0	0	0.00410661	405	0	0	48	20	0	0	0	0	0	0	0
1	0	0	0	0	0	0.18731	0	0	0	0	0	0	0	0	0	0	0.562728	0.00100987	0	0	0	0	0	0	0	0	0	0	0	0	0	0	0	0	0	0	0.00137044	0	0.00113572	0	122	0	0	0	0	0	0	0	0
0.5	0.0909091	0	0	1	1	0.323438	0	0	0	0	0	0	0	0	0.0734296	0	0.596026	0.0082115	0	0	0	0	0	0	0	0	0	0	0	0	0	0	0	0	0.000792109	0	0.001648	3	0.00155239	0	11	5	0	0	0	0	1	0	0
0.269663	0	0.00334076	0	0	64	0.0494544	0	0	0	0	0.00185972	0.00203252	0.00221566	0	0	0	0.0580071	0.004127	0	0	0	0	0	0	0	0	0	0	0	0	0	0	0	0	0.00063791	0	0.00134338	150	0.00030172	0	402	20	0	0	0	0	6	0	253
0.350515	0	0.002331	0	0	63	0.326752	0	0	0	0	0.0034382	0.00126103	0.000853242	0	6.42947e-05	0	0.330582	0.00273042	0	0	0	0	0	0	0	0	0	0	0	0	0	0	0	0	0.00201921	0	0.00197542	1005	0.000685967	0	196	63	0	0	0	0	2	0	114
0.723404	0.2	0	0	34	0	0.740625	0	0	0	0	0	0	0	0	0.188053	0	0.773435	0.00560706	0	0	0	0	0	0	0	0	0	0	0	0	0	0	0	0	0.00100638	0	0.00409993	0	0	0	0	0	0	0	0	0	0	0	0
0.263158	0	0.0186916	0	0	10	0.190758	0	0	0	0	0.0020915	0	0	0	0	0.0349099	0.230014	0.0286515	0	0	0	0	0	0	0	0	0	0	0	0	0	0	0	0	0.000397051	0	0.00117477	40	0	0	0	0	0	0	0	0	0	0	0
0.285714	0.0163934	0.0727273	0	14	35	0.218535	0	0	0	0	0.0011976	0.00777605	0.00237248	0	0.0158214	0	0.187399	0.0652684	0	0	0	0	0	0	0	0	0	0	0	0	0	0	0	0	0.000193369	0	0.00170267	70	0.000591017	0	35	50	0	0	0	0	7	0	13
0.037037	0	0	0	0	0	0.0724267	0	0	0	0	0	0	0	0	9.80827e-06	0	0.0880883	0	0	0	0	0	0	0	0	0	0	0	0	0	0	0	0	0	0.001722	0	9.40738e-05	0	0	0	0	0	2	0	0	0	0	0	8
1	0	0	0	0	0	0.658396	0	0	0	0	0	0	0	0	0	0	0.736202	0	0	0	0	0	0	0	0	0	0	0	0	0	0	0	0	0	0	0	0.00400802	0	0	0	0	0	0	0	0	0	0	0	0
0.333333	0	0.00297619	0	0	2	0.375509	0	0	0	0	0.00360198	0	0	0	0	0	0.521393	0.00252282	0	0	0	0	0	0	0	0	0	0	0	0	0	0	0	0	0.000182783	0	0.000885479	16	0	0	0	0	0	0	0	0	2	0	48
0.404762	0	0.00222222	0	1	25	0.296021	0	0	0	0	0.00112867	0	0.00166389	0	0.0226581	0	0.304348	0.00260934	0	0	0	0	0	0	0	0	0	0	0	0	0	0	0	0	0.000846377	0	0.00168362	54	0	0	0	0	0	0	0	0	4	0	130
0.173913	0	0.0130293	0	0	57	0.0481086	0	0	0	0	0.00156522	0	0.0020202	0	2.86485e-06	0	0.0290608	0.015198	0	0	0	0	0	0	0	0	0	0	0	0	0	0	0	0	0.000504658	0	0.00201772	126	0	0	0	0	0	0	0	0	8	0	6
0.529412	0	0	0	0	16	0.357514	0	0	0	0	0	0	0	0	8.04905e-05	0	0.363264	0.00227689	0	0	0	0	0	0	0	0	0	0	0	0	0	0	0	0	0.00140523	0	0.00204619	165	0.000814552	0	99	15	0	0	0	0	0	0	60
0.5	0	0.00245098	0	0	1	0.265285	0	0	0	0	0.00125945	0	0	0	0	0.0666667	0.323192	0.00293377	0	0	0	0	0	0	0	0	0	0	0	0	0	0	0	0	0.00052854	0	0.0012754	3	0	0	2	0	2	0	0	0	0	0	0
0.5	0	0.00877193	0	0	2	0.206342	0	0	0	0	0.000638978	0	0	0	1.23869e-05	0	0.264207	0.010687	0	0	0	0	0	0	0	0	0	0	0	0	0	0	0	0	0.00140118	0	0.00246274	4	6.72267e-05	0	0	0	0	0	0	0	0	0	4
0.5	0	0.00222222	0	0	4	0.296021	0	0	0	0	0.00112867	0	0.00166389	0	0.0226581	0	0.304318	0.00260934	0	0	0	0	0	0	0	0	0	0	0	0	0	0	0	0	0.000846377	0	0.00168362	8	0	0	0	0	0	0	0	0	4	0	130
0.485714	0.04	0.00223214	0	18	18	0.290495	0	0	0	0	0.00206868	0	0.001221	0	0.0308065	0	0.310377	0.00267553	0	0	0	0	0	0	0	0	0	0	0	0	0	0	0	0	0.000740717	0	0.0016752	90	0	0	0	0	0	0	0	0	3	0	132
0.0657596	0	0.0225564	0	0	411	0.067223	0	0	0	0	0.00684664	0.00254042	0	0	0	0.0168067	0.0723947	0.021919	0	0	0	0	0	0	0	0	0	0	0	0	0	0	0	0	0.000514983	0	0.00504919	3847	5.13663e-05	0	245	303	0	0	0	0	0	0	0
0	0	0	0	0	0	0.0661146	0	0	0	0	0	0	0	0	0	0	0.0856639	0.000817088	0	0	0	0	0	0	0	0	0	0	0	0	0	0	0	0	7.21263e-05	0	8.8597e-05	0	0	0	7	0	1	0	3	0	0	0	0
1	0	0	0	0	0	0.680162	0	0	0	0	0	0	0	0	1.21387e-05	0	0.879001	0.00029493	0	0	0	0	0	0	0	0	0	0	0	0	0	0	0	0	0.000770416	0	0.0019248	0	0.000704884	0	144	0	0	0	0	0	1	0	12
0	0	0	0	0	0	0.18731	0	0	0	0	0	0	0	0	0	0	0.563085	0.00100987	0	0	0	0	0	0	0	0	0	0	0	0	0	0	0	0	0	0	0.00137044	0	0.00113572	0	122	0	0	0	0	0	0	0	0
0.515152	0.0588235	0.002331	0	17	16	0.302536	0	0	0	0	0.0034382	0.00126103	0.000853242	0	0.0498136	0	0.303761	0.00294888	0	0	0	0	0	0	0	0	0	0	0	0	0	0	0	0	0.00146492	0	0.00238379	255	0.00109755	0	288	26	0	0	0	0	1	0	114
0.5	0	0	0	0	0	0.229756	0	0	0	0	0	0	0	0	0	0.00740741	0.230735	0.0176209	0	0	0	0	0	0	0	0	0	0	0	0	0	0	0	0	0.000168578	0	0.000207013	0	0	0	0	0	0	0	1	0	0	0	0
0.333333	0	0	0	0	0	0.252427	0	0	0	0	0	0	0	0	0	0	0.313263	0.0027231	0	0	0	0	0	0	0	0	0	0	0	0	0	0	0	0	0	0	0	0	0	0	0	0	0	0	0	0	0	0	0
0.169355	0	0.0202429	0	0	300	0.067704	0	0	0	0	0.00510986	0.00225861	0	0	0	0.360465	0.0769912	0.0218757	0	0	0	0	0	0	0	0	0	0	0	0	0	0	0	0	0.000692875	0	0.00459271	2400	0.000107435	0	92	237	0	0	0	0	0	0	24
0.666667	0	0.02	0	0	9	0.524839	0	0	0	0	0.00272851	0	0	0	1.06896e-05	0	0.57185	0.00793489	0	0	0	0	0	0	0	0	0	0	0	0	0	0	0	0	7.07867e-05	0	0.0026429	18	0.000331362	0	10	0	0	0	0	0	4	0	2
0.226415	0	0.00391543	0	0	34	0.0113296	0	0	0	0	0.00190575	0.00230734	0	0	0	0	0.00761646	0.00442727	0	0	0	0	0	0	0	0	0	0	0	0	0	0	0	0	0.000472895	0	0.0010087	68	0.00125065	0	796	42	0	0	0	0	0	0	0
0.533333	0.0588235	0.002331	0	8	7	0.302536	0	0	0	0	0.0034382	0.00126103	0.000853242	0	0.0498136	0	0.303756	0.00294888	0	0	0	0	0	0	0	0	0	0	0	0	0	0	0	0	0.00146492	0	0.00238379	140	0.00109755	0	288	7	0	0	0	0	1	0	114
0.0625	0	0.0225564	0	0	15	0.0646775	0	0	0	0	0.00684664	0.000461894	0.00187617	0	0	0	0.0679071	0.0220397	0	0	0	0	0	0	0	0	0	0	0	0	0	0	0	0	0.00070225	0	0.00520119	140	0.000205465	0	30	2	0	0	0	0	0	0	31
0.5	0	0.00862069	0	0	4	0.314309	0	0	0	0	0.00442043	0	0	0	0	0	0.371577	0.0088287	0	0	0	0	0	0	0	0	0	0	0	0	0	0	0	0	0.000595431	0	0.00144911	36	0	0	0	0	0	0	0	0	0	0	0
0.151786	0	0.0202429	0	0	95	0.0728373	0	0	0	0	0.00638733	0.00225861	0	0	0	0.0232558	0.0807388	0.021735	0	0	0	0	0	0	0	0	0	0	0	0	0	0	0	0	0.000952703	0	0.00505675	949	0.000107435	0	92	77	0	0	0	0	0	0	0
0.244898	0	0	0	0	49	0.18731	0	0	0	0	0	0	0	0	0	0	0.563345	0.00100987	0	0	0	0	0	0	0	0	0	0	0	0	0	0	0	0	0	0	0.00137044	91	0.00113572	0	122	72	0	0	0	0	0	0	0
0.32839	0	0.002331	0	3	202	0.326752	0	0	0	0	0.0034382	0.00126103	0.000853242	0	6.42947e-05	0	0.330587	0.00273042	0	0	0	0	0	0	0	0	0	0	0	0	0	0	0	0	0.00201921	0	0.00197542	2367	0.000685967	0	196	204	0	0	0	0	2	0	114
1	0	0	0	0	0	0.84864	0	0	0	0	0	0	0	0	8.80664e-06	0	0.887798	0.00440847	0	0	0	0	0	0	0	0	0	0	0	0	0	0	0	0	0.000201999	0	0.00141468	0	0	0	0	0	0	0	0	0	4	0	3
0.162791	0	0.0015528	0	0	36	0.100135	0	0	0	0	0.00126743	0.00167424	0	0	0.00238164	0	0.11362	0.00181007	0	0	0	0	0	0	0	0	0	0	0	0	0	0	0	0	0.000714226	0	0.000317233	95	0.00309657	0	645	127	1	0	6	0	0	0	0
0.409091	0.0294118	0.0227273	0	9	9	0.175964	0	0	0	0	0.0020429	0	0	0	0.0125399	0	0.174646	0.0291532	0	0	0	0	0	0	0	0	0	0	0	0	0	0	0	0	0.000531639	0	0.00356621	36	0	0	0	0	0	0	0	0	0	0	0
0.333333	0.0344828	0.00297177	0	3	6	0.214848	0	0	0	0	0.00182815	0	0	0	0.0284637	0	0.229284	0.0032207	0	0	0	0	0	0	0	0	0	0	0	0	0	0	0	0	0.000545458	0	0.00139049	18	0	0	0	0	0	0	0	0	0	0	0
1	0	0	0	0	0	0.864469	0	0	0	0	0	0	0	0	0	0	0.705894	0.000194888	0	0	0	0	0	0	0	0	0	0	0	0	0	0	0	0	0.00128565	0	0.00191316	0	0.00361141	0	26	0	0	0	0	0	2	0	15
0.13278	0.0060241	0.00147059	0	67	231	0.0744727	0	0	0	0	0.00356295	0.00410218	0	0	0.00609674	0.00500938	0.0695945	0.00143623	0	0	0	0	0	0	0	0	0	0	0	0	0	0	0	0	0.00144457	0	0.00081095	2029	0.00542694	0	1028	1615	7	0	21	8	0	0	0
1	0	0	0	0	0	0.400504	0	0	0	0	0	0	0	0	0	0	0.321399	0.00176029	0	0	0	0	0	0	0	0	0	0	0	0	0	0	0	0	0.000259673	0	0.00173374	0	0	0	81	0	0	0	0	0	0	0	1
0.5	0.0357143	0.00122549	0	2	1	0.105299	0	0	0	0	0.00313199	0.00233827	0	0	0.0212592	0	0.116085	0.00208212	0	0	0	0	0	0	0	0	0	0	0	0	0	0	0	0	0.000966927	0	0.000509684	7	0.000681826	0	144	3	0	0	0	0	9	0	40
0.375	0.0192308	0.00166945	0	65	59	0.240549	0	0	0	0	0.00331583	0.00222519	0.000807102	0	0.0211046	0	0.345155	0.00130813	0	0	0	0	0	0	0	0	0	0	0	0	0	0	0	0	0.00114696	0	0.00056967	350	0.000780332	0	270	145	1	0	3	0	14	0	67
1	0	0	0	0	0	0.582673	0	0	0	0	0	0	0	0	6.52344e-07	0	0.650884	0.000698466	0	0	0	0	0	0	0	0	0	0	0	0	0	0	0	0	0.00592639	0	0.00202933	0	0	0	138	0	0	0	0	0	2	0	133
0.614286	0.030303	0	0	198	26	0.668902	0	0	0	0	0	0	0	0	0.0312326	0	0.717077	0.00564502	0	0	0	0	0	0	0	0	0	0	0	0	0	0	0	0	0.00073236	0	0.00284461	133	0.000670463	0	2	70	0	0	0	0	1	0	0
1	0	0	0	0	0	0.75985	0	0	0	0	0	0	0	0	0	0	0.771487	1.21692e-06	0	0	0	0	0	0	0	0	0	0	0	0	0	0	0	0	0	0	0	0	0	0	0	0	0	0	0	0	0	0	0
0.105263	0	0.00165107	0	0	20	0.0393945	0	0	0	0	0.00290456	0.00240385	0	0	0	0	0.0450079	0.00204226	0	0	0	0	0	0	0	0	0	0	0	0	0	0	0	0	0.000973713	0	0.000511099	107	0.00191035	0	335	54	0	0	0	0	8	0	20
0.1875	0	0.0202429	0	0	26	0.067704	0	0	0	0	0.00510986	0.00225861	0	0	0	0.360465	0.076983	0.0218757	0	0	0	0	0	0	0	0	0	0	0	0	0	0	0	0	0.000692875	0	0.00459271	208	0.000107435	0	92	20	0	0	0	0	0	0	24
0.5	0.333333	0.00246305	0	10	5	0.38048	0	0	0	0	0.00216372	0.00230947	0.00746269	0	0.318752	0	0.368506	0.0025152	0	0	0	0	0	0	0	0	0	0	0	0	0	0	0	0	0.00232558	0	0.00168764	30	0.00230947	0	254	10	0	0	0	0	2	0	5
0.428571	0.0212766	0	0	9	0	0.309005	0	0	0	0	0.00304723	0.000631712	0	0.5	0.0176188	0	0.315057	0.015399	0	0	0	0	0	0	0	0	0	0	0	0	0	0	0	0	0.000959788	0	0.00274447	54	0.000964849	0	20	11	2	0	0	9	1	0	0
0.127273	0.0102041	0.0017316	0	14	90	0.0597623	0	0	0	0	0.00268817	0.00255102	0.00215285	0.0133333	0.00286159	0.0166667	0.0567782	0.00226332	0	0	0	0	0	0	0	0	0	0	0	0	0	0	0	0	0.000819837	0	0.000950862	221	0.00110786	0	340	120	2	0	8	15	25	0	125
1	0.333333	0	0	3	0	0.849495	0	0	0	0	0	0	0	0	0.327683	0	0.84111	1.30571e-05	0	0	0	0	0	0	0	0	0	0	0	0	0	0	0	0	0.000548847	0	0.000116277	0	0.00226244	0	80	0	0	0	1	0	0	0	6
0.333333	0.0454545	0.0416667	0	2	4	0.0507314	0	0	0	0	0.0056444	0.0217391	0.00175541	0	0.00825425	0	0.0396719	0.0579762	0	0	0	0	0	0	0	0	0	0	0	0	0	0	0	0	0	0	0.0069773	12	0	0	29	2	0	0	0	0	2	0	45
0.369085	0.0689655	0.00297177	0	184	187	0.23483	0	0	0	0	0.00243754	0	0.001221	0	0.073168	0	0.247429	0.00310093	0	0	0	0	0	0	0	0	0	0	0	0	0	0	0	0	0.000641715	0	0.00159423	847	0.000102501	0	301	3	0	0	0	0	2	0	99
0.348837	0	0.00418235	0	0	54	0.0447909	0	0	0	0	0.00456928	0.00170607	0.00171969	0	0	0	0.0513931	0.00432571	0	0	0	0	0	0	0	0	0	0	0	0	0	0	0	0	0.000598035	0	0.001808	885	0.00061874	0	1052	47	0	0	0	0	17	0	796
0.423077	0.0625	0	0	22	8	0.409604	0	0	0	0	0.00326797	0	0	0	0.0611168	0	0.401266	0.0201315	0	0	0	0	0	0	0	0	0	0	0	0	0	0	0	0	0.000104705	0	0.000116985	74	0	0	0	0	0	0	0	0	0	0	0
0.655172	0	0	0	0	10	0.430884	0	0	0	0	0	0	0	0	0	0	0.486007	0.0333344	0	0	0	0	0	0	0	0	0	0	0	0	0	0	0	0	0	0	0.00273063	24	0	0	6	8	0	0	0	0	1	0	3
0.333333	0	0.0416667	0	0	10	0.198246	0	0	0	0	0.00358209	0.0217391	0.000843882	0	0.000290057	0	0.232677	0.0443581	0	0	0	0	0	0	0	0	0	0	0	0	0	0	0	0	0	0	0.00732483	30	0	0	29	5	0	0	0	0	0	0	5
1	0.111111	0	0	5	0	0.265482	0	0	0	0	0	0	0	0	0.0341644	0	0.310331	0.0217715	0	0	0	0	0	0	0	0	0	0	0	0	0	0	0	0	0.000809614	0	0.00357502	0	0	0	0	0	0	0	0	0	2	0	2
0.5	0.0163934	0.0022831	0	6	6	0.0869903	0	0	0	0	0.00106067	0.00227359	0	0	0.0184953	0	0.09962	0.0153538	0	0	0	0	0	0	0	0	0	0	0	0	0	0	0	0	0.000186677	0	9.1027e-05	30	0.000819312	0	95	24	0	0	0	0	1	0	2
0.120141	0	0.004329	0	0	174	0.214459	0	0	0	0	0.00616197	0.00207254	0	0.0238095	0	0	0.127694	0.00476327	0	0	0	0	0	0	0	0	0	0	0	0	0	0	0	0	0.00129723	0	0.00148637	578	0.00130378	0	332	185	7	0	11	41	0	0	0
1	0.0625	0	0	14	0	0.515687	0	0	0	0	0	0	0	0	0.0579616	0	0.722109	0.00381938	0	0	0	0	0	0	0	0	0	0	0	0	0	0	0	0	0.00016657	0	0.00164863	0	0.000943574	0	11	0	0	0	0	0	0	0	0
0.110092	0.030303	0.00195027	0	85	226	0.15713	0	0	0	0	0.00296359	0.00123584	0	0.0909091	0.0173235	0	0.220727	0.00170915	0	0	0	0	0	0	0	0	0	0	0	0	0	0	0	0	0.00143859	0	0.000556988	865	0.000679499	0	457	402	2	0	4	20	4	0	115
0.5	0	0.00117925	0	0	2	0.122083	0	0	0	0	0.00331858	0.000421407	0	0	0.000260299	0	0.160621	0.00189393	0	0	0	0	0	0	0	0	0	0	0	0	0	0	0	0	0.000117067	0	4.75844e-05	6	0.000318785	0	68	2	0	0	0	0	0	0	0
0.0625	0	0.0225564	0	0	255	0.0633637	0	0	0	0	0.00571758	0.00254042	0.00187617	0	0	0.349558	0.0666281	0.0220837	0	0	0	0	0	0	0	0	0	0	0	0	0	0	0	0	0.000821693	0	0.00458211	2023	0.000193143	0	245	187	0	0	0	0	0	0	63
0.333333	0	0.016129	0	0	4	0.0706644	0	0	0	0	0.00444006	0	0	0	0	0	0.080526	0.02172	0	0	0	0	0	0	0	0	0	0	0	0	0	0	0	0	0.00149904	0	0.00526176	36	0.000218483	0	6	0	0	0	0	0	0	0	6
0.442308	0.0176991	0.0714286	0	50	12	0.0911524	0	0	0	0	0.00253232	0	0	0	0.0163211	0.00444303	0.24846	0.0393128	0	0	0	0	0	0	0	0	0	0	0	0	0	0	0	0	0.00239799	0	0.00427594	243	0.00201962	0	10	0	0	0	0	0	0	0	0
0.972973	0.2	0	0	36	0	0.740625	0	0	0	0	0	0	0	0	0.188053	0	0.773277	0.00560706	0	0	0	0	0	0	0	0	0	0	0	0	0	0	0	0	0.00100638	0	0.00409993	0	0	0	0	0	0	0	0	0	0	0	0
0.907407	0.25	0	0	49	5	0.807082	0	0	0	0	0	0	0	0	0.224949	0	0.801056	0.000186853	0	0	0	0	0	0	0	0	0	0	0	0	0	0	0	0	0.00216294	0	0.00150185	5	0	0	102	4	0	0	0	0	2	0	51
0.369048	0.03125	0.00334076	0	9	52	0.267119	0	0	0	0	0.00265675	0	0.00221566	0	0.0270789	0	0.290329	0.00287021	0	0	0	0	0	0	0	0	0	0	0	0	0	0	0	0	0.00082017	0	0.00167411	143	0	0	0	0	0	0	0	0	5	0	264
0.282609	0	0	0	0	0	0.0983958	0	0	0	0	0.00101712	0	0	0	0.0001374	0	0.156818	0.000106861	0	0	0	0	0	0	0	0	0	0	0	0	0	0	0	0	0.000859191	0	0.0019724	66	0.000128799	0	7	0	0	0	0	0	0	0	0
0.2	0.0909091	0.047619	0	11	20	0.209823	0	0	0	0	0.0029773	0	0	0	0.0696825	0	0.249025	0.0360941	0	0	0	0	0	0	0	0	0	0	0	0	0	0	0	0	0.00063129	0	0.00320451	103	0.00090744	0	0	0	0	0	0	0	0	0	0
1	0.25	0	0	2	0	0.807082	0	0	0	0	0	0	0	0	0.224949	0	0.801006	0.000186853	0	0	0	0	0	0	0	0	0	0	0	0	0	0	0	0	0.00216294	0	0.00150185	0	0	0	102	0	0	0	0	0	2	0	51
0.518519	0	0	0	0	12	0.461724	0	0	0	0	0	0	0	0	0	0	0.788624	0.00168868	0	0	0	0	0	0	0	0	0	0	0	0	0	0	0	0	0	0	0.00190159	36	0	0	0	0	0	0	0	0	0	0	3
0	0.00448431	0.00213129	0	0	60	0.000331048	0	0	0	0	0.000486787	0	0	0	2.00528e-06	0	0.000186294	0.0024385	0	0	0	0	0	0	0	0	0	0	0	0	0	0	0	0	0.000184548	0	0.000900783	27	0	0	0	0	0	0	0	0	0	0	0
0.333333	0	0.0333333	0	0	28	0.112404	0	0	0	0	0.00206129	0	0	0	0.00225992	0	0.116192	0.0601791	0	0	0	0	0	0	0	0	0	0	0	0	0	0	0	0	0.00132562	0	0.00259259	210	0	0	0	0	0	0	0	0	0	0	0
0.9	0	0	0	0	0	0.686495	0	0	0	0	0	0	0	0	0	0	0.87262	0.000260214	0	0	0	0	0	0	0	0	0	0	0	0	0	0	0	0	0	0	0	6	0	0	0	0	0	0	0	0	0	0	0
0.257426	0	0.0212766	0	13	114	0.193223	0	0	0	0	0.00128949	0	0	0	0.00129959	0	0.173637	0.0238555	0	0	0	0	0	0	0	0	0	0	0	0	0	0	0	0	0.000504529	0	0.00331747	529	0.000276857	0	10	28	0	0	0	0	1	0	3
0.333333	0	0.222222	0	0	10	0.429082	0	0	0	0	0.00516674	0	0	0	0	0	0.549752	0.139853	0	0	0	0	0	0	0	0	0	0	0	0	0	0	0	0	0.00142139	0	0.00516673	55	0	0	0	0	0	0	0	0	0	0	0
0.32282	0	0.00224215	0	0	302	0.484713	0	0	0	0	0.000886918	0	0	0	3.82251e-05	0	0.53557	0.0017564	0	0	0	0	0	0	0	0	0	0	0	0	0	0	0	0	0.00166358	0	0.00162113	718	0.00045434	0	297	410	0	0	0	0	2	0	34
0.0300752	0.015873	0.0434783	0	118	242	0.0995388	0	0	0	0	0.00165929	0	0	0	0.0186126	0	0.0748461	0.0580938	0	0	0	0	0	0	0	0	0	0	0	0	0	0	0	0	0.00189687	0	0.00458498	1793	0	0	0	0	0	0	0	0	0	0	0
0.166667	0.0526316	0.25	0	230	46	0.157998	0	0	0	0	0.00831063	0.00684932	0	0.037037	0.0790685	0	0.136187	0.22499	0	0	0	0	0	0	0	0	0	0	0	0	0	0	0	0	0.00328206	0	0.00664697	2806	0.0028229	0	4	368	8	0	1	46	0	0	0
0.444444	0	0.00253807	0	0	5	0.122257	0	0	0	0	0.00431779	0	0	0	0	0	0.0785663	0.00454424	0	0	0	0	0	0	0	0	0	0	0	0	0	0	0	0	0	0	0.00111111	25	0	0	0	0	0	0	0	0	0	0	4
0.5	0.0833333	0.0526316	0	1	1	0.508297	0	0	0	0	0.000683995	0	0	0	0.0808214	0	0.524811	0.030807	0	0	0	0	0	0	0	0	0	0	0	0	0	0	0	0	0.000906836	0	0.000437874	2	0	0	0	0	0	0	0	0	0	0	0
0.336364	0	0	0	0	65	0.27861	0	0	0	0	0	0	0	0	0	0	0.465225	0.000718201	0	0	0	0	0	0	0	0	0	0	0	0	0	0	0	0	0	0	0.0019625	208	0	0	687	640	0	0	0	0	0	0	0
0.0625	0	0.022756	0	0	435	0.0565651	0	0	0	0	0.0059621	0.00269598	0	0	0	0	0.0476497	0.0225468	0	0	0	0	0	0	0	0	0	0	0	0	0	0	0	0	0.00101406	0	0.00432115	3596	0.000238595	0	291	319	0	0	0	0	0	0	0
0.235537	0.04	0.00223214	0	70	349	0.290495	0	0	0	0	0.00206868	0	0.001221	0	0.0308065	0	0.310429	0.00267553	0	0	0	0	0	0	0	0	0	0	0	0	0	0	0	0	0.000740717	0	0.0016752	1007	0	0	0	0	0	0	0	0	3	0	132
0.121212	0	0.0032	0	0	12	0.143113	0	0	0	0	0.000821693	0.00093633	0	0	6.33572e-06	0	0.168722	0.0034391	0	0	0	0	0	0	0	0	0	0	0	0	0	0	0	0	0.0010838	0	0.00217274	28	0.00157615	0	304	8	0	0	3	0	1	0	26
1	0	0	0	0	0	0.378246	0	0	0	0	0	0	0	0	0	0	0.485728	0.0365475	0	0	0	0	0	0	0	0	0	0	0	0	0	0	0	0	0	0	0.00198471	0	0	0	8	0	0	0	0	0	2	0	4
0.0943396	0	0	0	0	10	0.318059	0	0	0	0	0	0	0	0	0	0	0.303425	0.00232502	0	0	0	0	0	0	0	0	0	0	0	0	0	0	0	0	0	0	0.0012798	33	0	0	100	8	0	0	0	0	0	0	30
0.00675676	0	0.00707214	0	0	0.00289741	0.0356806	0.00309491	0.00265152	0	0	0.00137923	0	0	0	0	0.000332447	0.0499896	0.00402849	0	0	0.00215599	0.0135568	0	0	0	0	0	0	0	0	0	0.00206612	0.00224463	0.0160701	0.000380718	0	0.000819875	0.00147887	0	0	0	0	0	0	0.00190961	0.00378788	0	0	0
0.25	0	0.0128755	0	0	27	0.025518	0	0	0	0	0.00215112	0	0	0	9.96053e-07	0	0.0150049	0.0161529	0	0	0	0	0	0	0	0	0	0	0	0	0	0	0	0	0.000382724	0	0.00242253	72	0	0	0	0	0	0	0	0	0	0	0
0	0.111111	0.016129	0	0	0	0.0744032	0	0	0	0	0.00444006	0.00108342	0	0	0.0479454	0	0.09339	0.021425	0	0	0	0	0	0	0	0	0	0	0	0	0	0	0	0	0	0	0.00510924	0	0	0	47	0	0	0	9	0	0	0	0
0.5	0.0625	0	0	6	0	0.409604	0	0	0	0	0.00326797	0	0	0	0.0611168	0	0.401228	0.0201315	0	0	0	0	0	0	0	0	0	0	0	0	0	0	0	0	0.000104705	0	0.000116985	18	0	0	0	0	0	0	0	0	0	0	0
0.0263158	0.00372439	0.00233741	0	0.00535475	0.00186728	0.0114584	0	0	0	0	0.0011553	0.000684019	0.0015873	0	0.00372511	0	0.00999582	0.00235582	0	0	0	0	0	0	0	0	0	0	0	0	0	0	0	0	0.000614319	0	0.000612425	0.000914342	0.000890764	0	0.000831891	0.000182982	0	0	0	0	0.0011906	0	0.00115613
0.146919	0.0588235	0.0201613	0	31	176	0.0720479	0	0	0	0	0.00617284	0.00160128	0	0.0285714	0.0453471	0.0010582	0.0871609	0.0215971	0	0	0	0	0	0	0	0	0	0	0	0	0	0	0	0	0	0	0.00506606	1774	0	0	92	110	0	0	17	34	0	0	0
0.0366972	0	0.00189394	0	0	12	0.0794447	0	0	0	0	0.00323849	0.00425894	0	0	9.58548e-06	0	0.0502889	0.00218962	0	0	0	0	0	0	0	0	0	0	0	0	0	0	0	0	4.9514e-05	0	0.0008414	157	0	0	68	36	0	0	0	0	0	0	0
0.5	0.0833333	0	0	4	0	0.130786	0	0	0	0	0	0	0	0	0.03181	0	0.156473	0.00168422	0	0	0	0	0	0	0	0	0	0	0	0	0	0	0	0	0.000844273	0	0.00132143	0	0	0	1	0	0	0	0	0	0	0	0
0.5	0	0	0	0	11	0.176813	0	0	0	0	0	0	0	0	0.00124581	0	0.293324	0.00282998	0	0	0	0	0	0	0	0	0	0	0	0	0	0	0	0	0.000249998	0	0.00140008	69	0.00311042	0	153	33	0	0	1	0	0	0	12
0.9	0	0	0	0	0	0.430478	0	0	0	0	0	0	0	0	0	0	0.681793	0.000307414	0	0	0	0	0	0	0	0	0	0	0	0	0	0	0	0	0	0	0.00176288	1	0	0	93	0	0	0	0	0	0	0	21
0.333333	0	0.0416667	0	0	38	0.157321	0	0	0	0	0.00322754	0.0217391	0.00264784	0	0.000252647	0	0.18846	0.0479957	0	0	0	0	0	0	0	0	0	0	0	0	0	0	0	0	9.23615e-05	0	0.00768408	114	0	0	29	19	0	0	0	0	2	0	18
0.47619	0.025641	0	0	22	9	0.305008	0	0	0	0	0	0	0	0	0.0203691	0	0.380449	0.00108508	0	0	0	0	0	0	0	0	0	0	0	0	0	0	0	0	0.00136171	0	0.0005742	37	0.000859952	0	92	11	1	0	1	1	3	0	23
0.710526	0.125	0	0	27	11	0.366959	0	0	0	0	0	0	0	0	0.0655453	0	0.357711	0.00240619	0	0	0	0	0	0	0	0	0	0	0	0	0	0	0	0	0.000937287	0	0.00245173	220	0.000277316	0	144	11	0	0	0	0	1	0	57
0.76	0	0	0	0	5	0.741886	0	0	0	0	0	0	0	0	0	0	0.830489	0.018155	0	0	0	0	0	0	0	0	0	0	0	0	0	0	0	0	0	0	0.00751126	40	0	0	1	3	0	0	0	0	0	0	1
0.405941	0	0.00235849	0	0	94	0.389365	0	0	0	0	0.00464756	0	0	0	0	0	0.377769	0.00252488	0	0	0	0	0	0	0	0	0	0	0	0	0	0	0	0	0.000899483	0	0.00124872	565	0	0	3	0	0	0	0	0	0	0	0
0.6	0.0232558	0.0078125	0	16	10	0.279607	0	0	0	0	0.00149254	0	0	0	0.0147527	0	0.519678	0.00418018	0	0	0	0	0	0	0	0	0	0	0	0	0	0	0	0	0.000195356	0	0.000310942	10	0	0	2	0	0	0	0	0	4	0	11
0.666667	0	0	0	0	0	0.248175	0	0	0	0	0	0	0	0	1.43752e-05	0	0.523738	0	0	0	0	0	0	0	0	0	0	0	0	0	0	0	0	0	0	0	0.000718391	3	0	0	0	0	0	0	0	0	0	0	0
0.578947	0.0204082	0	0	11	0	0.185296	0	0	0	0	0	0	0	0	0.0125387	0	0.239355	0.000697283	0	0	0	0	0	0	0	0	0	0	0	0	0	0	0	0	0.00123085	0	0.000555828	0	0.000816139	0	93	0	1	0	1	0	3	0	23
0.0588235	0.0185185	0.0568182	0	1	11	0.0774282	0	0	0	0	0.00624119	0.0391304	0.00401021	0	0.00093973	0	0.0827351	0.0536504	0	0	0	0	0	0	0	0	0	0	0	0	0	0	0	0	0.00253949	0	0.00789396	37	0.00160213	0	102	9	0	0	0	0	21	0	121
0.448276	0	0	0	0	0	0.0601733	0	0	0	0	0	0	0	0	0	0	0.162891	0.00307558	0	0	0	0	0	0	0	0	0	0	0	0	0	0	0	0	0	0	0.0010772	0	0	0	126	22	0	0	0	0	0	0	0
0	0	0	0	0	0	0.229191	0	0	0	0	0	0	0	0	0.0454344	0	0.244355	0.00238527	0	0	0	0	0	0	0	0	0	0	0	0	0	0	0	0	0.000874783	0	0.0014073	0	0.000170591	0	100	0	0	0	0	0	1	0	35
0.0909091	0	0.00418235	0	0	10	0.0387641	0	0	0	0	0.00403172	0.00365586	0	0	0.000106326	0	0.0379036	0.00438954	0	0	0	0	0	0	0	0	0	0	0	0	0	0	0	0	0.000750078	0	0.00227838	60	0.00146951	0	1516	15	0	0	0	0	0	0	0
0	0.00582524	0.00213362	0	4	48	0.00626602	0	0	0	0	0.000816872	0	0	0	0.00241489	0	0.00564408	0.00213308	0	0	0	0	0	0	0	0	0	0	0	0	0	0	0	0	0.000371176	0	0.000415084	87	0	0	0	0	0	0	0	0	0	0	0
0.176471	0	0.00406174	0	0	41	0.0308676	0	0	0	0	0.00344097	0.00295733	0	0	0	0	0.0382104	0.00441356	0	0	0	0	0	0	0	0	0	0	0	0	0	0	0	0	0.00180627	0	0.0014109	111	0.00198987	0	802	55	0	0	0	0	7	0	126
0.472727	0.031746	0	0	52	1	0.218352	0	0	0	0	0.00325733	0	0.00806452	0	0.0245333	0	0.32825	0.000596688	0	0	0	0	0	0	0	0	0	0	0	0	0	0	0	0	0.00143456	0	0.00169148	396	0	0	0	0	0	0	0	0	6	0	2
0	0.04	0.00735294	0	0	0	0.470307	0	0	0	0	0.002442	0.00274725	0	0	0.0375456	0	0.606321	0.00456259	0	0	0	0	0	0	0	0	0	0	0	0	0	0	0	0	0.00189844	0	0.00193561	0	0.00636317	0	35	0	2	0	6	0	0	0	0
0.48	0.333333	0.0555556	0	12	13	0.235962	0	0	0	0	0.00813008	0.0142857	0	0	0.282846	0	0.245893	0.0363136	0	0	0	0	0	0	0	0	0	0	0	0	0	0	0	0	0	0	0.00035574	26	0	0	1	13	0	0	0	0	0	0	0
0.368421	0.05	0.00452489	0	7	6	0.176536	0	0	0	0	0.000845666	0	0	0	0.0500716	0	0.329705	0.0189937	0	0	0	0	0	0	0	0	0	0	0	0	0	0	0	0	0.000801417	0	0.000222635	28	0	0	1	0	0	0	0	0	0	0	2
0.152542	0	0	0	0	0	0.0615331	0	0	0	0	0	0	0	0	4.75442e-06	0	0.0417653	0	0	0	0	0	0	0	0	0	0	0	0	0	0	0	0	0	0.000531044	0	9.31149e-05	0	0	0	0	0	2	0	0	0	1	0	9
0	0	0.05	0	0	0	0.0332801	0	0	0	0	0.00414508	0.0326087	0.00135013	0	0.000427706	0	0.0184826	0.059213	0	0	0	0	0	0	0	0	0	0	0	0	0	0	0	0	0.000164582	0	0.00477974	0	0.000544662	0	47	0	0	0	0	0	1	0	17
0.167112	0.0416667	0.00352423	0	98	605	0.169208	0	0	0	0	0.00442571	0.00299401	0.003861	0	0.0387482	0	0.150559	0.00361346	0	0	0	0	0	0	0	0	0	0	0	0	0	0	0	0	0.00142567	0	0.0015964	2546	0.000772201	0	510	514	0	0	0	0	0	0	38
0.27027	0	0.00307692	0	4	27	0.0960519	0	0	0	0	0.00101592	0.00192493	0.00367647	0	0.0285654	0	0.115037	0.00386381	0	0	0	0	0	0	0	0	0	0	0	0	0	0	0	0	0.00155024	0	0.0017501	56	0.00295857	0	433	33	0	0	0	0	4	0	49
0.46875	0.031746	0	0	30	2	0.218352	0	0	0	0	0.00325733	0	0.00806452	0	0.0245333	0	0.32826	0.000596688	0	0	0	0	0	0	0	0	0	0	0	0	0	0	0	0	0.00143456	0	0.00169148	233	0	0	0	0	0	0	0	0	6	0	2
0.238095	0	0.00392157	0	0	16	0.0130031	0	0	0	0	0.00265692	0.00258532	0	0	0	0	0.00946536	0.00462819	0	0	0	0	0	0	0	0	0	0	0	0	0	0	0	0	0.00100348	0	0.00106576	32	0.00198987	0	647	20	0	0	0	0	0	0	0
0.170213	0	0.00226805	0	0	0.00178588	0.0173827	0	0	0	0	0.00120848	0.00284673	0	0	1.52006e-05	0	0.0141639	0.00131736	0	0	0	0	0	0	0	0	0	0	0	0	0	0	0	0	0.000318769	0	0.00108483	0.00314281	0.00200418	0	0.00206606	0.0063101	0	0	0	0	0	0	0
0.0625	0	0.0225564	0	0	300	0.0566854	0	0	0	0	0.00684664	0.00254042	0	0	0	0	0.0478137	0.0225477	0	0	0	0	0	0	0	0	0	0	0	0	0	0	0	0	0.00070225	0	0.00518219	2800	5.13663e-05	0	245	220	0	0	0	0	0	0	0
0.0783133	0	0	0	0	135	0.864469	0	0	0	0	0	0	0	0	0	0	0.710161	0.000194888	0	0	0	0	0	0	0	0	0	0	0	0	0	0	0	0	0.00128565	0	0.00191316	175	0.00361141	0	26	1	0	0	0	0	2	0	15
0.0658436	0.0149254	0.0546448	0	49	159	0.0884566	0	0	0	0	0.00615328	0	0	0	0.0131602	0	0.0683901	0.0611409	0	0	0	0	0	0	0	0	0	0	0	0	0	0	0	0	0.00259222	0	0.00495571	1676	0	0	0	0	0	0	0	0	0	0	0
0.5	0.0769231	0.00869565	0	4	4	0.445394	0	0	0	0	0.00884354	0	0	0	0.0753019	0	0.455265	0.00880931	0	0	0	0	0	0	0	0	0	0	0	0	0	0	0	0	0.00135276	0	0.00243292	52	0	0	0	0	0	0	0	0	0	0	0
0.388889	0	0.00220264	0	0	22	0.117911	0	0	0	0	0.000424268	0	0	0	0	0.0334877	0.131696	0.00358412	0	0	0	0	0	0	0	0	0	0	0	0	0	0	0	0	0.000177159	0	0.0015534	22	0	0	8	0	0	0	0	0	0	0	0
0.214286	0.00854701	0.00117509	0	15	33	0.192506	0	0	0	0	0.00276583	0	0	0	0.00815752	0	0.299567	0.00124032	0	0	0	0	0	0	0	0	0	0	0	0	0	0	0	0	0.000908437	0	0.000677367	286	0	0	0	0	0	0	0	0	17	0	47
0.0625	0	0.0225564	0	0	135	0.0632776	0	0	0	0	0.00581964	0.00254042	0.00187617	0	0	0.348739	0.0663378	0.0220915	0	0	0	0	0	0	0	0	0	0	0	0	0	0	0	0	0.000374533	0	0.00458013	1071	5.13663e-05	0	245	99	0	0	0	0	0	0	63
0.125	0.0212766	0.0335196	0	12	24	0.124674	0	0	0	0	0.00693892	0.00471275	0.00134589	0	0.0204349	0	0.117853	0.0323305	0	0	0	0	0	0	0	0	0	0	0	0	0	0	0	0	0.00289789	0	0.00424701	387	0.00137122	0	218	86	0	0	0	0	7	0	13
1	0	0	0	0	0	0.75976	0	0	0	0	0	0	0	0	0	0	0.702446	3.3747e-05	0	0	0	0	0	0	0	0	0	0	0	0	0	0	0	0	0	0	0.000758608	0	0	0	0	0	0	0	0	0	0	0	0
0.3	0	0	0	0	0	0.128233	0	0	0	0	0	0	0	0	1.32916e-07	0.0117845	0.208479	0.0160707	0	0	0	0	0	0	0	0	0	0	0	0	0	0	0	0	0.000112467	0	0.000142841	0	0	0	0	0	0	0	2	0	0	0	0
0.347826	0	0.0357143	0	0	24	0.273039	0	0	0	0	0.00367647	0	0	0	0	0.0175439	0.296105	0.0311041	0	0	0	0	0	0	0	0	0	0	0	0	0	0	0	0	0.000227193	0	0.00286847	96	0	0	0	0	0	0	0	0	0	0	0
0.928571	0	0	0	1	3	0.253283	0	0	0	0	0	0	0	0	0.0290618	0	0.553868	0.00424485	0	0	0	0	0	0	0	0	0	0	0	0	0	0	0	0	0.00284091	0	0.00100439	3	0.00461894	0	51	4	0	0	0	0	0	0	4
0	0	0.00342857	0	0	6	0.0834964	0	0	0	0	0.00818694	0.00234467	0	0	5.13355e-05	0	0.0841145	0.00405265	0	0	0	0	0	0	0	0	0	0	0	0	0	0	0	0	0.00067754	0	0.00221354	15	0.00138802	0	549	8	0	0	0	0	0	0	0
0	0	0	0	0	0	0.108526	0	0	0	0	0	0	0	0	0.00041587	0	0.249317	0.00156361	0	0	0	0	0	0	0	0	0	0	0	0	0	0	0	0	0.00177857	0	0.00190472	0	0.00285986	0	27	0	0	0	0	0	2	0	46
0.789474	0.030303	0	0	16	1	0.668902	0	0	0	0	0	0	0	0	0.0312326	0	0.716906	0.00564502	0	0	0	0	0	0	0	0	0	0	0	0	0	0	0	0	0.00073236	0	0.00284461	5	0.000670463	0	2	3	0	0	0	0	1	0	0
1	0	0	0	0	0	0.407622	0	0	0	0	0	0	0	0	0.000131857	0	0.585778	0.000517169	0	0	0	0	0	0	0	0	0	0	0	0	0	0	0	0	0.000606181	0	0.0011315	0	0.00280525	0	301	0	0	0	0	0	0	0	0
0.108108	0.0208333	0.00411523	0	4	33	0.0900487	0	0	0	0	0.0038746	0.00283286	0	0	0.0141236	0	0.0933159	0.00407366	0	0	0	0	0	0	0	0	0	0	0	0	0	0	0	0	0.00093517	0	0.00127379	122	0.0015748	0	959	19	0	0	0	0	0	0	0
0.345455	0.0333333	0.00112108	0	41	61	0.209585	0	0	0	0	0.00143472	0	0	0	0.0280145	0	0.327208	0.00119556	0	0	0	0	0	0	0	0	0	0	0	0	0	0	0	0	0.00110418	0	0.00117053	155	0	0	0	0	0	0	0	0	0	0	0
0.377358	0	0.05	0	0	33	0.213321	0	0	0	0	0.0031554	0	0	0	0	0	0.328949	0.0540119	0	0	0	0	0	0	0	0	0	0	0	0	0	0	0	0	0.000775765	0	0.00196653	382	0	0	0	0	0	0	0	0	0	0	0
0.134615	0	0.0202429	0	0	45	0.0694022	0	0	0	0	0.00625958	0	0	0	0	0	0.0765525	0.0218445	0	0	0	0	0	0	0	0	0	0	0	0	0	0	0	0	0.00103931	0	0.00521249	438	0.000214869	0	12	0	0	0	0	0	0	0	12
0.357143	0	0.00310559	0	0	9	0.381788	0	0	0	0	0.00111235	0	0	0	7.54191e-06	0.0530303	0.43415	0.00255763	0	0	0	0	0	0	0	0	0	0	0	0	0	0	0	0	0.000825113	0	0.00137435	10	0.000592925	0	425	0	6	0	0	0	1	0	22
1	0	0	0	0	0	0.455661	0	0	0	0	0	0	0	0	0	0	0.481841	0.00215724	0	0	0	0	0	0	0	0	0	0	0	0	0	0	0	0	0	0	0.000718303	0	0	0	78	0	0	0	0	0	0	0	0
0.286996	0.0833333	0.00387597	0	62	149	0.217415	0	0	0	0	0.00379404	0.00207254	0	0	0.093358	0	0.131846	0.00464618	0	0	0	0	0	0	0	0	0	0	0	0	0	0	0	0	0.00123749	0	0.000406063	447	0.00217865	0	262	124	0	0	0	0	0	0	0
1	0	0	0	0	0	0.84864	0	0	0	0	0	0	0	0	8.80664e-06	0	0.887798	0.00440847	0	0	0	0	0	0	0	0	0	0	0	0	0	0	0	0	0.000201999	0	0.00141468	0	0	0	0	0	0	0	0	0	4	0	3
0.666667	0	0.5	0	0	1	0.0479452	0	0	0	0	0.00699301	0	0	0	0	0	0.0365878	0.872113	0	0	0	0	0	0	0	0	0	0	0	0	0	0	0	0	0	0	0.00699301	5	0	0	0	0	0	0	0	0	0	0	0
1	0	0.5	0	0	0	0.219355	0	0	0	0	0.00302572	0	0	0	0	0	0.307627	0.452878	0	0	0	0	0	0	0	0	0	0	0	0	0	0	0	0	0.000588207	0	0.00302572	0	0	0	0	0	0	0	0	0	0	0	0
0.0625	0	0.0225564	0	0	285	0.0564918	0	0	0	0	0.00596635	0	0.00187617	0	0	0	0.0476258	0.022554	0	0	0	0	0	0	0	0	0	0	0	0	0	0	0	0	0.000608616	0	0.00476657	2318	0	0	0	0	0	0	0	0	0	0	31
0	0	0.00187749	0	7.44158e-05	0.00229208	0.00307442	0	0	0	0	0.000364934	0	0	0	0.000243586	0	0.00228898	0.00184563	0	0	0	0	0	0	0	0	0	0	0	0	0	0	0	0	0.000153231	0	0.000741396	0.000423063	0	0	0	0	0	0	0	0	0	0	0
0.947368	0	0	0	0	0	0.631328	0	0	0	0	0	0	0	0	0	0	0.883954	6.30575e-05	0	0	0	0	0	0	0	0	0	0	0	0	0	0	0	0	0	0	0.00146204	0	0	0	0	0	0	0	0	0	1	0	20
0.137097	0.0322581	0.00351288	0	69	621	0.243788	0	0	0	0	0.00192678	0	0.00104932	0	0.0239875	0	0.241915	0.00317675	0	0	0	0	0	0	0	0	0	0	0	0	0	0	0	0	0.00096977	0	0.00167635	1668	0	0	0	0	0	0	0	0	3	0	250
0.208696	0	0.0227273	0	0	52	0.237217	0	0	0	0	0.00325309	0	0	0	0	0	0.273624	0.0259609	0	0	0	0	0	0	0	0	0	0	0	0	0	0	0	0	0	0	0.00426765	187	0	0	0	0	0	0	0	0	0	0	0
0.0617886	0	0.0225564	0	0	570	0.0564918	0	0	0	0	0.00596635	0	0.00187617	0	0	0	0.0476262	0.022554	0	0	0	0	0	0	0	0	0	0	0	0	0	0	0	0	0.000608616	0	0.00476657	4639	0	0	0	0	0	0	0	0	0	0	31
0.105263	0.0183486	0.004375	0	0.0235294	0.00406091	0.0673266	0	0	0	0	0.0017357	0.00356005	0.00128452	0	0.0167801	0	0.065519	0.00427668	0	0	0	0	0	0	0	0	0	0	0	0	0	0	0	0	0.000364145	0	0.00174733	0.00183435	0.00124844	0	0.00314709	0.00329614	0	0	0	0	0.000257112	0	0.000493649
0.267857	0	0	0	0	19	0.117052	0	0	0	0	0.000522193	0	0	0	0	0.0407408	0.110333	0.00191001	0	0	0	0	0	0	0	0	0	0	0	0	0	0	0	0	0.000231492	0	0.00160326	78	0	0	3	1	0	0	1	0	0	0	0
0.25	0.0588235	0.012931	0	6	18	0.0810427	0	0	0	0	0.0026032	0	0	0	0.11169	0	0.0948555	0.0146037	0	0	0	0	0	0	0	0	0	0	0	0	0	0	0	0	6.93913e-05	0	0.00229714	42	0	0	0	0	0	0	0	0	1	0	4
0.3125	0.025	0.00877193	0	5	6	0.189599	0	0	0	0	0.001332	0	0	0	0.0136949	0	0.199859	0.0129663	0	0	0	0	0	0	0	0	0	0	0	0	0	0	0	0	0.000946036	0	0.00241479	48	0	0	0	0	0	0	0	0	0	0	0
0.15814	0	0.0202429	0	0	362	0.0748003	0	0	0	0	0.00613183	0.00225861	0	0.0285714	1.31854e-06	0	0.0870073	0.021552	0	0	0	0	0	0	0	0	0	0	0	0	0	0	0	0	0.00103931	0	0.0050059	3472	0.000107435	0	92	289	1	0	17	74	0	0	0
0.732394	0.0588235	0	0	52	15	0.638676	0	0	0	0	0	0	0	0	0.0584774	0	0.670174	0.0167929	0	0	0	0	0	0	0	0	0	0	0	0	0	0	0	0	0.00107119	0	0.0062696	51	0	0	0	0	0	0	0	0	5	0	0
0.388889	0.0277778	0	0	18	0	0.305605	0	0	0	0	0.00233281	0.00260247	0	0	0.0310517	0	0.304111	0.0101221	0	0	0	0	0	0	0	0	0	0	0	0	0	0	0	0	0.00135807	0	0.00284994	66	0.00444615	0	65	88	0	0	0	0	0	0	0
0.5	0	0	0	0	3	0.907463	0	0	0	0	0	0	0	0	0	0	0.800524	3.67919e-05	0	0	0	0	0	0	0	0	0	0	0	0	0	0	0	0	0.00836013	0	0.00126441	21	0	0	100	4	0	0	0	0	1	0	33
0.10828	0	0	0.0714286	0.00567721	0.00404345	0.000668077	0.00560345	0	0	0.00680272	0.00063713	0.000115808	0	0	0.000571828	0.00548456	0.00321308	0.000338367	0	0	0	0	0.000692999	0.070011	0.00222099	0.0809299	0	0	0	0	0.00925462	0.006877	0.00206112	0.0682263	0.000502765	0.000536151	0.000432203	0.00290258	0.000280602	0.000346322	0.00034417	0.00298473	0.00298954	0.0594059	0.00122249	0.00869565	0	0	0
0.407407	0.1	0.0363636	0	16	15	0.538562	0	0	0	0	0.00213624	0	0	0	0.0588267	0	0.634869	0.0307579	0	0	0	0	0	0	0	0	0	0	0	0	0	0	0	0	0.00119568	0	0.00105956	59	0	0	0	0	0	0	0	0	5	0	2
0.266667	0	0.00309598	0	0	11	0.304414	0	0	0	0	0.0035461	0.00192493	0.00152323	0	6.84246e-05	0	0.317856	0.00287933	0	0	0	0	0	0	0	0	0	0	0	0	0	0	0	0	0.00201921	0	0.00198068	101	0.000685967	0	295	11	0	0	0	0	2	0	174
0.478261	0.025641	0	0	22	0	0.305008	0	0	0	0	0	0	0	0	0.0203691	0	0.380448	0.00108508	0	0	0	0	0	0	0	0	0	0	0	0	0	0	0	0	0.00136171	0	0.0005742	0	0.000859952	0	92	0	1	0	1	0	3	0	23
0.455446	0	0.00121212	0	0	54	0.285935	0	0	0	0	0.00217865	0.00269034	0	0.0357143	0	0.00343089	0.421434	0.00102924	0	0	0	0	0	0	0	0	0	0	0	0	0	0	0	0	0.001648	0	0.00115607	691	0.00397529	0	949	482	1	0	5	44	1	0	28
0.5	0	0	0	0	0	0.229756	0	0	0	0	0	0	0	0	0	0.00740741	0.230735	0.0176209	0	0	0	0	0	0	0	0	0	0	0	0	0	0	0	0	0.000168578	0	0.000207013	0	0	0	0	0	0	0	1	0	0	0	0
0	0.0454545	0.0441176	0	0	0	0.140895	0	0	0	0	0.00486125	0.00186335	0	0	0.0321778	0	0.152962	0.0427611	0	0	0	0	0	0	0	0	0	0	0	0	0	0	0	0	0.00192517	0	0.00356678	0	0.000466381	0	53	0	0	0	0	0	0	0	0
0	0	0.00268817	0	0	1	0.363484	0	0	0	0	0.00345679	0.00203252	0	0	0	0	0.303901	0.00212883	0	0	0	0	0	0	0	0	0	0	0	0	0	0	0	0	0.000259673	0	0.00169331	6	0	0	160	1	0	0	0	0	0	0	2
0.132075	0	0.0194175	0	0	46	0.06981	0	0	0	0	0.00590015	0	0	0	0	0	0.0777999	0.021809	0	0	0	0	0	0	0	0	0	0	0	0	0	0	0	0	0.00103931	0	0.00522189	448	0.000214869	0	10	0	0	0	0	0	0	0	10
1	0	0	0	0	0	0.2	0	0	0	0	0	0	0	0	0	0	0.579724	0.0026455	0	0	0	0	0	0	0	0	0	0	0	0	0	0	0	0	0	0	0	0	0	0	0	0	0	0	0	0	0	0	0
0.205882	0	0.0333333	0	0	27	0.223803	0	0	0	0	0.00273723	0	0	0	0	0	0.419361	0.0188934	0	0	0	0	0	0	0	0	0	0	0	0	0	0	0	0	0.000107814	0	0.00169742	54	0	0	0	0	0	0	0	0	0	0	0
0.505882	0.333333	0.00246305	0	166	84	0.38048	0	0	0	0	0.00216372	0.00230947	0.00746269	0	0.318752	0	0.368502	0.0025152	0	0	0	0	0	0	0	0	0	0	0	0	0	0	0	0	0.00232558	0	0.00168764	488	0.00230947	0	254	164	0	0	0	0	2	0	5
0.174664	0	0	0	0	389	0.585859	0	0	0	0	0	0	0	0	0	0	0.308292	0.000947589	0	0	0	0	0	0	0	0	0	0	0	0	0	0	0	0	0	0	0.00114421	646	0	0	133	124	0	0	0	0	0	0	0
0.0909091	0	0.00218447	0	0	170	0.0257741	0	0	0	0	0.00166719	0.00225847	0.00451807	0.0326087	2.90928e-05	0	0.0140113	0.00235553	0	0	0	0	0	0	0	0	0	0	0	0	0	0	0	0	0.000717847	0	0.000157403	354	0.00181805	0	1749	388	3	0	37	91	16	0	145
1	0.333333	0	0	7	0	0.253346	0	0	0	0	0	0	0	0	0.286884	0	0.23361	0.0235881	0	0	0	0	0	0	0	0	0	0	0	0	0	0	0	0	0	0	0.000536089	0	0	0	1	0	0	0	0	0	0	0	0
0.0641711	0.0227273	0.00403877	0	0.00858983	0.00443598	0.110814	0.0175277	0	0	0	0.00357569	0.00329381	0	0	0.0204	0	0.132607	0.0038058	0	0	0	0	0	0	0	0	0	0	0	0	0.00213172	0	0.00245629	0.0186251	7.73657e-05	0	0.00127439	0.00196987	0.000790902	0	0.0031387	0.00355076	0	0	0	0	0	0	0
0.4	0	0.00222222	0	1	3	0.225726	0	0	0	0	0.00139211	0	0	0	0.0242474	0	0.247264	0.00307311	0	0	0	0	0	0	0	0	0	0	0	0	0	0	0	0	0.000621304	0	0.00138773	9	0	0	0	0	0	0	0	0	0	0	0
0.0952381	0.0183486	0.00928793	0	2	2	0.146004	0	0	0	0	0.000841987	0	0.000529942	0	0.00910185	0	0.24044	0.00768075	0	0	0	0	0	0	0	0	0	0	0	0	0	0	0	0	0.000176512	0	0.000277357	2	0	0	8	12	0	0	0	0	5	0	22
0.4	0	0	0	0	2	0.332795	0	0	0	0	0	0	0	0	0	0	0.456005	0.00117299	0	0	0	0	0	0	0	0	0	0	0	0	0	0	0	0	0.000205213	0	0.000893928	16	0	0	0	0	0	0	0	0	2	0	26
0.9375	0	0	0	0	0	0.566343	0	0	0	0	0	0	0	0	0	0	0.847942	0.00497354	0	0	0	0	0	0	0	0	0	0	0	0	0	0	0	0	0.00043611	0	0.000344828	0	0	0	0	0	0	0	0	0	1	0	0
0.166667	0	0.0200803	0	0	75	0.0655284	0	0	0	0	0.00704323	0	0	0	0	0	0.0654076	0.0221005	0	0	0	0	0	0	0	0	0	0	0	0	0	0	0	0	0.000895316	0	0.00503563	765	0	0	0	0	0	0	0	0	0	0	0
0.169903	0	0.0202429	0	0	342	0.0694022	0	0	0	0	0.00625958	0	0	0	0	0	0.0765367	0.0218445	0	0	0	0	0	0	0	0	0	0	0	0	0	0	0	0	0.00103931	0	0.00521249	3346	0.000214869	0	12	0	0	0	0	0	0	0	12
0.19103	0.05	0.00330396	0	203	472	0.200716	0	0	0	0	0.00371216	0.00275229	0	0	0.0706128	0	0.171499	0.00343353	0	0	0	0	0	0	0	0	0	0	0	0	0	0	0	0	0.000758376	0	0.00141539	1908	0.000549602	0	408	466	0	0	0	0	0	0	0
0.243243	0	0.0833333	0	0	28	0.209355	0	0	0	0	0.00160385	0	0.00151286	0	0.000446122	0	0.230789	0.0756598	0	0	0	0	0	0	0	0	0	0	0	0	0	0	0	0	0.000285818	0	0.00188936	38	0.000940375	0	0	0	0	0	0	0	4	0	3
0.333333	0.0689655	0.00297177	0	30	30	0.23483	0	0	0	0	0.00243754	0	0.001221	0	0.073168	0	0.247437	0.00310093	0	0	0	0	0	0	0	0	0	0	0	0	0	0	0	0	0.000641715	0	0.00159423	120	0.000102501	0	301	0	0	0	0	0	2	0	99
0.543689	0.00943396	0.00177148	0	56	26	0.124596	0	0	0	0	0.00246381	0.0011409	0	0	0.0104886	0	0.187621	0.00177181	0	0	0	0	0	0	0	0	0	0	0	0	0	0	0	0	0.000788759	0	0.000688934	103	0.00188774	0	879	76	0	0	0	0	0	0	0
0.451613	0.0769231	0.00869565	0	14	13	0.445394	0	0	0	0	0.00884354	0	0	0	0.0753019	0	0.455365	0.00880931	0	0	0	0	0	0	0	0	0	0	0	0	0	0	0	0	0.00135276	0	0.00243292	169	0	0	0	0	0	0	0	0	0	0	0
0	0	0	0	0	0	0	0	0	0	0	0	0	0	0	0	0	0	0	0	0	0	0	0	0	0	0	0	0	0	7.30274e-06	0	0	0	0	0	0	0	0	0	0	0	0	0	0	0	0	0	0	0
0.175676	0	0.0258621	0	0	23	0.153922	0	0	0	0	0.00288046	0.00201207	0	0	0.00153388	0	0.158548	0.0283562	0	0	0	0	0	0	0	0	0	0	0	0	0	0	0	0	0.000610445	0	0.00248034	103	0.000631579	0	22	3	0	0	0	0	8	0	4
0.5	0.04	0.00223214	0	11	11	0.290495	0	0	0	0	0.00206868	0	0.001221	0	0.0308065	0	0.310374	0.00267553	0	0	0	0	0	0	0	0	0	0	0	0	0	0	0	0	0.000740717	0	0.0016752	55	0	0	0	0	0	0	0	0	3	0	132
0	0.000970874	0.00233021	0	0	0.00225665	0.0343609	0.000894454	0.00111982	0.00305966	0	0.00113475	0.000571372	0.0013392	0	0.00366054	0	0.0627516	0.00219074	0.00058789	0	0.000407701	0.00690916	0	0	0	0	0.000403313	0	0.000277572	0.00330426	0.0002681	0	0.000203004	0.00227642	0.00051983	0	0.000532378	0	0.000556392	0	0.000625925	0.000487542	0	0	0.00135416	0	0.000584605	0	0.00102445
0.0909091	0.00497512	0.0546448	0	1	10	0.0916581	0	0	0	0	0.00396003	0	0	0	0.00354106	0	0.0772098	0.05947	0	0	0	0	0	0	0	0	0	0	0	0	0	0	0	0	0.00158996	0	0.00319165	65	0	0	0	0	0	0	0	0	0	0	0
0.35	0.142857	0	0	7	12	0.149713	0	0	0	0	0	0	0	0	0.0325722	0	0.183279	0.0033222	0	0	0	0	0	0	0	0	0	0	0	0	0	0	0	0	0.000246336	0	0.00131757	42	0.0012987	0	133	18	0	0	0	0	0	0	0
0.375	0.2	0.00823045	0	3	5	0.180929	0	0	0	0	0.00122926	0.00269784	0	0	0.0498333	0	0.379659	0.00721411	0	0	0	0	0	0	0	0	0	0	0	0	0	0	0	0	0.000710228	0	0.00100921	5	0.00299402	0	168	8	0	0	0	0	0	0	13
0.0625	0	0.0225564	0	0	15	0.0561983	0	0	0	0	0.00590977	0	0.00187617	0	0	0	0.047107	0.0225686	0	0	0	0	0	0	0	0	0	0	0	0	0	0	0	0	0.00106135	0	0.00476744	123	0	0	0	0	0	0	0	0	0	0	31
0.625	0.0131579	0	0	17	9	0.320881	0	0	0	0	0	0	0	0	0.0130275	0	0.55555	0.00314995	0	0	0	0	0	0	0	0	0	0	0	0	0	0	0	0	0.000201539	0	0.000289541	9	0	0	1	0	0	0	0	0	2	0	6
0.0729167	0.00497512	0.0546448	0	21	212	0.0916581	0	0	0	0	0.00396003	0	0	0	0.00354106	0	0.0772386	0.05947	0	0	0	0	0	0	0	0	0	0	0	0	0	0	0	0	0.00158996	0	0.00319165	1429	0	0	0	0	0	0	0	0	0	0	0
0.3	0.0625	0.004329	0	3	7	0.193705	0	0	0	0	0.00440141	0	0	0	0.0377899	0	0.119396	0.00483287	0	0	0	0	0	0	0	0	0	0	0	0	0	0	0	0	0.000648614	0	0.00127786	25	0	0	0	0	0	0	0	0	0	0	6
0.0337838	0	0.00190583	0	0	0.00178685	0.0617302	0	0	0	0	0.00197272	0.00325043	0.00125	0	0	0.00112233	0.107224	0.00181776	0	0	0	0	0	0	0	0	0	0	0	0	0	0	0	0	0.000969988	0	0.00116321	0.00289879	0.00313534	0	0.00334011	0.00470142	0	0	0.00417159	0.00587248	0.000536128	0	0.000631766
0.217391	0	0.00232558	0	0	36	0.200067	0	0	0	0	0.00156845	0.00274223	0	0	2.77366e-05	0	0.158008	0.0037093	0	0	0	0	0	0	0	0	0	0	0	0	0	0	0	0	0.000758481	0	0.00162224	101	0.00107095	0	283	80	0	0	0	0	0	0	16
0.7	0.0166667	0.00775194	0	21	9	0.31611	0	0	0	0	0.00110701	0.00247219	0	0	0.0235744	0	0.39616	0.00910322	0	0	0	0	0	0	0	0	0	0	0	0	0	0	0	0	0.00145367	0	0.00210312	27	0.00552765	0	33	18	3	0	6	0	0	0	0
0	0	0.00110011	0	0	0	0.11335	0	0	0	0	0.00156189	0	0	0	0	0.005	0.203456	0.00144396	0	0	0	0	0	0	0	0	0	0	0	0	0	0	0	0	0.000632757	0	0.000569171	0	0.0011363	0	405	0	1	0	6	0	0	0	0
0.434783	0.0588235	0	0	11	8	0.638676	0	0	0	0	0	0	0	0	0.0584774	0	0.670314	0.0167929	0	0	0	0	0	0	0	0	0	0	0	0	0	0	0	0	0.00107119	0	0.0062696	42	0	0	0	0	0	0	0	0	5	0	0
0.457831	0	0.00230947	0	0	45	0.406778	0	0	0	0	0.00111235	0	0	0	6.86004e-06	0.0357143	0.473643	0.00228157	0	0	0	0	0	0	0	0	0	0	0	0	0	0	0	0	0.000825113	0	0.00138012	74	0.000592925	0	285	0	6	0	0	0	1	0	15
1	0.05	0	0	14	0	0.476466	0	0	0	0	0	0	0	0	0.0378418	0	0.614566	0.00436372	0	0	0	0	0	0	0	0	0	0	0	0	0	0	0	0	0.00189437	0	0.00190143	0	0.00704777	0	18	0	1	0	3	0	0	0	0
0.0606061	0.015873	0.0588235	0	13	31	0.0926124	0	0	0	0	0.00293813	0	0	0	0.0171887	0	0.0612728	0.066014	0	0	0	0	0	0	0	0	0	0	0	0	0	0	0	0	0.00189687	0	0.0044398	258	0	0	0	0	0	0	0	0	0	0	0
0.12	0	0	0	0	0	0.303107	0	0	0	0	0.000789578	0.0060241	0	0	0	0	0.331109	0.00350462	0	0	0	0	0	0	0	0	0	0	0	0	0	0	0	0	0.000538791	0	0.0029031	4	0.0588235	0	3	8	0	0	0	0	0	0	0
0.0892019	0.00460829	0.0446429	0	19	194	0.0398351	0	0	0	0	0.00330046	0.00220459	0	0	0.00387867	0	0.044071	0.0394506	0	0	0	0	0	0	0	0	0	0	0	0	0	0	0	0	0.00157647	0	0.00278096	1114	0.000888334	0	267	222	0	0	0	0	1	0	1
0.333333	0.0307692	0.0016488	0	6	6	0.104951	0	0	0	0	0.00451467	0.00233827	0.00131926	0	0.0209592	0	0.117304	0.00207528	0	0	0	0	0	0	0	0	0	0	0	0	0	0	0	0	0.00110631	0	0.000513016	36	0.000803462	0	216	9	0	0	0	0	11	0	59
0.117647	0.0769231	0	0	4	2	0.475394	0	0	0	0	0	0	0	0	0.0750082	0	0.641803	0.00709958	0	0	0	0	0	0	0	0	0	0	0	0	0	0	0	0	0.000678045	0	0.00281162	34	0.000705719	0	0	2	0	0	0	0	0	0	0
0.229508	0.111111	0.0114943	0	17	47	0.185204	0	0	0	0	0.00501552	0	0	0.0294118	0.0939158	0	0.204348	0.0153954	0	0	0	0	0	0	0	0	0	0	0	0	0	0	0	0	0.00519283	0	0.00510614	621	0	0	0	0	1	0	5	14	0	0	0
0.25	0	0.0275229	0	0	33	0.200207	0	0	0	0	0.00443656	0.0055325	0.00331126	0	0	0	0.18881	0.0275378	0	0	0	0	0	0	0	0	0	0	0	0	0	0	0	0	0.00206657	0	0.00207495	110	0.0018018	0	92	44	0	0	0	0	2	0	12
0.319149	0.111111	0.0114943	0	16	32	0.185204	0	0	0	0	0.00501552	0	0	0.0294118	0.0939158	0	0.20428	0.0153954	0	0	0	0	0	0	0	0	0	0	0	0	0	0	0	0	0.00519283	0	0.00510614	502	0	0	0	0	1	0	5	15	0	0	0
0.333333	0	0.0588235	0	0	80	0.113364	0	0	0	0	0.00267655	0	0	0	0.00224659	0	0.115936	0.0623279	0	0	0	0	0	0	0	0	0	0	0	0	0	0	0	0	0.00138247	0	0.00349104	520	0	0	0	0	0	0	0	0	0	0	0
0.468165	0.5	0	0	125	141	0.459373	0	0	0	0	0	0	0	0	0.169352	0	0.415008	0.0384841	0	0	0	0	0	0	0	0	0	0	0	0	0	0	0	0	0	0	0.000858949	282	0	0	0	0	0	0	0	0	0	0	0
0.416667	0.0294118	0.0350877	0	2	7	0.214806	0	0	0	0	0.00333556	0	0	0	0.0104449	0	0.261273	0.0235783	0	0	0	0	0	0	0	0	0	0	0	0	0	0	0	0	0.00102094	0	0.00106049	47	0	0	0	0	0	0	0	0	8	0	0
0.155642	0.111111	0.0114943	0	57	193	0.185204	0	0	0	0	0.00501552	0	0	0.0294118	0.0939158	0	0.204404	0.0153954	0	0	0	0	0	0	0	0	0	0	0	0	0	0	0	0	0.00519283	0	0.00510614	2408	0	0	0	0	1	0	5	41	0	0	0
0.333333	0.0869565	0.00292826	0	2	2	0.14883	0	0	0	0	0.00225564	0.00365631	0.00367647	0	0.0492205	0	0.163448	0.00349228	0	0	0	0	0	0	0	0	0	0	0	0	0	0	0	0	0.000513583	0	0.00173775	9	0.00123001	0	441	6	0	0	0	0	2	0	53
0.166667	0.0315789	0.25	0	33	11	0.155545	0	0	0	0	0.0027248	0	0	0	0.0275316	0	0.146293	0.271454	0	0	0	0	0	0	0	0	0	0	0	0	0	0	0	0	0.000933989	0	0.00177253	220	0	0	0	0	0	0	0	0	0	0	0
0	0	0.0681818	0	0	0	0.178325	0	0	0	0	0.00202871	0.00329381	0	0	0	0	0.320802	0.0566128	0	0	0	0	0	0	0	0	0	0	0	0	0	0	0	0	0.000784457	0	0.0026076	0	0.00317364	0	82	0	0	0	0	0	0	0	0
0.209302	0	0.00862069	0	0	12	0.314309	0	0	0	0	0.00442043	0	0	0	0	0	0.371763	0.0088287	0	0	0	0	0	0	0	0	0	0	0	0	0	0	0	0	0.000595431	0	0.00144911	92	0	0	0	0	0	0	0	0	0	0	0
0.444444	0	0.0740741	0	0	5	0.202646	0	0	0	0	0.00290951	0	0	0	0.000104464	0	0.372156	0.0660084	0	0	0	0	0	0	0	0	0	0	0	0	0	0	0	0	0.00063121	0	0.00181563	44	0.00130321	0	21	0	0	0	0	0	0	0	0
1	0	0	0	0	0	0.575526	0	0	0	0	0	0	0	0	0.00212639	0	0.610726	0.00132403	0	0	0	0	0	0	0	0	0	0	0	0	0	0	0	0	0.00175387	0	0.00459902	0	0	0	8	0	0	0	0	0	0	0	0
0.481481	0	0.00236967	0	0	14	0.103903	0	0	0	0	0.00102854	0	0	0	0	0.0316902	0.104011	0.00394339	0	0	0	0	0	0	0	0	0	0	0	0	0	0	0	0	0.000289223	0	0.00163805	55	0	0	6	0	0	0	0	0	0	0	0
0.25	0	0	0	0	0	0.357514	0	0	0	0	0	0	0	0	8.04905e-05	0	0.363324	0.00227689	0	0	0	0	0	0	0	0	0	0	0	0	0	0	0	0	0.00140523	0	0.00204619	6	0.000814552	0	99	4	0	0	0	0	0	0	60
0.0625	0	0.0225564	0	0	15	0.0564603	0	0	0	0	0.00630869	0.00254042	0	0	0	0	0.0475545	0.022556	0	0	0	0	0	0	0	0	0	0	0	0	0	0	0	0	0.00042135	0	0.00481525	129	5.13663e-05	0	245	11	0	0	0	0	0	0	0
0.307692	0	0.0275229	0	0	70	0.200207	0	0	0	0	0.00443656	0.0055325	0.00331126	0	0	0	0.188765	0.0275378	0	0	0	0	0	0	0	0	0	0	0	0	0	0	0	0	0.00206657	0	0.00207495	255	0.0018018	0	92	104	0	0	0	0	2	0	12
0.0625	0	0.0225564	0	0	60	0.059627	0	0	0	0	0.00630869	0.00254042	0	0	0	0	0.0542392	0.0223829	0	0	0	0	0	0	0	0	0	0	0	0	0	0	0	0	0.000608616	0	0.00444476	516	5.13663e-05	0	245	44	0	0	0	0	0	0	0
0.294118	0	0.00319489	0	0	12	0.03295	0	0	0	0	0.00216138	0.00214592	0	0	0	0	0.0469408	0.00437058	0	0	0	0	0	0	0	0	0	0	0	0	0	0	0	0	0.000266159	0	0.00141147	36	0.000749488	0	398	18	0	0	0	0	0	0	64
0.5	0	0.00418235	0	0	2	0.104262	0	0	0	0	0.0056444	0.00243724	0.00171969	0	1.29429e-05	0	0.132041	0.00383715	0	0	0	0	0	0	0	0	0	0	0	0	0	0	0	0	0.000719669	0	0.00209493	48	0.00100545	0	1116	2	0	0	11	0	1	0	98
0.965909	0.333333	0	0	85	0	0.849495	0	0	0	0	0	0	0	0	0.327683	0	0.841131	1.30571e-05	0	0	0	0	0	0	0	0	0	0	0	0	0	0	0	0	0.000548847	0	0.000116277	0	0.00226244	0	80	0	0	0	1	0	0	0	6
1	0	0	0	0	0	0.907463	0	0	0	0	0	0	0	0	0	0	0.799952	3.67919e-05	0	0	0	0	0	0	0	0	0	0	0	0	0	0	0	0	0.00836013	0	0.00126441	0	0	0	100	0	0	0	0	0	1	0	33
0.6	0	0	0	1	0	0.649351	0	0	0	0	0	0	0	0	0.0298687	0	0.658561	0.000350877	0	0	0	0	0	0	0	0	0	0	0	0	0	0	0	0	0.00317058	0	0.00427656	7	0	0	0	0	0	0	0	0	0	0	1
0.333333	0	0.002331	0	0	2	0.311987	0	0	0	0	0.000854214	0.00203252	0.00141443	0	8.27777e-05	0	0.332475	0.0026613	0	0	0	0	0	0	0	0	0	0	0	0	0	0	0	0	0.00140523	0	0.00201794	23	0.000814552	0	198	2	0	0	0	0	0	0	120
1	0	0	0	0	0	0.74	0	0	0	0	0	0	0	0	0	0	0.749436	0.0010899	0	0	0	0	0	0	0	0	0	0	0	0	0	0	0	0	0	0	0.00229536	0	0	0	0	0	0	0	0	0	0	0	0
1	0	0	0	0	0	0.497579	0	0	0	0	0	0	0	0	0.0234455	0	0.546201	0.00164292	0	0	0	0	0	0	0	0	0	0	0	0	0	0	0	0	0.00109874	0	0.0013257	0	0.0010267	0	84	0	2	0	3	0	1	0	10
0.333333	0	0.00238663	0	0	8	0.104292	0	0	0	0	0.0054782	0.00172712	0.00260078	0	0	0	0.113036	0.00389787	0	0	0	0	0	0	0	0	0	0	0	0	0	0	0	0	0.000618425	0	0.00180115	127	0.000485832	0	187	5	0	0	0	0	7	0	135
0.232323	0	0.0045045	0	0	76	0.144193	0	0	0	0	0.000784314	0.00147275	0	0	0	0	0.230932	0.00989301	0	0	0	0	0	0	0	0	0	0	0	0	0	0	0	0	0.00568182	0	0.00119812	80	0.00230947	0	107	76	0	0	0	0	2	0	14
0.416667	0	0.0357143	0	0	7	0.273039	0	0	0	0	0.00367647	0	0	0	0	0.0175439	0.296087	0.0311041	0	0	0	0	0	0	0	0	0	0	0	0	0	0	0	0	0.000227193	0	0.00286847	28	0	0	0	0	0	0	0	0	0	0	0
0.625	0.04	0	0	5	2	0.384124	0	0	0	0	0	0	0	0	0.0213673	0	0.404002	0.00862319	0	0	0	0	0	0	0	0	0	0	0	0	0	0	0	0	0.00123836	0	0.00300467	22	0.00170985	0	17	2	0	0	0	0	0	0	0
0.419355	0	0.047619	0	0	36	0.247604	0	0	0	0	0.0029773	0	0	0	0	0.0374396	0.28251	0.0352449	0	0	0	0	0	0	0	0	0	0	0	0	0	0	0	0	0.00042086	0	0.00291754	144	0	0	0	0	0	0	0	0	0	0	0
1	0.25	0	0	74	0	0.791753	0	0	0	0	0	0	0	0	0.245805	0	0.918615	0	0	0	0	0	0	0	0	0	0	0	0	0	0	0	0	0	0.00390843	0	0	0	0	0	0	0	0	0	0	0	1	0	0
0.0625	0	0.122449	0	0	90	0.0938797	0	0	0	0	0.00405077	0.0106417	0	0	0.00610822	0	0.0516349	0.126156	0	0	0	0	0	0	0	0	0	0	0	0	0	0	0	0	0.00118754	0	0.00563678	261	0.00566377	0	330	429	0	0	0	0	0	0	0
0.9	0	0	0	0	2	0.404582	0	0	0	0	0	0	0	0	0	0	0.614838	0.00158868	0	0	0	0	0	0	0	0	0	0	0	0	0	0	0	0	0.000205213	0	0.000897373	16	0	0	0	0	0	0	0	0	2	0	26
0.5	0	0	0	0	0	0.352288	0	0	0	0	0	0	0	0	0	0	0.324495	0.0208127	0	0	0	0	0	0	0	0	0	0	0	0	0	0	0	0	0	0	0	0	0	0	0	0	0	0	0	0	0	0	0
0.4	0	0	0	0	65	0.27861	0	0	0	0	0	0	0	0	0	0	0.465141	0.000718201	0	0	0	0	0	0	0	0	0	0	0	0	0	0	0	0	0	0	0.0019625	209	0	0	687	640	0	0	0	0	0	0	0
0	0	0	0	0	0	0.00355457	0.00469484	0	0	0	0	0	0	0	0	0	0.00124554	0	0	0	0	0	0	0	0	0	0	0	0	0	0	0	0	0.00216248	0	0	0	0	0	0	0	0	0	0	0	0	0	0	0
0	0.047619	0.00297177	0	4	6	0.23076	0	0	0	0	0.00202102	0.00203252	0.0014556	0	0.0729551	0	0.233585	0.00312951	0	0	0	0	0	0	0	0	0	0	0	0	0	0	0	0	0.000743692	0	0.00160692	22	0.000153444	0	301	2	0	0	0	0	2	0	99
0.333333	0	0.047619	0	0	16	0.247604	0	0	0	0	0.0029773	0	0	0	0	0.0374396	0.282532	0.0352449	0	0	0	0	0	0	0	0	0	0	0	0	0	0	0	0	0.00042086	0	0.00291754	64	0	0	0	0	0	0	0	0	0	0	0
0.87234	0	0	0	0	0	0.658396	0	0	0	0	0	0	0	0	0	0	0.736325	0	0	0	0	0	0	0	0	0	0	0	0	0	0	0	0	0	0	0	0.00400802	0	0	0	0	0	0	0	0	0	0	0	0
0.151515	0	0.0181818	0	0	28	0.0745597	0	0	0	0	0.00556586	0.00156372	0	0	0	0	0.0880147	0.0215991	0	0	0	0	0	0	0	0	0	0	0	0	0	0	0	0	0.00149475	0	0.00528838	285	0.000218483	0	62	22	0	0	0	0	0	0	0
0.4	0.0555556	0.00223214	0	3	3	0.232583	0	0	0	0	0.00150602	0	0	0	0.0304954	0	0.253287	0.00302396	0	0	0	0	0	0	0	0	0	0	0	0	0	0	0	0	0.000568594	0	0.00139611	9	0	0	0	0	0	0	0	0	0	0	0
0	0.0333333	0	0	0	0	0.200777	0	0	0	0	0	0	0	0	0.0267039	0	0.0474538	0.000152868	0	0	0	0	0	0	0	0	0	0	0	0	0	0	0	0	0.000211654	0	0.000513292	0	0.000192492	0	0.00218699	0	0.0277778	0	0	0	0	0	0
0	0.0434783	0.00235294	0	0	0	0.128271	0	0	0	0	0.00171062	0.00203804	0	0	0.0261253	0	0.1244	0.00204674	0	0	0	0	0	0	0	0	0	0	0	0	0	0	0	0	0.00034597	0	0.00160149	2	0.000407746	0	266	0	0	0	0	0	0	0	0
0	0	0.00223996	0	0	0.00242866	0.0345132	0	0	0	0	0.00165774	0.00357584	0.00117739	0.00819672	0	0.000389864	0.0614847	0.00152993	0	0	0	0	0	0	0	0	0	0	0	0	0	0	0	0	0.00101405	0	0.00116272	0.00217496	0.00318748	0	0.0033089	0.00381679	0.00275103	0	0.00401174	0	0.000626441	0	0.000610157
0.153846	0.0421053	0.25	0	8	2	0.170167	0	0	0	0	0.00449591	0.00684932	0	0	0.0488803	0	0.171633	0.265701	0	0	0	0	0	0	0	0	0	0	0	0	0	0	0	0	0.00130933	0	0.00265879	67	0.00273034	0	4	16	0	0	0	0	0	0	0
1	0	0	0	0	0	0.213375	0	0	0	0	0	0	0	0	0	0	0.499713	0.0297185	0	0	0	0	0	0	0	0	0	0	0	0	0	0	0	0	0	0	0.00283239	0	0	0	23	0	0	0	0	0	0	0	0
1	0	0	0	0	0	0.995122	0	0	0	0	0	0	0	0	0	0	0.91024	0	0	0	0	0	0	0	0	0	0	0	0	0	0	0	0	0	0	0	0	0	0	0	0	0	0	0	0	0	0	0	0
0.25	0	0.0434783	0	0	6	0.189796	0	0	0	0	0.00216659	0	0	0	0	0	0.33271	0.0361714	0	0	0	0	0	0	0	0	0	0	0	0	0	0	0	0	0.00148263	0	0.0059607	68	0.000958773	0	0	0	0	0	0	0	0	0	0
0.885714	0	0	0	0	0	0.907463	0	0	0	0	0	0	0	0	0	0	0.800083	3.67919e-05	0	0	0	0	0	0	0	0	0	0	0	0	0	0	0	0	0.00836013	0	0.00126441	0	0	0	100	0	0	0	0	0	1	0	33
0.0625	0	0.0225564	0	0	15	0.0675899	0	0	0	0	0.00669992	0.00254042	0	0.0285714	1.57811e-06	0.00040016	0.0757559	0.0218474	0	0	0	0	0	0	0	0	0	0	0	0	0	0	0	0	0.000608616	0	0.00499575	137	5.13663e-05	0	245	11	1	0	47	1	0	0	0
0.327273	0	0	0	0	7	0.236917	0	0	0	0	0	0	0	0	0	0	0.39622	0.0281688	0	0	0	0	0	0	0	0	0	0	0	0	0	0	0	0	0	0	0.00631847	92	0	0	0	32	0	0	0	0	0	0	0
0.322581	0.0666667	0.002457	0	10	15	0.165907	0	0	0	0	0.00234009	0	0	0	0.0506382	0	0.246971	0.00339926	0	0	0	0	0	0	0	0	0	0	0	0	0	0	0	0	0.000135987	0	0.00164017	124	0.000938675	0	266	1	0	0	0	0	0	0	0
0.375	0	0.0357143	0	0	5	0.204567	0	0	0	0	0.00367647	0	0	0	0	0	0.210086	0.0362649	0	0	0	0	0	0	0	0	0	0	0	0	0	0	0	0	0.000454385	0	0.00300506	20	0	0	0	0	0	0	0	0	0	0	0
0.0625	0	0.0225564	0	0	105	0.0566674	0	0	0	0	0.0064554	0.00300231	0.00187617	0	2.79087e-05	0	0.0500677	0.0224878	0	0	0	0	0	0	0	0	0	0	0	0	0	0	0	0	0.000655433	0	0.00498269	924	0.000667762	0	275	91	0	0	0	0	0	0	63
0.308725	0	0.00282885	0	0	103	0.234336	0	0	0	0	0.00227726	0.00152439	0.00110558	0	9.93876e-05	0	0.267589	0.00255562	0	0	0	0	0	0	0	0	0	0	0	0	0	0	0	0	0.0016831	0	0.00187897	1091	0.00063589	0	296	103	0	0	0	0	3	0	177
1	0	0	0	0	0	0.631328	0	0	0	0	0	0	0	0	0	0	0.883912	6.30575e-05	0	0	0	0	0	0	0	0	0	0	0	0	0	0	0	0	0	0	0.00146204	0	0	0	0	0	0	0	0	0	1	0	20
0.0111732	0	0	0	0	0	0.305556	0	0	0	0	0	0	0	0	0	0	0.0879019	0	0	0	0	0	0	0	0	0	0	0	0	0	0	0	0	0	0	0	0.000343113	57	0	0	0	0	0	0	0	0	0	0	0
1	0	0	0	0	0	0.374576	0	0	0	0	0	0	0	0	0	0	0.4048	0	0	0	0	0	0	0	0	0	0	0	0	0	0	0	0	0	0	0	0	0	0	0	0	0	0	0	0	0	0	0	0
0	0.0769231	0.00378788	0	0	0	0.196896	0	0	0	0	0.00485101	0	0	0	0.0372671	0	0.11774	0.00481709	0	0	0	0	0	0	0	0	0	0	0	0	0	0	0	0	0.000497758	0	0.00127194	0	0	0	0	0	0	0	0	0	0	0	5
0.0625	0	0.0225564	0	0	225	0.0646775	0	0	0	0	0.00684664	0.000461894	0.00187617	0	0	0	0.0679071	0.0220397	0	0	0	0	0	0	0	0	0	0	0	0	0	0	0	0	0.00070225	0	0.00520119	2100	0.000205465	0	30	30	0	0	0	0	0	0	31
1	0	0	0	0	0	0.92	0	0	0	0	0	0	0	0	0	0	0.807808	0	0	0	0	0	0	0	0	0	0	0	0	0	0	0	0	0	0.000608273	0	0.0050079	0	0	0	10	0	0	0	0	0	0	0	0
0.25	0.00729927	0.00185071	0	1	3	0.0803076	0	0	0	0	0.00293653	0.00217077	0	0	0.0047172	0	0.0881987	0.00212311	0	0	0	0	0	0	0	0	0	0	0	0	0	0	0	0	0.000876151	0	0.000662218	13	0.00232328	0	1183	9	0	0	0	0	0	0	0
0.0571429	0	0	0	0	3	0.786744	0	0	0	0	0	0	0	0	0	0	0.872191	0.000243892	0	0	0	0	0	0	0	0	0	0	0	0	0	0	0	0	0	0	0.0016051	6	0.000980392	0	147	3	0	0	0	0	0	0	68
0	0	0.0740741	0	0	0	0.194816	0	0	0	0	0.00334594	0	0	0	0	0	0.307746	0.0581314	0	0	0	0	0	0	0	0	0	0	0	0	0	0	0	0	0.000858445	0	0.00204742	0	0	0	0	0	0	0	0	0	0	0	0
0.0756303	0.00540541	0.0404858	0	9	110	0.0378146	0	0	0	0	0.00287662	0.00395648	0.00217391	0	0.00363878	0	0.0429469	0.0387489	0	0	0	0	0	0	0	0	0	0	0	0	0	0	0	0	0.00135294	0	0.00275917	622	0.0012449	0	289	228	0	0	0	0	11	0	20
0.307692	0	0.002331	0	0	46	0.192404	0	0	0	0	0.000854214	0.00203252	0.00141443	0	0	0	0.184654	0.00350665	0	0	0	0	0	0	0	0	0	0	0	0	0	0	0	0	0.000443756	0	0.00127067	156	0.000814552	0	198	46	0	0	0	0	0	0	59
0.305263	0	0.00238663	0	0	64	0.192786	0	0	0	0	0.0054782	0.00172712	0.00260078	0	4.82931e-06	0	0.224279	0.00293504	0	0	0	0	0	0	0	0	0	0	0	0	0	0	0	0	0.000687139	0	0.0021058	1084	0.000971663	0	199	71	0	0	2	0	1	0	16
0.3	0	0.00230947	0	0	7	0.0527385	0	0	0	0	0.000671141	0.00119617	0	0	0.00318631	0.00603563	0.0498735	0.00429545	0	0	0	0	0	0	0	0	0	0	0	0	0	0	0	0	0.00125881	0	0.00212959	31	0.00180505	0	285	8	1	0	8	0	0	0	0
0.333333	0	0.00236407	0	0	8	0.187569	0	0	0	0	0.005145	0.00234467	0	0	1.25698e-05	0	0.222234	0.00292492	0	0	0	0	0	0	0	0	0	0	0	0	0	0	0	0	0.000792652	0	0.00211771	122	0.00117766	0	201	9	0	0	2	1	1	0	18
0.5	0	0.00236407	0	0	6	0.0869428	0	0	0	0	0.005145	0.00234467	0	0	6.37146e-05	0	0.0876359	0.00403322	0	0	0	0	0	0	0	0	0	0	0	0	0	0	0	0	0.000792652	0	0.00229752	135	0.00151414	0	273	12	0	0	0	0	0	0	0
0.5	0	0	0	0	0	0.229756	0	0	0	0	0	0	0	0	0	0.00740741	0.230735	0.0176209	0	0	0	0	0	0	0	0	0	0	0	0	0	0	0	0	0.000168578	0	0.000207013	0	0	0	0	0	0	0	1	0	0	0	0
0.513158	0	0	0	0	37	0.470482	0	0	0	0	0	0	0	0	4.61752e-06	0	0.534383	0.00183136	0	0	0	0	0	0	0	0	0	0	0	0	0	0	0	0	0.000597024	0	0.0013742	42	0.000671143	0	143	0	3	0	0	0	1	0	8
0.148936	0	0.0202429	0	0	80	0.0728373	0	0	0	0	0.00638733	0.00225861	0	0	0	0.0232558	0.0807401	0.021735	0	0	0	0	0	0	0	0	0	0	0	0	0	0	0	0	0.000952703	0	0.00505675	799	0.000107435	0	92	65	0	0	0	0	0	0	0
0.75	0.037037	0	0	3	0	0.236224	0	0	0	0	0	0	0	0	0.0327371	0	0.368567	0.00937575	0	0	0	0	0	0	0	0	0	0	0	0	0	0	0	0	0.000911046	0	0.00120172	0	0	0	0	0	0	0	0	0	5	0	0
0.0444444	0	0	0	0	0	0.039776	0	0	0	0	0	0	0	0	0	0	0.0622547	0.000564838	0	0	0	0	0	0	0	0	0	0	0	0	0	0	0	0	6.80038e-05	0	6.7421e-05	27	0	0	10	36	1	0	12	0	0	0	0
0.325	0	0.047619	0	0	20	0.247604	0	0	0	0	0.0029773	0	0	0	0	0.0374396	0.282535	0.0352449	0	0	0	0	0	0	0	0	0	0	0	0	0	0	0	0	0.00042086	0	0.00291754	80	0	0	0	0	0	0	0	0	0	0	0
0	0	0	0	0	0	0.00979955	0	0	0	0	0.000333519	0	0	0	2.26627e-06	0	0.0131705	0.00193334	0	0	0	0	0	0	0	0	0	0	0	0	0	0	0	0	0.000451558	0	0.000520736	0	0.000139385	0	23	0	0	0	0	0	14	0	21
1	0	0	0	0	0	0.378246	0	0	0	0	0	0	0	0	0	0	0.485728	0.0365475	0	0	0	0	0	0	0	0	0	0	0	0	0	0	0	0	0	0	0.00198471	0	0	0	8	0	0	0	0	0	2	0	4
0.288889	0.0344828	0.00297177	0	89	187	0.269105	0	0	0	0	0.00243754	0	0.001221	0	0.0284641	0	0.295231	0.00282786	0	0	0	0	0	0	0	0	0	0	0	0	0	0	0	0	0.00083423	0	0.00166984	756	0	0	0	0	0	0	0	0	4	0	199
0.5	0	0	0	0	0	0.313666	0	0	0	0	0	0	0	0	0	0	0.688163	5.64602e-05	0	0	0	0	0	0	0	0	0	0	0	0	0	0	0	0	0	0	0.00142369	0	0	0	0	0	0	0	0	0	0	0	67
1	0	0	0	0	0	0.127737	0	0	0	0	0	0	0	0	0	0	0.258065	0.0131599	0	0	0	0	0	0	0	0	0	0	0	0	0	0	0	0	0.000265781	0	0.00324355	0	0	0	6	0	0	0	1	0	0	0	0
1	0	0	0	0	0	0.726397	0	0	0	0	0	0	0	0	0	0	0.722817	0.000300107	0	0	0	0	0	0	0	0	0	0	0	0	0	0	0	0	0.000799041	0	0.00126293	0	0	0	87	0	0	0	0	0	0	0	26
0.136364	0	0.00391901	0	0	32	0.0872375	0	0	0	0	0.00207946	0.00195618	0	0	4.80635e-06	0	0.102234	0.00336253	0	0	0	0	0	0	0	0	0	0	0	0	0	0	0	0	0.00111668	0	0.00213387	102	0.00140038	0	729	28	0	0	7	0	1	0	64
0.19103	0.05	0.00330396	0	203	472	0.200716	0	0	0	0	0.00371216	0.00275229	0	0	0.0706128	0	0.171499	0.00343353	0	0	0	0	0	0	0	0	0	0	0	0	0	0	0	0	0.000758376	0	0.00141539	1908	0.000549602	0	408	466	0	0	0	0	0	0	0
0.833333	0.0588235	0	0	0.0326797	0.0151515	0.34644	0	0	0	0	0	0	0	0	0.030613	0	0.436506	0.0180428	0	0	0	0	0	0	0	0	0	0	0	0	0	0	0	0	6.53202e-05	0	0.00173912	0.00207555	0.000966704	0	0.00466744	0.000811194	0	0	0	0	0.00103734	0	0.00232558
0.0625	0	0.0225564	0	0	285	0.067223	0	0	0	0	0.00684664	0.00254042	0	0	0	0.0168067	0.0723965	0.021919	0	0	0	0	0	0	0	0	0	0	0	0	0	0	0	0	0.000514983	0	0.00504919	2660	5.13663e-05	0	245	209	0	0	0	0	0	0	0
0.5	0.031746	0	0	14	0	0.193713	0	0	0	0	0.00325733	0	0.00806452	0	0.0247185	0	0.312024	0	0	0	0	0	0	0	0	0	0	0	0	0	0	0	0	0	0.00132045	0	0.000657122	105	0.000286072	0	4	0	0	0	0	0	6	0	2
0	0.0169492	0.0516432	0	0	0	0.0296989	0.0220318	0	0	0.0454545	0.00475722	0.033557	0	0	0.00106741	0	0.0109083	0.0518181	0	0	0	0	0.00740418	0	0.0189356	0.0112094	0	0	0	0	0.00141566	0	0.013295	0.0183388	0.0015823	0	0.00570319	0	0.00168198	0	0.0295685	0	0	0	0	0	0	0	0
0.5	0.0357143	0.0227273	0	1	1	0.056155	0	0	0	0	0.000910747	0	0.00617284	0	0.0350642	0	0.0390796	0.0372421	0	0	0	0	0	0	0	0	0	0	0	0	0	0	0	0	0.000982389	0	0.00237424	2	0	0	0	0	0	0	0	0	5	0	3
0.217391	0.00497512	0.0546448	0	1	16	0.095916	0	0	0	0	0.00341172	0	0	0	0.00311647	0	0.0935697	0.0582395	0	0	0	0	0	0	0	0	0	0	0	0	0	0	0	0	0.00111245	0	0.00277827	96	0	0	0	0	0	0	0	0	0	0	0
0.333333	0	0	0	0	4	0.162951	0	0	0	0	0	0	0	0	0.000671031	0	0.202098	0.0439585	0	0	0	0	0	0	0	0	0	0	0	0	0	0	0	0	0.000958771	0	0.00948718	15	0	0	10	3	0	0	0	0	0	0	12
0.162791	0	0	0	0	30	0.430478	0	0	0	0	0	0	0	0	0	0	0.682143	0.000307414	0	0	0	0	0	0	0	0	0	0	0	0	0	0	0	0	0	0	0.00176288	58	0	0	93	25	0	0	0	0	0	0	21
0.569231	0	0.0178571	0	0	23	0.12392	0	0	0	0	0.000588581	0	0	0	0	0	0.202319	0.00542109	0	0	0	0	0	0	0	0	0	0	0	0	0	0	0	0	0.000188114	0	0.00116299	25	0	0	0	0	0	0	0	0	0	0	0
0.0625	0.04	0.0225564	0	34	510	0.0664983	0	0	0	0	0.00684664	0.00254042	0	0.0285714	0.0420044	0.00040016	0.0747983	0.021887	0	0	0	0	0	0	0	0	0	0	0	0	0	0	0	0	0	0	0.00504919	4760	0	0	245	374	0	0	47	34	0	0	0
0.241758	0.0107527	0.00847458	0	80	138	0.0646015	0	0	0	0	0.00164935	0.00254453	0	0	0.0311334	0	0.0792156	0.0151805	0	0	0	0	0	0	0	0	0	0	0	0	0	0	0	0	0.00163671	0	0.00281775	960	0.00176289	0	41	405	0	0	0	0	1	0	2
0.47191	0	0.00236407	0	0	47	0.0869428	0	0	0	0	0.005145	0.00234467	0	0	6.37146e-05	0	0.087643	0.00403322	0	0	0	0	0	0	0	0	0	0	0	0	0	0	0	0	0.000792652	0	0.00229752	866	0.00151414	0	273	73	0	0	0	0	0	0	0
0.0650406	0.0181818	0.0572917	0	3	86	0.0766617	0	0	0	0	0.00665492	0.0395257	0.00400267	0	0.000962289	0	0.082331	0.0536275	0	0	0	0	0	0	0	0	0	0	0	0	0	0	0	0	0.00253951	0	0.00786303	334	0.00160213	0	111	71	0	0	0	0	21	0	132
0.333333	0	0.0357143	0	0	30	0.244494	0	0	0	0	0.00168563	0	0	0	0	0.0336257	0.286923	0.0334434	0	0	0	0	0	0	0	0	0	0	0	0	0	0	0	0	0.000433764	0	0.00314443	120	0	0	0	0	0	0	0	0	0	0	0
0.361702	0	0	0	0	15	0.378641	0	0	0	0	0	0	0	0	0	0	0.440296	0.000355769	0	0	0	0	0	0	0	0	0	0	0	0	0	0	0	0	0.000184426	0	0.000947656	10	0	0	0	0	0	0	0	0	0	0	0
0.777778	0	0	0	0	0	0.864469	0	0	0	0	0	0	0	0	0	0	0.706923	0.000194888	0	0	0	0	0	0	0	0	0	0	0	0	0	0	0	0	0.00128565	0	0.00191316	0	0.00361141	0	26	0	0	0	0	0	2	0	15
1	0	0	0	0	0	0.676077	0	0	0	0	0	0	0	0	0	0	0.746578	2.84677e-05	0	0	0	0	0	0	0	0	0	0	0	0	0	0	0	0	0	0	0.00142369	0	0	0	0	0	0	0	0	0	0	0	67
0	0	0.00327332	0	0	17	0.1577	0	0	0	0	0.00375143	0.00237342	0	0	0	0	0.226691	0.00347814	0	0	0	0	0	0	0	0	0	0	0	0	0	0	0	0	0.00086298	0	0.0015724	221	0.00146127	0	399	0	0	0	0	0	0	0	21
0.20202	0.0131579	0.0215054	0	20	49	0.127051	0	0	0	0	0.0016952	0	0	0	0.0083602	0	0.126217	0.0265161	0	0	0	0	0	0	0	0	0	0	0	0	0	0	0	0	0.000524252	0	0.0022859	248	0	0	0	0	0	0	0	0	0	0	0
0	0	0.00877193	0	0	1	0.206342	0	0	0	0	0.000638978	0	0	0	1.23869e-05	0	0.26582	0.010687	0	0	0	0	0	0	0	0	0	0	0	0	0	0	0	0	0.00140118	0	0.00246274	2	6.72267e-05	0	0	0	0	0	0	0	0	0	4
1	0	0	0	0	0	0.346648	0	0	0	0	0	0	0	0	0	0	0.678487	0.115226	0	0	0	0	0	0	0	0	0	0	0	0	0	0	0	0	0	0	0	0	0	0	0	0	0	0	0	0	0	0	0
0.153846	0.0060241	0.00147059	0	4	11	0.0303689	0	0	0	0	0.00273159	0.00205109	0.00217234	0	0.00576319	0	0.0270262	0.00177684	0	0	0	0	0	0	0	0	0	0	0	0	0	0	0	0	0.00068789	0	0.000352123	93	0.00188232	0	292	46	0	0	0	0	27	0	51
0.333333	0	0	0	0	0	0.244863	0	0	0	0	0.0031506	0	0	0	0	0	0.22655	0	0	0	0	0	0	0	0	0	0	0	0	0	0	0	0	0	0	0	0.002132	57	0	0	0	0	0	0	0	0	0	0	0
0.333333	0.0689655	0.00297177	0	24	24	0.23483	0	0	0	0	0.00243754	0	0.001221	0	0.073168	0	0.247437	0.00310093	0	0	0	0	0	0	0	0	0	0	0	0	0	0	0	0	0.000641715	0	0.00159423	96	0.000102501	0	301	0	0	0	0	0	2	0	99
0.217742	0	0	0	0	230	0.301333	0	0	0	0	0	0	0	0	0	0.00462963	0.448708	0.000818793	0	0	0	0	0	0	0	0	0	0	0	0	0	0	0	0	0	0	0.00118194	716	0	0	484	792	0	0	3	12	0	0	14
0.361111	0	0.00112108	0	1	36	0.138019	0	0	0	0	0.00143472	0	0	0	0.00160829	0	0.177816	0.00172908	0	0	0	0	0	0	0	0	0	0	0	0	0	0	0	0	0.00103294	0	0.000796022	91	0	0	0	0	0	0	0	0	0	0	0
0.833333	0	0	0	0	4	0.306237	0	0	0	0	0	0	0	0	0.000460002	0	0.51035	0.00087625	0	0	0	0	0	0	0	0	0	0	0	0	0	0	0	0	0.000508355	0	0.0010517	4	0.00389787	0	452	14	0	0	0	0	0	0	0
1	0	0	0	0	0	0.307755	0	0	0	0	0	0	0	0	0	0.0114035	0.619764	0.00197922	0	0	0	0	0	0	0	0	0	0	0	0	0	0	0	0	0	0	0.000768033	0	0	0	14	0	0	0	0	0	0	0	8
0.22	0	0.0353982	0	0	37	0.148114	0	0	0	0	0.00365199	0	0	0	0.00105389	0	0.154323	0.0314258	0	0	0	0	0	0	0	0	0	0	0	0	0	0	0	0	0.000850486	0	0.00346774	162	0	0	0	0	0	0	0	0	39	0	5
0.340385	0	0.00309598	0	0	329	0.304414	0	0	0	0	0.0035461	0.00192493	0.00152323	0	6.84246e-05	0	0.317836	0.00287933	0	0	0	0	0	0	0	0	0	0	0	0	0	0	0	0	0.00201921	0	0.00198068	3807	0.000685967	0	295	330	0	0	0	0	2	0	174
1	0	0	0	0	0	0.680162	0	0	0	0	0	0	0	0	1.21387e-05	0	0.879001	0.00029493	0	0	0	0	0	0	0	0	0	0	0	0	0	0	0	0	0.000770416	0	0.0019248	0	0.000704884	0	144	0	0	0	0	0	1	0	12
0.289474	0	0.00238663	0	0	79	0.104292	0	0	0	0	0.0054782	0.00172712	0.00260078	0	0	0	0.113046	0.00389787	0	0	0	0	0	0	0	0	0	0	0	0	0	0	0	0	0.000618425	0	0.00180115	1064	0.000485832	0	187	63	0	0	0	0	7	0	135
0.55	0.0384615	0.00152207	0	62	36	0.0484571	0	0	0	0	0.000604303	0.00187529	0	0	0.033008	0	0.0862351	0.00197525	0	0	0	0	0	0	0	0	0	0	0	0	0	0	0	0	0.000715435	0	0.000947965	90	0.0014686	0	400	144	0	0	0	0	0	0	0
1	0.333333	0	0	8	0	0.849495	0	0	0	0	0	0	0	0	0.327683	0	0.84111	1.30571e-05	0	0	0	0	0	0	0	0	0	0	0	0	0	0	0	0	0.000548847	0	0.000116277	0	0.00226244	0	80	0	0	0	1	0	0	0	6
0.166667	0	0.0035461	0	0	5	0.302647	0	0	0	0	0.00481838	0.00271003	0	0	0	0	0.264905	0.00279874	0	0	0	0	0	0	0	0	0	0	0	0	0	0	0	0	0.000259673	0	0.00169098	27	0	0	243	5	0	0	0	0	0	0	3
0.420455	0.0625	0	0	37	12	0.409604	0	0	0	0	0.00326797	0	0	0	0.0611168	0	0.401268	0.0201315	0	0	0	0	0	0	0	0	0	0	0	0	0	0	0	0	0.000104705	0	0.000116985	123	0	0	0	0	0	0	0	0	0	0	0
1	0.0625	0	0	0.0625	0	0.553901	0	0	0	0	0	0	0	0	0.0580577	0	0.421083	0.00181416	0	0	0	0	0	0	0	0	0	0	0	0	0	0	0	0	0.0011908	0	0.00163695	0	0	0	0	0	0	0	0	0	0	0	0
0.0888889	0	0	0	0	0.13099	0.00149187	0	0	0.00249042	0.0125786	0	0	0	0	0	0	0.00251517	0.000480156	0	0	0.00118897	0	0	0	0.000453557	0.0452585	0	0	0.00098986	0.00448424	0	0	0	0	0	0	0	0	0	0	0	0	0	0	0	0	0	0	0
0.736842	0	0.00235849	0	0	15	0.25257	0	0	0	0	0.00177515	0.000932836	0	0	0	0	0.618252	0.000749193	0	0	0	0	0	0	0	0	0	0	0	0	0	0	0	0	0	0	0.00176287	23	0	0	193	15	0	0	0	0	0	0	44
1	0	0	0	0	0	0.686495	0	0	0	0	0	0	0	0	0	0	0.872369	0.000260214	0	0	0	0	0	0	0	0	0	0	0	0	0	0	0	0	0	0	0	0	0	0	0	0	0	0	0	0	0	0	0
1	0	0	0	0	0	0.84864	0	0	0	0	0	0	0	0	8.80664e-06	0	0.887798	0.00440847	0	0	0	0	0	0	0	0	0	0	0	0	0	0	0	0	0.000201999	0	0.00141468	0	0	0	0	0	0	0	0	0	4	0	3
0.5625	0	0	0	0	7	0.378246	0	0	0	0	0	0	0	0	0	0	0.48611	0.0365475	0	0	0	0	0	0	0	0	0	0	0	0	0	0	0	0	0	0	0.00198471	14	0	0	8	12	0	0	0	0	2	0	4
0.346154	0.0222222	0.0444444	0	36	16	0.34683	0	0	0	0	0.00600707	0.00471106	0	0	0.0339845	0	0.386773	0.00824687	0	0	0	0	0	0	0	0	0	0	0	0	0	0	0	0	0.00156452	0	0.00251901	217	0.0027489	0	88	170	1	0	1	0	0	0	0
0.5	0.025	0.00862069	0	17	17	0.327003	0	0	0	0	0.00442043	0	0	0	0.0233472	0	0.3616	0.00814198	0	0	0	0	0	0	0	0	0	0	0	0	0	0	0	0	0.000595431	0	0.00228344	153	0	0	0	0	0	0	0	0	0	0	2
0.0128205	0.00265957	0.00195476	0	6	167	0.00932567	0	0	0	0	0.00092614	0.000660666	0.00580271	0	0.000355941	0	0.00566347	0.00217215	0	0	0	0	0	0	0	0	0	0	0	0	0	0	0	0	0.000442425	0	0.000282647	260	0.000787835	0	895	51	0	0	0	0	59	0	298
0.282353	0.04	0.00223214	0	37	55	0.290495	0	0	0	0	0.00206868	0	0.001221	0	0.0308065	0	0.310419	0.00267553	0	0	0	0	0	0	0	0	0	0	0	0	0	0	0	0	0.000740717	0	0.0016752	236	0	0	0	0	0	0	0	0	3	0	132
0	0	0.00297619	0	0	0	0.302021	0	0	0	0	0.00360198	0	0	0	0	0	0.356769	0.00341163	0	0	0	0	0	0	0	0	0	0	0	0	0	0	0	0	0	0	0.000667142	0	0	0	162	0	0	0	0	0	0	0	0
0.857143	0.0555556	0	0	6	0	0.281736	0	0	0	0	0	0	0	0	0.0412593	0	0.464501	0.0118593	0	0	0	0	0	0	0	0	0	0	0	0	0	0	0	0	0.00107122	0	0.000660066	0	0	0	0	0	0	0	0	0	5	0	2
0.315789	0	0.0416667	0	0	11	0.173653	0	0	0	0	0.00424929	0	0	0	0	0	0.151495	0.0626077	0	0	0	0	0	0	0	0	0	0	0	0	0	0	0	0	0.000105619	0	0.00218803	60	0	0	16	5	0	0	0	0	0	0	0
1	0	0	0	0	0	0.716007	0	0	0	0	0	0	0	0	0	0	0.762953	0.000882502	0	0	0	0	0	0	0	0	0	0	0	0	0	0	0	0	0	0	0.00207684	0	0	0	0	0	0	0	0	0	0	0	0
0.0777778	0.00995025	0.0546448	0	14	70	0.0751954	0	0	0	0	0.00347265	0	0	0	0.00946153	0	0.0473001	0.06217	0	0	0	0	0	0	0	0	0	0	0	0	0	0	0	0	0.00116492	0	0.00273982	399	0	0	0	0	0	0	0	0	0	0	0
0.0623306	0	0.0225564	0	0	345	0.0563957	0	0	0	0	0.00682266	0.00254042	0	0	0	0	0.0472927	0.0225621	0	0	0	0	0	0	0	0	0	0	0	0	0	0	0	0	0.0011983	0	0.00518205	3262	0.000193143	0	245	253	0	0	0	0	0	0	0
0.0617886	0	0.0225564	0	0	570	0.0675899	0	0	0	0	0.00669992	0.00254042	0	0.0285714	1.57811e-06	0.00040016	0.0757563	0.0218474	0	0	0	0	0	0	0	0	0	0	0	0	0	0	0	0	0.000608616	0	0.00499575	5210	5.13663e-05	0	245	421	1	0	47	38	0	0	0
0.103896	0	0.0909091	0	0	14	0.0680473	0	0	0	0	0.00211544	0.0106007	0	0.0625	0	0	0.0848512	0.139702	0	0	0	0	0	0	0	0	0	0	0	0	0	0	0	0	0.00180832	0	0.0013871	72	0.00423729	0	6	46	0	0	0	2	0	0	0
0.5	0.0425532	0	0	12	0	0.387225	0	0	0	0	0.00304723	0.000631712	0	0.5	0.0376609	0	0.411526	0.00419616	0	0	0	0	0	0	0	0	0	0	0	0	0	0	0	0	0.00153109	0	0.0038184	36	0.0023432	0	58	6	1	0	0	6	0	0	0
1	0.0434783	0	0	8	0	0.329377	0	0	0	0	0	0	0	0	0.0312236	0	0.560769	0.00304541	0	0	0	0	0	0	0	0	0	0	0	0	0	0	0	0	0.000484942	0	0.00125745	0	0	0	1	0	0	0	0	0	1	0	6
0.246637	0	0.00238663	0	0	144	0.192786	0	0	0	0	0.0054782	0.00172712	0.00260078	0	4.82931e-06	0	0.224293	0.00293504	0	0	0	0	0	0	0	0	0	0	0	0	0	0	0	0	0.000687139	0	0.0021058	1282	0.000971663	0	199	105	0	0	2	5	1	0	16
0.201331	0	0.00352423	0	0	465	0.204301	0	0	0	0	0.00463646	0.00299401	0.003861	0	0	0	0.185997	0.00338216	0	0	0	0	0	0	0	0	0	0	0	0	0	0	0	0	0.00199594	0	0.00161276	2332	0.0010296	0	515	459	0	0	0	0	3	0	68
1	0	0	0	0	0	0.151602	0	0	0	0	0	0	0	0	0.0444284	0	0.173139	0.0033723	0	0	0	0	0	0	0	0	0	0	0	0	0	0	0	0	0.00132429	0	0.0017573	0	0.00259965	0	152	0	0	0	0	0	2	0	18
0.333333	0	0	0	0	0	0.307755	0	0	0	0	0	0	0	0	0	0.0114035	0.620243	0.00197922	0	0	0	0	0	0	0	0	0	0	0	0	0	0	0	0	0	0	0.000768033	0	0	0	14	0	0	0	0	0	0	0	8
0.25	0.0909091	0.0275229	0	1	3	0.198098	0	0	0	0	0.00310559	0	0	0	0.0768653	0	0.184091	0.0282943	0	0	0	0	0	0	0	0	0	0	0	0	0	0	0	0	0.000918476	0	0.0014365	7	0	0	0	0	0	0	0	0	0	0	0
0.849057	0	0	0	0	8	0.404582	0	0	0	0	0	0	0	0	0	0	0.614856	0.00158868	0	0	0	0	0	0	0	0	0	0	0	0	0	0	0	0	0.000205213	0	0.000897373	64	0	0	0	0	0	0	0	0	2	0	26
0.196429	0.0714286	0	0	11	10	0.105282	0	0	0	0	0	0	0	0	0.0243453	0	0.120623	0.0013966	0	0	0	0	0	0	0	0	0	0	0	0	0	0	0	0	0.000665132	0	0.00127286	18	0	0	1	0	0	0	0	0	0	0	0
0.0625	0	0.0225564	0	0	135	0.0565954	0	0	0	0	0.00606416	0.00254042	0	0	0	0	0.047686	0.0225521	0	0	0	0	0	0	0	0	0	0	0	0	0	0	0	0	0.00042135	0	0.0043177	1116	5.13663e-05	0	245	99	0	0	0	0	0	0	0
0.190476	0.0689655	0.00297177	0	16	17	0.23483	0	0	0	0	0.00243754	0	0.001221	0	0.073168	0	0.247468	0.00310093	0	0	0	0	0	0	0	0	0	0	0	0	0	0	0	0	0.000641715	0	0.00159423	67	0.000102501	0	301	0	0	0	0	0	2	0	99
0.37037	0	0	0	0	0	0.430478	0	0	0	0	0	0	0	0	0	0	0.682045	0.000307414	0	0	0	0	0	0	0	0	0	0	0	0	0	0	0	0	0	0	0.00176288	0	0	0	93	0	0	0	0	0	0	0	21
0.25	0	0.046875	0	0	39	0.185359	0	0	0	0	0.00495322	0.0289855	0.000469484	0	0.000364754	0	0.228737	0.0446767	0	0	0	0	0	0	0	0	0	0	0	0	0	0	0	0	0.000246875	0	0.00708375	117	0.00054466	0	38	26	0	0	0	0	0	0	7
0.25	0	0.046875	0	0	15	0.185359	0	0	0	0	0.00495322	0.0289855	0.000469484	0	0.000364754	0	0.228737	0.0446767	0	0	0	0	0	0	0	0	0	0	0	0	0	0	0	0	0.000246875	0	0.00708375	45	0.00054466	0	38	10	0	0	0	0	0	0	7
1	0	0	0	0	0	0.786744	0	0	0	0	0	0	0	0	0	0	0.870367	0.000243892	0	0	0	0	0	0	0	0	0	0	0	0	0	0	0	0	0	0	0.0016051	0	0.000980392	0	147	0	0	0	0	0	0	0	68
0.03125	0	0.00309598	0	0	29	0.304414	0	0	0	0	0.0035461	0.00192493	0.00152323	0	6.84246e-05	0	0.31792	0.00287933	0	0	0	0	0	0	0	0	0	0	0	0	0	0	0	0	0.00201921	0	0.00198068	100	0.000685967	0	295	20	0	0	0	0	2	0	174
0.358974	0.0909091	0.0135135	0	14	23	0.317844	0	0	0	0	0.00121655	0.00147275	0	0	0.0732302	0	0.526465	0.00843537	0	0	0	0	0	0	0	0	0	0	0	0	0	0	0	0	0	0	0.00104853	25	0.000266169	0	59	28	0	0	0	0	1	0	9
0.5	0	0.0227273	0	0	4	0.0447798	0	0	0	0	0.00172216	0	0	0	0	0	0.0528348	0.0369725	0	0	0	0	0	0	0	0	0	0	0	0	0	0	0	0	0.00110731	0	0.00287775	12	0	0	0	0	0	0	0	0	1	0	0
0.625	0	0	0	0	9	0.236917	0	0	0	0	0	0	0	0	0	0	0.396039	0.0281688	0	0	0	0	0	0	0	0	0	0	0	0	0	0	0	0	0	0	0.00631847	95	0	0	0	0	0	0	0	0	0	0	0
1	0	0	0	0	0	0.404582	0	0	0	0	0	0	0	0	0	0	0.614803	0.00158868	0	0	0	0	0	0	0	0	0	0	0	0	0	0	0	0	0.000205213	0	0.000897373	0	0	0	0	0	0	0	0	0	2	0	26
0.923077	0	0	0	0	0	0.50541	0	0	0	0	0	0	0	0	4.11035e-06	0	0.666632	0.00353144	0	0	0	0	0	0	0	0	0	0	0	0	0	0	0	0	0.000101533	0	0.00231233	0	0.000793021	0	0	0	0	0	0	0	1	0	0
0.0909091	0.0185185	0.00310559	0	1	7	0.100466	0	0	0	0	0.00112423	0	0	0	0.0214613	0	0.125068	0.00353994	0	0	0	0	0	0	0	0	0	0	0	0	0	0	0	0	0.000294273	0	0.00132819	18	0	0	3	0	0	0	0	0	0	0	0
1	0.047619	0	0	1	0	0.280289	0	0	0	0	0	0	0	0	0.0422895	0	0.0818729	0.000234525	0	0	0	0	0	0	0	0	0	0	0	0	0	0	0	0	0.000205397	0	0.000514148	0	0.000302968	0	72	0	1	0	0	0	0	0	0
0.307692	0.0454545	0.00349243	0	9	11	0.272399	0	0	0	0	0.00388715	0.00315259	0.000699301	0	0.047165	0	0.279434	0.00315676	0	0	0	0	0	0	0	0	0	0	0	0	0	0	0	0	0.0014314	0	0.0023788	157	0.00107846	0	572	21	0	0	0	0	1	0	234
0.5	0.0357143	0.00122549	0	22	11	0.266502	0	0	0	0	0.00313199	0.00233827	0	0	0.0228125	0	0.362446	0.00121542	0	0	0	0	0	0	0	0	0	0	0	0	0	0	0	0	0.0014036	0	0.000560652	77	0.000920464	0	182	33	1	0	2	0	4	0	46
0.125	0.0227273	0.0315789	0	12	16	0.0336293	0	0	0	0	0.00151369	0	0.00110132	0	0.0205683	0	0.0218523	0.0335817	0	0	0	0	0	0	0	0	0	0	0	0	0	0	0	0	0.000736722	0	0.0021718	59	0	0	0	0	0	0	0	0	10	0	8
1	0	0	0	0	0	0.686495	0	0	0	0	0	0	0	0	0	0	0.872369	0.000260214	0	0	0	0	0	0	0	0	0	0	0	0	0	0	0	0	0	0	0	0	0	0	0	0	0	0	0	0	0	0	0
0.205479	0.00502513	0.00172414	0	18	58	0.0747943	0	0	0	0	0.00106112	0.000308166	0	0	0.00275819	0	0.0902749	0.00207446	0	0	0	0	0	0	0	0	0	0	0	0	0	0	0	0	0.000634331	0	0.000541545	100	0.000688789	0	180	19	0	0	0	0	0	0	0
0.0624113	0	0.0225564	0	0	661	0.059627	0	0	0	0	0.00630869	0.00254042	0	0	0	0	0.0542393	0.0223829	0	0	0	0	0	0	0	0	0	0	0	0	0	0	0	0	0.000608616	0	0.00444476	5685	5.13663e-05	0	245	485	0	0	0	0	0	0	0
0	0.037037	0	0	0	0	0.171548	0	0	0	0	0	0	0	0	0.0328557	0	0.455087	0.00869389	0	0	0	0	0	0	0	0	0	0	0	0	0	0	0	0	0.00071584	0	0.00383555	0	0	0	0	0	0	0	0	0	0	0	0
0.5	0	0	0	0	0	0.352288	0	0	0	0	0	0	0	0	0	0	0.324495	0.0208127	0	0	0	0	0	0	0	0	0	0	0	0	0	0	0	0	0	0	0	0	0	0	0	0	0	0	0	0	0	0	0
0.521739	0	0.00245098	0	0	11	0.265285	0	0	0	0	0.00125945	0	0	0	0	0.0666667	0.323167	0.00293377	0	0	0	0	0	0	0	0	0	0	0	0	0	0	0	0	0.00052854	0	0.0012754	33	0	0	2	0	2	0	0	0	0	0	0
0.25	0.0909091	0.0275229	0	1	3	0.198098	0	0	0	0	0.00310559	0	0	0	0.0768653	0	0.184091	0.0282943	0	0	0	0	0	0	0	0	0	0	0	0	0	0	0	0	0.000918476	0	0.0014365	7	0	0	0	0	0	0	0	0	0	0	0
1	0	0	0	0	0	0.430478	0	0	0	0	0	0	0	0	0	0	0.681746	0.000307414	0	0	0	0	0	0	0	0	0	0	0	0	0	0	0	0	0	0	0.00176288	0	0	0	93	0	0	0	0	0	0	0	21
0.142857	0.0166667	0.0681818	0	5	21	0.137196	0	0	0	0	0.00154219	0.00777605	0	0	0.0076366	0	0.106048	0.0741253	0	0	0	0	0	0	0	0	0	0	0	0	0	0	0	0	0.000845986	0	0.0033814	57	0.000591017	0	27	33	0	0	0	0	4	0	0
0	0	0	0	0	0	0.726397	0	0	0	0	0	0	0	0	0	0	0.723219	0.000300107	0	0	0	0	0	0	0	0	0	0	0	0	0	0	0	0	0.000799041	0	0.00126293	0	0	0	87	0	0	0	0	0	0	0	26
0.166667	0	0.046875	0	0	3	0.0367306	0	0	0	0	0.00746888	0.0289855	0	0	0.00041311	0	0.0172573	0.0589915	0	0	0	0	0	0	0	0	0	0	0	0	0	0	0	0	0	0	0.00683476	9	0	0	38	2	0	0	0	0	0	0	0
0.00843882	0	0	0	0	413	0.582673	0	0	0	0	0	0	0	0	6.52344e-07	0	0.651375	0.000698466	0	0	0	0	0	0	0	0	0	0	0	0	0	0	0	0	0.00592639	0	0.00202933	843	0	0	138	208	0	0	0	0	2	0	133
0.272727	0	0.00349243	0	0	48	0.297635	0	0	0	0	0.00326019	0.00189155	0.0013986	0	6.20533e-05	0	0.312924	0.00295328	0	0	0	0	0	0	0	0	0	0	0	0	0	0	0	0	0.0019767	0	0.00198425	380	0.000674035	0	391	47	0	0	0	0	2	0	235
0.329268	0	0.016	0	0	55	0.0703895	0	0	0	0	0.00438356	0.00235849	0	0	0	0.354167	0.0833897	0.0216525	0	0	0	0	0	0	0	0	0	0	0	0	0	0	0	0	0.000919844	0	0.00462354	440	0.000218483	0	46	55	0	0	0	0	0	0	12
0.366667	0.0344828	0.00297177	0	45	94	0.214848	0	0	0	0	0.00182815	0	0	0	0.0284637	0	0.229277	0.0032207	0	0	0	0	0	0	0	0	0	0	0	0	0	0	0	0	0.000545458	0	0.00139049	282	0	0	0	0	0	0	0	0	0	0	0
1	0	0	0	0	0	0.74	0	0	0	0	0	0	0	0	0	0	0.749436	0.0010899	0	0	0	0	0	0	0	0	0	0	0	0	0	0	0	0	0	0	0.00229536	0	0	0	0	0	0	0	0	0	0	0	0
0.5	0	0	0	0	3	0.173799	0	0	0	0	0	0	0	0	0	0	0.300252	0.0115916	0	0	0	0	0	0	0	0	0	0	0	0	0	0	0	0	0.000235349	0	0.00483603	30	0	0	0	0	0	0	0	0	0	0	0
0.4375	0	0.0030303	0	0	9	0.167781	0	0	0	0	0.00328566	0.00323102	0.00289855	0	0.000785238	0	0.254895	0.00327414	0	0	0	0	0	0	0	0	0	0	0	0	0	0	0	0	0.000680858	0	0.00136732	59	0.00268062	0	446	27	0	0	3	0	3	0	33
0.704225	0.25	0	0	50	21	0.807082	0	0	0	0	0	0	0	0	0.224949	0	0.801166	0.000186853	0	0	0	0	0	0	0	0	0	0	0	0	0	0	0	0	0.00216294	0	0.00150185	23	0	0	102	16	0	0	0	0	2	0	51
0.208333	0	0	0	0	19	0.407622	0	0	0	0	0	0	0	0	0.000131857	0	0.586109	0.000517169	0	0	0	0	0	0	0	0	0	0	0	0	0	0	0	0	0.000606181	0	0.0011315	11	0.00280525	0	301	4	0	0	0	0	0	0	0
0.16	0	0.0204082	0	0	21	0.0680911	0	0	0	0	0.0061736	0	0	0	0	0	0.073025	0.0219053	0	0	0	0	0	0	0	0	0	0	0	0	0	0	0	0	0	0	0.0051897	206	0.000139899	0	12	4	0	0	0	0	0	0	12
0.384615	0	0.0357143	0	0	14	0.273039	0	0	0	0	0.00367647	0	0	0	0	0.0175439	0.296096	0.0311041	0	0	0	0	0	0	0	0	0	0	0	0	0	0	0	0	0.000227193	0	0.00286847	56	0	0	0	0	0	0	0	0	0	0	0
1	0	0	0	0	0	0.315321	0	0	0	0	0	0	0	0	0	0	0.36876	1.01057e-06	0	0	0	0	0	0	0	0	0	0	0	0	0	0	0	0	0	0	0	0	0	0	0	0	0	0	0	0	0	0	0
0.166667	0.0421053	0.25	0	36	9	0.158194	0	0	0	0	0.00817439	0.00684932	0	0.037037	0.0697747	0	0.136187	0.225524	0	0	0	0	0	0	0	0	0	0	0	0	0	0	0	0	0.00298527	0	0.00664697	540	0.00273034	0	4	72	8	0	1	9	0	0	0
0.136364	0	0.00391901	0	0	32	0.0872375	0	0	0	0	0.00207946	0.00195618	0	0	4.80635e-06	0	0.102234	0.00336253	0	0	0	0	0	0	0	0	0	0	0	0	0	0	0	0	0.00111668	0	0.00213387	102	0.00140038	0	729	28	0	0	7	0	1	0	64
0.565217	0.166667	0.0769231	0	13	10	0.244331	0	0	0	0	0.0032445	0.00170068	0	0	0.112128	0	0.24948	0.082892	0	0	0	0	0	0	0	0	0	0	0	0	0	0	0	0	0.00164005	0	0.00222244	140	0.00124378	0	1	10	0	0	0	0	0	0	0
0	0	0	0	0	0	1	0	0	0	0	0	0	0	0	0	0	0.763002	0	0	0	0	0	0	0	0	0	0	0	0	0	0	0	0	0	0	0	0.00238663	0	0	0	0	0	0	0	0	0	0	0	0
0.6	0.1	0	0	3	1	0.608399	0	0	0	0	0	0	0	0	0.0906242	0	0.592053	0.0173409	0	0	0	0	0	0	0	0	0	0	0	0	0	0	0	0	0.000637403	0	0.000905241	4	0	0	0	0	0	0	0	0	0	0	0
0.368421	0	0.00309598	0	4	18	0.304414	0	0	0	0	0.0035461	0.00192493	0.00152323	0	6.84246e-05	0	0.317829	0.00287933	0	0	0	0	0	0	0	0	0	0	0	0	0	0	0	0	0.00201921	0	0.00198068	231	0.000685967	0	295	18	0	0	0	0	2	0	174
0.5	0.025	0.00862069	0	17	17	0.327003	0	0	0	0	0.00442043	0	0	0	0.0233472	0	0.3616	0.00814198	0	0	0	0	0	0	0	0	0	0	0	0	0	0	0	0	0.000595431	0	0.00228344	153	0	0	0	0	0	0	0	0	0	0	2
1	0	0	0	0	0	0.18731	0	0	0	0	0	0	0	0	0	0	0.562728	0.00100987	0	0	0	0	0	0	0	0	0	0	0	0	0	0	0	0	0	0	0.00137044	0	0.00113572	0	122	0	0	0	0	0	0	0	0
1	0.166667	0	0	2	0	0.421162	0	0	0	0	0	0	0	0	0.155206	0	0.792262	3.15717e-06	0	0	0	0	0	0	0	0	0	0	0	0	0	0	0	0	0	0	0.000668971	0	0	0	0	0	0	0	0	0	0	0	0
0.555556	0.0833333	0.00321543	0	25	20	0.169607	0	0	0	0	0.00237756	0	0	0	0.0560223	0	0.189126	0.00371153	0	0	0	0	0	0	0	0	0	0	0	0	0	0	0	0	0.00216256	0	0.001946	142	0	0	0	0	0	0	0	0	0	0	0
1	0	0	0	0	0	0.554937	0	0	0	0	0	0.00230947	0.0025641	0	0	0	0.555001	0.000153522	0	0	0	0	0	0	0	0	0	0	0	0	0	0	0	0	0	0	0.000588971	0	0	0	127	0	0	0	0	0	0	0	27
0.0322581	0.01	0.00426853	0	1	29	0.0659005	0	0	0	0	0.00233	0.00352917	0.000619963	0	0.009925	0	0.0586602	0.0039371	0	0	0	0	0	0	0	0	0	0	0	0	0	0	0	0	0.000393376	0	0.00149637	56	0.00113214	0	1674	37	0	0	0	0	4	0	206
1	0.04	0	0	88	0	0.249417	0	0	0	0	0	0	0	0	0.0370774	0	0.821944	0.000442518	0	0	0	0	0	0	0	0	0	0	0	0	0	0	0	0	0.000500815	0	0.000953061	0	0	0	0	0	0	0	0	0	0	0	0
1	0.25	0	0	8	0	0.807082	0	0	0	0	0	0	0	0	0.224949	0	0.801006	0.000186853	0	0	0	0	0	0	0	0	0	0	0	0	0	0	0	0	0.00216294	0	0.00150185	0	0	0	102	0	0	0	0	0	2	0	51
0.0762712	0.0555556	0.0185185	0	9	108	0.0934966	0	0	0	0	0.00570962	0	0.00183486	0	0.0272181	0	0.0865758	0.0199768	0	0	0	0	0	0	0	0	0	0	0	0	0	0	0	0	0.0058687	0	0.00496902	1345	0	0	0	0	0	0	0	0	2	0	19
0.25	0	0.0275229	0	0	30	0.187873	0	0	0	0	0.00221828	0.0055325	0.00331126	0	0	0	0.157673	0.0290276	0	0	0	0	0	0	0	0	0	0	0	0	0	0	0	0	0.000688857	0	0.00155051	50	0.0018018	0	92	40	0	0	0	0	2	0	7
0	0	0.00453721	0	0	2	0.00301508	0	0	0	0	0	0.00233918	0.000785546	0	4.87805e-05	0	0.000146886	0.00545595	0	0	0	0	0	0	0	0	0	0	0	0	0	0	0	0	0	0	0	0	0	0	546	0	0	0	0	0	0	0	307
0.0621118	0	0.030303	0	0	23	0.22711	0	0	0	0	0.00444162	0	0	0	0	0	0.246953	0.0275967	0	0	0	0	0	0	0	0	0	0	0	0	0	0	0	0	0	0	0.00413264	99	0	0	0	0	0	0	0	0	0	0	0
0.116564	0.0833333	0.0526316	0	19	17	0.307263	0	0	0	0	0.000683995	0	0	0	0.0729127	0	0.254883	0.0711547	0	0	0	0	0	0	0	0	0	0	0	0	0	0	0	0	0.000164879	0	0.000766279	78	0	0	0	0	0	0	0	0	0	0	0
1	0	0	0	0	0	0.593243	0	0	0	0	0	0	0	0	0	0	0.638117	0.00203916	0	0	0	0	0	0	0	0	0	0	0	0	0	0	0	0	0	0	0.00162866	0	0	0	0	0	0	0	0	0	0	0	0
0.25	0.0909091	0.0153846	0	23	52	0.169933	0	0	0	0	0.00538827	0	0	0.0294118	0.0801428	0	0.211256	0.0157261	0	0	0	0	0	0	0	0	0	0	0	0	0	0	0	0	0.00340438	0	0.0052381	754	0	0	0	0	1	0	8	17	0	0	0
0.0756303	0.0108108	0.0404858	0	22	110	0.037786	0	0	0	0	0.00319625	0.00395648	0	0	0.00791918	0	0.0419515	0.0387491	0	0	0	0	0	0	0	0	0	0	0	0	0	0	0	0	0.00155263	0	0.00293057	676	0.00119248	0	289	228	0	0	0	0	0	0	0
1	0	0	0	0	0	0.686495	0	0	0	0	0	0	0	0	0	0	0.872369	0.000260214	0	0	0	0	0	0	0	0	0	0	0	0	0	0	0	0	0	0	0	0	0	0	0	0	0	0	0	0	0	0	0
0.280936	0	0.00349243	0	0	215	0.153698	0	0	0	0	0.00125392	0.00189155	0.000699301	0	0	0	0.14994	0.00382819	0	0	0	0	0	0	0	0	0	0	0	0	0	0	0	0	0.000374891	0	0.00126255	719	0.000674035	0	391	215	0	0	0	0	0	0	119
0.37931	0.015873	0.0116959	0	11	18	0.287959	0	0	0	0	0.00283554	0.000982801	0	0	0.0154107	0	0.321512	0.0111991	0	0	0	0	0	0	0	0	0	0	0	0	0	0	0	0	0.00142232	0	0.00288312	199	0.001822	0	49	22	0	0	0	0	0	0	0
0.142857	0	0.0148148	0	0	3	0.0739598	0	0	0	0	0.00334821	0	0	0	4.32666e-05	0	0.0567655	0.00840123	0	0	0	0	0	0	0	0	0	0	0	0	0	0	0	0	0.00172267	0	0.00220475	16	0	0	0	0	0	0	0	0	0	0	0
0.727273	0.0588235	0	0	8	0	0.638676	0	0	0	0	0	0	0	0	0.0584774	0	0.670177	0.0167929	0	0	0	0	0	0	0	0	0	0	0	0	0	0	0	0	0.00107119	0	0.0062696	6	0	0	0	0	0	0	0	0	5	0	0
0	0	0.0454545	0	0	0	0.301084	0	0	0	0	0.00145773	0.00558659	0.00214133	0	0	0	0.347808	0.0521082	0	0	0	0	0	0	0	0	0	0	0	0	0	0	0	0	0.000527489	0	0.00184788	21	0.000964318	0	14	0	0	0	0	0	5	0	7
0.986301	0	0	0	0	0	0.76555	0	0	0	0	0	0	0	0	1.45252e-05	0	0.73185	0.00701511	0	0	0	0	0	0	0	0	0	0	0	0	0	0	0	0	0.000972765	0	0.00245097	0	0	0	0	0	0	0	0	0	0	0	0
0	0.0277778	0	0	0	0	0.334228	0	0	0	0	0.00233281	0.00260247	0	0	0.0316548	0	0.399888	0.00299767	0	0	0	0	0	0	0	0	0	0	0	0	0	0	0	0	0.00110114	0	0.00284994	0	0.00440381	0	69	0	0	0	0	0	1	0	0
0.0806452	0.00497512	0.0546448	0	8	57	0.0709701	0	0	0	0	0.00255879	0	0	0	0.00986457	0	0.0426901	0.0627109	0	0	0	0	0	0	0	0	0	0	0	0	0	0	0	0	0.0007084	0	0.00203804	239	0	0	0	0	0	0	0	0	0	0	0
0	0.00381194	0.00229199	0	0	0.00229951	0.0134772	0	0	0	0	0.00138631	0.000695134	0.00178452	0	0.00390982	0	0.0114671	0.00236145	0	0	0	0	0	0	0	0	0	0	0	0	0	0	0	0	0.000637461	0	0.000612677	0.000646691	0.000942212	0	0.000835149	0	0	0	0	0	0.00136465	0	0.00116501
0.0670732	0	0.0225564	0	0	153	0.0632776	0	0	0	0	0.00581964	0.00254042	0.00187617	0	0	0.348739	0.0663353	0.0220915	0	0	0	0	0	0	0	0	0	0	0	0	0	0	0	0	0.000374533	0	0.00458013	1214	5.13663e-05	0	245	112	0	0	0	0	0	0	63
0.333333	0.0344828	0.00297177	0	6	12	0.214848	0	0	0	0	0.00182815	0	0	0	0.0284637	0	0.229284	0.0032207	0	0	0	0	0	0	0	0	0	0	0	0	0	0	0	0	0.000545458	0	0.00139049	36	0	0	0	0	0	0	0	0	0	0	0
0.25	0	0.00334076	0	0	12	0.0494544	0	0	0	0	0.00185972	0.00203252	0.00221566	0	0	0	0.0580125	0.004127	0	0	0	0	0	0	0	0	0	0	0	0	0	0	0	0	0.00063791	0	0.00134338	28	0.00030172	0	402	4	0	0	0	0	6	0	253
1	0	0	0	0	0	0.18731	0	0	0	0	0	0	0	0	0	0	0.562728	0.00100987	0	0	0	0	0	0	0	0	0	0	0	0	0	0	0	0	0	0	0.00137044	0	0.00113572	0	122	0	0	0	0	0	0	0	0
1	0.025	0	0	5	0	0.720725	0	0	0	0	0	0	0	0	0.0246367	0	0.821607	0.000153502	0	0	0	0	0	0	0	0	0	0	0	0	0	0	0	0	0.00120418	0	0.00231907	0	0.00186555	0	33	0	0	0	0	0	0	0	0
0.5	0	0.00297619	0	0	2	0.302021	0	0	0	0	0.00360198	0	0	0	0	0	0.35671	0.00341163	0	0	0	0	0	0	0	0	0	0	0	0	0	0	0	0	0	0	0.000667142	16	0	0	162	0	0	0	0	0	0	0	0
0.00347222	0	0.0117647	0	0	0.000134996	0.153846	0	0	0	0	0.00331126	0	0	0	0	0	0.0080462	0.0170151	0	0	0	0	0	0	0	0	0	0	0	0	0	0	0	0	0.000146197	0	0.000520208	8.45777e-05	0.00240384	0	0.000304352	0	0	0	0	0	0	0	0
0.355769	0	0.0681818	0	0	65	0.186099	0	0	0	0	0.00201097	0.00274348	0	0	0	0	0.334822	0.0553556	0	0	0	0	0	0	0	0	0	0	0	0	0	0	0	0	0.000696981	0	0.00259862	263	0.0030619	0	86	185	0	0	0	0	0	0	0
0.547619	0	0.00297619	0	0	19	0.302021	0	0	0	0	0.00360198	0	0	0	0	0	0.356691	0.00341163	0	0	0	0	0	0	0	0	0	0	0	0	0	0	0	0	0	0	0.000667142	152	0	0	162	0	0	0	0	0	0	0	0
0.0769231	0.00497512	0.0546448	0	2	20	0.095916	0	0	0	0	0.00341172	0	0	0	0.00311647	0	0.0937949	0.0582395	0	0	0	0	0	0	0	0	0	0	0	0	0	0	0	0	0.00111245	0	0.00277827	114	0	0	0	0	0	0	0	0	0	0	0
1	0	0	0	0	0	0.292339	0	0	0	0	0	0	0	0	4.11724e-05	0	0.511344	0.000577196	0	0	0	0	0	0	0	0	0	0	0	0	0	0	0	0	0.00161407	0	0.00130714	0	0.00333146	0	41	0	0	0	0	0	1	0	8
0.478261	0.0625	0	0	22	1	0.416577	0	0	0	0	0.00326797	0	0	0	0.0595665	0	0.411461	0.000109754	0	0	0	0	0	0	0	0	0	0	0	0	0	0	0	0	0.000453721	0	0.00163779	66	0	0	0	0	0	0	0	0	0	0	0
0.266667	0	0.00309598	0	0	31	0.16397	0	0	0	0	0.00107925	0.00192493	0.000761615	0	0	0	0.15689	0.00376016	0	0	0	0	0	0	0	0	0	0	0	0	0	0	0	0	0.000435515	0	0.00126781	84	0.000685967	0	295	28	0	0	0	0	0	0	89
1	0	0	0	0	0	0.686997	0	0	0	0	0	0	0	0	0	0.142857	0.785293	0.00020023	0	0	0	0	0	0	0	0	0	0	0	0	0	0	0	0	0	0	0.000119254	0	0	0	0	0	0	0	0	0	0	0	31
0.566667	0	0.00862069	0	0	13	0.314309	0	0	0	0	0.00442043	0	0	0	0	0	0.371535	0.0088287	0	0	0	0	0	0	0	0	0	0	0	0	0	0	0	0	0.000595431	0	0.00144911	117	0	0	0	0	0	0	0	0	0	0	0
0	0	0.0526316	0	0	0	0.569801	0	0	0	0	0.00108401	0.025	0	0	0	0	0.759301	0.00982406	0	0	0	0	0	0	0	0	0	0	0	0	0	0	0	0	0	0	0.00184527	0	0	0	8	0	0	0	0	0	0	0	4
0.178571	0.04	0.00363306	0	10	23	0.104108	0	0	0	0	0.00199544	0.00339147	0.00289017	0	0.0268082	0	0.0987937	0.00402889	0	0	0	0	0	0	0	0	0	0	0	0	0	0	0	0	0.000475023	0	0.00174732	73	0.00133501	0	721	35	0	0	0	0	4	0	86
0.787879	0.0588235	0	0	26	7	0.399123	0	0	0	0	0	0	0	0	0.0534119	0	0.597232	0.000315903	0	0	0	0	0	0	0	0	0	0	0	0	0	0	0	0	0.000280499	0	0.00112303	17	0.00131464	0	121	21	0	0	0	0	0	0	0
0.8	0.125	0	0	0.097561	0.000457457	0.0666667	0	0	0	0	0	0	0	0	0.0691667	0	0.524641	0.00101759	0	0	0	0	0	0	0	0	0	0	0	0	0	0	0	0	0.00030248	0	0.000969918	0.000682128	0.00074869	0	0.000394835	0.00109289	0	0	0	0	0	0	0
0.5	0	0.00201962	0	0	12	0.0468918	0	0	0	0	0.00166637	0.00438483	0	0	0.000425891	0	0.103832	0.00198675	0	0	0	0	0	0	0	0	0	0	0	0	0	0	0	0	0.000463598	0	0.00104605	84	0.0035652	0	3582	204	0	0	0	0	0	0	0
0.0695364	0	0	0	0	175	0.428528	0	0	0	0	0	0	0	0	6.85002e-05	0	0.399803	0.00216982	0	0	0	0	0	0	0	0	0	0	0	0	0	0	0	0	0.000760763	0	0.00131215	211	0	0	0	0	1	0	0	0	0	0	0
0	0	0	0	0	0	0.236084	0	0	0	0	0.00169492	0	0.00110742	0	0	0	0.212484	0.00286303	0	0	0	0	0	0	0	0	0	0	0	0	0	0	0	0	0	0	0.00103646	0	0	0	93	0	0	0	2	0	0	0	17
0	0.00557103	0.00234687	0	0.00297663	0.0023201	0.0074917	0	0	0	0	0.000567675	0.00310816	0	0	0.00703034	0	0.0134275	0.00211837	0	0	0	0	0	0	0	0	0	0	0	0	0	0	0	0	0.00024517	0	0.000906047	0.00101535	0.00297417	0	0.00271308	0.00231372	0	0	0	0	0	0	0
0.428571	0	0.00250627	0	0	12	0.0728808	0	0	0	0	0.000701262	0.00209864	0	0	0	0	0.248274	0.00313817	0	0	0	0	0	0	0	0	0	0	0	0	0	0	0	0	0	0	0.00135119	16	0.00108021	0	247	19	0	0	0	0	0	0	0
0.285714	0	0.00349243	0	0	15	0.153698	0	0	0	0	0.00125392	0.00189155	0.000699301	0	0	0	0.149938	0.00382819	0	0	0	0	0	0	0	0	0	0	0	0	0	0	0	0	0.000374891	0	0.00126255	49	0.000674035	0	391	15	0	0	0	0	0	0	119
0.0625	0	0.0225564	0	0	360	0.0646775	0	0	0	0	0.00684664	0.000461894	0.00187617	0	0	0	0.0679071	0.0220397	0	0	0	0	0	0	0	0	0	0	0	0	0	0	0	0	0.00070225	0	0.00520119	3360	0.000205465	0	30	48	0	0	0	0	0	0	31
0.2	0	0.00395517	0	0	16	0.0561636	0	0	0	0	0.00215102	0	0	0	0	0.00163871	0.0516172	0.00422943	0	0	0	0	0	0	0	0	0	0	0	0	0	0	0	0	0.000341081	0	0.00127828	54	0	0	0	0	1	0	7	0	0	0	0
0.16129	0	0.0206186	0	0	26	0.0648931	0	0	0	0	0.00703812	0	0	0	0	0	0.0645987	0.0221205	0	0	0	0	0	0	0	0	0	0	0	0	0	0	0	0	0.000747932	0	0.00503939	264	0	0	0	0	0	0	0	0	0	0	0
0	0	0	0	0	0	0.445445	0	0	0	0	0	0	0	0	0	0	0.650599	0	0	0	0	0	0	0	0	0	0	0	0	0	0	0	0	0	0	0	0.000328133	0	0	0	0	0	0	0	0	0	0	0	0
0	0	0.00238663	0	0	0	0.152356	0	0	0	0	0.0018596	0	0	0	0	0.0399415	0.181246	0.0033615	0	0	0	0	0	0	0	0	0	0	0	0	0	0	0	0	0.000399524	0	0.00163774	0	0	0	6	0	0	0	0	0	0	0	0
0.8	0	0	0	0	0	0.154412	0	0	0	0	0	0	0	0	0	0	0.659343	0	0	0	0	0	0	0	0	0	0	0	0	0	0	0	0	0	0	0	0	0	0	0	0	0	0	0	0	0	0	0	0
0.263158	0.0196078	0.0140845	0	20	36	0.148021	0	0	0	0	0.00128233	0	0	0	0.0086854	0	0.124679	0.025828	0	0	0	0	0	0	0	0	0	0	0	0	0	0	0	0	0.000661649	0	0.00196412	184	0.000619581	0	11	30	0	0	0	0	0	0	0
0.235294	0	0.00343249	0	0	26	0.0993304	0	0	0	0	0.00673684	0.00181984	0.00260078	0	0	0	0.107789	0.00393898	0	0	0	0	0	0	0	0	0	0	0	0	0	0	0	0	0.000593058	0	0.00175022	365	0.000672946	0	376	18	0	0	0	0	12	0	283
0.0887574	0	0.0215633	0	0	307	0.0723783	0	0	0	0	0.00701034	0.00193548	0	0	0	0	0.0826166	0.0216834	0	0	0	0	0	0	0	0	0	0	0	0	0	0	0	0	0.000902263	0	0.00524121	3014	6.19348e-05	0	138	232	0	0	0	0	0	0	0
0.941176	0	0	0	0	0	0.640379	0	0	0	0	0	0	0	0	0	0	0.713367	0.00104899	0	0	0	0	0	0	0	0	0	0	0	0	0	0	0	0	0	0	0.00170774	0	0	0	0	0	0	0	0	0	0	0	0
0.2	0.00952381	0.0289855	0	11	44	0.129488	0	0	0	0	0.00326264	0	0	0	0.0124859	0	0.144306	0.0302643	0	0	0	0	0	0	0	0	0	0	0	0	0	0	0	0	0.000597065	0	0.00254017	176	0	0	0	0	0	0	0	0	10	0	11
1	0	0	0	0	0	0.206015	0	0	0	0	0	0	0	0	0	0	0.50711	0	0	0	0	0	0	0	0	0	0	0	0	0	0	0	0	0	0	0	0.0058997	0	0	0	0	0	0	0	0	0	0	0	0
0.46875	0	0	0	0	17	0.430884	0	0	0	0	0	0	0	0	0	0	0.486166	0.0333344	0	0	0	0	0	0	0	0	0	0	0	0	0	0	0	0	0	0	0.00273063	38	0	0	6	16	0	0	0	0	1	0	3
0.333333	0.0555556	0.117647	0	9	14	0.467895	0	0	0	0	0.00194175	0	0	0	0.0551567	0	0.586673	0.0355874	0	0	0	0	0	0	0	0	0	0	0	0	0	0	0	0	0.00106705	0	0.00310709	50	0	0	0	0	0	0	0	0	5	0	0
1	0	0	0	0	0	0.686997	0	0	0	0	0	0	0	0	0	0.142857	0.785293	0.00020023	0	0	0	0	0	0	0	0	0	0	0	0	0	0	0	0	0	0	0.000119254	0	0	0	0	0	0	0	0	0	0	0	31
0.528736	0.0833333	0.0526316	0	138	122	0.508297	0	0	0	0	0.000683995	0	0	0	0.0808214	0	0.524796	0.030807	0	0	0	0	0	0	0	0	0	0	0	0	0	0	0	0	0.000906836	0	0.000437874	244	0	0	0	0	0	0	0	0	0	0	0
0	0	0.0808081	0	0	39	0.0196726	0	0	0	0	0.00421269	0.00904295	0	0	8.61267e-05	0	0.0324763	0.0843264	0	0	0	0	0	0	0	0	0	0	0	0	0	0	0	0	0.000420977	0	0.00423491	210	0.000247385	0	96	66	0	0	0	0	0	0	0
0.521739	0	0.00234742	0	0	11	0.408619	0	0	0	0	0	0	0	0	6.32071e-06	0.0555556	0.457259	0.00238037	0	0	0	0	0	0	0	0	0	0	0	0	0	0	0	0	0.000597024	0	0.00136848	0	0.000671143	0	283	0	3	0	0	0	1	0	15
0.0543478	0.0123457	0.00373972	0	5	77	0.0594356	0	0	0	0	0.000783776	0.0028777	0	0	0.00783052	0	0.0574985	0.00402809	0	0	0	0	0	0	0	0	0	0	0	0	0	0	0	0	0.000160816	0	0.00126196	165	0.0011813	0	839	101	0	0	0	0	0	0	0
0	0.025	0.00862069	0	0	0	0.327003	0	0	0	0	0.00442043	0	0	0	0.0233472	0	0.361689	0.00814198	0	0	0	0	0	0	0	0	0	0	0	0	0	0	0	0	0.000595431	0	0.00228344	0	0	0	0	0	0	0	0	0	0	0	2
0	0.0833333	0.0526316	0	0	0	0.307263	0	0	0	0	0.000683995	0	0	0	0.0729127	0	0.254811	0.0711547	0	0	0	0	0	0	0	0	0	0	0	0	0	0	0	0	0.000164879	0	0.000766279	0	0	0	0	0	0	0	0	0	0	0	0
0.3	0	0.0128755	0	0	20	0.122195	0	0	0	0	0.00244604	0	0	0	0.00230725	0	0.15419	0.0124045	0	0	0	0	0	0	0	0	0	0	0	0	0	0	0	0	0.00103403	0	0.00199889	116	0	0	0	0	0	0	0	0	2	0	0
0.7	0.025	0	0	8	3	0.720725	0	0	0	0	0	0	0	0	0.0246367	0	0.821834	0.000153502	0	0	0	0	0	0	0	0	0	0	0	0	0	0	0	0	0.00120418	0	0.00231907	24	0.00186555	0	33	6	0	0	0	0	0	0	0
0.590909	0	0	0	0	9	0.318059	0	0	0	0	0	0	0	0	0	0	0.303204	0.00232502	0	0	0	0	0	0	0	0	0	0	0	0	0	0	0	0	0	0	0.0012798	34	0	0	100	9	0	0	0	0	0	0	30
0.274725	0	0.00378788	0	69	243	0.381026	0	0	0	0	0.00623701	0.00203252	0	0.025	0.0339048	0	0.441833	0.00264757	0	0	0	0	0	0	0	0	0	0	0	0	0	0	0	0	0.00139372	0	0.00130187	882	0.000884171	0	254	159	5	0	8	66	3	0	30
0.0777778	0.00497512	0.0546448	0	7	70	0.0916581	0	0	0	0	0.00396003	0	0	0	0.00354106	0	0.0772309	0.05947	0	0	0	0	0	0	0	0	0	0	0	0	0	0	0	0	0.00158996	0	0.00319165	456	0	0	0	0	0	0	0	0	0	0	0
0.0625	0	0.0225564	0	0	285	0.0566674	0	0	0	0	0.0064554	0.00300231	0.00187617	0	2.79087e-05	0	0.0500677	0.0224878	0	0	0	0	0	0	0	0	0	0	0	0	0	0	0	0	0.000655433	0	0.00498269	2508	0.000667762	0	275	247	0	0	0	0	0	0	63
0.10989	0	0.00357995	0	0	78	0.160053	0	0	0	0	0.00616755	0.00163399	0.00171969	0.1	6.06764e-06	0	0.206621	0.0031341	0	0	0	0	0	0	0	0	0	0	0	0	0	0	0	0	0.000649756	0	0.00212758	378	0.000928384	0	399	45	0	0	3	1	1	0	33
0.25	0	0.00357995	0	0	21	0.141655	0	0	0	0	0.00470547	0.00218579	0.00260078	0	5.39451e-06	0	0.172266	0.00346008	0	0	0	0	0	0	0	0	0	0	0	0	0	0	0	0	0.00100226	0	0.0021372	164	0.00147594	0	406	6	0	0	4	1	1	0	34
0.388889	0.010101	0.00666667	0	21	22	0.206492	0	0	0	0	0.000576037	0	0	0	0.00828665	0	0.340466	0.00688608	0	0	0	0	0	0	0	0	0	0	0	0	0	0	0	0	0.000179977	0	0.000300445	22	0	0	3	0	0	0	0	0	3	0	11
1	0	0	0	0	0	0.944954	0	0	0	0	0	0	0	0	0	0	0.728699	0	0	0	0	0	0	0	0	0	0	0	0	0	0	0	0	0	0.000602953	0	0.00107206	0	0	0	0	0	0	0	0	0	2	0	3
0.357143	0.0344828	0.00297177	0	4	9	0.269105	0	0	0	0	0.00243754	0	0.001221	0	0.0284641	0	0.295216	0.00282786	0	0	0	0	0	0	0	0	0	0	0	0	0	0	0	0	0.00083423	0	0.00166984	35	0	0	0	0	0	0	0	0	4	0	199
0.46789	0.02	0.00877193	0	51	58	0.299153	0	0	0	0	0.00247478	0.00103681	0	0	0.0161054	0	0.335961	0.0107315	0	0	0	0	0	0	0	0	0	0	0	0	0	0	0	0	0.0015345	0	0.00290523	744	0.0020339	0	32	112	0	0	0	0	0	0	0
1	0	0	0	0	0	0.680162	0	0	0	0	0	0	0	0	1.21387e-05	0	0.879001	0.00029493	0	0	0	0	0	0	0	0	0	0	0	0	0	0	0	0	0.000770416	0	0.0019248	0	0.000704884	0	144	0	0	0	0	0	1	0	12
0.142857	0.035461	0.0335196	0	20	24	0.12681	0	0	0	0	0.00563787	0.00516158	0.00134589	0	0.0329209	0	0.133279	0.0319886	0	0	0	0	0	0	0	0	0	0	0	0	0	0	0	0	0.002149	0	0.00371205	312	0.00145003	0	232	92	0	0	0	0	5	0	20
0.318841	0.0344828	0.00297177	0	51	90	0.269105	0	0	0	0	0.00243754	0	0.001221	0	0.0284641	0	0.295225	0.00282786	0	0	0	0	0	0	0	0	0	0	0	0	0	0	0	0	0.00083423	0	0.00166984	370	0	0	0	0	0	0	0	0	4	0	199
0.5	0	0.00222222	0	0	3	0.0843715	0	0	0	0	0.00112867	0	0.00166389	0	0	0	0.100758	0.00385931	0	0	0	0	0	0	0	0	0	0	0	0	0	0	0	0	0.000507826	0	0.00134752	6	0.000276778	0	203	0	0	0	0	0	3	0	125
1	0	0	0	0	0	0.740099	0	0	0	0	0	0	0	0	0.0108695	0	0.81913	0.000257268	0	0	0	0	0	0	0	0	0	0	0	0	0	0	0	0	0.000189753	0	0.00148313	0	0.00877193	0	6	0	0	0	0	0	3	0	4
0.5	0	0.0357143	0	0	1	0.213265	0	0	0	0	0.00209096	0	0	0	0	0	0.226963	0.0427652	0	0	0	0	0	0	0	0	0	0	0	0	0	0	0	0	0.000688231	0	0.0031845	4	0	0	0	0	0	0	0	0	0	0	0
0.6	0.0588235	0	0	6	3	0.638676	0	0	0	0	0	0	0	0	0.0584774	0	0.670237	0.0167929	0	0	0	0	0	0	0	0	0	0	0	0	0	0	0	0	0.00107119	0	0.0062696	6	0	0	0	0	0	0	0	0	5	0	0
0.121951	0	0.00378788	0	0	72	0.214946	0	0	0	0	0.00693001	0.00203252	0	0.025	0	0	0.122328	0.00476267	0	0	0	0	0	0	0	0	0	0	0	0	0	0	0	0	0.000995516	0	0.00147645	358	0.000884171	0	254	39	5	0	8	38	0	0	0
0.5	0.025	0.00862069	0	4	4	0.327003	0	0	0	0	0.00442043	0	0	0	0.0233472	0	0.3616	0.00814198	0	0	0	0	0	0	0	0	0	0	0	0	0	0	0	0	0.000595431	0	0.00228344	36	0	0	0	0	0	0	0	0	0	0	2
0	0	0	0	0	0	0.00184171	0	0	0.00153719	0.00328947	0	0	0	0	0	0	0.000536135	0	0	0	0	0	0	0	0	0	0	0	0	0.000234036	0	0	0	0	0	0	0	0	0	0	0	0	0	0	0	0	0	0	0
0.105263	0	0.0116279	0	2	25	0.148463	0	0	0	0	0.00259006	0	0	0	0.00146163	0	0.201958	0.0115008	0	0	0	0	0	0	0	0	0	0	0	0	0	0	0	0	0.00105978	0	0.00200757	97	0	0	0	0	0	0	0	0	2	0	0
0.5	0	0.00233645	0	0	12	0.543744	0	0	0	0	0.00235294	0	0	0	0	0	0.62181	0.00158028	0	0	0	0	0	0	0	0	0	0	0	0	0	0	0	0	0	0	0.00168735	72	0	0	0	0	0	0	0	0	0	0	0
0.909091	0.0714286	0	0	10	0	0.22381	0	0	0	0	0	0	0	0	0.0568512	0	0.582145	0.000471237	0	0	0	0	0	0	0	0	0	0	0	0	0	0	0	0	0	0	0.000242557	0	0.000409735	0	82	0	0	0	0	0	1	0	23
0.133333	0	0	0	0.0444444	0.00320513	0.00151286	0.00135823	0.00330786	0.0015361	0.00344828	0.0006876	0	0	0	0.000719649	0	0.0429867	0.000884819	0.0112797	0	0.00192462	0.0114883	0.000166151	0	0.000660395	0.0809243	2.23381e-05	0	0.000578212	0.0222109	0.00237887	0	0.000783245	0.027512	0	0.000128667	5.93225e-05	0.00160904	0	0	0	0.00155763	0	0	0	0	0	0	0
0.0384615	0	0.00438153	0	0	24	0.00779917	0	0	0	0	0.00144446	0.00297114	0	0	0	0	0.00370994	0.00414126	0	0	0	0	0	0	0	0	0	0	0	0	0	0	0	0	0.000230387	0	0.00131171	31	0.00108807	0	1827	27	0	0	0	0	0	0	0
1	0	0	0	0	0	0.907463	0	0	0	0	0	0	0	0	0	0	0.799952	3.67919e-05	0	0	0	0	0	0	0	0	0	0	0	0	0	0	0	0	0.00836013	0	0.00126441	0	0	0	100	0	0	0	0	0	1	0	33
0.0625	0	0.0225564	0	0	615	0.0602955	0	0	0	0	0.00577074	0	0	0	0	0	0.0560724	0.0223451	0	0	0	0	0	0	0	0	0	0	0	0	0	0	0	0	0.000374533	0	0.00456232	4838	0	0	0	0	0	0	0	0	0	0	0
0.25	0	0.00334076	0	0	9	0.0494544	0	0	0	0	0.00185972	0.00203252	0.00221566	0	0	0	0.0580125	0.004127	0	0	0	0	0	0	0	0	0	0	0	0	0	0	0	0	0.00063791	0	0.00134338	21	0.00030172	0	402	3	0	0	0	0	6	0	253
0.0394737	0.0116279	0.0078125	0	16	19	0.0849057	0	0	0	0	0.00149254	0	0	0	0.0109508	0.00641025	0.0835337	0.0121362	0	0	0	0	0	0	0	0	0	0	0	0	0	0	0	0	4.59662e-05	0	0.000942544	22	0	0	0	0	0	0	1	0	0	0	0
0.636364	0	0	0	0	0	0.368771	0	0	0	0	0	0	0	0	0	0	0.385627	0.00189676	0	0	0	0	0	0	0	0	0	0	0	0	0	0	0	0	0.000570126	0	0.00135971	0	0	0	102	0	0	0	0	0	1	0	64
0.0609756	0.0138889	0.00130548	0	5	77	0.0895786	0	0	0	0	0.00165948	0	0	0.025641	0.00563271	0	0.119892	0.0020376	0	0	0	0	0	0	0	0	0	0	0	0	0	0	0	0	0.000905919	0	0.000960048	326	0.00105783	0	228	105	3	0	5	26	17	0	85
1	0.125	0	0	1	0	0.425299	0	0	0	0	0	0	0	0	0.0702258	0	0.517613	0	0	0	0	0	0	0	0	0	0	0	0	0	0	0	0	0	0.00107933	0	0.0019283	0	0.00361384	0	13	0	0	0	0	0	0	0	0
1	0	0	0	0	0	0.315321	0	0	0	0	0	0	0	0	0	0	0.36876	1.01057e-06	0	0	0	0	0	0	0	0	0	0	0	0	0	0	0	0	0	0	0	0	0	0	0	0	0	0	0	0	0	0	0
0.25	0	0.0294118	0	0	24	0.104704	0	0	0	0	0.00613732	0	0	0	0	0.000784314	0.0767876	0.0222499	0	0	0	0	0	0	0	0	0	0	0	0	0	0	0	0	0.000492296	0	0.00287444	128	0	0	0	0	0	0	0	0	0	0	0
0.625	0.0588235	0	0	5	3	0.638676	0	0	0	0	0	0	0	0	0.0584774	0	0.670225	0.0167929	0	0	0	0	0	0	0	0	0	0	0	0	0	0	0	0	0.00107119	0	0.0062696	8	0	0	0	0	0	0	0	0	5	0	0
0	0	0	0	0	0	0.0254863	0	0	0	0	0	0.0031746	0	0	0	0	0.0893218	0.000297004	0	0	0	0	0	0	0	0	0	0	0	0	0	0	0	0	0	0	0.00110942	0	0	0	0.00014708	0.0185185	0	0	0	0	0.000664894	0	5.6346e-05
0.433333	0	0.00161812	0	0	17	0.27803	0	0	0	0	0.00249221	0.00313404	0	0.0357143	0	0.00304968	0.420079	0.00104048	0	0	0	0	0	0	0	0	0	0	0	0	0	0	0	0	0.00160923	0	0.00115989	195	0.00432765	0	1436	128	1	0	8	11	4	0	42
1	0.2	0	0	14	0	0.740625	0	0	0	0	0	0	0	0	0.188053	0	0.77326	0.00560706	0	0	0	0	0	0	0	0	0	0	0	0	0	0	0	0	0.00100638	0	0.00409993	0	0	0	0	0	0	0	0	0	0	0	0
0.409091	0	0	0	0	0	0.107637	0	0	0	0	0	0	0	0	0	0	0.222315	0.000904503	0	0	0	0	0	0	0	0	0	0	0	0	0	0	0	0	0.000168578	0	0.00171433	4	0	0	93	0	0	0	0	0	0	0	21
0.467949	0	0.00862069	0	0	83	0.314309	0	0	0	0	0.00442043	0	0	0	0	0	0.371598	0.0088287	0	0	0	0	0	0	0	0	0	0	0	0	0	0	0	0	0.000595431	0	0.00144911	747	0	0	0	0	0	0	0	0	0	0	0
0.016129	0	0.0042065	0	0	49	0.0108763	0	0	0	0	0.000936914	0.00304878	0	0	0	0	0.00958476	0.00447765	0	0	0	0	0	0	0	0	0	0	0	0	0	0	0	0	0.000266122	0	0.00140809	78	0.000988238	0	1661	50	0	0	0	0	3	0	270
0.2	0.00502513	0.00172414	0	13	52	0.136698	0	0	0	0	0.000636672	0.00123267	0	0	0.00860303	0	0.152912	0.0018215	0	0	0	0	0	0	0	0	0	0	0	0	0	0	0	0	0.000656589	0	0.000540792	55	0.000675283	0	374	64	1	0	4	0	17	0	93
0.0625	0	0.0225564	0	0	15	0.0602955	0	0	0	0	0.00577074	0	0	0	0	0	0.0560724	0.0223451	0	0	0	0	0	0	0	0	0	0	0	0	0	0	0	0	0.000374533	0	0.00456232	118	0	0	0	0	0	0	0	0	0	0	0
0.896552	0	0	0	1	3	0.497579	0	0	0	0	0	0	0	0	0.0234455	0	0.54625	0.00164292	0	0	0	0	0	0	0	0	0	0	0	0	0	0	0	0	0.00109874	0	0.0013257	12	0.0010267	0	84	2	2	0	3	1	1	0	10
0.606061	0.0131579	0	0	65	39	0.320881	0	0	0	0	0	0	0	0	0.0130275	0	0.555567	0.00314995	0	0	0	0	0	0	0	0	0	0	0	0	0	0	0	0	0.000201539	0	0.000289541	39	0	0	1	0	0	0	0	0	2	0	6
1	0	0	0	0	0	0.268265	0	0	0	0	0	0	0	0	3.52846e-06	0	0.523601	1.67664e-06	0	0	0	0	0	0	0	0	0	0	0	0	0	0	0	0	0	0	0	0	0	0	0	0	0	0	0	0	0	0	0
1	0.333333	0	0	2	0	0.849495	0	0	0	0	0	0	0	0	0.327683	0	0.84111	1.30571e-05	0	0	0	0	0	0	0	0	0	0	0	0	0	0	0	0	0.000548847	0	0.000116277	0	0.00226244	0	80	0	0	0	1	0	0	0	6
0.366667	0	0.00254453	0	0	27	0.300013	0	0	0	0	0.000634518	0.00112994	0	0	0	0	0.615006	0.000823425	0	0	0	0	0	0	0	0	0	0	0	0	0	0	0	0	0.000668151	0	0.00177362	51	0	0	179	27	0	0	0	0	0	0	42
0	0.0172414	0.00423928	0	0	0.00484966	0.0673558	0.00527903	0	0	0	0.00241141	0.00186757	0	0	0.0112105	0	0.0753251	0.00413686	0	0	0	0	0	0	0	0	0	0	0	0	0.000431667	0	0.00213621	0.00204446	0.000508514	0	0.00125227	0.0047192	0.00136267	0	0.00311184	0.00360825	0	0	0	0	0	0	0
0.666667	0	0	0	0	0	0.21345	0	0	0	0	0	0	0	0	0	0	0.661887	0	0	0	0	0	0	0	0	0	0	0	0	0	0	0	0	0	0	0	0	1	0	0	0	0	0	0	0	0	0	0	0
0.37931	0.0344828	0.00297177	0	7	18	0.269105	0	0	0	0	0.00243754	0	0.001221	0	0.0284641	0	0.295211	0.00282786	0	0	0	0	0	0	0	0	0	0	0	0	0	0	0	0	0.00083423	0	0.00166984	68	0	0	0	0	0	0	0	0	4	0	199
0.333333	0	0.0588235	0	0	82	0.0931868	0	0	0	0	0.001853	0	0	0	0	0	0.0779061	0.06539	0	0	0	0	0	0	0	0	0	0	0	0	0	0	0	0	0.000844843	0	0.00297301	369	0	0	0	0	0	0	0	0	0	0	0
0.340909	0	0.047619	0	0	29	0.247604	0	0	0	0	0.0029773	0	0	0	0	0.0374396	0.28253	0.0352449	0	0	0	0	0	0	0	0	0	0	0	0	0	0	0	0	0.00042086	0	0.00291754	116	0	0	0	0	0	0	0	0	0	0	0
0.0282486	0	0.000242014	0	0	0.000602981	0.00265769	0	0	0	0	0.000219583	7.46213e-05	0.000565052	0	0	0.00321543	0.0144366	0.000833281	0	0	0	0	0	0	0	0	0	0	0	0	0	0	0	0	7.36664e-06	0	5.56727e-05	0.000334424	6.45758e-06	0	1.97782e-05	2.96595e-05	0	0	0	0	0.000971436	0	0.000660829
0.5	0	0.00869565	0	0	19	0.439696	0	0	0	0	0.00884354	0	0	0	0.000582273	0	0.409515	0.00903624	0	0	0	0	0	0	0	0	0	0	0	0	0	0	0	0	0.00182102	0	0.00208064	247	0.000914707	0	10	0	0	0	0	0	0	0	2
0.857143	0	0	0	0	0	0.430478	0	0	0	0	0	0	0	0	0	0	0.681813	0.000307414	0	0	0	0	0	0	0	0	0	0	0	0	0	0	0	0	0	0	0.00176288	0	0	0	93	0	0	0	0	0	0	0	21
0.428571	0.02	0.00877193	0	3	4	0.299153	0	0	0	0	0.00247478	0.00103681	0	0	0.0161054	0	0.335983	0.0107315	0	0	0	0	0	0	0	0	0	0	0	0	0	0	0	0	0.0015345	0	0.00290523	52	0.0020339	0	32	8	0	0	0	0	0	0	0
0.2	0	0.0224359	0	0	0.0192308	0.0604158	0.0136187	0	0.00318218	0	0.00572082	0	0	0	0	0	0.0561574	0.0223314	0	0	0	0	0	0	0.00252101	0	0	0	0.00226732	0.00225107	0	0	0.00522708	0.0161412	0.000432174	0	0.00456396	0.00531473	0	0	0	0	0	0	0	0	0	0	0
0	0	0.0171326	0	0	0	0.0540525	0	0	0	0	0.00481688	0.00179705	0	0	0	0	0.04026	0.0193455	0	0	0	0	0	0	0	0	0	0	0	0	0	0	0	0	0.000866686	0	0.00443079	0.0010304	0.000203469	0	0.00257438	0	0	0	0	0	0	0	0
0.540541	0	0	0	0	32	0.18731	0	0	0	0	0	0	0	0	0	0	0.563104	0.00100987	0	0	0	0	0	0	0	0	0	0	0	0	0	0	0	0	0	0	0.00137044	65	0.00113572	0	122	40	0	0	0	0	0	0	0
1	0	0	0	0	0	0.646307	0	0	0	0	0	0	0	0	0	0	0.787055	0.00550168	0	0	0	0	0	0	0	0	0	0	0	0	0	0	0	0	0	0	0.00168406	0	0	0	5	0	0	0	0	0	0	0	2
0.375	0.015873	0.0116959	0	18	30	0.317134	0	0	0	0	0.00283554	0.000982801	0	0	0.0181918	0.0123457	0.37666	0.00981594	0	0	0	0	0	0	0	0	0	0	0	0	0	0	0	0	0.0024752	0	0.00357506	330	0.0013665	0	43	36	3	0	3	0	4	0	3
0.5	0.0277778	0	0	30	0	0.305605	0	0	0	0	0.00233281	0.00260247	0	0	0.0310517	0	0.304011	0.0101221	0	0	0	0	0	0	0	0	0	0	0	0	0	0	0	0	0.00135807	0	0.00284994	90	0.00444615	0	65	120	0	0	0	0	0	0	0
0.0625	0	0.0225564	0	0	15	0.0681391	0	0	0	0	0.00704225	0.00254042	0	0	0	0	0.0753311	0.0218563	0	0	0	0	0	0	0	0	0	0	0	0	0	0	0	0	0.000749066	0	0.00525344	144	5.13663e-05	0	245	11	0	0	0	0	0	0	0
0.210526	0.0153846	0.0116959	0	8	22	0.178865	0	0	0	0	0.00202557	0	0	0	0.0114842	0	0.184415	0.0135618	0	0	0	0	0	0	0	0	0	0	0	0	0	0	0	0	0.000999806	0	0.002368	176	0	0	0	0	0	0	0	0	0	0	0
0.2	0	0.00390625	0	0	44	0.147303	0	0	0	0	0.00417246	0.00316456	0	0	0	0	0.212002	0.00360111	0	0	0	0	0	0	0	0	0	0	0	0	0	0	0	0	0.000821066	0	0.00157142	440	0.00146127	0	667	60	0	0	0	0	0	0	35
1	0.25	0	0	7	0	0.807082	0	0	0	0	0	0	0	0	0.224949	0	0.801006	0.000186853	0	0	0	0	0	0	0	0	0	0	0	0	0	0	0	0	0.00216294	0	0.00150185	0	0	0	102	0	0	0	0	0	2	0	51
0.0624049	0	0.0225564	0	0	616	0.0602955	0	0	0	0	0.00577074	0	0	0	0	0	0.0560725	0.0223451	0	0	0	0	0	0	0	0	0	0	0	0	0	0	0	0	0.000374533	0	0.00456232	4846	0	0	0	0	0	0	0	0	0	0	0
0.96875	0	0.047619	0	0	0.00520833	0.484384	0	0	0	0	0.0100077	0.00740741	0	0	0	0	0.678754	0.0260007	0	0	0	0	0	0	0	0	0	0	0	0	0	0	0	0	0	0	0.00192386	0.000873069	0	0	0.00111919	0.000381679	0	0	0	0	0	0	0.00122174
0.25	0.0454545	0.0441176	0	14	21	0.139301	0	0	0	0	0.0046587	0.00434783	0	0	0.0335706	0	0.139553	0.0432826	0	0	0	0	0	0	0	0	0	0	0	0	0	0	0	0	0.00177544	0	0.00335962	161	0.00124368	0	105	49	0	0	0	0	0	0	0
0.394068	0	0.0227273	0	0	104	0.242087	0	0	0	0	0.00325309	0	0	0	0	0	0.284868	0.0252923	0	0	0	0	0	0	0	0	0	0	0	0	0	0	0	0	0	0	0.00410661	465	0	0	48	22	0	0	0	0	0	0	0
0.5	0	0.00238663	0	0	1	0.192786	0	0	0	0	0.0054782	0.00172712	0.00260078	0	4.82931e-06	0	0.224233	0.00293504	0	0	0	0	0	0	0	0	0	0	0	0	0	0	0	0	0.000687139	0	0.0021058	24	0.000971663	0	199	1	0	0	2	0	1	0	16
0.722222	0	0	0	0	0	0.593243	0	0	0	0	0	0	0	0	0	0	0.638799	0.00203916	0	0	0	0	0	0	0	0	0	0	0	0	0	0	0	0	0	0	0.00162866	0	0	0	0	0	0	0	0	0	0	0	0
0.163265	0.0714286	0	0	8	0	0.505556	0	0	0	0	0	0	0	0	0.0665029	0	0.682173	1.71302e-05	0	0	0	0	0	0	0	0	0	0	0	0	0	0	0	0	0.000332942	0	0.0016204	2	0.000675524	0	4	11	0	0	0	0	0	0	0
0	0	0	0	0	0	0.642355	0	0	0	0	0	0	0	0	0	0	0.617383	3.76687e-05	0	0	0	0	0	0	0	0	0	0	0	0	0	0	0	0	0	0	0.000588971	0	0	0	127	0	0	0	0	0	0	0	27
0	0.00497512	0.0546448	0	0	0	0.0709701	0	0	0	0	0.00255879	0	0	0	0.00986457	0	0.0428193	0.0627109	0	0	0	0	0	0	0	0	0	0	0	0	0	0	0	0	0.0007084	0	0.00203804	0	0	0	0	0	0	0	0	0	0	0	0
0.333333	0	0.00862069	0	0	2	0.293039	0	0	0	0	0.00169205	0.00203252	0	0	0	0	0.251953	0.0106925	0	0	0	0	0	0	0	0	0	0	0	0	0	0	0	0	0	0	0.00209824	4	0	0	9	2	1	0	0	0	1	0	2
0.166667	0.0315789	0.25	0	138	46	0.155545	0	0	0	0	0.0027248	0	0	0	0.0275316	0	0.146293	0.271454	0	0	0	0	0	0	0	0	0	0	0	0	0	0	0	0	0.000933989	0	0.00177253	920	0	0	0	0	0	0	0	0	0	0	0
0.375	0	0.0357143	0	0	1	0.524242	0	0	0	0	0.00927644	0	0	0	0	0	0.567426	0.0184362	0	0	0	0	0	0	0	0	0	0	0	0	0	0	0	0	0.00029882	0	0.0032256	5	0	0	0	0	0	0	0	0	0	0	0
0.107143	0	0.0204082	0	0	25	0.0738411	0	0	0	0	0.00654402	0.00196721	0	0	0	0	0.0839093	0.0216277	0	0	0	0	0	0	0	0	0	0	0	0	0	0	0	0	0	0	0.00523746	250	0	0	93	17	0	0	0	0	0	0	0
0.0625	0	0.0225564	0	0	225	0.0564603	0	0	0	0	0.00630869	0.00254042	0	0	0	0	0.0475545	0.022556	0	0	0	0	0	0	0	0	0	0	0	0	0	0	0	0	0.00042135	0	0.00481525	1935	5.13663e-05	0	245	165	0	0	0	0	0	0	0
0	0	0.00862069	0	0	0	0.225947	0	0	0	0	0.00313643	0	0.00367647	0	0	0	0.189277	0.0117625	0	0	0	0	0	0	0	0	0	0	0	0	0	0	0	0	0.00439239	0	0.00227484	0	0	0	0	0	0	0	0	0	1	0	1
0.939394	0.05	0	0	62	4	0.476466	0	0	0	0	0	0	0	0	0.0378418	0	0.61458	0.00436372	0	0	0	0	0	0	0	0	0	0	0	0	0	0	0	0	0.00189437	0	0.00190143	12	0.00704777	0	18	8	1	0	3	0	0	0	0
0.166667	0.0421053	0.25	0	44	11	0.170167	0	0	0	0	0.00449591	0.00684932	0	0	0.0488803	0	0.171589	0.265701	0	0	0	0	0	0	0	0	0	0	0	0	0	0	0	0	0.00130933	0	0.00265879	363	0.00273034	0	4	88	0	0	0	0	0	0	0
0	0	0.0546448	0	0	0	0.0800546	0	0	0	0	0.00255879	0	0	0	0	0	0.0501539	0.0621758	0	0	0	0	0	0	0	0	0	0	0	0	0	0	0	0	0.00111245	0	0.00204285	0	0	0	0	0	0	0	0	0	0	0	0
1	0	0	0	0	0	0.829582	0	0	0	0	0	0	0	0	0	0	0.779622	0.0854575	0	0	0	0	0	0	0	0	0	0	0	0	0	0	0	0	0	0	0.00902256	0	0	0	0	0	0	0	0	0	0	0	0
0.324675	0.015873	0.0116959	0	25	50	0.287959	0	0	0	0	0.00283554	0.000982801	0	0	0.0154107	0	0.321548	0.0111991	0	0	0	0	0	0	0	0	0	0	0	0	0	0	0	0	0.00142232	0	0.00288312	531	0.001822	0	49	52	0	0	0	0	0	0	0
0.0625	0	0.0225564	0	0	75	0.0564918	0	0	0	0	0.00596635	0	0.00187617	0	0	0	0.0476258	0.022554	0	0	0	0	0	0	0	0	0	0	0	0	0	0	0	0	0.000608616	0	0.00476657	610	0	0	0	0	0	0	0	0	0	0	31
0.5	0.0714286	0.0227273	0	6	3	0.227813	0	0	0	0	0.000910747	0	0.00617284	0	0.0323109	0	0.286994	0.0232219	0	0	0	0	0	0	0	0	0	0	0	0	0	0	0	0	0.000604547	0	0.00359344	6	0	0	0	0	0	0	0	0	4	0	3
0.5	0.0166667	0.00775194	0	1	1	0.31611	0	0	0	0	0.00110701	0.00247219	0	0	0.0235744	0	0.396209	0.00910322	0	0	0	0	0	0	0	0	0	0	0	0	0	0	0	0	0.00145367	0	0.00210312	3	0.00552765	0	33	2	3	0	6	0	0	0	0
1	0	0.0153846	0	0	0	0.0970678	0	0	0	0	0.00412044	0	0	0	0	0	0.123609	0.0186764	0	0	0	0	0	0	0	0	0	0	0	0	0	0	0	0	0.00356649	0	0.00460776	0	0	0	0	0	0	0	0	0	0	0	0
0.245763	0.0454545	0.00349243	0	58	178	0.272399	0	0	0	0	0.00388715	0.00315259	0.000699301	0	0.047165	0	0.279453	0.00315676	0	0	0	0	0	0	0	0	0	0	0	0	0	0	0	0	0.0014314	0	0.0023788	1944	0.00107846	0	572	338	0	0	0	0	1	0	234
1	0	0	0	0	0	0.676077	0	0	0	0	0	0	0	0	0	0	0.746578	2.84677e-05	0	0	0	0	0	0	0	0	0	0	0	0	0	0	0	0	0	0	0.00142369	0	0	0	0	0	0	0	0	0	0	0	67
0.64	0.0588235	0	0	16	8	0.638676	0	0	0	0	0	0	0	0	0.0584774	0	0.670218	0.0167929	0	0	0	0	0	0	0	0	0	0	0	0	0	0	0	0	0.00107119	0	0.0062696	21	0	0	0	0	0	0	0	0	5	0	0
0.625	0	0	0	0	3	0.253283	0	0	0	0	0	0	0	0	0.0290618	0	0.554367	0.00424485	0	0	0	0	0	0	0	0	0	0	0	0	0	0	0	0	0.00284091	0	0.00100439	3	0.00461894	0	51	4	0	0	0	0	0	0	4
1	0	0	0	0	0	0.0936775	0	0	0	0	0.000220264	0	0.00106838	0	1.9948e-06	0	0.202099	0.000998965	0	0	0	0	0	0	0	0	0	0	0	0	0	0	0	0	0.000127779	0	0.000312402	0	0	0	0	0	0	0	0	0	7	0	54
0.2	0.00952381	0.0289855	0	5	20	0.129488	0	0	0	0	0.00326264	0	0	0	0.0124859	0	0.144306	0.0302643	0	0	0	0	0	0	0	0	0	0	0	0	0	0	0	0	0.000597065	0	0.00254017	80	0	0	0	0	0	0	0	0	10	0	11
0.507812	0.02	0.00877193	0	65	63	0.343479	0	0	0	0	0.00247478	0.00103681	0	0	0.0201973	0.0123457	0.412277	0.00883043	0	0	0	0	0	0	0	0	0	0	0	0	0	0	0	0	0.00250635	0	0.00359971	819	0.00155932	0	28	126	3	0	2	0	4	0	2
1	0	0	0	0	0	0.421122	0	0	0	0	0	0	0	0	0	0	0.428423	0.00228685	0	0	0	0	0	0	0	0	0	0	0	0	0	0	0	0	0	0	0	0	0	0	0	0	0	0	0	0	0	0	0
0.178713	0.0344828	0.00297177	0	269	936	0.214848	0	0	0	0	0.00182815	0	0	0	0.0284637	0	0.229318	0.0032207	0	0	0	0	0	0	0	0	0	0	0	0	0	0	0	0	0.000545458	0	0.00139049	2319	0	0	0	0	0	0	0	0	0	0	0
0	0.0277778	0	0	0	0	0.334228	0	0	0	0	0.00233281	0.00260247	0	0	0.0316548	0	0.399888	0.00299767	0	0	0	0	0	0	0	0	0	0	0	0	0	0	0	0	0.00110114	0	0.00284994	0	0.00440381	0	69	0	0	0	0	0	1	0	0
0.146341	0.00671141	0.0113895	0	6	35	0.0991105	0	0	0	0	0.00285765	0	0.000930665	0	0.00834128	0	0.156945	0.0117062	0	0	0	0	0	0	0	0	0	0	0	0	0	0	0	0	0.000419832	0	0.00132993	102	0.000202806	0	7	0	0	0	0	0	10	0	37
0.9	0	0	0	0	1	0.74	0	0	0	0	0	0	0	0	0	0	0.749531	0.0010899	0	0	0	0	0	0	0	0	0	0	0	0	0	0	0	0	0	0	0.00229536	2	0	0	0	0	0	0	0	0	0	0	0
0.52381	0	0.25	0	0	3	0.188953	0	0	0	0	0.00274223	0	0	0	0.0016941	0	0.483203	0.032393	0	0	0	0	0	0	0	0	0	0	0	0	0	0	0	0	0.00117717	0	0.00274223	9	0.00925926	0	0	0	0	0	0	0	0	0	0
0.333333	0	0.00115473	0	1	2	0.336664	0	0	0	0	0.00221566	0.00241984	0	0	0.00052292	0	0.531972	0.00069931	0	0	0	0	0	0	0	0	0	0	0	0	0	0	0	0	0.000564732	0	0.00112823	6	0.00290995	0	593	16	0	0	0	0	0	0	0
0.0294118	0.142857	0	0	2	39	0.800391	0	0	0	0	0	0	0	0	0.140105	0	0.851346	7.34709e-05	0	0	0	0	0	0	0	0	0	0	0	0	0	0	0	0	0.0008763	0	0.00159979	120	0.00336927	0	26	38	0	0	0	0	0	0	28
0.452514	0.04	0.00223214	0	98	98	0.257028	0	0	0	0	0.00206868	0	0.001221	0	0.0614837	0	0.264957	0.00295506	0	0	0	0	0	0	0	0	0	0	0	0	0	0	0	0	0.000705445	0	0.00159934	458	0.000107666	0	200	0	0	0	0	0	2	0	66
0.0625	0	0.0225564	0	0	15	0.0564603	0	0	0	0	0.00630869	0.00254042	0	0	0	0	0.0475545	0.022556	0	0	0	0	0	0	0	0	0	0	0	0	0	0	0	0	0.00042135	0	0.00481525	129	5.13663e-05	0	245	11	0	0	0	0	0	0	0
0.384615	0	0.0555556	0	0	8	0.203397	0	0	0	0	0.00100705	0	0	0	3.86837e-05	0	0.163927	0.0850384	0	0	0	0	0	0	0	0	0	0	0	0	0	0	0	0	0.000263923	0	0.00204824	14	0.00124656	0	0	0	0	0	0	0	1	0	2
0.428571	0	0	0	0	0	0.525012	0	0	0	0	0	0	0	0	0.00205496	0.0296703	0.599401	0.00127113	0	0	0	0	0	0	0	0	0	0	0	0	0	0	0	0	0.00149775	0	0.00459902	6	0	0	8	0	0	0	0	0	0	0	0
0.5	0	0.00862069	0	0	6	0.314309	0	0	0	0	0.00442043	0	0	0	0	0	0.371577	0.0088287	0	0	0	0	0	0	0	0	0	0	0	0	0	0	0	0	0.000595431	0	0.00144911	54	0	0	0	0	0	0	0	0	0	0	0
0.333333	0.0869565	0.00292826	0	10	10	0.14883	0	0	0	0	0.00225564	0.00365631	0.00367647	0	0.0492205	0	0.163448	0.00349228	0	0	0	0	0	0	0	0	0	0	0	0	0	0	0	0	0.000513583	0	0.00173775	45	0.00123001	0	441	30	0	0	0	0	2	0	53
0.833333	0	0	0	0	2	0.165256	0	0	0	0	0	0	0	0	0	0	0.228732	0.0034023	0	0	0	0	0	0	0	0	0	0	0	0	0	0	0	0	0	0	0.00156437	22	0	0	0	0	0	0	0	0	0	0	0
0.0617886	0	0.0225564	0	0	570	0.0602955	0	0	0	0	0.00577074	0	0	0	0	0	0.0560728	0.0223451	0	0	0	0	0	0	0	0	0	0	0	0	0	0	0	0	0.000374533	0	0.00456232	4487	0	0	0	0	0	0	0	0	0	0	0
0.5	0	0.00234742	0	0	2	0.408619	0	0	0	0	0	0	0	0	6.32071e-06	0.0555556	0.45727	0.00238037	0	0	0	0	0	0	0	0	0	0	0	0	0	0	0	0	0.000597024	0	0.00136848	0	0.000671143	0	283	0	3	0	0	0	1	0	15
0	0	0	0	0	0	0.253495	0	0	0	0	0	0	0	0	3.53558e-06	0	0.309902	0.00218569	0	0	0	0	0	0	0	0	0	0	0	0	0	0	0	0	0.00455581	0	0.00665504	0	0.0115942	0	27	0	0	0	0	0	0	0	1
0.34375	0	0.047619	0	0	18	0.247604	0	0	0	0	0.0029773	0	0	0	0	0.0374396	0.28253	0.0352449	0	0	0	0	0	0	0	0	0	0	0	0	0	0	0	0	0.00042086	0	0.00291754	72	0	0	0	0	0	0	0	0	0	0	0
1	0	0	0	0	0	0.646307	0	0	0	0	0	0	0	0	0	0	0.787055	0.00550168	0	0	0	0	0	0	0	0	0	0	0	0	0	0	0	0	0	0	0.00168406	0	0	0	5	0	0	0	0	0	0	0	2
0.0891813	0	0.0030349	0	0	305	0.179537	0	0	0	0	0.00778665	0.00172712	0.00260078	0	4.37748e-06	0	0.214747	0.00307728	0	0	0	0	0	0	0	0	0	0	0	0	0	0	0	0	0.000663875	0	0.00201516	1555	0.00103078	0	300	360	0	0	3	3	1	0	26
0.5	0.010101	0.00666667	0	6	6	0.224269	0	0	0	0	0.000576037	0	0	0	0.0179909	0	0.373668	0.0072397	0	0	0	0	0	0	0	0	0	0	0	0	0	0	0	0	0.000379952	0	0.00132196	6	0.000155102	0	2	0	0	0	0	0	9	0	12
0.827586	0	0	0	0	5	0.455661	0	0	0	0	0	0	0	0	0	0	0.481927	0.00215724	0	0	0	0	0	0	0	0	0	0	0	0	0	0	0	0	0	0	0.000718303	40	0	0	78	0	0	0	0	0	0	0	0
0.0625	0	0.0225564	0	0	750	0.0626767	0	0	0	0	0.00684664	0	0	0	0	0	0.0612833	0.022212	0	0	0	0	0	0	0	0	0	0	0	0	0	0	0	0	0.000514983	0	0.00504919	7000	0	0	0	0	0	0	0	0	0	0	0
0	0	0.047619	0	0	3	0.247604	0	0	0	0	0.0029773	0	0	0	0	0.0374396	0.28262	0.0352449	0	0	0	0	0	0	0	0	0	0	0	0	0	0	0	0	0.00042086	0	0.00291754	12	0	0	0	0	0	0	0	0	0	0	0
0.175553	0.333333	0	0	320	525	0.491097	0	0	0	0	0	0	0	0	0.320701	0	0.40673	0.00191402	0	0	0	0	0	0	0	0	0	0	0	0	0	0	0	0	0.00232558	0	0.00171681	1784	0.00230947	0	129	825	0	0	0	0	1	0	3
0.384615	0.00645161	0.0015528	0	15	24	0.076656	0	0	0	0	0	0.00143506	0	0	0.0072407	0	0.149715	0.00179718	0	0	0	0	0	0	0	0	0	0	0	0	0	0	0	0	0.000316616	0	0.00093	0	0.00340187	0	1168	72	0	0	0	0	0	0	0
0.06	0.0689655	0.0208817	0	0.0348837	0.0217593	0.05523	0	0	0	0	0.0043487	0	0	0.0384615	0.00653386	0	0.0311029	0.0214477	0	0	0	0	0	0	0	0	0	0	0	0	0	0	0	0	0.00313626	0	0.00316162	0.00412831	0	0	0	0	0.0229008	0	0.0314961	0.0165746	0	0	0
0.357143	0	0	0	0	1	0.368771	0	0	0	0	0	0	0	0	0	0	0.385892	0.00189676	0	0	0	0	0	0	0	0	0	0	0	0	0	0	0	0	0.000570126	0	0.00135971	2	0	0	102	0	0	0	0	0	1	0	64
0.5	0	0.25	0	0	2	0.282297	0	0	0	0	0	0	0	0	0	0	0.522102	0.212804	0	0	0	0	0	0	0	0	0	0	0	0	0	0	0	0	0	0	0	0	0	0	0	0	0	0	0	0	0	0	0
0	0	0	0	0	0	0.168539	0	0	0	0	0	0	0	0	0	0	0.200075	0.00311874	0	0	0	0	0	0	0	0	0	0	0	0	0	0	0	0	0.000559409	0	0.00188176	0	0	0	93	0	0	0	0	0	2	0	71
0.92053	0	0	0	0	0	0.509214	0	0	0	0	0	0	0	0	0	0	0.748059	0	0	0	0	0	0	0	0	0	0	0	0	0	0	0	0	0	0	0	0	5	0	0	0	0	0	0	0	0	0	0	0
0.414414	0	0.00110254	0	0	26	0.235799	0	0	0	0	0.000926355	0.000518941	0	0	0	0	0.368391	0.00111009	0	0	0	0	0	0	0	0	0	0	0	0	0	0	0	0	0	0	0.000919735	81	0	0	490	28	0	0	7	0	0	0	0
0.736842	0.0434783	0	0	14	5	0.329377	0	0	0	0	0	0	0	0	0.0312236	0	0.560976	0.00304541	0	0	0	0	0	0	0	0	0	0	0	0	0	0	0	0	0.000484942	0	0.00125745	13	0	0	1	0	0	0	0	0	1	0	6
0.0707965	0	0.0222222	0	0	105	0.0573147	0	0	0	0	0.00584551	0.00290381	0	0	0	0	0.0492183	0.022506	0	0	0	0	0	0	0	0	0	0	0	0	0	0	0	0	0	0	0.00432136	864	0	0	200	71	0	0	0	0	0	0	0
0.25	0	0.0275229	0	0	15	0.200207	0	0	0	0	0.00443656	0.0055325	0.00331126	0	0	0	0.18881	0.0275378	0	0	0	0	0	0	0	0	0	0	0	0	0	0	0	0	0.00206657	0	0.00207495	50	0.0018018	0	92	20	0	0	0	0	2	0	12
0.333333	0.0344828	0.00297177	0	8	16	0.269105	0	0	0	0	0.00243754	0	0.001221	0	0.0284641	0	0.295222	0.00282786	0	0	0	0	0	0	0	0	0	0	0	0	0	0	0	0	0.00083423	0	0.00166984	64	0	0	0	0	0	0	0	0	4	0	199
0.2	0	0.0194175	0	0	24	0.06981	0	0	0	0	0.00590015	0	0	0	0	0	0.0777693	0.021809	0	0	0	0	0	0	0	0	0	0	0	0	0	0	0	0	0.00103931	0	0.00522189	234	0.000214869	0	10	0	0	0	0	0	0	0	10
0.285714	0	0.00349243	0	0	10	0.297635	0	0	0	0	0.00326019	0.00189155	0.0013986	0	6.20533e-05	0	0.31292	0.00295328	0	0	0	0	0	0	0	0	0	0	0	0	0	0	0	0	0.0019767	0	0.00198425	98	0.000674035	0	391	10	0	0	0	0	2	0	235
0.4	0.166667	0	0	4	1	0.261749	0	0	0	0	0.00235942	0.00847458	0	0	0.075986	0	0.306389	0.00720285	0	0	0	0	0	0	0	0	0	0	0	0	0	0	0	0	0.00286477	0	0.0024921	17	0.00307503	0	12	3	2	0	3	0	0	0	0
0.5	0	0.00297619	0	0	1	0.375509	0	0	0	0	0.00360198	0	0	0	0	0	0.521324	0.00252282	0	0	0	0	0	0	0	0	0	0	0	0	0	0	0	0	0.000182783	0	0.000885479	8	0	0	0	0	0	0	0	0	2	0	48
0.456522	0.142857	0.00238663	0	46	25	0.165532	0	0	0	0	0.00221076	0	0	0	0.0690721	0	0.240614	0.00277365	0	0	0	0	0	0	0	0	0	0	0	0	0	0	0	0	0.00220168	0	0.00135448	80	0	0	2	0	0	0	0	0	0	0	0
0	0	0.00310559	0	0	31	0.275257	0	0	0	0	0.00111235	0	0	0	8.40192e-06	0	0.254878	0.00340517	0	0	0	0	0	0	0	0	0	0	0	0	0	0	0	0	0.000745263	0	0.00122934	36	0	0	6	0	0	0	0	0	0	0	0
[truncated: 143,622 more rows]
[truncated: 1 more columns]
