# Supplementary material for: Predicting drug target interactions using meta-path-based semantic network analysis
Source: BMC Bioinformatics. 2016 Apr 12;17:160. doi: 10.1186/s12859-016-1005-x (PMC4830032; doi:10.1186/s12859-016-1005-x)
Supplement: Additional file 4: — (metapath_commuting_matrix.zip): it contains the calculated commuting matrix for internal and external validating. The internal test set was used by SLAP in the original publication; the external test set was prepared in the present study and intended to examine the ability to predict evolving network topologies. (ZIP 27340 kb) [file 12859_2016_1005_MOESM4_ESM.zip › metapath_commuting_matrix/internal_testset_matrix/positive_randomwalk.csv]

0	0	0	0	0	0	1.04866e-05	0	0	0	0	0.000907956	0.000677813	0	0	6.17627e-07	0.00113843	0.000345236	0	0	0	0	0	0	0	0	0	0	0	0	0	2.18579e-05	0	0	0.00187928	0.000344532	0	0.000348005	0.000834995	0.000364264	0	0.000258729	0	0	0	0	0	0	0	0
0	0	0	0	0	0	0.0778816	0	0.00370066	0	0	0.00499501	0.0194175	0	0	0	0	0.101504	0	0	0	0	0	0	0	0	0	0	0	0	0	0	0	0	0	0.00499501	0	0	0	0.0194175	0	0	0	0	0	0	0	0	0	0
0	0	0	0	0	0	0	0	0	0	0	0	0	0	0	0	0	0	0	0	0	0	0	0	0	0	0	0	0	0	0	0	0	0	0	0	0	0	0	0	0	0	0	0	0	0	0	0	0	0
0	0	0	0	0	0	0	0	0	0	0	0	0	0	0	0	0	0	0	0	0	0	0	0	0	0	0	0	0	0	0	0	0	0	0	0	0	0	0	0	0	0	0	0	0	0	0	0	0	0
0	0	0	0	0	0	0	0	0	0	0	0	0	0	0	0	0	0	0	0	0	0	0	0	0	0	0	0	0	0	0	0	0	0	0	0	0	0	0	0	0	0	0	0	0	0	0	0	0	0
0.5	0	0	0	0.25	0	0	0	0	0	0	0	0	0	0	0	0	0	0	0	0	0	0	0	0	0	0	0	0	0	0	0	0	0	0	0	0	0	0.00100705	0	0	0	0.00970874	0	0	0	0	0	0	0
0	0	0	0	0	0	0	0	0	0	0	0	0	0	0	0	0	0	0	0	0	0	0	0	0	0	0	0	0	0	0	0	0	0	0	0	0	0	0	0	0	0	0	0	0	0	0	0	0	0
0.333333	0	0	0	0	0	0.0478873	0	0	0	0	0.00480077	0.0194175	0	0	0	0	0.0642424	0	0	0	0	0	0	0	0	0	0	0	0	0	0	0	0	0	0.00453074	0	0	0.00277778	0.0194175	0	0	0.012766	0	0	0	0	0	0	0
0	0	0	0	0	0	0	0	0	0	0	0	0	0	0	0.00115208	0	0	0	0	0	0	0	0	0	0	0	0	0	0	0	0	0	0	0	5.95829e-05	0	0	0	0	0	0	0	0	0	0	0	0	0	0
1	0	0	0	0	0	0.000485343	0.00413223	0.0107216	0	0	0.000179276	0.003125	0	0	0	0	0.00011024	0	0	0	0	0.00965418	0	0	0	0	0	0	0	0	0	0	0	0.00229008	0	0	0	0	8.08407e-05	0	0	0	0	0	0	0	0	0	0
0.22716	0	0	0	0.0266028	0.00314494	0.000636943	0	0	0	0	0	0	0	0	6.95001e-06	0	0.00021456	1.59431e-05	0	0	0	0	0	0	0	0	0	0	0	0	0	0	0	0	0	0	0	0.00155959	0	0	0	0	0	0	0	0	0	0	0
0	0	0	0	0	0	0	0	0	0	0	0	0	0	0	0	0	0	0	0	0	0	0	0	0	0	0	0	0	0	0	0	0	0	0	0	0.000380371	0	0	0	0	0	0	0	0	0	0	0	0	0
0	0	0	0	0	0	0	0	0	0.00173611	0.00227273	0	0	0	0	0	0	0.00226757	0	0	0	0	0	8.72142e-05	0	0	0.000367083	2.66127e-05	0	0	0	0	0	0	0	0	0.000257334	0	0.000181064	0	0	0	0	0	0	0	0	0	0	0
0	0	0	0	0	0	0	0	0	0	0	0	0	0	0	0	0	0	0	0	0	0	0	0	0	0	0	0	0	0	0	0	0	0	0	0	0	0	0	0	0	0	0	0	0	0	0	0	0	0
0	0	0	0	0	0	0.000263227	0.00081367	0	0	0	0.000538793	0	0	0	7.10143e-06	0	2.79627e-05	0	0	0	0	0	0	0	0	0	0	0	0	0	0	0	0	0.000506073	9.28332e-05	0	0.000172365	0	0	0	0	0	0	0	0	0	0	0	3.95146e-05
0	0	0	0	0	0	0.000306822	0.00280308	0.000498194	0	0.00552486	7.84221e-05	0.000868206	0.000814332	0	7.90025e-07	0	2.53254e-05	0	0	0	0	0.000623343	0	0	0	0.0008547	0	0	0	0	0	0	0	0.00277778	7.27454e-05	0	0.000176721	4.66222e-05	0.000264903	0.00355872	0.00241941	0.0021428	0	0	0	0	0.0003761	0	0.000581356
0	0	0	0	0	0	0	0	0.002374	0	0.00253807	0	0	0	0	0	0	0	0	8.31546e-05	0	0	0.000416479	0	0	0	0.00101331	0	0	0	0	0	0	0	0	0	7.32064e-05	0	0.000468227	0	0	0	0	0	0	0	0	0	0.000563695	0
0	0	0	0	0	0	0	0	0	0	0	0	0	0	0	0	0	0	0	0	0	0	0	0	0	0	0	0	0	0	0	0	0	0	0	0	0	0	0	0	0	0	0	0	0	0	0	0	0	0
1	0	0	0	0	0	0	0	0	0	0	0	0	0	0	0	0	0	0	0	0	0	0	0	0	0	0	0	0	0	0	0	0	0	0	0	0	0	0	0	0	0	0	0	0	0	0	0	0	0
0	0	0	0	0	0	0	0	0	0	0	0	0	0	0	0	0	0	0	0	0	0	0	0	0	0	0	0	0	0	0	0	0	0	0	0	0	0	0	0	0	0	0	0	0	0	0	0	0	0
0.101493	0	0.00486618	0	0	0.00401387	0.0354257	0	0	0	0	0.00179019	0.00284091	0	0	0	0	0.0721234	0.00433847	0	0	0	0	0	0	0	0.105939	0	0	0	0	0	0	0	0	0.0014699	0.00497299	0.00186575	0.00225007	0.000488045	0	0.00319825	0.00205108	0	0	0	0	0	0	0.000513021
0.105939	0	0	0	0	0.00397322	0	0	0	0	0	0	0	0	0	0	0	0	0	0	0	0	0	0	0	0.00486618	0.101493	0	0	0	0	0	0	0	0	0	0.00497299	0	0.0022923	0	0	0	0.00193789	0	0	0	0	0	0	0
0.181159	0	0	0	0.019984	0.000273448	0	0	0	0	0	0	0	0	0	0	0	0	0	0	0	0	0	0.000131579	0	0	0.000340368	0	0	0	0	0	0	0	0	0	0.000163399	0	0.000154395	0	0	0	0	0	0	0	0	0	0	0
0	0	0	0	0	0	0	0	0	0	0	0	0	0	0	2.55477e-06	0	0.000166041	0	0	0	0	0	0	0	0	0	0	0	0	0	0	0	0	0	0	0	1.9664e-05	8.89696e-06	0	0	0	0	0	0	0	0	0.00105263	0	0.00124566
0	0	0	0	0	0	0	0	0	0	0	0	0	0	0	0	0	0	0	0	0	0	0	0	0	0	0	0	0	0	0	0	0	0	0	0	0	0	1.85007e-05	0	0	0	0	0	0	0	0	0	0	0
0	0	0	0	0	0	0	0	0.000137457	0	0	0.000358551	0.0015625	0	0	0	0	0	0	0.000266525	0	0	0.000720461	0	0	0	0	0	0	0	0	0	0	0	0	0.000160645	0	0.000168081	0	8.08407e-05	0	0	0	0.029703	0	0.00581395	0	0	0	0
0	0	0	0	0	0	0	0.00165289	0.00109966	0	0	0.000358551	0.0015625	0	0	0	0	3.67466e-05	0	8.67845e-05	0	0	0.00264169	0	0	0	0	0	0	0	0	0	0	0	0	5.35482e-05	0	5.60269e-05	0	8.08407e-05	0	0	0	0	0	0	0	0	0	0
0	0	0	0	0	0	0	0.00165289	0.00109966	0	0	0.000358551	0.0015625	0	0	0	0	4.00554e-05	0	0	0	0	0.00270794	0	0	0	0	0	0	0	0	0	0	0	0.000282726	0.000133871	0	0.000112054	0	8.08407e-05	0	0.00020593	0	0	0	0	0	0	0	0
0	0	0	0	0	0	0.000194137	0	0	0	0	0.000179276	0	0	0	4.01183e-05	0	0	0	0	0	0	0	0	0	0	0	0	0	0	0	0	0	0	0	0	0	5.60269e-05	0	8.08407e-05	0	0.000102965	0	0	0	0	0	0	0	0
0	0	0	0	0	0	0	0	0.000687285	0	0	0	0	0	0	0	0	0	0	0.000728939	0	0	0.000648002	0	0	0	0	0	0	0	0	0	0	0	0	2.67741e-05	0	7.47025e-05	0	0	0	0.000102965	0	0	0	0.00581395	0	0.000135501	0	0.000378931
0	0	0	0	0	0	0	0	0	0	0	0.000358551	0	0	0	0	0	0	1.04167e-07	0	0	0	0	0	0	0	0	0	0	0	0	0	0	0	0	5.35482e-05	0	9.33781e-05	0	0	0	0	0	0	0	0	0	0	0	0
0	0	0	0	0	0	0	0	0	0	0	0.000537827	0	0	0	0	0	0.000188271	0	0	0	0	0.00288185	0	0	0	0	0	0	0	0	0	0	0	4.24089e-05	0.000133871	0	0.000149405	0	8.08407e-05	0	0.00061779	0	0	0	0	0	0	0	0
0	0	0	0	0	0	0	0	0	0	0	0.000358551	0	0	0	0	0	0	0	0	0	0	0	0	0	0	0	0	0	0	0	0	0	0	0	5.35482e-05	0	0.000130729	0	0	0	0	0	0	0	0	0	0	0	0
0	0	0	0	0	0	0	0.0017094	0	0	0	0	0	0	0	0	0	0.000755858	0	0	0	0	0	0	0	0	0	0	0	0	0	0.0037037	0	0	0.000240096	0	0	0	0	0	0	0	0	0	0	0	0	0	0	0
0	0	0	0	0	0	0	0	0	0	0	0.000358551	0.003125	0	0	0	0	0	0	3.38444e-05	0	0	0	0	0	0	0	0	0	0	0	3.89044e-05	0	0	0	0.000160645	0	0.000130729	0	0.000161681	0	0.000102965	0	0	0	0	0	0	0	0
0	0	0	0	0	0	0.000194137	0	0	0	0	0	0.0046875	0	0	5.13255e-07	0	3.67466e-05	0	0	0	0	0.00321806	0	0	0	0	0	0	0	0	0	0	0	0.000763359	0	0	1.86756e-05	0	0	0	0	0	0	0	0	0	0	0	0
0	0	0	0	0	0	0	0	0	0	0	0.000537827	0	0	0	0	0	4.34985e-05	0	0	0	0	1.92123e-05	0	0	0	0	0	0	0	0	0	0	0	0	0.000187419	0	0.000242783	0	8.08407e-05	0	0.00061779	0	0	0	0	0	0	0	0
0	0	0	0	0	0	0	0.00165289	0.00137457	0	0	0.000179276	0	0	0	0	0	3.791e-05	0	0	0	0	0.00270953	0	0	0	0	0	0	0	0	0	0	0	0	2.67741e-05	0	0.000130729	0	8.08407e-05	0	0	0	0	0	0	0	0	0	0
0	0	0	0	0	0	0	0	0	0	0	0.00238612	0	0	0	0	0	0	0	0	0	0	0	0	0	0	0	0	0	0	0	0	0	0	0	0.000249645	0	0.000762197	0.00272215	0	0	0	0	0	0	0	0	0	0	0
0.03125	0	0	0	0.0172414	0	0.000721761	0.00150331	0.00714286	0	0	0.000433839	0	0	0	0.000471084	0	0.00229059	0	0.000141723	0	0	0.0157143	0	0	0	0	0	0	0	0	3.97354e-05	0	0	0.00131976	8.32149e-05	0	0.000508131	0.0016944	0	0	0	0.00680539	0	0	0	0	0	0	0
0	0	0	0	0	0	0.000360881	0.00150331	0.0214286	0	0	0.0010846	0.00316456	0	0	1.81444e-06	0	8.2737e-05	0	0	0	0	0	0	0	0	0	0	0	0	0	1.46975e-05	0	0	0	0.00016643	0	0.000508131	0.00124997	0.000812348	0	0	0.00615102	0	0	0	0	0	0	0
0.0113636	0	0	0	0	0	0	0	0.00126877	0	0	0	0	0	0	0	0	0	0	0	0	0.00031464	0.00433917	0	0	0	0	0	0	0	0	0	0	0.000294899	2.21273e-05	0	0	0	8.08303e-06	0	0	0	0.00210158	0	0	0	0	0	0	0
0	0	0	0	0	0	0	0.00025974	0	0	0	0	0	0	0	0	0	0	0	0	0	0	0	0	0	0	0	0	0	0	0	4.78803e-06	0	0	0	0	0	0	0.000258657	0	0	0	0	0	0	0	0	0	0	0
0.0227273	0	0	0	0.00461361	0	0	0	0	0	0	0	0	0	0	0	0	0	0	0	0	0	0.00267625	0	0	0	0	0	0	0	0	0	0	0	0.00106738	0	0	0	0	0	0	0	0.00183888	0	0	0	0	0	0	0
0	0	0	0	0	0	0	0	0	0	0	0	0	0	0	0	0	0	0	0	0	0	0	0	0	0	0	0	0	0	0	0.00861222	0	0.00653595	0	0	0.00206434	0	0	0	0	0	0	0	0	0	0	0	0	0
0	0	0	0	0	0	0	0	0	0	0	0	0	0	0	0	0	0	0	0	0	0	0.000626567	0	0	0	0	0	0	0	0	0	0	0	0.000125134	0	0	0	0.000226325	0	0	0	0.00214536	0	0	0	0	0	0	0
0.0113636	0	0	0	0	0.000239119	0	0	0	0	0	0	0	0	0	0	0	0	0	0	0	0	0.00028321	0	0	0	0	0	0	0	0	0	0	0	0.00018327	0	0	0	3.23321e-05	0	0	0	0.00197023	0	0	0	0.0136986	0	0	0
0	0.0434783	0	0	0	0	0	0	0	0	0	0.00214876	0.0158501	0.00243902	0	0.000445229	0	0	0	0	0	0	0	0	0	0	0	0	0	0	0	0	0	0	0	0.00169641	0	0.000679536	0.00199005	0.00385273	0	0.000684617	0.00892857	0.00925926	0	0	0	0.00130548	0	0
0	0	0	0	0	0	0.000209205	0	0	0	0	0	0.00864553	0.00243902	0	9.59754e-06	0	0	1.13152e-06	3.79809e-05	0	0.000119479	0	0	0	0	0	0	0	0	0	7.32146e-05	0	1.252e-05	0	6.78563e-05	0	0	0	0.00299657	0	0.000684617	0.00892857	0	0	0	0	0.00261097	0	0.00139547
0	0	0	0	0	0	2.26917e-05	0	0.000803213	0	0	4.77259e-05	0	0	0	3.98546e-06	0	1.23878e-05	0	2.09961e-05	0	0	0.00782052	0	0	0	0	0	0	0	0	0	0	0	0	4.19279e-05	0	6.02227e-05	0	0	0	0	0	0	0	0	0	0	0	0
0.375	0	0.0666667	0	0	0.0588235	0.159383	0.00513479	0.00126024	0	0	0.00485605	0	0	0	0	0	0.24627	0.0660085	0	0	1.09719e-05	0.00404044	0	0	0	0	0	0	0	0	0	0	0.00235294	0.0164924	0.00114328	0	0.00101914	0.0027542	0	0	0	0	0	0	0	0	0	0	0
0	0.03125	0.0666667	0	0	0	0.000367242	0	0	0	0	0.00104058	0	0	0	0.00131918	0	0	0.00396837	0	0	0	0	0	0	0	0	0	0	0	0	0	0	0	0	0.00022128	0	0.000135885	0.000446628	0	0	0	0	0	0	0	0	0	0	0
0.125	0	0.0666667	0	0.016129	0.0882353	0.118986	0	0.00063012	0	0	0.00416233	0	0	0	0.0116235	0.0416667	0.166379	0.073422	0.000205642	0.00339147	1.75762e-05	0.0046618	0	0	0	0	0	0	0	0	9.18271e-05	0.0222676	0.00470589	0.000117827	0.00125392	0	0.000883255	0.0037219	0	0	0	0	0	0	0	0	0.00100604	0	0
0	0	0	0	0	0	0	0	0	0	0	2.69433e-05	0	0	0	0	0	0.000289184	0	0	0	0	0	0	0	0	0	0	0	0	0	0	0	0	0	2.4642e-05	0	2.11116e-06	0	9.0036e-06	0	8.1806e-06	0	0	0	0	0	0	0	0
0	0	0	0	0	0	3.4828e-05	0	0.00172941	0	0	0	0	0	0	2.43925e-07	0	2.59616e-05	0	0.00508448	0	0	0.00413598	0	0	0	0	0	0	0	0	0	0	0	0	2.38483e-05	0	0	0.000141341	0	0	0.000113973	0.00535861	0.00218818	0	0.00699301	0	0.000194805	0	0.00100806
0	0	0	0	0	0	0	0	0	0	0	0	0	0	0	0	0	0	0	0	0	0	0	0	0	0	0	0	0	0	0	0	0	0	0	0	0	0	0	0	0	0	0	0	0	0	0	0	0	0
0	0	0	0	0	0	0	0	0	0	0	0	0	0	0	0	0	0	0	0	0	0	0	0	0	0	0.00194932	0	0	0	0	0	0	0	0	0	0	0	0	0	0	0	0	0	0	0	0	0	0	0
0	0	0	0	0	0	0	0	0	0	0	0	0	0	0	0	0	0	0	0.000779114	0	0.00168244	0	0	0	0	0	0	0	0	0	0.000822367	0	0.00185185	0	0	0	0	0	0	0	0	0	0	0	0	0	0	0	0
0	0	0	0	0	0	0	0	0	0	0	0	0	0	0	9.4921e-07	0	0	0	0	0	0	0	0	0	0	0	0	0	0	0	0	0	0	0	6.51211e-06	0	0	0	1.57612e-05	0	0	0	0	0	0	0	0.000497194	0	0
0	0	0	0	0	0	0	0	0	0	0	0	0.00064907	0	0	1.35109e-07	0	0	0	0	0	0	0	0	0	0	0	0	0	0	0	0.000834689	0	0	0	0.000143266	0	4.49203e-05	0	0.000252179	0	0.000373485	0	0	0	0	0	0	0	0
0	0	0	0	0	0	0	0	0	0	0	0	0	0.00220994	0	0	0	0	0	0	0	0	0	0	0	0	0	0	0	0	0	0	0	0	0	9.11695e-05	0	4.9004e-05	0	0	0	0	0	0	0	0	0	0.000994388	0	0.00245225
0	0	0	0	0	0	0	0	0	0	0	0.00046875	0	0	0	0	0	2.02462e-05	0	0	0	0	4.32901e-05	0	0	0	0	0	0	0	0	0	0	0	0.000137812	0.000198404	0	0.000132188	0.000113086	0.000112258	0	0.000204055	6.74365e-05	0	0	0	0	0	0	0
0	0	0	0	0	0	0	0	0	0	0	0	0	0	0	1.07318e-05	0	0	0	1.06252e-05	0	0	0	0	0	0	0	0	0	0	0	6.75159e-06	0	0	0	7.44014e-05	0	0.00021177	0.000674684	0	0	0	0	0	0	0	0	0	0	0
0	0	0.00197824	0	0.000260348	6.82555e-05	0.000632467	0.000286697	0.00188719	0	0	3.90625e-05	0	0	0	3.96757e-05	0	9.8248e-05	0.0019214	0.000170305	0	0.00014801	0.000746732	0	0	0	0	0	0	0	0	0.000490428	0	0.000226585	0	0.000198404	0	0.000836289	0.000150462	0.000112258	0	0.000161948	3.37183e-05	0	0	0	0	0	0	6.99632e-05
0.0131579	0	0	0	0	0.000466413	0.000140548	0.00200688	0.000629063	0	0	0.000429687	0.00186368	0.000840336	0	0	0	0.000798948	7.04324e-06	0	0	5.73899e-05	0.00171776	0	0	0	0	0	0	0	0	0	0	0.000417643	0.00491076	0.000223204	0	8.90244e-05	0.000148546	0.000336774	0	0.000233205	0.000491323	0	0	0	0	0.000397375	0	0.000461757
0.0131579	0	0	0	0.00260348	0.000466413	0	0.00143349	0.000629063	0	0	0.000429687	0	0	0	0	0	0.000387594	1.70102e-05	8.23452e-05	0	5.73899e-05	0.00170339	0	0	0	0	0	0	0	0	0.000486741	0	0.000433575	0.00483529	0.000198404	0	7.28381e-05	0.000101586	0	0	0	0	0	0	0	0	0	0	0
0	0	0	0	0	0	0	0	0	0	0	0.00046875	0	0	0	0	0	1.29765e-06	0	0	0	0	0.00649351	0	0	0	0	0	0	0	0	0	0	0	0.000130137	0.000198404	0	0.000113304	8.91273e-05	0.000112258	0	0.000204055	6.74365e-05	0	0	0	0	0	0	0
0	0	0	0	0	0	0	0	0	0	0	0	0	0	0	0	0	0	0	0	0	0	0	0	0	0	0	0	0	0	0	0	0	0	0	0	0	8.09312e-06	0	0	0	0	0	0	0	0	0	0	0	0
0.00131579	0	0	0	0.000781044	0	0.000281096	0	0	0	0	0.000429687	0	0	0	2.24966e-05	0	0.000611572	5.38024e-06	0	0	0	0.00406377	0	0	0	0	0	0	0	0	0.000121921	0	0	0.000335545	0.000272805	0	0.000168607	6.80434e-05	0.000112258	0	0.000229966	9.63379e-05	0	0	0	0	0	0	0
0	0	0	0	0	0	0	0	0	0	0	0.00152344	0	0	0	0	0	0	0	0	0	0	0	0	0	0	0	0	0	0	0	0	0	0	0	0.000347206	0	0.000151072	1.3417e-05	0	0	0	0	0	0	0	0	0	0	0
0	0	0	0	0	0	0	0	0	0	0	0	0	0	0	6.65316e-05	0	0	5.46119e-06	6.40119e-05	0	3.65121e-05	0.00058495	0	0	0	0	0	0	0	0	6.79788e-05	0	5.96084e-05	0	4.96009e-05	0	9.57686e-05	8.43355e-05	0	0	0	0	0	0	0	0	0.000596062	0	0.000111941
0	0	0.00197824	0	0	1.13759e-05	0.000140548	0	0	0	0	0.000585938	0.000532481	0	0	0	0	3.81889e-05	0.000560712	0	0	0	7.35931e-05	0	0	0	0	0	0	0	0	0	0	1.25594e-05	3.10078e-05	0.000248005	0	0.000103862	2.6834e-05	0	0	2.26727e-05	4.33521e-05	0	0	0	0	0	0	0
0	0	0	0	0	0	0	0	0	0	0	0.000223751	0	0	0	0	0	0	0	0	0	0	0	0	0	0	0	0	0	0	0	0	0	0	0	0.000133172	0	0.000200086	0.000213481	0	0	0	0	0	0	0	0	0	0	0
0	0	0	0	0	0	0	0	0	0	0	0.00449438	0	0	0	0	0	0	0	0	0	0	0	0	0	0	0	0	0	0	0	0	0	0	0	0.00101678	0	0	6.13083e-05	0	0	0	0	0	0	0	0	0	0	0
0	0	0	0	0	0	0	0	0	0	0	0.00449438	0.0238095	0	0	0	0	0	0	0	0	0	0	0	0	0	0	0	0	0	0	0	0	0	0	0.00101678	0	0	0	0.00498753	0	0	0.000187336	0	0	0	0	0	0	0
0	0	0	0	0	0.000142796	0	0	0	0	0	0	7.39754e-05	0	0	0	0	0	0	0	0	0	0	0	0	0	0	0	0	0	0	0	0	0	0.000174825	0	0	5.51945e-07	6.1317e-05	0	0	1.20245e-06	0.000756787	0	0	0	0	0	0	0
0	0	0	0	0	0	0	0	0	0	0	0	0	0	0	4.23024e-08	0	2.8714e-05	5.25145e-09	0	0	0	0	0	0	0	0	0	0	0	0	0	0	0	0	2.24638e-05	0	1.65583e-06	2.0439e-05	0	0	0	0	0	0	0	0	0	0	0
0	0	0	0	0	0	0	0	0	0	0	0	0	0	0	0	0	0	0	0	0	0	0	0	0	0	0	0	0	0	0	2.27273e-05	0	3.42053e-05	0.000150691	0	0	0	0	0	0	0	0	0	0	0	0	0	0	0
0	0	0	0	0	0	0	0	0	0	0	0	0	0	0	0	0	0	0	0	0	0	0	0	0	0	0	0	0	0	0	0	0	0	0	0	0	0	0	0	0	0	0	0	0	0	0	0	0	0
0	0	0	0	0	0	0	0	0	0	0	0	0	0	0	0	0	0	0	0	0	0	0	0	0	0	0	0	0	0	0	0	0	0	0	0	0	0	0	0	0	0	0	0	0	0	0	0	0	0
0	0	0	0	0	0	0	0	0	0	0	0	0	0	0	0	0	0	0	0	0	0	0	0	0	0	0	0	0	0	0	0	0	0	0	0	0	0	0	0	0	0	0	0	0	0	0	0	0	0
0	0	0	0	0	0	0	0	0	0	0	0	0	0	0	0	0	0	0	0	0	0	0	0	0	0	0	0	0	0	0	0	0	0	0	0	0	0	0	0	0	0	0.00552486	0	0	0	0	0	0	0
0	0	0	0	0	0	0	0	0	0	0	0	0	0	0	0	0	0	0	0	0	0	0	0	0	0	0	0	0	0	0	0	0	0	0	0	0	0	0.000509165	0	0	0	0	0	0	0	0	0	0	0
0	0	0	0	0	0	0	0	0	0	0	0	0	0	0	0	0	0	0	0	0	0	0	0	0	0	0	0	0	0	0	0.000167687	0	0	0.000313873	0	0	0	0.0019097	0	0	0	0	0	0	0	0	0	0	0
0	0	0	0	0	0	4.5744e-06	0	0	0	0	4.45315e-05	0	0	0	6.90333e-08	0	1.54238e-06	0	0	0	0	0.000123518	0	0	0	0	0	0	0	0	0	0	0	0	1.34881e-05	0	8.57027e-06	4.53001e-05	0	0	0	0	0	0	0	0	0.000264842	0	1.53232e-05
0.0649351	0	0	0	0.00907441	0.0288524	0	0	0	0	0	0	0	0	0	0	0	0	0.00138224	0	0	0	0	0	0	0	0	0	0	0	0	0	0	0.00108628	0	0.000725947	0	0	0.00304211	0	0	0	0	0	0	0	0	0	0	0
0.025974	0	0	0	0.0163339	0.0268852	0	0	0	0	0	0	0	0	0	0.00139012	0	0	0.00138224	0.000566894	0	0	0	0	0	0	0	0	0	0	0	0	0	0.00108628	0	0.000725947	0	0	0.00354367	0	0	0	0.00408843	0	0	0	0	0	0	0
0	0	0	0	0	0	0	0	0	0	0	0	0	0	0	0	0	0	0	0	0	0	0.00244201	0	0	0	0	0	0	0	0	0	0	0	0	0	0	0	0	0	0	0	0	0	0	0	0	0	0	0
0.025974	0	0	0	0.00725953	0.0268852	0	0	0	0	0	0	0	0	0	0.000390321	0	0	0.00138224	0	0	0	0.00210084	0.00155763	0	0	0	0	0	0	0	0.000266072	0	0.00108628	0	0.000725947	0	0	0.00341283	0	0	0	0.00408843	0	0	0	0	0	0	0
0.0519481	0	0	0	0.00362976	0.0255738	0	0	0	0	0	0	0	0	0	2.30894e-05	0	0	0.00138224	0	0	0	0	0	0	0	0	0	0	0	0	0	0	0.00108628	0	0.000725947	0	0	0.00275861	0	0	0	0.0027761	0	0	0	0	0	0	0
0.025974	0	0	0	0.00725953	0.0268852	0	0	0	0	0	0	0	0	0	0	0	0	0.00138224	0	0	0	0	0	0	0	0	0	0	0	0	0	0	0.00108628	0	0.000725947	0	0	0.00333651	0	0	0	0.0023723	0	0	0	0	0	0	0
0.0649351	0	0	0	0.0326679	0.024918	0	0	0	0	0	0	0	0	0	0	0	0	0.00138224	0	0	0	0	0	0	0	0	0	0	0	0	0	0	0.00108628	0	0.00181487	0	0.000849618	0.0042088	0	0	0	0	0	0	0	0	0	0	0
0.0649351	0	0	0	0.00907441	0.024918	0	0	0	0	0	0	0	0	0	0	0	0	0.00138224	0	0	0	0	0	0	0	0	0	0	0	0	0	0	0.00108628	0	0.00108892	0	0	0.00371813	0	0	0	0.00222088	0	0	0	0	0	0	0
0.038961	0	0	0	0.00544465	0.015082	0	0	0	0	0	0.000323939	0	0	0	0.000518898	0	0.000220038	4.58152e-06	0	0	0	0	0	0	0	0	0	0	0	0	0.000103045	0	9.09255e-06	0	0.000362974	0	0.000849618	0.0018209	0	0	0	0.00398748	0	0	0	0	0	0	0
0	0	0	0	0	0	0	0	0	0	0	0.000323939	0	0	0	0	0	0	0.00070922	0	0	0	0	0	0	0	0	0	0	0	0	0	0	0.0277777	0	0	0	0	0	0	0	0.00671141	0	0	0	0	0	0	0	0
0	0	0	0	0	0	0	0	0	0	0	0.00129576	0	0	0	0	0	0	0	0	0	0	0	0	0	0	0	0	0	0	0	0	0	0	0	0.000362974	0	0.000849618	4.36145e-05	0	0	0	0	0	0	0	0	0	0	0
0.012987	0	0	0	0.00907441	0.037377	0.000793021	0.00230947	0	0	0	0	0	0	0	0.000637089	0	0.00240384	0.00126337	0.000566894	0	0	0.00210084	0.00155763	0	0	0	0	0	0	0	0.00127574	0	0.00094019	0.0169193	0.000725947	0	0.00169924	0.0033147	0	0	0	0.0045427	0	0	0	0	0	0	0.00625
0	0	0	0	0	0	0	0	0	0	0	0.000971817	0	0	0	0	0	0	0	0	0	0	0	0	0	0	0	0	0	0	0	0	0	0	0	0.000362974	0	0.00169924	9.81325e-05	0	0	0	0	0	0	0	0	0	0	0
0	0	0	0	0	0	0.000249439	0	0	0	0	0	0	0	0	7.40609e-06	0	0	9.4749e-06	0	0	0	0	0	0	0	0	0	0	0	0	0	0	0	0	0	0	0	4.4835e-05	0	0	0	0.00150927	0	0	0	0	0	0	0
0	0	0	0	0	0	0	0	0	0	0	0	0	0	0	0	0	0	0	0	0	0	0	0	0	0	0	0	0	0	0	0	0	0	0	0	0	0	0	0	0	0	0.00150927	0	0	0	0	0	0	0.000840689
0	0	0	0	0.000577367	0	0.000366178	0.0011194	0.000129016	0	0	0.000203293	0	0.000337268	0	1.70002e-05	0	7.21657e-05	8.15607e-07	0.000161987	0	0.000100823	0.00195247	0	0	0	0	0	0	0	0	0.000360254	0	3.29898e-05	0.000786853	0.000132491	0	0.000116354	0.000254759	0	0	0	0	0	0	0	0	0.000216677	0	0.000135077
0	0	0	0	0	0	0	0	0	0	0	0	0	0	0	0	0	0	0	0	0	0	0	0	0	0	0	0	0	0	0	0	0	0	0	0	0	0	0.000224175	0	0	0	0.000646829	0	0	0	0	0	0	0
0	0	0	0	0	0	0	0.000397931	0	0	0	0	0	0	0	0	0	0	0	0	0	0	0	0	0	0	0	0	0	0	0	1.13392e-05	0	0	0	0	0	0	0.000178486	0	0	0	0	0	0	0	0.00578035	0	0.0010805	0
0	0	0	0	0	0	0	0	0	0	0	0	0	0	0	0	0	0	0	0	0	0	0	0	0	0	0	0	0	0	0	0	0	0	0	0	0	0	4.4835e-05	0	0	0	0	0	0	0	0	0	0	0
0.0526316	0	0	0	0	0	0	0	0	0	0	0	0	0	0	0	0	0	0.000189346	0	0	0	0	0	0	0	0	0	0	0	0	0	0	0	0	0	0	0	4.4835e-05	0	0	0	0.000862438	0	0	0	0	0	0	0
0	0	0	0	0	0	0	0	0	0	0	0	0	0	0	0	0	0	0	0	0	0	0	0	0	0	0	0	0	0	0	0	0	0	0	0	0.000189999	0	0	0	0.000218865	0	0	0	0	0	0	0	0	0
0	0	0	0	0	0	0	0	0	0	0	0.000658328	0.0051458	0	0	0	0	0	0	0	0	0	0	0	0	0	0	0	0	0	0	0	0	0	0	0.000274608	0	3.88642e-05	0	0.000993051	0	0	0	0	0	0	0	0	0	0
0.0666667	0	0	0	0	0	0.000104286	0	0	0	0	0.00131666	0	0	0	0	0	0	0	0	0	0	0.0011818	0	0	0	0	0	0	0	0	0	0	0	0.000769231	0.000137304	0	0.00153028	0.00310394	0	0	0.00221079	0.00176647	0	0	0.003125	0.0196078	0	0	0
0	0	0	0	0	0	0	0.00230415	0	0	0	0	0.00686106	0	0	0	0	0	0	0	0	0	0.0001998	0	0	0	0	0.00012923	0	0	0	0	0	0	0	0	0	2.91482e-05	0	0.000993051	0	0	0	0	0	0	0	0	0	0
0	0	0	0	0	0	0	0	0	0	0	0	0.0051458	0	0.0588235	0	0	0	0	0	0	0	0	0	0	0	0	0	0	0	0	0	0	0	0	0	0	9.71606e-06	0.000285889	0.000993051	0	0	0	0	0	0	0	0	0	0
0	0	0	0	0	0	0	0	0	0	0	0	0	0	0	0	0	0	0	0	0	0	0	0	0	0	0	0	0	0	0	0	0	0	0	0	0	0	0	0	0	0	0	0	0	0	0	0	0	0
0	0	0	0	0	0	0	0	0	0	0	0	0	0	0	0	0	0	0	0	0	0	0	0	0	0	0	0	0	0	0	0	0	0	0	0	0	0	0	0	0	0	0	0	0	0	0	0	0	0
0	0	0	0	0	0	0	0	0	0	0	0	0	0	0	0	0	0	0	0	0	0	0	0	0	0	0	0	0	0	0	0	0	0	0	0	0	0	0	0	0	0	0	0	0	0	0	0	0	0
0	0	0	0	0	0	0	0	0	0	0	0	0	0	0	0	0	0	0	0	0	0.000268817	0.000177242	0	0	0	0	0	0	0	0	0	0	0.027027	0	0	0	0	0	0	0	0	0.0217391	0	0	0	0	0	0	0
0	0	0	0	0	0	5.47842e-05	0.00446429	0	0	0	0	0	0	0	0	0	2.26565e-05	0	0	0	0	0	0	0	0	0	0	0	0	0	0	0	0	0	0	0	3.47727e-07	2.59366e-05	0	0	0	0	0	0	0	0	0.000687152	0	0.000336847
0	0	0	0	0	0	1.31482e-05	0	0	0	0	0.000227264	0.000305418	0.00024426	0	6.37302e-06	2.90585e-05	1.28571e-06	2.43187e-07	0	0	8.25934e-06	9.94234e-05	0	0	0	0	0	0	0	0	0	0	0	0.00154799	0.000232819	0	0.000142046	0.000376081	2.4074e-05	0	3.40882e-05	0	0	0	0	0	0.000604694	0	9.91219e-05
0	0	0	0	0	0	0	0	0	0	0	0	0	0	0	0	0	0	0	0	0	0	0	0	0	0	0	0	0	0	0	0	0	0	0	0	0	0	0	0	0	0	0.000788644	0	0	0	0	0	0	0
0	0	0	0	0	0	0	0	0	0	0	0	0	0	0	0	0	0	0	0	0	0	0	0	0	0	0	0	0	0	0	0	0	0	0	0	0	0	0.000215	0	0	0	0	0	0	0	0	0	0	0
0	0	0	0	0	0	0	0	0	0	0	0	0	0	0	0	0	0	0	0	0	0	0.0123512	0	0	0	0	0	0	0	0	0.000176847	0.00933421	0.000664041	0.000877313	0	0	0	0	0	0	0	0	0	0	0	0	0	0	0
0	0	0	0	0	0	0	0	0	0	0	0	0	0	0	0	0	0	0	0	0	0	0	0	0	0	0	0	0	0	0	0	0	0	0	0	0.00102669	0	0	0	0	0	0	0	0	0	0	0	0	0
0	0	0	0	0	0	0	0.000807102	0	0	0	0	0	0	0	0	0	0	0	0	0	0	0.011422	0	0	0	0	0	0	0	0	0	0	0.000623051	0.00253818	0	0	0	0	0	0	0	0	0	0	0	0	0	0	0
0	0	0	0	0	0	0	0	0	0	0	0	0	0	0	0	0	0	0	0	0.0196078	0	0	0	0	0	0	0	0	0	0	0	0.00237822	0	0	0	0	0	0	0	0	0	0	0	0	0	0	0	0	0
0.0387097	0	0	0	0.0106101	0.00233263	0.000122775	0	0	0	0	0	0.000227324	0	0.0263158	8.17353e-05	0	0.00154627	0.000108815	0	0	0	0	0	0	0	0.0782521	0	0	0.00137953	0.00108764	0	0	0	0	3.19138e-05	0.000195502	0.000103774	5.52312e-05	0.000233644	0	0.00180002	0.00285951	0.00568182	0	0.00404858	0	0.000790201	0.00157729	0.000244354
0.328358	0	0	0	0.0028169	0	0	0	0	0	0	0	0	0	0	0	0	0	0	0	0	0	0	0	0	0	0	0	0	0	0	0	0	0	0	0	0.000953971	0	0.000664095	0	0	0	0	0	0	0	0	0	0	0
0	0	0	0	0	0	0	0	0	0	0	0	0	0	0	0	0	0	0	0	0	0	0	0	0	0	0	0	0	0	0	0	0	0	0	0	0	0	0.000189244	0	0	0	0	0	0	0	0	0	0	0
0.00649351	0	0	0	0.000704223	0.00106044	0	0.0138889	0.00711744	0	0	0	0	0	0	0	0	0	0	0.00164827	0.000274123	0.00092276	0.00615335	0	0	0	0	0	0	0	0	0.00303031	0	0.000506073	0.0473301	0	0.00101471	0	0.00098285	0	0	0	0.000822652	0	0	0	0.00522193	0	0	0
0	0	0	0	0	0.00132556	0	0	0	0	0	0	0	0	0	0	0	0	0	2.07853e-05	0	0.00123212	0.0015949	0	0	0	0	0	0	0	0	0.000328408	0	0.00101215	0.0277778	0	0	0	0.000659303	0	0	0	2.65372e-05	0	0	0	0	0	0	0
0	0	0	0	0	0	0	0	0	0	0	0	0	0	0	0	0	0	0	0	0	0	0	0	0	0	0	0	0	0	0	0	0	0	0	0	0	0	0.000191552	0	0	0	0.000644745	0	0	0	0	0	0	0
0.0104167	0	0	0	0.000725163	0	0	0	0	0	0	0	0	0	0	0	0	0	0	0	0	0	0	0	0	0	0	0	0	0	0	0	0	0	0	0	0	0	0.000225508	0	0	0	0	0	0	0	0	0	0	0
0.0104167	0	0	0	0	0	0	0	0	0	0	0	0	0	0	0	0	0	0	0	0	0	0	0	0	0	0	0	0	0	0	0	0	0	0	0	0	0	0.000217454	0	0	0	0	0	0	0	0	0	0	0
0.0104167	0	0	0	0	0	0	0	0	0	0	0	0	0	0	0	0	0	0	0	0	0	0	0	0	0	0	0	0	0	0	0	0	0	0	0	0	0	0.000185239	0	0	0	0	0	0	0	0	0	0	0
0.0104167	0	0	0	0	0	0	0	0	0	0	0	0	0	0	0	0	0	0	0	0	0	0	0	0	0	0	0	0	0	0	0	0	0	0	0	0	0	0.00045907	0	0	0	0	0	0	0	0	0	0	0
0.0104167	0	0	0	0.000725163	0	0	0	0	0	0	0	0	0	0	0	0	0	0	0	0	0	0	0	0	0	0	0	0	0	0	0	0	0	0	0	0	0	0.000233562	0	0	0	0	0	0	0	0	0	0	0
0.0104167	0	0	0	0	0	0	0	0	0	0	0	0	0	0	0	0	0	0	0	0	0	0	0	0	0	0	0	0	0	0	0	0	0	0	0	0	0	0.000700686	0	0	0	0.000146459	0	0	0	0	0	0	0
0	0	0	0	0	0	0	0	0	0	0	0	0	0	0	0	0	0	0	0	0	0	0	0	0	0	0	0	0	0	0	0	0	0	0	0	0	0	3.22155e-05	0	0	0	0.000175751	0	0	0	0	0	0	0
0	0	0	0	0	0	0	0	0	0	0	0	0	0	0	4.24306e-06	0	4.87387e-06	0	1.81e-05	0	0	0	0	0	0	0	0	0	0	0	0	0	0	0	1.4231e-05	3.46799e-05	1.26654e-05	0.000137709	0	0	0	0	0	0	0	0	8.45237e-05	0	0
0	0	0	0	0	0	0	0	0	0	0	0	0.000622924	0	0	6.71404e-06	0	0	0	0	0	0	1.54643e-05	0	0	0	0	0	0	0	0	0	0	0	0	7.11551e-06	5.20198e-05	1.26654e-05	0	0.000542021	0.000681358	3.63425e-05	0.000445434	0	0	0	0	0	0	0
0	0	0	0	0	0	0	0	0	0	0	9.78809e-05	0	0	0	0	0.00082713	0	0	0	0	0	0	0	0.00124069	0	0	0	0	0	0	0	0	0	0	4.98086e-05	0.000138719	0.000113989	0.000229516	0	0	0	0	0	0	0	0	0	0	0
0	0	0	0	0	0	0.00238095	0	0	0	0	0.00197759	0	0	0	0	0	0	0	0.00147929	0	0	0	0	0	0	0	0	0	0	0	0.00052687	0	0	0	0.000319183	0	0	0.000956175	0	0	0	0	0	0	0	0	0	0	0
0	0	0	0	0	0	0	0	0	0	0	0	0	0	0	0	0	0	0	0	0	0	0	0	0	0	0	0	0	0	0	0	0	0.027027	0	0	0	0	0	0	0	0	0.0217391	0	0	0	0	0	0	0
0	0	0	0	0	0	0.002331	0	0	0	0	0	0	0	0	0.00013701	0	0.00419738	3.87729e-05	0	0	0	0	0	0	0	0	0	0	0	0	0	0	0	0	0	0	0	0	0	0	0	0	0	0	0	0	0	0	0
0	0.00139276	0	0	0.00160514	0	0.000507212	0	0	0	0	0.000279404	6.65336e-05	0	0	0.000214389	0	0.00123214	8.46841e-05	0	0	0	0	0	0	0	0	0	0	0	0	0.000316269	0	0.000224532	0.00117096	0.000239423	0	0.000165214	0.000371236	0.000314991	0	0.00021996	0.000277572	0	0	0	0	0	0	0
0	0	0.000432713	0	0.00160514	0	1.2371e-05	0.000390168	0	0	0	2.54004e-05	0	0	0	4.63904e-05	0	5.88304e-05	0.000346289	0	0	0	0	0	0	0	0	0	0	0	0	0.000140027	0	0.000270088	0	4.75451e-05	0	2.82366e-05	2.18374e-05	6.29982e-05	0	1.5275e-06	0	0.000705219	0	0.00112202	0	0	0	0
0	0	0	0	0.00160514	0	1.2371e-05	0.000390168	0	0	0	0.000304804	0	0	0.00833333	3.79705e-05	0.00050505	0	0.000106653	0	0	0	0	0	0	0	0	0	0	0	0	0.000797035	0.00162037	0.000222924	0	0.000212255	0	0.000209672	0.000174699	6.29982e-05	0	3.05501e-06	0	0.00211566	0	0	0	0	0	0
0	0	0	0	0.00160514	0	0.000383502	0.0011705	0	0	0	0.000101601	6.65336e-05	0	0	5.18108e-05	0	0.000576271	0.000143006	0	0	0	0	0	0	0	0	0	0	0	0	0.000823949	0	0.000211076	0.00058548	9.33922e-05	0	0.000135175	0.000109187	0.000237993	0	4.58251e-05	0.000185048	0.00141044	0	0	0	0	0	0
0	0	0	0	0.00160514	0	0	0	0	0	0	6.35009e-05	0	0.000252802	0.00833333	6.82024e-05	0	0	0.000106357	0	0	0	0	0	0	0	0	0	0	0	0	0.000140027	0	0.000227	0.00058548	5.43373e-05	0	4.74615e-05	4.36749e-05	6.29982e-05	0	3.05501e-06	0	0.00141044	0	0	0.00628931	0.000295377	0	0.000355207
0	0	0	0	0	0	2.95517e-05	0	0.00030774	0	0	0.000327654	0	0	0	1.07676e-06	0	1.56047e-05	0	4.90796e-05	0	1.46751e-05	0.00145143	0	0	0	0	8.54412e-05	0	0	0	9.69697e-06	0	0	0	0.000142482	0	0.000150481	0.000345712	0	0	0	0	0	0	0	0	0.000209051	0	2.71984e-05
0	0	0	0	0	0	0	0	0	0	0	0	0	0	0	0	0	0	0	0	0	0	0	0	0	0	0	0	0	0	0	0	0	0	0	0	0	0	0	0	0	0	0	0	0	0	0	0	0	0
0	0	0	0	0	0	0	0	0	0	0	0	0	0	0	0	0	0	0	0	0	0	0	0	0	0	0	0	0	0	0	0	0	0	0	0	0	0	0	0	0	0	0	0	0	0	0	0.00211416	0	0
0	0	0	0	0	0	0	0	0	0	0	0	0	0	0	0	0	0	0	0	0	0	0	0	0	0	0	0	0	0	0	0	0	0	0	0.000615573	0	0	0	0	0	0	0	0	0	0	0	0	0	0
0	0	0	0	0	0	0	0	0	0	0	0	0	0	0	0	0	0	0	0	0	0	0	0	0	0	0	0	0	0	0	0	0	0	0	0	0	0	0	0	0	0	0	0	0	0	0	0	0	0
0	0	0	0	0	0	0	0	0	0	0	0.000521648	0	0	0	0	0	5.93584e-05	3.80479e-05	0	0	0	0	0	0	0	0	0	0	0	0	0	0	7.30994e-05	0	0	0	0.000530223	0.000147308	0	0	0	0	0	0	0	0	0	0	0
0	0	0	0	0	0	0.000256043	0	0	0	0	0.000310559	0	0	0	4.99476e-06	0	0.000319531	1.4768e-05	0	0	0	0	0	0	0	0	0	0	0	0	1.51515e-05	0	7.39988e-06	0	0.000127356	0.000142608	0.000108948	0	0	0	0	0	0	0	0	0	0	0	0
0	0	0	0	0	0	2.56043e-05	0	0	0	0	0.000186335	0.0017316	0	0	3.91094e-05	0	5.99113e-06	3.4964e-06	0	0	0	0	0.000398725	0	0	0	0	0	0	0	0.000603407	0	1.47998e-05	3.01023e-05	0.000143275	0.000190144	0.000108948	9.00926e-05	0.00247998	0.00108225	0.00157145	0.00224048	0	0	0	0	0	0	0
0	0	0	0	0	0	0	0	0	0	0	0	0	0	0	0	0	0	0	1.89244e-05	0	4.33304e-06	0.00145132	0	0	0	0.00803745	0	0	0	0	2.71004e-05	0	0	0.000771137	0	0.000415483	0	0.000507006	0	0.00103897	0	0.00111022	0	0	0	0	0	0	0
0.0114943	0	0.00458716	0	0.00104712	0.00416666	0.0131412	0.0175202	0.013306	0	0.0229885	0.00160772	0.00194553	0	0	0.000207372	0	0.00417558	0.00421366	0.00133426	0	0.00261307	0.00529891	0.00290554	0	0.0028906	0.0026455	0	0	0	0	0.00185661	0	0.0023025	0.00582275	0	0.000419463	0.00150631	0.000785633	0	0	0.00214009	0.00147882	0	0	0	0	0	0	0
0	0	0	0	0	0	0	0	0	0	0	0	0	0	0	0	0	0	0	0	0	0	0	0	0	0	0	0	0	0	0	0	0	0	0	0	0.00125839	0.000381426	0.000308287	0	0	0	0	0	0	0	0	0	0	0
0.0263158	0	0	0	0	0.0379938	0.0185185	0.0100671	0	0.00294118	0.0103093	0	0	0	0	0	0	0.0460632	0.0307866	0	0	0	0	0.000602228	0	0.0122668	0.00826088	0.000975612	0	0.0126416	0.00797776	0.00126458	0	0.0143967	0.0252008	0	0	0	0.00331656	0	0	0	0.0123751	0	0	0	0	0	0	0
0	0	0	0	0	0.003367	0	0	0	0.000163921	0	0	0	0	0	0	0	0	0	5.43292e-05	0	0	0	0.00531915	0	0	0	0.000100996	0	8.53859e-06	5.15651e-06	0	0	0	0	0	0	0	0.0014548	0	0	0	0.000492854	0	0	0	0	0	0	0
0	0	0	0	0	0.003367	0	0	0	0.000163921	0	0	0	0	0	0	0	0	0	5.43292e-05	0	0	0	0.00531915	0	0	0	0.000100996	0	6.40394e-06	5.15651e-06	0	0	0	0	0	0	0	0.0014548	0	0	0	0.000492854	0	0	0	0	0	0	0
0	0	0	0	0	0.003367	0	0	0	0.000163921	0	0	0	0	0	0	0	0	0	5.43292e-05	0	0	0	0.00531915	0	0	0	0.000100996	0	6.40394e-06	5.15651e-06	0	0	0	0	0	0	0	0.0014548	0	0	0	0.000492854	0	0	0	0	0	0	0
0	0	0.000224467	0	0.000577367	0	0.000208056	0.00186567	0.00219327	0	0	0	0	0	0	0.000123042	0	0.000138619	5.14641e-07	0.000509581	0	0	0.000925816	0	0	0	0	0	0	0	0	0.000302407	0	0	0.000931474	0	0	0	0	0	0	0	0	0	0	0	0	0	0	0
0	0	0	0	0	0	0.000395908	0	0	0	0	0.000539423	0	0	0	0	0	0.000314546	7.88052e-06	0	0	9.43397e-06	0.000314516	0	0	0	0	0	0	2.32121e-05	9.83284e-05	0	0	3.78513e-06	0.000462188	0.000345931	0	0.00101257	0.000199152	0	0	0	0	0	0	0	0	0	0	0
0.0212766	0	0	0	0.00215517	0.00024079	0.0012399	0.00135135	0.00209178	0	0	0	0	0	0	0.000195409	0	0.0040924	6.74589e-06	0.00304821	0	1.70701e-06	0.00531343	0	0	0	0.00324675	0	0	0	0.000762195	0.00303031	0	0	0.00367151	0.000148228	4.30332e-05	5.79913e-05	0.000110006	0.000412145	0	4.65541e-05	0.000475084	0	0	0	0	0	0	0
0	0	0	0	0	0	0.000386029	0.00190386	0	0	0	0.000447418	0.0004448	0.00229428	0	5.71076e-05	0	3.45854e-05	1.66697e-06	0.000164212	0	8.60658e-05	0	0	0	0	0	0	0	0	0	4.45148e-05	0	0.000129387	0.000223664	0.000314445	0.00051826	0.00018271	0	0.000260928	0	0.000124521	0	0	0	0	0	0.00133997	0.00368808	0.000913254
0.0487805	0	0	0	0	0.00142219	0.000645411	0.00237417	0	0.00163132	0	2.74801e-05	0.000223065	0	0	0	0	0.0014535	3.19615e-05	0	0	0	0	0	0	0	0	0	0	0.00124008	0.000482356	0	0	0.000674392	0.00978044	9.4539e-05	0	7.2094e-05	0.000350925	0.00011194	0	0.000169966	0.000930139	0	0	0	0	0.000379002	0	0.000417891
0	0	0.0357143	0	0	0.0412621	0.00508524	0.00134626	0	0.000581395	0	0.000498107	0.00595647	0	0	0.00152833	0	0.00261602	0.0255253	0	0	0	0	0	0	0	0	0.00013196	0	0.000731232	0	0.000201172	0	0.000785772	3.53352e-05	1.78417e-05	0	0.000405151	0.00100373	0.00056943	0	0.0057481	0.00369428	0	0	0	0	0	0	0
0.0294118	0	0	0	0.0340136	0.0162901	0	0.000274424	0	0	0	0	0	0	0	0	0	0	0	0.000655409	0	0.001651	0.00285369	0	0	0	0	0	0	0.00105098	0.00371937	0.000667689	0	0.000997878	0.00193795	0	0	0	0.000976603	0	0	0	0.00381679	0	0	0	0	0	0	0
0.294118	0	0	0	0.00340136	0.0115607	0	0.00329308	0.00338737	0	0	0	0	0	0	0	0	0	0	0.000517898	0	0.00131414	0.00697867	0	0	0	0	0	0	0.000931413	0.00912527	0.000351462	0	0.000726943	0.00545336	0	0	0	0.00286747	0	0	0	0	0	0	0	0	0	0	0
0.0294118	0	0	0	0.0323129	0.0162901	0	0.00192097	0.00169368	0	0	0	0	0	0	0	0	0	0	0.00216344	0	0.00134059	0.0040304	0	0	0	0	3.88012e-05	0	0.000931413	0.00906697	0.00186812	0	0.000762309	0.003111	0	0	0	0.00415576	0	0	0	0.00381679	0	0	0	0	0	0	0
0.910448	0	0	0	0	0.00995025	0.0209424	0.00151286	0	0	0	0	0	0	0	9.63952e-05	0	0.34964	0.000282138	0	0	0	0	0	0	0	0.0173979	0	0	0	0	0	0	0.000116686	0.000786972	0	0.000732064	0	7.33819e-05	0	0	0	0	0	0.0106383	0	0	0	0	0
0	0	0	0	0	0.00124378	8.39349e-05	0	0.001	0.000147384	0	0.000798085	0	0	0	1.20087e-05	0	8.17196e-05	9.99458e-06	0	0	3.0661e-05	0.00152381	0	0	0	0	0	0	0	1.926e-05	0	0	7.59336e-05	0	0.000927212	0	0.000684114	0.00117207	0	0	0	0	0	0	0	0	0.00980392	0	0.000376676
0	0	0	0	0	0	0	0.0117109	0.015873	0	0	0	0	0	0	0	0	0	0	0	0	0.001406	0.00290159	0	0	0	0	0	0	0	0	0	0.00676223	0.0018197	0.00624077	0	0	0	0	0	0	0	0	0	0	0	0	0	0	0
0	0	0	0	0	0	0	0.0122822	0.015873	0	0	0	0	0	0	0	0	0	0	0.000701514	0	0.001406	0.00290159	0	0	0	0	0	0	0	0	0.000876358	0	0.00182449	0.00616578	0	0	0	0	0	0	0	0	0	0	0	0	0	0	0
0	0	0	0	0	0	0	0.0122822	0.015873	0	0	0	0	0	0	0	0	0	0	0	0	0.001406	0.00290159	0	0	0	0	0	0	0	0	2.24403e-05	0	0.00183961	0.00610017	0	0	0	0	0	0	0	0	0	0	0	0	0	0	0
0	0	0	0	0	0	0.000185014	0.0179076	0.0156562	0	0.0127226	0	0	0	0	0	0	0.000112545	5.35599e-05	0	0.009865	0.00238607	0.0149975	0	0.00637339	0.00218841	0.00824223	0	0	0	0	0	0.0107143	0.00160813	0.0186202	0.00021549	0.000219619	5.04239e-05	0	0	0	0	0	0	0	0	0	0	0	0
0	0	0	0	0	0	0.000185014	0.00848256	0.0126582	0	0.0101781	0	0	0	0	4.24845e-06	0	0.000105536	5.468e-05	0.00104934	0	0.00240885	0.013838	0.000119446	0	0.00220658	0.00800832	0	0	0	0	0.000445551	0	0.00175377	0.0155969	0.000129294	0.000219619	0	0	0.000506586	0.000785547	0	0	0	0	0	0	0	0	0
0	0	0	0	0	0	0.000185014	0.0179076	0.01499	0	0.0127226	0	0	0	0	1.34731e-06	0	9.86339e-05	5.468e-05	9.74092e-06	0	0.00242698	0.0142083	0	0	0.00222761	0.00815451	0	0	0	0	6.73061e-05	0	0.00160813	0.0186202	0.000172392	0.000146413	0	0	0	0	0	0	0	0	0	0	0	0	0
0	0	0	0	0	0	0	0	7.1582e-05	0	0	0	0.000246488	0	0	0.000256134	0	0.000204313	7.82869e-05	0.000228119	0	0.000144334	2.76079e-05	0	0	0	0	0	0	0	0	0	0	0	0	2.42217e-05	0	0	6.14447e-05	0.000611388	0	0.00023084	0.000320308	0	0	0	0	0	0	0
0	0	0	0	0	0	0	0	0	0	0	0	0	0	0	0	0	0	3.88952e-05	0	0	0.000203143	0	0	0	0	0	0	0	0	0	0	0	0	0	4.84433e-05	0	0	0	0	0	0	0	0	0	0	0	0	0	0
0	0	0	0	0	0	0	0	0	0	0	0	0	0	0	0	0	0	0	0	0	0	0	0	0	0	0	0	0	0	0	0	0	0	0	4.84433e-05	0	0.000183528	1.22889e-05	0	0	0	0	0	0	0	0	0	0	0
0.0263158	0	0	0	0	0	0	0.00251678	0	0.00588235	0	0	0	0	0	0	0	0.00689655	0	0	0	0	0	0.000617284	0	0.000372053	0.00247767	0	0	0	0	0	0	4.40868e-06	0.000985222	0	0.000466533	0	0.00096733	0	0	0	0	0	0	0	0	0	0	0
0.0263158	0	0	0	0	0.0379938	0.0185185	0.0176174	0	0.0117647	0.0162003	0	0	0	0	0	0	0.0460632	0.0307866	0	0	0	0	0.000602228	0	0.0118449	0.00956153	0.000975612	0	0.014277	0.00879475	0.00126458	0	0.0141971	0.0251481	0	0.00017495	0	0.00382326	0	0	0	0.0123751	0	0	0	0	0	0.000865801	0
0.0263158	0	0	0	0	0.0379938	0.0185185	0.0184564	0	0.0117647	0.0147275	0	0	0	0	0	0	0.0460632	0.0307866	0	0	0	0	0.000699438	0	0.0120168	0.0140766	0.000975612	0	0.0144412	0.00971387	0.0013634	0	0.0139719	0.0324781	0	0.000233266	0	0.00405358	0	0	0	0	0	0	0	0	0	0.0012987	0
0	0	0	0	0	0	0.000185014	0.0150801	0.0136576	0	0.0127226	0	0.0010846	0	0	2.88012e-06	0	0.000259514	8.53305e-05	0.00177966	0	0.00268529	0.0249199	0.00123558	0	0.00697012	0.0151512	0	0	0	0	0.00340283	0	0.00166263	0.00585858	0.000129294	0.000146413	0	0	0.00151976	0.00314219	0.0010846	0.0010846	0	0	0	0	0	0	0
0	0	0	0	0	0	0.000220222	0.00107296	0	0	0	0.000527056	0	0	0	2.61386e-06	0	0.00139624	1.75329e-06	0	0	0	0	0	0	0	0	0	0	0	0	0	0	0.00294694	7.52502e-05	0.000341977	0	0.000329643	0.00163821	0	0	0.000492247	0	0	0	0	0	0	0	0.00035545
0	0	0	0	0	0	0.000268745	0	0	0	0	0	0	0	0	7.03797e-06	0	0.000309722	1.89262e-06	0	0	0	0	0	0	0	0	0	0	0	0	3.23954e-05	0	2.58987e-06	0.000606874	0.000188943	0	0.000307637	9.92653e-05	0.000776309	0	0.000319132	0.000345681	0	0	0	0	0	0	0
0	0	0	0	0	0	0.000198177	0	0	0	0	0.000829876	0	0	0	0	0	0.00108851	5.57782e-06	0	0	0	0	0	0	0	0	0	0	0	0	0	0	0	0.000844594	0.00189036	0	0.000304463	0	0	0	0	0	0	0	0	0	0	0	0
0.0136986	0	0	0	0	0.00111706	0	0.00770713	0.00156863	0	0.00823045	0	0	0	0	0	0	0	0	0	0.00186567	0.00140222	0.00558577	0	0	0.00421919	0.0376812	0	0	0	0	0	0.00574713	0.0020366	0.0259405	0	0.000347534	0	0.000412721	0	0	0	0	0	0	0	0.0045045	0	0	0
0	0	0	0	0	0	0.000192241	0	0	0	0.00534759	3.97678e-05	0	0	0	0	0.00709438	0.000186813	3.7731e-05	0	0	0	0	0	0.0125143	0.00256784	0.0102226	0	0	0	0	0	0.000944368	0	0	7.46605e-05	0.0002539	0.000139623	0.00063131	0	0	0	0	0	0	0.00315706	0	0	0	0
0.428571	0.00353357	0.0168067	0	0	0.0336538	0.0651313	0.00504267	0	0	0.0106952	0.000795355	0	0.00172084	0	0.000727539	0	0.0909068	0.020985	0	0	0	0	0.00176609	0	0.00518683	0.0166667	0	0	0	0	0.000760018	0	0.00379243	0.00767942	0.000373303	0	0.00105782	0.00252524	0	0	0	0	0	0	0	0	0.0011944	0	0.00131796
0.142857	0.00353357	0.0168067	0	0	0.0528846	0.040486	0.00504267	0	0	0.0106952	0.000775471	0.00127996	0.000956023	0	0.000721491	0	0.0478899	0.0238265	0	0	0	0	0.00176609	0	0.00518683	0.0125	0	0	0	0	0.000581447	0	0.00382423	0.0055068	0.00034256	0.0002539	0.000986827	0.00368264	0.000225968	0	0.00136382	0.0326087	0	0	0.00394633	0	0.000772845	0	0.00101794
0	0	0	0	0	0	0	0	0	0	0	0.000159071	0	0	0	3.29271e-06	0	4.28483e-06	1.56093e-05	0	0	0	0	0	0	3.53183e-05	0	0	0	0	0	0	0	0.000289759	0	0.000144929	0.00012695	0.000541926	0	0	0	0	0	0	0	0	0	0	0	0
0.0694006	0	0	0	0	0.00297216	0.0012208	0.00232558	0	0	0	0.000109197	0.00101845	0	0	0	0	0.00190054	4.43184e-05	0	0	0	0	0	0	0	0.0215317	0	0	0	0.0014275	0	0	0.000674392	0.00938953	0.000112963	0.000138493	4.75717e-05	0.000644238	0.000340412	0.000346322	0.000445062	0.00162501	0	0	0	0	0.000231573	0.00138121	0.000421845
0.00315457	0	0	0	0	0.00368143	0.000132376	0	0	0	0	0.000109197	0.000179727	0.00033151	0	1.98203e-07	0	0.00237215	5.40419e-05	0	0	0	0	0	0	0	0.000124069	0	0	0	7.51316e-05	0	0	0.000763175	0.0053882	0.000121652	0.000138493	0.00013651	0.000251101	6.44023e-05	0	1.44501e-05	2.28874e-05	0	0	0	0	0.00016541	0.00138121	0.000124479
0	0	0	0	0	0	0	0.000538793	0	0	0	0	0	0	0	0	0	0	0	0	0	0	0	0	0	0	0	0	0	0	0	0	0	0	0	0	0	0	4.18105e-05	0	0	0	0	0	0	0	0	0	0	0
0	0	0	0	0	0	0.00137092	0.00263505	0.00024558	0.00152323	0	0.000872366	0.00335249	0.00182815	0	0	0.000677706	0.00161886	0.000274867	0	0.000210084	0.000307527	0.00121103	0	0	0	0	0	0.000163827	0.000217894	0.00111142	0	0	0.00026238	0.00506494	0.000799518	0	0.000198977	0.000566589	0.00312076	0	0.00114777	0.00287356	0	0	0	0	0.00123656	0	0.00145154
0	0	0.0169492	0	0	0	0.302548	0	0	0	0.00487805	0.00673653	0	0	0	0	0	0.350271	0.0100809	0	0	0	0	0	0	0.00303602	0.0634471	0	0	0	0	0	0	0	0	0.000595431	0.000291465	0.00137058	0	0	0	0	0	0	0	0	0	0	0	0
0	0	0	0	0	0	0	0	0	0	0	0	0	0	0	0	0	0	0	0	0	0	0	0	0	0	0	0	0	0	0	3.75821e-05	0	0	0	0	0.000729925	0	4.17467e-05	0	0	0	0	0	0	0	0	0	0	0
0	0	0	0	0	0	0	0.00106112	0	0	0	0	0	0	0	0	0	0	0	0	0	0	0	0	0	0	0	0	0	0	0	2.50657e-05	0	4.71389e-06	5.27755e-05	0	0.000547444	0	0	0	0	0	0	0	0	0	0	0	0	0
0.0217391	0	0	0	0	0.00605143	0	0.00323415	0	0.00366077	0	0	0	0	0	0	0	0	0	0	0	0	0	0	0	0	0	0	0.025	0.000462795	0.0152396	0	0.00195313	0.00229518	0.0164605	0	0	0	0.000806064	0	0	0	0	0	0	0	0	0	0	0
0	0	0	0	0	0	0	0	0	0	0	0	0	0	0	0	0	0	0	0	0	0	0	0	0	0	0	0.000261899	0	0.000119513	0	0.00025638	0	3.64737e-05	0.00030303	0	0.00318218	0	0	0	0.0169492	0	0	0	0	0	0	0	0	0
0.108392	0.0150376	0.0170068	0	0.0182527	0.0129073	0.0705509	0.000534188	0.000145645	0	0	0.00162977	0.00800493	0	0	0.022039	0	0.0920868	0.0141094	0.000324347	0	0.00099655	0.00339926	0.000176265	0	0.000629257	0	0.000337929	0	0.000604395	0.00153734	0.000542259	0	0.00131047	0.00117855	0.000569179	9.94023e-05	0.00138526	0.00126265	0.00206018	0.000694927	0.00309822	0.0052319	0	0	0	0	0.000547046	0	0.000192574
0	0	0	0	0	0	0	0	0	0	0	0	0	0	0	0	0	0	0	0	0	0	0	0	0	0	0	0	0	0.000255987	0.00163666	7.49486e-06	0	0.00082463	0	0	0	0	0.000234494	0	0	0	0	0	0	0	0	0	0	0
0	0	0	0	0.00115075	0	0	0	0	0	0	0	0	0	0	0	0	0	0	0	0	0	0	0	0	0	0	0.000143143	0	0	0	0	0	0	0	0	0	0	0	0	0	0	0	0	0	0	0	0	0	0
0.3	0.0178571	0.0625	0	0	0.04375	0.119536	0.00854139	0.00233973	0	0.00331126	0.00614203	0.0434783	0.000622084	0	0.00119465	0	0.190376	0.0466128	0.00158258	0	0.0058517	0.0191516	0.00489314	0	0.0137251	0.0251623	0	0	0	0	0.00152146	0	0.0116776	0.0193121	0.00198928	0	0.00674732	0.00330395	0.00173034	0	0.0392017	0.0217391	0	0	0	0	0.000302435	0	0.000551531
0.0111111	0	0	0	0.00513699	0.0753488	0.000339189	0.00306396	0.00602637	0	0.00888889	7.50075e-05	9.74406e-05	0	0	8.20883e-05	0	0.000135776	2.1455e-05	0.000306615	0	0.000374252	0.000352759	0	0	0	0.0029932	0.000139047	0	0	0.000400205	0.000241402	0	7.18588e-05	0.000472045	0.000136229	0	0.000115948	0.00451062	0.000100491	0	0.000169108	0.00696864	0	0	0	0	0	0	0
0.00813008	0.00341297	0.0044337	0	0.0011919	0.00454226	0.0218305	0.0123203	0.0136187	0.0157597	0.0224719	0.0010876	0.00151563	0	0	0.00160133	0	0.0149028	0.00398971	0.00127843	0	0.00259886	0.0063685	0.00254652	0	0.00334698	0	0.000863043	0	0.00318418	0.00496793	0.000765628	0	0.00212207	0.00246546	0.000366693	0	0.00142986	0.00154614	0.000404222	0	0.00206821	0.00172184	0	0	0	0	0	0	0
0.00719424	0	0	0	0.000504286	0.000215796	0.000268745	0	0	0	0	0	0	0	0	7.03797e-06	0	0.000303482	1.89262e-06	0	0	0	0	0	0	0	0	0	0	0	0	3.52869e-05	0	0	0.000956989	0.000188943	0	0.000307637	0.000544289	0.000776309	0	0.000319132	0.0015719	0	0	0	0	0	0	0
0	0	0.000777001	0	0	0	0.008336	0	0	0	0	0.000679733	0	0	0	0.000862489	0	0.00456157	0.00998664	0	0	0	7.31476e-06	0	0	0	0	0	0	3.75408e-07	1.03687e-05	0	0	0	0	0.000364006	0	0.000222329	0.000769231	0	0	0	0	0	0	0	0	0	0	0
0	0	0	0	0.0655738	0	0	0	0	0	0	0	0	0	0	0	0	0	0	0	0	0	0	0	0	0	0	0	0	0	0.000672515	0	0	0	0	0	0	0	0	0	0	0	0.00168492	0	0	0	0	0	0	0
0.8	0	0	0	0.0655738	0	0	0	0	0	0	0	0	0	0	0	0	0	0	0	0	0	0	0	0	0	0	0.00120324	0	0	0.0128947	0	0	0	0	0	0	0	0	0	0	0	0	0	0	0	0	0	0	0
0	0	0	0	0	0	0	0.00224719	0	0.00558659	0	0	0	0	0	0	0	0	0	0	0	0	0	0	0	0	0	0.000109469	0	0	0	0.02	0	4.99982e-05	0.000257914	0	0	0	0	0	0	0	0	0	0	0	0	0	0	0
0	0	0	0	0	0.00702247	0.00219673	0.00369738	0	0.00246305	0.00600601	0	0	0	0	0	0	0.00584322	0.000345707	0	0	0	0	0	0	0.00306851	0.0245262	0	0.00819672	0.000669184	0.00781231	0	0.0034965	0.0023323	0.0162552	0.000131235	0.000300771	0.000117138	0.00144121	0	0	0	0	0	0	0	0	0	0	0
0	0	0	0	0	0	0.00124224	0	0	0	0	0	0	0	0	0	0	0.00830889	0	0	0	0	0	0	0	0	0	0	0	0	0	0	0	0	0.000327261	0	0.000107167	9.48891e-05	0	0	0	0	0	0	0	0	0	0	0	0
0	0	0	0	0	0	0	0.00034626	0	0	0	0	0	0	0	0	0	0	0	0	0	0	0	0	0	0	0	0	0	0	0	4.3347e-05	0	0	0	0	0	0	0	0	0	0	0	0	0	0	0	0	0.0010805	0
0	0	0	0	0	0.0588235	0.000773994	0	0.00100806	0	0	0.000906071	0	0	0	0.000140502	0	0	4.10777e-05	0.000565928	0.00639775	0	0.00665664	0	0	0	0	0	0.0263278	0	8.26514e-05	0.000417735	0.0122871	3.84734e-05	0	0.000389003	0	0.000458052	0.00389294	0	0	0	0	0	0	0.00396825	0	0.000715563	0	0.000752529
0.00699301	0	0	0	0.00166945	0.0167512	0.000262916	0.00304679	0	0	0	0.000238095	0	0	0	9.56177e-06	0	8.41616e-05	5.55626e-07	0	0	0	0	0	0	0	0	0	0	0	0	0.000203002	0	9.23326e-05	0.000643692	0.000161068	0	0	0.00258991	0	0	0	0.00266782	0	0	0	0	0	0	0
0	0	0	0	0	0	0	0	0	0	0	0	0	0	0	0	0	0	0	0	0	0	0	0	0	0	0	0	0	0	0	0	0	0	0	0	0	0	0	0	0	0	0	0	0	0	0	0	0	0
0.00395257	0	0	0	0.000546447	0	4.44069e-05	0	0	0	0	0	0.00121065	0	0	3.29596e-05	0	1.10666e-05	6.89615e-05	0	0	3.03334e-06	8.79661e-05	0	0	0	0	0	0	0	0	0	0	3.19433e-05	0.00186806	9.79809e-05	0	2.78645e-05	9.21288e-05	6.8894e-05	0	7.44469e-06	3.6217e-05	0	0	0	0	0	0	0
0.0988142	0	0.00455927	0	0	0.00395054	0.0112202	0.00903614	0.0120706	0	0	0.000353638	0	0	0	1.57745e-07	0	0.00708572	0.00425095	0	0	0.00223899	0.0191092	0	0	0	0	0	0	0	0	1.69491e-05	0	0.00193337	0.0104594	0.00015397	0	0.00124962	0.00149795	0	0	0	0	0	0	0	0	0	0	0
0.0988142	0	0.00455927	0	0	0.00395054	0.0114422	0.00903614	0.0120706	0	0	0.000618867	0	0	0	0	0.00507282	0.00715646	0.00425069	0	0.00123457	0.0022331	0.0186841	0	0	0	0	0	0	0	0	0	0.00245772	0.00192256	0.0104922	0.000195962	0	0.00127748	0.00161055	0	0	0	0	0	0	0.00401069	0.0153061	0	0	0
0	0	0	0	0	0	0	0	0	0	0	0.00163399	0	0	0	1.72153e-05	0	0	0	0	0	0	0	0	0	0	0	0	0	0	0	0	0	0	0	0	0.000201166	0.000642813	0.00163398	0	0	0	0	0	0	0	0	0.00109289	0	0
0	0	0	0	0	0	0.00205761	0.0013655	0	0	0	0	0	0	0	9.12409e-05	0	0.00998046	2.82555e-05	0	0	0	0	0	0	0.000553116	0	0	0	0.000182449	0.000615763	0.000137979	0	0.00186995	0	0	0.000134111	0.000334263	0	0	0	0.000169362	0	0	0	0	0	0	0	0
0	0	0	0	0	0	0	0	0	0.00345423	0.00507614	0	0	0	0	0	0	0	0	0	0	0	0	0.000460194	0	0.00906923	0.00639166	0	0	1.94514e-05	0.000226757	0	0	0	0	0	0	0	0	0	0	0	0	0	0	0	0	0	0	0
0	0	0	0	0	0	0	0	0	0	0	0	0	0	0	3.34951e-06	0	0	5.83567e-06	0	0	0	0	0	0	1.2628e-05	0	0	0	0	0	0	0	3.542e-06	0	0	0.000198768	2.67434e-05	0	0	0	0	0	0	0	0	0	0	0	0
0.0892857	0.05	0.0225564	0	0.010101	0.0206896	0.0377333	0	0	0	0	0.00625261	0.00841515	0.00269542	0	0.00449644	0	0.0309146	0.0164968	0	0	0	0	0	0	0.000356506	0.00794145	0	0	0	0	0	0	0	0.0069974	0.000349334	0.000560224	0.00233432	0.00389355	0	0	0.0014549	0.00461361	0	0	0	0	0	0	0.0017209
0.0181818	0	0	0	0.0040282	0.00323864	0.00116822	0.0124938	0	0	0.0208333	0	0	0	0	3.72911e-05	0	0.000314086	0.000299891	0	0	0	0	0.000896861	0	0.00484391	0.00361377	0	0	0	0	0.00239237	0	0.00207904	0.00886307	0.000167685	0.000731564	4.06475e-05	0.00130539	0.000205171	0.00107596	0.000792495	0.00137463	0	0	0	0	0	0	0
0	0	0	0	0	0	0	0	0.000359435	0	0	0.000434877	0	0	0	1.48282e-06	0	0	0	3.72689e-06	0	0	3.81407e-05	0.000210172	0	0	0	0	0	0	0	0	0	0	0	0.000201169	0.000900212	0.000374748	0.00044048	0	0	0	0	0	0	0	0	0	0	0
0.111111	0	0	0	0.0327869	0	0	0.00459418	0	0	0.0238095	0	0	0	0	0	0	0.0132771	0.0010352	0	0	0	0	0.000625001	0	0	0.00650407	0	0	0	0	0.00723044	0	0.000581396	0.0134404	0	0	0	0.00055659	0	0	0	0.0019815	0	0	0	0	0	0	0
0.05	0	0	0	0	0.0590278	0.0185185	0.00981547	0	0.0030303	0	0	0	0	0	0	0	0.0413264	0.0307866	0	0	0	0	0	0	0	0	0.00109528	0	0.00804665	0.00553564	0.00132065	0	0.0145088	0.0260985	0	0	0	0.0070412	0	0	0	0.0410628	0	0	0	0	0	0	0
0.05	0	0	0	0	0.0590278	0.0185185	0.0184531	0	0.0121212	0	0	0	0	0	0	0	0.0413264	0.0307866	0	0	0	0	0	0	0	0	0.00109528	0	0.00756514	0.00799226	0.00142353	0	0.0140794	0.0337168	0	0	0	0.00790339	0	0	0	0	0	0	0	0	0	0	0
0.05	0	0	0	0	0.0590278	0.0185185	0.0172752	0	0.0106061	0	0	0	0	0	0	0	0.0413264	0.0307866	0	0	0	0	0	0	0	0	0.00109528	0	0.00751362	0.00584896	0.00132065	0	0.0143078	0.0260431	0	0	0	0.0074723	0	0	0	0.0410628	0	0	0	0	0	0	0
0	0	0	0	0	0	0	0.000771605	0	0	0	0	0	0	0	2.86554e-07	0	0.000364887	0	0	0	0	0	0	0	0	0.402458	0	0	0	0	0.00210084	0	0	0.0367655	0	0.000114025	1.91234e-05	0	0	0	0	0	0	0	0	0	0	0.00484262	0.00063133
0	0	0	0	0	0	0	0	0	0	0	0	0	0	0	0	0	0	0	0	0	0	0	0	0	0	0	0	0	0	0	0	0	0	0	0	0	0	0	0	0.00327869	0	0	0	0	0	0	0	0	0
0	0	0	0	0	0	0	0.000744602	0	0	0	0	0	0	0	0	0	0.00205761	0	0	0	0	0	0	0	0	0	0	0	0	0.00015444	1.74851e-05	0	0	4.48052e-05	0	0	0	0	0	0	0	0	0	0	0	0	0	0	0
0	0	0	0	0.03125	0.0045045	0	0.00943089	0	0	0	0	0	0	0	0	0	0	0	0	0	0	0	0	0	0.000433526	0.0161943	0	0	0	0	0.00141058	0	0.00189059	0.00954828	0	0	0	0.00229592	0	0	0	0.00157853	0	0	0	0	0	0	0
0.0104712	0	0	0	0.000755572	0	0	0.00215054	0.00023546	0	0	0	0	0	0	0	0	0.0101523	0	1.70077e-05	0	0	0.000380343	0	0	0	0.0101523	0	0	0	0	3.85211e-05	0	0	0.00066476	0	0.000466557	0	8.84995e-06	0	0	0	0	0	0	0	0.00332226	0	0	0
0.0314136	0	0	0	0.000755572	0.00234624	0.00714286	0.00215054	0.00129503	0	0	0	0	0	0	0.000291972	0	0.0304569	0.000681899	0.000341602	0	0.00100766	0.00141995	0	0	0	0.0304569	0	0	0	0	0.000133676	0	0.000373365	0.0020352	0	0.000466557	0	0.000548697	0	0	0	0	0	0	0	0	0	0	0
0	0	0	0	0	0	0	0.000537634	0.000588651	0	0	0	0	0	0	0	0	0	0	0.000180432	0	2.18088e-05	0.00061795	0	0	0	0	0	0	0	0	0	0	0	0	0	0	0	4.42497e-05	0	0	0	0	0	0	0	0	0	0	0
0.0366492	0	0	0	0.00340008	0.00217865	0.00714286	0.00215054	0.00129503	0	0	0	0	0	0	0.000583943	0	0.035533	0.000681899	0.000478372	0	0.00100766	0.00141995	0	0	0	0.035533	0	0	0	0	0.000160015	0	0.000373365	0.00246879	0	0	0	7.52246e-05	0	0.00125156	0	0.00127399	0	0.015873	0	0	0	0	0
0	0	0	0	0	0	0	0.000958773	0.00104583	0	0	0	0	0	0	0	0	0.000355787	0	0.000243257	0	9.07586e-07	0.00046066	0	0	0	0	0	0	0	0	0.000207039	0	0	0.00065096	0	0	0	0	0	0	0	0	0	0	0	0	0	0	0
0.0909091	0	0	0	0.00959488	0.00907372	0.00237248	0.00229183	0	0	0	0	0.00237248	0.00283286	0	4.37792e-05	0	0.000744048	6.70479e-05	0.00358038	0	0.00462084	0.0679675	0	0	0	0	0	0	0	0	0.0016447	0	0.00310181	0.00417896	3.67994e-05	0	0	0.000927719	0.000903814	0	0.00104639	0.00348252	0	0	0	0	0.000328228	0	0
0.16	0	0	0	0	0	0.0501475	0	0	0	0	0	0	0	0	0	0	0.289015	0	0	0	0	0	0	0	0	0	0	0	0	0	0	0	0	0	0	0	0	0	0	0	0	0	0	0	0	0	0	0	0
0.181818	0	0	0	0.00959488	0.0079395	0.00118624	0.00534759	0.0105263	0	0	0.000650195	0	0	0	2.95056e-05	0	0.0014881	5.3803e-05	0.00358038	0	0.0037705	0.106505	0	0	0	0	0	0	0	0	0.000716821	0	0.00284127	0.00961988	0.000245329	0	0.000374704	0.00180661	0	0	0	0	0	0	0	0	0	0	0
0.0909091	0	0	0	0.00319829	0.00907372	0.00237248	0.00534759	0.0105263	0	0	0.000975293	0	0.00283286	0	1.47528e-05	0	0.00768849	5.19366e-05	0	0	0.0037705	0.114562	0	0	0	0	0	0	0	0	2.42424e-05	0	0.00284127	0.0315014	0.00020853	0	0.000281028	0.00198564	0	0	0	0	0	0	0	0	0.000437637	0	0
0.181818	0	0	0	0.0127932	0.0079395	0.00237248	0.00534759	0.0105263	0	0	0.000975293	0.00237248	0	0	0.00011794	0	0.0014881	5.14639e-05	0.00439816	0	0.0037705	0.105631	0	0	0	0	0	0	0	0	0.00251844	0	0.00287818	0.00765727	0.000870919	0	0.00112411	0.00240881	0.000903814	0	0.00104639	0.00270863	0	0	0	0	0	0	0
0	0	0	0	0	0	0	0	0	0	0	0	0	0	0	4.78469e-06	0	0	0	0	0	0	0	0	0	0	0	0	0	0	0	2.42424e-05	0	0	0	6.13324e-05	0	0.000281028	8.13789e-05	0	0	0	0	0	0	0	0	0.000547046	0	0
0	0	0	0	0	0	0	0.00138389	0	0	0.00226757	0	0	0	0	0	0	0	0	0	0	0	0	8.29598e-05	0	0	0.000350397	0	0	0	0	0.000456927	0	0	0.000596769	0	0.000257334	0	0	0	0	0	0	0	0	0	0	0	0	0
0	0	0	0	0	0	5.83845e-05	0	0.000617959	0.00037743	0	0.000284122	0	0.000149432	0	3.29774e-06	0	2.2398e-05	1.65115e-08	9.07683e-05	0	3.45794e-06	0.00117626	0	0	0	0	0.000341344	0	0	0.000113336	0	0	0	0	0.000121226	0.00010936	0.000137877	0.000404102	0	0	0	0	0	0	0	0	0.000303412	0	2.53053e-05
0.157895	0	0.00433526	0	0	0.00388916	0.0343116	0.0256598	0.0142922	0.0087073	0.0106157	0.00167817	0	0	0	0	0.0016835	0.0281687	0.00430965	0	0.00361926	0.00255503	0.00631265	0	0.00555638	0.00175148	0.0046115	9.72216e-06	0	0.00141891	0.00458777	0	0.0039916	0.00184234	0.0256323	0.00031148	0.00018031	0.00126777	0.00249469	0	0	0	0	0	0	0.00362319	0	0	0	0
0	0	0	0	0	0	0	0	0	0	0	0	0	0	0	0	0	0	0	0	0	0	0	0	0	0	0	0	0	0	0	0	0	0	0	0	0	0	2.89305e-05	0	0	0	0	0	0	0	0	0	0	0
0	0	0	0	0	0	0.00112169	0.0026738	0.000844773	0	0.00238663	0.000289687	0	0	0	6.51855e-05	0	0.000135267	4.25062e-05	0.000199402	0	5.63775e-07	0.000967361	8.72142e-05	0	0	0.000367083	0	0	0	0	0	0	0	0	0.000158923	0.000257334	0.000226802	0.000263844	0	0	0	0	0	0	0	0	7.7748e-05	0	7.768e-05
0.0895522	0	0	0	0.0114943	0.0208333	0	0	0	0	0	0	0	0	0	0	0	0	0	0	0	0	0	0	0	0	0	0	0	0	0	0.00170732	0	0.000805584	0.00699173	0	0	0	0.00408734	0	0	0	0.00493122	0	0	0	0	0	0	0
0	0	0	0	0	0	0	0	0	0	0	0	0	0	0	0	0	0	0	0.00050173	0	6.61132e-05	0	0	0	0	0	0	0	7.12124e-06	0	0.00025638	0	3.64737e-05	0.00030303	0	0	0	0	0	0	0	0	0	0	0	0	0	0	0
0	0	0	0	0	0	0	0	0	0	0	0	0	0	0	0	0	0	0	0	0	0	0	0	0	0	0	0	0	0	0	0	0	3.73692e-06	0	0	0	0	0	0	0	0	0	0	0	0	0	0	0	0
0	0	0.00704225	0	0	0.00423728	0.000861461	0.00163399	0	0	0	0.000285002	0	0.000745156	0	4.40706e-05	0	0.000407684	0.00527928	0.000787665	0	0.00196742	0.00132509	0	0	0	0	0	0	0	0	0.000130343	0	0.00140006	0.000336047	0.000236088	0	0.000278902	0.000375047	0.0002371	0	0.000567478	0.000138513	0	0	0	0	0.000357833	0	0.000330215
0.0322581	0	0	0	0	0	0.000923702	0.00874126	0	0.00224467	0	0.000755858	0	0	0	7.11455e-05	0	0.000229661	3.97547e-06	0	0	0	0	0	0	0	0.00793651	0	0	0	0.000927643	3.6622e-05	0	0	0.00166113	0	6.13824e-05	0.000573443	0.000277546	0	0	0	0	0	0	0	0	0	0	0.000367511
0	0	0	0	0	0	0	0	0	0	0	0	0	0	0	0	0	0	0	0	0	0	0	0	0	0	0	0	0	0	0	0	0	2.50914e-05	0.000101194	0	0	0	0	0	0	0	0	0	0	0	0	0	0	0
0	0	0	0	0	0	0	0	0	0	0	0	0	0	0	0	0	0	0	0	0	0	0	0	0	0	0	0	0	0	0	0	0	0	0	0	0	0	0	0	0	0	0	0	0	0	0	0	0.00518135	0
1	0	0	0	0.0909091	0	0	0	0	0	0	0	0	0	0	0	0	0	0	0	0	0	0	0	0	0	0	0	0	0	0	0	0	0	0	0	0	0	0	0	0	0	0	0	0	0	0	0	0	0
0	0	0	0	0	0	0	0	0	0	0	0	0	0	0	0	0	0	0	0	0	0	0	0	0	0	0	0	0	0	0	0	0	0	0	0	0.000688113	0	0	0	0	0	0.00208768	0	0	0	0	0	0	0
0	0	0	0	0	0	0	0	0	0	0	0	0	0	0	0	0	0	0	0	0	0	0	0	0	0	0	0	0	0	0	0	0	0	0	0	0	0	0	0	0	0	0	0	0	0	0	0	0	0
0	0	0	0	0	0	0.000786535	0.00043802	0	0.000955414	0	0.00037037	0	0	0	6.76881e-05	0	0.00213095	1.68444e-05	0	0	0	0	0	0	0	0	0.000107255	0	0	0.000478002	0.000193274	0	0	0.000429692	0.000107573	0	0.000590308	0.000282442	0	0	0	0	0	0	0	0	0.00213219	0	0.000392667
0	0	0.0169492	0.047619	0	0	0.00381003	0	0	0.00398618	0.00484262	0.00219684	0	0	0	0	0.00141209	0.00194064	0.00165658	0	0	0	0	0	0.0340767	0.00290898	0.0227248	0	0.00130211	0.000952601	0.00176767	0	0	0	0	0.000262718	0.0005758	0.00140481	0	0	0	0	0	0	0.0559441	0	0	0	0	0
0	0	0	0	0	0	8.86054e-05	0	0	0.000265745	0	0	0	0	0	2.60072e-06	0	0.00028008	1.38642e-05	0	0	0	0	0	0	0	0	3.05195e-05	0	0	9.53334e-05	0	0	0	0	0	0.000104691	0	0	0.000917434	0	0	0	0	0	0	0	0	0	0
0	0	0	0	0	0	0.0900979	0.0103232	0	0	0	0	0.0434783	0	0	0.00131358	0	0.130962	0.0392719	0	0	0	0	0	0	0	0	0	0	0	0	0.00132755	0	0.0131584	0.0259769	0	0	0	0	0	0	0	0	0	0	0	0	0	0	0
0	0	0	0	0	0	0.0900979	0.018851	0	0	0	0	0	0	0	0.00131358	0	0.150627	0.0396092	0	0	0	0	0	0	0	0	0	0	0	0	0.00143129	0	0.0127537	0.0332993	0	0	0	0	0	0	0	0	0	0	0	0	0	0	0
0	0	0	0	0	0	0.0610248	0.0179533	0	0	0	0.000653168	0.0434783	0	0	0.00131358	0	0.0895202	0.0434374	0	0	0	0	0	0	0	0	0	0	0	0	0.00132755	0	0.0129844	0.0255256	0	0	0	0	0	0	0	0	0	0	0	0	0	0	0
0	0	0	0	0	0	0.000301963	0.00211864	0	0.000905305	0	0.000404949	0	0	0	1.55746e-05	0	6.20207e-05	6.22661e-07	0	0	0	0	0	0	0	0.0103687	4.81586e-05	0	9.2129e-07	0.000631079	2.52406e-05	0	0	0.000636114	0.000113524	6.13824e-05	0.000178833	0	0	0	0	0	0	0	0	0	0.000247158	0	6.42164e-05
0	0	0	0	0	0	0.000320924	0	0	0	0	0.00100301	0.00327869	0	0	0.00553711	0	0.000442075	2.57177e-07	0	0	0	0	0	0	0	0	0	0	0	0	0	0	2.9568e-05	0	0.00128817	0	0.000221525	0.00100301	0.00704777	0	0.00120012	0.00327869	0	0	0	0	0	0	0.000571919
0.00666667	0	0	0	0.00160599	0.0176087	0	0	0	0	0.00844595	0	0	0	0	0	0	0	0	0	0	0	0	0.000639164	0	1.43258e-05	0.00407066	2.10393e-05	0	8.52367e-07	0.00149894	0	0	0	0	0	2.6052e-05	0	0.00261168	0	0.00010024	0	0.00266498	0	0	0	0	0	0	0
0	0	0	0	0	0	0	0	0	0.00162602	0	0	0	0	0	0	0	0	0	0	0	0	0	0	0	0	0	0	0	0	0.000253036	0	0	0	0	0	0.000963923	0	0.000567291	0	0.00230553	0	0.00162747	0	0	0	0	0	0	0
0	0	0	0	0	0	0	0.00410256	0.00114333	0	0	0	0	0	0	0	0	0	0	4.07097e-05	0	0	3.62582e-05	0	0	0	0	0	0	0	0	0	0	0	0.00132893	0	0	0	0.000191939	0	0	0	0	0	0	0	0	0	0	0
0.5	0	0	0	0	0	0	0	0	0	0	0	0	0	0	0	0	0	0	0	0	0	0.0158898	0	0	0	0	0	0	0	0	0	0	0	0	0	0	0	0	0	0	0	0	0	0	0	0	0	0	0
0.047619	0	0	0	0.00854701	0	0.000334121	0	0	0	0.00119332	0	0	0.000566893	0	2.33624e-05	0	0.00029322	0	9.22488e-06	0	0	9.51927e-05	4.36071e-05	0	0	0.00366301	0	0	0	0	2.29063e-05	0	0	0.000555555	0	0	3.38511e-06	0	0	0	0	0	0	0	0	0	0.000233244	0	0
0.0555556	0	0	0	0.00169205	0.000879507	0	0	0	0	0	0	0	0	0	0	0	0	0	5.45978e-05	0	1.33151e-06	0.000426763	0	0	0	0.00476948	0	0	0	0	3.43913e-05	0	0	0.000372826	0	0.000415483	0	0.000297509	0	0.00103897	0	0.00248055	0	0	0	0	0	0	0
0	0	0	0	0	0	0	0	0	0	0	0.00113636	0	0	0	0	0	0.000724638	0	0	0	0	0	0	0	0	0	0	0	0	0	2.76534e-05	0	0	0.000771137	0.000324886	0	0	0.000501066	0.000666001	0	0	0.00112873	0	0	0	0	0	0	0
0	0	0	0	0	0	0	0	0	0	0	0.000327547	0.000372232	0	0	4.06346e-06	0	0.000109652	0	0.000149712	0	0	0	0.00237919	0	0	0	0.00283407	0	0	0	0	0	0	0.00995025	0.000284966	0.000258981	0.000176808	0	0.000137491	0	0.000133235	0	0	0	0	0	0	0	0
0.0212766	0	0	0	0	0.00597426	0.004363	0.00302623	0.00412939	0.00358549	0	0	0	0	0	0	0	0.00591712	0.0004518	0	0	0.00305254	0.0328922	0	0	0	0	0	0.0116811	0.000382897	0.0108065	0	0.00206612	0.00235233	0.0159234	0.000129137	0	0	0.00109965	0	0	0	0	0	0	0	0	0	0	0
0	0	0	0	0	0	0	0	0	0	0	0.00183711	0	0	0	0	0	0	0	0	0	0	0	0.00120563	0	0	0	0.000442893	0	0	0	0	0	0	0	0.00125063	0.000257334	0	0.000501407	0	0	0	0	0	0	0	0	0	0	0
0	0	0	0	0	0.000478467	0	0	0	0	0	0	0	0	0	7.61209e-05	0	0	1.32591e-05	0	0	0	0	0.00231019	0	1.92742e-05	0	0.00171748	0	1.88471e-06	0.000874126	0	0	0	0	0	0.000386001	0	9.74958e-05	0	0	0	0	0	0	0	0	0	0.000754148	0
0	0	0	0	0	0	0.0888889	0	0	0.00173611	0.00227273	0	0	0	0	0	0	0.499036	0.0183353	0	0	0	0	0	0	5.34993e-05	0.0114004	0	0	1.88471e-06	0.00544111	0	0	0	0	0	0.000128667	0	0.000167136	0	0	0	0	0	0	0	0	0	0	0
0	0	0	0	0	0	0	0	0	0	0	0	0	0	0	0	0	0	0	0	0	0	0	0	0	0	0	0	0	0	0	0	0	0	0	0	0	0	1.3928e-05	0	0	0	0.000110564	0	0	0	0	0	0	0
0	0	0	0	0	0	0.0136354	0.00746733	0	0	0.0104948	0	0.000847458	0	0	0.000187539	0	0.0182056	0.00473186	0	0	0	0	0.000602228	0	0.0129579	0.00956042	0	0	0	0	0.00113454	0	0.0123967	0.0216519	0	0	0	0	0	0	0.000144921	0	0	0	0	0	0	0	0
0	0	0	0	0	0	0.0136354	0.0136901	0	0	0.0149925	0	0	0	0	0.000187539	0	0.0208817	0.0047725	0	0	0	0	0.000699438	0	0.0126938	0.0153762	0	0	0	0	0.00125112	0	0.0120232	0.027814	0.000101067	0.000233266	0.00010819	0	0	0	0	0	0	0	0	0	0.00144467	0.0012987	0
0	0	0	0	0	0	0.00923546	0.0130678	0	0	0.0164918	0.000188147	0.000847458	0	0	0.000187539	0	0.0121823	0.00523375	0	0	0	0	0.000602228	0	0.0125122	0.0108611	0	0	0	0	0.00113454	0	0.0122213	0.0214495	2.52669e-05	0.00017495	3.60632e-05	0	0	0	0.000144921	0	0	0	0	0	0.000577868	0.000865801	0
0	0	0	0	0	0	4.70655e-05	0.000673854	0	0	0	0.000619323	0	0	0	4.18999e-06	0	0	0	0	0	0	0	0.000229885	0	0	0	0	0	0	0	0	0	0	0	0	0	0.00115335	0.000265111	0	0	0	0	0	0	0	0	0	0.000729927	0.000168406
0	0	0	0.0769231	0	0	0.000705982	0.00336927	0.00406977	0.00401606	0.00715563	0.000825764	0	0	0	3.0156e-05	0.014907	8.24178e-05	9.96197e-08	0.00111016	0.0218036	1.07653e-05	0.00185925	0.00159061	0.0432098	0	0.00396759	0.000956821	0.00925926	0	0.00129624	0.00210797	0.030697	0	0.000335589	0.00100979	0.00187463	0.000338316	0.000220926	0.000996268	0.00184503	0.000218531	0.00118953	0	0.020202	0	0.0571429	0	0	0
0	0	0	0	0	0	0.000658917	0.000673854	0.00116279	0	0.00178891	0	0.00746269	0	0	4.60844e-05	0	0.000270612	7.44975e-06	0	0	0.000603216	0.000121951	0	0	2.15805e-05	0.000713736	0.000135648	0	3.52206e-05	0.000533869	0	0	0.000129141	0	0	0	0	0	0.000498134	0	0.00316871	0.00026434	0	0	0	0	0	0	0
0	0	0	0	0	0	0	0	0	0	0	0	0	0	0	0	0	0	0	0	0	0	0.00352113	0	0	0	0	0	0	0	0	0	0	0	0	0	0.00169779	0	0.000322511	0	0	0	0	0	0	0	0	0	0	0
0	0	0	0	0	0	6.61573e-05	0.000656168	0	0	0	0.00129739	0	0	0	4.62557e-06	0	0	0	0	0	0	0	0	0	0	0	0	0	0	0	0	0	0	0	0	0	0.00134833	0.0012359	0	0	0	0	0	0	0	0	0	0.0010805	0
0	0	0	0	0	0	0.000786086	0.000334169	0	0	0	0	0	0	0	0.000821958	0	0.000410571	2.74475e-05	0	0	0	0	0	0	0	0	0	0	0	0	0.00126669	0	0.000241816	0.000661534	9.5912e-05	0	3.77934e-05	0	0.000536	0	0.000221337	0	0	0	0	0	0	0	0
0	0	0	0	0	0	0.000393043	0.000334169	0	0	0	0.000326691	0	0	0	3.52415e-05	0	3.61178e-05	3.6161e-05	0	0	0	0	0	0	0	0	0	0	0	0	0.000156771	0	0.000254277	0	0.000263758	0	0.000396831	0	0	0	0	0	0	0	0	0	0.00116686	0	0.00023132
0	0	0	0	0	0	0.00276243	0.0104167	0.0145985	0	0	0	0.00478469	0	0	0	0.0833333	0.196958	0.00501122	0	0.00494223	0.00251314	0.0481019	0	0	0	0	0	0.0107527	0.00194363	0	0	0.00716879	0.00171775	0.0272534	0	0	0	0	0	0	0	0	0	0	0	0	0	0	0
0	0	0	0	0	0	0	0	0	0	0	0	0	0	0	0	0	0	0	0.0102041	0	0	0	0	0	0	0	0	0	0	0	0.000625099	0.000367107	0	0	0	0	0	9.33088e-05	0	0	0	0	0	0	0	0	0	0	0
0.142857	0	0.00486618	0	0	0.00377074	0.110931	0	0	0	0	0.00344037	0	0	0	0.000660985	0	0.129917	0.00375964	0	0	0	0	0	0	0	0	0	0	0	0	0	0	0	0	0.000680156	0	0.00148929	0.00205058	0	0	0.00213832	0.000642123	0	0	0	0	0	0	0
0	0	0	0	0	0	0.00140884	0	0	0.00204638	0	0.000659174	0.00196399	0	0	0.000176978	0.0109934	0.000258371	0	0	0	0	0	0	0	0	0	0.00121933	0.014418	0	0.000262677	0	0	0	0	0.000359585	0.00022805	0.000248802	0.000115958	0.00103826	0	0.000427679	0.000690846	0.00200401	0	0	0	0	0	0
0.0178571	0.00438596	0	0	0.00696864	0	0.00150072	0	0	0.000682128	0.0126582	0.000494381	0.000327332	0.000824063	0	0.000483392	0.00228193	0.000186041	7.58141e-06	0	0	0	0	0.00432901	0	0	0.00387597	1.2983e-05	0	3.99209e-06	0.00200413	0	0	0	0	0.000320118	0.000342075	0.00012694	0.000115958	0.000221268	0	5.70239e-05	0.00103627	0	0	0.0036036	0	0.000660502	0	0.000245785
0	0	0	0	0	0	0.000306269	0	0	0	0	0.000131835	0	0	0.0153846	7.18988e-05	0	0.000240511	4.10207e-05	0	0	0	0	0.00100604	0	0.00202428	0	1.2983e-05	0	0	1.87336e-05	0	0	0	0	0.000105244	0.000114025	5.58536e-05	0	0	0	0	0	0	0	0.0036036	0.0555556	0	0	0
0	0	0	0	0	0	0.000122508	0	0	0	0	0.000593257	0.000654664	0	0	5.80851e-05	0	8.13268e-05	9.22938e-07	0	0	0	0	0	0	0	0	0.000293174	0	0	0	0	0	0	0	0.000684088	0.000342075	0.000594079	9.27665e-05	0.000578701	0.00111857	0.000456191	0.000345423	0	0	0	0	0	0	0
0	0	0	0	0	0	0.000949435	0	0	0	0	0.00102172	0.000327332	0	0	6.19413e-05	0	0.000163543	0	0	0	0	0	0	0	0	0	0	0	0	0.000115618	0	0	0	0	0.000916502	0.0004561	0.00050776	4.63833e-05	0.000374453	0	8.55359e-05	0	0	0	0	0	0	0	0
0	0	0	0	0	0	0.000888181	0	0	0	0.0126582	9.88761e-05	0.000327332	0.000206016	0	0.000164842	0	0.000711361	4.06798e-05	0	0	0	0	0.00508767	0	0.00134952	0.00181159	4.87343e-05	0	1.56974e-05	0.00151975	0	0	0	0	0.000100859	0.000114025	8.12416e-05	0	0.000476577	0.00111857	0.000427679	0.00103627	0	0	0	0	4.71787e-05	0	0
0	0	0	0	0	0	0.00177636	0	0	0.00136426	0	0.00121947	0.000654664	0.000618047	0	0.000228137	0	0.000155288	4.18599e-06	0	0	0	0	0	0	0	0	0.000236003	0	0	0.00152668	0	0	0	0	0.000973509	0.00102623	0.000472217	0.000185533	0.00114038	0.00223714	0.000769823	0.000345423	0	0	0	0	0.000471787	0	0.000196628
0	0	0	0	0	0	0.00171511	0	0	0.00136426	0	0.000131835	0.000327332	0	0	0	0	0.000126421	1.47413e-05	0	0	0	0	0	0	0	0	0	0	6.69049e-05	0.000686554	0	0	0	0	0.000214874	0.00022805	0.00010663	4.63833e-05	0.00142973	0.00111857	0.00125453	0.00103627	0	0	0	0	0	0	0
0	0.00438596	0	0	0	0	0.000245015	0	0	0	0	0.000197752	0.00130933	0	0	0.000267996	0	2.31152e-05	1.10279e-05	0	0	0	0	0	0	0	0	0	0	7.84313e-06	0	0	0	0	0	0.000298192	0.000114025	0.000182794	9.27665e-05	0.00284244	0.00223714	0.00210988	0.00207254	0	0	0	0	0	0	0
0	0.00438596	0.00276243	0	0	0	0.0007963	0	0	0	0	0.000593257	0.00163666	0	0	0.000876785	0	0.00158467	0.000446731	0	0	0	0	0.000840337	0	0.00289582	0.0416667	0.000412068	0	0.000447981	0.00298574	0	0	0	0	0.000385896	0.0004561	0.000863192	0.000255108	0.00148079	0.00223714	0.00145411	0.00103627	0	0	0	0	0	0	0
0	0	0	0	0	0	0.000171233	0	0.000317108	0	0	0.000393159	0	0	0	8.87111e-06	0	1.93844e-05	0	1.54126e-05	0	0	4.09299e-05	0	0	0	0	0	0	0	0	0	0	0	0	0.000170442	0.000242964	0.000163792	0	0	0	0	0	0	0	0	0	0	0	0
0	0	0	0	0.00230149	0	0	0	0	0	0	0	0	0	0	0	0	0	0	0	0	0	0	0	0	0	0	0	0	0	0	0	0	0	0	0	0	0	0.000105754	0	0	0	0	0	0	0	0	0	0	0
0.181818	0	0	0	0	0.00700117	0	0.00211327	0	0	0	0	0	0	0	0	0	0	0	0	0	0	0	0	0	0	0.0102899	0	0	0	0	0	0	0.000659322	0.00725839	0	0.000138493	0	0.00222841	0	0.000346322	0	0.00259151	0	0	0	0	0	0.00138121	0
0.181818	0	0	0	0.0540541	0.00700117	0	0.00211327	0	0	0	0	0	0	0	0	0	0	0	0	0	0	0	0	0	0	0.0102899	0	0	0	0	0.000802049	0	0.000672577	0.00711997	0	0.000138493	0	0.00155988	0	0	0	0	0	0	0	0	0	0	0
0	0	0	0	0	0	0	0	0.00199389	0	0	0	0	0	0	0	0	0	0	4.33918e-05	0	0.00132499	0.00683409	0	0	0	0	0	0	0	0	0	0	3.06824e-05	0	0	0.000324887	0	0	0	0	0	0	0	0	0	0	0	0	0
0	0	0	0	0	0	0.000946287	0.000988875	0.000125282	0	0	0.000121914	0	0.000362976	0	4.0583e-05	0	0.000369976	7.3072e-06	0.000163456	0	0.000108951	0.00206827	0	0	0	0	0	0	0	0	0.000291228	0	4.77868e-05	0.000927132	9.28017e-05	0	0.000219657	4.46629e-05	0	0	0	0	0	0	0	0	0.000240327	0	0.000214215
0	0	0	0	0	0	0.00036049	0.00173053	0.00150338	0	0	0	0	0	0	5.68721e-05	0	0.00040015	9.44674e-07	0.000469148	0	7.48223e-06	0.000835308	0	0	0	0	0	0	0	0	0.000287391	0	2.47574e-06	0.000794114	0	0	0	0	0	0	0	0	0	0	0	0	0	0	0
0.166667	0.0108696	0.0431034	0	0	0.0321839	0.0958244	0.00574713	0.00251942	0	0	0.00180988	0	0	0	0.00166289	0	0.0956893	0.0298558	0.000923097	0	0.000180944	0.000917736	0	0	0	0	0	0	0	0	0.00220486	0	0	0.00745805	0.000656993	0	0.00335169	0.00322983	0	0	0	0	0	0	0	0	0.00178821	0	0.000492078
0	0.00534759	0.0047081	0	0	0.00446576	0.0161543	0.00859107	0.0139531	0.0141154	0	0.00129673	0.00224412	0	0	0.00108012	0	0.008286	0.00433613	0.000739513	0	0.00244489	0.00623512	0	0	0	0	0.00105204	0	0.00258633	0.00526778	0.000249459	0	0.00129685	0.00371837	0.000501538	0	0.00147853	0.0018462	0.000462361	0	0.00215853	0.00164677	0	0	0	0	0	0	0
0	0	0	0	0	0	0	0	0	0	0	0	0	0	0	0	0	0	0	7.27174e-05	0	0.000137518	0	0	0	0	0	3.2454e-05	0	7.4366e-05	1.97371e-05	4.58905e-05	0	0.000133743	0.000270563	0	0.00124922	0	0	0	0	0	0	0	0	0	0	0	0	0
0	0	0	0	0	0	0.000245664	0.0028551	0.000508324	0.000601323	0.0052356	0	0	0	0	5.80948e-06	0	0.000290575	4.72347e-05	0	0	1.1389e-05	0.000966784	0.000469044	0	0.00906924	0.00649819	5.35489e-05	0	0.000137489	0.00128506	0	0	7.72353e-05	0.00287008	0	0	0	0	0	0	0	0	0	0	0	0	0.000175039	0	0.000152308
0	0	0	0	0	0	0	0	0	0	0	9.09091e-05	0	0	0	4.60366e-06	0.00194522	0	2.54627e-07	3.79781e-05	0	7.5231e-07	0	7.33999e-05	0	0	0	0	0.00060024	0	0	0	0.000492611	8.57633e-06	0	7.41822e-05	0	6.82209e-05	0.00127925	0.000239497	0	0.000400531	0.00117619	0	0	0	0.0172414	0	0	0
0	0	0	0	0.0157068	0	0	0	0	0	0	9.09091e-05	0	0.000442087	0	6.72773e-05	0	2.86689e-06	0	0.00101345	0	0	0	0.00104407	0	0	0	0	0	0	7.30567e-05	0	0	0	0	0.000111273	0	7.05733e-05	0.000994968	0.000239497	0	0.000400531	0.00117619	0	0	0	0	0.000350079	0.000563695	0.000396002
0.027027	0	0	0	0	0.00613208	0.000491328	0	0.00152497	0	0.0078534	0	0.000539957	0	0	1.86281e-05	0	0.00131728	0.000191087	7.27132e-06	0	0.00266837	0.00475275	0	0	0.00044801	0.0258342	4.35725e-06	0	0.000634948	0.000651891	1.06551e-05	0	0.000138503	0.00450932	1.85455e-05	0	1.88196e-05	0.00085283	0.000814289	0.00235664	0.00103262	0.000705716	0	0	0	0	0	0.000563695	0.000213232
0.164835	0	0	0	0.0101675	0.00290228	0.103448	0.00958084	0.0077948	0	0	0	0	0	0	0.00327768	0	0.150171	0.00113572	0.00207724	0	0.00142818	0.032001	0	0	0	0	0	0	0	0	0.00169132	0	0.00144301	0.0592576	0	0	0	0.000126465	0	0	0	0	0	0	0	0	0	0	0
0	0	0	0	0	0	1.42399e-05	0	0	0	0	7.18133e-05	0.00033036	0	0	2.45414e-07	0	4.21984e-05	3.91428e-05	0	0	3.82614e-06	0.000230733	0	0	0	0	0	0	0	0	0	0	3.19433e-05	0.00192024	6.95055e-05	0	2.55989e-05	0.000127153	5.29688e-05	0	2.78558e-06	2.42409e-05	0	0	0	0	0	0	0
0	0	0	0	0	0	4.60794e-05	0	0	0	0.00568182	0	0	0	0	0	0	2.48818e-06	0	0	0	0	0	0	0	0	0.00198413	0	0	0	0	0	0	0	0	6.72419e-05	4.66805e-05	2.37972e-05	1.15625e-05	0	0	0	0	0	0	0	0	0	0	0
0	0	0	0	0	0	0.000583673	0	0	0	0	0	0.000121625	0.000501505	0	0	0.0035487	0.000806308	1.01146e-05	0	0	0	0	0	0	0	0	0	0	0	0	0	0.00793651	6.69654e-06	0	0	0	0	6.9375e-05	0	0	0.000302616	0.000462354	0	0	0	0	0.000533333	0	9.05551e-05
0	0.0526316	0	0	0	0	0.000762486	0	0	0	0	0.0039267	0.00256191	0	0	0.0209866	0	0	0	0	0	0	0	0	0	0	0	0	0	0	0	1.01002e-05	0	0	4.71342e-05	0.0032622	0	0.000404272	0	0.00299952	0	0.00102383	0	0	0	0	0	0.000901713	0	0.00108504
0	0.0526316	0	0	0	0	0	0	0	0	0	0.0039267	0.00256191	0	0	0.0208902	0	0	0	0	0	0	0	0	0	0	0	0	0	0	0	1.01002e-05	0	0	0	0.00291088	0	0.000186823	0	0.00299952	0	0.00102383	0	0	0	0	0	0	0	0.00013563
0	0	0	0	0	0	0.00190621	0.000366703	0	0	0	0.0039267	0.00256191	0	0	0.0105921	0	0.00034904	0	0	0	0	0	0	0	0	0	0	0	0	0	0.000134513	0	0	0.00203126	0.00401501	0	0.000655411	0	0.0032722	0	0.00102383	0	0	0	0	0	0	0	0
0	0	0	0	0	0.00934579	0	0.00119904	0	0	0.00253165	0	0	0	0	0	0	0	0	0	0	0	0	0.000209644	0	5.81393e-05	0.00381373	0	0	0.333334	0.0172241	7.49062e-06	0	0	0.00270864	0	0.000585651	0	0.003256	0	0.00157109	0	0.00518135	0	0	0	0	0	0.00169109	0
0	0	0	0	0	0	0	0	0	0	0	0.000226989	0	0	0	1.95445e-07	0	0	0	0	0	0	0	0	0	0	0	0	0	0	0	0	0	0	0	0.000143555	0	0.000155962	0.000166999	0	0	0	0	0	0	0	0	0	0	3.80944e-05
0.0196078	0	0	0	0.0016835	0.00424047	0	0.0148441	0	0	0.00833333	0	0	0	0	0	0	0	0	0	0	0	0	0.000271813	0	0.00281661	0.0138471	0	0	0	0	0.000947119	0	0.0022357	0.0043624	0	0.000380856	0	0.00105839	0	0.000408998	0	0.00167612	0	0	0	0	0	0	0
0.0196078	0	0	0	0	0.00424047	0	0.015174	0	0	0.0166667	0	0	0	0	0	0	0	0	0	0	0	0	0.000271813	0	0.00275229	0.018609	0	0	0	0	8.7412e-06	0	0.00224939	0.00417595	0	0.000253904	0	0.000781579	0	0	0	0	0	0	0	0	0	0	0
0.00261097	0	0	0	0.000549752	0	0	0.00435308	0	0	0	0	0	0	0	0	0	0	0	0	0	0	0	0	0	0	0	0	0	0	0	0.000875527	0.0183987	2.03765e-06	0.000956935	0	0.00062461	0	0.00117034	0	0	0	0.000504581	0	0	0	0	0	0	0
0	0	0	0	0	0	0.000943693	0.00250627	0	0	0	0.000990426	0	0.00215054	0	0.000182112	0.0416667	0.000414816	4.66721e-06	0	0	0	0	0	0	0	0	0	0	0	0	0.000219154	0.0078125	7.27404e-06	0.00217865	0.000537442	0.000482975	0	0	0	0.000724113	0	0	0	0	0	0	0.00159744	0	0
0	0	0	0	0	0	0	0	0	0	0	0	0	0	0	0	0	0	0	0	0	0	0	0	0	0	0	0	0	0	0	0	0	0	0	0	0	0	0	0	0	0	0	0	0	0	0	0	0	0
0	0	0	0	0	0	0.000638695	0	0.000476236	0.000268384	0.00211864	0.000210228	0	0	0	5.00047e-05	0	6.55039e-05	7.13442e-07	0.000394365	0	5.99539e-06	0.0020708	0.000141723	0	0	0.000592979	0.000162487	0	0	0.00013528	0	0	0	0	0.000105156	0.000163399	0.000309863	0.000353846	0	0	0	0	0	0	0	0	0.000298386	0	0.000369914
0	0	0	0	0	0	0.00026693	0.00186418	0.00224965	0	0	0.000276145	0.00183352	0	0	8.64753e-08	0	1.60749e-05	0	0	0	0	0.000433136	0	0	0	0	0	0	0	0	0	0	0	0.000580415	0.000184026	0	0.000182074	0.000333658	0.00100738	0	0.00250146	0.00126382	0	0	0	0	0.000590561	0.00502513	0.000564073
0	0	0	0	0	0	0	0	0	0	0	0	0	0	0	0	0	0	0	0	0	0	0	0	0	0	0	0	0	0	0	0	0	0	0	0	0	0	0	0	0	0	0	0	0	0	0	0	0	0
0	0	0	0	0	0	0	0	0	0	0	0	0	0	0	0	0	0	0	1.90945e-05	0	0	0	0	0	0	0	3.92155e-05	0	0	0	0.000388499	0	0	0	0	0	0	0	0	0	0	0	0	0	0	0	0	0	0
0	0	0	0	0	0	0	0	9.65997e-05	0	0	0	0	0	0	0	0	0	0	0.000130947	0	0.000600105	0.00131579	0	0	0	0	0.000276019	0	0	0.00106326	0.000236741	0	3.53539e-06	0	0	0	0	0	0	0	0	0	0	0	0	0	0	0	0
0	0	0	0	0	0	0	0.000789266	0.00376223	0	0	0	0	0	0	0	0	0	0.000612477	0	0	0.000835992	0.00430473	0	0	0.00232425	0.00396825	0	0	0.00149098	0.00492611	0	0	0.00081676	0.00621486	0	0.000553977	0	0	0.00116686	0.000692645	0	0	0	0	0	0	0	0.00138121	0
0	0	0	0	0	0.00377715	5.63666e-05	0	0	0.000377287	0	0.000956238	0	0.000753579	0	7.62754e-06	0	5.30832e-05	0.00630354	0	0	0	0	0	0	0	0	0	0	3.87825e-06	2.58819e-05	0	0	8.52142e-05	0	0.00014088	0	0.00045215	0.00153749	0	0	3.44938e-05	0	0	0	0	0	0.000323206	0	0.000307279
0	0	0	0	0	0	0.000394156	0.0017337	0.000911458	0	0	0	0	0	0	0.000144016	0	0.000130142	7.74209e-08	0.000329504	0	6.22079e-06	0.000671876	0	0	0.000277778	0	0	0	0	0	0.000302407	0	3.41828e-06	0.000931474	0	0	0	0	0	0	0	0	0	0	0	0	0	0	0
0	0	0.0018797	0	0	0	0.0016029	0.00104022	0.00078125	0	0	0.00063065	0	0	0	0	0	0.000427648	2.56321e-05	0	0	0.00052103	0.00178615	0	0	0	0.00312806	0	0	0	0	0	0	4.1692e-05	0.00206127	0.000418656	0.000326514	0.000723933	0.000688973	0	0	0	0	0	0	0	0	0	0	0
0	0	0	0	0	0	0.000864592	0.00102775	0.00253839	0	0	0.000866251	0	0	0	2.13424e-05	0	0.00102756	0	0.0006161	0	0	0.00138149	0	0	0	0	0	0	0	0	2.38573e-05	0	0	0.00221239	0.000266121	0.000692471	0.000607341	0.000603768	0	0	0	0	0	0	0	0	0	0	0
0	0	0	0	0	0	0.000580664	0.00143369	0	0.001221	0.00230947	0.000442347	0	0	0	1.3318e-05	0	0.000683788	0	0	0	0	0	8.72142e-05	0	0	0.000367083	0.000161031	0	0	0.000453256	1.16812e-05	0	0	0	0.00012878	0.000257334	0.000109193	0.00023175	0	0	0	0	0	0	0	0	0.000178719	0	0.000116331
0	0	0	0	0	0	0.0027544	0.0114007	0.0148588	0	0	0	0	0	0	3.83929e-05	0	0.000564278	0.00220607	0.00144285	0	0.00257993	0.00591138	0	0	0.00154572	0	0	0	0.000749778	0.00701755	0.000227508	0	0.00221687	0.0272803	0	0	0	0	0	0.00327869	0	0	0	0	0	0	0	0	0
0	0	0	0	0	0	0	0	0	0	0	1.22889e-05	0	0	0	0	0	0	0	0	0	0	0	0	0	0	0	0	0	0	0	0	0	0	0	5.12483e-05	0	2.39634e-05	0	0	0	0	0	0	0	0	0	0	0	0
0	0	0	0	0	0	0	0	0	0	0	0	0	0	0	0	0	0	6.28663e-06	0	0	0.000238774	0	0	0	0	0	0	0	0	0	0	0	0	0	1.38509e-05	0	2.99543e-05	0	0	0	0	0	0	0	0	0	0	0	0
0	0	0	0	0	0	0.000135697	0	8.04829e-05	0	0	6.14447e-05	0.000320308	0	0	0.000364437	0	0.000165571	2.07715e-05	0.000223919	0	0.000141918	2.73781e-05	0	0	0	0	0	0	0	0	0	0	0	0	3.73974e-05	0	7.10345e-05	0	0.000337014	0	0.000328137	0.000246487	0	0	0	0	0	0	0
0	0	0	0	0	0	3.39242e-05	0	0	0	0	3.68668e-05	0.000720692	0	0	0	0	0	0	0	0	0	0	0	0	0	0	0	0	0	0	0	0	0	0	5.95588e-05	0	5.22061e-05	8.05348e-05	0.000910376	0	0.00154204	0.000492974	0	0	0	0	0	0	0
0.127273	0	0	0	0.00948767	0.011657	0	0	0	0.000192215	0	0	0	0	0	0	0	0	0	0	0	0	0	0	0	0.0012799	0	5.38018e-05	0	0.000458014	0.00292807	0	0	0	0	0	0.000319823	0	0.00246081	0	0	0	0	0	0	0	0	0	0	0
0.0363636	0	0	0	0.0170778	0.0137386	0	0	0	0	0	0	0	0	0	0	0	0	0	0	0	0	0	6.44497e-05	0	0.00132196	0	0.000428074	0	0.000697716	0.00131448	0	0	0	0	0	6.85336e-05	0	0.00109858	0	0.0013522	0	0.00569025	0	0	0	0	0	0.000760071	0
0	0	0	0	0	0	0	0	0	0.000576646	0.00242718	0	0	0	0	0	0	0	0	0	0	0	0	0.000286369	0	4.01124e-05	0	6.90406e-05	0	1.30272e-05	0.00120219	0	0	0	0	0	6.85336e-05	0	1.46477e-05	0	9.01468e-05	0	8.24674e-05	0	0	0	0	0	0	0
0	0	0	0	0	0	0	0	0	0	0	0	0	0	0	0	0	0	0	0	0	0	0	0	0	0	0	0	0	0	2.98046e-05	0	0	0	0	0	0.000479735	0	0.00162589	0	9.01468e-05	0	8.24674e-05	0	0	0	0	0	0	0
0	0	0	0	0	0	7.62369e-05	0	0	0	0	0.000421585	0.000339559	0	0	9.05444e-06	0	0	4.31694e-05	0	0	0	0	0	0	0	0	0	0	0	0	0	0	0	0	3.91096e-05	0	8.65156e-05	0	3.13136e-05	0	0.000158328	0	0	0	0	0	0	0	0
0	0	0	0	0	0	0	0	0	0	0	0	0	0	0	0	0	0	0	0	0	3.63077e-05	0	0	0	0	0	0	0	0	0	0	0	8.76316e-06	0	0	0.000982061	0	0	0	0	0	0	0	0	0	0	0	0.00146951	0
0	0	0	0	0	0	0	0	0	0	0	0	0	0	0	0	0	0	0	0	0	0	0	0	0	0	0	0	0	0	0	0	0	0	0	0	0	0	0	0	0	0	0	0	0	0	0	0	0	0
0	0	0	0	0	0	0	0	0	0	0	0	0	0	0	0	0	0	0	0	0	0	0	0	0	0	0	0	0	0	0	0.000101831	0	0	0	0	0	0	0	0	0	0	0	0	0	0	0	0	0	0
0	0	0	0	0	0	0.00371058	0.00732279	0	0	0	0	0	0.0046729	0	8.08487e-05	0	0.0108361	0	0	0	0	0	0	0	0	0	0	0	0	0	0.00156414	0	0.00148835	0.0385083	0	0	0	0	0	0	0	0	0	0	0	0	0	0	0
0	0	0	0	0	0	9.95619e-05	0	0	0	0	0	0	0	0	6.13323e-05	0.00293709	4.44452e-05	0	0.000117266	0.00489	0	0.0116166	0	0	0	0	0	0	0	0	8.5034e-05	0	0	0	4.4342e-05	0	0.000310252	0	0.000147406	0	0	0	0.00302115	0	0	0	0	0	0
0	0	0	0	0	0.00499584	0	0	0	0	0	0	0	0	0	0	0	0	0	0	0	0	0	0.00102881	0	0.000186428	0	5.30833e-06	0	3.34627e-05	0	0	0	0	0	0	0.000571113	0	0.0012304	0	0	0	0	0	0	0	0	0	0	0
0	0	0	0	0	0	0.000344577	0.00240867	0	0	0	0.000887311	0	0	0	1.39301e-06	0	0.000237419	4.14621e-06	0	0	0	0	0.000617284	0	0.000393014	0.00377722	0	0	0	0	0	0	0	0.00156563	0.000228753	0.000466533	0.00129028	0.00129836	0	0	0	0	0	0	0	0	0	0	0
0.0833333	0	0.0625	0	0	0.0568182	0.0524522	0.0176636	0	0	0.0170015	0.00650695	0.0434783	0.00248447	0	0.00157602	0	0.0621061	0.0542018	0	0	0	0	0.000602228	0	0.00899112	0.00674584	0	0	0	0	0.00132065	0	0.0126459	0.0250417	0.000457506	0.00017495	0.00677396	0.00779018	0.00014518	0	0.0391304	0.0391304	0	0	0	0	0.00133155	0.000865801	0.00191213
0.0833333	0	0.0625	0	0	0.0568182	0.0960603	0.0188679	0	0	0.015456	0.00680272	0	0.00372671	0	0.00157602	0	0.173083	0.0474018	0	0	0	0	0.000699438	0	0.00917266	0.0112609	0	0	0	0	0.00142353	0	0.0124097	0.0327153	0.000686259	0.000233266	0.00738685	0.00830953	0	0	0	0	0	0	0	0	0.00199733	0.0012987	0.00242203
0.0833333	0	0.0625	0	0	0.0568182	0.0926911	0.0100361	0	0	0.0108192	0.00591541	0.0434783	0	0	0.00157602	0	0.152062	0.0479327	0	0	0	0	0.000602228	0	0.00943674	0.00544519	0	0	0	0	0.00132065	0	0.0128539	0.0250971	0.000343129	0	0.00658042	0.00753051	0.00014518	0	0.0391304	0.0391304	0	0	0	0	0	0	0.000594884
0.444444	0	0	0	0.0186335	0	0	0	0	0	0	0	0	0	0	0	0	0	0	0	0	0	0	0	0	0	0	0	0	0	0	2.28212e-05	0	2.35931e-06	0.000570465	0	0	0	0.00268976	0	0	0	0.000666223	0	0	0	0.4	0	0	0
0	0	0	0	0	0	0	0	0	0	0	0	0	0	0	0	0	0	0	0	0	0	0	0	0	0	0	0	0	0	0	0	0	5.34958e-05	0	0	0	0	0.00179317	0	0	0	0	0	0	0	0	0	0	0
0.444444	0	0	0	0.0372671	0	0	0	0	0	0	0	0	0	0	0	0	0	0	0	0	0	0	0	0	0	0	0	0	0	0	6.03818e-05	0	4.66557e-06	0.000652769	0	0	0	0.00268976	0	0	0	0.000614975	0	0	0	0.4	0	0	0
0	0	0	0	0.00564972	0	0	0	0	0	0	0.0004865	0	0	0	1.97124e-06	0	3.60218e-05	0	0	0	0	0	0	0	0	0	0	0	0	0	0	0	0	0	0.000102386	0	8.70888e-05	0.000588297	0	0	0	0	0	0	0	0	7.63883e-05	0	0.000478352
0.272727	0	0	0	0	0	4.94022e-05	0.00657895	0	0.0014771	0	0.00088574	0	0	0	1.76881e-07	0	2.99017e-05	4.75359e-07	0	0	0	0	0	0	0	0	0	0	0.00013089	0	0	0	0.000349039	0	9.62545e-05	0	0.00022312	0.00121745	0	0	0	0.00645161	0	0	0	0	0	0	0.000303767
0.272727	0	0	0	0.136364	0.00295858	0.00125976	0.0131579	0	0	0	0.000295247	0.004158	0	0	0.000349749	0	0.00199632	3.76926e-05	0	0	0	0	0	0	0	0	0	0	1.27812e-05	0.00453165	0.0696969	0	0	0.0113636	0	0	0.000272702	0.00105865	0.00101317	0	0.00194837	0.00992556	0	0	0	0	0	0	0
0	0	0	0	0	0	0.000792707	0.00216685	0	0.00163399	0.00227273	0.00165975	0	0	0	0.000110223	0	9.59189e-05	0	0	0	0	0	8.72141e-05	0	0	0.000367083	0.000391695	0	0	0	7.02134e-05	0	0	0.000380846	0	0.000257334	0.00053281	0.000152656	0	0	0	0	0	0	0	0	0	0	0.000363901
0.166667	0	0.0431034	0	0.00970874	0.0321839	0.0764088	0	0.00146966	0	0	0.00157381	0	0	0	0.00442172	0	0.0794015	0.0304336	0.000179768	0.00141525	0.000630044	0	0	0	0	0	0	0	0	0	0	0	0.0015083	0.00263158	0.000667763	0	0.00324622	0.00317773	0	0	0	0	0	0	0	0	0	0	0
0	0	0	0	0	0	0.000594248	0.0010142	0	0	0	0	0.0014111	0	0	0.000107186	0	0.00094148	0.000473902	0.000930669	0	0.001986	0.0109293	0	0	0	0	0.000877427	0	0.00139283	0.00314635	0.00123493	0	0.00136431	0.00234647	1.1625e-05	0	0	0	0.000829878	0	0.0014111	0	0	0	0	0	0.000381534	0	0
0	0	0.00459418	0	0	0.00463162	0.0121589	0.01029	0.0203433	0	0.0127877	0.00104004	0	0	0	2.94127e-07	0	0.00738243	0.00461552	0	0	0.00271442	0.0219262	0	0	0.00212774	0.00815451	0	0	0	0	5.13612e-05	0	0.00203886	0.0142089	0.000105715	0.000146413	0.00121126	0.000478167	0	0	0	0	0	0	0	0	0	0	0
0	0	0.00459418	0	0	0.00463162	0.0125141	0.0112254	0.0206612	0	0.0127877	0.00130005	0	0	0	0	0.00306459	0.00760098	0.00461498	0	0.00542005	0.00266887	0.0222782	0	0.00637339	0.00208853	0.00824223	0	0	0	0	0	0.00246914	0.00200439	0.0142576	0.000158572	0.000219619	0.00123903	0.000804191	0	0	0	0	0	0	0.00406504	0	0	0	0
0	0	0.00459418	0	0	0.00463162	0.0148555	0.0121609	0.0178004	0	0.0102302	0.00208008	0.00205198	0	0	0.000134139	0	0.00981497	0.00460636	0.00128706	0	0.00269362	0.0215237	0.000119446	0	0.00210671	0.00800832	0	0	0	0	0.000274971	0	0.00199684	0.0142576	0.000290716	0.000219619	0.00143984	0.00119542	0.000581733	0.000785547	0.00207732	0.00142729	0	0	0	0	0	0	0
0.0923077	0	0	0	0	0.0019084	0.00123001	0.00166759	0	0	0	0	0	0	0	0	0	0.00276966	6.5819e-05	0	0	0	0	0	0	0	0	0	0	0	0	0	0	0.000561425	0.00565102	9.36486e-05	0	2.17099e-05	0.000483638	0	0	7.05464e-05	0.00114036	0	0	0	0	0.000274123	0	0.00048847
0	0	0	0	0	0.00254453	0.000175716	0.000277932	0	0	0	0.000239751	0	0.000739645	0	0	0	0.00253486	7.81566e-05	0	0	0	0	0	0	0	0	0	0	0	0	0	0	0.000648015	0.00351146	0.000299676	0	0.000179106	0.000282122	0	0	0	0	0	0	0	0	0.000411184	0	0.000122117
0.2	0	0	0	0	0.00487805	0	0	0	0	0	0	0	0	0	0	0	0	0	0	0	0	0	0	0	0	0	0	0	0	0	0	0	0	0.000100321	0	0	0.000334567	0.00130435	0	0	0	0	0	0	0	0	0	0	0
0.0136986	0	0	0	0	0	0.000107341	0	0	0.00186104	0	8.94828e-05	0	0.000529101	0	2.37266e-05	0	0.00015968	0	0	0	0	0	0	0	0	0	0.000127129	0	0	0.000816261	0	0	0	0	0.000159091	0	7.32237e-05	0.000136647	0	0	0	0	0	0	0	0	0.000521105	0	3.39789e-05
0	0	0	0	0	0	0	0	0	0	0	0.00137444	0	0.00521966	0	0	0	0	0	8.3099e-06	0	0	0	0	0	0	0	0	0	0	0	0	0	0	0	0.000978684	0.000189987	0.001869	0.00256586	0	0	0	0	0.00813008	0	0	0	0.00490495	0.00339751	0.00467549
0.0555556	0.0243902	0.0613497	0	0.0163934	0.0585938	0.0487144	0.0249799	0.00510317	0.0069808	0.0311526	0.00510505	0.0434783	0.00521966	0	0.0125423	0	0.0329528	0.0555229	0.00217503	0	0.0037499	0.00573067	0.00855678	0	0.0147717	0.00753307	0.0024046	0	0.00613504	0.00718367	0.00621639	0	0.0125977	0.019022	0.00272633	0	0.00658601	0.00735546	0.00122686	0	0.0392157	0.0403727	0	0	0	0	0.00306559	0.00226501	0.00435405
0.0555556	0.0243902	0.0613497	0	0	0.0585938	0.0398819	0.0217566	0.00477036	0.0069808	0.0311526	0.00333791	0.0434783	0.000869943	0	0.00173121	0	0.0198677	0.0564384	0.000843742	0	0.00378425	0.00512565	0.00275098	0	0.0147717	0.00753307	0.000413224	0	0.00613504	0.00674813	0.00155992	0	0.0126055	0.0173528	0.00181756	0	0.00453901	0.00496066	0.00122686	0	0.0392157	0.0403727	0	0	0	0	0.000817491	0	0.00111043
0	0	0	0	0	0	0	0.0027248	0.00583431	0	0	0	0	0	0	0	0	0	0	0	0	0.002716	0.0468157	0	0	0	0	0	0	0	0	0	0.00378788	0.00261691	0.0205861	0	0	0	0.00111982	0	0	0	0	0	0	0	0	0	0	0
0.0669975	0	0	0	0	0.00270109	0.00253235	0.00212044	0.00274977	0	0	0	0	0	0	0	0	0.00253469	5.63204e-05	0	0	0.000351793	0.00468877	0	0	0	0.013222	0	0	0	0	0	0	0.000674392	0.00943509	3.95923e-05	0.000217477	1.32802e-05	0.000566551	0.000137193	0.000296163	6.73355e-05	0.0015423	0	0	0	0	0	0.000534188	0.000511314
0	0	0	0	0	0	0	0	0	0	0	0	0.00173461	0	0	0	0	0	0	0	0	0	0	0	0	0	0	0	0	0	0	0	0	0	0	8.36143e-05	0	7.52256e-05	0	0.00166839	0	0.00131888	0.00129828	0	0	0	0	0	0	0
0	0	0	0	0	0	0	0	0	0	0	0	0	0	0	0	0	0	0	0	0	0	0	0	0	0	0	0	0	0	0	0	0	1.0833e-05	0	0	0.00153456	0	0	0	0.00112613	0	0	0	0	0	0	0	0	0
0.0188679	0	0	0	0.00970874	0	0	0.00308008	0.00136091	0	0	0	0	0	0	0	0	0	0	0.00017019	0	4.62256e-07	0.001097	0	0	0	0	0	0	0	0	0.000612369	0	0	0.00228545	0	0	0	0.000140132	0	0	0	0	0	0	0	0	0	0	0
0	0	0	0	0	0	0	0	0	0	0	0.00113636	0	0	0	0	0	0.000724638	0	0	0	0	0	0	0	0	0	0	0	0	0	2.76797e-05	0	1.88267e-06	0.000629401	0.000324886	0	0	0.000493978	0.000666001	0	0	0.00111399	0	0	0	0	0	0	0
0	0	0	0	0	0	0	0.00243191	0	0	0	0	0	0	0	0	0	0	0	0	0	0	0	0	0	0	0	0	0	0	0	0.000460458	0	0	0.00045278	0	0.00012243	0	0	0	0	0	0	0	0	0	0	0	0.000682128	0
0	0	0.5	0	0	0.5	0.00923077	0	0	0	0	0.00204499	0.1	0	0	0.00287357	0	0.00596381	0.471676	0	0	0	0	0	0	0	0	0	0	0	0	0	0	0	0	0	0	0.00454545	0.00204499	0	0	0.05	0.1	0	0	0	0	0.000628931	0.000682128	0
0	0	0	0	0	0	0	0	0	0	0	7.42997e-05	0.0013836	0	0	0	0	0	0	0	0	0	0	0	0	0	0	0	0	0	0	0	0	0	0	0.000113086	0	4.02239e-05	0.000141641	0.0022307	0	0.00112388	0.00155119	0	0	0	0	0	0	0
0.0178571	0	0	0	0.00283688	0.00448717	0	0.0121832	0.0150276	0	0	0	0	0	0	0	0	0	0	0.00227603	0	0.00282687	0.00843796	0	0	0.00266496	0.00420455	0	0	0	0	0.00235518	0	0.00204655	0.00886629	0	0.000763942	0	0.0012894	0	0	0	0.00183498	0	0	0	0	0	0	0
0	0	0	0	0	0	0	0.00155682	0.00376606	0	0	0	0	0	0	0.000689666	0	0.000420345	2.0406e-05	0.000801255	0	8.41749e-06	0.00138828	0	0	0	0	0	0	0	0	0.000291007	0	3.01298e-06	0.000814657	0	0	0	0	0	0	0	0	0	0	0	0	0	0	0
0	0	0	0	0	0.00884955	0.00828729	0.00363259	0.00376606	0	0	0	0	0	0	0	0	0.0179488	0.00218727	0	0	0.00235094	0.0337055	0	0	0	0	0	0	0	0	0	0	0.00219813	0.0140765	0	0	0	0.00227401	0	0	0	0	0	0	0	0	0	0	0
1	0	0	0	0	0	0.00276243	0.0129735	0.0159504	0	0	0	0.00478469	0	0	0	0.0833333	0.135185	0.00501122	0	0.00929168	0.0023873	0.0316201	0	0	0	0	0	0	0	0	0	0.00629753	0.0024618	0.0284749	0	0	0	0	0	0	0	0	0	0	0	0	0	0	0
0	0	0	0	0	0	0	0	0	0	0	0	0	0	0	0.000131943	0	0	0	1.29719e-05	0	0	0	0	0	0	0	0	0	0	0	1.17647e-05	0	0	0	0	0	0	0.001137	0	0	0	0	0	0	0	0	0	0	0
0	0	0	0	0	0	0	0	0	0	0	0	0	0	0	0	0	0	0	0	0	0	0	0.00137447	0	3.15396e-05	0	0	0	0	0	0	0	7.98372e-06	0	0	0.000494553	0	0	0	0	0	0	0	0	0	0	0	0	0
0.0769231	0	0	0	0.00319489	0	0.000130651	0.000350877	0	0	0.00114943	0	0	0	0	1.19642e-05	0	9.42989e-05	0	0	0	0	0	4.36071e-05	0	0	0.00226758	3.46741e-05	0	0	0.000505561	1.11886e-05	0	0	0.001554	2.17441e-05	0	0	0	0	0	0	0	0	0	0	0	0.000320821	0	0
0	0	0	0	0	0	0.000359289	0.00175439	0	0.0052356	0.00229885	0.000144665	0	0.00105152	0	1.2163e-05	0	0.000105808	5.78471e-05	0	0	0	0	8.72141e-05	0	0	0.000367083	0	0	0	0	6.92515e-05	0	0	0.000368862	0.000130465	0.000257334	0	0.000173137	0	0	0	0	0	0	0	0	0.000320821	0	0.000134553
0.319328	0	0	0	0.0417981	0.00351865	0	0	0	0	0	0	0	0	0	0	0	0	0	0	0	0	0	0	0	0	0	0	0	0	0	0	0	0	0	0	0	0	0.000613617	0	0	0	0.000218414	0	0	0	0	0	0	0
0	0	0	0	0	0.00418562	0	0.0174731	0	0	0.0153846	0	0	0	0	0	0	0	0	0	0	0	0	0.000747384	0	0.0040366	0.0058865	0	0	0	0	0.00182346	0	0.00234258	0.00593119	0	0.000731564	0	0.00033371	0	0.00107596	0	0.00162105	0	0	0	0	0	0	0
0	0	0	0	0	0	0	0.000982962	0	0	0	0	0	0	0	0.000161225	0	0.000659295	0	0	0	0	0	0	0	0	0	0	0	0	0.00246305	0.00040367	0	0	0.000634358	0	0	0	0	0	0	0	0	0	0	0	0	0	0	0
0.291045	0.0833333	0	0	0.0424383	0.00474576	0	0	0	0	0	0	0	0	0	0.0326566	0	0.0185741	0	0	0	0	0	0	0	0	0	0	0	0	0	0	0	0	0	0	0	0	0.000959685	0	0	0	0.000204876	0	0	0	0	0	0	0
0	0	0	0	0	0	0.0383769	0.0117108	0	0	0.0103704	0	0.0434783	0	0	0.000271072	0	0.026884	0.0069277	0	0	0	0	0.000602228	0	0.0129579	0.00911052	0	0	0.0180968	0.0106232	0.0015456	0	0.0161347	0.0311182	0	0	0	0	0	0	0	0	0	0	0	0	0	0	0
0	0	0	0	0	0	0.0384991	0.0213849	0	0.0240964	0.0148148	0	0	0	0	0.00027158	0	0.0310092	0.00698695	0	0	0	0	0.000699438	0	0.0126938	0.0146526	0	0	0.0165343	0.0106232	0.00166638	0	0.0156385	0.0398898	0.000134298	0.000233266	8.70209e-05	0	0	0	0	0	0	0	0	0	0.00202224	0.0012987	0.00080726
0	0	0	0	0	0	0.0259105	0.0203666	0	0.0240964	0.0162963	0.000348797	0.0434783	0	0	0.000271072	0	0.0182055	0.00766452	0	0	0	0	0.000602228	0	0.0125122	0.01035	0	0	0.0165343	0.00889307	0.0015456	0	0.0159213	0.0305775	2.68595e-05	0.00017495	8.70209e-05	0	0	0	0	0	0	0	0.00446428	0	0	0.000865801	0.00040363
0	0	0	0	0	0	0.000150369	0.000875657	0	0	0	0.00121266	0	0	0	4.03512e-06	0	6.94407e-05	3.42022e-06	0	0	0	0	0.00192308	0	0.00121321	0.0115179	0	0	2.38521e-05	0	0	0	0	0.000530992	0.0006329	0.00044743	0.00109137	0	0.000128205	0	0	0	0	0	0	0	0	0	5.11614e-05
0.171946	0	0	0	0	0.00624274	0	0	0	0	0	0	0	0	0	0	0	0	0	0	0	0	0	0	0	0	0	0	0	0	0	0	0	0	0	0	0	0	0.0013384	0	0	0	0	0	0	0	0	0	0	0
0	0	0	0	0	0	0	0	0	0	0	0	0.0204082	0	0	0	0	0	0	0	0	0	0	0	0	0	0	0	0	0	0	0	0	1.98426e-05	0	0.000179245	0	0	0.000208091	0	0	0	0.000244527	0	0	0	0	0	0	0
0	0	0	0	0	0	0.000674668	0.00101112	0.00112655	0.0035461	0.00510204	0.000290909	0	0	0	4.762e-05	0	0.000204783	2.92123e-06	0.000213406	0	4.84268e-07	0.00121486	0	0	0	0.0018797	0	0	0	0	0.000552041	0	0	0.000713652	0.000100896	0.000560224	8.01343e-05	0	0	0	0	0	0	0	0	0	0.000462463	0	0.00020178
0	0	0	0	0	0	3.55088e-05	0	0	0	0	0.000363636	0	0.000565291	0	9.25626e-06	0	3.84533e-05	5.23374e-06	0	0	2.27225e-05	0	0.00294118	0	0.00186026	0.0137518	0	0	0	0	0	0	0	3.45686e-05	0.000173766	0.000560224	0.000144703	0	1.55844e-05	0	0	0	0	0	0	0	0.000154154	0	0.000159743
0	0	0	0	0	0	0.00326797	0	0	0	0	0	0	0	0	0.000269324	0	0	0	0	0	0	0	0	0	0	0	0	0	0	0	0	0	0	0	0	0	0.00116959	0.00045208	0	0	0	0	0	0	0	0	0	0	0
0.25	0.0192308	0.0625	0	0	0.0416667	0.123816	0.00835476	0	0.000431034	0.0041841	0.00844005	0.0434783	0.00070497	0	0.00116974	0	0.195846	0.0469822	0	0	0	0	0.00353545	0	0.0106188	0.0382623	0.000148357	0	0.000511384	0.000449135	0.00147272	0	0.0116776	0.0221134	0.00206261	0	0.00676326	0.00233554	0.00568182	0	0.0392081	0.0326087	0	0	0	0	0.000320769	0	0.000545331
0	0	0	0	0	0	0	0	0	0	0	0.000136379	0.00206101	0	0	0	0	0	0	0	0	0	0	0	0	0	0	0	0	0	0	0	0	0	0	0.00010656	7.32064e-05	3.9279e-05	0	0.00169841	0.00235664	0.00111798	0	0	0	0	0	0	0	0
0.12	0	0	0	0.0124309	0.00705549	0	0	0	0	0	0	0	0	0	0	0	0	0	0	0	0	0	0	0	0	0	0	0	0	0	0	0	0	0	0	0	0	0.000848247	0	0	0	0.00272307	0	0	0	0	0	0	0
0.12	0	0	0	0.00828729	0.00705549	0	0	0	0	0	0	0	0	0	0	0	0	0	0	0	0	0	0	0	0	0	0	0	0	0	0	0	0	0	0	0	0	0.00181431	0	0	0	0	0	0	0	0	0	0	0
0.12	0	0	0	0.00414364	0.00705549	0	0	0	0	0	0	0	0	0	0	0	0	0	0	0	0	0	0	0	0	0	0	0	0	0	0	0	0	0	0	0	0	0.00160224	0	0	0	0	0	0	0	0	0	0	0
0.12	0	0	0	0.00828729	0.00705549	0	0	0	0	0	0	0	0	0	0	0	0	0	0	0	0	0	0	0	0	0	0	0	0	0	0	0	0	0	0	0	0	0.00235624	0	0	0	0.00272307	0	0	0	0	0	0	0
0	0	0	0	0	0	0.000585468	0.00110254	0	0.00041806	0	0.000740192	0.000458716	0.00120048	0	9.86771e-05	0	0.0014784	1.82648e-05	0	0	0	0	0	0	0	0	0.00505052	0	0.000648489	0.000125666	0.000227609	0	2.93568e-05	0.000421709	0.00013818	0	0.000215714	0.000511675	0.000124875	0	7.57228e-05	0	0	0	0	0	0.000762002	0	0.000503084
0.5	0	0	0	0.0833333	0.0526316	0	0	0	0	0.0119048	0	0	0	0	0	0	0	0	0	0	0	0	0.05	0	0	0.0333879	0	0	0	0	0	0	0	0	0	0	0	0.000683986	0	0	0	0	0	0	0	0	0	0	0
0	0	0	0	0	0	0.000560763	0	0	0	0	0.00165975	0	0	0	9.69035e-05	0	0.000151237	0	0	0	0	0	0.00144928	0	0	0	0	0	0	0	0.0111874	0	0	0	0	0	0.000465808	0	0	0	0	0	0	0	0	0	0	0	0.000354734
0	0	0	0	0	0	0	0	0	0	0	8.18063e-05	0	0	0	1.24883e-06	0	0.000229271	0	0	0	0	0	0	0	0	0	0	0	0	0	0	0	0	0	0.000318218	0.00169779	0.000146322	0.000414895	0	0	0	0	0	0	0	0	0	0	0
0	0	0	0	0	0	0	0	0	0	0	0.000572644	0.0011422	0	0	4.18625e-06	0	0	1.90694e-06	0	0	0	0	0	0	0	0	0	0	0	0	0	0	0	0	0.000387828	0.000565931	0.000382689	0.000829789	0	0	0.000151411	0	0	0	0	0	0	0	0
0	0	0.00884956	0	0	0.00176991	0.0213377	0.00269542	0.00390816	0	0	0.00227402	0	0	0	0	0	0.0159425	0.00900719	0	0	0.00204726	0.0381497	0	0	0	0	0	0	0	0	0	0.00373134	0.00238358	0.0189949	0	0	0.000874376	0.000899078	0	0	0	0	0	0	0	0	0	0	0
0	0	0	0	0	0	0	0	0	0	0	0	0	0	0	0	0	0	0	0	0	0	0	0	0	0	0	0	0	0	0	0	0	0	0	0	0	0	0.000296318	0	0	0	0	0	0	0	0	0	0	0
0.16	0	0.00457038	0	0	0.00362932	0.0578511	0.0115512	0	0	0	0.00244158	0.00182815	0	0	0.000401226	0	0.0531103	0.00420014	0	0	0	0	0	0	0	0	0.0041756	0	0.00224738	0.0207017	0.000227508	0	0.00208722	0.0239414	0.000586092	0	0.00148995	0.00187081	0.000527355	0	0.00216059	0.000541829	0	0	0	0	0	0	0
0	0	0	0	0	0.00257732	0.0029615	0.0129638	0	0	0.0101523	0	0	0	0	2.01594e-05	0	0.00248325	0.000661668	0	0	0	0	0.000119446	0	0.00215963	0.00800832	0	0	0	0	0.00082514	0	0.00191691	0.00803665	0	0.000219619	0	0.000233454	0	0.000785547	0	0.000427348	0	0	0	0	0	0	0
0.0592885	0	0.0143885	0	0	0.0026355	0.0438201	0	0	0	0	0.00351494	0.00382409	0.00462963	0	0	0.0342882	0.0563019	0.013849	0	0	0	0	0	0	0	0	0	0.0078125	0.000124766	0.00463188	0	0	0	0	0.000824402	0	0.000817992	0.00063386	0.000764528	0	0.001024	0.00096866	0	0	0	0.00173762	0.00402414	0	0.00105233
0	0	0	0	0	0	0.000183733	0	0	0	0	0.000409165	0	0.000716332	0	5.0037e-05	0	0.000159844	0	9.92801e-05	0	0	0.000285901	0	0	0	0.000187075	0	0	0	0	1.8714e-05	0	0	0.000313724	0.000194139	0.000214333	0.000131233	0.000203247	0.000569147	0.000566737	0.000198912	0.000395848	0	0	0	0	0.000279836	0	9.73892e-05
0	0	0	0	0	0	0.00116365	0.00118483	0.0019564	0	0	0.000327332	0	0	0	4.02743e-05	0	0.00023474	1.31762e-05	4.58555e-05	0	0	0.000866207	0	0	0	0.000474383	0	0	0	0	4.18588e-05	0	0	0.000602774	9.70693e-05	8.0375e-05	0.000211992	0.000228653	0	0	0	0	0	0	0	0	0.000139918	0	0.000292168
0	0	0	0	0	0	0	0.00108108	0	0	0	0	0	0	0	0	0	0	0	0	0	0	0	0	0	0	0	0.000374812	0	0	0.000279955	0.000602643	0.00119048	8.80731e-06	0.000362843	0	0	0	0	0	0	0	0	0	0	0	0	0	0	0
0	0	0	0	0	0	0	0	0	0	0.0018797	0	0	0	0	0	0	0	0	0	0	0	0	0.000136054	0	0	0.000571017	0	0	0	0	0	0	0	0	0	0.000163399	0	0	0	0	0	0	0	0	0	0	0	0	0
0	0	0	0	0	0	0	0	0	0	0	0	0	0	0	0	0	0	0	0	0	0	0	0	0	0	0	0	0	0	0	0	0	0	0	0	0.000490196	0	0	0	0	0	0	0	0	0	0	0	0	0
0.0454545	0	0.019774	0	0	0.0592105	0.0557728	0.0118402	0	0.00196464	0	0.00136911	0.00480769	0	0	0.000459147	0	0.0416722	0.013705	0	0	0	0	0	0	0	0	0.0007391	0	0.00866235	0.00672766	0.00144769	0	0.0157821	0.029247	5.43586e-05	0	0.00105992	0.0070518	7.9828e-05	0	0.00130965	0.0411899	0	0	0	0	0.000183621	0	0.000264926
0.0454545	0	0.019774	0	0	0.0592105	0.0577967	0.021707	0	0.00785855	0	0.00205367	0	0.00271924	0	0.000461519	0	0.0476423	0.0135537	0	0	0	0	0	0	0	0	0.0007391	0	0.0100896	0.00808267	0.00156081	0	0.0152869	0.0378638	0.000271793	0	0.00134568	0.00786547	0	0	0	0	0	0	0	0	0.00183621	0	0.0012584
0.0454545	0	0.019774	0	0	0.0592105	0.0316237	0.0207203	0	0.00785855	0	0.00191676	0.00480769	0.00135962	0	0.000459147	0	0.017043	0.0154922	0	0	0	0	0	0	0	0	0.0007391	0	0.00995942	0.00664795	0.00144769	0	0.0155495	0.0291843	0.000362391	0	0.00124177	0.00745864	7.9828e-05	0	0.00130965	0.0411899	0	0	0.00186567	0	0.000918104	0	0.000960358
0	0	0	0	0	0	0	0	0	0	0	0	0	0	0	0	0	0	0	0	0	0	0	0	0	0	0	0.000188964	0	0	0	0	0	0	0	0	0	0	0	0	0	0	0	0	0	0	0	0	0	0
0	0	0.000520833	0	0	0	0.00457923	0	0.00217746	0.00316289	0.00543478	0.000508595	0	0	0	0	0.00370371	0.00461177	0.00350055	0	0	0.000623635	0.000954075	0	0	0.00449331	0.0359448	0	0.0208333	0.000658797	0.0124042	0	0.00714286	0.000962467	0.000370542	0.000250388	0.000280083	0.000166617	0.0025974	0	0	0	0	0	0	0	0	0	0	0
0	0	0.00208333	0	0	0	0.00116489	0	0.000362911	0.0010543	0.0108696	0.000864612	0.00240385	0	0	7.51042e-05	0	0.00163119	0.00121468	0.000229776	0.000211327	0.000407215	0.000405828	0.000393642	0.00531151	0.000542242	0.00272109	0.000486557	0	0.000277894	0.000790638	0.00105495	0	8.99001e-05	0	0.000733279	0.00098029	0.00129645	0	0.00201878	0.00269344	0.00160189	0	0.0077821	0.00612557	0.0038679	0	0	0	0
0	0	0	0	0	0	0.00181543	0.00101868	0.00125471	0.00230415	0.00229885	0.0002292	0	0	0	0.000165596	0	0.000897263	0	0.000389453	0	6.74171e-06	0.001855	8.72141e-05	0	0	0.000367083	0.000212138	0	0	0	0.000478823	0	0	0.000671673	0	0.000257334	8.89838e-05	0.000155713	0	0	0	0	0	0	0	0	0	0	0
0	0	0.00465116	0	0	0	0.000987965	0.0022779	0	0	0	0.00069735	0.00209205	0	0	0.000501454	0	0.000478489	0.00312173	0	0	0	0	0.000463403	0	0.000274973	0	0	0	0	0	0.000266072	0	0.000891792	0.00113961	0.000106872	0.000736615	0.0018902	0.000180169	0	0.00112613	0.00207338	0	0	0	0	0	0.00093985	0	0.00176073
0	0	0	0	0	0	0.00135993	0	0	0	0	0.00147759	0.0018315	0	0	3.02964e-05	0	0.000149927	1.78874e-07	0	0	0	0	0	0	0	0	0	0	0	0	0	0	0	0	0.00111	0	0.00085649	0	0.00149504	0	0.00180273	0	0	0	0	0	0.000402465	0	0
0	0	0	0	0	0	0.000226655	0	0	0	0	0.000820883	0.000915751	0	0	0.000324641	0	0.000453868	0.00010863	0	0	0	0	0	0	0	0	0	0	0	0	0	0	0	0	0.000599203	0	0.000934352	0	0.000249174	0	0.000257533	0	0	0	0	0	0	0	0
0	0.0105263	0	0	0	0	0.000377758	0	0	0	0	0.000164177	0.00457875	0	0	0.00200506	0	9.11953e-06	0	0	0	0	0	0	0	0	0	0	0	0	0	0	0	0	0	7.8584e-05	0	7.78627e-05	0	0.00171307	0	0.00309039	0	0	0	0	0	0	0	0
0.0344828	0	0	0	0	0	0.0003181	0.00258509	0	0	0	0.000851547	0	0	0	1.32806e-06	0	0.000120661	4.56962e-06	0	0	0	0	0	0	0	0.000438597	0	0	0	0	0	0	4.55996e-06	0.00075188	0.000228756	0.000512445	0.0012953	0.000975114	0	0	0	0	0	0	0	0	0	0	0
0.0344828	0	0.0625	0	0	0.0320755	0.0524511	0.0180956	0	0	0.012987	0.00709622	0.0434783	0.00214477	0	0.00162214	0	0.0621656	0.0541241	0	0	0	0	0.000469044	0	0.00728784	0.00675343	0	0	0	0	0.00126458	0	0.0125397	0.0249148	0.000457512	0.000219619	0.00675809	0.00314204	0.00014518	0	0.0391304	0.00897571	0	0	0	0	0.00133155	0.00112739	0.00193517
0.0344828	0	0.0625	0	0	0.0320755	0.0930265	0.0189573	0	0	0.0103896	0.00738007	0	0.00321716	0	0.00162214	0	0.169615	0.0476052	0	0	0	0	0.000620467	0	0.0074388	0.0128488	0	0	0	0	0.0013634	0	0.0123067	0.0322447	0.000686269	0.000219619	0.00737758	0.00335873	0	0	0	0	0	0	0	0	0.00199733	0.000563695	0.00245617
0.0344828	0	0.0625	0	0	0.0320755	0.0898809	0.0103404	0	0	0.00519481	0.00652853	0.0434783	0	0	0.00162214	0	0.148659	0.048116	0	0	0	0	0.000469044	0	0.00771054	0.00592348	0	0	0	0	0.00126458	0	0.0127461	0.0249675	0.000343134	0	0.00656098	0.00265448	0.00014518	0	0.0391304	0.00897571	0	0	0	0	0	0	0.000595435
0.348837	0	0	0	0	0.651163	0.000105809	0	0	0	0	0	0	0	0	0	0	0.00184272	0	0	0	0	0	0	0	0	0	0	0	0	0	0	0	0	0	2.38321e-05	0	0	0.00721804	0	0	0	0	0	0	0	0	0	0	0
0	0	0	0	0	0	0	0	0	0	0	0	0	0	0	0	0	0	0	0	0	0	0	0	0	0	0	0	0	0	0	0	0	0	0	0	0	0	0	0	0	0	0	0	0	0	0	0	0	0
0	0	0	0	0	0	0	0	0	0	0	0	0	0	0	0	0	0	0	0	0	0	0	0	0	0	0	0	0	0	0	0	0	0	0	0	0	0	0	0	0	0	0	0	0	0	0	0	0	0
0	0	0	0	0	0	0	0	0	0	0	0	0	0	0	0	0	0	0	0	0	0	0	0	0	0	0	0	0	0	0	0	0	0	0	0	0	0	0	0	0	0	0	0	0	0	0	0	0	0
0	0	0	0	0	0	0	0	0	0	0	0	0	0	0	0	0	0	0	0	0	0	0	0	0	0	0	0	0	0	0	0	0	0	0	0	0	0	0	0	0	0	0	0	0	0	0	0	0	0
0	0	0	0	0	0	0	0	0	0	0	0	0	0	0	0	0	0	0	0	0	0	0	0	0	0	0	0	0	0	0	0.00773196	0	0	0	0	0	0	0	0	0	0	0	0	0	0	0	0	0	0
0	0	0	0	0	0	0.000154655	0.000418235	0.00138217	0.000759013	0	0	0	0	0	0	0	2.41638e-05	2.35496e-07	0	0	8.43312e-06	0.00163836	0	0	0	0	0	0	0	0	0	0	0	0	0.000530923	0.00080527	0.000345034	0.00114678	0.0017631	0	0.000152623	0	0	0	0	0	0	0	0
0	0	0	0	0	0	0.0900979	0.00245098	0	0	0	0	0	0	0	0.00131357	0	0.150627	0.0396092	0	0	0	0	0	0	0	0	0	0	0	0	0	0	1.16959e-05	0	0	0	0	0	0	0	0	0	0	0	0	0	0	0	0
0	0	0	0	0	0	0.0900979	0	0	0	0	0	0.0434783	0	0	0.00131357	0	0.130962	0.0392719	0	0	0	0	0	0	0	0	0	0	0	0	0	0	2.33918e-05	0	0	0	0	0	0	0	0	0	0	0	0	0	0	0	0
0	0	0	0	0	0	0.00181488	0.00253749	0	0.00421941	0	0.000496401	0	0	0	5.5611e-05	0	0.000354414	4.05432e-06	0	0	0	0	0	0	0	0	0	0	0	0	3.97018e-05	0	0	0.000672641	0.000175682	0	0.000243264	0	0	0	0	0	0	0	0	0	0	0	0.000126486
0.5	0	0	0	1	0	0.0052356	0	0	0	0	0	0.00389864	0	0	0.0217949	0	0.00122102	0	0	0	0	0	0	0	0	0	0	0	0	0	0	0	0	0	0	0	0	0	0	0	0	0	0	0	0	0	0	0	0
0	0	0	0	0	0	0	0.00041806	0	0	0	0	0	0	0	8.32074e-07	0	0	0	0	0	0	0	0	0	0	0	0	0	0	0.000527797	0.00018315	0	0	0.000410363	0	0	0.000236366	0.000213695	0	0	0	0	0	0	0	0	0	0	0
0	0	0	0	0	0	0	0	0	0	0	0.00113636	0	0	0	0	0	0.000724638	0	0	0	0	0	0	0	0	0	0	0	0	0	2.76534e-05	0	0	0.000771137	0.000324886	0	0	0.000487078	0.000666001	0	0	0.00109965	0	0	0	0	0	0	0
0	0	0	0	0	0	6.17709e-05	0	0.00152207	0.00195838	0	0.000394997	0	0	0	4.79087e-06	0	1.62189e-05	5.29032e-09	0.000352385	0	6.48603e-06	0.00177287	0	0	0	0	0.000252991	0	0	0.00073197	0	0	0	0	0.000168837	0	0.000143274	0.000191264	0	0	0	0	0	0	0	0	0.000247646	0	1.78142e-05
0	0	0	0	0	0	0.00102014	0.004	0.000616016	0	0	8.34864e-05	0	0	0	3.71329e-05	0	0.000375957	6.26489e-05	0.000161942	0	1.85753e-05	0.00153115	0	0	0	0	0	0	0	0.00120352	0	0	0	0.0035536	0.000110943	0	0.000372405	0	0	0	0	0	0	0	0	0	0.000185621	0	0.000439318
0	0	0	0	0	0	0	0.00165563	0	0	0	0	0	0	0	0	0	0	0	0	0	0	0	0	0	0	0	0	0	0	0	0	0	0	0	0	0	0	0	0	0	0	0	0	0	0	0	0	0	0
0	0	0	0	0	0	0	0	0	0	0	0	0	0	0	0	0	0	0	0	0	0	0	0	0	0	0	0	0	0	0	0.000405843	0	0	9.29022e-05	0	0	0	0	0	0	0	0	0	0	0	0	0	0	0
0	0	0	0	0	0	0.00152439	0	0	0	0	0	0	0	0	0	0	0.000699939	0.000225159	0	0	0	0	0	0	0	0	0	0	0	0	0	0	6.65548e-05	0	0	0	0	0	0	0	0	0	0	0	0	0	0	0	0
0	0	0	0	0	0	0.000501058	0	0	0	0	0.00014703	0.00509554	0	0	0	0	4.59286e-05	1.65512e-05	0	0	0	0	0	0	0	0	0	0	0	0	0	0	1.09629e-05	1.44751e-05	0.00010707	0	0.000135229	0	0.00384074	0.00277057	0.00448745	0.000136556	0	0	0	0	0	0	0
0	0.00540541	0	0	0.00039093	0	6.81826e-05	0	0.000622743	0	0	0.000588166	0.000868206	0	0	0.00136875	0.0109862	6.58507e-06	0	0.00143191	0.00929691	0	0.000124186	9.0416e-05	0	0	0	0	0	0	0	0.000527442	0.01907	0	1.91718e-05	0.000481238	0.000872981	0.000344248	0.000591744	0.000794708	0	1.11152e-05	7.54506e-06	0.00686498	0	0	0	0	0	0
0	0	0	0	0	0	7.95464e-05	0.00140154	0	0	0	0.000392111	0.00277826	0	0	7.60639e-05	0	7.09469e-06	0	0.000331889	0	0	0.000158544	0.000180832	0	0	0	0	0	0	0	0.000240291	0	0	0	7.83412e-05	0	6.02689e-05	3.58632e-06	0.00214865	0	7.78065e-05	5.28154e-05	0	0	0	0	0	0	0
0	0	0	0	0	0	6.53065e-05	0.00194553	0	0.000397772	0.00588235	5.20075e-05	0	0	0	2.42083e-05	0	0.000136464	0	0	0	0	0	0	0	0	0	0	0	0	0.000528101	0.00179405	0	0	0.0019612	0.000324131	0	5.57198e-05	0	0	0	0	0	0	0	0	0	0.000302115	0	0
0	0	0	0	0.000312989	0	0	0.000240732	0	0	0	0	0	0	0	6.51169e-06	0	0	1.38299e-07	0	0	0	0	0.00347325	0	0	0	0	0	0	0	0.00259447	0	4.6369e-06	3.52963e-05	0.000464166	0.000776958	0.00041452	0.000603068	0.00128226	0.00132239	0.000362679	0.000222712	0	0	0	0	0	0	0.000225422
0	0	0	0	0.00512821	0	0	0.0010352	0	0	0	0	0	0	0	0	0	0	0	0	0	0	0	0	0	0	0	0	0	0	0	8.28529e-06	0.048036	0	0.000264942	0	0.000912201	0	0.00252854	0	0	0	0.00659336	0	0	0	0	0	0	0
0.0357143	0	0	0	0.00512821	0	0	0	0	0	0.0291262	0	0	0	0	0	0	0	0	0	0	0	0	0.0117002	0	0	0.00181159	0	0	0	0	0	0	0	0.000263219	0	0.000114025	0	0.000288976	0	0	0	0	0	0	0	0	0	0	0
0	0	0	0	0	0	0	0	0	0	0	0	0	0	0	0	0	0	0	0	0	0	0	0	0	0	0	0	0	0	0	0	0	1.70766e-05	0	0	0.000570125	0	0.000577951	0	0	0	0	0	0	0	0	0	0	0
0	0	0	0	0	0	0	0	0	0	0	0	0	0	0	0	0	0	0	0	0	0	0	0	0	0	0	0	0	0	0	0	0	0	0	0	0.0004561	0	0.00137263	0	0	0	0.00109889	0	0	0	0	0	0	0
0	0	0	0	0	0	0	0	0	0	0	0	0	0	0	0	0	0	0	0	0	0	0	0	0	0	0	0	0	0	0	0	0	0	0.000107863	0	0.00102623	0	0.00108366	0	0.00223714	0	0.00109889	0	0	0	0	0	0	0
0.0357143	0	0	0	0.0102564	0	0	0	0	0	0	0	0	0	0	0	0	0	0	0	0	0	0	0	0	0	0	0	0	0	0	0	0	0	0	0	0.000114025	0	0.000939171	0	0	0	0.00384613	0	0	0	0	0	0	0
0	0	0	0	0	0	0	0.00310559	0	0	0.00970874	0	0	0	0	0	0	0	0	0	0	0	0	0.00147059	0	0.00266322	0	0	0	0	0	0.00197047	0	0.00104037	0.00390143	0	0.000912201	0	0.000650195	0	0.00111857	0	0	0	0	0	0	0	0	0
0	0	0	0	0	0	0	0	0	0	0	0	0	0	0	0	0	0	0	0	0	0	0	0	0	0	0	0	0	0	0	0.000272777	0	2.92463e-06	0	0	0.00022805	0	0.000216732	0	0.00111857	0	0.000549447	0	0	0	0	0	0	0
0	0	0	0	0	0	0	0	0	0	0	0	0	0	0	0	0	0	0	0	0	0	0	0.00128354	0	0.00287676	0.0416667	0	0	0	0	0.000632727	0	0.00113423	0.0015748	0	0.0004561	0	0.000433463	0	0.00223714	0	0.000549447	0	0	0	0	0	0	0
0.0769231	0	0	0	0.0117647	0.0212766	0	0	0	0	0	0	0.0175439	0	0	0	0	0.0016129	0	0	0	0	0	0.00294118	0	0.00186026	0.00889243	0	0	0	0	0	0	0	0	0	0.000560224	0.000183017	0.00419712	0	0	0	0.00487355	0	0	0	0	0	0	0
0	0	0	0	0	0	0	0	0	0	0	0.00138408	0	0	0	0	0	9.86923e-06	0	0	0	0	0	0	0	0	0	0	0	0	0	0	0	0	0	0	8.60664e-05	2.29908e-05	0.00094382	0	0	0	0	0	0	0	0	0	0	0
0.388889	0	0	0	0.191781	0	0.000131096	0.00310559	0	0	0	0	0	0	0	0.000325843	0	0.00259966	0	0	0	0	0	0	0	0	0	0	0	0	0	5.04388e-05	0	0.00065876	0.000545225	0	8.60664e-05	7.66359e-06	0	0	0	2.65983e-05	0	0	0	0	0	0.00118906	0.000866926	0.000569718
0	0	0	0	0	0	0	0.000816327	0	0	0	0.000930109	0	0	0	1.12046e-05	0	2.39487e-05	0	0	0	0	0	0	0	0	0	0	0	0	0	0	0	0	0	2.92027e-05	0	0.00146509	0	0	0	0	0	0	0	0	0	0	0.0010805	0
0	0	0	0	0	0	0	0	0	0	0	0	0	0	0	0	0	0	0	0	0	0	0	0	0	0	0	0	0	0	0	0.000603877	0	0.000205194	0	0	0.000536443	0	0	0	0	0	0	0	0	0	0	0	0.00112739	0
0.0967742	0	0	0	0.0138249	0.044665	7.93147e-05	0	0	0	0	0.000266454	0.0013369	0.000742391	0	0	0	8.80149e-05	0	0	0	0	0	0	0	0	0	0	0	0	0	0.0016432	0	0.000770219	0.00631945	0.000221519	0.000891576	0.0001705	0.00475181	0	0	0	0.00499999	0	0	0	0	0.000234755	0	0.000238781
0	0	0	0	0	0	3.15244e-05	0	0	0	0	0.000246919	0	0	0	1.98354e-07	0	1.07774e-05	0	0	0	0	0	0	0	0	0	0	0	0	0	0	0	0	0	0.000243415	0	0.000180529	0	0	0	0	0	0	0	0	0	0	0	0
0	0	0	0	0	0	0.000220671	0	0.000392773	0	0	2.05766e-05	0	0.000218388	0	1.62012e-05	0	0.000195048	0	3.69159e-05	0	0	5.61167e-05	0	0	0	0	0	0	0	0	0	0	0	0	4.53568e-06	0	1.50441e-06	0	0	0	0	0	0.00110865	0	0	0	0.000161981	0	0
0	0	0	0	0	0	6.30487e-05	0	0	0	0	0.000123459	0.000713174	0	0	1.24116e-05	0	0.000446503	1.63506e-07	0	0	0	0	0	0	0	0	0	0	0	0	0	0	0	0	0.000164796	0	9.77866e-05	0.000296378	0.000737358	0	0.000300297	0.000392156	0	0	0	0	0	0	0
0	0	0	0	0	0	6.30487e-05	0	0	0	0	0.000123459	0	0	0	2.09018e-06	0	9.33666e-05	3.72209e-05	0	0	0.000706348	0	0	0	0	0	0	0	0	0	0	0	0.000589973	0	1.3607e-05	0	0.000105309	0	0	0	0	0	0	0	0	0	0	0	0
0	0	0	0	0	0	0	0	0	0	0	0	0	0	0	0	0	0	0	0	0	0	0	0	0	0	0	0	0	0	0	0	0	0	0	0	0	0	0	0	0	0	0	0	0	0	0	0	0	0
0	0	0	0	0.00485436	0	0.000378292	0	0	0	0	0.000288072	0.000453838	0.00174711	0	6.80292e-05	0	0.000100497	2.51945e-06	0.000127471	0	0.000169469	0	0	0	0	0	0	0	0	0	0	0	0	0	0.000269117	0	0.000185042	0.000740945	0.000271388	0	0.000179124	0.000392156	0	0	0	0	0.00131899	0	0.0010233
0	0	0	0	0	0	0.000173384	0	0	0	0	0.000123459	6.4834e-05	0	0	7.14359e-06	0	0.001037	1.31106e-05	2.48499e-05	0	0	0.00270655	0	0	0	0	0	0	0	0	0	0	0	0	1.96546e-05	0	0.000144423	0	9.21697e-05	0	0.000126441	0	0	0	0	0	0.000138841	0	0.000318732
0	0	0	0	0	0	0.000110335	0	0	0	0	2.05766e-05	0.000129668	0.000436777	0	1.21207e-05	6.57203e-05	1.97335e-06	0	0	0	0	0	0	0	0	0	0	0	0	0	0	0	0	0	9.22255e-05	0	8.57513e-05	0.000148189	6.6567e-05	0	1.58051e-05	0	0.00110865	0	0	0	0.000485942	0	0.000369058
0	0	0	0	0	0	4.72865e-05	0	0	0	0	2.05766e-05	0	0	0	5.93251e-05	0	5.23804e-05	4.72846e-07	0.000136387	0	0	0	0	0	0	0	0	0	0	0	0	0	0	0	0.000114904	0	5.71676e-05	0	0	0	0	0	0	0	0	0	0	0	0
1	0	0	0	0.25	0	0	0.000339213	0	0	0	0	0	0	0	0	0	0	0	0	0	0	0	0	0	0	0	0	0	0	0	0.00101214	0	0	0.0142092	0	0	0	0	0	0	0	0	0	0	0	0	0	0	0
0	0	0	0	0	0	0	0	0	0	0	0.00138408	0	0.002	0	2.26477e-06	0	0	0	0	0	0	0	0	0	0	0	0	0	0	0	0	0	0	0.000315656	0	0.000172133	0.000122617	0.00157303	0	0.000430383	0	0	0	0	0	0	0	0.00433463	0.000854577
0	0	0	0	0	0	0.00309073	0	0	0	0	0.00034825	0.00960828	0	0	0.00259953	0	0.00488794	2.25606e-07	3.14531e-05	0	1.40254e-06	0.000206414	0	0	0	0	0	0	0	0	4.55157e-05	0	0	0	0.000380945	0	0.000327557	5.83294e-05	0.00168298	0	0.00385642	0.000465332	0	0	0	0	0	0	0
0	0	0	0	0	0	0	0.00512013	0.00504579	0	0	0	0	0	0	0	0	0	0	0.00074111	0	0.00122776	0.00970969	0	0	0	0	0	0	0	0	0.000602445	0	0.00185704	0.0107573	0	0	0	0	0	0	0	0	0	0	0	0	0	0	0
0	0	0	0	0	0	0	0	0	0	0	0	0	0	0	0	0	0	0	0	0	0	0	0	0	0	0	0	0	8.36832e-05	0	0	0	0.00105406	0	0	0.000872408	0	0.000231106	0	0	0	0	0	0	0	0	0	0.00171821	0
0	0	0	0	0	0	0	0	0	0.000363636	0	0	0	0	0	0	0	0	0	0	0	0	0	0	0	0	0	0.000356657	0	0.00015291	0	0	0	0.00144167	0	0	0.000508905	0	0	0	0.00209644	0	0	0	0	0	0	0	0	0
0	0	0	0	0	0	4.17214e-05	0	0	0	0	0	0	0	0	0	0	0	0	0	0	0	0	0	0	0	0	0	0	0	0	0	0	0	0	7.96052e-05	0	2.82447e-06	0	0.00104797	0	0.000348055	0.00042854	0	0	0	0	0	0	0
0	0	0	0	0	0	8.04926e-05	0	0	0	0	0.000263852	0	0	0	1.37784e-06	0	5.61295e-05	0	0	0	0	0	0	0	0	0.000747131	0	0	0	0.000754717	0.000574053	0	0	0	9.42142e-05	0.000126983	0.000136375	0.000414281	0	0	0	0	0	0	0	0	0	0	4.54605e-05
0	0	0	0	0	0	0	0	0	0	0	0	0	0	0	0	0	0	0	0	0	0	0	0	0	0	0	0	0	0	0	0	0	0	0	0	0	0	0	0	0	0	0	0	0	0	0	0	0	0
0	0	0	0	0	0	0	0	0	0	0	0	0	0	0	0	0	0	0	0	0	0	0	0	0	0	0	0	0	0	0	0	0	0	0	0	0	0	0	0	0	0	0	0	0	0	0	0	0	0
0	0	0	0	0	0	0.00440923	0.0032457	0.00571037	0	0.0128205	0.000124049	0	0.000271665	0	4.65726e-07	0	0.00371707	1.49947e-06	0	0	0	0.0205712	0	0	0	0	0	0	0	0	0	0	0	0.000513091	3.93484e-05	0.000417415	4.05707e-05	0.000163666	0	0	0	0	0	0.00546448	0	0	8.80044e-05	0.00159744	0.000357701
0	0	0	0	0	0	0.000138863	0.00964957	0	0.00277008	0	0	0	0	0	3.63093e-06	0	0.000198738	2.64214e-05	0.000876357	0	0.00260416	0.0116439	0	0	0	0	1.55161e-05	0	0.00174058	0.000631978	0.00137635	0	0.0128185	0.0247502	0	0	0	0	0	0	0	0	0	0	0	0	0.000899281	0	0
0	0	0	0	0	0	0.000185151	0.0182834	0.0015163	0.00369344	0	0.000143266	0	0.000894454	0	7.19776e-06	0	0.000134479	2.5448e-05	0.000971799	0	0.00248015	0.0166135	0	0	0	0	1.55161e-05	0	0.00261775	0.00358121	0.0014905	0	0.0123953	0.0321	0.000199128	0	0.000170286	0	0	0	0	0	0	0	0	0	0.00179856	0	0.000334399
0	0	0	0	0	0	0.000138863	0.0177755	0.00265353	0.00369344	0	0.000429799	0	0.000894454	0	3.63093e-06	0	3.71901e-05	2.55349e-05	0.000876357	0	0.00235615	0.00803167	0	0	0	0	1.55161e-05	0	0.00261775	0.000842638	0.00137635	0	0.0125617	0.0237647	0.000289641	0	0.000178395	0	0	0	0	0	0	0	0.00357995	0	0.0014988	0	0.000343437
0	0	0	0	0	0	0	0.00203149	0	0	0	0.00100287	0	0	0	1.09797e-05	0	2.05066e-05	5.55964e-06	0	0	2.79256e-05	0	0	0	0	0	0	0	0	0	0	0	7.1172e-06	0.00118631	0.000398257	0.00333333	0.000192585	0	0	0	0	0	0	0	0	0	0	0	0.000262096
0	0	0	0	0	0	0	0.00301075	0	0.000310174	0	0	0	0	0	0	0	0	0	0.000100123	0	0	0	0.00320513	0	0	0	0.000204012	0	0	0.000289144	1.08401e-05	0	0	0.0007537	0	0.000185093	0	0	0	0	0	0	0	0	0	0	0	0.00105374	0
0	0	0	0	0	0	0	0.00129032	0.00163052	0.00294665	0	0	0	0	0	0	0	0	0	0.000224502	0	0	0.000894967	0	0	0	0	0.000348249	0	0	0.00195343	1.17302e-05	0	0	0.00103306	0	0.00103652	0	0	0	0.0012865	0	0	0	0	0	0	0	0	0
0	0	0	0	0	0.000339558	0	0.000725689	0	0	0	0.00222222	0	0	0	0	0	0	0.000439947	0.000467079	0	2.07357e-05	0.000454717	0	0	0	0	0	0	0	0	0.000349826	0	0.000116497	0.00760281	0.000776063	0	0	0.000301568	0.000207699	0	0	0.00104344	0	0	0	0	0	0	0
0	0	0	0	0	0	0.00282849	0	0.00324412	0	0	0.000619931	0	0.000482393	0	1.24417e-05	0.000400641	0.000324568	0	0	0	0	0.00033165	0	0	0	0	0	0	0	0	0	0	0	0	0.000495914	0	0.000485605	0.00057648	0	0	0	0	0	0	0	0	0.000293755	0	0.000346147
0	0	0.00265957	0	0	0.00869868	0.00406274	0	0.00648824	0	0	0.00056827	0	0.000482393	0	0.000243411	0	0.00945513	0.00792007	0.00152499	0	0.000848576	0.00567029	0	0	0	0	0	0	0	0	0	0	0	0	0.00031706	0	0.00051417	0.00162268	0	0	0	0	0	0	0	0	0.000235004	0	0.000184612
0.05	0	0	0	0	0.015444	0	0	0	0	0	0	0	0	0	0	0	0	0	0	0	0	0	0	0	0.0571427	0.0714286	0	0	0	0	0	0	0	0	0	0	0	0	0	0	0	0	0	0	0	0	0	0	0
0	0	0	0	0	0	0	0	0	0	0	0	0	0	0	0	0	0	0	0	0	0	0	0.00198413	0	0	0	0	0	0	0.00108225	0.000205254	0	0	0	0	0	0	0	0	0	0	0	0	0	0	0	0	0	0
0	0	0	0	0	0	0.000308833	0.00101266	0.000961631	0.00249066	0	0.000930233	0	0	0	5.95843e-06	0	0.000132585	0	0.000265138	0	0	0.000359242	0	0	0	0	0.000239426	0	0	0.00135891	0.00011361	0	0	2.90893e-05	0.000374469	0	0.000457859	0.00117599	0.000492286	0	0.000269822	0	0	0	0	0	0	0	0.000499367
0	0	0	0	0	0	0.000463249	0	9.61631e-05	0.00083022	0	0.000930233	0	0	0	8.23382e-06	0	0	0	2.29569e-06	0	0	9.21708e-05	0	0	0	0	5.5511e-05	0	0	4.97088e-05	6.6135e-06	0	0	0	0.000665723	0	0.00041319	0.000351041	0	0	0	0	0	0	0	0	0	0	0
0	0	0	0	0	0	0.00602224	0.0035443	0.00961631	0.00622665	0	0.00186047	0	0.00180505	0.0384615	0	0	0.00186401	4.36642e-06	0	0	0	0.0131813	0	0	0	0	0	0	0	0.00751873	0	0	0	0.00158424	0.000291254	0	0.000368521	0	0	0	0	0	0.0119048	0	0.00309597	0	0.000646412	0	0.000183977
0	0	0	0	0	0	0	0.000506329	0	0.00124533	0	0.000620155	0	0	0	0	0	0.000118647	2.04967e-07	4.30441e-06	0	6.27116e-06	0.000226964	0	0	0	0	0.000160849	0	3.93116e-05	0.000156456	6.19303e-06	0	1.66452e-05	0.000361068	0.000416077	0	0.000223346	0.000368593	0.000164095	0	1.79881e-05	0	0	0	0	0	0.000646412	0	0.000867322
0	0	0	0	0	0	0	0	0	0	0	0	0	0	0	0	0	0	0	0	0	0	0	0	0	0	0	0	0	0	0	0	0	0	0	0	0	0	0	0	0	0	0	0	0	0	0	0	0	0
0	0.0169492	0.056338	0	0	0	0.110709	0.0116279	0	0	0	0.00524934	0.0369128	0.000519615	0	0.00106741	0	0.170382	0.0415465	0	0	0	0	0.00740418	0	0.0209676	0.0341578	0	0	0	0	0.00141566	0	0.0139254	0.029693	0.0015823	0	0.005655	0	0.00168198	0	0.0293021	0	0	0	0	0	0.000290951	0	0.000541242
0	0	0	0	0	0	0	0.00144161	0	0	0	0	0	0	0	0	0	0.000361435	0	0	0	0	0	0	0	0	0	0	0	0	0	0.000601418	0	0	0.000447638	0	0	0	0	0	0	0	0	0	0	0	0	0	0	0
0	0	0	0	0	0	0	0	0	0	0	0	0	0	0	0	0	0	0	0	0	0	0	0	0	0	0	0	0	0	0	0	0	0	0	0	0.000812128	0	0	0	0	0	0	0	0	0	0	0	0	0
0	0	0	0	0	0	0.000226697	0	0.000205339	0	0	4.17432e-05	0.000289268	0	0	7.63222e-05	0	0.000240961	3.75988e-05	0.000256565	0	5.6422e-05	0	0	0	0	0	0	0	5.45085e-06	0.000210106	0	0	0	0	0.000142641	0	7.2412e-05	0	0.000420812	0	0.000357239	0	0	0	0	0	0	0	0
0	0	0	0	0	0	0	0	0	0	0	0	0	0	0	0	0	0	0	0	0	0	0	0	0	0	0	0	0	0	0	0	0	0	0	2.37735e-05	0	0.000134479	0	0	0	0	0	0	0	0	0	0	0	0
0	0	0	0	0	0	0.000113349	0	0	0	0	0	0	0	0	9.31783e-07	0	0	0.000447182	7.43384e-06	0	0.00131984	0	0	0	0	0	0	0	0.0015128	0	0	0	0.000388917	0	9.50941e-05	0	3.10337e-05	0	0	0	0	0	0	0	0.00487805	0	0.000123747	0	0.00010983
0	0	0	0	0	0	0	0	0	0	0	0.00012523	0	0	0	0	0	0	2.57056e-06	0	0	1.01111e-06	0	0	0	0	0	0	0	0	0	0	0	0	0	9.50941e-05	0	3.10337e-05	0	0	0	0	0	0	0	0	0	0	0	0
0	0	0	0	0	0	7.55658e-05	0	0.000205339	0	0	4.17432e-05	0.000289268	0	0	5.46089e-05	0	9.55606e-07	0	0.000533514	0	0	0	0	0	0	0	0.000346108	0	0	0.000210106	0	0	0	0	5.54716e-05	0	5.17229e-05	0	0.000394511	0	8.93096e-05	0	0	0	0	0	0	0	0
0	0	0	0	0	0.0454545	0.00161522	0.000587544	0	0	0	0	0	0	0	0	0	0.00215617	4.77077e-05	0	0	0	0	0	0	0	0	0	0	0	0	0	0	0.000413995	5.12111e-05	6.9084e-05	0	1.22978e-05	0.00455433	0.000218085	0	6.49659e-05	0.00552485	0	0	0	0	0.000205339	0	0.000494847
0	0	0	0	0	0	0	0	0	0	0.0026738	0	0	0	0	0	0	0	0	0	0	0	0	0	0	0	0.000448028	0	0	0	0	0	0	0	0	0	0.00080375	0	0	0	0	0	0	0	0	0	0	0	0	0
0	0	0	0	0	0	0	0	0	0	0	0	0	0	0	0	0	0	0	0	0	0	0	0	0	0	0	0	0	0	0	0	0	0	0	0	0.00144675	0	0	0	0.00236141	0	0	0	0	0	0	0	0	0
0	0	0	0	0	0	0	0.00806452	0	0	0.0026738	0	0	0	0	0	0	0	0	0	0	0	0	0	0	0.000881202	0	0	0	0	0	0	0	0.000413452	0	0	0.000910917	0	0	0	0.00491172	0	0	0	0	0	0	0	0	0
0	0	0	0	0	0	0.000185014	0.0491329	0.025974	0.017037	0.0127226	0	0	0	0	0	0	0.000112545	5.35599e-05	0	0.00761035	0.00311554	0.0283659	0	0.00637339	0.00218841	0.00824223	0	0	0.00268421	0.00793426	0	0.00460829	0.00235564	0.0460306	0.00021549	0.000219619	5.04239e-05	0	0	0	0	0	0	0	0	0	0	0	0
0	0	0	0	0	0	0.000185014	0.0202312	0.020202	0.0155556	0.0101781	0	0	0	0	4.24845e-06	0	0.000105536	5.468e-05	0.0015622	0	0.00315262	0.0260419	0.000119446	0	0.00220658	0.00800832	0.00179206	0	0.00269781	0.00842747	0.000599396	0	0.00263502	0.0384202	0.000129294	0.000219619	0	0	0.000506586	0.000785547	0	0	0	0	0	0	0	0	0
0	0	0	0	0	0	0.000185014	0.0491329	0.0238095	0.0155556	0.0127226	0	0	0	0	1.34731e-06	0	9.86339e-05	5.468e-05	0	0	0.00318448	0.0267729	0	0	0.00222761	0.00815451	0	0	0.00271799	0.00901587	0	0	0.00235564	0.0460306	0.000172392	0.000146413	0	0	0	0	0	0	0	0	0	0	0	0	0
0	0.025974	0.00313808	0	0	0	0.0592175	0.000782473	0	0	0	0.00367298	0.00514536	0.00223214	0	0.0139647	0	0.0487967	0.013487	0	0	0	0	0.00115177	0	0	0.00967622	0.00237068	0	2.14745e-05	0.00380719	0.000609196	0	1.1989e-05	0.00148289	0.00205853	0.00054932	0.000790773	0.00112419	0.00140924	0.00277521	0.00306983	0.00318387	0	0	0	0	0.00059577	0	0.000994058
0	0	0	0	0	0	0.0295293	0.00367034	0	0.00495381	0.00956938	0	0	0	0	0	0	0.0343072	0	0	0	0	0	0	0	0	0.0416667	0	0	0	0.00503191	0	0	0	0.000963659	0	0.00172004	2.87887e-05	0	0	0	0	0	0	0.038961	0	0	0	0.00295858	0.000265322
0	0	0	0	0	0	0.000847758	0.00116414	0.00147847	0	0	0.000104937	0	0	0.00680272	0	0.000934579	0.000831344	7.77489e-05	0	0.00434783	0.000996587	0.00608362	0	0	0	0	0	0	0	0	0	0.00701292	0.000851602	0.00647555	0.00019811	0	0.000143173	0.000296398	0	0	0	0	0.00233918	0	0.00564334	0	0	0	0
0	0	0	0	0	0.000120978	0	0.0015456	0.0026476	0	0	0	0	0	0	0.000689666	0	0.000420345	2.0406e-05	0.000554567	0	6.75088e-06	0.00102854	0	0	0	0	0	0	0	0	0.000260046	0	3.00625e-06	0.000823357	0	0	0	0	0	0	0	0	0	0	0	0	0	0	0
0.0146341	0	0	0	0	0.00362932	0.00828729	0.00309119	0.00317712	0	0	0	0	0	0	0	0	0.0168231	0.00218727	0	0	0.00232877	0.02421	0	0	0	0	0	0	0	0	0	0.00176056	0.00241193	0.0147668	0	0	0	0.00068095	0	0	0	0	0	0	0	0.00277393	0	0	0
0.0341463	0	0	0	0	0.00326639	0.00276243	0.0114374	0.0153561	0	0	0	0.00478469	0	0	0	0.0833333	0.209482	0.00501122	0	0.00589189	0.00249589	0.0470732	0	0	0	0	0	0	0	0	0	0.00709018	0.00234185	0.0330635	0	0	0	0.000522232	0	0	0	0.000796548	0	0	0	0.00138696	0	0	0
0	0	0	0	0	0	0	0	0	0	0	0	0	0	0	0.000131943	0	0	0	1.19036e-05	0	0	0	0	0	0	0	0	0	0	0	1.43437e-05	0	0	0	0	0	0	0.000204797	0	0	0	0.000575285	0	0	0	0	0	0	0
0	0	0	0	0	0	0	0	6.94203e-05	0	0	0	0	0	0	0	0	0	0	0.000214792	0	0.000136219	2.64351e-05	0	0	0	0	0	0	0	0	0	0	0	0	0	0	0	0	0	0	0	0	0	0	0	0	0	0	0
0	0	0.00104603	0	0	0.000494071	1.933e-05	0	0	0	0	0	0	0	0	0	0	5.52953e-06	7.99373e-05	0	0	0	0	0	0	1.36166e-05	0	0	0	0.000929762	0	0	0	0.00268979	0.000138953	0	0	0	0	0	0	0	0	0	0	0	0	0	0	0
0	0	0	0	0	0	0	0	0	0	0	0	0	0	0	0	0	0	0	0	0	0.000229185	0	0	0	0	0	0	0	0	0	0	0	0	0	0	0	0	0	0	0	0	0	0	0	0	0	0	0	0
0	0	0	0	0	0	0	0	0	0	0	0	0	0	0	0	0	0	0	0	0	0	0	0	0	0	0	0	0	0	0	0	0	0	0	0	0	0	0	0	0	0	0	0	0	0	0	0	0	0
0	0	0	0	0	0	0	0	0	0	0	0	0	0	0	0	0	0	2.77193e-05	0	0	0	0	0	0	0	0	0	0	0	0	0	0	0	0	0	0	0	0	0	0	0	0	0	0	0	0	0	0	0
0.0588235	0.0243902	0.0625	0	0	0.0580357	0.104537	0.00954479	0.00234009	0	0.00445434	0.00568463	0.0434783	0.000505306	0	0.00169597	0	0.180418	0.0466999	0.0013409	0	0.00588508	0.0273043	0.000970435	0	0.00976784	0.0102802	0	0	0	0	0.00148302	0	0.0120512	0.0258784	0.0031538	0	0.00673081	0.00356237	0.00167503	0	0.0391782	0.0403727	0	0	0	0	0.000386173	0	0.000560149
0	0	0	0	0	0	0	0.00726239	0	0	0	0	0	0	0	0	0	0	0	0	0	0	0	0	0	0	0	0.000131906	0	0.000277929	0.00384857	0.00123207	0	0.00186857	0.0128896	0	0	0	0	0	0	0	0	0	0	0	0	0	0	0
0	0	0	0	0	0	0	0.00189454	0	0	0	0	0	0	0	0	0	0	0	0	0	0	0	0	0	0	0	0	0.015625	0.000277929	0.00523204	0	0.00666667	0.00206545	0.015811	0	0	0	0	0	0	0	0	0	0	0	0	0	0	0
0	0	0	0	0	0	0	0	0.000913075	0	0	0	0	0	0	0	0	0	0	0	0	1.76476e-05	0.00130463	0	0	0	0.00101331	0	0	0	0	0	0	0	0	0.000432339	0.000512445	0	0.000535117	0	0	0	0	0	0	0	0	0.00133689	0	0
0	0	0	0	0	0	0.0022605	0.0020562	0.000392003	0	0	0.000712504	0	0	0	0.000545059	0	0.00472341	2.13235e-05	0.000156353	0	0.00565933	0.000547037	0	0	0.00625001	0.155556	0	0	0	0	0.000931545	0	0.000600652	0.0177305	0.000380932	0	0.000236808	0.000745811	0	0	2.70498e-05	0	0	0	0	0	0	0	5.5214e-05
0	0	0	0	0	0	0	0.00166113	0	0	0.00371747	0	0	0	0	0	0	0	0	0	0	0	0	0.00510498	0	0.0155599	0.0645781	0	0	0	0	5.30562e-05	0	0.000954816	9.53744e-05	0	0	0	0	0	0	0	0	0	0	0	0	0	0	0
0	0	0	0	0	0	0.000600962	0	0.000410256	0	0	0.000584112	0.00985222	0	0	0.000709223	0	0	0	0.000514084	0	0	5.86769e-05	0	0	0	0	0	0	0	0	0	0	0	0	0.00189036	0	0.000310453	0	0	0	0.00542913	0	0	0	0	0	0	0	0
0	0	0	0	0	0	0	0	0	0	0	0.000584112	0.00985222	0	0	0	0	0	0	0.000292312	0	0	0	0	0	0	0	0	0	0	0	0	0	0	0	0.00189036	0	0.000271646	0	0	0	0.00542913	0	0	0	0	0	0	0	0
0	0	0	0	0	0	0.00120192	0	0	0	0	0.000584112	0.00985222	0	0	0.000240163	0	0	0	0.000292312	0	0	0.00139989	0	0	0	0	0	0	0	0.000680272	0	0	0	0	0.00189036	0	0.000271646	0	0	0	0.00542913	0	0	0	0	0	0	0	0
0	0	0	0	0	0	0.00300481	0.00862069	0.00123077	0.00226244	0	0.000584112	0	0	0	0.000968873	0	0.000145603	0	0.000131021	0	0	3.88282e-05	0	0	0	0	4.07298e-05	0	0	0	0.000195503	0	0	0	0	0	0.00104778	0	0	0	0	0	0	0	0	0	0	0	0.000372577
0.291667	0	0	0	0	0	0.0219042	0.0114336	0.00849783	0	0	0.00056802	0.00564972	0.00430108	0	0	0	0.0380306	3.78809e-05	0	0.00499983	0.00243837	0.0225221	0	0	0	0	0	0	0	0	0	0.00452447	0.00182347	0.0223522	0	0	0	0.000689547	0	0	0	0.00210674	0	0	0	0	0	0	0.00423728
1	0	0	0	0	0	0	0.00590551	0	0.00813008	0.0588235	0.00198314	0	0	0	0	0	0.00187934	0	0	0	0	0	0	0	0	0.0410168	0	0	0	0.00208333	0	0	0	0.00300409	0.00149033	0	0.00230931	0	0	0	0	0	0	0	0	0	0.000903342	0.000540248	0
0	0	0	0	0	0	0	0	0	0	0	0	0	0	0	0	0	0	0	0	0	0	0	0	0	0	0	0	0	0	0	0	0	0	0	0.000432526	0	0.000339733	0	0	0	0	0	0	0	0	0	0	0	0
0	0	0	0	0	0	0.00132473	0.00115791	0	0	0	0.000525913	0	0	0	7.3236e-05	0	0.00040984	9.17135e-06	0	0	0	0	0	0	0	0	0	0	0	0	0.000236221	0	6.60468e-06	0.000692816	0.000149916	0.000263897	0.00015504	0.000226258	0	0	0	0	0	0	0	0	0.000529902	0	0.000273535
0	0	0	0	0	0	0	0.00329934	0	0.00156457	0	0	0	0	0	0	0	0	0	0	0	0	0	0	0	0	0	0.00104509	0.0121994	7.18915e-06	0.00122833	0.000889556	0.0250813	1.09109e-06	0.000564919	0	0.0026214	0	0.000648079	0	0.00560748	0	0.00122249	0	0	0	0	0	0	0
0	0	0	0	0	0	0	0.00059988	0	0.000361054	0	0	0	0	0	0	0	0	0	0	0	0	0	0	0	0	0.00320513	0.000118902	0	0	0.000463656	0.000123274	0	0	0.00032803	0	0	0	0.00016202	0	0	0	0	0	0	0	0	0	0	0
0	0	0	0	0	0	2.66564e-05	0	0	0	0	0.000259336	0.00057169	0	0	7.99603e-05	0.00466497	0	0	0	0	0	0	0	0	0	0	0	0	0	0	5.91193e-05	0.00358256	0	0	0.000261287	0	0.000110432	0.000268298	0.000749257	0	5.61756e-05	0.000317066	0.00315457	0	0	0.0030303	0.000330387	0	9.97761e-05
0.0243902	0	0.00215054	0	0.00877193	0	0.000171465	0.000905387	0	0	0	0.000354191	0.000719942	0	0	0.000200216	0	0.000315336	0.000297649	0	0	0	0	0	0	0	0	0	0	0	0	0.00632911	0.00166667	0	0.000451792	2.86096e-05	7.84742e-05	3.37685e-05	6.53937e-05	0	0	0	0.00192308	0	0	0	0	0	0	0
0	0	0	0	0	0	0	0	0	0	0	0	0.000222816	0	0	0.000156424	0	0.000109497	3.82194e-05	2.01874e-05	0	6.0961e-05	0	0	0	0	0	0.000438125	0	0.000331491	0.000424403	0	0	0	0	1.38472e-05	0	0	0	0.000504334	0	0.000163212	0	0	0	0	0	0	0	0
0	0	0	0	0	0	0	0	0	0	0	0	0	0	0	0	0	0	3.52815e-05	0	0	0.000302469	0	0	0	0	0	0	0	6.27234e-05	0	0	0	0	0	6.92359e-05	0	0	0	0	0	0	0	0	0	0	0	0	0	0
0	0	0	0	0	0	0	0	0	0	0	0	0	0	0	0	0	0	0	0	0	0	0	0	0	0	0	0	0	0	0	0	0	0	0	2.76943e-05	0	0.000168809	0	0	0	0	0	0	0	0	0	0	0	0
0	0	0	0	0	0	0	0	0	0	0	0.000473149	0	0	0	0	0	2.73086e-05	1.21667e-07	0	0	0	0	0	0	0	0	0	0	0	0	0	0	0	0	0.000374838	0	0.000829606	0.000484261	0.000221386	0	0.000349515	0	0	0	0	0	0	0	0.000651183
0.0243902	0	0	0	0.0083682	0.00244339	0.000180766	0	0	0.00109649	0.00425532	0.000453885	0	0	0	1.93005e-05	0	2.23563e-05	3.0865e-05	0	0	0	0	0.00102452	0	0	0	0.000369107	0	0.00123149	9.86194e-05	0	0	0	0	0.000157414	0.000221158	0.000238915	0.000723432	0.000153099	0	0.000419413	0.00132767	0	0	0	0.05625	0	0	0
0	0	0	0	0	0	0	0	0	0	0	0	0	0	0	0	0	0	8.1236e-07	0	0	2.15593e-06	0	0	0	0	0	0	0	0	0	0	0	0	0	0.000107097	0	4.95287e-05	0	0.000442772	0	0.00192233	0	0	0	0	0	0	0	0
0	0	0	0	0	0	0.00210038	0.00980392	0	0	0	0.000505561	0	0	0	0.00059221	0	0.00583489	1.50097e-05	0	0	0	0	0	0	0	0	0	0	0	0	0.00403226	0	0.00280389	0.0437721	0.000607257	0	0.000233663	0.00044927	0	0	2.636e-05	0	0	0	0	0	0	0	4.72177e-05
0	0	0.00233208	0	0	0.00223958	0.00275473	0.000474834	0	0.000708968	0	0.000346678	0.000207684	0.00112613	0	3.81036e-05	0	0.000175521	0.00234504	0	0	0	0	0	0	0	0	1.71822e-05	0	0.000355949	0	0.000580488	0	0.00024807	0	0.000129605	0	0.000178157	1.85948e-05	0.00016409	0	0.000175308	0.000160449	0	0	0	0	0.000480475	0	0.000357805
0	0	0	0	0	0	0.000535427	0.00662252	0	0	0	0.000654236	0.00309917	0	0	0	0	0.00138894	1.89423e-06	0	0	0	0	0	0	0	0	0	0	0	0	0	0	0.000327225	0.0170455	0.000187948	0	9.95532e-05	0.000285713	0.000822366	0	2.53217e-05	0	0	0	0	0	0	0	0.000311214
0	0	0	0	0	0	0.000178476	0	0	0	0	0	0.00103306	0	0	0	0	0	0	0	0	0	0	0	0	0	0	0	0	0	0	0	0	0	0	0	0	2.55265e-06	0	0.000164473	0	1.89913e-05	0	0	0	0	0	0	0	0
0.0588235	0	0	0	0.00378788	0	0.023007	0.00480769	0	0	0	0.00637826	0.00764088	0	0	0.00692045	0	0.00906277	4.41529e-05	0	0	0	0	0	0	0	0	0	0	0	0	0.000172887	0.0139798	4.12596e-06	0.000591079	0.00228752	0	0	0.0023668	0.00428693	0	0	0.00283185	0.0188679	0	0	0	0	0	0
0	0	0	0	0.00378788	0	0.00642055	0.00373932	0	0	0	0.00277316	0.00286533	0	0	0.00681257	0	0.0081871	0	0	0	0	0	0	0	0	0	0	0	0	0	0.000172887	0.0429293	0	0.000777312	0.00100079	0	0	0.00120858	0.00142898	0	0	0.00212388	0	0	0	0	0	0	0
0	0	0	0	0	0	0.00160514	0	0	0	0	0.000277316	0	0	0	0.00271554	0	0.000261139	0.000350285	0	0	0	0	0	0	0	0	0	0	0	0	0.000162072	0	3.51669e-05	8.10821e-05	0.000714849	0	0	0.000100715	0	0	0	0.000353981	0	0	0	0	0	0	0
0	0	0	0	0	0	0	0	0	0	0	0	0	0	0	0	0	0	0	0	0	0	0	0	0	0	0	0	0	0	0	0	0	0	0	0	0	0	0	0	0	0	0	0	0	0	0	0	0	0
0	0	0	0	0	0.0625	0.0900979	0.00809983	0	0	0	0	0.0434783	0	0	0.00131357	0	0.131291	0.0392719	0	0	0	0	0	0	0	0	0	0	0	0	0.00086971	0	0.00966066	0.0142266	0	0	0	0.00583853	0	0	0	0.0434783	0	0	0	0	0	0	0
0.0909091	0	0	0	0	0.05625	0.0900979	0.0135727	0	0	0	0	0	0	0	0.00131357	0	0.150777	0.0396092	0	0	0	0	0	0	0	0	0	0	0	0	0.000950076	0	0.00932396	0.0171676	0	0	0	0.00583853	0	0	0	0	0	0	0	0	0	0	0
0.0909091	0	0	0	0	0.05625	0.0610248	0.0129159	0	0	0	0.000653168	0.0434783	0	0	0.00131357	0	0.0895167	0.0434374	0	0	0	0	0	0	0	0	0	0	0	0	0.00086971	0	0.00952776	0.0124369	0	0	0	0.00563721	0	0	0	0.0391304	0	0	0	0	0	0	0
0	0	0	0	0	0	0	0.000985222	0	0	0	0	0	0	0	0	0	0	0	0	0	0	0	0	0	0	0	0	0	0	0	0.000204123	0	0	0.00064156	0	0	0	0	0	0	0	0	0	0	0	0	0	0	0
0	0	0	0	0	0	0	0.00179598	0	0	0	0	0	0	0	0	0	0	0	0	0	0	0	0	0	0	0	0	0	0	0	6.16714e-05	0	0	0.000565852	0	0	0	0	0	0	0	0	0	0	0	0	0	0	0
0	0	0	0	0	0	0	0.00167926	0	0	0	0	0	0	0	0	0	0	0	0	0	0	0	0	0	0	0	0	0	0	0	0.000105652	0	0	0.000766754	0	0	0	0	0	0	0	0	0	0	0	0	0	0	0
0	0	0	0	0	0	0	0	0	0	0	0	0	0	0	0	0	0	0	0	0	0	0	0	0	0	0	0	0	0	0	0	0	0	0	0	0	0	0.000311468	0	0	0	0.000192122	0	0	0	0	0	0	0
0	0	0	0	0	0	0	0	0	0	0	0	0	0	0	0	0	0	0	0	0	0	0	0	0	0	0	0	0	0	0	0	0.0166667	0	0	0	0	0	0.00137046	0	0	0	0.00326608	0	0	0	0	0	0	0
0	0	0	0	0	0	0	0.000487329	0.00446275	0	0	0	0	0	0	0	0	0	0	0.00222418	0	0.00415569	0.0041968	0	0	0	0	0	0	0	0	1.54079e-05	0	1.21757e-05	2.61931e-05	0	0	0	0.000389253	0	0	0	3.16376e-05	0	0	0	0	0	0	0
0	0	0	0	0	0	0	0.00258176	0	0	0	0	0	0	0	0	0.0549451	0.00111111	0	0	0	0	0	0	0	0	0	0	0	0	0	0.00106794	0.0251978	6.25145e-07	0.000856239	0.000859513	0	0	0.000376719	0.00130719	0	0	0	0	0	0	0.0235043	0	0	0
0	0	0	0	0.0274314	0	0.016129	0.00143431	0	0	0	0	0	0	0	0.00264935	0	0	0	0	0	0	0	0	0	0	0	0	0	0	0	0.00115514	0	0	0.000817872	0.000286504	0	0	0.000527406	0.00130719	0	0	0	0	0	0	0	0	0	0
0	0	0	0	0	0	9.95421e-05	0	0.000465333	0	0	0.000271403	9.68335e-05	0	0	5.55024e-07	0	0.000282034	2.94106e-07	0	0	1.63199e-05	0	0	0	0	0	0	0	0	0	0	0	0	0	0.000192037	0	0.000267379	0	1.67755e-05	0	0	0	0	0	0	0	0.000155322	0	0.000136304
0	0	0	0	0	0	0	0	0.000461681	0	0	0.000214033	0	0.000670916	0	1.20438e-06	0	2.56453e-06	5.09147e-07	0	0	6.24317e-06	0	0	0	0	0	0	0	0	0	0	0	0	0	0.000125476	0	0.000129411	0.000438308	1.97311e-05	0	0	0	0	0	0	0	0.000201376	0	0.000144611
0	0	0.0121951	0	0	0	0.00606095	0	0	0	0	0.00215517	0	0	0	7.16679e-07	0	0.00635948	0.00218157	0	0	0	0	0	0	0	0	0	0	0	0	0	0	0	0	0.00109387	0	0.00133661	0	0	0	0	0	0	0	0	0	0	0	0
0.09375	0	0.00433735	0	0	0.00415924	0.0212987	0.0129145	0.0218593	0	0	0.00108718	0	0	0	1.89412e-07	0	0.0146641	0.00431702	7.60054e-06	0	0.00340092	0.0139451	0	0	0	0	0	0	0	0	6.75267e-06	0	0.00225603	0.00361602	0.000226723	0	0.00120428	0.00190633	0	0	0	0	0	0	0	0	0	0	0
0	0	0	0	0	0	0.000525617	0.0013181	0	0.00325733	0	3.30819e-05	0	0	0	2.0281e-05	0	6.36657e-06	0	0	0	0	0	0	0	0	0	0.000326797	0	0	0.00127551	0.000120048	0	0	0	2.97285e-05	0	3.73181e-05	0.000528259	0	0	0	0	0	0	0	0	0	0	0
0	0	0	0	0	0	0.000248976	0.000439367	0	0	0	0.000231573	0	0.00119012	0	6.37497e-06	0	0.000996531	1.87209e-07	0	0	0	0	0	0	0	0	0	0	0	0.0309949	9.47456e-06	0	0	0	1.69877e-05	0	4.62034e-05	0	0	0	0	0	0	0	0	0	0.00107436	0	0.000840043
0	0.00877193	0.03125	0	0.00826446	0.0909091	0.00895498	0.00106838	0.0015949	0	0	0.00309397	0.00539084	0	0	0.00282342	0	0.00465932	0.0200657	7.391e-05	0	0	0.000160809	0	0	0	0	0	0	0	0	0.000172042	0	0.000557965	0.000269025	0.000583977	0	0.00242137	0.00548664	0.000612601	0	0.0043578	0.0125168	0	0	0	0	0	0	0
0	0	0	0	0	0	0	0.00236282	0.00220493	0	0	0	0	0	0	0	0	0.0109157	0.00132978	0	0.00397727	0.00177613	0.0170897	0	0	0	0	0	0	0	0	0	0.00147059	0.00185234	0.0116743	0	0	0	0	0	0	0	0	0	0	0	0	0	0	0
0.0923077	0	0	0	0.0138568	0.020979	0	0	0	0	0	0	0	0	0	0	0	0.000338188	0	0	0	0	0.00352631	0	0	0	0	0	0	0	0	0.00176768	0	0.000835421	0.0069331	0.000198009	0	0	0.00442597	0	0	0	0.00553694	0	0	0	0	0.000142206	0	0
0	0	0	0	0	0	0.000254972	0.000794281	0	0	0	0.000203128	0	0	0	1.6827e-06	0	6.015e-05	3.60214e-07	0.000213586	0	0.000112568	0.00137341	0	0	0	0	0	0	0	0	2.05305e-05	0	1.71931e-05	0.000321495	0.000104215	0	0	5.04864e-05	0	0	0	0	0	0	0	0	0.000284412	0	0
0	0	0	0	0	0	0	0.0016239	0	0	0	0	0	0	0	0	0	0	0	0	0	0	0	0	0	0	0	0	0	0	0	6.3723e-05	0	0	0.000340305	0	0	0	0.000370665	0	0	0	0	0	0	0	0	0	0	0
0	0	0	0	0	0	0.00188991	0.00307692	0.00293559	0	0	0	0	0	0	0	0	0.00237394	0.000155686	0	0	0.00227151	0.0189807	0	0	0	0	0	0	0	0	0	0	0.00239998	0.0179547	0	0	0	0	0	0	0	0	0	0	0.0153846	0	0	0	0
0	0	0	0	0	0	0.000708717	0.00205128	0	0	0	0	0	0	0	3.00178e-06	0	3.18649e-05	0	0	0	0	0.000538632	0	0	0	0	0	0	0	0	0	0	0	0.000378489	0.000184163	0	0	0.000342114	0	0	0	0	0	0	0	0	0.00383142	0	0.00131926
0	0	0	0	0	0	0	0.00410256	0.00103609	0	0	0	0	0	0	8.27633e-05	0	0.000137626	0	0.000216363	0	7.18933e-06	0.000814776	0	0	0	0	0	0	0	0	0.000351697	0	2.91515e-06	0.00133518	0	0	0	0	0	0	0	0	0	0	0	0	0	0	0
0	0	0	0	0	0	0.000472478	0	0.00103609	0	0	0.00112867	0	0	0	2.20023e-05	0	5.51055e-05	0	0.000515488	0	0	0.00287332	0	0	0	0	0	0	0	0	0	0	0	0	0.00128914	0	0.000694641	0.000342114	0	0	0	0	0	0	0	0	0	0	0
0	0	0	0	0	0	0	0	0	0	0	0	0	0	0	0	0	0	0	0	0	0	0	0	0	0	0	0	0	0	0	0	0	0	0	0.00105052	0	0	0.000641639	0	0	0	0	0	0	0	0	0	0	0
0	0	0	0	0	0	0	0.00540541	0	0	0	0	0	0	0	0	0	0	0	0	0	0	0	0	0	0	0	0	0	0	0	0.000835661	0.00811966	4.71289e-06	0.00158775	0	0	0	0.00157729	0	0	0	0	0	0	0	0	0	0	0
0	0	0	0	0	0	0	0.000982801	0	0	0	0	0	0	0	0	0	0	0	0	0	0	0	0	0	0	0	0	0	0	0	1.4661e-05	0	0	2.08542e-05	0	0	0	0.00157729	0	0	0	0	0	0	0	0	0	0	0
0	0	0	0	0	0	0	0	0	0	0	0	0	0	0	0	0	0	0	0	0	0	0	0	0	0	0	0	0	0	0	0	0	0	0	0	0	0	0	0	0	0	0	0	0	0	0	0	0	0
0	0	0	0	0	0	0	0.0014742	0	0	0	0	0	0	0	0	0	0	0	0	0	0	0	0	0	0	0	0	0	0	0	0.000435291	0	2.35559e-05	2.08542e-05	0	0	0	0.00157729	0	0	0	0	0	0	0	0	0	0	0
0	0.0526316	0	0	0	0	0.00092081	0.000517598	0	0	0	0.000530645	0	0	0	0.000157638	0	0.000118769	1.40411e-07	0	0	0	0	0	0	0	0	0	0	0	0	0.000271647	0	0	0.00057174	9.06117e-05	0	0.00053281	0	0	0	0	0	0	0	0	0	0	0	0.000363901
0	0	0	0	0	0	0	0	0	0	0	0	0	0	0	0	0	0	0	3.42879e-06	0	0	0	0	0	0	0	0	0	0	0	0	0	0	0	0	0	0	0.000702741	0	0	0	0.00143062	0	0	0	0	0	0	0
0	0	0	0	0	0	0	0	0	0	0	0	0	0	0	0	0	0	0	1.3264e-05	0	0	0	0	0	0	0	0	0	0	0	0	0	0	0	0	0	0	0.000702741	0	0	0	0	0	0	0	0	0	0	0
0.0357143	0	0.0347826	0	0	0.028777	0.175524	0.002002	0	0.000730994	0	0.00327409	0.00492005	0.00775194	0	0	0	0.155117	0.0294694	0	0	0	0	0	0	0	0	0	0	0.000174326	0.000131752	0	0	0.000788574	0	0.00051606	0	0.00181346	0.000991465	0.000303951	0	0.0054635	0.00147384	0	0	0	0	0.00125471	0	0.00151937
0	0	0	0	0	0	0.000724933	0.002002	0	0.000730994	0	0.000467727	0.00123001	0	0	8.57835e-05	0	0.0012966	1.3884e-07	0	0	0	0	0	0	0	0	0.00285426	0.00642857	1.11255e-05	0.00097954	0.00116345	0.0264773	0	0.000176454	0.000802759	0	0.000535794	0.000172429	0.00212766	0	0.000118772	0.00196512	0	0	0.00315457	0	0	0	0
0	0	0	0	0	0	0	0	0	0	0	0	0	0	0	0	0	0	0	0	0	0	0	0	0	0	0	0	0	0	0	0	0	0	0	0	0	0	0	0	0	0	0	0	0	0	0	0	0	0
0	0	0	0	0	0	0	0	0	0	0	0	0.0175439	0	0	0	0	0.00289495	0	0	0	0	0	0	0	0	0	0	0	0	0	0	0	0	0	0	0	0.000183017	0.000144488	0	0	0	0	0	0	0	0	0	0	0
0	0	0	0	0.00413223	0.00467214	0.0124497	0	0	0	0	0	0	0	0	5.15598e-05	0	0.00739631	0.00113678	0	0	0	0	0	0	0	0	0	0	0	0	0	0	0	0	0.000153965	0	7.43994e-05	0.00120914	0	0	0	0.00160303	0	0	0	0	0	0	0
0.0328947	0	0	0	0	0.00184764	0	0	0	0	0	0	0	0	0	0	0	0	0	0	0	0	0	0	0	0	0	0	0	0	0	0	0	0	0	0	0	0	0.000463845	0	0	0	0.000737735	0	0	0	0.00184502	0	0	0
0	0	0	0	0	2.64281e-05	0	0	0	0	0	0.00299401	0	0	0	0	0	0	1.63696e-05	0	0	0	0	0	0	0	0	0	0	0	0	0	0	0	0	0.000283538	0	0.000326328	0.000809659	0	0	0	0	0	0	0	0	0	0	0.000201815
0	0	0	0	0	0.0333333	0.022168	0	0	0	0	0.000561482	0	0	0	0.00512995	0	0.0150164	0.00202798	0	0	0	0	0	0	0	0	0	0	0	0	0	0	0	0	0	0	0	0.00733329	0	0	0	0.00704223	0	0	0	0	0	0	0
0.0344828	0	0	0	0	0.00225734	0.00395738	0.0129032	0.01813	0	0	0.00107181	0	0	0	0	0.00952381	0.00693559	9.52401e-05	0	0.00661765	0.00260918	0.0654386	0	0	0	0	0	0	0	0	0	0.00644398	0.00241621	0.0390897	0	0	3.76903e-05	0.000571869	0	0	0	0.00102564	0	0	0	0.00244499	0	0	0.000550055
0.05625	0	0	0	0	0.00259527	0	0.0120927	0	0	0	0	0	0	0	0	0	0	0	0	0	0	0	0	0	0	0	0	0	0	0	0	0.00700693	0.00223603	0.0357119	0	0	0	0.000660054	0	0	0	0.00102403	0	0	0	0.00142653	0	0	0
0	0	0	0	0	0	7.13386e-05	0	0	0	0	7.41977e-05	0	0	0	0	0	0	4.08833e-05	0	0	0.00245268	0	0	0	0	0	0	0	0	0	0	0	0.000687572	0	1.00752e-05	0	2.91864e-05	0.000274772	0	0	0	0	0	0	0.00128907	0.00970874	0.000109361	0	0.000375132
0	0	0	0	0	0	0	0	0	0	0	0	0	0	0	0	0	0	0	0	0	0	0	0	0	0	0	0	0	0	0	0	0	0	0	0	0	0	0	0	0	0	0	0	0	0	0	0	0	0
0	0	0	0	0	0	0	0	0	0	0	0	0	0	0	0	0	0	0	0	0	0	0	0	0	0	0	0	0	0	0	0	0	0	0	0	0	0	6.30402e-05	0	0	0	0	0	0	0	0	0	0	0
0	0	0	0	0	0	0	0	0	0	0	0	0	0	0	0	0	0	0	0	0	0	0	0	0	0	0	0	0	0	0	0	0	0	0	0	0	0.00135685	0	0	0	0	0	0	0	0	0	0	0	0
0	0	0.5	0	0	0	0.01	0	0.00317931	0	0	0	0	0	0	0.0416667	0	0.00680334	0.142857	0.000450342	0	0	0.000462441	0	0	0	0	0	0	0	0	0	0	0	0	0	0	0	0.000317661	0	0	0	0.00106952	0	0	0	0	0	0	0
0.414634	0	0.0454545	0	0	0.0266075	0.233414	0	0	0	0	0.00495049	0	0	0	0	0	0.272256	0.0263922	0	0	0	0	0	0	0	0	0	0	0	0	0	0	0	0	0	0	0.00402144	0.00361457	0	0	0	0	0	0	0	0	0	0	0
0	0	0	0	0	0.00476644	0	0	0	0	0	0	0	0	0	0	0	0	0.000327654	0	0	0	0	0	0	0	0	0	0	0	0	0	0	0	0	0	0	0	5.44203e-05	0	0	0	0	0	0	0	0	0	0	0
0	0	0	0	0	0	0	0	0	0	0	0	0	0	0	0	0	0	0	0	0	0	0	0	0	0	0	0	0	0	0	0	0	0	0	0	0	0	0.000461574	0	0	0	0	0	0	0	0	0	0	0
0	0	0	0	0	0	0	0	0	0	0	0	0	0	0	0	0	0	0	0	0	0	0	0	0	0	0	0	0	0	0	0	0	0	0	0	0	0	0	0	0	0	0	0	0	0	0	0	0	0
0	0	0	0	0	0	0	0	0	0	0	0	0	0	0	0	0	0	0	0	0	0	0	0	0	0	0	0	0	0	0	0	0	0	0	0	0	0	0	0	0	0	0	0	0	0	0	0	0	0
0.25	0	0	0	0.0416667	0	0	0	0	0	0	0	0	0	0	0	0	0	0	0	0	0	0	0	0	0	0	0	0	0	0	0	0	0	0	0	0	0	0	0	0	0	0	0	0	0	0	0	0	0
0	0	0	0	0	0	0	0	0	0	0	0	0	0	0	0	0	0	0	0	0	0	0	0	0	0	0	0	0	0	0	0	0	0	0	0	0	0	0	0	0	0	0	0	0	0	0	0	0	0
0	0	0	0	0	0	0	0	0	0	0	0	0	0.00149477	0	0	0	0	0	0	0	0	0	0	0	0	0	0	0	0	0	0	0	0	0	6.88871e-05	0	0	3.8111e-06	0.00010001	0	0	0.000824979	0	0	0	0	0.00124352	0	0
0	0	0	0	0.000317662	4.48798e-05	0.000600601	0	0	0	0	0	0	0	0	0.000552572	0	0.00021399	0.00101422	0	0	0	0	0	0	0	0	0	0	0	0	0	0	0	0	0	0	0	7.62219e-06	0.00010001	0	0	0.00184081	0	0	0	0	0	0	0
0	0	0	0	0	0	0	0	0	0	0	0	0.000921093	0	0	1.80733e-05	0	0	0	0	0	0	0	0	0	0	0	0	0	0	0	0	0	0	0	0	0	0	0.000222314	0.00070007	0	0	0.000129288	0	0	0	0	0	0	0
0	0	0	0	0	0	0	0	0	0	0	0	0	0	0	6.13912e-06	0	0	0	0	0	0	0	0	0	0	0	0	0	0	0	0	0	0	0	0	0	0	3.8111e-05	0	0	0	0	0	0	0	0	0	0	0
0.25	0	0	0	0.0227273	0.0441176	0	0	0	0	0	0	0	0	0	0	0	0	0	0	0	0	0	0	0	0	0	0	0	0	0	0	0	0	0	0	0	0	0.00445615	0	0	0	0.00434783	0	0	0	0	0	0	0
0	0	0	0	0	0	0	0	0	0	0	0	0	0	0	0	0	0	0	0	0	0	0	0	0	0	0	0	0	0	0	0	0	0	0	0	0	0	0	0	0	0	0	0	0	0	0	0	0	0
0	0	0	0	0	0	0.0900979	0	0	0	0	0	0	0	0	0.00131357	0	0.151005	0.0396092	0	0	0	0	0	0	0	0	0	0	0	0	0	0	0	0	0	0	0	0.000176403	0	0	0	0	0	0	0	0	0	0	0
0	0	0	0	0	0	0	0	0	0	0	0	0	0	0	0	0	0	0	0	0	0	0	0	0	0	0	0	0	0	0	0	0	0	0	0	0	0	0	0	0	0	0	0	0	0	0	0	0	0
0	0	0	0	0	0	0	0	0	0	0	0	0	0	0	0	0	0	0	0	0	0	0	0	0	0	0	0	0	0	0	0	0	0	0	0	0	0	0	0	0	0	0	0	0	0	0	0	0	0
0	0	0	0	0	0	0	0	0	0	0	0	0	0	0	0	0	0	0	0	0	0	0	0	0	0	0	0	0	0	0	0	0	0	0	0	0	0	0.000683386	0	0	0	0	0	0	0	0	0	0	0
0	0	0	0	0	0	0	0	0	0	0	0.000479099	0	0	0	0	0.000515996	0	0	0	0	0	0	0	0	0	0	0	0	0	0	0	0	0	0	9.47278e-05	0	2.5081e-05	0	0	0	7.22538e-06	0	0	0	0	0	0	0	0
0	0	0	0	0	0	0	0	0	0	0	0	0	0	0	0	0	0	0	0	0	0	0	0	0	0	0	0	0	0	0	0	0	0	0	0	0	0	0	0	0	0	0	0	0	0	0	0	0	0
0	0	0	0	0	0	0	0	0	0	0	0	0	0	0	0	0	0	0	0	0	0	0	0	0	0	0	0	0	0	0	0	0	0	0	0	0	2.35952e-05	0	0	0	0	0	0	0	0	0	0.000976562	0	0.000664011
0	0	0	0	0	0	0	0	0	0	0	0	0	0	0	0	0	0	0	0	0	0	0	0	0	0	0	0	0	0	0	0	0	0	0	0	0	0	0	0	0	0	0	0	0	0	0	0	0	0
0.8	0	0	0	0	0	0	0	0	0	0	0	0	0	0	0	0	0	0	0	0	0	0	0	0	0	0	0	0	0	0	0	0	0	0	0	0	0	0	0	0	0	0	0	0	0	0	0	0	0
0.25	0	0	0	0	0.0740741	0.00228833	0	0.00191205	0	0	0.00724638	0	0	0	0	0	0.0764569	0.0122757	0	0	0.000636081	0.00675818	0	0	0	0	0	0	0	0	0	0	0	0	0	0	0	0.00311358	0	0	0	0	0	0	0	0	0	0	0
0.25	0	0	0	0.025641	0.0740741	0.00228833	0	0.00229445	0	0	0.00724638	0	0	0	0.00185185	0	0.0764569	0.0122757	0.00082158	0.00892285	0.000591743	0.0055266	0	0	0	0	0	0	0	0	0	0	0	0	0	0	0	0.00257209	0	0	0	0	0	0	0	0	0	0	0
1	0	0	0	0	0	0.0888889	0	0	0	0	0	0	0	0	0	0	0.451417	0.0183353	0	0	0	0	0	0	0	0	0	0	0	0	0	0	0	0	0	0	0	0	0	0	0	0	0	0	0	0	0	0	0
0	0	0	0	0	0	0	0	0	0	0	0	0	0	0	0	0	0	0	0	0	0	0	0	0	0	0	0	0	0	0	0	0	0	0	0	0	0	0	0	0	0	0	0	0	0	0	0	0	0
0.25	0	0	0	0	0.00395257	0	0	0	0	0	0	0	0	0	0	0	0.0274916	0.0624999	0	0	0	0	0	0	0	0	0	0	0	0	0	0	0	0	0	0	0	0.00246914	0	0	0	0	0	0	0	0	0	0	0
0	0	0	0	0	0	0	0	0	0	0	0	0	0	0	0	0	0	0	0	0	0	0	0	0	0	0	0	0	0	0	0	0	0	0	0	0	0	0	0	0	0	0	0	0	0	0	0	0	0
0	0	0	0	0	0	0	0	0	0	0	0	0	0	0	0	0	0	0	0	0	0	0	0	0	0	0	0	0	0	0	0	0	0	0	0	0	0	0	0	0	0	0	0	0	0	0	0	0	0
0	0	0	0	0	0	0	0	0	0	0	0	0	0	0	0	0	0.0666667	0	0	0	0	0	0	0	0	0	0	0	0	0	0	0	0	0	0	0	0	0.0004649	0	0	0	0	0	0	0	0	0	0	0
1	0	0	0	1	0	0	0	0	0	0	0	0	0	0	0	0	4.13394e-05	0	0	0	0	0	0	0	0	0	0	0	0	0	0	0	0	0	0	0	0	0	0	0	0	0	0	0	0	0	0	0	0
0	0	0.000164663	0	0	0.00107952	7.09453e-06	0	0	0	0	4.2252e-05	0	0	0	3.32576e-08	0	1.37071e-05	0.00074816	0	0	0	0	0	0	0	0	0	0	0	0	0	0	0	0	3.1708e-06	0	1.67548e-05	0.000393675	0	0	0	0	0	0	0	0	0	0	0
0	0	0	0	0	0	0	0	0	0	0	0	0	0	0	0	0	0	0	0	0	0	0	0	0	0	0	0	0	0	0	0	0	0	0	0	0	0	0	0	0	0	0	0	0	0	0	0	0	0
0.015625	0	0	0	0.00558659	0	8.31601e-05	0	0	0	0	0.000368822	0.000988142	0	0	1.21404e-06	0	7.01968e-05	0	0	0	0	0	0	0	0	0	0	0	0	0	0	0	0	0	6.0096e-05	0	8.72062e-05	0.000653031	4.54134e-05	0	0.000115664	0.00206816	0	0	0	0	0	0	0
0	0	0	0	0	0	0	0	0	0	0	0	0	0	0	0	0	0	0	0	0	0	0	0	0	0	0	0	0	0	0	0	0	0	0	0	0	0	0	0	0	0	0	0	0	0	0	0	0	0
0	0	0	0	0	0.000115048	0	0	0	0	0	0	0	0	0	0	0	0	0	0	0	0	0	0	0	0	0	0	0	0	0	0	0	0	0	0	0	0	1.8082e-05	0	0	0	0.00113434	0	0	0	0	0	0	0
0.0149254	0	0	0	0	0.00103543	0	0	0	0	0	0	0	0	0	0	0	0	0	0	0	0	0	0	0	0	0	0	0	0	0	0	0	0	0	0	0	0	0.000135615	0	0	0	0.0008621	0	0	0	0	0	0	0
1	0	0	0	0.0769231	0	0	0	0	0	0	0	0	0	0	0	0	0	0	0	0	0	0	0	0	0	0	0	0	0	0	0	0	0	0	0	0	0	0	0	0	0	0	0	0	0	0	0	0	0
0	0	0	0	0	0	0	0	0	0	0	0.00713436	0.0275229	0	0	0	0	0	0	0	0	0	0	0	0	0	0	0	0	0	0	0	0	0	0	0.00116077	0	0	0.0175439	0.037037	0	0	0.0138889	0	0	0	0	0	0	0
0	0	0	0	0	0	0	0	0	0	0	0.00951249	0.0183486	0	0	0	0	0	0.0097222	0	0	0	0	0	0	0	0	0	0	0	0	0	0	0	0	0.00812536	0	0	0	0.037037	0	0	0.0138889	0	0	0	0	0	0	0
0	0	0	0	0	0	0	0	0	0	0	0	0	0	0	0	0	0	0	0	0	0	0	0	0	0	0	0	0	0	0	0	0	0	0	0	0	0	0	0	0	0	0	0	0	0	0	0	0	0
0	0	0	0	0	0	0	0	0	0	0	0	0	0	0	0	0	0	0	0	0	0	0	0	0	0	0	0	0	0	0	0	0	0	0	0	0	0	0.00035454	0	0	0	0.00170272	0	0	0	0	0	0	0
0	0	0	0	0	0	0	0	0	0	0	0	0	0	0	0	0	0	0	0	0	0	0	0	0	0	0	0	0	0	0	0	0	0	0	0	0	0	0	0	0	0	0	0	0	0	0	0	0	0
0	0	0	0	0	0	0	0	0	0	0	0	0	0	0	0	0	0	0	0	0	0	0	0	0	0	0	0	0	0	0	0	0	0	0	0	0	0	0	0	0	0	0	0	0	0	0	0	0	0
0.5	0	0	0	0	0	0	0	0	0	0	0	0	0	0	0	0	0	0	0	0	0	0	0	0	0	0	0	0	0	0	0	0	0	0	0	0	0	0	0	0	0	0	0	0	0	0	0	0	0
0	0	0	0	0	0	0	0	0	0	0	0	0	0	0	0	0	0	0	0	0	0	0	0	0	0	0	0	0	0	0	0	0	0	0	0	0	0	0	0	0	0	0	0	0	0	0	0	0	0
0	0	0	0	0	0	0	0	0	0	0	0	0	0	0	0	0	0	0	0	0	0	0	0	0	0	0	0	0	0	0	0	0	0	0	0	0	0	0	0	0	0	0	0	0	0	0	0	0	0
0.269841	0	0	0	0	0.0383523	0.0900979	0	0	0	0	0	0	0	0	0.00131357	0	0.150327	0.0396092	0	0	0	0	0	0	0	0	0	0	0	0	0	0	0	0	0	0	0	0.001866	0	0	0	0	0	0	0	0	0	0	0
0	0	0	0	0	0	0	0	0	0	0	0	0	0	0	0	0	0	0	0	0	0	0	0	0	0	0	0	0	0	0	0	0	0	0	0	0	0	0	0	0	0	0	0	0	0	0	0	0	0
0	0	0	0	0	0	0	0	0	0	0	0	0	0	0	0	0	0	0	0	0	0	0	0	0	0	0	0	0	0	0	0	0	0	0	0	0	0	0	0	0	0	0	0	0	0	0	0	0	0
0	0	0	0	0	0	0	0	0	0	0	0.00057334	0	0	0	0	0	0	0	0	0	0	0	0	0	0	0	0	0	0	0	0	0	0	0	2.32924e-05	0	9.55525e-05	9.744e-05	5.00904e-05	0	0	0.000284549	0	0	0	0	0	0	0
0	0	0	0	0	0	0	0	0	0	0	0	0	0	0	0	0	0	0	0	0	0	0	0	0	0	0	0	0	0	0	0	0	0	0	0	0	0	2.65745e-05	0	0	0	0	0	0	0	0	0	0	0
0.0162602	0	0	0	0.00249688	0	0.00565771	0	0	0	0	0.000764453	0	0	0	0.000429381	0	0.000937369	0	0	0	0	0	0	0	0	0	0	0	0	0	0	0	0	0	4.65847e-05	0	0.000105108	0.000106298	0	0	0	0	0	0	0	0	0	0	0
0	0	0	0	0	0	0.000353607	0	0	0	0	0.000668896	0.000992064	0	0	0	0	0	0	0	0	0	0	0	0	0	0	0	0	0	0	0	0	0	0	4.65847e-05	0	0.000114663	0.000106298	0.000100181	0	0.000177336	4.74248e-05	0	0	0	0	0	0	0
0	0	0	0	0	0	0	0	0	0	0	0	0	0	0	0	0	0	0	0	0	0	0	0	0	0	0	0	0	0	0	0	0	0	0	0	0	0	0	0	0	0	0	0	0	0	0	0	0	0
0	0	0	0	0	0	0	0	0	0	0	0	0	0	0	0	0	0	0	0	0	0	0	0	0	0	0	0	0	0	0	0	0	0	0	0	0	0	0	0	0	0	0.0142857	0	0	0	0	0	0	0
0.315217	0	0.0023015	0	0	0.00156781	0.162541	0	0	0	0	0.00517539	0.0075643	0	0	0.00125486	0	0.243239	0.00179004	0	0	0	0	0	0	0	0	0	0	0	0	0	0	0	0	0.000730786	0	0.00112229	0.00223834	0.00424748	0	0.00199313	0.00440189	0	0	0	0	0	0	0
0	0	0	0	0	0	0	0	0	0	0	0	0	0	0	0	0	0	0	0	0	0	0	0	0	0	0	0	0	0	0	0	0	0	0	0	0	0	0	0	0	0	0	0	0	0	0	0	0	0
0	0	0	0	0	0	0	0	0	0	0	0	0	0	0	0	0	0	0	0	0	0	0	0	0	0	0	0	0	0	0	0	0	0	0	0	0	0	0.000184814	0	0	0	0	0	0	0	0	0	0	0
0.08	0	0	0	0.00676983	0.00216548	0	0	0	0	0	0	0	0	0	0	0	0	0	0	0	0	0	0	0	0	0	0	0	0	0	0	0	0	0	0	0	0	0.000845492	0	0	0	0.00212875	0	0	0	0	0	0	0
0	0	0	0	0	0	0	0	0	0	0	0	0	0	0	6.94999e-06	0	0.00153095	0	0	0	0	0	0	0	0	0	0	0	0	0	0	0	0	0	9.10576e-05	0	0	0.000189176	0	0	0	0	0	0	0	0	0	0	0
0	0	0	0	0	0	0	0	0	0	0	0	0	0	0	0	0	0	0	0	0	0	0	0	0	0	0	0	0	0	0	0	0	0	0	0	0	0	0.00029529	0	0	0	0.00185357	0	0	0	0	0	0	0
0	0	0.00234051	0	0	0	0.00725343	0	0	0	0	0.00104643	0.00460921	0	0	8.82423e-05	0	0.0105724	0.00162117	0	0	0	0	0	0	0	0	0	0	0	0	0	0	0	0	0.000203628	0	0.000828928	0	0.0031293	0	0.00312221	0	0	0	0	0	0.000101807	0	0.000300002
0.125	0	0	0	0	0.0174216	0	0	0	0	0	0	0	0	0	0	0	0	0	0	0	0	0	0	0	0	0	0	0	0	0	0	0	0	0	0	0	0	0.000932314	0	0	0	0	0	0	0	0	0	0	0
0	0	0	0	0	0	0.00112867	0	0	0	0	0.00123762	0	0	0	0	0	0.0610022	0.000230415	1.97396e-05	0	0.00200277	0.00274397	0	0	0	0	0	0	0	0	0	0	0	0	0.000132997	0	0	0.00847458	0	0	0	0	0	0	0	0	0	0	0
0	0	0	0	0	0	0	0	0	0	0	0	0	0	0	0	0	0	0	0	0	0	0	0	0	0	0	0	0	0	0	0	0	0	0	0	0	0	0	0	0	0	0	0	0	0	0	0	0	0
0.148148	0	0.0454545	0	0.0454545	0.0312012	0.188325	0	0	0	0	0.00373483	0	0	0	0.0707262	0	0.162625	0.0295221	0	0	0	0	0	0	0	0	0	0	0	0	0	0	0	0	0.000589501	0	0.0023124	0.00275205	0	0	0	0	0	0	0	0	0	0	0
0.470588	0	0.00228833	0	0.0141093	0.00124636	0.22319	0	0	0	0	0.0288462	0.00534759	0	0	0.0112692	0	0.345624	0.0014176	0	0	0	0	0	0	0	0	0	0	0	0	0	0	0	0	0.000574138	0	0.000878019	0.00368048	0.00238196	0	0.0026859	0.000469459	0	0	0	0	0	0	0
0.320755	0	0.00229008	0	0.000585138	0.00154015	0.193428	0	0	0	0	0.00512295	0.00947867	0	0	0.000126757	0	0.27168	0.00171032	0	0	0	0	0	0	0	0	0	0	0	0	0	0	0	0	0.00089259	0	0.00112219	0.00321046	0.00481387	0	0.00198103	0.00589756	0	0	0	0	0	0	0
0.0333333	0.00318471	0.00240017	0	0.00464396	0.00217372	0.00782078	0	0	0	0	0.00126812	0	0.00613497	0	0.0018476	0	0.00508273	0.00231595	0	0	0	0	0	0	0	0	0	0	0	0	0	0	0	0	0.000317591	0	0.000371457	0.00113986	0.000441468	0	0.000352202	0.000130372	0	0	0	0	0.000949252	0	0.00100816
0	0	0	0	0	0	0	0	0	0	0	0	0	0	0	9.23872e-05	0	0.0042748	0	0	0	0	0	0	0	0	0	0	0	0	0	0	0	0	0	0	0	0	0.000102583	0	0	0	0	0	0	0	0	0	0	0
0	0	0	0	0	2.87699e-05	0	0	0	0	0	0	0.0512821	0	0	0	0	0	0.030303	0	0	0	0	0	0	0	0	0	0	0	0	0	0	0	0	0	0	0	2.398e-06	0	0	0	2.3504e-05	0	0	0	0	0	0	0
0	0	0	0	0	0	0	0	0	0	0	0	0	0	0	0	0	0	0	0	0	0	0	0	0	0	0	0	0	0	0	0	0	0	0	0	0	0	1.3189e-05	0	0	0	0	0	0	0	0	0	0	0
0	0	0	0	0	0	0	0	0	0	0	0.00136488	0	0	0	0	0	0	0	0	0	0	0	0	0	0	0	0	0	0	0	0	0	0	0	0	0	0	7.194e-06	0	0	0	0.00041132	0	0	0	0	0	0	0
0	0	0	0	0	0	0	0	0	0	0	0	0	0	0	0	0	0.00250512	0	0	0	0	0	0	0	0	0	0	0	0	0	0	0	0	0	0	0	0	3.597e-06	0	0	0	0	0	0	0	0	0	0	0
0	0	0	0	0	0	0	0	0	0	0	0.00272975	0	0	0	0	0	0	0	0	0	0	0	0	0	0	0	0	0	0	0	0	0	0	0	0	0	0	0.000267377	0	0	0	0	0	0	0	0	0	0	0
0	0	0	0	0	2.87699e-05	0	0	0	0	0	0	0	0	0	0	0	0	0.030303	0	0	0	0	0	0	0	0	0	0	0	0	0	0	0	0	0	0	0	7.194e-06	0	0	0	0	0	0	0	0	0	0	0
0	0	0	0	0	0	0	0	0	0	0	0	0	0	0	0	0	0	0	0	0	0	0	0	0	0	0	0	0	0	0	0	0	0	0	0	0	0	0	0	0	0	0	0	0	0	0	0	0	0
0	0	0	0	0	0	0	0	0	0	0	0	0	0	0	0	0	0	0	0	0	0	0	0	0	0	0	0	0	0	0	0	0	0	0	0.00246914	0	0	0	0	0	0	0	0	0	0	0	0	0	0
0.458333	0	0	0	0	0.0200927	0	0	0	0	0	0	0	0	0	0	0	0	0	0	0	0	0	0	0	0	0	0	0	0	0	0	0	0	0	0	0	0	0.0026799	0	0	0	0.000838223	0	0	0	0	0	0	0
0	0	0.166667	0	0	0.079235	0.0945112	0	0	0	0	0.00495272	0	0	0	0.0182096	0.0185185	0.135597	0.0986524	0	0	0	0	0	0	0	0	0	0	0	0	0	0	0	0	0	0	0.00173679	0.00503332	0	0	0	0	0	0	0	0	0	0	0
0.827586	0	0.166667	0	0	0.0136612	0.140955	0	0	0	0	0.00540297	0	0	0	0.000137201	0	0.279738	0.0896488	0	0	0	0	0	0	0	0	0	0	0	0	0	0	0	0	0	0	0.00192976	0.00122267	0	0	0.0037961	0	0	0	0	0	0	0	0
0.272727	0	0	0	0.214286	0.625	0	0	0	0	0	0	0	0	0	0	0	0	0	0	0	0	0	0	0	0	0	0	0	0	0	0	0	0	0	0	0	0	0.00527418	0	0	0	0.00860678	0	0	0	0	0	0	0
0	0	0	0	0	0	0	0	0	0	0	0	0	0	0	0	0	0	0	0	0	0	0	0	0	0	0	0	0	0	0	0	0	0	0	0	0	0	0	0	0	0	0	0	0	0	0	0	0	0
0	0	0	0	0	0	0	0	0	0	0	0	0	0	0	0	0	0	0	0	0	0	0	0	0	0	0	0	0	0	0	0	0	0	0	0	0	0	0	0	0	0	0	0	0	0	0	0	0	0
0	0	0	0	0	0	0	0	0	0	0	0	0	0	0	0	0	0	0	0	0	0	0	0	0	0	0	0	0	0	0	0	0	0	0	0	0	0	0.000437811	0	0	0	0	0	0	0	0	0	0	0
0	0	0	0	0	0	0	0	0	0	0	0	0	0	0	0	0	0	0	0	0	0	0	0	0	0	0	0	0	0	0	0	0	0	0	0	0	0	0	0	0	0	0	0	0	0	0	0	0	0
0	0	0	0	0	0	0	0	0	0	0	0	0	0	0	0	0	0	0	0	0	0	0	0	0	0	0	0	0	0	0	0	0	0	0	0	0	0	0	0	0	0	0	0	0	0	0	0	0	0
0	0	0	0	0	0	0	0	0	0	0	0	0	0	0	0	0	0	0	0	0	0	0	0	0	0	0	0	0	0	0	0	0	0	0	0	0	0	0	0	0	0	0	0	0	0	0	0	0	0
0	0	0	0	0	0	0	0	0	0	0	0	0	0	0	0	0	0	0	0	0	0	0	0	0	0	0	0	0	0	0	0	0	0	0	0	0	0	0	0	0	0	0	0	0	0	0	0	0	0
0	0	0	0	0	0	0	0	0	0	0	0	0	0	0	0	0	0	0	0	0	0	0	0	0	0	0	0	0	0	0	0	0	0	0	0	0	0	0	0	0	0	0	0	0	0	0	0	0	0
0.571429	0	0	0	0	0.0540541	0	0	0	0	0	0	0	0	0	0	0	0	0	0	0	0	0	0	0	0	0	0	0	0	0	0	0	0	0	0	0	0	0.0021748	0	0	0	0	0	0	0	0	0	0	0
0	0	0.0142857	0	0	0.0142857	0.0183997	0	0	0	0	0.00200602	0	0	0	2.20311e-06	0	0.0121011	0.0146617	0	0	0	0	0	0	0	0	0	0	0	0	0	0	0	0	0.0006062	0	0.00169836	0.00200602	0	0	0	0	0	0	0	0	0.000849257	0	0.000285959
0	0	0	0	0	0	0	0	0	0	0	0	0	0	0	0	0	0	0	0	0	0	0	0	0	0	0	0	0	0	0	0	0	0	0	0	0	0	0	0	0	0	0	0	0	0	0	0	0	0
0	0	0	0	0	0	0	0	0	0	0	0	0	0	0	0	0	0	0	0	0	0	0	0	0	0	0	0	0	0	0	0	0	0	0	0	0	0	0	0	0	0	0	0	0	0	0	0	0	0
0	0	0	0	0.00105263	0	0	0	0	0	0	0	0	0	0	0	0	0	0	0	0	0	0	0	0	0	0	0	0	0	0	0	0	0	0	0	0	0.000104123	7.87474e-05	0	0	0	0.000206985	0	0	0	0.00597015	0	0	0
0	0	0	0	0	0	0	0	0	0	0	0	0	0	0	0	0	0	0	0	0	0	0	0	0	0	0	0	0	0	0	0	0	0	0	0	0	0	3.46957e-06	0	0	0	0	0	0	0	0	0	0	0
0.333333	0	0	0	0.25	0.5	0	0	0	0	0	0	0	0	0	0	0	0	0	0	0	0	0	0	0	0	0	0	0	0	0	0	0	0	0	0	0	0	0.00441379	0	0	0	0.00788955	0	0	0	0	0	0	0
0	0	0	0	0	0	0	0	0	0	0	0.000162575	0.000865052	0	0	0.000119637	0	4.20397e-05	3.82224e-05	8.83388e-05	0	1.69765e-05	0	0	0	0	0	0	0	0	0	0	0	0	0	0.000256196	0	0.000445089	0	0.000887184	0	0.000316994	0	0	0	0	0	0	0	0.000277984
0	0	0.0909091	0	0	0	0.196011	0	0	0	0	0.00291545	0.00558659	0.00428266	0	0	0	0.172845	0.0736203	0	0	0	0	0	0	0	0	0	0	0	0	0	0	0	0	0.000421991	0	0.00252868	0	0.000482159	0	0.00545852	0	0	0	0	0	0.000693001	0	0.00191479
0	0	0	0	0	0	0	0	0	0	0	0	0	0	0	0	0	0	0	0	0	0	0	0	0	0	0	0	0	0	0	0	0	0	0	0	0	0	5.09984e-06	0	0	0	6.16261e-06	0	0	0	0	0	0	0
0	0	0	0	0	0	0	0	0	0	0	0	0	0	0	0	0	0	0	0	0	0	0	0	0	0	0	0	0	0	0	0	0	0	0	0	0	0	0	0	0	0	0	0	0	0	0	0	0	0
0	0	0	0	0.00330578	0.00215594	0	0	0	0	0	0	0	0	0	0	0	0	0	0	0	0	0	0	0	0	0	0	0	0	0	0	0	0	0	0	0	0	0.000390323	0	0	0	0.000102243	0	0	0	0	0	0	0
0	0	0	0	0	0	0	0	0	0	0	0	0	0	0	0	0	0	0	0	0	0	0	0	0	0	0	0	0	0	0	0	0	0	0	0	0	0	3.90323e-05	0	0	0	2.04486e-05	0	0	0	0	0	0	0
0	0	0	0	0	0	0	0	0	0	0	0	0	0	0	0	0	0	0	0	0	0	0	0	0	0	0	0	0	0	0	0	0	0	0	0	0	0	0.000329734	0	0	0	4.07199e-05	0	0	0	0	0	0	0
0	0	0	0	0	0	0	0	0	0	0	0	0	0	0	0	0	0	0	0	0	0	0	0	0	0	0	0	0	0	0	0	0	0	0	0	0	0	0.000511656	0	0	0	0	0	0	0	0	0	0	0
0	0	0	0	0	0.00158228	0	0	0	0	0	0	0	0	0	0	0	0	0.0217391	0	0	0	0	0	0	0	0	0	0	0	0	0	0	0	0	0	0	0	0.000284253	0	0	0	0	0	0	0	0	0	0	0
1	0	0	0	0	0	0	0	0	0	0	0	0	0	0	0	0	0	0	0	0	0	0	0	0	0	0	0	0	0	0	0	0	0	0	0	0	0	0	0	0	0	0	0	0	0	0	0	0	0
0	0	0	0	0	0	0	0	0	0	0	0	0	0	0	0	0	0	0	0	0	0	0	0	0	0	0	0	0	0	0	0	0	0	0	0	0	0	0	0	0	0	0	0	0	0	0	0	0	0
0	0	0	0	0	0	0	0	0	0	0	0	0	0	0	0	0	0	0	0	0	0	0	0	0	0	0	0	0	0	0	0	0	0	0	0	0	0	0	0	0	0	0	0	0	0	0	0	0	0
0	0	0	0	0	0	0	0	0	0	0	0	0	0	0	0	0	0	0	0	0	0	0	0	0	0	0	0	0	0	0	0	0	0	0	0	0	0	0	0	0	0	0	0	0	0	0	0	0	0
0	0	0	0	0	0	0	0	0	0	0	0	0	0	0	0	0	0	0	0	0	0	0	0	0	0	0	0	0	0	0	0	0	0	0	0	0	0	0	0	0	0	0	0	0	0	0	0	0	0
0	0	0	0	0	0	0	0	0	0	0	0	0	0	0	0	0	0	0	0	0	0	0	0	0	0	0	0	0	0	0	0	0	0	0	0	0	0	0	0	0	0	0	0	0	0	0	0	0	0
0	0	0	0	0	0	0	0	0	0	0	0	0	0	0	0	0	0	0	0	0	0	0	0	0	0	0	0	0	0	0	0	0	0	0	0	0	0	0	0	0	0	0	0	0	0	0	0	0	0
0	0	0	0	0	0	0	0	0	0	0	0	0	0	0	0	0	0	0	0	0	0	0	0	0	0	0	0	0	0	0	0	0	0	0	0	0	0	0	0	0	0	0	0	0	0	0	0	0	0
0	0	0	0	0	0	0	0	0	0	0	0	0	0	0	0	0	0	0	0	0	0	0	0	0	0	0	0	0	0	0	0	0	0	0	0	0	0	0	0	0	0	0	0	0	0	0	0	0	0
0	0	0	0	0	0	0	0	0	0	0	0	0	0	0	0	0	0	0	0	0	0	0	0	0	0	0	0	0	0	0	0	0	0	0	0	0	0	0	0	0	0	0	0	0	0	0	0	0	0
0	0	0	0	0	0	0	0	0	0	0	0	0	0	0	0	0	0	0	0	0	0	0	0	0	0	0	0	0	0	0	0	0	0	0	0	0	0	0	0	0	0	0	0	0	0	0	0	0	0
0.220721	0	0.043956	0	0.0126061	0.03125	0.098478	0	0	0	0	0.00456621	0	0	0	0.00527097	0	0.0980491	0.0341547	0	0	0	0	0	0	0	0	0	0	0	0	0	0	0	0	0.000721364	0	0.00326547	0.00338023	0	0	0	0	0	0	0	0	0	0	0
0.419355	0	0.2	0	0.0666667	0.0465116	0.270903	0	0	0	0	0.00584112	0	0	0	0.0537663	0	0.454001	0.108056	0	0	0	0	0	0	0	0	0	0	0	0	0	0	0	0	0	0	0.00236965	0.00133653	0	0	0	0	0	0	0	0	0	0	0
0.666667	0	0	0	0	0.000772201	0	0	0	0	0	0	0	0	0	0	0	0	0	0	0	0	0	0	0	0	0	0	0	0	0	0	0	0	0	0	0	0	0	0	0	0	0.000792393	0	0	0	0	0	0	0
0	0	0	0	0	0	0	0	0	0	0	0	0	0	0	0	0	0	0	0	0	0	0	0	0	0	0	0	0	0	0	0	0	0	0	0	0	0	0	0	0	0	0	0	0	0	0	0	0	0
0	0	0	0	0	0	0	0	0	0	0	0	0	0	0	0	0	0	0	0	0	0	0	0	0	0	0	0	0	0	0	0	0	0	0	0	0	0	0	0	0	0	0	0	0	0	0	0	0	0
0	0	0	0	0	0	0	0	0	0	0	0	0	0	0	0	0	0	0	0	0	0	0	0	0	0	0	0	0	0	0	0	0	0	0	0	0	0	0	0	0	0	0	0	0	0	0	0	0	0
0	0	0	0	0	2.63241e-05	0	0	0	0	0	0	0	0	0	0	0	0	0	0	0	0	0	0	0	0	0	0	0	0	0	0	0	0	0	0	0	0	0	0	0	0	9.48432e-05	0	0	0	0	0	0	0
0.5	0	0	0	0.025	0	0	0	0	0	0	0	0	0	0	0	0	0	0	0	0	0	0	0	0	0	0	0	0	0	0	0	0	0	0	0	0	0	0.00262525	0	0	0	0.00229358	0	0	0	0	0	0	0
0	0	0	0	0	0	0	0	0	0	0	0	0	0	0	0	0	0	0	0	0	0	0	0	0	0	0	0	0	0	0	0	0	0	0	0	0	0	0	0	0	0	0	0	0	0	0	0	0	0
0.166667	0	0	0	0.142857	0	0.00166113	0	0	0	0	0.00177936	0.0123457	0	0	0.0104486	0	0.00441773	0	0	0	0	0.0048061	0	0	0	0	0	0	0	0	0	0	0	0	0.00175747	0	0	0.000788644	0.0105263	0	0	0.0104167	0	0	0	0	0	0	0.000308942
0	0	0	0	0	0	0	0	0	0	0	0	0	0	0	0	0	0	0	0	0	0	0	0	0	0	0	0	0	0	0	0	0	0	0	0	0	0	0	0	0	0	0	0	0	0	0	0	0	0
0	0	0	0	0	0	0	0	0	0	0	0	0	0	0	0	0	0	0	0	0	0	0	0	0	0	0	0	0	0	0	0	0	0	0	0	0	0	0	0	0	0	0	0	0	0	0	0	0	0
0	0	0	0	0	0	0	0	0	0	0	0	0	0	0	0	0	0	0	0	0	0	0	0	0	0	0	0	0	0	0	0	0	0	0	0	0	0	0	0	0	0	0	0	0	0	0	0	0	0
0.538462	0	0	0	0.0454545	0	0	0	0	0	0	0	0	0	0	0	0	0	0	0	0	0	0	0	0	0	0	0	0	0	0	0	0	0	0	0	0	0	0.000135538	0	0	0	0	0	0	0	0	0	0	0
0.112676	0.0283688	0.0286533	0	0.0289855	0.0384615	0.1082	0	0	0	0	0.00538037	0.00564607	0.00358423	0	0.0273216	0	0.105157	0.0370519	0	0	0	0	0	0	0	0	0	0	0	0	0	0	0	0	0.00230146	0	0.00379942	0.00528184	0.00148743	0	0.00404192	0.00499732	0	0	0	0	0.000501466	0	0.0032167
0.0847176	0	0.00231176	0	0	0.00210264	0.0254732	0	0	0	0	0.000211461	0.00335655	0	0	0	0	0.024972	0.00227225	0	0	0	0	0	0	0	0	0	0	0	0	0	0	0	0	0.000338483	0	0.00130586	0.000624906	0.00183905	0	0.0024129	0.00338959	0	0	0	0	0.000258818	0	4.49516e-05
0.142857	0.0126582	0.017094	0	0.0138249	0.0129032	0.0426889	0	0	0	0	0.00121235	0.00733272	0	0	0.00906234	0	0.0387844	0.0158871	0	0	0	0	0	0	0	0	0	0	0	0	0	0	0	0	0.000578472	0	0.00140419	0.00164761	0.00228825	0	0.00312458	0.00662945	0	0	0	0	0.000566198	0	0.000193287
0	0	0	0	0	0	0.000178603	0	0	0	0	0.000190949	0	0	0	4.99666e-05	0	9.15066e-05	0	0	0	0	0.000341997	0	0	0	0	0	0	0	0	0	0	0	0	0	0	0.000212757	0.000192234	0.0010678	0	0.000695357	0.00122399	0	0	0	0	0	0	0.000669417
0	0	0	0	0	0	0.000714413	0	0	0	0	0.000190949	0	0	0	9.18113e-05	0	0.001749	9.27699e-05	0	0	0	0.00145349	0	0	0	0	0	0	0	0	0	0	0	0	0.000259232	0	0.000162697	0	0	0	0	0	0	0	0	0	0.00143266	0	0.00111569
0	0	0	0	0	0	0.00339346	0	0	0	0	0.00171854	0	0.00323625	0	0.000753266	0	0.00120737	2.5925e-06	0	0	0	0	0	0	0	0	0	0	0	0	0	0	0	0	0.00116654	0	0.00095115	0	0	0	0	0	0	0	0	0	0.00143266	0	0.00156197
0	0	0	0	0	0	0	0	0	0	0	0	0	0	0	0	0	9.81017e-05	0	0	0	0	0	0	0	0	0	0	0	0	0	0	0	0	0	0	0	0	0	0	0	0	0	0	0	0	0	0	0	0.000446278
0	0	0	0	0	0	0	0	0	0	0	0.000190949	0	0	0	0.000112715	0	0	0	0	0	0	0	0	0	0	0	0	0	0	0	0	0	0	0	0.000129616	0	0.000175212	0	0	0	0	0	0	0	0	0	0	0	0
0	0	0	0	0	0.00233918	0	0	0	0	0	0	0	0	0	5.58901e-05	0	0	0.000134813	0.000449505	0	8.33461e-05	0	0	0	0	0	0	0	0	0	0	0	0	0	0.000518464	0	5.00605e-05	0.000384468	0	0	0	0	0	0	0	0	0	0	0
0	0	0	0	0	0	0	0	0	0	0	0	0	0	0	0	0	0	0	0	0	0	0	0	0	0	0	0	0	0	0	0	0	0	0	0	0	0	0	0	0	0	0	0	0	0	0	0	0	0
0	0	0	0	0	0	0.000714413	0	0	0	0	0.000572847	0.00480769	0	0	0.000739619	0	1.53804e-05	1.93193e-05	0	0	0	0	0	0	0	0	0	0	0	0	0	0	0	0	0.000388848	0	0.000425515	0.000384468	0.0010678	0	0.000772618	0.000611995	0	0	0	0	0	0	0
0	0	0	0	0	0	0	0	0	0	0	0	0	0	0	0	0	0	0	0	0	0	0	0	0	0	0	0	0	0	0	0	0	0	0	0.000259232	0	2.50303e-05	0	0	0	0	0	0	0	0	0	0	0	0.000111569
0	0	0	0	0	0	0	0	0	0	0	0	0	0	0	0	0	0	0	0	0	0	0	0	0	0	0	0	0	0	0	0	0	0	0	0	0	2.50303e-05	0	0	0	0	0	0	0	0	0	0	0	0
0.473054	0	0.0169492	0	0	0.00907684	0.302548	0	0	0	0	0.00673653	0	0	0	0	0	0.350192	0.0100809	0	0	0	0	0	0	0	0	0	0	0	0	0	0	0	0	0.000595431	0	0.00137058	0.00458153	0	0	0	0	0	0	0	0	0	0	0
0	0	0	0	0	0	0	0	0	0	0	0	0	0	0	1.58774e-05	0	0.00197705	4.01118e-06	0	0	0	0	0	0	0	0	0	0	0	0	0	0	0	0	5.67077e-05	0	0	0	0.000395048	0	0.000156936	0	0	0	0.00446428	0	0.00101112	0	0.000403631
0	0	0	0	0	0	0	0	0	0	0	0	0	0	0	0	0	0	0	0	0	0	0	0	0	0	0	0	0	0	0	0	0	0	0	0	0	0	0	0	0	0	0	0	0	0	0	0	0	0
0.25	0	0	0	0	0.00171821	0	0	0	0	0	0	0	0	0	0	0	0	0	0	0	0	0	0	0	0	0	0	0	0	0	0	0	0	0	0	0	0	0.00384714	0	0	0	0.007109	0	0	0	0	0	0	0
0	0	0	0	0	0	0	0	0	0	0	0	0	0	0	0	0	0	0	0	0	0	0	0	0	0	0	0	0	0	0	0	0	0	0	0	0	0	0	0	0	0	0	0	0	0	0	0	0	0
0	0	0	0	0	0	0	0	0	0	0	0	0.00823422	0	0	0.00832603	0	0.056015	0.0014107	0	0	0	0	0	0	0	0	0	0	0	0	0	0	0	0	0.000131026	0	0	0	0.00622874	0	0	0	0	0	0	0	0	0	0
0.571429	0	0	0	0.075	0.0357143	0	0	0	0	0	0	0	0	0	0	0	0	0	0	0	0	0	0	0	0	0	0	0	0	0	0	0	0	0	0	0	0	0.00247007	0	0	0	0	0	0	0	0	0	0	0
0.0134907	0	0	0	0	0.000187236	0	0	0	0	0	0	0	0	0	0	0	0	0	0	0	0	0	0	0	0	0	0	0	0	0	0	0	0	0	0	0	0	0.000227276	0	0	0	0.000575071	0	0	0	0	0	0	0
0.2	0	0.0454545	0	0.0637584	0.0251618	0.193577	0	0	0	0	0.00358423	0	0	0	0.0711115	0	0.162437	0.0295491	0	0	0	0	0	0	0	0	0	0	0	0	0	0	0	0	0.000932836	0	0.00233644	0.00266296	0	0	0	0	0	0	0	0	0	0	0
0.284211	0	0.0454545	0	0	0.0222861	0.195361	0	0	0	0	0.0062724	0.00829876	0.0103093	0	0	0	0.171775	0.0293416	0	0	0	0	0	0	0	0	0	0	0	0	0	0	0	0	0.00186567	0	0.0033489	0.00323477	0.00238379	0	0.00623229	0.00405157	0	0	0	0	0.00420168	0	0.00152207
0	0	0	0	0	0	0	0	0	0	0	0	0	0	0	0	0	0	0	0	0	0	0	0	0	0	0	0	0	0	0	0	0	0	0	0	0	0	0	0	0	0	0	0	0	0	0	0	0	0
0	0	0	0	0	0	0	0	0	0	0	0	0	0	0	0	0	0	0	0	0	0	0	0	0	0	0	0	0	0	0	0	0	0	0	0	0	0	0	0	0	0	0	0	0	0	0	0	0	0
0	0	0	0	0	0	0	0	0	0	0	0	0	0	0	0	0	0	0	0	0	0	0	0	0	0	0	0	0	0	0	0	0	0	0	0	0	0	0	0	0	0	0	0	0	0	0	0	0	0
0	0	0	0	0	0	0	0	0	0	0	0	0	0	0	0	0	0.00345423	0	0	0	0	0	0	0	0	0	0	0	0	0	0	0	0	0	0	0	0	0	0	0	0	0	0	0	0	0	0	0	0
0	0	0	0	0	0	0	0	0	0	0	0	0	0	0	0	0	0	0	0	0	0	0	0	0	0	0	0	0	0	0	0	0	0	0	0	0	0	0	0	0	0	0	0	0	0	0	0	0	0
0	0	0.5	0	0	0	0	0	0	0	0	0	0	0	0	0	0	0.0444558	0.5	0	0	0	0	0	0	0	0	0	0	0	0	0	0	0	0	0	0	0.00285442	0	0	0	0	0	0	0	0	0	0	0	0
0	0	0	0	0	0	0	0	0	0	0	0	0	0	0	0	0	0	0	0	0	0	0	0	0	0	0	0	0	0	0	0	0	0	0	0	0	0	0	0	0	0	0	0	0	0	0	0	0	0
0	0	0	0	0	0	0	0	0	0	0	0	0	0	0	0	0	0	0	0	0	0	0	0	0	0	0	0	0	0	0	0	0	0	0	0	0	0	0	0	0	0	0	0	0	0	0	0	0	0
0	0	0	0	0	0	0	0	0	0	0	0	0	0	0	0	0	0	0	0	0	0	0	0	0	0	0	0	0	0	0	0	0	0	0	0	0	0	0	0	0	0	0	0	0	0	0	0	0	0
0	0	0	0	0	0	0	0	0	0	0	0	0	0	0	0	0	0	0	0	0	0	0	0	0	0	0	0	0	0	0	0	0	0	0	0	0	0	0.00026527	0	0	0	0.000884538	0	0	0	0	0	0	0
0	0	0	0	0	0	0	0	0	0	0	0	0	0	0	0	0	0	0	0	0	0	0	0	0	0	0	0	0	0	0	0	0	0	0	0	0	0	0	0	0	0	0	0	0	0	0	0	0	0
0.0122699	0	0	0	0	0	0	0	0	0	0	0	0	0	0	0	0	0	0	0	0	0	0	0	0	0	0	0	0	0	0	0	0	0	0	0	0	0	0.000640406	0	0	0	0.00127479	0	0	0	0	0	0	0
0	0	0	0	0	0	0	0	0	0	0	0	0	0	0	0	0	0	0	0	0	0	0	0	0	0	0	0	0	0	0	0	0	0	0	0	0	0	0	0	0	0	0	0	0	0	0	0	0	0
0	0	0	0	0	0	0	0	0	0	0	0	0	0	0	0	0	0	0	0	0	0	0	0	0	0	0	0	0	0	0	0	0	0	0	0	0	0	0	0	0	0	0	0	0	0	0	0	0	0
0	0	0	0	0.0031496	0	0	0	0	0	0	0.000690767	0	0	0	6.0407e-05	0	0	6.69312e-08	0	0	0	0	0	0	0	0	0	0	0	0	0	0	0	0	0.000276683	0	0.000299042	0.000167169	0	0	0	0	0	0	0	0	0	0	0
0	0	0.00411523	0	0	0.000434405	0.000519784	0	0	0	0	0.000690767	0	0	0	0	0	0.00433159	0.00149414	0	0	0	0	0	0	0	0	0	0	0	0	0	0	0	0	6.91706e-05	0	0.000218052	0.000179109	0	0	0	4.25387e-05	0	0	0	0	0	0	2.80685e-05
0	0	0	0	0	0	0	0	0	0	0	0	0	0	0	0	0	0	0	0	0	0	0	0	0	0	0	0	0	0	0	0	0	0	0	0	0	1.24601e-05	0	0	0	0	0	0	0	0	0	0	0	0
0.0143541	0	0	0	0.0047244	0	0	0	0	0	0	0.000921022	0.00412541	0	0	0	0	0.00013718	0	0	0	0	0	0	0	0	0	0	0	0	0	0	0	0	0	0.000207512	0	6.23005e-05	0.00058509	0.000486618	0	0.000342562	0.00182916	0	0	0	0	0	0	0
0	0	0	0	0	0	6.4973e-05	0	0	0	0	0.000230256	0	0	0	0	0	0	3.35964e-06	0	0	0	0	0	0	0	0	0	0	0	0	0	0	0	0	0.000622536	0	2.49202e-05	0.000537328	0	0	0	0	0	0	0	0	0	0	0.000308754
0	0	0	0	0	0	0	0	0	0	0	0.000230256	0	0	0	0	0	0	0	0	0	0	0	0	0	0	0	0	0	0	0	0	0	0	0	0	0	0	4.77624e-05	0	0	0	0.000170155	0	0	0	0	0	0	0
0.24	0.0185185	0.0171821	0	0.0176991	0.0129164	0.0416004	0	0	0	0	0.00260191	0.002693	0	0	0.0186661	0	0.0324397	0.0159258	0	0	0	0	0	0	0	0	0	0	0	0	0	0	0	0	0.00110426	0	0.00231366	0.00190141	0.00266666	0	0.00154752	0.00296046	0	0	0	0	0.00156303	0	0.000221474
0	0	0	0	0	0	0	0	0	0	0	0	0	0	0	0	0	0	0	0	0	0	0	0	0	0	0	0	0	0	0	0	0	0	0	0	0	0	0.000190471	0	0	0	0.000317965	0	0	0	0	0	0	0
0	0	0	0	0	0	0	0	0	0	0	0	0	0	0	0	0	0	0	0	0	0	0	0	0	0	0	0	0	0	0	0	0	0	0	0	0	0	0	0	0	0	0	0	0	0	0	0	0	0
0	0	0	0	0	0	0	0	0	0	0	0.000225989	0	0	0	6.99974e-05	0	0	4.43819e-07	0	0	0	0	0	0	0	0	0	0	0	0	0	0	0	0	0.000140624	0	9.58037e-06	0	0	0	0	0	0	0	0	0	0	0	0
0.125	0	0	0	0.25	0	2.47023e-05	0	0	0	0	0	0	0	0	6.03144e-06	0	0.000197048	2.94893e-05	0	0	0	0	0	0	0	0	0	0	0	0	0	0	0	0	0	0	0	0	0	0	0	0	0	0	0	0	0.000919955	0	0.000295181
0.333333	0	0	0	0	0.00153257	0	0	0	0	0	0	0	0	0	0	0	0	0	0	0	0	0	0	0	0	0	0	0	0	0	0	0	0	0	0	0	0	0.00244499	0	0	0	0.00437445	0	0	0	0	0	0	0
0	0	0	0	0	0	0	0	0	0	0	0	0	0	0	0	0	0	0	0	0	0	0	0	0	0	0	0	0	0	0	0	0	0	0	0	0	0	0	0	0	0	0	0	0	0	0	0	0	0
0	0	0	0	0	0	0	0	0	0	0	0	0	0	0	0	0	0.00410095	0	0	0	0	0	0	0	0	0	0	0	0	0	0	0	0	0	0.000180996	0	0	0.000704832	0	0	0	0	0	0	0	0	0.0010744	0	0
0	0	0	0	0	0.004329	0	0	0	0	0	0	0	0	0	0	0	0	2.17259e-05	0	0	0	0	0	0	0	0	0	0	0	0	0	0	0	0	0.00043439	0	4.79061e-05	0.000956558	0.000873111	0	0	0.00704189	0	0	0	0	0	0	0
0.0153846	0	0	0	0	0	0	0	0	0	0	0	0	0	0	0	0	0.00122704	0	0	0	0	0	0	0	0	0	0	0	0	0	0	0	0	0	0.000126697	0	0	0.000616728	0	0	0	0.000925212	0	0	0	0	0	0	0
0	0	0	0	0	0	0	0	0	0	0	0	0	0	0	0	0	0	0	0	0	0	0	0	0	0	0	0	0	0	0	0	0	0	0	0	0	0	8.8104e-05	0	0	0	0	0	0	0	0	0.000537201	0	0
0.0153846	0	0	0	0	0	0	0	0	0	0	0	0	0	0	0	0	0.00122704	0	0	0	0	0	0	0	0	0	0	0	0	0	0	0	0	0	0.00081448	0	4.79061e-05	0.00190053	0	0	0	0	0	0	0	0	0	0	0
0	0	0	0	0	0.00185529	0	0	0	0	0	0	0	0	0	0	0	0	0.000404309	0	0	0	0	0	0	0	0	0	0	0	0	0	0	0	0	9.04978e-05	0	0.00023953	7.55177e-05	0	0	0	0	0	0	0	0	0	0	0
0	0	0	0	0	0	0.000749344	0	0	0	0	0	0	0	0	0.000147015	0	0.00018443	0.000172945	0	0	0	0	0	0	0	0	0	0	0	0	0	0	0	0	0	0	0	0	0	0	0	0	0	0	0	0	0	0	0
0	0	0	0	0	0	0	0	0	0	0	0	0	0	0	0	0	0	0	0	0	0	0	0	0	0	0	0	0	0	0	0	0	0	0	0	0	0	0	0	0	0	0	0	0	0	0	0	0	0
0	0	0	0	0	0	0	0	0	0	0	0	0	0	0	0	0	0	0	0	0	0	0	0	0	0	0	0	0	0	0	0	0	0	0	0	0	0	0	0	0	0	0	0	0	0	0	0	0	0
0	0	0	0	0	0	0	0	0	0	0	0	0	0	0	0	0	0	0	0	0	0	0	0	0	0	0	0	0	0	0	0	0	0	0	0	0	0	0	0	0	0	0	0	0	0	0	0	0	0
0	0	0	0	0	0	0	0	0	0	0	0	0	0	0	0	0	0	0	0	0	0	0	0	0	0	0	0	0	0	0	0	0	0	0	0	0	0	0	0	0	0	0	0	0	0	0	0	0	0
1	0	0	0	0.0588235	0	0	0	0	0	0	0	0	0	0	0	0	0	0	0	0	0	0	0	0	0	0	0	0	0	0	0	0	0	0	0	0	0	0	0	0	0	0	0	0	0	0	0	0	0
0.0384615	0	0	0	0	0	0.00892857	0	0	0	0	0	0	0	0	0	0	0.0112121	8.93176e-05	0	0	0	0	0	0	0	0	0	0	0	0	0	0	0	0	0	0	0	0.00115307	0	0	0	0.0125	0	0	0	0.0384615	0	0	0
0	0	0	0	0	0	0	0	0	0	0	0	0	0	0	0	0	0	8.93176e-05	0	0	0	0	0	0	0	0	0	0	0	0	0	0	0	0	0	0	0	0.00245027	0	0	0	0.0046875	0	0	0	0	0	0	0
0	0	0	0	0	0	0	0	0	0	0	0	0	0	0	0	0	0	0	0	0	0	0	0	0	0	0	0	0	0	0	0	0	0	0	0	0	0	0.000720669	0	0	0	0.0125	0	0	0	0.0769231	0	0	0
0	0	0	0	0	0	0	0	0	0	0	0	0	0	0	0	0	0	8.93176e-05	0	0	0	0	0	0	0	0	0	0	0	0	0	0	0	0	0	0	0	0.0012972	0	0	0	0	0	0	0	0	0	0	0
0.167665	0	0	0	0	0	0.25974	0	0	0	0	0.00794552	0.0164835	0	0	0	0	0.362335	0	0	0	0	0	0	0	0	0	0	0	0	0	0	0	0	0	0	0	0	0.00049643	0	0	0	0.00183587	0	0	0	0	0	0	0
0.00133333	0	0.00211218	0	0	0.00231076	0.00151954	0	0	0	0	0.000567675	0.000276281	0	0	0.000104275	0	0.00144051	0.00185757	0	0	0	0	0	0	0	0	0	0	0	0	0	0	0	0	0.000288074	0	0.00101355	0.000679389	0.000183797	0	0.000163905	4.31319e-05	0	0	0	0	0.000109914	0	2.79933e-05
0	0	0.00211218	0	0	0.0023201	0.000318044	0	0	0	0	4.05482e-05	0	0.00288184	0	5.84086e-05	0	0.000301461	0.00208067	0	0	0	0	0	0	0	0	0	0	0	0	0	0	0	0	8.58093e-05	0	0.000173301	0.000318541	0	0	0	0	0	0	0	0	0.000549571	0	0.00101242
0	0	0.00211218	0	0.00372079	0.0023201	0.000141353	0	0	0	0	0.000162193	0	0.00288184	0	0.00029489	0	0.000474721	0.00208383	0	0	0	0	0	0	0	0	0	0	0	0	0	0	0	0	0.000297268	0	0.000692277	0.000390711	0	0	0	0	0	0	0	0	0.000549571	0	0.00101242
0	0	0.00234687	0	0	0.00222979	0.000812778	0	0	0	0	0.000486579	0.000621633	0	0	5.45765e-05	0	0.00219667	0.00214169	0	0	0	0	0	0	0	0	0	0	0	0	0	0	0	0	0.000196136	0	0.00110036	0.000599754	0.000576455	0	0.000857562	0.000674707	0	0	0	0	0.000219829	0	0
0	0.00557103	0.00234687	0	0.00297663	0.0023201	0.0074917	0	0	0	0	0.000567675	0.00310816	0	0	0.00703034	0	0.0134275	0.00211837	0	0	0	0	0	0	0	0	0	0	0	0	0	0	0	0	0.00024517	0	0.000906047	0.00101535	0.00297417	0	0.00271308	0.00231372	0	0	0	0	0	0	0
0	0	0.00211218	0	0	0.0023201	0.000353382	0	0	0	0	0.000162193	0	0	0	0.00012065	0	0.000181131	0.00213021	0	0	0	0	0	0	0	0	0	0	0	0	0	0	0	0	0.000226782	0	0.000417343	0.000469102	0	0	0	0	0	0	0	0	0	0	0
0.00133333	0	0.00234687	0	0.00297663	0.00231699	0.0394021	0	0	0	0	0.00105425	0.00158862	0	0	0.00533805	0	0.0673252	0.00195068	0	0	0	0	0	0	0	0	0	0	0	0	0	0	0	0	0.00051792	0	0.000785261	0.00033845	0.00150379	0	0.000805002	0.000474451	0	0	0	0	0.000494614	0	0.00037791
0	0	0	0	0	0	0.000282705	0	0	0	0	0.000162193	0.00621633	0	0	0.000117431	0	0.000464236	7.75801e-06	0	0	0	0	0	0	0	0	0	0	0	0	0	0	0	0	6.74216e-05	0	5.31333e-05	6.09708e-05	0.00503771	0	0.00500429	0.00444259	0	0	0	0	0	0	0
0	0.00835655	0.00234687	0	0.0145855	0.0023201	0.00226164	0	0	0	0	0.000486579	0.00110513	0	0	0.00928033	0	0.00441602	0.00209916	0	0	0	0	0	0	0	0	0	0	0	0	0	0	0	0	0.000321785	0	0.000939101	0.00107383	0.000918986	0	0.000919804	0.000881124	0	0	0	0	0	0	0
0.0533333	0	0.00234687	0	0.00312547	0.00219553	0.012015	0	0	0	0	0.000202741	0.000897914	0	0	0.000354468	0	0.00680724	0.00213868	0	0	0	0	0	0	0	0	0	0	0	0	0	0	0	0	0.000281945	0	0.000198941	0.000848614	0.000501265	0	0.000558107	0.000924256	0	0	0	0	0.000329743	0	0.000359247
0	0	0.00211218	0	0	0.00231699	0.000282705	0	0	0	0	4.05482e-05	0	0	0	5.35172e-05	0	0.000376337	0.00207825	0	0	0	0	0	0	0	0	0	0	0	0	0	0	0	0	0.000131779	0	0.000566549	0.000190378	0	0	0	0	0	0	0	0	0	0	0
0	0	0	0	0	0	0	0	0	0	0	0	0	0	0	0	0	0	0	0	0	0	0	0	0	0	0	0	0	0	0	0	0	0	0	0	0	0	0	0	0	0	0	0	0	0	0	0	0	0
0.833333	0	0	0	0	0.00666667	0	0	0	0	0	0	0	0	0	0	0	0	0	0	0	0	0	0	0	0	0	0	0	0	0	0	0	0	0	0	0	0	0.000737191	0	0	0	0	0	0	0	0	0	0	0
0.576923	0	0	0	0	0.0952381	0.378788	0	0	0	0	0	0	0	0	0	0	0.370446	0.01	0	0	0	0	0	0	0	0	0	0	0	0	0	0	0	0	0	0	0	0	0	0	0	0	0	0	0	0	0	0	0
0	0	0	0	0	0	0	0	0	0	0	0	0	0	0	0	0	0	0	0	0	0	0	0	0	0	0	0	0	0	0	0	0	0	0	0	0	0	0	0	0	0	0	0	0	0	0	0	0	0
0	0	0	0	0	0	0	0	0	0	0	0	0	0	0	0	0	0	0	0	0	0	0	0	0	0	0	0	0	0	0	0	0	0	0	0	0	0	0	0	0	0	0	0	0	0	0	0	0	0
0.444444	0	0.0625	0	0	0.027027	0.107325	0	0	0	0	0.00123001	0	0.0132159	0	0	0	0.466469	0.0267997	0	0	0	0	0	0	0	0	0	0	0	0	0	0	0	0	0	0	0.00152582	0.0010296	0	0	0	0	0	0	0	0	0	0	0
0	0	0.166667	0	0	0.0833333	0.0945112	0	0	0	0	0.00495272	0	0	0	0.0182096	0.0185185	0.135597	0.0986524	0	0	0	0	0	0	0	0	0	0	0	0	0	0	0	0	0	0	0.00173679	0.00502367	0	0	0	0	0	0	0	0	0	0	0
0.75	0	0.166667	0	0	0.0208333	0.140955	0	0	0	0	0.00540297	0	0	0	0.000137201	0	0.279867	0.0896488	0	0	0	0	0	0	0	0	0	0	0	0	0	0	0	0	0	0	0.00192976	0.0017224	0	0	0.0037961	0	0	0	0	0	0	0	0
0	0	0	0	0	0	0	0	0	0	0	0	0	0	0	0	0	0	0	0	0	0	0	0	0	0	0	0	0	0	0	0	0	0	0	0	0	0	0	0	0	0	0	0	0	0	0	0	0	0
1	0	0	0	0	0	0	0	0	0	0	0	0	0	0	0	0	0	0	0	0	0	0	0	0	0	0	0	0	0	0	0	0	0	0	0	0	0	0	0	0	0	0	0	0	0	0	0	0	0
0.608696	0	0	0	0	0.0106383	0	0	0	0	0	0	0	0	0	0	0	0	0	0	0	0	0	0	0	0	0	0	0	0	0	0	0	0	0	0	0	0	0.000783257	0	0	0	0.00112296	0	0	0	0.00141643	0	0	0
0	0	0	0	0	0	0	0	0	0	0	0	0	0	0	0	0	0	0	0	0	0	0	0	0	0	0	0	0	0	0	0	0	0	0	0	0	0	0	0	0	0	0	0	0	0	0	0	0	0
0.75	0	0	0	0	0.03125	0	0	0	0	0	0	0	0	0	0	0	0	0	0	0	0	0	0	0	0	0	0	0	0	0	0	0	0	0	0	0	0	0.00145542	0	0	0	0	0	0	0	0	0	0	0
0.25	0	0	0	0	0.09375	0	0	0	0	0	0	0	0	0	0	0	0	0	0	0	0	0	0	0	0	0	0	0	0	0	0	0	0	0	0	0	0	0.00436626	0	0	0	0	0	0	0	0	0	0	0
0	0	0	0	0	0.125	0	0	0	0	0	0	0	0	0	0	0	0	0	0	0	0	0	0	0	0	0	0	0	0	0	0	0	0	0	0	0	0	0.00497268	0	0	0	0	0	0	0	0	0	0	0
0.080292	0	0	0	0.0132212	0.00132223	0	0	0	0	0	0	0	0	0	0	0	0	0	0	0	0	0	0	0	0	0	0	0	0	0	0	0	0	0	0	0	0	0.00107149	0	0	0	0.000718057	0	0	0	0	0	0	0
0	0	0	0	0	0	0	0	0	0	0	0	0	0	0	0	0	0	0	0	0	0	0	0	0	0	0	0	0	0	0	0	0	0	0	0	0	0	0	0	0	0	0	0	0	0	0	0	0	0
0.125	0	0.0454545	0	0.0124481	0.0333333	0.131579	0	0	0	0	0.00235294	0	0	0	0.0100385	0	0.131997	0.0326381	0	0	0	0	0	0	0	0	0	0	0	0	0	0	0	0	0.000206456	0	0.0033853	0.00257086	0	0	0	0	0	0	0	0	0.000405597	0	0.00101266
0	0.00934579	0.00211416	0	0	0	0.0105056	0	0	0	0	9.43752e-05	0.00306254	0	0	0.0026447	0	0.0183244	0.00107447	0	0	0	0	0	0	0	0	0	0	0	0	0	0	0	0	0.000263293	0	0.000874689	0	0.00275334	0	0.0026693	0	0	0	0	0	0	0	0
0	0.00934579	0.00211416	0	0	0	0.00445922	0	0	0	0	0.0011325	0	0	0	0.00140029	0	0.00453337	0.00110122	0	0	0	0	0	0	0	0	0	0	0	0	0	0	0	0	0.000800409	0	0.00160611	0	0	0	0	0	0	0	0	0	0	0	0.000100379
0.25	0	0	0	0.111111	0	0	0	0	0	0	0	0	0	0	0	0	0	0	0	0	0	0	0	0	0	0	0	0	0	0	0	0	0	0	0	0	0	0.00244499	0	0	0	0.0169492	0	0	0	0	0	0	0
0	0	0	0	0	0	0	0	0	0	0	0	0	0	0	0	0	0	0	0	0	0	0	0	0	0	0	0	0	0	0	0	0	0	0	0	0	0	0	0	0	0	0	0	0	0	0	0	0	0
0	0	0	0	0	0	0	0	0	0	0	0	0	0	0	0	0	0	0	0	0	0	0	0	0	0	0	0	0	0	0	0	0	0	0	0	0	0	6.51644e-05	0	0	0	0	0	0	0	0	0	0	0
0	0	0	0	0	0	0	0	0	0	0	0	0	0	0	0	0	0	0	0	0	0	0	0	0	0	0	0	0	0	0	0	0	0	0	0	0	0	0	0	0	0	0	0	0	0	0	0	0	0
0.0540541	0	0	0	0.0036036	0.00077657	0	0	0	0	0	0	0	0	0	0.000208883	0	0	8.25878e-05	0	0	0	0	0	0	0	0	0	0	0	0	0	0	0	0	0	0	0	0.000534884	0	0	0	0.000612401	0	0	0	0	0	0	0
0	0	0	0	0	0.000998447	0.000729395	0	0	0	0	0	0	0	0	0	0	0.000175116	7.242e-05	0	0	0	0	0	0	0	0	0	0	0	0	0	0	0	0	0	0	0	0.000418605	0	0	0	0.00117377	0	0	0	0.0666667	0	0	0
0.452632	0	0	0	0	0	0	0	0	0	0	0	0	0	0	0	0	0	0	0	0	0	0	0	0	0	0	0	0	0	0	0	0	0	0	0	0	0	0.00129794	0	0	0	0.00647431	0	0	0	0	0	0	0
0	0	0	0	0	0	0	0	0	0	0	0	0	0	0	0	0	0	0	0	0	0	0	0	0	0	0	0	0	0	0	0	0	0	0	0	0	0	0.00107576	0	0	0	0.0058784	0	0	0	0	0	0	0
0	0	0	0	0	0	0	0	0	0	0	0	0	0	0	0	0	0	0	0	0	0	0	0	0	0	0	0	0	0	0	0	0	0	0	0	0	0	0	0	0	0	0	0	0	0	0	0	0	0
0.254545	0	0	0	0	0.0400641	0.0900979	0	0	0	0	0	0	0	0	0.00131357	0	0.150366	0.0396092	0	0	0	0	0	0	0	0	0	0	0	0	0	0	0	0	0	0	0	0.00190778	0	0	0	0	0	0	0	0	0	0	0
0.5	0	0	0	0	0.02	0	0	0	0	0	0	0	0	0	0	0	0	0	0	0	0	0	0	0	0	0	0	0	0	0	0	0	0	0	0	0	0	0.00235532	0	0	0	0	0	0	0	0	0	0	0
0.0333333	0	0	0	0.0555556	0	0	0	0	0	0	0	0	0	0	0	0	0	0	0	0	0	0	0	0	0	0	0	0	0	0	0	0	0	0	0	0	0	0.00143204	0	0	0	0.000490676	0	0	0	0	0	0	0
0	0	0	0	0	0	0	0	0	0	0	0	0	0	0	0	0	0	0	0	0	0	0	0	0	0	0	0	0	0	0	0	0	0	0	0	0	0	0.000758138	0	0	0	0	0	0	0	0	0	0	0
0	0	0	0	0.0555556	0	0	0	0	0	0	0	0	0	0	0	0	0	0	0	0	0	0	0	0	0	0	0	0	0	0	0	0	0	0	0	0	0	0.00109509	0	0	0	0.000981353	0	0	0	0	0	0	0
0	0	0	0	0	0	0	0	0	0	0	0	0	0	0	0	0	0	0	0	0	0	0	0	0	0	0	0	0	0	0	0	0	0	0	0	0	0	0.000381185	0	0	0	0	0	0	0	0	0	0	0
0	0	0	0	0	0	0	0	0	0	0	0	0	0	0	0	0	0.0999999	0	0	0	0	0	0	0	0	0	0	0	0	0	0	0	0	0	0	0	0	0	0	0	0	0	0	0	0	0	0	0	0
0	0	0	0	0	0	0	0	0	0	0	0	0	0	0	0	0	0	0	0	0	0	0	0	0	0	0	0	0	0	0	0	0	0	0	0	0	0	0	0	0	0	0	0	0	0	0	0	0	0
0	0	0.166667	0	0	0.0820896	0.0945112	0	0	0	0	0.00495272	0	0	0	0.0182096	0.0185185	0.135597	0.0986524	0	0	0	0	0	0	0	0	0	0	0	0	0	0	0	0	0	0	0.00173679	0.00502643	0	0	0	0	0	0	0	0	0	0	0
0.772727	0	0.166667	0	0	0.0186567	0.140955	0	0	0	0	0.00540297	0	0	0	0.000137201	0	0.279829	0.0896488	0	0	0	0	0	0	0	0	0	0	0	0	0	0	0	0	0	0	0.00192976	0.00157898	0	0	0.0037961	0	0	0	0	0	0	0	0
0	0	0	0	0	0	0	0	0	0	0	0	0	0	0	0	0	0	0	0	0	0	0	0	0	0	0	0	0	0	0	0	0	0	0	0	0	0	0	0	0	0	0	0	0	0	0	0	0	0
0	0	0	0	0	0	0	0	0	0	0	0	0.0350877	0	0	0	0	0	0	0	0	0	0	0	0	0	0	0	0	0	0	0	0	0	0	0.000779727	0	0	0	0.0350877	0	0	0	0	0	0	0	0	0	0
0	0	0	0	0	0	0	0	0	0	0	0	0	0	0	0	0	0	0	0	0	0	0	0	0	0	0	0	0	0	0	0	0	0	0	0	0	0	0.000262916	0	0	0	0	0	0	0	0	0	0	0
0.125	0	0	0	0	0.046875	0.0900979	0	0	0	0	0	0	0	0	0.00131357	0	0.150691	0.0396092	0	0	0	0	0	0	0	0	0	0	0	0	0	0	0	0	0	0	0	0.00110769	0	0	0	0	0	0	0	0	0	0	0
1	0	0	0	1	0	0	0	0	0	0	0	0	0	0	0	0	0	0	0	0	0	0	0	0	0	0	0	0	0	0	0	0	0	0	0	0	0	0	0	0	0	0	0	0	0	0	0	0	0
0.5	0	0	0	0.0294118	0.0227273	0	0	0	0	0	0	0	0	0	0	0	0	0	0	0	0	0	0	0	0	0	0	0	0	0	0	0	0	0	0	0	0	0.0020429	0	0	0	0	0	0	0	0	0	0	0
0.294118	0	0.00229885	0	0.00247525	0.00160289	0.125895	0	0	0	0	0.00459982	0.00334728	0	0	0.00491948	0	0.171759	0.00165776	0	0	0	0	0	0	0	0	0	0	0	0	0	0	0	0	0.00119715	0	0.000758233	0.00171017	0.00302642	0	0.000787234	0.00210506	0	0	0	0	0.000748223	0	0.000365247
0	0	0	0	0	0	0	0	0	0	0	0	0	0	0	0	0	0	0	0	0	0	0	0	0	0	0	0	0	0	0	0	0	0	0	0	0	0	0	0	0	0	0	0	0	0	0	0	0	0
0.09375	0	0.0526316	0	0.0201342	0.00261324	0.172282	0	0.00324675	0	0	0.00275862	0.0236486	0	0	0.214513	0	0.195956	0.0805396	0.000584794	0	1.39806e-05	0.00108515	0	0	0	0	0	0	0	0	0	0	0	0	0.00405954	0	0.00130601	0.00105748	0.024735	0	0	0.00262729	0	0	0	0	0	0	0.00141044
0.666667	0	0	0	0	0	0	0	0	0	0	0	0	0	0	0	0	0	0	0	0	0	0	0	0	0	0	0	0	0	0	0	0	0	0	0	0	0	0	0	0	0	0	0	0	0	0	0	0	0
0	0	0	0	0	0	0	0	0	0	0	0	0	0	0	0	0	0	0	0	0	0	0	0	0	0	0	0	0	0	0	0	0	0	0	0	0	0	7.29468e-05	0	0	0	1.17493e-05	0	0	0	0	0	0	0
0	0	0	0	0	0	0	0	0	0	0	0	0	0	0	0	0	0	0	0	0	0	0	0	0	0	0	0	0	0	0	0	0	0	0	0	0	0	3.58755e-06	0	0	0	0	0	0	0	0	0	0	0
0	0	0	0	0	0	0	0	0	0	0	0	0	0	0	0	0	0	0	0	0	0	0	0	0	0	0	0	0	0	0	0	0	0	0	0	0	0	1.31543e-05	0	0	0	0	0	0	0	0	0	0	0
0.363636	0	0	0	0	0.0314961	0	0	0	0	0	0	0	0	0	0	0	0	0	0	0	0	0	0	0	0	0	0	0	0	0	0	0	0	0	0	0	0	0.00107748	0	0	0	0	0	0	0	0	0	0	0
0	0	0	0	0	0	0	0	0	0	0	0	0	0	0	0	0	0	0	0	0	0	0	0	0	0	0	0	0	0	0	0	0	0	0	0	0	0	5.48887e-05	0	0	0	0	0	0	0	0	0	0	0
0	0	0	0	0	0	0	0	0	0	0	0	0	0	0	0	0	0	0	0	0	0	0	0	0	0	0	0	0	0	0	0	0	0	0	0	0	0	0	0	0	0	0	0	0	0	0	0	0	0
0	0	0	0	0	0	0	0	0	0	0	0	0	0	0	0	0	0	0	0	0	0	0	0	0	0	0	0	0	0	0	0	0	0	0	0	0	0	0	0	0	0	0	0	0	0	0	0	0	0
0	0	0	0	0	0	0	0	0	0	0	0	0	0	0	0	0	0	0	0	0	0	0	0	0	0	0	0	0	0	0	0	0	0	0	0	0	0	0	0	0	0	0	0	0	0	0	0	0	0
0	0	0	0	0	0	0	0	0	0	0	0	0	0	0	0	0	0	0	0	0	0	0	0	0	0	0	0	0	0	0	0	0	0	0	0	0	0	0	0	0	0	0	0	0	0	0	0	0	0
0	0	0	0	0	0	0	0	0	0	0	0	0	0	0	0	0	0	0	0	0	0	0	0	0	0	0	0	0	0	0	0	0	0	0	0	0	0	0	0	0	0	0	0	0	0	0	0	0	0
0	0	0	0	0	0	0	0	0	0	0	0	0	0	0	0	0	0	0	0	0	0	0	0	0	0	0	0	0	0	0	0	0	0	0	0	0	0	0.00165071	0	0	0	0	0	0	0	0	0	0	0
0.0505618	0	0	0	0.00670141	0	0.000441112	0	0	0	0	0.000748316	0	0	0	9.34573e-06	0	0.000205855	0	0	0	0	0.0050846	0	0	0	0	0	0	0	0	0	0	0	0	0.000153996	0	0.000128807	0.000601063	8.94289e-05	0	0.000209996	0.000907295	0	0	0	0	0	0	0
0.00533333	0	0.00210822	0	0	0.00175059	0.00395304	0	0	0	0	0.00176783	0.00720443	0	0	0	0	0.00216883	0.00211726	0	0	0	0	0	0	0	0	0	0	0	0	0	0	0	0	0.000924896	0	0.00138474	0.000518966	0.00490992	0	0.00583905	0.00176136	0	0	0	0	0	0	0
0.0426667	0.00645161	0.00210822	0	0.00510783	0.00152711	0.0226402	0	0	0	0	0.00227292	0	0.00120337	0	0.00366694	0	0.0420397	0.0019287	0	0	0	0	0	0	0	0	0	0	0	0	0	0	0	0	0.000986556	0	0.00163281	0.000564093	0	0	0	0	0	0	0	0	0.000235442	0	7.87805e-05
0.285714	0	0	0	0.166667	0	0	0	0	0	0	0	0	0	0	0	0	0	0	0	0	0	0	0	0	0	0	0	0	0	0	0	0	0	0	0	0	0	0.00283849	0	0	0	0.0137868	0	0	0	0	0	0	0
0	0	0.04	0	0	0	0.0328467	0	0	0	0	0.000786988	0	0.00516351	0	0	0	0.269058	0.0131607	0	0	0	0	0	0	0	0	0	0	0	0	0	0	0	0	6.48085e-05	0	0.00118968	0	0	0	0	0	0	0	0	0	0.000784006	0	0
0	0	0	0	0	0	0	0	0	0	0	0	0	0	0	0	0	0	0	0	0	0	0	0	0	0	0	0	0	0	0	0	0	0	0	0	0	0	0	0	0	0	0	0	0	0	0	0	0	0
0	0	0.0714286	0	0	0.0714286	0.138746	0	0	0	0	0.00505689	0	0	0	0.0118375	0.0555556	0.168366	0.0744982	0	0	0	0	0	0	0	0	0	0	0	0	0	0	0	0	0.000948158	0	0.000819102	0.00505689	0	0	0	0	0	0	0	0	0.00121286	0	0
0	0	0	0	0	0.0102041	0	0	0	0	0	0.00238663	0	0	0	0	0	0.000257998	0.00579709	0	0	0	0	0	0	0	0	0	0	0	0	0	0	0	0	0	0	7.84438e-05	0.00235018	0	0	0	0	0	0	0	0	0	0	0
0.025641	0	0	0	0.030303	0	0	0	0	0	0	0	0	0	0	0	0	0.0167113	0.00289855	0	0	0	0.00178365	0	0	0	0	0	0	0	0	0	0	0	0	0	0	7.84438e-05	0	0	0	0	0	0	0	0	0	0	0	0
0	0	0	0	0	0	0	0	0	0	0	0	0	0	0	0	0	0	0	0	0	0	0	0	0	0	0	0	0	0	0	0	0	0	0	0	0	0	0	0	0	0	0	0	0	0	0	0	0	0
0	0	0	0	0	0	0	0	0	0	0	0	0	0	0	0	0	0	0	0	0	0	0	0	0	0	0	0	0	0	0	0	0	0	0	0	0	0	0	0	0	0	0	0	0	0	0	0	0	0
0	0	0	0	0	0	0	0	0	0	0	0	0	0	0	0	0	0	0	0	0	0	0	0	0	0	0	0	0	0	0	0	0	0	0	0	0	0	0	0	0	0	0	0	0	0	0	0	0	0
0	0	0	0	0	0	0	0	0	0	0	0	0	0	0	0	0	0	0	0	0	0	0	0	0	0	0	0	0	0	0	0	0	0	0	0	0	0	0	0	0	0	0	0	0	0	0	0	0	0
0	0	0	0	0	0	0	0	0	0	0	0	0	0	0	0	0	0	0	0	0	0	0	0	0	0	0	0	0	0	0	0	0	0	0	0	0	0	0	0	0	0	0	0	0	0	0	0	0	0
0	0.0017094	0.00231967	0	0	0.00232224	0.00213167	0	0	0	0	0.000107793	0.00136119	0	0	0.000292156	0	0.00552144	0.00228361	0	0	0	0	0	0	0	0	0	0	0	0	0	0	0	0	5.779e-05	0	6.65595e-05	7.54797e-05	0.00143844	0	0.00146564	0.000880011	0.00101112	0	0	0	0	0	0
0	0	0	0	0	0	2.27346e-06	0	0	0	0	0	0	0	0	1.4418e-07	0	0	0	0	0	0	0	0	0	0	0	0	0	0	0	0	0	0	0	4.60356e-05	0	5.95818e-07	0	0	0	0	0	0	0	0	0	0	0	0
0	0	0	0	0	0	0	0	0	0	0	0	9.2081e-05	0	0	0	0	1.10084e-07	0	0	0	0	0	0	0	0	0	0	0	0	0	0	0	0	0	1.25552e-05	0	1.58885e-06	0	4.45916e-05	0	2.20103e-05	9.71531e-05	0	0	0	0	0	0	0
0	0	0	0	0	0	1.59142e-05	0	0	0	0	8.63558e-05	0	0	0	1.09116e-06	0	9.10251e-06	7.754e-07	0	0	0	0	0	0	0	0	0	0	0	0	0	0	0	0	0.000138107	0	7.09023e-05	8.47369e-05	0	0	0	0	0	0	0	0	0.000538949	0	0
0	0	0	0	0	0	0	0	0	0	0	0.000107945	0	0	0	2.96345e-06	0	0	0	0	0	0	0	0	0	0	0	0	0	0	0	0	0	0	0	7.11459e-05	0	0.000120752	8.47369e-05	0	0	0	0	0	0	0	0	0.000538949	0	0
0	0	0	0	0	0	6.82037e-06	0	0	0	0	0.00041019	0	0.000525624	0	8.60802e-07	0	6.86802e-06	8.60247e-08	0	0	0	0	0	0	0	0	0	0	0	0	0	0	0	0	0.000259473	0	0.000238724	0.000402501	0	0	1.37564e-06	0	0	0	0	0	0.000290204	0	0.000345115
0.16	0	0	0	0	0.00193655	0	0	0	0	0	0	0	0	0	0	0	0	0	0	0	0	0	0	0	0	0	0	0	0	0	0	0	0	0	0	0	0	0.00078064	0	0	0	0.00319427	0	0	0	0	0	0	0
0.909091	0	0	0	0	0	0.0447761	0	0	0	0	0	0	0	0	0	0	0.0464544	0.0416667	0	0	0	0	0	0	0	0	0	0	0	0	0	0	0	0	0	0	0	0	0	0	0	0	0	0	0	0	0	0	0
0	0	0	0	0	0	0	0	0	0	0	0	0	0	0	0	0	0	0	0	0	0	0	0	0	0	0	0	0	0	0	0	0	0	0	0	0	0	0	0	0	0	0	0	0	0	0	0	0	0
0	0	0	0	0	0	0	0	0	0	0	0	0	0	0	0	0	0	0	0	0	0	0	0	0	0	0	0	0	0	0	0	0	0	0	0	0	0	0	0	0	0	0	0	0	0	0	0	0	0
0	0	0	0	0	0	0	0	0	0	0	0	0	0	0	0	0	0	0	0	0	0	0	0	0	0	0	0	0	0	0	0	0	0	0	0	0	0	0	0	0	0	0	0	0	0	0	0	0	0
0.157895	0	0.00529101	0	0.00952381	0.00322581	0.00871542	0	0	0	0	0.00125628	0	0	0	0.00482364	0	0.0364936	0.00482937	0	0	0	0	0	0	0	0	0	0	0	0	0	0	0	0	0.000853226	0	0.00106502	0.000715796	1.57612e-05	0	0	0	0	0	0	0	0	0	0
0.0833333	0	0	0	0	0	0	0	0	0	0	0	0	0	0	0	0	0	0	0	0	0	0	0	0	0	0	0	0	0	0	0	0	0	0	0	0	0	7.05169e-05	0	0	0	0.000216873	0	0	0	0	0	0	0
0.5	0	0	0	0	0	0.00128041	0	0	0	0	0	0	0	0	0	0	0.00192631	0.0003073	0	0	0.000130386	0.000776398	0	0	0	0	0	0	0	0	0	0	0	0	0.00016024	0	0	0	0	0	0	0	0	0	0	0	0	0	0
0.5	0	0	0	0.2	0	0.000640205	0	0	0	0	0	0	0	0	1.02165e-05	0	0	0	0	0	0	0	0	0	0	0	0	0	0	0	0	0	0	0	0	0	0	0	0	0	0	0	0	0	0	0	0	0	0
0	0	0	0	0	0	0	0	0	0	0	0	0	0	0	0	0	0	0	0	0	0	0	0	0	0	0	0	0	0	0	0	0	0	0	0	0	0	0	0	0	0	0	0	0	0	0	0	0	0
0	0	0	0	0	0	0	0	0	0	0	0	0	0	0	0	0	0	0	0	0	0	0	0	0	0	0	0	0	0	0	0	0	0	0	0	0	0	0	0	0	0	0	0	0	0	0	0	0	0
0.00598802	0	0	0	0	0	0	0	0	0	0	0	0	0	0	0	0	0	0	0	0	0	0	0	0	0	0	0	0	0	0	0	0	0	0	0	0	0	0	0	0	0	0	0	0	0	0	0	0	0
0.0797101	0	0	0	0.00694444	0	0	0	0	0	0	0.00145349	0	0	0	0	0	0.0056264	0.00774485	0	0	0	0	0	0	0	0	0	0	0	0	0	0	0	0	0	0	0.000948317	6.59459e-05	0	0	0	0	0	0	0	0	0	0	0.00105042
0	0	0	0	0	8.16727e-05	0	0	0	0	0	0	0	0	0	0	0	0	0.000210739	0	0	0	0	0	0	0	0	0	0	0	0	0	0	0	0	0	0	0.00105848	1.37464e-05	0	0	0	3.00237e-05	0	0	0	0	0	0	0
1	0	0	0	0	0	0	0	0	0	0	0	0	0	0	0	0	0	0	0	0	0	0	0	0	0	0	0	0	0	0	0	0	0	0	0	0	0	0	0	0	0	0	0	0	0	0	0	0	0
0	0	0	0	0	0	0	0	0	0	0	0	0	0	0	0	0	0.00199289	0	0	0	0	0	0	0	0	0	0	0	0	0	0	0	0	0	0	0	0	4.57813e-05	0	0	2.98773e-05	0.000122489	0	0	0	0	0	0	0
0	0	0	0	0	0	0	0	0	0	0	0	0	0	0	0	0	0	0	0	0	0	0	0	0	0	0	0	0	0	0	0	0	0	0	0	0	8.72032e-06	4.57813e-05	0	0	5.97546e-05	0.000244978	0	0	0	0	0	0	0
0	0	0	0	0	0	0	0	0	0	0	0	0	0	0	0	0	0	0	0	0	0	0	0	0	0	0	0	0	0	0	0	0	0	0	0	0	0	4.57813e-05	0	0	0	0	0	0	0	0	0	0	0
0	0	0	0	0	0	0	0	0	0	0	0	0	0	0	0	0	0	0	0	0	0	0	0	0	0	0	0	0	0	0	0	0	0	0	0	0	0	9.15625e-05	0	0	0	0	0	0	0	0	0	0	0
0.807692	0	0	0	0	0.000435654	0	0	0	0	0	0	0	0	0	0	0	0	0	0	0	0	0	0	0	0	0	0	0	0	0	0	0	0	0	0	0	0	0.000322726	0	0	0	0.000588668	0	0	0	0	0	0	0
0	0	0	0	0	0	0	0	0	0	0	0	0	0	0	0	0	0	0	0	0	0	0	0	0	0	0	0	0	0	0	0	0	0	0	0	0	0	0	0	0	0	0	0	0	0	0	0	0	0
0	0	0.0454545	0	0	0.0882353	0.0347478	0	0	0	0	0.00408998	0	0	0	0.00260243	0.017094	0.0350102	0.0163208	0	0	0	0	0	0	0	0	0	0	0	0	0	0	0	0	0.00120079	0	0.000913479	0.00501393	0	0	0	0	0	0	0.0212766	0	0.00116913	0	0
0.333333	0	0.0454545	0	0	0.0588235	0.0474887	0	0	0	0	0.00340832	0	0	0	0	0	0.0521677	0.0146147	0	0	0	0	0	0	0	0	0	0	0	0	0	0	0	0	0.000746439	0	0.00100963	0.00445682	0	0	0	0	0	0	0	0	0	0	0
0	0	0	0	0	0	0	0	0	0	0	0	0	0	0	0	0	0	0	0	0	0	0	0	0	0	0	0	0	0	0	0	0	0	0	0	0	0	0	0	0	0	0	0	0	0	0	0	0	0
0	0	0	0	0	0	0	0	0	0	0	0	0	0	0	0.000758352	0	0.000432526	0.000124254	0	0	0	0	0	0	0	0	0	0	0	0	0	0	0	0	0	0	0	0	0	0	0	0	0	0	0	0	0	0	0.0011976
0.4	0	0.125	0	0.4	0.075	0.175887	0	0	0	0	0.0053286	0.024735	0	0	0.217281	0	0.198345	0.0815011	0	0	0	0	0	0	0	0	0	0	0	0	0	0	0	0	0.0053286	0	0.000944882	0.00166205	0.024735	0	0	0.0153621	0	0	0	0	0	0	0
0	0	0	0	0	0	0	0	0	0	0	0	0	0	0	0	0	0.000405581	0	0	0	0	0	0	0	0	0	0	0	0	0	0	0	0	0	0	0	0	2.96846e-05	0	0	0	0.000282823	0	0	0	0	0	0	0
0	0	0	0	0	0	0	0	0	0	0	0.000623053	0	0	0	0	0	0	0	0	0	0	0	0	0	0	0	0	0	0	0	0	0	0	0	0.000422472	0	0	7.42115e-05	0	0	0	0	0	0	0	0	0	0	0
0.00826446	0	0	0	0.00307692	0	0.00801068	0	0	0	0	0	0	0	0	0.00431463	0	0.000580977	0.0180041	0	0	0	0	0	0	0	0	0	0	0	0	0	0	0	0	0	0	0	0.000549165	0	0	0	0.000777763	0	0	0	0	0	0	0
0	0	0	0	0	0	0	0	0	0	0	0	0	0	0	0	0	0	0	0	0	0	0	0	0	0	0	0	0	0	0	0	0	0	0	0	0	0	0.000454116	0	0	0	0	0	0	0	0	0	0	0
0	0	0	0	0	0	0	0	0	0	0	0	0	0	0	0	0	0	0	0	0	0	0	0	0	0	0	0	0	0	0	0	0	0	0	0	0	0	0	0	0	0	0	0	0	0	0	0	0	0
0	0	0	0	0	0	0	0	0	0	0	0	0	0	0	0	0	0	0	0	0	0	0	0	0	0	0	0	0	0	0	0	0	0	0	0	0	0	0	0	0	0	0	0	0	0	0	0	0	0
0	0	0.333333	0	0	0.00420168	0	0	0	0	0	0	0	0	0	0	0	0	0.159487	0	0	0	0	0	0	0	0	0	0	0	0	0	0	0	0	0	0	0.00583091	0.00039672	0	0	0.000840336	0.00598086	0	0	0	0	0	0	0
0	0	0	0	0	0.0625	0.0900979	0	0	0	0	0	0	0	0	0.00131357	0	0.151005	0.0396092	0	0	0	0	0	0	0	0	0	0	0	0	0	0	0	0	0	0	0	0.000349121	0	0	0	0	0	0	0	0	0	0	0
0.26	0	0	0	0	0.0392857	0.0900979	0	0	0	0	0	0	0	0	0.00131357	0	0.150352	0.0396092	0	0	0	0	0	0	0	0	0	0	0	0	0	0	0	0	0	0	0	0.00181723	0	0	0	0	0	0	0	0	0	0	0
0.333333	0	0	0	0.0714286	0.0689655	0	0	0	0	0	0	0	0	0	0	0	0	0	0	0	0	0	0	0	0	0	0	0	0	0	0	0	0	0	0	0	0	0.00117062	0	0	0	0	0	0	0	0	0	0	0
0	0	0.0740741	0	0	0.0714286	0.137814	0	0	0	0	0.00505689	0	0	0	0.0118311	0.0555556	0.167591	0.074305	0	0	0	0	0	0	0	0	0	0	0	0	0	0	0	0	0.000948158	0	0.00107545	0.00505689	0	0	0	0	0	0	0	0	0.00121286	0	0
0	0	0	0	0	0	0	0	0	0	0	0	0	0	0	0	0	0	0	0	0	0	0	0	0	0	0	0	0	0	0	0	0	0	0	0	0	0	0.000638907	0	0	0	0	0	0	0	0.0107527	0	0	0
0.363636	0	0	0	0	0	0	0	0	0	0	0	0	0	0	0	0	0	0	0	0	0	0	0	0	0	0	0	0	0	0	0	0	0	0	0	0	0	0	0	0	0	0	0	0	0	0	0	0	0
0	0	0	0	0	0.039604	0	0	0	0	0	0	0	0	0	0	0	0	0	0	0	0	0	0	0	0	0	0	0	0	0	0	0	0	0	0	0	0	0.001982	0	0	0	0.00564972	0	0	0	0	0	0	0
0	0	0	0	0	0	0	0	0	0	0	0	0	0	0	0	0	0	0	0	0	0	0	0	0	0	0	0	0	0	0	0	0	0	0	0	0	0	0	0	0	0	0	0	0	0	0	0	0	0
0	0	0	0	0	0	0	0	0	0	0	0	0	0	0	0	0	0	0	0	0	0	0	0	0	0	0	0	0	0	0	0	0	0	0	0	0	0	0	0	0	0	0	0	0	0	0	0	0	0
0	0	0	0	0	0	0	0	0	0	0	0	0	0	0	0	0	0	0	0	0	0	0	0	0	0	0	0	0	0	0	0	0	0	0	0	0	0	0.00025822	0	0	0	0	0	0	0	0	0	0	0
0	0	0	0	0	0	0	0	0	0	0	0	0	0	0	0.00210084	0	0	0	0	0	0	0	0	0	0	0	0	0	0	0	0	0	0	0	0	0	0	0	0	0	0	0	0	0	0	0	0	0	0
0	0	0	0	0	0	0	0	0	0	0	0	0	0	0	0	0	0	0.00095178	0	0	0	0	0	0	0	0	0	0	0	0	0	0	0	0	0	0	0	0	0	0	0	0	0	0	0	0	0	0	0
0	0	0	0	0	0	0	0	0	0	0	0	0	0	0	0	0	0	0	0	0	0	0	0	0	0	0	0	0	0	0	0	0	0	0	0	0	0	0	0	0	0	0.00819672	0	0	0	0	0	0	0
0	0	0	0	0	0	0.000231351	0	0.000130421	0	0	0	0	0	0	1.71886e-05	0	9.96579e-05	0	3.15736e-05	0	0	0.000801594	0	0	0	0	0	0	0	0	0	0	0	0	2.49982e-05	0	0	0	0	0	0	0	0	0	0	0	0	0	0
0.166667	0	0	0	0	0	0	0	0	0	0	0	0	0	0	0	0	0	0	0	0	0	0	0	0	0	0	0	0	0	0	0	0	0	0	0	0	0	0	0	0	0	0	0	0	0	0	0	0	0
0.00598802	0	0	0	0	0	0	0	0	0	0	0	0	0	0	0	0	0	0	0	0	0	0	0	0	0	0	0	0	0	0	0	0	0	0	0	0	0	0	0	0	0	0	0	0	0	0	0	0	0
0.333333	0	0.00229008	0	0	0.00152749	0.193428	0	0	0	0	0.00512295	0.00947867	0	0	0.000126757	0	0.271651	0.00171032	0	0	0	0	0	0	0	0	0	0	0	0	0	0	0	0	0.00089259	0	0.00112219	0.00342114	0.00481387	0	0.00198103	0.00631912	0	0	0	0	0	0	0
0	0	0	0	0	0	0.0447761	0	0	0	0	0	0	0	0	0	0	0.0662173	0.0416667	0	0	0	0	0	0	0	0	0	0	0	0	0	0	0	0	0	0	0	0	0	0	0	0	0	0	0	0	0	0	0
0.333333	0	0.0446429	0	0	0	0.126849	0	0	0	0	0.0055601	0	0.00297717	0	0.000753179	0	0.186082	0.0371857	0	0	0	0	0	0	0	0	0	0	0	0	0	0	0	0	0.000923465	0	0.00470452	0.000539084	0	0	0	0	0.0240964	0	0	0	0.00199468	0	0.00233836
0	0	0	0	0	0	0	0	0	0	0	0	0	0	0	0	0	0	0	4.03161e-05	0	1.59628e-05	0	0	0	0	0	0	0	0	0	0	0	0	0	0	0	0	0	0	0	0	0	0	0	0	0	0	0	0
0	0	0	0	0	0	0	0	0	0	0	0	0	0	0	0	0	0	0	0	0	0	0	0	0	0	0	0	0	0	0	0	0	0	0	0	0	0	0	0	0	0	0	0	0	0	0	0	0	0
0	0	0	0	0	0	0	0	0	0	0	0	0	0	0	0	0	0	0	0	0	0	0	0	0	0	0	0	0	0	0	0	0	0	0	0	0	0	0	0	0	0	0	0	0	0	0	0	0	0
0.5	0	0	0	0	0	0	0	0	0	0	0	0	0	0	0	0	0	0	0	0	0	0	0	0	0	0	0	0	0	0	0	0	0	0	0	0	0	0	0	0	0	0	0	0	0	0	0	0	0
0	0	0	0	0	0	0	0	0	0	0	0	0	0	0	0	0	0	0	0	0	0	0	0	0	0	0	0	0	0	0	0	0	0	0	0	0	0	0	0	0	0	0	0	0	0	0	0	0	0
0	0	0	0	0	0	0	0	0	0	0	0	0	0	0	0	0	0	0	0	0	0	0	0	0	0	0	0	0	0	0	0	0	0	0	0	0	0	0	0	0	0	0	0	0	0	0	0	0	0
0.0153846	0	0	0	0.00550964	0	0	0	0	0	0	0	0	0	0	0	0	0.000338524	0	0	0	0	0	0	0	0	0	0	0	0	0	0	0	0	0	0	0	0.0027137	0.000521115	0	0	0.00584795	0.00200153	0	0	0	0	0	0	0
0	0	0	0	0	0	0	0	0	0	0	0	0	0	0	0	0	0	0	0	0	0	0	0	0	0	0	0	0	0	0	0	0	0	0	0	0	0	0	0	0	0	0	0	0	0	0	0	0	0
0	0	0	0	0	0	0	0	0	0	0	0	0	0	0	0	0	0	0	0	0	0	0	0	0	0	0	0	0	0	0	0	0	0	0	0	0	0	0	0	0	0	0	0	0	0	0	0	0	0
0	0	0.0166667	0	0	0.000407829	0.000563444	0	0	0	0	0.00021363	0.00189994	0	0	9.04979e-05	0	0.000913612	0.00248923	0	0	0	0	0	0	0	0	0	0	0	0	0	0	0	0	0	0	9.75756e-05	1.22517e-05	0	0	0.00294433	0.00233747	0	0	0	0	0	0	0
0	0	0	0	0	0.00122349	0	0	0	0	0	0.000427259	0	0	0	0	0	0	2.91687e-05	0	0	0	0	0	0	0	0	0	0	0	0	0	0	0	0	0.000319924	0	0.000357777	0.000294042	0	0	0	0.000176413	0	0	0	0	0.000727802	0	0
0	0	0	0	0	0	0	0	0	0	0	0.00106815	0	0	0	9.28512e-06	0	0	2.17568e-07	0	0	0	0	0	0	0	0	0	0	0	0	0	0	0	0	0.000213283	0	0.00143111	7.35105e-05	0.00030628	0	5.35332e-05	0.000793859	0	0	0	0	0	0	0
1	0	0	0	0.5	0	0	0	0	0	0	0	0	0	0	0	0	0	0	0	0	0	0	0	0	0	0	0	0	0	0	0	0	0	0	0	0	0	0	0	0	0	0	0	0	0	0	0	0	0
0	0	0	0	0	1	0	0	0	0	0	0	0	0	0	0	0	0	0	0	0	0	0	0	0	0	0	0	0	0	0	0	0	0	0	0	0	0	0.00818328	0	0	0	0.0118343	0	0	0	0	0	0	0
0	0	0	0	0	0	0	0	0	0	0	0	0	0	0	0	0	0	0	0	0	0	0	0	0	0	0	0	0	0	0	0	0	0	0	0	0	0	0	0	0	0	0	0	0	0	0	0	0	0
0.928571	0	0	0	0.565217	0	0	0	0	0	0	0	0	0	0	0	0	0	0	0	0	0	0	0	0	0	0	0	0	0	0	0	0	0	0	0	0	0	0.000124642	0	0	0	0	0	0	0	0	0	0	0
0	0	0	0	0	0	0.000137533	0	0	0	0	0.000213288	0	0	0	5.90751e-05	0	4.96139e-06	0	0	0	0	0	0	0	0	0	0	0	0	0	0	0	0	0	0.000133257	0	0.000222956	0	0	0	1.75543e-05	0	0	0	0.00632911	0	0.000704556	0	0.000475593
0	0	0	0	0	0	6.87663e-05	0	0	0	0	0	0	0	0	1.26697e-05	0	7.65693e-05	0	0	0	0	0	0	0	0	0	0	0	0	0	0	0	0	0	0	0	0	0	0	0	0	0	0	0	0	0	0.000704556	0	0.000600749
0	0	0	0	0	0	0	0	0	0	0	0.000106644	0	0	0	4.5438e-07	0	1.19747e-06	0	0	0	0	0	0	0	0	0	0	0	0	0	0	0	0	0	0	0	2.73007e-05	0	0	0	0	0	0	0	0	0	0	0	0
0	0	0	0	0	0	0	0	0	0	0	0	0	0	0	0	0	0	0	0	0	0	0	0	0	0	0	0	0	0	0	0	0	0	0	2.66513e-05	0	3.6401e-05	0	0.000109745	0	0.000737282	0	0	0	0	0	0	0	0
0	0	0	0	0	0	6.87663e-05	0	0	0	0	0	0.000504923	0	0	0.000272628	0	0.000170281	0	0	0	0	0	0	0	0	0	0	0	0	0	0	0	0	0	0	0	1.82005e-05	0	0	0	0	0	0	0	0	0	0.000704556	0	0
0	0	0	0	0	0	0	0	0	0	0	0	0	0	0	0	0	0	0	0	0	0	0	0	0	0	0	0	0	0	0	0	0	0	0	0.000133257	0	0	0	0	0	0	0	0	0	0	0	0	0	0
0	0	0	0	0	0	6.87663e-05	0	0	0	0	0	0	0	0	0	0	4.96139e-06	0	0	0	0	0	0	0	0	0	0	0	0	0	0	0	0	0	0.000133257	0	0.000127403	0	0	0	0	0	0	0	0	0	0	0	0
0	0	0	0	0	0	0	0	0	0	0	0.000106644	0.000252461	0	0	0.000457815	0	0	0	0	0	0	0	0	0	0	0	0	0	0	0	0	0	0	0	2.66513e-05	0	3.6401e-05	0	0	0	0	0	0	0	0	0	0	0	0
0	0	0	0	0	0	0	0	0	0	0	0.000106644	0	0	0	0	0	0	0	0	0	0	0	0	0	0	0	0	0	0	0	0	0	0	0	0.000106605	0	8.19022e-05	0	0.000219491	0	0.000280869	0	0	0	0	0	0	0	0.000300374
0	0.0217391	0	0	0	0	0.00192546	0	0	0	0	0.00149301	0.00126231	0	0	0.0398958	0	0.000710931	2.83861e-07	0	0	0	0	0	0	0	0	0	0	0	0	0	0	0	0	0.0010394	0	0.000623367	0	0.000548727	0	0.000596847	0	0	0	0.00949367	0	0	0	0
0	0	0	0	0	0	0	0	0	0	0	0.000213288	0	0	0	1.42817e-05	0	1.03359e-06	0	0	0	0	0	0	0	0	0	0	0	0	0	0	0	0	0	7.99539e-05	0	0.000222956	0	0	0	5.2663e-05	0	0	0	0	0	0	0	0.000225281
0.193548	0	0.125	0	0	0.00998004	0.260745	0	0	0	0	0.00152207	0.05	0	0	0	0	0.515093	0.0493558	0	0	0	0	0	0	0	0	0	0	0	0	0	0	0	0	0	0	0.00212232	0.000589102	0	0	0.00810811	0.00279401	0	0	0	0	0	0	0.00146092
0	0	0	0	0	0	0	0	0	0	0	0	0	0	0	6.3492e-06	0	0	0	0	0	0	0	0	0	0	0	0	0	0	0	0	0	0	0	0	0	7.32914e-06	2.81779e-05	0	0	0	0	0	0	0	0	0	0	9.07713e-05
0	0	0	0	0	0	0	0	0	0	0	0	0	0	0	0	0	0	0	0	0	0	0	0	0	0	0	0	0	0	0	0	0	0	0	0	0	0	0	0	0	0	0	0	0	0	0	0	0	3.02571e-05
0	0	0	0	0	0	0.000127649	0	0	0	0	0	0	0	0	6.6237e-06	0	1.00705e-05	0	0	0	0	0	0	0	0	0	0	0	0	0	0	0	0	0	0	0	2.93165e-05	0.000295868	0	0	9.79836e-05	0.000941058	0	0	0	0	0	0	9.07713e-05
0	0	0.1	0	0	0	0.113599	0	0	0	0	0.00499606	0	0	0	0.0144454	0.0277778	0.15238	0.0863869	0	0	0	0	0	0	0	0	0	0	0	0	0	0	0	0	0.000948158	0	0.0010589	0	0	0	0	0	0	0	0	0	0.00121286	0	0
1	0	0	0	1	0	0	0	0	0	0	0	0	0	0	0	0	0	0	0	0	0	0	0	0	0	0	0	0	0	0	0	0	0	0	0	0	0	0	0	0	0	0	0	0	0	0	0	0	0
0	0	0	0	0	0.00127389	0	0	0	0	0	0	0	0	0	0	0	0	0.00411523	0	0	0	0	0	0	0	0	0	0	0	0	0	0	0	0	0	0	0	0.00189522	0	0	0	0	0	0	0	0	0	0	0
0.0192308	0	0	0	0	0	0	0	0	0	0	0	0	0	0	0	0	0.00121065	0	0	0	0	0	0	0	0	0	0	0	0	0	0	0	0	0	0	0	0	0.00182138	0	0	0	0	0	0	0	0	0	0	0
0	0	0	0	0	0	0	0	0	0	0	0	0	0	0	0	0	0	0	0	0	0	0	0	0	0	0	0	0	0	0	0	0	0	0	0	0	0	0	0	0	0	0	0	0	0	0	0	0	0
0.25	0	0.05	0	0.0227273	0.0441176	0.0694811	0	0	0	0	0.00439698	0	0	0	0.00491234	0	0.0725281	0.0489995	0	0	0	0	0	0	0	0	0	0	0	0	0	0	0	0	0.00214109	0	0.00302636	0.00445615	0	0	0.00387641	0.00434783	0	0	0	0	0	0	0.00211566
0	0	0	0	0	0	0	0	0	0	0	0	0	0	0	0	0	0	0	0	0	0	0	0	0	0	0	0	0	0	0	0	0	0	0	0	0	0	0	0	0	0	0	0	0	0	0	0	0	0
0.142012	0	0	0	0.00838574	0.0341789	0	0	0	0	0	0	0	0	0	0	0	0	0	0	0	0	0	0	0	0	0	0	0	0	0	0	0	0	0	0	0	0	0.0030149	0	0	0	0	0	0	0	0	0	0	0
0.25	0	0	0	0	0	0	0	0	0	0	0	0	0	0	0	0	0	0	0	0	0	0	0	0	0	0	0	0	0	0	0	0	0	0	0	0	0	0.000283447	0	0	0	0	0	0	0	0	0	0	0
0	0	0	0	0	0	0	0	0	0	0	0	0	0	0	0	0	0	0	0	0	0	0	0	0	0	0	0	0	0	0	0	0	0	0	0	0	0	0	0	0	0	0	0	0	0	0	0	0	0
0	0	0	0	0	0	0	0	0	0	0	0	0	0	0	0	0	0	0	0	0	0	0	0	0	0	0	0	0	0	0	0	0	0	0	0	0	0	0.00256244	0	0	0	0	0	0	0	0	0	0	0
0	0.0185185	0.00236967	0	0.0111111	0.00178731	0.0406265	0	0	0	0	0.00120773	0.00293686	0	0	0.0198049	0	0.0545789	0.0141917	0	0	0	0	0	0	0	0	0	0	0	0	0	0	0	0	0.000221629	0	7.119e-05	0.000762079	0.000765806	0	0.000639831	0.00232362	0	0	0	0	0	0	8.8433e-05
0.166667	0	0	0	0	0	0	0	0	0	0	0	0	0	0	0	0	0	0	0	0	0	0	0	0	0	0	0	0	0	0	0	0	0	0	0	0	0	0	0	0	0	0	0	0	0	0	0	0	0
0	0	0	0	0	0	0	0	0	0	0	0	0	0	0	0	0	0	0	0	0	0	0	0	0	0	0	0	0	0	0	0	0	0	0	0	0	0	3.46957e-06	0	0	0	0	0	0	0	0	0	0	0
0.218905	0	0.043956	0	0.0128242	0.0348915	0.098478	0	0	0	0	0.00456621	0	0	0	0.00527097	0	0.0980503	0.0341547	0	0	0	0	0	0	0	0	0	0	0	0	0	0	0	0	0.000721364	0	0.00326547	0.00350775	0	0	0	0	0	0	0	0	0	0	0
0	0	0	0	0	0	0	0	0	0	0	0	0	0	0	0	0	0	0	0	0	4.99719e-05	0	0	0	0	0	0	0	0	0	0	0	0	0	0	0	0	0	0	0	0	0	0	0	0	0	0	0	0
0	0	0	0	0	0	0	0	0	0	0	0	0	0	0	0	0	0	0	0	0	0	0	0	0	0	0	0	0	0	0	0	0	0	0	0	0	0	6.81512e-06	0	0	0	0.000224017	0	0	0	0	0	0	0
0	0	0	0	0.000198098	0	6.48424e-05	0	0	0	0	5.53817e-05	0.00421179	0	0	2.31222e-05	0	0.000223	2.88305e-06	1.62375e-05	0	0.000951454	0	0	0	0	0	0	0	0	0	0	0	0	0	5.66737e-05	0	4.716e-05	7.91469e-05	0.00525875	0	0.00493784	0.00411099	0	0	0	0	0	0	0
0	0	0	0	0	0	0	0	0	0	0	0	0	0	0	0	0	0	0	0	0	0	0	0	0	0	0	0	0	0	0	0	0	0	0	0	0	0	0	0	0	0	0	0	0	0	0	0	0	0
0	0	0	0	0	0	0	0	0	0	0	0.000564016	0	0	0	1.60051e-05	0	0.000291545	0	0	0	0	0.000129363	0	0	0	0	0	0	0	0	0	0	0	0	0.00025907	0	0	0.0006291	0	0	0	0	0	0	0	0	0	0	0
0.714286	0	0.111111	0	0	0.0245902	0.365155	0	0	0	0	0.00828157	0.00694444	0	0	0.000190747	0	0.459457	0.0681417	0	0	0	0	0	0	0	0	0	0	0	0	0	0	0	0	0.00175747	0	0.00203913	0.000351267	0.00694444	0	0	0	0	0	0	0	0	0	0
0	0	0	0	0	0	0	0	0	0	0	0	0	0	0	0	0	0	0	0	0	0	0	0	0	0	0	0	0	0	0	0	0	0	0	0	0	0	0	0	0	0	0.0212766	0	0	0	0	0	0	0
0.5	0	0.0555556	0	0	0.030303	0.0309654	0	0	0	0	0.00074184	0	0.00343643	0	0	0	0.0794636	0.00282969	0	0	0	0	0	0	0	0	0	0	0	0	0	0	0	0	0	0	0.00139409	0	0	0	0	0	0	0	0	0	0.000604961	0	0.00130377
0	0	0.0555556	0	0	0.0606061	0.0236794	0	0	0	0	0.00074184	0	0.00343643	0	0	0	0.0068652	0.00441533	0	0	0	0	0	0	0	0	0	0	0	0	0	0	0	0	0.0001542	0	0.000965138	0.00328947	0	0	0	0	0	0	0	0	0	0	0.00173837
0.666667	0	0	0	0	0	0	0	0	0	0	0	0	0	0	0	0	0	0	0	0	0	0	0	0	0	0	0	0	0	0	0	0	0	0	0	0	0	0	0	0	0	0.00294985	0	0	0	0	0	0	0
0	0	0.00232829	0	0	0.00229358	0.0244636	0	0	0	0	0.00359527	0.00756201	0	0	2.34633e-06	0	0.0230649	0.0022493	0	0	0	0	0	0	0	0	0	0	0	0	0	0	0	0	0.000330796	0	0.000817664	0.0030896	0.00396293	0	0.00304488	0.00631912	0	0	0	0	0.000119603	0	0.000278739
0	0	0	0	0	0	0	0	0	0	0	0	0	0	0	0	0	0	0	0.000146911	0	0	0	0	0	0	0	0	0	0	0	0	0	0	0	0	0	0.000223083	0	0	0	0	0	0	0	0	0	0	0	0.000236843
0	0	0	0	0	0	0	0	0	0	0	0	0	0	0	0	0	0	0	0	0	0	0	0	0	0	0	0	0	0	0	0	0	0	0	0	0	0	0.00308914	0	0	0	0.00284495	0	0	0	0	0	0	0
0.5	0	0	0	0.333333	0	0	0	0	0	0	0	0	0	0	0	0	0	0	0	0	0	0	0	0	0	0	0	0	0	0	0	0	0	0	0	0	0	0	0	0	0	0	0	0	0	0	0	0	0
0	0	0	0	0	0	0	0	0	0	0	0	0	0	0	0	0	0	0	0	0	0	0	0	0	0	0	0	0	0	0	0	0	0	0	0	0	0	0	0	0	0	0	0	0	0	0	0	0	0
0.192982	0.015625	0.0171429	0	0.0191424	0.0136946	0.054559	0	0	0	0	0.00282943	0.00327869	0	0	0.0149295	0	0.0551409	0.015626	0	0	0	0	0	0	0	0	0	0	0	0	0	0	0	0	0.00107733	0	0.00231338	0.00209179	0.00209393	0	0.0015592	0.00300713	0	0	0	0	0.00135609	0	0.00022191
0	0	0	0	0	0	0	0	0	0	0	0	0	0	0	0	0	0	0	0	0	0	0	0	0	0	0	0	0	0	0	0	0	0	0	0	0	0	0	0	0	0	0	0	0	0	0	0	0	0
0	0	0	0	0	0	0	0	0	0	0	0	0	0	0	0	0	0	0	0	0	0	0	0	0	0	0	0	0	0	0	0	0	0	0	0	0	0	0	0	0	0	0	0	0	0	0	0	0	0
0	0	0	0	0	0	0	0	0	0	0	0	0	0	0	0	0	0	0	0	0	0	0	0	0	0	0	0	0	0	0	0	0	0	0	0	0	0	0	0	0	0	0	0	0	0	0	0	0	0
0	0	0	0	0	0	0	0	0	0	0	0	0	0	0	0	0	0	0	0	0	0	0	0	0	0	0	0	0	0	0	0	0	0	0	0	0	0	0.000214915	0	0	0	0	0	0	0	0	0	0	0
0	0	0	0	0	0	0	0	0	0	0	0	0	0	0	0	0	0	0	0	0	0	0	0	0	0	0	0	0	0	0	0	0	0	0	0	0	0	0	0	0	0	0	0	0	0	0	0	0	0
0	0	0	0	0	0	0	0	0	0	0	0	0	0	0	0	0	0	0	0	0	0	0	0	0	0	0	0	0	0	0	0	0	0	0	0	0	0	0	0	0	0	0	0	0	0	0	0	0	0
0	0	0	0	0	0	0	0	0	0	0	0	0	0	0	0	0	0	0	0	0	0	0	0	0	0	0	0	0	0	0	0	0	0	0	0	0	8.72032e-06	0.000138381	0	0	5.9755e-05	0.000176025	0	0	0	0	0	0	0
0	0	0	0	0	0	0	0	0	0	0	0	0	0	0	0	0	0	0	0	0	0	0	0	0	0	0	0	0	0	0	0	0	0	0	0	0	0	0	0	0	0	0	0	0	0	0	0	0	0
0	0	0	0	0	0	0	0	0	0	0	0	0	0	0	0	0	0	0	0	0	0	0	0	0	0	0	0	0	0	0	0	0	0	0	0	0	0	0	0	0	0	0	0	0	0	0	0	0	0
0.254545	0	0	0	0	0.0400641	0.0900979	0	0	0	0	0	0	0	0	0.00131357	0	0.150366	0.0396092	0	0	0	0	0	0	0	0	0	0	0	0	0	0	0	0	0	0	0	0.00190778	0	0	0	0	0	0	0	0	0	0	0
0	0	0	0	0	0	0	0	0	0	0	0	0	0	0	0	0	0	0	0	0	0	0	0	0	0	0	0	0	0	0	0	0	0	0	0	0	0	0.000344144	0	0	0.018018	0.000968888	0	0	0	0	0	0	0
0	0	0	0	0	0	0	0	0	0	0	0	0	0	0	0	0	0	0	0	0	0	0	0	0	0	0	0	0	0	0	0	0	0	0	0	0	0	0	0	0	0	0	0	0	0	0	0	0	0
1	0	0	0	0	0	0	0	0	0	0	0	0	0	0	0	0	0	0	0	0	0	0	0	0	0	0	0	0	0	0	0	0	0	0	0	0	0	0	0	0	0	0	0	0	0	0	0	0	0
1	0	0	0	0	0	0	0	0	0	0	0	0	0	0	0	0	0	0	0	0	0	0	0	0	0	0	0	0	0	0	0	0	0	0	0	0	0	0	0	0	0	0	0	0	0	0	0	0	0
0.295455	0.1	0.05	0	0.0423729	0.00407331	0.0735887	0	0	0	0	0.00144467	0	0	0	0.0279435	0	0.0828067	0.0204825	0	0	0	0	0	0	0	0	0	0	0	0	0	0	0	0	0.000441495	0	0.000188642	0.000945117	0	0	0	0.000201796	0	0	0	0	0	0	0
0.0454545	0	0	0	0	0	0.0725806	0	0	0	0	0.00144467	0	0	0	0	0	0.0306069	0	0	0	0	0	0	0	0	0	0	0	0	0	0	0	0	0	0.00132448	0	0.000848889	0.00348566	0	0	0	0	0	0	0	0	0	0	0
0.0454545	0	0	0	0	0	0.100806	0	0	0	0	0.00202254	0	0	0	0	0	0.0516743	0	0	0	0	0	0	0	0	0	0	0	0	0	0	0	0	0	0.000441495	0	0.000282963	0.00153473	0	0	0	0	0	0	0	0	0	0	0
0	0	0	0	0	0	0	0	0	0	0	0	0	0	0	0	0	0	0	0	0	0.00022637	0	0	0	0	0	0	0	0	0	0	0	0	0	0	0	0	0	0	0	0	0.00262881	0	0	0	0	0	0	0
0.111111	0	0	0	0	0	0	0	0	0	0	0	0	0	0	0	0	0.120066	0	0	0	0	0.0494933	0	0	0	0	0	0	0	0	0	0	0	0	0	0	0	0	0	0	0	0	0	0	0	0	0	0	0
0	0	0	0	0	0	0.0135135	0	0	0	0	0	0	0	0	0.0608696	0	0	0	0	0	0	0	0	0	0	0	0	0	0	0	0	0	0	0	0	0	0	0	0	0	0	0	0	0	0	0	0	0	0
0.333333	0	0	0	0.25	0.5	0	0	0	0	0	0	0	0	0	0	0	0	0	0	0	0	0	0	0	0	0	0	0	0	0	0	0	0	0	0	0	0	0.00441379	0	0	0	0.00788955	0	0	0	0	0	0	0
0.0625	0	0	0	0.0027933	0.021645	0	0	0	0	0	0	0	0	0	0	0	0	0	0	0	0	0	0	0	0	0	0	0	0	0	0	0	0	0	0	0	0	0.00305043	0	0	0	0	0	0	0	0	0	0	0
0	0	0	0	0	0	0	0	0	0	0	0	0	0	0	0	0	0	0	0	0	0	0	0	0	0	0	0	0	0	0	0	0	0	0	0	0	0	0	0	0	0	0	0	0	0	0	0	0	0
0	0	0	0	0	0	0	0	0	0	0	0	0	0	0	0	0	0	0	0	0	0	0	0	0	0	0	0	0	0	0	0	0	0	0	0	0	0	0	0	0	0	0	0	0	0	0	0	0	0
0	0	0	0	0	0	0	0	0	0	0	0	0	0	0	0	0	0	0	0	0	0	0	0	0	0	0	0	0	0	0	0	0	0	0	0	0	0	0	0	0	0	0	0	0	0	0	0	0	0
0.078125	0	0.0909091	0	0	0.000774593	0.00191693	0	0	0	0	0	0	0	0	2.03501e-05	0	0.00175071	0.000322461	0	0	0	0	0	0	0	0	0	0	0	0	0	0	0	0	0	0	0.00280405	0.000715458	0	0	0.00104221	0.00246827	0	0	0	0	0	0	0
0	0	0	0	0	0	0	0	0	0	0	0	0	0	0	0	0	0	0	0	0	0	0	0	0	0	0	0	0	0	0	0	0	0	0	0	0	0	0	0	0	0	0	0	0	0	0	0	0	0
0	0	0	0	0	0	0	0	0	0	0	0	0	0	0	0	0	0	0	0	0	0	0	0	0	0	0	0	0	0	0	0	0	0	0	0	0	0	0	0	0	0	0	0	0	0	0	0	0	0
0	0	0	0	0	0	0	0	0	0	0	0	0	0	0	0	0	0	0	0	0	0	0	0	0	0	0	0	0	0	0	0	0	0	0	0	0	0	0	0	0	0	0	0	0	0	0	0	0	0
0	0	0	0	0	0	0	0	0	0	0	0	0	0	0	0	0	0	0	0	0	0	0	0	0	0	0	0	0	0	0	0	0	0	0	0	0	0	0	0	0	0	0	0	0	0	0	0	0	0
0	0	0	0	0	0	0	0	0	0	0	0	0	0	0	0	0	0	0	0	0	0	0	0	0	0	0	0	0	0	0	0	0	0	0	0	0	0	0	0	0	0	0	0	0	0	0	0	0	0
0	0	0	0	0	0	0	0	0	0	0	0	0	0	0	0	0	0	0	0	0	0	0	0	0	0	0	0	0	0	0	0	0	0	0	0	0	0	0	0	0	0	0	0	0	0	0	0	0	0
0.25	0	0	0	0	0	0.023088	0	0	0	0	0	0	0	0	0	0	0.0188874	0	0	0	0	0	0	0	0	0	0	0	0	0	0	0	0	0	0.000117357	0	0	0	0	0	0	0	0	0	0	0	0	0	0
0	0	0	0	0	0	0	0	0	0	0	0	0	0	0	0	0	0	8.51733e-05	0	0	0	0	0	0	0	0	0	0	0	0	0	0	0	0	0	0	0	0	0	0	0	0	0	0	0	0	0	0	0
0	0	0	0	0	0	0	0	0	0	0	0	0	0	0	0	0	0	0	0	0	0	0	0	0	0	0	0	0	0	0	0	0	0	0	0	0	0	0	0	0	0	0	0	0	0	0	0	0	0
0	0	0	0	0	0	0	0	0	0	0	0	0	0	0	0	0	0	0	0	0	0	0	0	0	0	0	0	0	0	0	0	0	0	0	0	0	0	0	0	0	0	0	0	0	0	0	0	0	0
0	0	0	0	0	0	0	0	0	0	0	0	0	0	0	0	0	0	0	0	0	0	0	0	0	0	0	0	0	0	0	0	0	0	0	0	0	0	0	0	0	0	0	0	0	0	0	0	0	0
0.185185	0.024	0.0168919	0	0.0187144	0.0138408	0.044524	0	0	0	0	0.00271324	0.00341006	0.00149925	0	0.0188508	0	0.0358252	0.0158597	0	0	0	0	0	0	0	0	0	0	0	0	0	0	0	0	0.00107854	0	0.00227964	0.00210738	0.00249613	0	0.00154359	0.00299537	0	0	0	0	0.00137108	0	0.000171182
0.514286	0	1	0	0	0.485714	0.46988	0	0	0	0	0.0115385	0	0	0	0	0	0.480662	0.487399	0	0	0	0	0	0	0	0	0	0	0	0	0	0	0	0	0	0	0	0.00563785	0	0	0	0	0	0	0	0	0	0	0
0.0413223	0	0	0	0	0.0060401	0	0.0114374	0	0.000587889	0.030303	0	0	0	0	0	0	0.308006	0.00265957	0	0	0	0	0	0	0.00204256	0.0287135	0	0.00556019	0.00228044	0.0152656	0	0.00729569	0.00234185	0.0329781	0.000691085	0	0	0.000454493	0.00134589	0	0	0.000506809	0.04	0	0	0	0	0	0
0	0	0	0	0	0	0	0	0	0	0	0	0	0	0	0	0	0	0	0	0	0	0	0	0	0	0	0	0	0	0	0	0	0	0	0	0	0	0.000297619	0	0	0	0	0	0	0	0	0	0	0
0	0	0	0	0	0	0	0	0	0	0	0	0	0	0	0	0	0	0	0	0	0	0	0	0	0	0	0	0	0	0	0	0	0	0	0	0	0	0	0	0	0	0	0	0	0	0	0	0	0
0	0	0	0	0	0	0	0	0	0	0	0	0	0	0	0	0	0	0	0	0	0	0	0	0	0	0	0	0	0	0	0	0	0	0	0	0	0	0	0	0	0	0	0	0	0	0	0	0	0
0	0	0	0	0	0	0	0	0	0	0	0	0	0	0	0	0	0	0	0	0	0	0	0	0	0	0	0	0	0	0	0	0	0	0	0	0	0	0	0	0	0	0	0	0	0	0	0	0	0
0	0	0	0	0	0	0	0	0	0	0	0	0	0	0	0	0	0	0	0	0	0	0	0	0	0	0	0	0	0	0	0	0	0	0	0	0	0	0	0	0	0	0	0	0	0	0	0	0	0
0	0	0	0	0	0	0	0	0	0	0	0	0	0	0	0	0	0	0	0	0	0	0	0	0	0	0	0	0	0	0	0	0	0	0	0	0	0	0	0	0	0	0	0	0	0	0	0	0	0
0	0	0	0	0	0	0	0	0	0	0	0	0	0	0	0	0	0	0	0	0	0	0	0	0	0	0	0	0	0	0	0	0	0	0	0	0	0	0	0	0	0	0	0	0	0	0	0	0	0
0	0	0	0	0	0	0	0	0	0	0	0	0	0	0	0	0	0	0	0	0	0	0	0	0	0	0	0	0	0	0	0	0	0	0	0	0	0	0	0	0	0	0	0	0	0	0	0	0	0
0	0	0	0	0	0	0	0	0	0	0	0	0	0	0	0	0	0	0	0	0	0	0	0	0	0	0	0	0	0	0	0	0	0	0	0	0	0	0	0	0	0	0	0	0	0	0	0	0	0
0	0	0	0	0	0	0	0	0	0	0	0	0	0	0	0	0	0	0	0	0	0	0	0	0	0	0	0	0	0	0	0	0	0	0	0	0	0	0	0	0	0	0	0	0	0	0	0	0	0
0	0	0	0	0	0	0	0	0	0	0	0	0	0	0	0	0	0	0	0	0	0	0	0	0	0	0	0	0	0	0	0	0	0	0	0	0	0	0	0	0	0	0	0	0	0	0	0	0	0
0	0	0	0	0	0	0	0	0	0	0	0	0	0	0	0	0	0	0	0	0	0	0	0	0	0	0	0	0	0	0	0	0	0	0	0	0	0	0	0	0	0	0	0	0	0	0	0	0	0
0	0	0.00235018	0	0	0.00234942	0.00587138	0	0	0	0	0.00074129	0.00147493	0	0	1.34138e-05	0	0.00538309	0.00236816	0	0	0	0	0	0	0	0	0	0	0	0	0	0	0	0	0.000340427	0	0.000153793	0.000723589	0.00110565	0	0.00121433	0.00116252	0	0	0.0057971	0	0.000258465	0	0.000724244
0	0	0	0	0	0	0	0	0	0	0	0	0	0	0	0	0	0	0	0	0	0	0	0	0	0	0	0	0	0	0	0	0	0	0	0	0	0	0	0	0	0	0	0	0	0	0	0	0	0
0.00636943	0	0	0	0.003125	0	0	0	0	0	0	0	0	0	0	0	0	0	0	0	0	0	0	0	0	0	0	0	0	0	0	0	0	0	0	0	0	0	0.000214738	0	0	0	0	0	0	0	0	0	0	0
0	0	0	0	0	0	0	0	0	0	0	0	0	0	0	0	0	0	0	0	0	0	0	0	0	0	0	0	0	0	0	0	0	0	0	0	0	0	0	0	0	0	0	0	0	0	0	0	0	0
0.903846	0	0	0	0.135211	0.00254453	0.430769	0	0	0	0	0	0	0	0	0.0815941	0	0.624047	0.0069242	0	0	0	0	0	0	0	0	0	0	0	0	0	0	0	0	0	0	0	0.00021568	0	0	0	0	0	0	0	0	0	0	0
0	0	0	0	0	0	0	0	0	0	0	0	0	0	0	0	0	0	0	0	0	0	0	0	0	0	0	0	0	0	0	0	0	0	0	0	0	0	0	0	0	0	0	0	0	0	0	0	0	0
0	0	0	0	0	0	0	0	0	0	0	0	0	0	0	0	0	0	0	0	0	0	0	0	0	0	0	0	0	0	0	0	0	0	0	0	0	0.00160112	0	0	0	0.00221075	0	0	0	0	0	0	0	0.00218341
0.0769231	0	0	0	0.0294118	0	0	0	0	0	0	0	0	0	0	0	0	0	0	0	0	0	0	0	0	0	0	0	0	0	0	0	0	0	0	0	0	0	0.00108499	0	0	0	0	0	0	0	0	0	0	0
0	0	0	0	0	0	0	0	0	0	0	0	0	0	0	0	0	0	0	0	0	0	0	0	0	0	0	0	0	0	0	0	0	0	0	0	0	0	0.0039783	0	0	0	0.007326	0	0	0	0	0	0	0
0	0	0	0	0	0	0	0	0	0	0	0	0	0	0	0	0	0	0	0	0	0	0	0	0	0	0	0	0	0	0	0	0	0	0	0	0	0.0025413	0.000347283	0	0	0.0150376	0	0	0	0	0	0	0	0
0	0	0	0	0	0	0	0	0	0	0	0	0	0	0	0	0	0	0	0	0	0	0	0	0	0	0	0	0	0	0	0	0	0	0	0	0	0.0025413	0.000347283	0	0	0.0075188	0	0	0	0	0	0	0	0
0	0	0	0	0	0	0	0	0	0	0	0	0	0	0	0	0	0	0	0	0	0	0	0	0	0	0	0	0	0	0	0	0	0	0	0	0	0	0	0	0	0	0	0	0	0	0	0	0	0
0	0	0	0	0	0	0	0	0	0	0	0	0	0	0	0	0	0	0	0	0	0	0	0	0	0	0	0	0	0	0	0	0	0	0	3.83868e-05	0	0.000118795	0.000277171	7.67221e-05	0	0.00021789	0	0	0	0	0	0	0	0
0	0	0	0	0	0.000209555	0	0	0	0	0	0.000356761	0	0	0	0	0	0	0.000214609	0	0	0	0	0	0	0	0	0	0	0	0	0	0	0	0	0.000241345	0	0.000564702	0.000720737	0.000592883	0	0	0	0	0	0	0	0.000633914	0	0.000449414
0	0	0	0	0	2.79407e-05	0	0	0	0	0	0.00142704	0.000652742	0	0	4.92437e-06	0	1.21912e-05	0	0	0	0	0	0	0	0	0	0	0	0	0	0	0	0	0	4.82689e-05	0	0.000322687	0.000102143	0	0	0.00012583	0.000150006	0	0	0	0.00348432	0	0	0
0.00135135	0	0	0	0.00029334	1.39704e-05	0	0	0	0	0	0.00142704	0.000652742	0	0	0	0	6.61859e-06	0	0	0	0	0	0	0	0	0	0	0	0	0	0	0	0	0	0.000193076	0	0.000663301	0.000220353	0	0	0.00012583	0.000139291	0	0	0	0	0	0	0
0	0	0	0	0	0	0	0	0	0	0	0	0	0	0	1.52295e-06	0	8.89244e-06	0	0	0	0	0	0	0	0	0	0	0	0	0	0	0	0	0	0.000144807	0	4.48176e-05	0.000259374	0	0	0	0	0	0	0	0	0	0	0
0	0	0	0	0	0	0	0	0	0	0	0	0	0	0	0	0	0	0	0	0	0	0	0	0	0	0	0	0	0	0	0	0	0	0	0	0	0	0	0	0	0	0	0	0	0	0	0	0	0
0.555556	0	0	0	0	0.0104167	0.0900979	0	0	0	0	0	0	0	0	0.00131358	0	0.14961	0.0396092	0	0	0	0	0	0	0	0	0	0	0	0	0	0	0	0	0	0	0	0.000347625	0	0	0	0	0	0	0	0	0	0	0
0.128205	0	0.00229885	0	0	0.00145387	0.125895	0	0	0	0	0.00459982	0.00334728	0	0	0.00491948	0	0.171917	0.00165776	0	0	0	0	0	0	0	0	0	0	0	0	0	0	0	0	0.00119715	0	0.000758233	0.000519787	0.00302642	0	0.000787234	0.000904432	0	0	0	0	0.000748223	0	0.000365247
1	0	0	0	0	0	0	0	0	0	0	0	0	0	0	0	0	0	0	0	0	0	0	0	0	0	0	0	0	0	0	0	0	0	0	0	0	0	0	0	0	0	0	0	0	0	0	0	0	0
0.105263	0	0.00195759	0	0	0.0573123	0.0316576	0	0	0	0	0.00068081	0	0	0	1.05148e-07	0	0.0207906	0.0158468	0	0	0	0	0	0	0	0	0	0	0	0	0	0	0	0	0.000291091	0	0.00014699	0.002398	0	0	0	0	0	0	0	0	0.000119172	0	0.000279352
0	0	0	0	0	0	0	0	0	0	0	0	0	0	0	0	0	0	0	0	0	0	0	0	0	0	0	0	0	0	0	0	0	0	0	0	0	0	0	0	0	0	0	0	0	0	0	0	0	0
0.166667	0	0.1	0	0.00653595	0.0757576	0.170032	0	0	0	0	0.013624	0.00461361	0	0	0.00668042	0	0.230221	0.0572381	0	0	0	0	0	0	0	0	0	0	0	0	0	0	0	0	0.000326601	0	0.000434779	0.0103777	0.00107412	0	0	0.00405597	0	0	0	0	0	0	0
0.183673	0	0	0	0.0195382	0.013836	0	0	0	0	0	0	0	0	0	0	0	0	0	0	0	0	0	0	0	0	0	0	0	0	0	0	0	0	0	0	0	0	0.0021414	0	0	0	0.00313036	0	0	0	0	0	0	0
0.0571429	0	0	0	0	0.0126582	0	0	0	0	0	0	0	0	0	0	0	0	0	0	0	0	0	0	0	0	0	0	0	0	0	0	0	0	0	0	0	0	0.000352808	0	0	0	0	0	0	0	0	0	0	0
0	0	0	0	0	0	0	0	0	0	0	0	0	0	0	0	0	0	0	0	0	0	0	0	0	0	0	0	0	0	0	0	0	0	0	0	0	0	0.000843882	0	0	0	0	0	0	0	0	0	0	0
0	0	0	0	0.08	0	0	0	0	0	0	0	0	0	0	0	0	0	0	0	0	0	0	0	0	0	0	0	0	0	0	0	0	0	0	0	0	0	0.00345523	0	0	0	0.00328407	0	0	0	0	0	0	0
0.0263158	0	0	0	0.0117647	0	0	0	0	0	0	0	0	0	0	0	0	0	0	0	0	0	0	0	0	0	0	0	0	0	0	0	0	0	0	0	0	0	0.00190867	0	0	0	0	0	0	0	0	0	0	0
0.200913	0	0	0	0	0.00421941	0	0	0	0	0	0	0	0	0	0	0	0	0	0	0	0	0	0	0	0	0	0	0	0	0	0	0	0	0	0	0	0	0.001187	0	0	0	0.00378423	0	0	0	0	0	0	0
0	0	0	0	0	0	0	0	0	0	0	0	0	0	0	0	0	0	0	0	0	0	0	0	0	0	0	0	0	0	0	0	0	0	0	0	0	0	0	0	0	0	0	0	0	0	0	0	0	0
0	0	0	0	0	0	0	0	0	0	0	0	0	0	0	0	0	0	0	0	0	0	0	0	0	0	0	0	0	0	0	0	0	0	0	0	0	0	0	0	0	0	0	0	0	0	0	0	0	0
0	0	0	0	0	0	0	0	0	0	0	0	0	0	0	0	0	0	0	0	0	0	0	0	0	0	0	0	0	0	0	0	0	0	0	0	0	0	0.00127627	0	0	0	0.0071876	0	0	0	0	0	0	0
0.0847458	0	0	0	0	0.0546448	0	0	0	0	0	0	0	0	0	0	0	0	0	0	0	0	0	0	0	0	0	0	0	0	0	0	0	0	0	0	0	0	0.00286341	0	0	0	0	0	0	0	0	0	0	0
0	0	0	0	0	0	0	0	0	0	0	0	0	0	0	0	0	0	0	0	0	0	0	0	0	0	0	0	0	0	0	0	0	0	0	0	0	0	0.00116407	0	0	0	0	0	0	0	0	0	0	0
0	0	0	0	0	0	0	0	0	0	0	0	0	0	0	0	0	0	0	0	0	9.80684e-05	0.000103071	0	0	0	0	0	0	0	0	0	0	0	0	0	0	0.00206612	0	0	0	0	0.00125786	0	0	0	0	0	0	0
0	0	0	0	0	0	0	0	0	0	0	0	0	0	0	0	0	0	0	0	0	0	0	0	0	0	0	0	0	0	0	0	0	0	0	0	0	0	0.000223662	0	0	0	0	0	0	0	0	0	0	0
0	0	0	0	0	0	0	0	0	0	0	0	0	0	0	0	0	0	0	0	0	0	0	0	0	0	0	0	0	0	0	0	0	0	0	0	0	0	0	0	0	0	0	0	0	0	0	0	0	0
0	0	0	0	0	0	0	0	0	0	0	0	0	0	0	0	0	0	0	0	0	0	0	0	0	0	0	0	0	0	0	0	0	0	0	0	0	0	0	0	0	0	0	0	0	0	0	0	0	0
0.285714	0	0	0	0.0909091	0	0	0	0	0	0	0	0	0	0	0	0	0	0	0	0	0	0	0	0	0	0	0	0	0	0	0	0	0	0	0	0	0	0.00194269	0	0	0	0.00230203	0	0	0	0	0	0	0
0	0.00337838	0.00106686	0	0	0	0.00092427	0	0.000614062	0	0	0.000161277	0.00111438	0	0	0.00188135	0	0.000270721	0.000428633	2.60337e-05	0	1.05674e-05	6.59786e-05	0	0	0	0	0	0	0	0	0	0	0	0	0.000121968	0	0.000155828	0.000918274	0.000904109	0	0.00136946	0	0	0	0	0	1.62639e-05	0	0.000133566
0	0	0	0	0	0	0	0	0	0	0	0	0	0	0	0	0	0	0	0	0	0	0	0	0	0	0	0	0	0	0	0	0	0	0	0	0	0	0	0	0	0	0	0	0	0	0	0	0	0
0	0	0	0	0	0	0	0	0	0	0	0	0	0	0	0	0	0	0	0	0	0	0	0	0	0	0	0	0	0	0	0	0	0	0	0	0	0	3.86317e-06	0	0	0	0	0	0	0	0	0	0	0
0	0	0	0	0	0	0	0	0	0	0	0	0	0	0	0	0	0	0	0	0	0	0	0	0	0	0	0	0	0	0	0	0	0	0	0	0	0	0	0	0	0	0	0	0	0	0	0	0	0
0.252396	0	0	0	0	0.00271399	0.00212766	0	0	0	0	0	0	0.00657895	0	2.41939e-06	0	0.00201014	8.98775e-07	0	0	0	0	0	0	0	0	0	0	0	0	0	0	0	0	0.000101015	0	0.000218816	0.00116247	0	0	0	0.00349447	0	0	0	0	0.00156576	0	0
0	0	0	0	0	0	0	0	0	0	0	0	0	0	0	0	0	0	0	0	0	0	0	0	0	0	0	0	0	0	0	0	0	0	0	0	0	0	0	0	0	0	0	0	0	0	0	0	0	0
0.612903	0	0	0	0	0	0	0	0	0	0	0	0	0	0	0	0	0	0	0	0	0	0	0	0	0	0	0	0	0	0	0	0	0	0	0	0	0	0	0	0	0	0	0	0	0	0	0	0	0
0	0	0	0	0	0.0625	0.0900979	0	0	0	0	0	0	0	0	0.00131358	0	0.151005	0.0396092	0	0	0	0	0	0	0	0	0	0	0	0	0	0	0	0	0	0	0	0.000424809	0	0	0	0	0	0	0	0	0	0	0
0.125	0	0	0	0.0220588	0.00105932	0	0	0	0	0	0	0	0	0	0	0	0	0	0	0	0	0	0	0	0	0	0	0	0	0	0	0	0	0	0	0	0	0.00139782	0	0	0	0.00470711	0	0	0	0	0	0	0
0	0	0	0	0	0	0	0	0	0	0	0	0	0	0	0	0	0	0	0	0	0	0	0	0	0	0	0	0	0	0	0	0	0	0	0	0	0	0.00245027	0	0	0	0.0046875	0	0	0	0	0	0	0
0.25	0	0	0	0	0.0404412	0.0900979	0	0	0	0	0	0	0	0	0.00131357	0	0.150377	0.0396092	0	0	0	0	0	0	0	0	0	0	0	0	0	0	0	0	0	0	0	0.00191787	0	0	0	0	0	0	0	0	0	0	0
0.0885122	0	0.00234218	0	0	0.00209344	0.0296287	0	0	0	0	0.00126324	0.00436767	0	0	0	0	0.0260104	0.00225137	0	0	0	0	0	0	0	0	0	0	0	0	0	0	0	0	0.000384593	0	0.00131403	0.000614535	0.00203721	0	0.00242769	0.00336317	0	0	0	0	0.000272473	0	4.41212e-05
0	0	0	0	0	0	0	0	0	0	0	0	0	0	0	0	0	0	0	0	0	0	0	0	0	0	0	0	0	0	0	0	0	0	0	0	0	0	0.000130258	0	0	0	0	0	0	0	0	0	0	0
0	0	0	0	0	0	0	0	0	0	0	0	0	0	0	0	0	0	0	0	0	0	0	0	0	0	0	0	0	0	0	0	0	0	0	0	0	0	0.000260516	0	0	0	0	0	0	0	0	0	0	0
0	0	0	0	0	0	0.0105263	0	0	0	0	0	0.0131579	0	0	0	0	0.101868	0	0	0	0	0	0	0	0	0	0	0	0	0	0	0	0	0	0	0	2.23704e-05	0	0	0	2.57772e-05	0	0	0	0	0	0	0	0
0.473373	0	0.0169492	0	0	0.00907145	0.302548	0	0	0	0	0.00673653	0	0	0	0	0	0.350192	0.0100809	0	0	0	0	0	0	0	0	0	0	0	0	0	0	0	0	0.000595431	0	0.00137058	0.00457965	0	0	0	0	0	0	0	0	0	0	0
0	0	0	0	0	0	0	0	0	0	0	0	0	0	0	1.58774e-05	0	0.00197705	4.01118e-06	0	0	0	0	0	0	0	0	0	0	0	0	0	0	0	0	5.67077e-05	0	0	0	0.000395048	0	0.000156936	0	0	0	0.00446428	0	0.00101112	0	0.000403631
0	0	0	0	0	0	0	0	0	0	0	0	0	0	0	0	0	0	0	0	0	0	0	0	0	0	0	0	0	0	0	0	0	0	0	0	0	0	0	0	0	0	0	0	0	0	0	0	0	0
0	0	0	0	0	0	0	0	0	0	0	0	0	0	0	0	0	0	0	0	0	0	0	0	0	0	0	0	0	0	0	0	0	0	0	0	0	0	0	0	0	0	0	0	0	0	0	0	0	0
0	0	0	0	0	0	0	0	0	0	0	0	0	0	0	0	0	0	0	0	0	0	0	0	0	0	0	0	0	0	0	0	0	0	0	0	0	0	0	0	0	0	0	0	0	0	0	0	0	0
0.142857	0	0.04	0	0	0.00345423	0.388333	0	0	0	0	0.00840336	0	0	0	0	0	0.462821	0.0206127	0	0	0	0	0	0	0	0	0	0	0	0	0	0	0	0	0	0	0.00254547	0.000174236	0.00027976	0	0.00170242	0	0	0	0	0	0.000707714	0	0.000406669
0.00473934	0	0	0	0	0.00118671	0	0	0	0	0	0	0	0	0	0	0	0	0	0	0	0	0	0	0	0	0	0	0	0	0	0	0	0	0	0	0	0	0.000238777	0	0	0	0	0	0	0	0	0	0	0
0	0	0	0	0	0	0	0	0	0	0	0	0	0	0	3.77223e-06	0	0	0	0	0	0	0	0	0	0	0	0	0	0	0	0	0	0	0	0.000118071	0	0.000119663	0	0.000403388	0	0.000269796	0	0	0	0	0	0	0	0
0.5	0	0	0	0	0	0.0777778	0	0	0	0	0	0	0	0	0	0	0.411406	0	0	0	0	0	0	0	0	0	0	0	0	0	0	0	0	0	8.15788e-05	0	0	0	0	0	0	0	0	0	0	0	0	0	0
0	0	0	0	0	0	0	0	0	0	0	0	0	0	0	0	0	0	0	0	0	0	0	0	0	0	0	0	0	0	0	0	0	0	0	0	0	0	7.61435e-05	0	0	0	0	0	0	0	0	0	0	0
0	0	0.0714286	0	0	0	0	0	0	0	0	0.00420168	0	0	0	0	0	0	0.0653158	0	0	0	0	0	0	0	0	0	0	0	0	0	0	0	0	0	0	0.00762709	0	0	0	0	0	0	0	0	0	0	0	0
0.473054	0	0.0169492	0	0	0.00907684	0.302548	0	0	0	0	0.00673653	0	0	0	0	0	0.350192	0.0100809	0	0	0	0	0	0	0	0	0	0	0	0	0	0	0	0	0.000595431	0	0.00137058	0.00458153	0	0	0	0	0	0	0	0	0	0	0
0.0232558	0	0	0	0.166667	0	0	0	0	0	0	0	0	0	0	0	0	0	0	0	0	0	0	0	0	0	0	0	0	0	0	0	0	0	0	0	0	0	0	0	0	0	0	0	0	0	0	0	0	0
0.125	0	0	0	0	0	0	0	0	0	0	0	0	0	0	0	0	0	0	0	0	0	0	0	0	0	0	0	0	0	0	0	0	0	0	0	0	0.00259441	0.0014615	0	0	0	0.00431034	0	0	0	0	0	0	0
0	0	0	0	0	0	0	0	0	0	0	0	0	0	0	0.000258799	0	0.00121065	0.000450674	0	0	0	0	0	0	0	0	0	0	0	0	0	0	0	0	0	0	0.00115307	0.000649557	0	0	0	0	0	0	0	0	0	0	0
0.5	0	0	0	0	0	0	0	0	0	0	0	0	0	0	0	0	0	0	0	0	0	0	0	0	0	0	0	0	0	0	0	0	0	0	0	0	0	0	0	0	0	0	0	0	0	0	0	0	0
0	0	0	0	0	0	0	0	0	0	0	0	0	0	0	0	0	0	0	0	0	0	0	0	0	0	0	0	0	0	0	0	0	0	0	0	0	0	0	0	0	0	0	0	0	0	0	0	0	0
0.3	0	0	0	0	0.0740741	0	0	0	0	0	0	0	0	0	0	0	0	0	0	0	0	0	0	0	0	0	0	0	0	0	0	0	0	0	0	0	0	0.00331776	0	0	0	0	0	0	0	0	0	0	0
0.3	0	0	0	0	0.0740741	0	0	0	0	0	0	0	0	0	0	0	0	0	0	0	0	0	0	0	0	0	0	0	0	0	0	0	0	0	0	0	0	0.00288813	0	0	0	0	0	0	0	0	0	0	0
0	0	0	0	0	0	0	0	0	0	0	0	0	0	0	0	0	0	0	0	0	0	0	0	0	0	0	0	0	0	0	0	0	0	0	0	0	0	0	0	0	0	0	0	0	0	0	0	0	0
0.36	0.05	0	0	0.0175055	0	0.123826	0	0	0	0	0.00392927	0.00460123	0	0	0.01805	0	0.187449	0.000815202	0	0	0	0	0	0	0	0	0	0	0	0	0	0	0	0	0.00112387	0	0.00227804	0.00156158	0.00399575	0	0.0049239	0.00193299	0	0	0	0	0.000272405	0	0.000686577
0.333333	0	0	0	0	0	0	0	0	0	0	0	0	0	0	0	0	0	0	0	0	0	0	0	0	0	0	0	0	0	0	0	0	0	0	0	0	0	0	0	0	0	0	0	0	0	0	0	0	0
0	0	0	0	0	0	0	0	0	0	0	0	0	0	0	0	0	0	0	0	0	0	0	0	0	0	0	0	0	0	0	0	0	0	0	0	0	0	0.00325309	0	0	0	0	0	0	0	0	0	0	0
0.47619	0	0.04	0	0	0.0208729	0.388333	0	0	0	0	0.00840336	0	0	0	0	0	0.461306	0.0206127	0	0	0	0	0	0	0	0	0	0	0	0	0	0	0	0	0	0	0.00254547	0.00234792	0.00027976	0	0.00170242	0	0	0	0	0	0.000707714	0	0.000406669
0	0	0	0	0	0	0	0	0	0	0	0	0	0	0	0	0	0	0.000990927	0	0	0	0	0	0	0	0	0	0	0	0	0	0	0	0	0.000320513	0	2.32441e-05	0	0	0	0	0	0	0	0	0	0	0	0
0	0	0	0	0	0	0	0	0	0	0	2.35877e-05	0	0	0	0	0	0	0	0	0	0	0.000595239	0	0	0	0	0	0	0	0	0	0	0	0	0	0	4.0305e-05	3.35523e-05	0	0	0	0	0	0	0	0	0	0	0
0	0.00338983	0.00763359	0	0.000942506	0.00469367	0.000108022	0	0	0	0	0.000283052	0	0	0	0.000324984	0	5.05948e-05	0.0084539	0.000264371	0	0.00180879	0.000114469	0	0	0	0	0	0	0	0	0	0	0	0	0.000230431	0	0.000699579	0.000335523	0	0	0	0	0	0	0	0	0	0	0
0	0	0	0	0.00188501	0	0.0019084	0	0.00262009	0	0	0.000259465	0	0	0	0.000529704	0	0.000578656	8.62518e-05	0.000333298	0	0	0.00170947	0	0	0	0	0	0	0	0	0	0	0	0	0.000230431	0	0.000426081	0.00052006	0	0	0	0	0	0	0	0	0	0	2.1857e-05
0.25	0	0.00218341	0	0	0.0275229	0.00125078	0	0	0	0	0.000879507	0.00199071	0	0	0	0	0.000544896	0.00046857	0	0	0	0	0	0	0	0	0	0	0	0	0	0	0	0	0.000121232	0	0.000176469	0.00443656	0.000133583	0	0.000355123	0.0055325	0	0	0	0	0.000224972	0	0.000472245
0.1	0	0.04	0	0	0.0042735	0.351931	0	0.000130463	0	0	0.00581395	0	0	0	0	0	0.424088	0.0228194	0.000124958	0	1.20652e-06	0	0	0	0	0	0	0	0	0	0	0	0	0	0	0	0.0025856	0.000137287	0.000303952	0	0.00170242	0	0	0	0	0	0.000536049	0	0.000417014
0	0	0	0	0	0	0	0	0	0	0	0	0	0	0	0	0	0	0	0	0	0	0	0	0	0	0	0	0	0	0	0	0	0	0	0	0	0	0	0	0	0	0	0	0	0	0	0	0	0
0	0	0	0	0	0	0	0	0	0	0	0	0	0	0	0	0	0	0	0	0	0	0	0	0	0	0	0	0	0	0	0	0	0	0	0	0	0	0	0	0	0	0	0	0	0	0	0	0	0
0.5	0	0	0	0.0833333	0.0526316	0	0	0	0	0	0	0	0	0	0	0	0	0	0	0	0	0	0	0	0	0	0	0	0	0	0	0	0	0	0	0	0	0.000683995	0	0	0	0	0	0	0	0	0	0	0
0	0	0	0	0	0	0	0	0	0	0	0.00200803	0	0	0	0	0	0.013941	0.00127998	0	0	0	0	0	0	0	0	0	0	0	0	0	0	0	0	0	0	0	0	0	0	0	0	0	0	0	0	0	0	0
0	0	0	0	0	0	0	0	0	0	0	0	0	0	0	0	0	0	0	0	0	0	0	0	0	0	0	0	0	0	0	0	0	0	0	0	0	0	0	0	0	0	0	0	0	0	0	0	0	0
0	0	0	0	0	0	0	0	0.000427777	0	0	0	0	0	0	0	0	0	0	0.000130429	0	0.000324055	0.00183932	0	0	0	0	0	0	0	0	0	0	0	0	0	0	0	0	0	0	0	0	0	0	0	0	0	0	0
0	0	0	0	0	0	0	0	0	0	0	0	0	0	0	0	0	0	0	0	0	0	0	0	0	0	0	0	0	0	0	0	0	0	0	0	0	0	0	0	0	0	0	0	0	0	0	0	0	0
0	0	0	0	0	0	0	0	0	0	0	0	0	0	0	0	0	0	0	0	0	0	0	0	0	0	0	0	0	0	0	0	0	0	0	0	0	0	0.000266764	0	0	0	0	0	0	0	0	0	0	0
0	0	0	0	0	0	0	0	0	0	0	0	0	0	0	0	0	0	0	0	0	0	0	0	0	0	0	0	0	0	0	0	0	0	0	0	0	0	0.000502955	0	0	0	0	0	0	0	0	0	0	0
0	0	0	0	0	0	0	0	0	0	0	0	0	0	0	0	0	0	0.000242502	0	0	0	0	0	0	0	0	0	0	0	0	0	0	0	0	0	0	0	0	0	0	0	0	0	0	0	0	0	0	0.00156494
0	0	0	0	0	0	0	0	0	0	0	0	0	0	0	0	0	0	0	0	0	0	0	0	0	0	0	0	0	0	0	0	0	0	0	0	0	0.000488162	0.00049756	0	0	0	0	0	0	0	0	0	0	0
0	0	0	0	0	0	0	0	0	0	0	0	0	0	0	0	0	0	0	0	0	0	0	0	0	0	0	0	0	0	0	0	0	0	0	0	0	0	0.000189547	0	0	0	0	0	0	0	0.0150376	0	0	0
0	0	0	0	0	0	0	0	0	0	0	0	0	0	0	0	0	0	0	0	0	0	0	0	0	0	0	0	0	0	0	0	0	0	0	0	0	0	0	0	0	0	0	0	0	0	0	0	0	0
0	0	0	0	0	0	0	0	0	0	0	0	0	0	0	0	0	0	0	0	0	0	0	0	0	0	0	0	0	0	0	0	0	0	0	0	0	0	2.36933e-05	0	0	0	0	0	0	0	0	0	0	0
0	0	0	0	0	0	0	0	0	0	0	0	0	0	0	0	0	0	0	0	0	0	0	0	0	0	0	0	0	0	0	0	0	0	0	0	0	0	2.36933e-05	0	0	0	0	0	0	0	0	0	0	0
0	0	0	0	0	0	0	0	0	0	0	0	0	0	0	0	0	0.00101215	0	0	0	0	0	0	0	0	0	0	0	0	0	0	0	0	0	0	0	0	7.10799e-05	0	0	0	0.00015748	0	0	0	0	0	0	0
0	0	0	0	0	0	0	0	0	0	0	0	0	0	0	0	0	0	0	0	0	0	0	0	0	0	0	0	0	0	0	0	0	0	0	0	0	0	0	0	0	0	0	0	0	0	0	0	0	0
0	0	0	0	0	0	0	0	0	0	0	0	0	0	0	0	0	0	0	0	0	0	0	0	0	0	0	0	0	0	0	0	0	0	0	0	0	0.000488162	0.000924039	0	0	0	0	0	0	0	0	0	0	0
0	0	0	0	0	0	0	0	0	0	0	0	0	0	0	0	0	0	0	0	0	0	0	0	0	0	0	0	0	0	0	0	0	0	0	0	0	0	0	0	0	0	0	0	0	0	0	0	0	0
0.428571	0.166667	0.0294118	0	0.0619469	0.137931	0.00882015	0	0	0	0	0.00333087	0.00190476	0	0	0.00246338	0	0.0186425	0.00551784	0	0	0	0	0	0	0	0	0	0	0	0	0	0	0	0	0.000115982	0	0.000419416	0.00280767	0.000789267	0	0.000709555	0.0137931	0	0	0	0	0	0	0
0	0	0	0	0	0	0	0	0	0	0	0	0	0	0	0	0	0	0	0	0	0	0	0	0	0	0	0	0	0	0	0	0	0	0	0	0	0	8.11754e-05	0	0	0	0	0	0	0	0	0	0	0
0.2	0	0	0	0.0166667	0	0	0	0	0	0	0	0	0	0	0	0	0	0	0	0	0	0	0	0	0	0	0	0	0	0	0	0	0	0	0	0	0	0	0	0	0	0	0	0	0	0.2	0	0	0
0	0	0	0	0	0.00416667	0	0	0	0	0	0	0	0	0	0	0	0	0	0	0	0	0	0	0	0	0	0	0	0	0	0	0	0	0	0	0	0	0.00204994	0	0	0	0	0	0	0	0	0	0	0
0.2	0	0	0	0	0	0	0	0	0	0	0	0	0	0	0	0	0	0	0	0	0	0	0	0	0	0	0	0	0	0	0	0	0	0	0	0	0	0.000745434	0	0	0	0	0	0	0	0	0	0	0
0	0	0	0	0	0.00416667	0	0	0	0	0	0	0	0	0	0	0	0	0	0	0	0	0	0	0	0	0	0	0	0	0	0	0	0	0	0	0	0	0.0031681	0	0	0	0	0	0	0	0	0	0	0
0.00606061	0	0	0	0.00288184	0	0	0	0	0	0	0	0	0	0	0	0	0	0	0	0	0	0	0	0	0	0	0	0	0	0	0	0	0	0	0	0	0	0.000880131	0	0	0	0	0	0	0	0	0	0	0
0	0	0	0	0	0	0	0	0	0	0	0	0	0	0	0	0	0	0	0	0	0	0	0	0	0	0	0	0	0	0	0	0	0	0	0	0	0	0	0	0	0	0	0	0	0	0	0	0	0
0	0	0	0	0	0	0	0	0	0	0	0	0	0	0	0	0	0	0	0	0	0	0	0	0	0	0	0	0	0	0	0	0	0	0	0	0	0	0	0	0	0	0	0	0	0	0	0	0	0
0	0	0	0	0	0	0	0	0	0	0	7.54347e-05	0.00063908	0	0	3.34144e-06	0	0	0	0	0	0	0	0	0	0	0	0	0	0	0	0	0	0	0	4.76045e-06	0	5.23926e-06	0	6.63839e-05	0	0.000293337	0	0	0	0	0	0.000457519	0	0.000494638
0	0	0	0	0	0	0	0	0.000995768	0	0	0	0	0	0	0	0	0	0	0.000102474	0	0	6.78927e-05	0	0	0	0	0	0	0	0	0	0	0	0	0	0	0	3.88169e-05	0	0	0	0.000333332	0	0	0	0	0	0	0
0.166667	0	0	0	0.0198198	0.0141243	0	0	0	0	0	0	0	0	0	0	0	0	0	0	0	0	0	0	0	0	0	0	0	0	0	0	0	0	0	0	0	0	0.0021931	0	0	0	0.00314913	0	0	0	0	0	0	0
0	0	0	0	0	0	0.000197267	0	0	0	0	0	0	0.00037594	0.00350877	1.27321e-05	0	0.000106416	0	0	0	0	0	0	0	0	0	0	0	0	0	0	0	0	0	0	0	2.39252e-06	0	0	0	0	0	0.00114286	0	0	0	0.000176373	0	0
0	0	0.0013292	0	0	0.00182315	0.000394534	0	0	0	0	0.000105848	0	0.00075188	0	0	0	0.000286298	0.000508702	0	0	0	0	0	0	0	0	0	0	0	0	0	0	0	0	9.50372e-05	0	0.000565232	5.93527e-05	0	0	0	0	0	0	0	0	3.52746e-05	0	2.80445e-05
0	0	0	0	0	0	0	0	0	0	0	0	0	0	0	0	0	0	0	0	0	0	0	0	0	0	0	0	0	0	0	0	0	0	0	0	0	0	0	0	0	0	0	0	0	0	0	0	0	0
0.769231	0	0.0645161	0	0	0.0104167	0.106858	0	0	0	0	0.00150784	0	0.0132159	0	0	0	0.442586	0.026318	0	0	0	0	0	0	0	0	0	0	0	0	0	0	0	0	0	0	0.00157989	0.000485241	0	0	0	0	0	0	0	0	0.00130208	0.00129702	0.000837755
0.0108696	0	0.5	0	0.00492611	0	0	0	0	0	0	0	0	0	0	0	0	0.0417384	0.5	0	0	0	0	0	0	0	0	0	0	0	0	0	0	0	0	0	0	0.00285442	0	0	0	0	0	0	0	0	0	0	0	0
0	0	0	0	0	0	0	0	0	0	0	0	0	0	0	0	0	0	0	0	0	0	0	0	0	0	0	0	0	0	0	0	0	0	0	0	0	0	0	0	0	0	0	0	0	0	0	0	0	0
0.0186916	0	0	0	0.00629921	0	0	0	0	0	0	0	0	0	0	0	0	0	0	0	0	0	0	0	0	0	0	0	0	0	0	0	0	0	0	0	0	0	3.41111e-05	0	0	0	0.000610799	0	0	0	0	0	0	0
0	0	0	0	0	0	0	0	0	0	0	0	0	0	0	0	0	0	0	0	0	0	0	0	0	0	0	0	0	0	0	0	0	0	0	0	0	0	0	0	0	0	0	0	0	0	0	0	0	0
0	0	0	0	0	0	0	0	0	0	0	0	0	0	0	0	0	0	0	0	0	0	0	0	0	0	0	0	0	0	0	0	0	0	0	0	0	0	0	0	0	0	0	0	0	0	0	0	0	0
0.375	0	0	0	0.0136364	0.00948767	0	0	0	0	0	0	0	0	0	0	0	0	0	0	0	0	0	0	0	0	0	0	0	0	0	0	0	0	0	0	0	0	0.00148163	0	0	0	0.00329272	0	0	0	0	0	0	0
0	0	0	0	0	0	0.011976	0	0	0	0	0	0	0	0	0	0	0	0	0	0	0	0.000918632	0	0	0	0	0	0	0	0	0	0	0	0	0	0	0.000162532	0	0	0	0.000346436	0	0	0	0	0	0	0	0
0	0	0.00244499	0	0	0	0.00598802	0	0.00570004	0	0	0	0	0	0	0.00588235	0	0	0.428571	0.00355441	0	0.0328639	0.00244047	0	0	0	0	0	0	0	0	0	0	0	0	0	0	0.000105168	0	0	0	2.07861e-05	0	0	0	0	0	0	0	0.000189475
0	0	0	0	0	0	0	0	0	0	0	0	0	0	0	0	0	0	0	0	0	0	0	0	0	0	0	0	0	0	0	0	0	0	0	0	0	0	0	0	0	0	0	0	0	0	0	0	0	0
0.0212766	0	0	0	0.0060241	0	0	0	0	0	0	0	0	0	0	0	0	0	0	0	0	0	0	0	0	0	0	0	0	0	0	0	0	0	0	0	0	0	3.83186e-05	0	0	0	0.000447828	0	0	0	0	0	0	0
0.1	0	0.00194553	0	0	0.0019347	0.00290909	0	0	0	0	0.000933126	0.00450096	0	0	0	0	0.00145206	0.00167569	0	0	0	0	0	0	0	0	0	0	0	0	0	0	0	0	0.000921608	0	0.00133573	0.00240445	0.0049541	0	0.0056101	0.00642674	0	0	0	0	0	0	0
0	0	0	0	0	0	0	0	0	0	0	0	0	0	0	0	0	0	0	0	0	0	0	0	0	0	0	0	0	0	0	0	0	0	0	0	0	0	0	0	0	0	0	0	0	0	0	0	0	0
0	0	0	0	0	0	0	0	0	0	0	0	0	0	0	0	0	0	0	0	0	0	0	0	0	0	0	0	0	0	0	0	0	0	0	0	0	0	0	0	0	0	0	0	0	0	0	0	0	0
0	0	0	0	0	0	0	0	0	0	0	0	0	0	0	0	0	0	0	0	0	0	0	0	0	0	0	0	0	0	0	0	0	0	0	0	0	0	0	0	0	0	0	0	0	0	0	0	0	0
0	0	0	0	0	0	0	0	0	0	0	0	0	0	0	0	0	0	0	0	0	0	0	0	0	0	0	0	0	0	0	0	0	0	0	0	0	0	0	0	0	0	0	0	0	0	0	0	0	0
0	0	0	0	0	0	0	0	0	0	0	0	0	0	0	0	0	0	0	0	0	0	0	0	0	0	0	0	0	0	0	0	0	0	0	0	0	0	0	0	0	0	0	0	0	0	0	0	0	0
0	0	0	0	0	0	0	0	0	0	0	9.48542e-05	0.000453721	0	0	0	0	0	0	0	0	0	0	0	0	0	0	0	0	0	0	0	0	0	0	9.09216e-05	0	9.49988e-05	0	0.000102323	0	0	0	0	0	0	0	0	0	0
0.222222	0	0	0	0.00954654	0.00626677	0	0	0	0	0	0	0	0	0	0	0	0	0	0	0	0	0	0	0	0	0	0	0	0	0	0	0	0	0	0	0	0	0.00270559	0	0	0	0.00310963	0	0	0	0	0	0	0
0.388889	0	0	0	0.0167064	0.00358101	0	0	0	0	0	0	0	0	0	0	0	0	0	0	0	0	0	0	0	0	0	0	0	0	0	0	0	0	0	0	0	0	0.00154605	0	0	0	0.0019059	0	0	0	0	0	0	0
0	0	0	0	0	0	0	0	0	0	0	0	0	0	0	0	0	0	0	0	0	0	0	0	0	0	0	0	0	0	0	0	0	0	0	0	0	0	0	0	0	0	0.00318471	0	0	0	0	0	0	0
0	0	0	0	0	0	0	0	0	0	0	0	0	0	0	0	0	0	0	0	0	0	0	0	0	0	0	0	0	0	0	0	0	0	0	0	0	5.22121e-06	0	0	0	0	0	0	0	0	0	0	0	0.000296121
0	0	0	0	0	0	0	0	0	0	0	0	0	0	0	0	0	0	0	0	0	0	0	0	0	0	0	0	0	0	0	0	0	0	0	0	0	0	0	0	0	0	0	0	0	0	0	0	0	0
0	0	0	0	0	0	0	0	0	0	0	0	0	0	0	0	0	0	0	0	0	0	0	0	0	0	0	0	0	0	0	0	0	0	0	0	0	0	0	0	0	0	0	0	0	0	0	0	0	0
0	0	0	0	0	0	0	0	0	0	0	0	0	0	0	0	0	0	0	0	0	0	0	0	0	0	0	0	0	0	0	0	0	0	0	0	0	0	0	0	0	0	0	0	0	0	0	0	0	0
1	0	0	0	0	0	0	0	0	0	0	0	0	0	0	0	0	0.0446638	0	0	0	0	0.00894989	0	0	0	0	0	0	0	0	0	0	0	0	0	0	0	0	0	0	0	0	0	0	0	0	0	0	0
0	0	0	0	0	0	0	0	0	0	0	0	0	0	0	8.7097e-07	0	0	0	0	0	0	0	0	0	0	0	0	0	0	0	0	0	0	0	3.72493e-05	0	1.1173e-05	0.0001616	0	0	0	0	0	0	0	0	0.000140666	0	0
0	0	0	0	0	0	0	0	0	0	0	0	0	0	0	2.3014e-06	0	0	0	0	0	0	0	0	0	0	0	0	0	0	0	0	0	0	0	3.72493e-05	0	5.58652e-06	0	0	0	0	0	0	0	0	0	0.000281333	0	0.0001627
0	0	0	0	0	0	0	0	0	0	0	0	0	0	0	0.000156615	0	0	0	0	0	0	0	0	0	0	0	0	0	0	0	0	0	0	0	9.31232e-05	0	4.74854e-05	0	0	0	0	0	0	0	0	0	0	0	0
0	0	0	0	0	0	0	0	0	0	0	0	0.000707714	0	0	0	0	0	0	0	0	0	0	0	0	0	0	0	0	0	0	0	0	0	0	0	0	3.07258e-05	0	5.76766e-05	0	2.00161e-05	0.00314795	0	0	0	0	0.000140666	0	8.13499e-05
0	0	0	0	0	0	0	0	0	0	0	0	0	0	0	0	0	0	0	0	0	0	0	0	0	0	0	0	0	0	0	0	0	0	0	0	0	0	0.000405077	0	0	0	0	0	0	0	0	0	0	0
0	0	0	0	0	0	0	0	0	0	0	0	0	0	0	0	0	0	0.000799998	0	0	0	0	0	0	0	0	0	0	0	0	0	0	0	0	0	0	0.00197239	0	0	0	0	0	0	0	0	0	0	0	0
0.1	0	0	0	0.05	0.0277778	0	0	0	0	0	0	0	0	0	0	0	0	0	0	0	0	0	0	0	0	0	0	0	0	0	0	0	0	0	0	0	0	0.00353045	0	0	0	0.0056899	0	0	0	0	0	0	0
0	0	0	0	0	0	0	0	0	0	0	0	0	0	0	0	0	0	0	0	0	0	0	0	0	0	0	0	0	0	0	0	0	0	0	0	0	0	0	0	0	0	0.000154464	0	0	0	0	0	0	0
0	0	0	0	0	0	0	0	0	0	0	0	0	0	0	0	0	0	0	0	0	0	0	0	0	0	0	0	0	0	0	0	0	0	0	0	0	0.000254291	0.00292969	0	0	0	0	0	0	0	0	0	0	0
0	0	0	0	0	0	0	0	0	0	0	0	0	0	0	0	0	0	0	0	0	0	0	0	0	0	0	0	0	0	0	0	0	0	0	0	0	0	0	0	0	0	0	0	0	0	0	0	0	0
0	0	0	0	0	0	0	0	0	0	0	0	0	0	0	0	0	0	0	0	0	0	0	0	0	0	0	0	0	0	0	0	0	0	0	0	0	0	0	0	0	0	0	0	0	0	0	0	0	0
0	0	0	0	0	0.000166834	0	0	0	0	0	0.000178031	0	0	0	4.56161e-06	0	0	7.8152e-06	0.00018033	0	7.27499e-05	0	0	0	0	0	0	0	0	0	0.000176696	0	6.88667e-05	0	0	0	0.000182061	9.96654e-05	0.000715309	0	0.000256493	0.000908096	0	0	0	0	0	0	0.000202019
0	0	0	0	0	0	0	0	0	0	0	0	0	0	0	0	0	0	0	0	0	0	0	0	0	0	0	0	0	0	0	0	0	0	0	0	0	0	0	0	0	0	0	0	0	0	0	0	0	0
0	0	0	0	0	0	0	0	0	0	0	0	0	0	0	0	0	0	0	0	0	0	0	0	0	0	0	0	0	0	0	0	0	0	0	0	0	0	0.000763942	0	0	0	0	0	0	0	0	0	0	0
0	0	0	0	0	0	0	0	0	0	0	0	0	0	0	0	0	0	0	0	0	0	0	0	0	0	0	0	0	0	0	0	0	0	0	0	0	0	0	0	0	0	0	0	0	0	0	0	0	0
0	0	0	0	0	0	0	0	0	0	0	0	0	0	0	0	0	0	0	0	0	0	0	0	0	0	0	0	0	0	0	0	0	0	0	0	0	0	0.00111918	0	0	0	0.0057384	0	0	0	0	0	0	0
0	0	0	0	0	0	0	0	0	0	0	0	0	0	0	0	0	0	0	0	0	0	0	0	0	0	0	0	0	0	0	0	0	0	0	0	0	0	0	0	0	0	0	0	0	0	0	0	0	0
0.0108108	0	0	0	0.00492611	5.86338e-05	0	0	0	0	0	0	0	0	0	0	0	0	0	0	0	0	0	0	0	0	0	0	0	0	0	0	0	0	0	0	0	0	0	0	0	0	0	0	0	0	0	0	0	0
0	0	0	0	0	0	0	0	0	0	0	0	0	0	0	0	0	0	0	0	0	0	0	0	0	0	0	0	0	0	0	0	0	0	0	0	0	0	0	0	0	0	0	0	0	0	0	0	0	0
0.0769231	0.0188679	0.0571429	0	0.0144928	0.0528634	0.120449	0	0	0	0	0.00545809	0.00545785	0	0	0.0133619	0	0.130432	0.0445248	0	0	0	0	0	0	0	0	0	0	0	0	0	0	0	0	0.0021427	0	0.00308452	0.00522415	0.00150949	0	0.00378857	0.00530571	0	0	0	0	0.000241955	0	0.0021438
0	0	0	0	0	0	0	0	0	0	0	0	0	0	0	0	0	0	0	0	0	0	0	0	0	0	0	0	0	0	0	0	0	0	0	0	0	0	0	0	0	0	0	0	0	0	0	0	0	0
0	0	0	0	0	0	0	0	0	0	0	0	0	0	0	0	0	0	0	0	0	0	0	0	0	0	0	0	0	0	0	0	0	0	0	0	0	0	0	0	0	0	0	0	0	0	0	0	0	0
0	0	0	0	0	0	0	0	0	0	0	0	0	0	0	0	0	0	0	0	0	0	0	0	0	0	0	0	0	0	0	0	0	0	0	0	0	0	0.00143266	0	0	0	0	0	0	0	0	0	0	0
0	0	0	0	0	0	0	0	0	0	0	0	0	0	0	0	0	0	0	0	0	0	0	0	0	0	0	0	0	0	0	0	0	0	0	0	0	0	0	0	0	0	0	0	0	0	0	0	0	0
0	0	0.04	0	0	0	0.351931	0	0	0	0	0.00581395	0	0	0	0	0	0.421576	0.0228194	0	0	0	0	0	0	0	0	0	0	0	0	0	0	0	0	0	0	0.0025856	0	0.000303952	0	0.00170242	0	0	0	0	0	0.000536049	0	0.000417014
0.25	0	0	0	0	0	0	0	0	0	0	0	0	0	0	0	0	0.418348	0	0	0	0	0	0	0	0	0	0	0	0	0	0	0	0	0	0	0	0	0	0	0	0	0	0	0	0	0	0	0	0
0	0	0	0	0	0	0	0	0	0	0	0	0	0	0	0	0	0	0	0	0	0	0	0	0	0	0	0	0	0	0	0	0	0	0	0	0	0	0	0	0	0	0	0	0	0	0	0	0	0
0.0123457	0	0	0	0.0075188	0	0	0	0	0	0	0	0	0	0	0	0	0	0	0	0	0	0	0	0	0	0	0	0	0	0	0	0	0	0	0	0	0.00011626	0.000155222	0	0	0	0	0	0	0	0	0	0	0.00042983
0.434783	0.0174825	0.00224078	0	0	0.00131446	0.0641879	0	0	0	0	0.00164797	0.00314795	0.000558971	0	0.00831765	0	0.091508	0.00190439	0	0	0	0	0	0	0	0	0	0	0	0	0	0	0	0	0.000772273	0	0.000798335	0.0015034	0.00201596	0	0.000862797	0.00199233	0	0	0	0	0.000729253	0	0.000375501
0.0666667	0	0	0	0	0	0	0	0	0	0	0	0	0	0	0	0	0.0714286	0	0	0	0	0	0	0	0	0	0	0	0	0	0	0	0	0	0	0	0	0.00100894	0	0	0	0.009375	0	0	0	0	0	0	0
0	0	0	0	0	0	0	0	0	0	0	0	0	0	0	0	0	0	0	0	0	0	0	0	0	0	0	0	0	0	0	0	0	0	0	0	0	0	0.000181173	0	0	0	0	0	0	0	0	0	0	0
0	0	0	0	0	0	0	0	0	0	0	0	0	0	0	0	0	0	0	0	0	0	0	0	0	0	0	0	0	0	0	0	0	0	0	0	0	0	0.00065881	0	0	0	0	0	0	0	0	0	0	0
0	0	0	0	0	0	0	0	0	0	0	0	0	0	0	0	0	0	0	0	0	0	0	0	0	0	0	0	0	0	0	0	0	0	0	0	0	0	0	0	0	0	0	0	0	0	0	0	0	0
0.5	0	0	0	0.0117647	0.0384615	0	0	0	0	0	0	0	0	0	0	0	0	0	0	0	0	0	0	0	0	0	0	0	0	0	0	0	0	0	0	0	0	0.0053135	0	0	0	0.00273411	0	0	0	0	0	0	0
0	0	0	0	0	0	0.00118483	0	0	0	0	0.00367797	0.00704225	0	0	0.00211864	0	0.00706666	0.012931	0	0	0	0	0	0	0	0	0	0	0	0	0	0	0	0	0.000252334	0	0	0.00178134	0	0	0	0.00351288	0	0	0	0	0	0	0
0	0	0	0	0	0	0	0	0	0	0	0	0	0	0	0	0	0	0	0	0	0	0	0	0	0	0	0	0	0	0	0	0	0	0	0	0	0	0	0	0	0	0	0	0	0	0	0	0	0
0.46729	0	0.0285714	0	0.1	0.0106587	0.19346	0	0	0	0	0.025974	0.00847458	0	0	0.0861944	0	0.309357	0.0203215	0	0	0	0	0	0	0	0	0	0	0	0	0	0	0	0	0	0	8.60895e-05	0.00382631	0	0	0	0.00377808	0	0	0	0	0	0	0
0	0	0	0	0	0	0	0	0	0	0	0	0	0	0	0	0	0	0	0	0	0	0	0	0	0	0	0	0	0	0	0	0	0	0	0	0	0	0	0	0	0	0	0	0	0	0	0	0	0
0.25	0.111111	0.0588235	0	0.0833333	0.0416667	0.0338019	0	0	0	0	0.008	0	0	0	0.0250747	0	0.026533	0.0507782	0	0	0	0	0	0	0	0	0	0	0	0	0	0	0	0	0.00110041	0	0.00402849	0.0051313	0	0	0	0	0	0	0	0	0	0	0.00110071
0	0	0	0	0	0	4.7396e-05	0	0.000525947	0	0	0	0	0	0	2.90481e-06	0	1.02673e-06	6.34611e-07	1.82287e-05	0	9.35611e-05	0.000233041	0	0	0	0	0	0	0	0	0	0	0	0	0	0	2.73599e-06	3.13036e-06	0	0	0	0	0	0	0	0	0	0	0
0	0	0	0	0	0	0	0	0	0	0	0	0	0	0	0	0	0	0	0	0	0	0	0	0	0	0	0	0	0	0	0	0	0	0	0	0	1.77839e-05	1.77387e-05	0	0	0	0	0	0	0	0	0	0	3.37405e-05
0	0	0.2	0	0	0.00401606	0.00253485	0	0	0	0	0.00287356	0	0	0	0	0	7.51466e-05	0.445307	0	0	0	0	0	0	0	0	0	0	0	0	0	0	0	0	0	0	0.00086188	0.000280783	0	0	0	0.000183075	0	0	0	0	0	0	0
0.2	0	0	0	0	0	0	0	0	0	0	0	0	0	0	0	0	0	0	0	0	0	0	0	0	0	0	0	0	0	0	0	0	0	0	0	0	0	0.00202593	0	0	0	0.00359343	0	0	0	0	0	0	0
0.26	0	0	0	0	0.0392857	0.0900979	0	0	0	0	0	0	0	0	0.00131357	0	0.150352	0.0396092	0	0	0	0	0	0	0	0	0	0	0	0	0	0	0	0	0	0	0	0.00181723	0	0	0	0	0	0	0	0	0	0	0
0	0	0	0	0	0	0	0	0	0	0	0	0	0	0	0	0	0	0	0	0	0	0	0	0	0	0	0	0	0	0	0	0	0	0	0	0	0	0	0	0	0	0	0	0	0	0	0	0	0
0	0	0	0	0	0	0.0900979	0	0	0	0	0	0	0	0	0.00131357	0	0.151005	0.0396092	0	0	0	0	0	0	0	0	0	0	0	0	0	0	0	0	0	0	0	0.000136286	0	0	0	0	0	0	0	0	0	0	0
0	0	0	0	0	0	0.0180854	0	0	0	0	0.00164822	0	0	0	0.00125379	0	0.0734746	0.000766284	0	0	0	0	0	0	0	0	0	0	0	0	0	0	0	0	0	0	0	0	0	0	0	0	0	0	0	0	0	0	0
0.5	0	0	0	0	0.00114591	0.00382555	0	0	0	0	0	0	0	0	0.000109399	0	0.00445972	0.000166535	0	0	0	0	0	0	0	0	0	0	0	0	0	0	0	0	0	0	0.00019514	0.00256805	0.00228833	0	0	0.00473934	0	0	0	0	0	0	0
0	0	0	0	0	0	0	0	0	0	0	0	0	0	0	0	0	0	0	0	0	0	0	0	0	0	0	0	0	0	0	0	0	0	0	0	0	0	0	0	0	0	0	0	0	0	0	0	0	0
0.571429	0	0	0	0.0689655	0	0	0	0	0	0	0	0	0	0	0	0	0	0	0.000106403	0	0	0	0	0	0	0	0	0	0	0	0	0	0	0	0	0	0	0	0	0	0	0	0	0	0	0	0	0	0
0	0	0	0	0	0.00829876	0	0	0	0	0	0	0	0	0	0	0	0	0	0	0	0	0	0	0	0	0	0	0	0	0	0	0	0	0	0	0	0	0.000270636	0	0	0	0.00554187	0	0	0	0	0	0	0
0	0	0	0	0	0	0	0	0	0	0	0	0	0	0	0	0	2.76813e-05	5.2845e-09	0	0	0	0	0	0	0	0	0	0	0	0	0	0	0	0	3.15544e-05	0	7.97235e-07	1.93757e-05	0	0	0	0	0	0	0	0	0	0	0
0.0882353	0	0.0625	0	0.00275482	0.0174825	0.126065	0	0	0	0	0.00400534	0	0.00222469	0	0.00103229	0	0.22469	0.0438097	0	0	0	0	0	0	0	0	0	0	0	0	0	0	0	0	0.00101398	0	0.00769634	0.000915493	0	0	0	0	0.0434783	0	0	0	0	0	0.00252432
0	0	0	0	0	0	0	0	0	0	0	0	0	0	0	0	0	0	0	0	0	0	0	0	0	0	0	0	0	0	0	0	0	0	0	0	0	0	0.000354736	0	0	0	0	0	0	0	0	0	0	0
1	0	0	0	0	0	0	0	0	0	0	0	0	0	0	0	0	0	0	0	0	0	0	0	0	0	0	0	0	0	0	0	0	0	0	0	0	0	0	0	0	0	0	0	0	0	0	0	0	0
0	0	0	0	0	0	0	0	0	0	0	0	0	0	0	0	0	0	0	0	0	0	0	0	0	0	0	0	0	0	0	0	0	0	0	0	0	0	0	0	0	0	0.00078125	0	0	0	0	0	0	0
0	0	0	0	0	0	0	0	0	0	0	0	0	0	0	0	0	0	0	0	0	0	0	0	0	0	0	0	0	0	0	0	0	0	0	0	0	0	0	0	0	0	0.00078125	0	0	0	0	0	0	0
0	0	0	0	0	5.92593e-05	0	0	0	0	0	0	0	0	0	0	0	5.21485e-06	3.76189e-06	0	0	0	0	0	0	0	0	0	0	0	0	0	0	0	0	0	0	0	1.61798e-05	0	0	0	0	0	0	0	0	0	0	0
0	0	0	0	0	0	0	0	0	0	0	0	0	0	0	0	0	0	0	0	0	0	0	0	0	0	0	0	0	0	0	0	0	0	0	0	0	0	0	0	0	0	0	0	0	0	0	0	0	0
0	0	0	0	0	0	0	0	0	0	0	0.00289855	0.00706714	0.00452489	0	0	0	0	0	0	0	0	0	0	0	0	0	0	0	0	0	0	0	0	0	0	0	0.00449969	0.00128575	0	0	0.016568	0.00737016	0	0	0	0	0	0	0.00657894
0	0	0	0	0	0	0.00208551	0	0	0	0	0.00241546	0.00706714	0	0	0	0	0	0	0	0	0	0	0	0	0	0	0	0	0	0	0	0	0	0	0	0	0.00321406	0.000961307	0	0	0.00828402	0.00158424	0	0	0	0	0	0	0
0	0	0.142857	0	0	0.0120482	0.00104275	0	0	0	0	0.00434783	0.0176678	0.00452489	0.5	5.51261e-05	0	0	0.0153659	0	0	0	0	0	0	0	0	0	0	0	0	0	0	0	0	0	0	0.00557104	0.00121365	0.00244499	0	0.0130178	0.00557928	0	0	0.375	0.0271739	0	0	0.00328947
0.333333	0	0	0	0.0166667	0.0571429	0	0	0	0	0	0	0	0	0	0	0	0	0	0	0	0	0	0	0	0	0	0	0	0	0	0	0	0	0	0	0	0	0.00256616	0	0	0	0	0	0	0	0	0	0	0
0	0	0	0	0.00392157	0	0	0	0	0	0	0	0	0	0	0	0	0	0	0	0	0	0	0	0	0	0	0	0	0	0	0	0	0	0	0	0	0	0.000613916	0	0	0	0	0	0	0	0.00537634	0	0	0
0.276596	0	0.00229885	0	0.00106213	0.00165313	0.125895	0	0	0	0	0.00459982	0.00334728	0	0	0.00491948	0	0.171776	0.00165776	0	0	0	0	0	0	0	0	0	0	0	0	0	0	0	0	0.00119715	0	0.000758233	0.00132468	0.00302642	0	0.000787234	0.0015285	0	0	0	0	0.000748223	0	0.000365247
0	0	0	0	0	0	0	0	0	0	0	0	0	0	0	0	0	0	0	0	0	0	0	0	0	0	0	0	0	0	0	0	0	0	0	0	0	0	0	0	0	0	0	0	0	0	0	0	0	0
0	0	0	0	0	0	0	0	0	0	0	0	0	0	0	0	0	0	0	0	0	0	0	0	0	0	0	0	0	0	0	0	0	0	0	0	0	0	0	0	0	0	0	0	0	0	0	0	0	0
0	0	0	0	0	0	0	0	0	0	0	0.000330069	0	0	0	0	0	0	0	0	0	0	0	0	0	0	0	0	0	0	0	0	0	0	0	0.000172218	0	0.000849619	6.35183e-05	0	0	0	1.23131e-05	0	0	0	0	0	0	0
0	0	0	0	0	0	0	0	0	0	0	0	0	0	0	0	0	0	0	0	0	0	0	0	0	0	0	0	0	0	0	0	0	0	0	0	0	0.000849619	2.54073e-06	0	0	0	6.15656e-06	0	0	0	0.00736648	0	0	0
1	0	0	0	0	0	0	0	0	0	0	0	0	0	0	0	0	0	0	0	0	0	0	0	0	0	0	0	0	0	0	0	0	0	0	0	0	0	0	0	0	0	0	0	0	0	0	0	0	0
0	0	0	0	0	0	0.0447761	0	0	0	0	0	0	0	0	0	0	0.0662173	0.0416667	0	0	0	0	0	0	0	0	0	0	0	0	0	0	0	0	0	0	0	0	0	0	0	0.000296121	0	0	0	0	0	0	0
0	0	0	0	0	0	0	0	0	0	0	0	0	0	0	0	0	0	0	0.00013369	0	0	0	0	0	0	0	0	0	0	0	0	0	0	0	0	0	0	0	0	0	0	0	0	0	0	0	0	0	0
0.791045	0	0	0	0.131265	0.00206186	0	0	0	0	0	0	0	0	0	0	0	0	0	0	0	0	0	0	0	0	0	0	0	0	0	0	0	0	0	0	0	0	0.000321647	0	0	0	0	0	0	0	0	0	0	0
0.333333	0	0	0	0.333333	0	0	0	0	0	0	0	0	0	0	0	0	0	0	0	0	0	0	0	0	0	0	0	0	0	0	0	0	0	0	0	0	0	0.000614817	0	0	0	0	0	0	0	0	0	0	0
0	0	0	0	0	0	0	0	0	0	0	0	0	0	0	0	0	0	0	0	0	0	0	0	0	0	0	0	0	0	0	0	0	0	0	0	0	0	3.93933e-05	0	0	0	0	0	0	0	0	0	0	0
0	0	0	0	0	0	0	0	0	0	0	0	0	0	0	0	0	0	0	0	0	0	0	0	0	0	0	0	0	0	0	0	0	0	0	0	0	0	0	0	0	0	0	0	0	0	0	0	0	0
0	0	0	0	0	0	0	0	0	0	0	0.0014245	0	0	0	0	0	0	0	0	0	0	0	0	0	0	0	0	0	0	0	0	0	0	0	0	0	4.99774e-05	0.000144564	0	0	0	0.000314961	0	0	0	0	0	0	0
0	0	0	0	0	0	0	0	0	0	0	0	0	0	0	0	0	0.0028712	0	0	0	0	0	0	0	0	0	0	0	0	0	0	0	0	0	0	0	0	0	0	0	0	0	0	0	0	0	0	0	0
0	0	0	0	0	0	0	0	0	0	0	0	0	0	0	0.00483092	0	0	0	0	0	0	0	0	0	0	0	0	0	0	0	0	0	0	0	0	0	0.000449797	0.00108423	0	0	0	0	0	0	0	0.0225564	0	0	0
0	0	0	0	0	0	0	0	0	0	0	0	0	0	0	0	0	0.000263505	0	0	0	0	0	0	0	0	0	0	0	0	0	0	0	0	0	0	0	0.000149932	0.000144564	0	0	0	0.000314961	0	0	0	0	0	0	0
0	0	0	0	0	0	0	0	0	0	0	0	0	0	0	0	0	1.3468e-05	0	0	0	0	0	0	0	0	0	0	0	0	0	0	0	0	0	0	0	0.000799639	0.000192753	0	0	0	0	0	0	0	0.0150376	0	0	0
0	0	0	0	0	0	0	0	0	0	0	0	0	0	0	0	0	0	0	0	0	0	0	0	0	0	0	0	0	0	0	0	0	0	0	0	0	0	0	0	0	0	0	0	0	0	0	0	0	0.00043956
0	0	0	0	0	0	0	0	0	0	0	0	0	0	0	0	0	0	0	0	0	0	0	0	0	0	0	0	0	0	0	0	0	0	0	0	0	0	4.81881e-05	0	0	0	0	0	0	0	0	0	0	0.0021978
0	0	0	0	0	0.00324149	0	0	0	0	0	0.0014245	0	0	0	0	0	0	0	0	0	0	0	0	0	0	0	0	0	0	0	0	0	0	0	0	0	0.000449797	0.000795104	0	0	0.00160771	0.000472441	0	0	0	0	0	0	0
0	0	0	0	0	0	0	0	0	0	0	0	0	0	0	0.00503796	0	0	0	0	0	0	0	0	0	0	0	0	0	0	0	0	0	0	0	0	0	0.000599729	7.22822e-05	0	0	0	0	0	0	0	0	0	0	0
0	0	0	0	0	0	0	0	0	0	0	0.0014245	0	0	0	0	0	0	0	0	0	0	0	0	0	0	0	0	0	0	0	0	0	0	0	0	0	0.000249887	0.00012047	0	0	0	0	0	0	0	0	0	0	0
0	0	0	0	0	0.00162075	0	0	0	0	0	0	0	0	0	0	0	0	0	0	0	0	0	0	0	0	0	0	0	0	0	0	0	0	0	0	0	4.99774e-05	0.000168658	0	0	0	0.000472441	0	0	0	0	0	0	0
0	0	0	0	0	0	0	0	0	0	0	0	0	0	0	0	0	0	0	0	0	0	0	0	0	0	0	0	0	0	0	0	0	0	0	0	0	9.99549e-05	2.40941e-05	0	0	0	0	0	0	0	0	0	0	0
0	0	0	0	0.00404858	0	0	0	0	0	0	0	0	0	0	0	0	0	0	0	0	0	0	0	0	0	0	0	0	0	0	0	0	0	0	0	0	0	2.40941e-05	0	0	0	0.000314961	0	0	0	0	0	0	0
0	0	0	0	0	0	0	0	0	0	0	0	0	0	0	0	0	0	0	0	0	0	0	0	0	0	0	0	0	0	0	0	0	0	0	0	0	4.99774e-05	0	0	0	0	0.00015748	0	0	0	0	0	0	0
0	0	0	0	0	0	0	0	0	0	0	0.0014245	0	0	0	0	0	0	3.00463e-05	0	0	0	0	0	0	0	0	0	0	0	0	0	0	0	0	0	0	0.000299865	0.000337317	0	0	0.00140675	0.00110236	0	0	0	0	0	0	0
0	0	0	0	0.00404858	0	0	0	0	0	0	0	0	0	0	0.00327256	0	0	0	0	0	0	0	0	0	0	0	0	0	0	0	0	0	0	0	0	0	0	4.81881e-05	0	0	0	0.000314961	0	0	0	0	0	0	0
0	0	0	0	0	0	0	0	0	0	0	0	0	0	0	0.0115262	0	0	0	0	0	0	0	0	0	0	0	0	0	0	0	0	0	0	0	0	0	0.00019991	0.00012047	0	0	0	0	0	0	0	0	0	0	0
0	0	0	0	0	0	0	0	0	0	0	0	0	0	0	0	0	0	0	0	0	0	0	0	0	0	0	0	0	0	0	0	0	0	0	0	0	0.000349842	0.000216847	0	0	0.00120578	0.00015748	0	0	0	0	0	0	0.00043956
0	0	0	0	0	0	0	0	0	0	0	0.0014245	0	0	0	0.0115262	0	0	0	0	0	0	0	0	0	0	0	0	0	0	0	0	0	0	0	0	0	0.000849616	0.000746916	0	0	0	0	0	0	0	0	0	0	0.000879121
0	0	0	0	0	0	0	0	0	0	0	0	0	0	0	0	0	0	2.04784e-05	0	0	0	0	0	0	0	0	0	0	0	0	0	0	0	0	0	0	0.000449797	0.000505975	0	0	0	0	0	0	0	0	0	0	0
0	0	0	0	0	0	0	0	0	0	0	0	0	0	0	0	0	0	0.000545668	0	0	0	0	0	0	0	0	0	0	0	0	0	0	0	0	0	0	4.99774e-05	0	0	0	0	0	0	0	0	0	0	0	0.00043956
0	0	0	0	0	0	0	0	0	0	0	0	0	0	0	0	0	0	0	0	0	0	0	0	0	0	0	0	0	0	0	0	0	0	0	0	0	0	9.63763e-05	0	0	0	0.000314961	0	0	0	0	0	0	0.00043956
0	0	0	0	0	0	0	0	0	0	0	0.0014245	0	0	0	0	0	0	0	0	0	0	0	0	0	0	0	0	0	0	0	0	0	0	0	0	0	0.000249887	0.000337317	0	0	0.00140675	0.0015748	0	0	0	0	0	0	0
0	0	0	0	0	0	0	0	0	0	0	0	0	0	0	0	0	0	0	0	0	0	0	0	0	0	0	0	0	0	0	0	0	0	0	0	0	0.000499774	0.000168658	0	0	0	0	0	0	0	0	0	0	0
0	0	0	0	0	0	0	0	0	0	0	0	0	0	0	0	0	0	0	0	0	0	0	0	0	0	0	0	0	0	0	0	0	0	0	0	0	0	0	0	0	0	0	0	0	0	0	0	0	0
0	0	0	0	0	0	0	0	0	0	0	0	0	0	0	0	0	0	0	0	0	0	0	0	0	0	0	0	0	0	0	0	0	0	0	0	0	0	2.40941e-05	0	0	0	0	0	0	0	0	0	0	0
0	0	0	0	0	0	0	0	0	0	0	0	0	0	0	0	0	0	7.17731e-06	0	0	0	0	0	0	0	0	0	0	0	0	0	0	0	0	0	0	0.000499774	2.40941e-05	0	0	0	0	0	0	0	0	0	0	0
0	0	0	0	0	0	0	0	0	0	0	0	0	0	0	0.000337041	0	0	0	0	0	0	0	0	0	0	0	0	0	0	0	0	0	0	0	0	0	9.99549e-05	0.00012047	0	0	0	0	0	0	0	0	0	0	0
0	0	0	0	0	0	0	0	0	0	0	0	0	0	0	0	0	0	0	0	0	0	0	0	0	0	0	0	0	0	0	0	0	0	0	0	0	0	2.40941e-05	0	0	0	0	0	0	0	0	0	0	0
0	0	0	0	0	0	0	0	0	0	0	0	0	0	0	0	0	0	0	0	0	0	0	0	0	0	0	0	0	0	0	0	0	0	0	0	0	0	0	0	0	0	0	0	0	0	0	0	0	0.00043956
0	0	0	0	0	0	0	0	0	0	0	0	0	0	0	0	0	0	0	0	0	0	0	0	0	0	0	0	0	0	0	0	0	0	0	0	0	0	0	0	0	0	0	0	0	0	0	0	0	0
0	0	0	0	0	0	0	0	0	0	0	0	0	0	0	0.00024564	0	0	0	0	0	0	0	0	0	0	0	0	0	0	0	0	0	0	0	0	0	4.99774e-05	7.22822e-05	0	0	0	0	0	0	0	0	0	0	0.00043956
0	0	0	0	0	0	0	0	0	0	0	0	0	0	0	0	0	0	0	0	0	0	0	0	0	0	0	0	0	0	0	0	0	0	0	0	0	0	0	0	0	0	0	0	0	0	0	0	0	0
0	0	0	0	0	0	0	0	0	0	0	0	0	0	0	0	0	0	0	0	0	0	0	0	0	0	0	0	0	0	0	0	0	0	0	0	0	0	2.40941e-05	0	0	0	0	0	0	0	0	0	0	0
0	0	0	0	0	0	0.000949668	0	0	0	0	0	0	0	0	0	0	0	0	0	0	0	0	0	0	0	0	0	0	0	0	0	0	0	0	0	0	4.99774e-05	4.81881e-05	0	0	0	0	0	0	0	0	0	0	0
0	0	0	0	0	0	0	0	0	0	0	0	0	0	0	0	0	0	0	0	0	0	0	0	0	0	0	0	0	0	0	0	0	0	0	0	0	0	4.81881e-05	0	0	0	0	0	0	0	0	0	0	0.00043956
0	0	0	0	0	0	0	0	0	0	0	0	0	0	0	0	0	0	0	0	0	0	0	0	0	0	0	0	0	0	0	0	0	0	0	0	0	9.99549e-05	0	0	0	0	0.000472441	0	0	0	0	0	0	0.00043956
0.00847458	0	0	0	0	0	0	0	0	0	0	0	0	0	0	0	0	0.00120266	0	0	0	0	0	0	0	0	0	0	0	0	0	0	0	0	0	0	0	9.99549e-05	0.000216847	0	0	0	0.00015748	0	0	0	0	0	0	0
0	0	0	0	0	0	0	0	0	0	0	0	0	0	0	0	0	0	0	0	0	0	0	0	0	0	0	0	0	0	0	0	0	0	0	0	0	0.000449797	0.000481881	0	0	0	0.000472441	0	0	0	0	0	0	0
0	0	0	0	0	0	0	0	0	0	0	0.0014245	0	0	0	0	0	0	0	0	0	0	0	0	0	0	0	0	0	0	0	0	0	0	0	0	0	4.99774e-05	0.000144564	0	0	0.000200964	0.00015748	0	0	0	0	0	0	0
0	0	0	0	0	0	0	0	0	0	0	0	0	0	0	0	0	0.000220386	7.17731e-06	0	0	0	0	0	0	0	0	0	0	0	0	0	0	0	0	0	0	4.99774e-05	0.000144564	0	0	0	0	0	0	0	0	0	0	0
0	0	0	0	0	0	0	0	0	0	0	0	0	0	0	0	0	0	0	0	0	0	0	0	0	0	0	0	0	0	0	0	0	0	0	0	0	0	0	0	0	0	0	0	0	0	0	0	0	0
0.0169492	0	0	0	0.00809716	0	0.00189934	0	0	0	0	0.0014245	0	0	0	0.00241546	0	0.00467086	0	0	0	0	0	0	0	0	0	0	0	0	0	0	0	0	0	0	0	0.000449797	0.000530069	0	0	0.00140675	0.00251969	0	0	0	0	0	0	0
0	0	0	0	0	0	0	0	0	0	0	0	0	0	0	0	0	0	0	0	0	0	0	0	0	0	0	0	0	0	0	0	0	0	0	0	0	0.000149932	0.000313223	0	0	0	0	0	0	0	0	0	0	0.000879121
0	0	0	0	0	0	0	0	0	0	0	0	0	0	0	0	0	0	0	0	0	0	0	0	0	0	0	0	0	0	0	0	0	0	0	0	0	0.000599729	4.81881e-05	0	0	0	0	0	0	0	0	0	0	0.00043956
0	0	0	0	0	0	0	0	0	0	0	0	0	0	0	0	0	0	0	0	0	0	0	0	0	0	0	0	0	0	0	0	0	0	0	0	0	0	0	0	0	0	0.000314961	0	0	0	0	0	0	0.000879121
0	0	0	0	0	0	0	0	0	0	0	0	0	0	0	0	0	0	0	0	0	0	0	0	0	0	0	0	0	0	0	0	0	0	0	0	0	0.000499774	7.22822e-05	0	0	0	0	0	0	0	0	0	0	0
0	0	0	0	0	0	0	0	0	0	0	0	0	0	0	0	0	0	0	0	0	0	0	0	0	0	0	0	0	0	0	0	0	0	0	0	0	0	2.40941e-05	0	0	0	0.00015748	0	0	0	0	0	0	0.00043956
0	0	0	0	0	0	0	0	0	0	0	0	0	0	0	0	0	0	0	0	0	0	0	0	0	0	0	0	0	0	0	0	0	0	0	0	0	4.99774e-05	0.000939668	0	0	0	0	0	0	0	0	0	0	0
0	0	0	0	0	0	0	0	0	0	0	0	0	0	0	0	0	0	0	0	0	0	0	0	0	0	0	0	0	0	0	0	0	0	0	0	0	0	0	0	0	0	0	0	0	0	0	0	0	0
0	0	0	0	0	0	0	0	0	0	0	0	0	0	0	0.0117719	0	0	0	0	0	0	0	0	0	0	0	0	0	0	0	0	0	0	0	0	0	0.00019991	0.000265035	0	0	0	0	0	0	0	0	0	0	0.00131868
0	0	0.00223214	0	0	0	0.00444444	0	0	0	0	0.00123077	0	0	0	0.00114059	0	0.00177766	0.0022299	0	0	0	0	0	0	0	0	0	0	0	0	0	0	0	0	0	0	0.00165997	0	0	0	0	0	0	0	0	0	0	0	9.21234e-05
0	0	0	0	0	0	0	0	0	0	0	0	0	0	0	0	0	0	0	0	0	0	0	0	0	0	0	0	0	0	0	0	0	0	0	0	0	0	0	0	0	0	0	0	0	0	0	0	0	0
0	0	0	0	0	0	0	0	0	0	0	0	0	0	0	0	0	0	0	0	0	0	0	0	0	0	0	0	0	0	0	0	0	0	0	0	0	0	0	0	0	0	0	0	0	0	0	0	0	0
0	0	0	0	0	0	0	0	0	0	0	0	0	0	0	0	0	0	0	0	0	0	0	0	0	0	0	0	0	0	0	0	0	0	0	0	0	0	0	0	0	0	0	0	0	0	0	0	0	0
1	0	0	0	0	0	0	0	0	0	0	0	0	0	0	0	0	0	0	0	0	0	0	0	0	0	0	0	0	0	0	0	0	0	0	0	0	0	0	0	0	0	0	0	0	0	0	0	0	0
0.272727	0	0	0	0.214286	0.625	0	0	0	0	0	0	0	0	0	0	0	0	0	0	0	0	0	0	0	0	0	0	0	0	0	0	0	0	0	0	0	0	0.00527418	0	0	0	0.00860678	0	0	0	0	0	0	0
0.0869565	0.0196078	0.0568182	0	0.012766	0.0525	0.124795	0	0	0	0	0.00552225	0.00570207	0	0	0.0137541	0	0.132659	0.0442951	0	0	0	0	0	0	0	0	0	0	0	0	0	0	0	0	0.00212524	0	0.00307902	0.00518941	0.00151619	0	0.00377958	0.00513919	0	0	0	0	0.000241955	0	0.00214802
0	0	0	0	0	0	0	0	0	0	0	0.00139276	0	0	0	0	0	0	0	0	0	0	0	0	0	0	0	0	0	0	0	0	0	0	0	0	0	0	0.00075815	0	0	0	0	0	0	0	0	0	0	0
0.333333	0	0	0	0	0.00149813	0	0	0	0	0	0	0	0	0	0	0	0	0	0	0	0	0	0	0	0	0	0	0	0	0	0	0	0	0	0	0	0	0.00108607	0	0	0	0.00254022	0	0	0	0	0	0	0
1	0	0	0	0	0	0	0	0	0	0	0	0	0	0	0	0	0	0	0	0	0	0	0	0	0	0	0	0	0	0	0	0	0	0	0	0	0	0	0	0	0	0	0	0	0	0	0	0	0
0	0	0	0	0	0	0	0	0	0	0	0	0	0	0	0	0	0	0	0	0	0	0	0	0	0	0	0	0	0	0	0	0	0	0	0	0	0	0	0	0	0	0	0	0	0	0	0	0	0
0	0	0	0	0	0	0	0	0	0	0	0	0	0	0	0	0	0	0	0	0	0	0	0	0	0	0	0	0	0	0	0	0	0	0	0	0	0	0	0	0	0	0	0	0	0	0	0	0	0
0	0	0	0	0	0	0	0	0	0	0	0	0	0	0	0	0	0	0	0	0	0	0	0	0	0	0	0	0	0	0	0	0	0	0	0.000307409	0	0	0	0	0	0	0	0	0	0	0	0	0	0
0	0	0.00229008	0	0	0.00240322	0.193428	0	0	0	0	0.00512295	0.00947867	0	0	0.000126757	0	0.272439	0.00171032	0	0	0	0	0	0	0	0	0	0	0	0	0	0	0	0	0.00089259	0	0.00112219	0.000483393	0.00481387	0	0.00198103	0.00121316	0	0	0	0	0	0	0
0	0	0	0	0	0	0	0	0	0	0	0	0	0	0	0	0	0	0	0	0	0	0	0	0	0	0	0	0	0	0	0	0	0	0	0	0	0	0.000403388	0	0	0	0	0	0	0	0	0	0	0
0	0	0	0	0	0	0	0	0	0	0	0	0	0	0	0	0	0	0	0	0	0	0	0	0	0	0	0	0	0	0	0	0	0	0	0	0	0	0	0	0	0	0	0	0	0	0	0	0	0
0.55	0	0	0	0	0.0422535	0	0	0	0	0	0	0	0	0	0	0	0	0	0	0	0	0	0	0	0	0	0	0	0	0	0	0	0	0	0	0	0	0.0021133	0	0	0	0	0	0	0	0	0	0	0
0	0	0	0	0	0	0	0	0	0	0	0	0	0	0	0	0	0	0	0	0	0	0	0	0	0	0	0	0	0	0	0	0	0	0	0	0	0	0	0	0	0	0	0	0	0	0	0	0	0
0	0	0	0	0	0	0	0	0	0	0	0	0	0	0	0	0	0	0	0	0	0	0	0	0	0	0	0	0	0	0	0	0	0	0	0	0	0	0	0	0	0	0	0	0	0	0	0	0	0
0	0	0	0	0	0	0	0	0	0	0	0	0	0	0	0	0	0	0	0	0	0	0	0	0	0	0	0	0	0	0	0	0	0	0	0	0	0	0	0	0	0	0	0	0	0	0	0	0	0
0	0.00934579	0.0321101	0	0	0	0.0914717	0	0	0	0	0.00393038	0.00458295	0.00178891	0	0.00834428	0	0.0769727	0.0277875	0	0	0	0	0	0	0	0	0	0	0	0	0	0	0	0	0.00152395	0	0.0026351	0	0.00117207	0	0.00376117	0	0	0	0	0	0.00040036	0	0.00194024
0	0.0280374	0.0321101	0	0	0	0.0329254	0	0	0	0	0.00480379	0	0.00178891	0	0.0158923	0	0.0212364	0.0317101	0	0	0	0	0	0	0	0	0	0	0	0	0	0	0	0	0.00167634	0	0.00331815	0	0	0	0	0	0	0	0	0	0.00010009	0	0.00139697
0	0	0	0	0	0	0	0	0	0	0	0	0	0	0	0	0	0.0384615	0.025	0	0	0	0	0	0	0	0	0	0	0	0	0	0	0	0	0	0	0.0021097	0	0	0	0.017341	0	0	0	0	0	0	0	0
0	0	0	0	0	0	0	0	0	0	0	0	0	0	0	0	0	0.115385	0.025	0	0	0	0	0	0	0	0	0	0	0	0	0	0	0	0	0	0	0.0021097	0	0	0	0	0	0	0	0	0	0	0	0
0.5	0	0.1	0	0.0833333	0.0526316	0.346044	0	0	0	0	0.0040568	0	0	0	0.0598293	0	0.382576	0.0597201	0	0	0	0	0	0	0	0	0	0	0	0	0	0	0	0	0.00348432	0	0.00017179	0.000683995	0	0	0	0	0	0	0	0	0	0	0
0	0	0	0	0	0	0	0	0	0	0	0	0	0	0	0	0	0	0	0	0	0	0	0	0	0	0	0	0	0	0	0	0	0	0	0	0	0	0	0	0	0	0	0	0	0	0	0	0	0
0	0	0	0	0	0	0	0	0	0	0	0	0	0	0	0	0	0	0	0	0	0	0	0	0	0	0	0	0	0	0	0	0	0	0	0	0	0	0	0	0	0	0	0	0	0	0	0	0	0
0	0	0	0	0	0	0	0	0	0	0	0	0	0	0	0	0	0	0	0	0	0	0	0	0	0	0	0	0	0	0	0	0	0	0	0	0	0	0	0	0	0	0	0	0	0	0	0	0	0
0	0	0	0	0	0	0	0	0	0	0	0	0	0	0	0	0	0	0	0	0	0	0	0	0	0	0	0	0	0	0	0	0	0	0	0	0	0	0	0	0	0	0	0	0	0	0	0	0	0
0	0	0	0	0	0	0	0	0	0	0	0	0	0	0	0	0	0	0	0	0	0	0	0	0	0	0	0	0	0	0	0	0	0	0	0	0	0	0	0	0	0	0	0	0	0	0	0	0	0
0	0	0	0	0	0	0	0	0	0	0	0	0	0	0	0	0	0	0	0	0	0	0	0	0	0	0	0	0	0	0	0	0	0	0	0	0	0	0	0	0	0	0	0	0	0	0	0	0	0
0	0	0	0	0	0	0	0	0	0	0	0	0	0	0	0	0	0	0	0	0	0	0	0	0	0	0	0	0	0	0	0	0	0	0	0	0	0	0	0	0	0	0	0	0	0	0	0	0	0
0	0	0	0	0	0	0	0	0	0	0	0	0	0	0	0	0	0	0	0	0	0	0	0	0	0	0	0	0	0	0	0	0	0	0	0	0	0	0	0	0	0	0	0	0	0	0	0	0	0
0	0	0	0	0	0	0	0	0	0	0	0	0	0	0	0	0	0	0	0	0	0	0	0	0	0	0	0	0	0	0	0	0	0	0	0	0	0	0	0	0	0	0	0	0	0	0	0	0	0
0	0	0	0	0	0	0	0	0	0	0	0	0	0	0	0	0	0	0	0	0	0	0	0	0	0	0	0	0	0	0	0	0	0	0	0	0	0	0	0	0	0	0	0	0	0	0	0	0	0
0	0	0	0	0	0	0	0	0	0	0	0	0	0	0	0	0	0	0	0	0	0	0	0	0	0	0	0	0	0	0	0	0	0	0	0	0	0	0	0	0	0	0	0	0	0	0	0	0	0
0	0	0	0	0	0	0	0	0	0	0	0	0	0	0	0	0	0	0	0	0	0	0	0	0	0	0	0	0	0	0	0	0	0	0	0	0	0	0.000241721	0	0	0	0	0	0	0	0	0	0	0
0	0	0	0	0	0	0	0	0	0	0	0	0	0	0	0	0	0	0	0	0	0	0	0	0	0	0	0	0	0	0	0	0	0	0	0	0	0	0.00229635	0	0	0	0	0	0	0	0	0	0	0
0	0	0	0	0	0	0	0	0	0	0	0	0	0	0	0	0	0	0	0	0	0	0	0	0	0	0	0	0	0	0	0	0	0	0	0	0	0	0	0	0	0	0	0	0	0	0	0	0	0
0.036036	0	0	0	0	0	0	0	0.000225938	0	0	0	0	0	0	0	0	0.0142542	0	0.000447479	0	3.32127e-05	0.00470944	0	0	0	0	0	0	0	0	0	0	0	0	0	0	0	0.000199764	0	0	0	0	0	0	0	0	0	0	0
0	0	0	0	0	0	0	0	0	0	0	0	0	0	0	0	0	0	0	0	0	0	0	0	0	0	0	0	0	0	0	0	0	0	0	0	0	0	0.000115653	0	0	0	0	0	0	0	0	0	0	0
0.00900901	0	0	0	0.00218579	0	0	0	0	0	0	0	0	0	0	0.00413224	0	0.000689988	0	0.00349651	0	0	0.0010888	0	0	0	0	0	0	0	0	0	0	0	0	0	0	0.00127226	0.000325931	0	0	0	0.000289135	0	0	0	0	0	0	0
0	0	0	0	0.00218579	0.00126502	0	0	0	0	0	0	0	0	0	0	0	0	0.00235788	0.000392185	0	0.0014178	7.90072e-05	0	0	0	0	0	0	0	0	0	0	0	0	0	0	0	0.000578264	0	0	0	0	0	0	0	0.00350877	0	0	0
0	0	0	0	0	0	0	0	0	0	0	0	0	0	0	0	0	0	0	0	0	0	0	0	0	0	0	0	0	0	0	0	0	0	0	0	0	0	0	0	0	0	0	0	0	0	0	0	0	0
0	0	0	0	0	0	0	0	0	0	0	0	0	0	0	0	0	0	0	0	0	0	0	0	0	0	0	0	0	0	0	0	0	0	0	0	0	0	0	0	0	0	0	0	0	0	0	0	0	0
0	0	0	0	0	0	0	0	0	0	0	0	0	0	0	0	0	0	0	0	0	0	0	0	0	0	0	0	0	0	0	0	0	0	0	0	0	0	0	0	0	0	0	0	0	0	0	0	0	0
0	0	0	0	0	0	0	0	0	0	0	0	0	0	0	0	0	0	0	0	0	0	0	0	0	0	0	0	0	0	0	0	0	0	0	0	0	0	0	0	0	0	0	0	0	0	0	0	0	0
0.26	0	0	0	0	0.0392857	0.0900979	0	0	0	0	0	0	0	0	0.00131357	0	0.150352	0.0396092	0	0	0	0	0	0	0	0	0	0	0	0	0	0	0	0	0	0	0	0.00181723	0	0	0	0	0	0	0	0	0	0	0
0	0	0	0	0	0	0.0454545	0	0	0	0	0	0	0	0	0.0217391	0	0	0	0	0	0	0	0	0	0	0	0	0	0	0	0	0	0	0	0	0	0	0	0	0	0	0.0142857	0	0	0	0	0	0	0
0.707317	0.00179211	0.00229454	0	0	0.000277971	0.0221685	0	0	0	0	0.000955204	0.00271903	0	0	0.000602329	0	0.0369164	0.00229451	0	0	0	0	0	0	0	0	0	0	0	0	0	0	0	0	0.000315151	0	0.00107359	0.000257832	0.00166898	0	0.0020542	0.00162046	0	0	0	0	0	0	0
1	0.020202	0.0171674	0	0	0	0.041062	0	0	0	0	0.00239808	0.00189573	0	0	0.0187499	0	0.0315403	0.0159386	0	0	0	0	0	0	0	0	0	0	0	0	0	0	0	0	0.00105113	0	0.00231669	0	0.00266595	0	0.00156391	0	0	0	0	0	0.00156537	0	0.000220361
0	0	0	0	0	0	0	0	0	0	0	0	0	0	0	0	0	0	0	0	0	0	0	0	0	0	0	0	0	0	0	0	0	0	0	0	0	0	0	0	0	0	0	0	0	0	0	0	0	0
0	0	0	0	0	0	0	0	0	0	0	0	0	0	0	0	0	0	0	0	0	0	0	0	0	0	0	0	0	0	0	0	0	0	0	0	0	0	0	0	0	0	0	0	0	0	0	0	0	0
0	0	0	0	0	0	0	0	0	0	0	0	0	0	0	0	0	0	0	0	0	0	0	0	0	0	0	0	0	0	0	0	0	0	0	0	0	0	0	0	0	0	0	0	0	0	0	0	0	0
0.0122699	0	0	0	0	0	0	0	0	0	0	0	0	0	0	0	0	0.00609628	0	0	0	0	0	0	0	0	0	0	0	0	0	0	0	0	0	0	0	0	0.00146517	0	0	0	0.0058063	0	0	0	0	0	0	0
0.00613497	0	0	0	0	0.0262391	0	0	0	0	0	0	0	0	0	0	0	0.00304814	0	0	0	0	0	0	0	0	0	0	0	0	0	0	0	0	0	0	0	0	0.00162524	0	0	0	0.00400911	0	0	0	0.0328947	0	0	0
0	0	0	0	0	0	0	0	0	0	0	0	0	0	0	0	0	0	0	0	0	0	0	0	0	0	0	0	0	0	0	0	0	0	0	0	0	0	0.00142824	0	0	0	0.00753437	0	0	0	0	0	0	0
0.361702	0	0	0	0	0.00381415	0	0	0	0	0	0	0	0	0	0	0	0	0	0	0	0	0	0	0	0	0	0	0	0	0	0	0	0	0	0	0	0	0	0	0	0	0	0	0	0	0	0	0	0
0.5	0	1	0	0	0.5	0.46988	0	0	0	0	0.0115385	0	0	0	0	0	0.480847	0.487399	0	0	0	0	0	0	0	0	0	0	0	0	0	0	0	0	0	0	0	0.00580271	0	0	0	0	0	0	0	0	0	0	0
0	0	0	0	0	0	0	0	0	0	0	0	0	0	0	0	0	0	0	0	0	0	0	0	0	0	0	0	0	0	0	0	0	0	0	0	0	0	0	0	0	0	0	0	0	0	0	0	0	0
0.133333	0	1	0	0.117647	0.866667	0.0880196	0	0	0	0	0.0099108	0.0118343	0	0	0.0501755	0	0.0694137	0.847737	0	0	0	0	0	0	0	0	0	0	0	0	0	0	0	0	0.0099108	0	0	0.00835422	0.0118343	0	0	0.0102564	0	0	0	0	0	0	0
0.5	0	0	0	0	0.5	0	0	0	0	0	0	0	0	0	0	0	0	0	0	0	0	0	0	0	0	0	0	0	0	0	0	0	0	0	0	0	0	0.00526316	0	0	0	0	0	0	0	0	0	0	0
0.826087	0	0	0	0.0301587	0	0.285246	0	0	0	0	0	0.00606061	0	0	0.0227997	0	0.392135	0.00744636	0	0	0	0	0	0	0	0	0	0	0	0	0	0	0	0	0	0	0	0	0	0	0.0344828	0.00111857	0	0	0	0	0	0	0
0	0	0	0	0	0	0	0	0	0	0	0	0	0	0	0	0	0	0	0	0	0	0	0	0	0	0	0	0	0	0	0	0	0	0	0	0	0	0.00142248	0	0	0	0	0	0	0	0	0	0	0
0	0	0	0	0	0	0	0	0	0	0	0	0	0	0	0	0	0	0	0	0	0	0	0	0	0	0	0	0	0	0	0	0	0	0	0	0	0	0	0	0	0	0	0	0	0	0	0	0	0
0.4	0	0.105263	0	0.0113883	0.0284593	0.107831	0	0	0	0	0.00424757	0.00461361	0	0	0.00655387	0	0.224535	0.0549228	0	0	0	0	0	0	0	0	0	0	0	0	0	0	0	0	0.000337009	0	0.000954324	0.00451548	0.00105941	0	0.00153139	0.00289051	0	0	0	0	0	0	0
0.0181818	0.025	0.0169492	0	0.00108264	0.000236217	0.0448249	0	0	0	0	0.00256269	0.002693	0.0014556	0	0.0189081	0	0.0367075	0.0158664	0	0	0	0	0	0	0	0	0	0	0	0	0	0	0	0	0.00101704	0	0.00228127	0.000668963	0.00244947	0	0.00154359	9.31532e-05	0	0	0	0	0.00141826	0	0.000171328
0	0	0.00229358	0	0	0.00232829	0.00964785	0	0	0	0	0.0030896	0.00631912	0	0	1.11416e-06	0	0.00899265	0.00226941	0	0	0	0	0	0	0	0	0	0	0	0	0	0	0	0	0.000424327	0	0.000822367	0.00359527	0.0040075	0	0.00306079	0.00756201	0	0	0	0	0.000224972	0	0.000276192
0	0	0	0	0	0	0	0	0	0	0	0.00235571	0	0	0	0	0	0	0	0	0	0	0	0	0	0	0	0	0	0	0	0	0	0	0	0	0	0.000278755	0	0	0	0	0	0	0	0	0	0	0	0.000718391
0.75	0	0	0	0	0	0.140893	0	0	0	0	0.0110092	0	0	0	0	0	0.409083	0.00683761	0	0	0	0	0	0	0	0	0	0	0	0	0	0	0	0	0	0	0	0.00291687	0	0	0	0	0	0	0	0	0	0	0
0	0	0	0	0	0	0	0	0	0	0	0	0	0	0	0	0	0	0	0	0	0	0	0	0	0	0	0	0	0	0	0	0	0	0	0	0	0	0	0	0	0	0	0	0	0	0	0	0	0
0	0	0	0	0	0	0	0	0	0	0	0	0	0	0	0	0	0.00259379	0	0	0	0	0	0	0	0	0	0	0	0	0	0	0	0	0	0	0	0.0174927	0	0	0	0.00168067	0	0	0	0	0	0	0	0
0	0	0.333333	0	0	0	0	0	0	0	0	0	0	0	0	0	0	0	0.0924907	0	0	0	0	0	0	0	0	0	0	0	0	0	0	0	0	0	0	0.00583091	0	0	0	0.000840336	0	0	0	0	0	0	0	0
0	0	0	0	0	0	0	0	0	0	0	0	0	0	0	0	0	0	0	0	0	0	0	0	0	0	0	0	0	0	0	0	0	0	0	0	0	0	0	0	0	0	0	0	0	0	0	0	0	0
0	0	0	0	0	0	0	0	0	0	0	0	0	0	0	0	0	0	0	0	0	0	0	0	0	0	0	0	0	0	0	0	0	0	0	0	0	0	0	0	0	0	0	0	0	0	0	0	0	0
0	0	0	0	0	0	0	0	0	0	0	0	0	0	0	0	0	0	0	0	0	0	0	0	0	0	0	0	0	0	0	0	0	0	0	0	0	0.00291545	0	0	0	0	0	0	0	0	0	0	0	0
0	0	0	0	0	0	0	0	0	0	0	0	0	0	0	0	0	0	0	0	0	0	0	0	0	0	0	0	0	0	0	0	0	0	0	0	0	0	0	0	0	0	0	0	0	0	0	0	0	0
0	0	0	0	0	0	0	0	0	0	0	0	0	0	0	0	0	0	0	0	0	0	0	0	0	0	0	0	0	0	0	0	0	0	0	0	0	0	0	0	0	0	0	0	0	0	0	0	0	0
0	0	0	0	0	0	0	0	0	0	0	0	0	0	0	0	0	0.00926353	0	0	0	0	0	0	0	0	0	0	0	0	0	0	0	0	0	0	0	0.0174927	0	0	0	0.00168067	0	0	0	0	0	0	0	0
0	0	0.333333	0	0	0	0	0	0	0	0	0	0	0	0	0	0	0	0.159487	0	0	0	0	0	0	0	0	0	0	0	0	0	0	0	0	0	0	0.00583091	0	0	0	0.000840336	0	0	0	0	0	0	0	0
0	0	0	0	0.0107527	0.00675676	0	0	0	0	0	0	0	0	0	0	0	0	0	0	0	0	0	0	0	0	0	0	0	0	0	0	0	0	0	0	0	0	0.00276549	0	0	0	0.00359066	0	0	0	0	0	0	0
1	0	0	0	1	0	0	0	0	0	0	0.000158479	0	0	0	0	0	0	0	0	0	0	0	0	0	0	0	0	0	0	0	0	0	0	0	0	0	1.26067e-05	0	0	0	0	0	0	0	0	0	0	0	0
0	0	0	0	0	0.0555556	0	0	0	0	0	0	0	0	0	0	0	0	0	0	0	0	0	0	0	0	0	0	0	0	0	0	0	0	0	0	0	0	0.00451279	0	0	0	0	0	0	0	0	0	0	0
0	0	0	0	0	0.0555556	0	0	0	0	0	0	0	0	0	0	0	0	0	0	0	0	0	0	0	0	0	0	0	0	0	0	0	0	0	0	0	0	0.00434565	0	0	0	0	0	0	0	0	0	0	0
0	0	0.0394737	0	0	0	0.352941	0	0	0	0	0.00394477	0	0	0	0	0	0.421576	0.0228231	0	0	0	0	0	0	0	0	0	0	0	0	0	0	0	0	9.89218e-05	0	0.00261293	0	0.000396825	0	0.00170242	0	0	0	0	0	0.00067981	0	0.000413508
0	0	0	0	0	0	0	0	0	0	0	0	0	0	0	0	0	0	0	0	0	0	0	0	0	0	0	0	0	0	0	0	0	0	0	0	0	0	0	0	0	0	0	0	0	0	0	0	0	0
0	0	0	0	0	0	0.000684932	0	0	0	0	0.000303859	0.00378072	0	0	0	0	0.0008578	0	0	0	0	0	0	0	0	0	0	0	0	0	0	0	0	0	3.05662e-05	0	3.12576e-05	0	0.000512292	0	6.87095e-06	0	0	0	0	0	0	0	9.56524e-05
0	0	0	0	0	0	0	0	0	0	0	0	0	0	0	0	0	0	0	0	0	0	0	0	0	0	0	0	0	0	0	0	0	0	0	0	0	0	0.00218251	0	0	0	0	0	0	0	0	0	0	0
0	0	0	0	0	0	0	0	0	0	0	0	0	0	0	0	0	0	0	0	0	0	0	0	0	0	0	0	0	0	0	0	0	0	0	0	0	0	0	0	0	0	0	0	0	0	0	0	0	0
0	0	0	0	0	0	0.1875	0	0	0	0	0	0	0	0	0	0	0.128543	0	0	0	0	0	0	0	0	0	0	0	0	0	0	0	0	0	0	0	0	0.00136407	0	0	0	0.000594884	0	0	0	0	0	0	0
0.0625	0	0	0	0	0	0	0	0	0	0	0	0	0	0	0	0	0	0	0	0	0	0	0	0	0	0	0	0	0	0	0	0	0	0	0	0	0	0.000506009	0	0	0	0.00117118	0	0	0	0	0	0	0
0	0	0	0	0	0	0	0	0	0	0	0	0	0	0	0	0	0	0	0	0	0	0	0	0	0	0	0	0	0	0	0	0	0	0	0	0	0	0	0	0	0	0	0	0	0	0	0	0	0
0	0	0	0	0	0	0	0	0	0	0	0	0	0	0	0	0	0	0	0	0	0	0	0	0	0	0	0	0	0	0	0	0	0	0	0	0	0	0	0	0	0	0	0	0	0	0	0	0	0
0	0	0	0	0	0	0	0	0	0	0	0	0	0	0	0	0	0	0	4.66984e-05	0	0	0	0	0	0	0	0	0	0	0	0	0	0	0	0	0	0	0	0	0	0	0	0	0	0	0	0	0	0
0.571429	0	0	0	0.102941	0	0	0	0	0	0	0	0	0	0	0	0	0	0	0	0	0	0	0	0	0	0	0	0	0	0	0	0	0	0	0	0	0	0	0	0	0	0	0	0	0	0	0	0	0
0	0	0	0	0	0	0	0	0	0	0	0	0	0	0	0	0	0	0	0	0	0	0	0	0	0	0	0	0	0	0	0	0	0	0	0	0	9.81134e-05	0	0	0	0	0	0	0	0	0	0	0	0.000227562
0	0	0	0	0	0	0	0	0	0	0	0	0	0	0	0	0	0	0	0	0	0	0	0	0	0	0	0	0	0	0	0	0	0	0	0	0	2.67582e-05	0	0	0	0	0	0	0	0	0	0	0	0
0	0	0	0	0	0	0	0	0	0	0	0	0	0	0	0	0	0	0	0	0	0	0	0	0	0	0	0	0	0	0	0	0	0	0	0	0	0.000359749	0	0	0	0	0	0	0	0	0	0	0	0
0	0	0	0	0	0	0	0	0	0	0	0	0	0	0	0	0	0	0	0	0	0	0	0	0	0	0	0	0	0	0	0	0	0	0	0	0	0.000187307	0	0	0	6.84532e-06	0	0	0	0	0	0	0	0
0	0	0	0	0	0	0	0	0	0	0	0	0	0	0	0	0	0	0	0	0	0	0	0	0	0	0	0	0	0	0	0	0	0	0	0	0	2.37851e-05	0	0	0	6.84532e-06	0	0	0	0	0	0	0	4.55125e-05
0	0	0	0	0	0	0	0	0	0	0	0	0	0	0	0	0	0	0	0	0	0	0	0	0	0	0	0	0	0	0	0	0	0	0	0	0	0.000222985	0	0	0	0	0	0	0	0	0	0	0	0
0	0	0	0	0	0	0	0	0	0	0	0	0	0	0	0	0	0	0	0	0	0	0	0	0	0	0	0	0	0	0	0	0	0	0	0	0	7.13552e-05	0	0	0	6.84532e-06	0	0	0	0	0	0	0	0
0	0	0	0	0	0	0	0	0	0	0	0	0	0	0	0	0	0.000388489	0	0	0	0	0	0	0	0	0	0	0	0	0	0	0	0	0	0	0	0.000353803	0	0	0	0.000486017	0	0	0	0	0	0	0	0.00104679
0	0	0	0	0	0	0	0	0	0	0	0	0	0	0	0	0	0	0	0	0	0	0	0	0	0	0	0	0	0	0	0	0	0	0	0	0	0	0	0	0	0	0	0	0	0	0	0	0	4.55125e-05
0	0.0425532	0.0348837	0	0	0	0.123433	0	0	0	0	0.00675617	0.00638003	0.00262467	0	0.0334333	0	0.122303	0.0327111	0.000669385	0	4.40727e-05	0.00192903	0	0	0	0	0	0	0	0	0	0	0	0	0.00239621	0	0.0034655	0.000887311	0.00139883	0	0.00383437	0.00406504	0	0	0	0	0.000311171	0	0.00201884
0.578947	0	0	0	0	0.0353535	0	0	0	0	0	0	0	0	0	0	0	0	0	0	0	0	0	0	0	0	0	0	0	0	0	0	0	0	0	0	0	0	0.000963469	0	0	0	0.000764442	0	0	0	0	0	0	0
0.25	0.0143885	0.00657895	0	0.0153846	0.0112994	0.0345924	0	0	0	0	0.00226617	0.00146341	0	0	0.0134129	0	0.023865	0.0153819	0	0	0	0	0	0	0	0	0	0	0	0	0	0	0	0	0.000944485	0	0.000925727	0.00142246	0.00220625	0	0.000281111	0.00241837	0	0	0	0	0.0013779	0	0.000455968
0	0	0.00657895	0	0	0.0169492	0.0326706	0	0	0	0	0.00164813	0	0.00421941	0	3.4645e-06	0	0.0210914	0.0153452	0	0	0	0	0	0	0	0	0	0	0	0	0	0	0	0	0.000487476	0	0.000831586	0.00121926	0	0	0	0	0	0	0	0	0.000311139	0	0.000187752
0	0	0.00657895	0	0	0.0169492	0.00103481	0	0	0	0	0.00185414	0	0	0	1.14284e-05	0	0.00027592	0.0157129	0	0	0	0	0	0	0	0	0	0	0	0	0	0	0	0	0.000436697	0	0.000802447	0.00121926	0	0	0	0	0	0	0	0	0.000488932	0	0.000375503
0	0	0.00657895	0	0	0.0169492	0.00801981	0	0	0	0	0.00164813	0	0	0	1.2624e-06	0	0.00436655	0.015641	0	0	0	0	0	0	0	0	0	0	0	0	0	0	0	0	0.000416386	0	0.00093021	0.00142246	0	0	0	0	0	0	0	0	0	0	0
0	0	0	0	0	0	0	0	0	0	0	0	0	0	0	0	0	0	0	0	0	0	0	0	0	0	0	0	0	0	0	0	0	0	0	7.10903e-05	0	6.94856e-05	0	0	0	0	0	0	0	0	0	0	0	0
0	0	0.00657895	0	0.0153846	0.0169492	0.0107177	0	0	0	0	0.00144211	0.00097561	0	0	0.000894107	0	0.006777	0.0156224	0	0	0	0	0	0	0	0	0	0	0	0	0	0	0	0	0.00040623	0	0.000887622	0.00121926	0.00135769	0	0.000874568	0	0	0	0	0	0.000177794	0	0.000134108
0	0	0	0	0	0	0	0	0	0	0	0	0	0	0	0	0	0	0	0	0	0	0	0	0	0	0	0	0	0	0	0	0	0	0	0	0	0	0.00286533	0	0	0	0	0	0	0	0	0	0	0
0	0	0	0	0	0	0	0	0	0	0	0.000218007	0.000737735	0	0	4.63285e-05	0	0	0	0	0	0	0	0	0	0	0	0	0	0	0	0	0	0	0	0.000406448	0	0.000642094	0	0.000904925	0	0.00105073	0	0	0	0	0	0	0	0
0	0	0	0	0	0	0	0	0	0	0	0.000109004	0	0	0	0	0	0	0	0	0	0	0	0	0	0	0	0	0	0	0	0	0	0	0	1.69353e-05	0	2.52564e-05	0	0	0	3.83312e-05	0	0	0	0	0	0.000138293	0	0.000187932
0	0	0	0	0	0	0.000754546	0	0	0	0	0.000109004	0	0	0	2.34602e-06	0	0.00211557	4.60193e-05	0	0	0	0	0	0	0	0	0	0	0	0	0	0	0	0	0.000135483	0	0.000150567	0	0	0	0	0	0	0	0	0	0.00041488	0	0.000751728
0	0	0	0	0	0	0	0	0	0	0	0	0.000737735	0	0	2.65957e-05	0	0.000585822	0	0	0	0	0	0	0	0	0	0	0	0	0	0	0	0	0	0.000135483	0	0.000142796	0	0.000904924	0	0.00096279	0	0	0	0	0	0	0	0
0	0	0	0	0	0	0	0	0	0	0	0.000327011	0.000368868	0	0	2.52206e-06	0	0	0	0	0	0	0	0	0	0	0	0	0	0	0	0	0	0	0	8.46767e-05	0	9.13115e-05	0	0.000120657	0	2.48026e-05	0	0	0	0	0	0.000138293	0	0.000187932
0	0	0	0	0	0	0.000377273	0	0	0	0	0	0	0	0	1.83255e-05	0	2.22958e-05	0	0	0	0	0	0	0	0	0	0	0	0	0	0	0	0	0	0	0	2.9142e-06	0	0	0	0	0	0	0	0	0	0.000138293	0	1.44563e-05
0	0	0	0	0	0	0	0	0	0	0	0.000218007	0	0	0	0	0	5.34816e-05	0	0	0	0	0	0	0	0	0	0	0	0	0	0	0	0	0	5.0806e-05	0	8.54831e-05	0	0	0	0	0	0	0	0	0	0	0	0
0	0	0	0	0	0	7.54546e-05	0	0	0	0	0.000109004	0	0	0	1.83916e-06	0	0	0	0	0	0	0	0	0	0	0	0	0	0	0	0	0	0	0	6.77414e-05	0	6.89693e-05	0	0.000120657	0	1.12739e-05	0	0	0	0	0	0	0	0
0	0	0.000757002	0	0	0	0.01162	0	0	0	0	0.000109004	0	0	0	0.0845052	0	0.0476433	0.0562471	0	0	0	0	0	0	0	0	0	0	0	0	0	0	0	0	1.69353e-05	0	0	0	0	0	6.76433e-06	0	0	0	0	0	0.000138293	0	8.67378e-05
0	0	0	0	0	0	0	0	0	0	0	0.000109004	0	0	0	4.73126e-06	0	0	0	0	0	0	0	0	0	0	0	0	0	0	0	0	0	0	0	0.000220159	0	0.000231193	0	0	0	0	0	0	0	0	0	0	0	0
0	0	0	0	0	0	7.54546e-05	0	0	0	0	0.000109004	0	0	0	8.53897e-05	0	0.000128752	3.49051e-05	0	0	0	0	0	0	0	0	0	0	0	0	0	0	0	0	6.77414e-05	0	4.857e-06	0	0	0	0	0	0	0	0	0	0.000829761	0	0.000462602
0	0	0	0	0	0	0	0	0	0	0	0.000436015	0	0	0	1.85491e-05	0	1.36813e-05	0	0	0	0	0	0	0	0	0	0	0	0	0	0	0	0	0	0.000237095	0	0.000219536	0	0.00036197	0	0.000257045	0	0	0	0	0	0	0	0
0	0	0	0	0	0	0	0	0	0	0	0	0	0	0	0	0	0	0	0	0	0	0	0	0	0	0	0	0	0	0	0	0	0	0	0	0	5.82839e-06	0	6.03283e-05	0	2.25478e-06	0	0	0	0	0	0	0	0
0	0	0	0	0	0	0	0	0	0	0	0	0	0	0	2.35243e-06	0	0	0	0	0	0	0	0	0	0	0	0	0	0	0	0	0	0	0	0.000101612	0	9.32543e-05	0	0	0	0	0	0	0	0	0	0	0	0
0	0	0.00227101	0	0	0	0.000301818	0	0	0	0	0.000218007	0.000737735	0	0	2.80931e-05	0	0.000307094	0.000481711	0	0	0	0	0	0	0	0	0	0	0	0	0	0	0	0	0.000270965	0	0.00129196	0	0.000482626	0	0.000813975	0	0	0	0	0	0	0	0
0	0	0	0	0	0	0	0	0	0	0	0	0	0	0	0	0	0	0	0	0	0	0	0	0	0	0	0	0	0	0	0	0	0	0	0	0	0	0	0	0	6.76433e-06	0	0	0	0	0	0.00041488	0	0.000303582
0	0	0	0	0	0	0.000377273	0	0	0	0	0.000654022	0	0	0	3.22747e-06	0	0	0	0	0	0	0	0	0	0	0	0	0	0	0	0	0	0	0	0.000491125	0	0.000252564	0	6.03283e-05	0	0.000200675	0	0	0	0	0	0	0	0
0	0	0	0	0	0	0	0	0	0	0	0	0	0	0	0.000321273	0	6.8417e-05	0	0	0	0	0	0	0	0	0	0	0	0	0	0	0	0	0	0.00025403	0	0.000226336	0	0	0	0	0	0	0	0	0	0	0	0
0	0	0	0	0	0	0	0	0	0	0	0.000218007	0	0	0	1.6068e-06	0	0	0	0	0	0	0	0	0	0	0	0	0	0	0	0	0	0	0	0.000152418	0	6.21696e-05	0	0	0	0	0	0	0	0	0	0.000276587	0	4.33689e-05
0	0	0	0	0	0	0	0	0	0	0	0.000109004	0	0	0	0	0	2.54705e-05	0	0	0	0	0	0	0	0	0	0	0	0	0	0	0	0	0	8.46767e-05	0	3.30276e-05	0	0.000120657	0	9.01911e-06	0	0	0	0	0	0	0	0.000173476
0	0	0	0	0	0	0	0	0	0	0	0.000109004	0	0	0	1.41566e-05	0	0	0	0	0	0	0	0	0	0	0	0	0	0	0	0	0	0	0	0.000152418	0	8.25689e-05	0	0	0	0	0	0	0	0	0	0	0	0
0	0	0	0	0	0	0.000528182	0	0	0	0	0	0.000368868	0	0	5.9179e-06	0	0.000272454	5.25648e-06	0	0	0	0	0	0	0	0	0	0	0	0	0	0	0	0	0	0	9.71399e-07	0	0.000120657	0	3.15669e-05	0	0	0	0	0	0	0	0.000101194
0	0	0	0	0	0	0	0	0	0	0	0.000109004	0.000368868	0	0	9.4886e-06	0	0	0	0	0	0	0	0	0	0	0	0	0	0	0	0	0	0	0	0.000321771	0	0.000146681	0	0.000120657	0	0.000173618	0	0	0	0	0	0	0	0
0	0	0	0	0	0	0	0	0	0	0	0	0	0	0	0	0	0	0	0	0	0	0	0	0	0	0	0	0	0	0	0	0	0	0	1.69353e-05	0	1.84566e-05	0	0	0	0	0	0	0	0	0	0	0	0
0	0	0	0	0	0	0	0	0	0	0	0.000218007	0	0	0	4.95185e-06	0	0	0	0	0	0	0	0	0	0	0	0	0	0	0	0	0	0	0	0.000237095	0	7.18835e-05	0	0	0	0	0	0	0	0	0	0.000138293	0	2.89126e-05
0	0	0	0	0	0	0	0	0	0	0	0.000109004	0	0	0	0	0	0	0	0	0	0	0	0	0	0	0	0	0	0	0	0	0	0	0	3.38707e-05	0	5.14842e-05	0	0	0	0	0	0	0	0	0	0	0	0
0	0	0	0	0	0	0	0	0	0	0	0.000545019	0	0	0	1.20052e-05	0	0	0	0	0	0	0	0	0	0	0	0	0	0	0	0	0	0	0	0.000169353	0	0.000126282	0	0	0	0	0	0	0	0	0	0	0	0
0	0	0	0	0	0	0	0	0	0	0	0	0	0	0	0	0	0	0	0	0	0	0	0	0	0	0	0	0	0	0	0	0	0	0	0	0	5.82839e-06	0	0	0	0	0	0	0	0	0	0	0	0
0	0	0	0	0	0	0	0	0	0	0	0.000218007	0.00147547	0	0	1.92816e-05	0	1.62304e-05	0	0	0	0	0	0	0	0	0	0	0	0	0	0	0	0	0	3.38707e-05	0	9.71399e-06	0	0.00102558	0	0.00160766	0	0	0	0	0	0	0	0
0	0	0	0	0	0	7.54546e-05	0	0	0	0	0	0	0	0	0	0	6.25629e-06	0	0	0	0	0	0	0	0	0	0	0	0	0	0	0	0	0	5.0806e-05	0	5.14842e-05	0	0	0	0	0	0	0	0	0	0	0	0
0	0	0	0	0	0	0	0	0	0	0	0	0	0	0	0	0	0	0	0	0	0	0	0	0	0	0	0	0	0	0	0	0	0	0	0	0	0	0	0	0	0	0	0	0	0	0	0	0	0
0	0	0.1	0	0.016	0.00351288	0.170032	0	0	0	0	0.013624	0.00461361	0	0	0.00668042	0	0.230843	0.0572381	0	0	0	0	0	0	0	0	0	0	0	0	0	0	0	0	0.000326601	0	0.000434779	0.00173471	0.00107412	0	0	0.00323037	0	0	0	0	0	0	0
0	0	0	0	0	0	0	0	0	0	0	0	0	0	0	0	0	0	0	0	0	0	0	0	0	0	0	0	0	0	0	0	0	0	0	0	0	0	4.83582e-05	0	0	0	0.00094503	0	0	0	0	0	0	0
0	0	0	0	0	0	0	0	0	0	0	0	0	0	0	0	0	0	0	0	0	0	0	0	0	0	0	0	0	0	0	0	0	0	0	0	0	0	0.000652836	0	0	0	0.00063002	0	0	0	0	0	0	0
0	0	0.0769231	0	0	0.0645161	0.04	0	0	0	0	0	0	0	0	0.00628931	0	0	0.0262007	0	0	0	0	0	0	0	0	0	0	0	0	0	0	0	0	0	0	0.00132406	0.00419913	0	0	0	0	0	0	0	0	0	0	0
0	0	0.0769231	0	0	0.0645161	0	0	0	0	0	0	0	0	0	0	0	0	0.0269145	0	0	0	0	0	0	0	0	0	0	0	0	0	0	0	0	0	0	0.00172128	0.00559884	0	0	0	0	0	0	0	0	0	0	0
0.166667	0	0	0	0.0344828	0	0	0	0	0	0	0	0	0	0	0.0138889	0	0	0	0	0	0	0	0	0	0	0	0	0	0	0	0	0	0	0	0	0	0.00019861	0.000399917	0	0	0.0010846	0.00192031	0	0	0	0	0	0	0
0.333333	0	0.0769231	0	0.0172414	0	0.04	0	0	0	0	0	0	0	0	0	0	0.333333	0.0145688	0	0	0	0	0	0	0	0	0	0	0	0	0	0	0	0	0	0	0.00152267	0.000599876	0	0	0.0037961	0.00144023	0	0	0	0	0	0	0
0	0	0	0	0.125	0	0	0	0	0	0	0	0	0	0	0	0	0.00020503	4.7362e-06	0	0	0	0	0	0	0	0	0	0	0	0	0	0	0	0	0	0	0.000175829	0.00154516	0.003125	0	0.00100661	0.000924214	0	0	0	0	0	0	0
0	0	0	0	0	0	0	0	0	0	0	0	0	0	0	0.00032938	0	0.00041006	0	0	0	0	0	0	0	0	0	0	0	0	0	0	0	0	0	0	0	8.46586e-05	0.000702346	0	0	0	0	0	0	0	0	0	0	0
0	0	0	0	0	0	0	0	0	0	0	0	0	0	0	0	0	0.00041006	0.000580766	0	0	0	0	0	0	0	0	0	0	0	0	0	0	0	0	0	0	0.000130244	0.00154516	0	0	0	0	0	0	0	0	0	0	0
0	0	0	0	0	0	0	0	0	0	0	0	0	0	0	0	0	0.00020503	0	0	0	0	0	0	0	0	0	0	0	0	0	0	0	0	0	0	0	0.000104195	0.000702346	0	0	2.28775e-05	0	0	0	0	0	0	0	9.17347e-05
0	0	0	0	0	0	0	0	0	0	0	0	0	0	0	0	0	0	0	0	0	0	0	0	0	0	0	0	0	0	0	0	0	0	0	0	0	1.95366e-05	0	0	0	2.28775e-05	0	0	0	0	0	0	0	0
0	0	0	0	0	0	0	0	0	0	0	0	0	0	0	0	0	0	0	0	0	0	0	0	0	0	0	0	0	0	0	0	0	0	0	0	0	6.5122e-06	0.000140469	0	0	0	0	0	0	0	0	0	0	0
0.1	0	0	0	0.125	0	0	0	0	0	0	0	0	0	0	0	0	0.000224014	0	0	0	0	0	0	0	0	0	0	0	0	0	0	0	0	0	0	0	1.30244e-05	0.00112375	0	0	0	0	0	0	0	0	0	0	0
0	0	0	0	0	0	0	0	0	0	0	0	0	0	0	0	0	0.000341717	0	0	0	0	0	0	0	0	0	0	0	0	0	0	0	0	0	0	0	0.000123732	0.00168563	0	0	6.86324e-05	0	0	0	0	0	0	0	0.000550408
0	0	0	0	0	0	0	0	0	0	0	0	0	0	0	0	0	0	0	0	0	0	0	0	0	0	0	0	0	0	0	0	0	0	0	0	0	2.60488e-05	0	0	0	0	0	0	0	0	0	0	0	0
0	0	0	0	0	0	0.00110497	0	0	0	0	0	0	0	0	0	0	0.00020503	0	0	0	0	0	0	0	0	0	0	0	0	0	0	0	0	0	0	0	0.000104195	0.00154516	0	0	0	0	0	0	0	0	0	0	0
0	0	0	0	0	0	0	0	0	0	0	0	0	0	0	0	0	0.000420084	0.000580766	0	0	0	0	0	0	0	0	0	0	0	0	0	0	0	0	0	0	0.000123732	0.0018261	0	0	0.000114387	0.00184843	0	0	0	0	0	0	0
0	0	0	0	0	0	0.00110497	0	0	0	0	0	0	0	0	0	0	0	0.000402577	0	0	0	0	0	0	0	0	0	0	0	0	0	0	0	0	0	0	0.000130244	0.00126422	0	0	0	0	0	0	0	0	0	0	0.000397517
0	0	0	0	0	0	0	0	0	0	0	0	0	0	0	0	0	0	0	0	0	0	0	0	0	0	0	0	0	0	0	0	0	0	0	0	0	1.30244e-05	0.00140469	0	0	0	0	0	0	0	0	0	0	9.17347e-05
0	0	0	0	0	0	0	0	0	0	0	0	0	0	0	0	0	0	0	0	0	0	0	0	0	0	0	0	0	0	0	0	0	0	0	0	0	0.000104195	0.00154516	0	0	0	0	0	0	0	0	0	0	0
0	0	0	0	0.125	0	0	0	0	0	0	0	0	0	0	0.00305633	0	0	4.7362e-06	0	0	0	0	0	0	0	0	0	0	0	0	0	0	0	0	0	0	5.20976e-05	0.000421407	0	0	0	0	0	0	0	0	0	0	0
0	0	0	0	0	0.166667	0	0	0	0	0	0	0	0	0	0	0	0	0	0	0	0	0	0	0	0	0	0	0	0	0	0	0	0	0	0	0	1.30244e-05	0.00238798	0	0	0	0.00739372	0	0	0	0.181818	0	0	9.17347e-05
0.1	0	0	0	0.125	0	0	0	0	0	0	0	0	0	0	0	0	0.000224014	0	0	0	0	0	0	0	0	0	0	0	0	0	0	0	0	0	0	0	1.95366e-05	0.00112375	0	0	4.57549e-05	0.00277264	0	0	0	0	0	0	0
0	0	0.00473934	0	0	0	0.00110497	0	0	0	0	0	0	0	0	0	0	0	0.0218228	0	0	0	0	0	0	0	0	0	0	0	0	0	0	0	0	0	0	6.5122e-05	0.000561877	0	0	0.000114387	0	0	0	0	0	0	0	0
0	0	0.00473934	0	0	0	0	0	0	0	0	0	0	0	0	0	0	0.00109194	0.0417905	0	0	0	0	0	0	0	0	0	0	0	0	0	0	0	0	0	0	0.000104195	0.000421407	0	0	0.000251652	0.000924214	0	0	0	0	0	0	0
0	0	0	0	0	0	0	0	0	0	0	0	0	0	0	0	0	0	0	0	0	0	0	0	0	0	0	0	0	0	0	0	0	0	0	0	0	0	0.000303582	0	0	0	0.000984822	0	0	0	0	0	0	0
0.1	0	0	0	0	0.166667	0	0	0	0	0	0	0	0	0	0	0	0.000429045	4.7362e-06	0	0	0	0	0	0	0	0	0	0	0	0	0	0	0	0	0	0	2.60488e-05	0.00154516	0	0	0	0.00369686	0	0	0	0.0909091	0	0	0
0	0	0.00473934	0	0	0	0	0	0	0	0	0	0	0	0	0	0	0.000534119	0.0417905	0	0	0	0	0	0	0	0	0	0	0	0	0	0	0	0	0	0	0.000227927	0.00168563	0	0	0.000251652	0.000924214	0	0	0	0	0	0	0.000458674
0	0	0	0	0	0	0	0	0	0	0	0	0	0	0	0	0	0.00020503	0	0	0	0	0	0	0	0	0	0	0	0	0	0	0	0	0	0	0	7.16342e-05	0.00112375	0	0	0	0	0	0	0	0	0	0	0.000122313
0	0	0	0	0	0	0	0	0	0	0	0	0	0	0	0	0	0.000242892	0	0	0	0	0	0	0	0	0	0	0	0	0	0	0	0	0	0	0	9.11708e-05	0.000842815	0	0	4.57549e-05	0	0	0	0	0	0	0	0
0.1	0	0	0	0	0.166667	0.00110497	0	0	0	0	0	0	0	0	0	0	0.000224014	0	0	0	0	0	0	0	0	0	0	0	0	0	0	0	0	0	0	0	5.86098e-05	0.000983284	0	0	0	0.00369686	0	0	0	0	0	0	9.17347e-05
0	0	0	0	0	0	0	0	0	0	0	0	0	0	0	0	0	0	0	0	0	0	0	0	0	0	0	0	0	0	0	0	0	0	0	0	0	5.20976e-05	0.000421407	0	0	0	0	0	0	0	0	0	0	0
0	0	0	0	0	0	0	0	0	0	0	0	0	0	0	0	0	0	0	0	0	0	0	0	0	0	0	0	0	0	0	0	0	0	0	0	0	0	0	0	0	0	0	0	0	0	0	0	0	0
0	0	0	0	0	0	0	0	0	0	0	0	0	0	0	0	0	0	0	0	0	0	0	0	0	0	0	0	0	0	0	0	0	0	0	0	0	0	0	0	0	0	0	0	0	0	0	0	0	0
0.0227273	0	0	0	0	0.031746	0	0	0	0	0	0	0	0	0	0	0	0	0	0	0	0	0	0	0	0	0	0	0	0	0	0	0	0	0	0	0	0	0.000883002	0	0	0	0	0	0	0	0	0	0	0
0	0	0	0	0	0	0	0	0	0	0	0	0	0	0	0	0	0	0	0	0	0	0	0	0	0	0	0	0	0	0	0	0	0	0	0	0	0	0	0	0	0	0	0	0	0	0	0	0	0
0	0	0	0	0	0	0	0	0	0	0	0	0	0	0	0	0	0	0	0	0	0	0	0	0	0	0	0	0	0	0	0	0	0	0	0	0	0	0	0	0	0	0	0	0	0	0	0	0	0
0.666667	0	0	0	0	0.0131579	0	0	0	0	0	0	0	0	0	0	0	0	0	0	0	0	0	0	0	0	0	0	0	0	0	0	0	0	0	0	0	0	0.000939408	0	0	0	0	0	0	0	0	0	0	0
0.0173913	0	0	0	0.00961538	0.000180571	0	0	0	0	0	0	0	0	0	0	0	0	0	0	0	0	0	0	0	0	0	0	0	0	0	0	0	0	0	0	0	0	0	0	0	0	0	0	0	0	0	0	0	0
0	0	0	0	0	0	0	0	0	0	0	0	0	0	0	0	0	0.1125	0	0	0	0	0	0	0	0	0	0	0	0	0	0	0	0	0	0	0	0	0.000623268	0	0	0	0	0	0	0	0	0	0	0
0.38	0	0.0909091	0	0	0.0563636	0.16066	0	0	0	0	0.00184378	0.00558659	0.00270636	0	2.64039e-07	0	0.162022	0.0710016	0	0	0	0	0	0	0	0	0	0	0	0	0	0	0	0	0.000358729	0	0.0026645	0.00155032	0.000553938	0	0.00546448	0.00406284	0	0	0	0	0.000489776	0	0.00228676
0	0	0	0	0	0	0	0	0	0	0	0	0	0	0	0	0	0	0	0	0	0	0	0	0	0	0	0	0	0	0	0	0	0	0	0	0	0	0	0	0	0	0	0	0	0	0	0	0	0
0	0	0	0	0	0	0	0	0	0	0	0	0	0	0	0	0	0	0	0	0	0	0	0	0	0	0	0	0	0	0	0	0	0	0	0	0	0	0	0	0	0	0	0	0	0	0	0	0	0
0	0	0	0	0	0	0	0	0	0	0	0	0	0	0	0	0	0	0	0	0	0	0	0	0	0	0	0	0	0	0	0	0	0	0	0	0	0	0	0	0	0	0	0	0	0	0	0	0	0
0.5	0	0	0	0.0169492	0.00877193	0	0	0	0	0	0	0	0	0	0	0	0	0	0	0	0	0	0	0	0	0	0	0	0	0	0	0	0	0	0	0	0	0.000638978	0	0	0	0	0	0	0	0	0	0	0
0.0144928	0	0	0	0	0	0	0	0	0	0	0	0	0	0	0	0	0	0	0	0	0	0	0	0	0	0	0	0	0	0	0	0	0	0	0	0	0	0.000753793	0	0	0	0.00158688	0	0	0	0	0	0	0
0	0	0	0	0	0	0	0	0	0	0	0	0	0	0	0	0	0	0	0	0	0	0	0	0	0	0	0	0	0	0	0	0	0	0	0	0	0	0	0	0	0	0	0	0	0	0	0	0	0
1	0	0	0	0.333333	0	0	0	0	0	0	0	0	0	0	0	0	0	0	0	0	0	0	0	0	0	0	0	0	0	0	0	0	0	0	0	0	0	0	0	0	0	0	0	0	0	0	0	0	0
0.0238095	0	0	0	0.00947867	0.00345622	0	0	0	0	0	0	0	0	0	0	0	0	0	0	0	0	0	0	0	0	0	0	0	0	0	0	0	0	0	0	0	0	5.84271e-05	0	0	0	0	0	0	0	0	0	0	0
0	0	0	0	0	0	0	0	0	0	0	0	0	0	0	0	0	0	0	0	0	0	0	0	0	0	0	0	0	0	0	0	0	0	0	0	0	0	0	0	0	0	0	0	0	0	0	0	0	0
0	0	0	0	0	0.00135777	0.00026936	0	0	0	0	0.000381659	0.000391236	0	0	0	0	0.000575177	4.518e-05	0	0	0.000104397	0.00160759	0	0	0	0	0	0	0	0	0	0	0	0	0.000182756	0	0.000703731	0.000533465	0.000946466	0	0	0.000712156	0	0	0	0	0.000440458	0	0
0.0384615	0	0	0	0	0	0.00026936	0	0.000226757	0	0	0.000218091	0	0.000761035	0	0.000114524	0	0.00109547	0.000521362	0.000478784	0	3.3363e-05	0.00437692	0	0	0	0	0	0	0	0	0	0	0	0	9.13782e-05	0	0	0.000182159	0	0	0	0	0	0	0	0	0.000146819	0	0
0	0	0	0	0	0	0	0	0	0	0	0	0	0	0	0	0	0	0	0	0	0	0	0	0	0	0	0	0	0	0	0	0	0	0	0	0	0	0.000168459	0	0	0	0.000316456	0	0	0	0	0	0	0
0	0	0	0	0	0.0263158	0	0	0	0	0	0	0	0	0	0	0	0	0	0	0	0	0	0	0	0	0	0	0	0	0	0	0	0	0	0	0	0	0.00097561	0	0	0	0	0	0	0	0	0	0	0
0	0	0	0	0	0	0	0	0	0	0	7.60514e-05	0	0	0	0	0	0	0	0	0	0	0	0	0	0	0	0	0	0	0	0	0	0	0	2.43154e-05	0	3.68288e-06	0	0	0	0	0	0	0	0	0	0.000296572	0	8.87784e-05
0	0	0	0	0	0	0.000909091	0	0	0	0	0.000827472	0.00133156	0	0	0	0	0.0005	4.81464e-05	0	0	0	0	0	0	0	0	0	0	0	0	0	0	0	0	0.000144886	0	0	0.000625782	0.000726744	0	0.00287632	0.000370028	0	0	0	0	0	0	0
0	0	0	0	0	0	0	0	0	0	0	0	0	0	0	0	0	0	0	0	0	0	0	0	0	0	0	0	0	0	0	0	0	0	0	0	0	0	0	0	0	0	0	0	0	0	0	0	0	0
0.75	0	0	0	0.409091	0	0	0	0	0	0	0	0	0	0	0	0	0	0	0	0	0	0	0	0	0	0	0	0	0	0	0	0	0	0	0	0	0	0	0	0	0	0.00377358	0	0	0	0	0	0	0
0	0	0	0	0	0	0	0	0	0	0	0	0	0	0	0	0	0	0	0	0	0	0	0	0	0	0	0	0	0	0	0	0	0	0	0	0	0	0	0	0	0	0	0	0	0	0	0	0	0
0	0	0	0	0	0	0	0	0	0	0	0	0	0	0	0	0	0	0	0	0	0	0	0	0	0	0	0	0	0	0	0	0	0	0	0	0	0	0	0	0	0	0	0	0	0	0	0	0	0
0.5	0	0	0	0	0	0	0	0	0	0	0	0	0	0	0	0	0	0	0	0	0	0	0	0	0	0	0	0	0	0	0	0	0	0	0	0	0	0	0	0	0	0	0	0	0	0	0	0	0
0	0	0	0	0	0.0625	0.0900979	0	0	0	0	0	0	0	0	0.00131357	0	0.151005	0.0396092	0	0	0	0	0	0	0	0	0	0	0	0	0	0	0	0	0	0	0	0.000349121	0	0	0	0	0	0	0	0	0	0	0
0	0	0	0	0	0	0.00268097	0	0	0	0	0.000622665	0	0	0	6.92907e-05	0	0	2.35671e-05	0	0	0	0	0	0	0	0	0	0	0	0	0	0	0	0	0	0	0.00177305	0.000109815	0	0	0	0	0	0	0	0	0	0	0
0	0	0	0	0	0	0	0	0	0	0	0	0	0	0	0	0	0	0	0	0	0	0	0	0	0	0	0	0	0	0	0	0	0	0	0	0	0	0	0	0	0	0.0037594	0	0	0	0	0	0	0
0.125	0	0	0	0.142857	0	0	0	0	0	0	0	0	0	0	0	0	0	0	0	0	0	0	0	0	0	0	0	0	0	0	0	0	0	0	0	0	0	0	0	0	0	0	0	0	0	0	0	0	0
0	0	0	0	0	0	0	0	0	0	0	0	0	0	0	0	0	0	0	0	0	0	0	0	0	0	0	0	0	0	0	0	0	0	0	0	0	0	0.00374354	0	0	0	0	0	0	0	0	0	0	0
0.05	0	0	0	0	0.0196078	0	0	0	0	0	0	0	0	0	0	0	0	0	0	0	0	0	0	0	0	0	0	0	0	0	0	0	0	0	0	0	0	0.000577767	0	0	0	0	0	0	0	0	0	0	0
0	0	0	0	0	0	0	0	0	0	0	0	0	0	0	0	0	0	0	0	0	0	0	0	0	0	0	0	0	0	0	0	0	0	0	0	0	0	0	0	0	0	0	0	0	0	0	0	0	0
0.272727	0.0144928	0.0571429	0	0.0166667	0.0421053	0.113287	0	0	0	0	0.00492438	0.00527705	0	0	0.0125926	0	0.124626	0.0450811	0	0	0	0	0	0	0	0	0	0	0	0	0	0	0	0	0.00231006	0	0.00309614	0.00432588	0.0017529	0	0.0038011	0.00436258	0	0	0	0	0.000219202	0	0.00210344
0.0122699	0	0	0	0.008	0	0	0	0	0	0	0	0	0	0	0	0	0	0	0	0	0	0	0	0	0	0	0	0	0	0	0	0	0	0	0	0	0	0.000810309	0	0	0	0.00339943	0	0	0	0	0	0	0
0	0	0	0	0	0	0	0	0	0	0	0	0	0	0	0	0	0	0	0	0	0	0	0	0	0	0	0	0	0	0	0	0	0	0	0	0	0	2.41791e-05	0	0	0	0	0	0	0	0	0	0	0
0	0	0	0	0	0	0	0	0	0	0	0	0	0	0	0	0	0	0	0	0	0	0	0	0	0	0	0	0	0	0	0	0	0	0	0	0	0	4.83582e-05	0	0	0	0.00094503	0	0	0	0	0	0	0
0	0	0	0	0	0	0	0	0	0	0	0	0	0	0	0	0	0	0	0	0	0	0	0	0	0	0	0	0	0	0	0	0	0	0	0	0	0	0	0	0	0	0	0	0	0	0	0	0	0
0	0	0	0	0	0	0	0	0	0	0	0	0	0	0	0	0	0	0	0	0	0	0	0	0	0	0	0	0	0	0	0	0	0	0	0	0	0	0	0	0	0	0	0	0	0	0	0	0	0
0	0	0	0	0	0	0	0	0	0	0	0	0	0	0	0	0	0	0	0	0	0	0	0	0	0	0	0	0	0	0	0	0	0	0	0	0	0	0	0	0	0	0	0	0	0	0	0	0	0
0	0	0	0	0	0	0	0	0	0	0	0	0	0	0	0	0	0	0	0	0	0	0	0	0	0	0	0	0	0	0	0	0	0	0	0	0	0	0	0	0	0	0.00423728	0	0	0	0	0	0	0
0	0	0	0	0	0	0	0	0	0	0	0	0	0	0	0	0	0.000256805	0.00193035	0	0	0	0	0	0	0	0	0	0	0	0	0	0	0	0	0	0	0	0	0	0	0.0021164	0	0	0	0	0	0	0	0
0	0	0	0	0	0	0	0	0	0	0	0	0	0	0	0	0	0.000256805	0	0	0	0	0	0	0	0	0	0	0	0	0	0	0	0	0	0	0	0	0	0	0	0	0	0	0	0	0	0	0	0
0	0	0	0	0	0	0	0	0	0	0	0	0	0	0	0.00098224	0	0	0.00193035	0	0	0	0	0	0	0	0	0	0	0	0	0	0	0	0	0	0	0	0	0	0	0	0	0	0	0	0	0	0	0
0	0	0	0	0	0	0	0	0	0	0	0	0	0	0	0	0	0	0	0	0	0	0	0	0	0	0	0	0	0	0	0	0	0	0	0	0	0	0	0	0	0	0	0	0	0	0	0	0	0
0	0	0	0	0	0	0	0	0	0	0	0	0	0	0	0	0	0	0	0	0	0	0	0	0	0	0	0	0	0	0	0	0	0	0	0	0	0	0	0	0	0	0	0	0	0	0	0	0	0
0	0	0	0	0	0	0	0	0	0	0	0	0	0	0	0	0	0	0	0	0	0	0	0	0	0	0	0	0	0	0	0	0	0	0	0	0	0	0	0	0	0	0	0	0	0	0	0	0	0
0	0	0	0	0	0	0	0	0	0	0	0	0	0	0	0	0	0	0	0	0	0	0	0	0	0	0	0	0	0	0	0	0	0	0	0	0	0	0	0	0	0	0	0	0	0	0	0	0	0
0	0	0	0	0	0	0	0	0	0	0	0	0	0	0	0	0	0	0	0	0	0	0.09375	0	0	0	0	0	0	0	0	0	0	0	0	0	0	0	0	0	0	0	0	0	0	0	0	0	0	0
0	0	0	0	0	0	0	0	0	0	0	0.000204918	0.00529101	0	0	0	0	0	0	0	0	0	0	0	0	0	0	0	0	0	0	0	0	0	0	0	0	0	0.000172034	0	0	0	0.00460244	0	0	0	0	0	0	0
0	0	0	0	0	0	0	0	0	0	0	0	0	0	0	0	0	0	0	0	0	0	0	0	0	0	0	0	0	0	0	0	0	0	0	0	0	0	0	0	0	0	0	0	0	0	0	0	0	0
0	0	0	0	0	0	0	0	0	0	0	0	0	0	0	0	0	0	0	0	0	0	0	0	0	0	0	0	0	0	0	0	0	0	0	0	0	0	0	0	0	0	0	0	0	0	0	0	0	0
0	0	0.0625	0	0	0.0625	0.164181	0	0	0	0	0.00121507	0	0.00542005	0	0.000591884	0	0.248602	0.0420518	0	0	0	0	0	0	0	0	0	0	0	0	0	0	0	0	0.000466745	0	0.00888052	0.00121507	0	0	0	0	0.0434783	0	0	0	0	0	0.00217189
0	0	0	0	0.00495867	0.00215594	0	0	0	0	0	0	0	0	0	0	0	0	0	0	0	0	0	0	0	0	0	0	0	0	0	0	0	0	0	0	0	0	0.000292742	0	0	0	0.000531665	0	0	0	0	0	0	0
0.0833333	0	0	0	0	0	0	0	0	0	0	0	0	0	0	0	0	0	0	0	0	0	0	0	0	0	0	0	0	0	0	0	0	0	0	0	0	0	0.000370807	0	0	0	0.00184038	0	0	0	0	0	0	0
0	0	0	0	0	0	0	0	0	0	0	0	0	0	0	0	0	0	0	0	0	0	0	0	0	0	0	0	0	0	0	0	0	0	0	0	0	0	0	0	0	0	0	0	0	0	0	0	0	0
0.078853	0	0	0	0	0	0.25974	0	0	0	0	0.00794552	0.0164835	0	0	0	0	0.366564	0	0	0	0	0	0	0	0	0	0	0	0	0	0	0	0	0	0	0	0	0.000195706	0	0	0	0.000749191	0	0	0	0	0	0	0
0	0	0	0	0	0	0	0	0	0	0	0	0	0	0	0	0	0	0	0	0	0	0	0	0	0	0	0	0	0	0	0	0	0	0	0	0	0	0	0	0	0	0	0	0	0	0	0	0	0
0.125	0	0	0	0	0.046875	0.0900979	0	0	0	0	0	0	0	0	0.00131357	0	0.150691	0.0396092	0	0	0	0	0	0	0	0	0	0	0	0	0	0	0	0	0	0	0	0.00110769	0	0	0	0	0	0	0	0	0	0	0
0	0	0	0	0	0	0	0	0	0	0	0	0	0	0	0	0	0	0	0	0	0	0	0	0	0	0	0	0	0	0	0	0	0	0	0	0	0	0	0	0	0	0	0	0	0	0	0	0	0
0	0	0	0	0	0	0	0	0	0	0	0	0	0	0	0	0	0	0	0	0	0	0	0	0	0	0	0	0	0	0	0	0	0	0	0	0	0	0	0	0	0	0	0	0	0	0	0	0	0
0.0601093	0	0	0	0.00879297	0	0	0	0	0	0	0	0	0	0	0	0	0	0	0	0	0	0	0	0	0	0	0	0	0	0	0	0	0	0	0	0	0	0	0	0	0	1.53069e-05	0	0	0	0	0	0	0
1	0	0	0	0	0	0	0	0	0	0	0	0	0	0	0	0	0	0	0	0	0	0	0	0	0	0	0	0	0	0	0	0	0	0	0	0	0	0	0	0	0	0	0	0	0	0	0	0	0
0	0	0	0	0	0	0	0	0	0	0	0	0	0	0	0	0	0	0	0	0	0	0	0	0	0	0	0	0	0	0	0	0	0	0	0	0	0	0.00043318	0	0	0	0	0	0	0	0	0	0	0
0	0	0	0	0	0	0	0	0	0	0	0	0	0	0	0	0	0	0	0	0	0	0	0	0	0	0	0	0	0	0	0	0	0	0	0	0	0	0	0	0	0	0	0	0	0	0	0	0	0
0.868421	0	0	0	0.707143	0.00314218	0	0	0	0	0	0	0	0	0	0	0	0	0	0	0	0	0	0	0	0	0	0	0	0	0	0	0	0	0	0	0	0	0.000367436	0	0	0	0.000413309	0	0	0	0	0	0	0
0	0	0	0	0	0	0	0	0	0	0	0	0	0	0	0	0	0	0	0	0	0	0	0	0	0	0	0	0	0	0	0	0	0	0	0	0	0	5.10408e-05	0	0	0	0	0	0	0	0	0	0	0
0	0	0	0	0	0	0.0900979	0	0	0	0	0	0	0	0	0.00131358	0	0.150627	0.0396092	0	0	0	0	0	0	0	0	0	0	0	0	0	0	0	0	0	0	0	0	0	0	0	0	0	0	0	0	0	0	0
0	0	0	0	0	0	0	0	0	0	0	0	0	0	0	0	0	0	0.000777001	0	0	0	0	0	0	0	0	0	0	0	0	0	0	0	0	0	0	0	0	0	0	0	0	0	0	0	0	0	0	0
1	0	0	0	0	0	0	0	0	0	0	0	0	0	0	0	0	0	0	0	0	0	0	0	0	0	0	0	0	0	0	0	0	0	0	0	0	0	0	0	0	0	0	0	0	0	0	0	0	0
0	0	0.1	0	0	0.0810811	0.113599	0	0	0	0	0.00499606	0	0	0	0.0144454	0.0277778	0.152624	0.0863869	0	0	0	0	0	0	0	0	0	0	0	0	0	0	0	0	0.000948158	0	0.0010589	0.00443091	0	0	0	0	0	0	0	0	0.00121286	0	0
0	0	0	0	0	0	0	0	0	0	0	0	0	0	0	0	0	0	0	0	0	0	0	0	0	0	0	0	0	0	0	0	0	0	0	0	0	0	0	0	0	0	0	0	0	0	0	0	0	0
0	0	0	0	0.011236	0.000994036	0	0	0	0	0	0	0	0	0	0	0	0	0	0	0	0	0	0	0	0	0	0	0	0	0	0	0	0	0	0	0	0	0.000303828	0	0	0	0.00261438	0	0	0	0	0	0	0
0	0	0	0	0	0	0	0	0	0	0	0	0	0	0	0	0	0	0	0	0	0	0	0	0	0	0	0	0	0	0	0	0	0	0	0	0	0	0	0	0	0	0	0	0	0	0	0	0	0
0	0	0	0	0	0	0.000225989	0	0	0	0	0	0.000611621	0	0	0.00061145	0	0.00308641	0.000663341	0	0	0	0	0	0	0	0	0	0	0	0	0	0	0	0	0	0	0	5.72147e-05	0	0	2.70649e-05	0.00180343	0	0	0	0	0	0	0
0.5	0	0	0	0	0.02	0	0	0	0	0	0	0	0	0	0	0	0	0	0	0	0	0	0	0	0	0	0	0	0	0	0	0	0	0	0	0	0	0.00272851	0	0	0	0	0	0	0	0	0	0	0
0	0	0	0	0	0	0	0	0	0	0	0	0	0	0	0	0	0	0	0	0	0	0	0	0	0	0	0	0	0	0	0	0	0	0	0	0	0	0.000159725	0	0	0	0.000160077	0	0	0	0	0	0	0
0	0	0	0	0	0	0	0	0	0	0	0	0	0	0	0	0	0	0	0	0	0	0	0	0	0	0	0	0	0	0	0	0	0	0	0	0	0	0	0	0	0	0.000480231	0	0	0	0	0	0	0
0	0	0	0	0	0	0	0	0	0	0	0.000461851	0	0	0	1.21959e-05	0	0	0	0	0	0	0	0	0	0	0	0	0	0	0	0	0	0	0	0.000206946	0	8.67023e-05	0	0.000365598	0	0	0	0	0	0	0	0.000416923	0	0
0	0	0	0	0	0	0	0	0	0	0	9.23702e-05	0	0	0	0	0	0	0	0	0	0	0	0	0	0	0	0	0	0	0	0	0	0	0	0.00015521	0	9.90884e-05	0	0.000182799	0	0	0	0	0	0	0	0	0	0
0	0	0	0	0	0	0	0	0	0	0	9.23702e-05	0	0	0	0	0	0	0	0	0	0	0	0	0	0	0	0	0	0	0	0	0	0	0	0.000103473	0	7.43163e-05	0	0	0	0	0	0	0	0	0	0	0	0
0	0	0	0	0	0	0.000184553	0	0	0	0	0.000554221	0.000807102	0	0	1.74507e-05	0	0	0	0	0	0	0	0	0	0	0	0	0	0	0	0	0	0	0	0.000689821	0	0.000383967	0	0.00155379	0	0.00166879	0	0	0	0	0	0.000625385	0	0.000221777
0	0	0	0	0	0	0	0	0	0	0	0	0	0	0	0	0	0	0	0	0	0	0	0	0	0	0	0	0	0	0	0	0	0	0	0	0	0	0.00033695	0	0	0	0	0	0	0	0	0	0	0
0	0	0	0	0	0	0	0	0	0	0	0	0	0	0	0	0	0	0	0	0	0	0	0	0	0	0	0	0	0	0	0	0	0	0	0	0	0	0.00033695	0	0	0	0.000981353	0	0	0	0	0	0	0
0.0666667	0	0	0	0	0.00566572	0	0	0	0	0	0	0	0	0	0	0	0	0	0	0	0	0	0	0	0	0	0	0	0	0	0	0	0	0	0	0	0	0.00261136	0	0	0	0.00588812	0	0	0	0	0	0	0
0	0	0	0	0	0	0	0	0	0	0	0	0	0	0	0	0	0	0	0	0	0	0	0	0	0	0	0	0	0	0	0	0	0	0	0	0	0	0	0	0	0	0	0	0	0	0	0	0	0
0.116279	0	0	0	0	0	0.0512821	0	0	0	0	0	0	0	0	0	0	0.288383	0	0	0	0	0	0	0	0	0	0	0	0	0	0	0	0	0	0	0	0	0	0	0	0	0	0	0	0	0	0	0	0
0	0	0	0	0	0.000909918	0	0	0	0	0	0	0	0	0	0	0	0	0	0	0	0	0	0	0	0	0	0	0	0	0	0	0	0	0	0	0	0	0	0	0	0	0	0	0	0	0	0	0	0
0	0	0	0	0	0	0	0	0	0	0	0	0	0	0	0	0	0	0	0	0	0	0	0	0	0	0	0	0	0	0	0	0	0	0	0	0	0	0	0	0	0	0	0	0	0	0	0	0	0
0	0	0	0	0	0	0	0	0	0	0	0	0	0	0	0	0	0	0	0	0	0	0	0	0	0	0	0	0	0	0	0	0	0	0	0	0	0	0	0	0	0	0	0	0	0	0	0	0	0
0.666667	0	0	0	0.666667	0	0	0	0	0	0	0	0	0	0	0	0	0	0	0	0	0	0	0	0	0	0	0	0	0	0	0	0	0	0	0	0	0	0.000516262	0	0	0	0	0	0	0	0	0	0	0
0.5	0	0	0	0.0277778	0.047619	0	0	0	0	0	0	0	0	0	0	0	0	0	0	0	0	0	0	0	0	0	0	0	0	0	0	0	0	0	0	0	0	0.00171932	0	0	0	0	0	0	0	0	0	0	0
0	0	0	0	0	0	0	0	0	0	0	0	0	0	0	0	0	0	0	0	0	0	0	0	0	0	0	0	0	0	0	0	0	0	0	0	0	0	0	0	0	0	0	0	0	0	0	0	0	0
0	0	0	0	0	0	0	0	0	0	0	0	0	0	0	0	0	0	0	0	0	0	0	0	0	0	0	0	0	0	0	0	0	0	0	0	0	0	0	0	0	0	0	0	0	0	0	0	0	0
0	0	0	0	0	0	0	0	0	0	0	0	0	0	0	0	0	0	0	0	0	0	0	0	0	0	0	0	0	0	0	0	0	0	0	0	0	0	0	0	0	0	0	0	0	0	0	0	0	0
0	0	0	0	0	0	0	0	0	0	0	0	0	0	0	0	0	0	0	0	0	0	0	0	0	0	0	0	0	0	0	0	0	0	0	0	0	0	0	0	0	0	0	0	0	0	0	0	0	0
0	0	0	0	0	0	0	0	0	0	0	0	0	0	0	0	0	0	0	0	0	0	0	0	0	0	0	0	0	0	0	0	0	0	0	0	0	0	0	0	0	0	0	0	0	0	0	0	0	0
0.2	0	0	0	0	0	0	0	0	0	0	0	0	0	0	0	0	0	0	0	0	0	0	0	0	0	0	0	0	0	0	0	0	0	0	0	0	0	0	0	0	0	0	0	0	0	0	0	0	0
0	0	0	0	0	0	0	0	0	0	0	0.000327011	0	0	0	0	0	8.27433e-07	0	0	0	0	0	0	0	0	0	0	0	0	0	0	0	0	0	8.46767e-05	0	0.000131139	0	0	0	0	0	0	0	0	0	0	0	0
0	0	0	0	0	0	0	0	0	0	0	0.000545019	0	0	0	0.000576937	0	0	0	0	0	0	0	0	0	0	0	0	0	0	0	0	0	0	0	0.000304836	0	0.000101026	0	6.03283e-05	0	0	0	0	0	0	0	0.000276587	0	0.000260213
0	0	0	0	0	0	0	0	0	0	0	0	0	0	0	0	0	0	0	0	0	0	0	0	0	0	0	0	0	0	0	0	0	0	0	0	0	0	0.000512952	0	0	0	0	0	0	0	0	0	0	0
0.0117845	0	0	0	0	0.000570678	0	0	0	0	0	0	0	0	0	0	0	0	0	0	0	0	0	0	0	0	0	0	0	0	0	0	0	0	0	0	0	0	0.000182138	0	0	0	0.000535311	0	0	0	0	0	0	0
0	0	0	0	0	0	0	0	0	0	0	0	0	0	0	0	0	0	0	0	0	0	0	0	0	0	0	0	0	0	0	0	0	0	0	0	0	0	0	0	0	0	0	0	0	0	0	0	0	0
0.0454545	0	0.5	0	0	0.000650759	0.191203	0	0	0	0	0	0	0	0	0	0	0.229139	0.37131	0	0	0	0	0	0	0	0	0	0	0	0	0	0	0	0	0	0	0	0.000156113	0	0	0	0	0	0	0	0	0	0	0
0	0	0	0	0	0	0	0	0	0	0	0	0	0	0	0	0	0	0	0	0	0	0	0	0	0	0	0	0	0	0	0	0	0	0	0	0	0	0	0	0	0	0	0	0	0	0	0	0	0
0	0	0	0	0	0	0	0	0	0	0	0	0	0	0	0	0	0	0	0	0	0	0	0	0	0	0	0	0	0	0	0	0	0	0	0	0	0	0	0	0	0	0	0	0	0	0	0	0	0
0	0	0.00227704	0	0.00024178	0.00234532	0.00366943	0	0	0	0	0.000440723	0.00094682	0.00126103	0	0.000244963	0	0.00542331	0.00236511	0	0	0	0	0	0	0	0	0	0	0	0	0	0	0	0	0.000382801	0	0.000764558	0.000668057	0.000780381	0	0.000798668	0.000765609	0	0	0	0	0.000521209	0	0.000357427
0	0	0	0	0	0	0	0	0	0	0	0.00110375	0	0.00757576	0	0	0	0	0	0	0	0	0	0	0	0	0	0	0	0	0	0	0	0	0	0	0	0.00126339	0	0	0	0	0	0	0	0	0	0.00873362	0	0.00105797
0	0	0	0	0	0	0.00166436	0	0	0	0	0.00110375	0	0	0	0	0	0.00041332	0.000131875	0	0	0	0	0	0	0	0	0	0	0	0	0	0	0	0	0.00100468	0	0.00110547	0.00111856	0	0	0	0	0	0	0	0	0	0	0
0	0	0	0	0	0	0.000138696	0	0	0	0	0	0	0	0	0.000376413	0	7.78281e-05	0.000359433	0	0	0	0	0	0	0	0	0	0	0	0	0	0	0	0	0.000334893	0	3.15848e-05	0	0	0	0.000230547	0	0	0	0	0	0	0	0
0	0	0	0	0	0	0	0	0	0	0	0	0.00111732	0	0	0	0	0.00365663	1.61892e-06	0	0	0	0	0	0	0	0	0	0	0	0	0	0	0	0	0	0	0.000126339	0.00111856	0	0	0.00138328	0	0	0	0	0	0	0	0.000211594
0	0	0	0	0	0	0	0	0	0	0	0	0	0	0	5.52352e-05	0	0	0	0	0	0	0	0	0	0	0	0	0	0	0	0	0	0	0	0	0	0	0	0	0	0	0	0	0	0	0	0	0	0.000211594
0	0	0	0	0	0	0.000416089	0	0	0	0	0.000551876	0	0	0	0.000553891	0	0.000175281	0	0	0	0	0	0	0	0	0	0	0	0	0	0	0	0	0	0	0	0.000852791	0	0	0	0.000461094	0	0	0	0	0	0	0	0
0	0	0	0	0	0	0.000138696	0	0	0	0	0.000551876	0	0	0	3.28548e-05	0	0	0	0	0	0	0	0	0	0	0	0	0	0	0	0	0	0	0	0	0	0.00091596	0	0	0	0	0	0	0	0	0	0	0	0
0.176471	0	0.0344828	0	0.00714286	0.027027	0.0812639	0	0	0	0	0.00438031	0	0	0	0.00440011	0	0.0841613	0.0326838	0	0	0	0	0	0	0	0	0	0	0	0	0	0	0	0	0.000727164	0	0.00238592	0.0035626	0	0	0	0	0	0	0	0	0	0	0
0.5	0	0	0	0	0	0	0	0	0	0	0	0	0	0	0	0	0	0	0	0	0	0	0	0	0	0	0	0	0	0	0	0	0	0	0	0	0	0	0	0	0	0	0	0	0	0	0	0	0
0	0	0	0	0	0	0	0	0	0	0	0	0	0	0	0	0	0	0	0	0	0	0	0	0	0	0	0	0	0	0	0	0	0	0	0	0	0	0	0	0	0	0	0	0	0	0	0	0	0
0	0	0	0	0	0	0	0	0	0	0	0	0	0	0	0	0	0	0	0	0	0	0	0	0	0	0	0	0	0	0	0	0	0	0	0	0	0	4.81742e-05	0	0	0	0	0	0	0	0	0	0	0
0	0	0	0	0	0	0	0	0	0	0	0	0	0	0	0	0	0	0	0	0	0.00139559	0	0	0	0	0	0	0	0	0	0	0	0	0	0	0	0	0	0	0	0	0	0	0	0	0	0	0	0
0	0	0	0	0	0	0	0	0.00145843	0	0	0	0	0	0	0	0	0	0	0	0	0	0	0	0	0	0	0	0	0	0	0	0	0	0	0	0	0	0	0	0	0	0	0	0	0	0	0	0	0
0.141026	0	0.0166667	0	0.123596	0.143192	0.0724346	0	0	0	0	0.00628931	0.0108108	0	0	0.0470086	0	0.0668499	0.796204	0	0	0	0	0	0	0	0	0	0	0	0	0	0	0	0	0.0099108	0	0.000177797	0.00777298	0.0118343	0	0	0.00994781	0	0	0	0	0	0	0
0	0	0	0	0	0	0	0	0	0	0	0	0	0	0	0	0	0	0	0	0	0	0	0	0	0	0	0	0	0	0	0	0	0	0	0	0	0	5.49957e-05	0	0	0	0.000458558	0	0	0	0	0	0	0
0	0	0	0	0	0.00436491	0	0	0	0	0	0	0	0	0	0	0	0	0	0	0	0	0	0	0	0	0	0	0	0	0	0	0	0	0	0	0	0	0.00120101	0	0	0	0	0	0	0	0	0	0	0
0	0	0	0	0	0	0	0	0	0	0	0	0	0	0	0	0	0	0	0	0	0	0	0	0	0	0	0	0	0	0	0	0	0	0	0	0	0	0	0	0	0	0	0	0	0	0	0	0	0
0.027027	0	0	0	0	0.00392842	0	0	0	0	0	0	0	0	0	0	0	0	0	0	0	0	0	0	0	0	0	0	0	0	0	0	0	0	0	0	0	0	0.00100084	0	0	0	0.00115994	0	0	0	0	0	0	0
0	0	0	0	0	0	0	0	0	0	0	0.00100654	0	0.00322061	0	0	0	0	0	0	0	0	0	0	0	0	0	0	0	0	0	0	0	0	0	0	0	0	0.000634985	0	0	0	0.00063002	0	0	0	0	0	0	0
0	0	0	0	0	0	0	0	0	0	0	0	0	0	0	0	0	0	0	0	0	0	0	0	0	0	0	0	0	0	0	0	0	0	0	0	0	0	0	0	0	0	0	0	0	0	0	0	0	0
0	0	0	0	0	0	0	0	0	0	0	0	0	0	0	0	0	0	0	0	0	0	0	0	0	0	0	0	0	0	0	0	0	0	0	0	0	0	0	0	0	0	0	0	0	0	0	0	0	0
0	0	0	0	0	0	0	0	0	0	0	0	0	0	0	0	0	0	0	0	0	0	0	0	0	0	0	0	0	0	0	0	0	0	0	0	0	0	0	0	0	0	0	0	0	0	0	0	0	0
0	0	0	0	0	0	0	0	0	0	0	0.00137552	0	0	0	0	0	0	0	0	0	0	0	0	0	0	0	0	0	0	0	0	0	0	0	0	0	0.000544813	0	0	0	0	0	0	0	0	0	0	0	0.00140944
0.782609	0	0	0	0	0	0.0209424	0	0	0	0	0	0	0	0	9.63952e-05	0	0.360293	0.000282138	0	0	0	0	0	0	0	0.0195285	0	0	0	0	0	0	0	0	0	0.000732064	0	0	0	0	0	0	0	0.0106383	0	0	0	0	0
0	0	0	0	0	0	0	0	0	0	0	0	0	0	0	0	0	0	0	0	0	0	0	0	0	0	0	0	0	0	0	0	0	0	0	0	0	0	0	0	0	0	0	0	0	0	0	0	0	0
0	0	0	0	0	0	0	0	0	0	0	0	0	0	0	0	0	0	0	0	0	0	0	0	0	0	0	0	0	0	0	0	0	0	0	0	0	8.72032e-06	0.000274688	0	0	0	0.000122489	0	0	0	0	0	0	0
0	0	0	0	0	0	0	0	0	0	0	0	0	0	0	0	0	0	0	0	0	0	0	0	0	0	0	0	0	0	0	0	0	0	0	0	0	0	0	0	0	0	0	0	0	0	0	0	0	0
0	0	0	0	0	0	0	0	0	0	0	0	0	0	0	0	0	0	0	0	0	0	0	0	0	0	0	0	0	0	0	0	0	0	0	0	0	0	0	0	0	0	0	0	0	0	0	0	0	0
0	0	0	0	0	0	0	0	0	0	0	0	0	0	0	0	0	0	0	0	0	0	0	0	0	0	0	0	0	0	0	0	0	0	0	0.000132908	0	0	0	0.000452216	0	0	0	0	0	0	0	0	0	0
0	0	0	0	0	0	0.00311526	0	0	0	0	0.000688468	0.00273889	0	0	0	0	0	0.000113779	0	0	0	0	0	0	0	0	0	0	0	0	0	0	0	0	0.000265817	0	0	8.35684e-05	0.000904431	0	0.00174495	0.002659	0	0	0	0	0	0	0
0	0	0	0	0	0	0	0	0	0	0	0.000344234	0	0	0	0	0	0	0	0	0	0	0	0	0	0	0	0	0	0	0	0	0	0	0	0.000332271	0	9.78187e-05	0.000334273	0	0	0	0	0	0	0	0	0.000290613	0	0
0.138462	0.0434783	0.166667	0	0.0347222	0.0376765	0.102804	0	0	0	0	0.00516351	0.00791236	0.00492611	0	0.0352774	0	0.180561	0.112884	0	0	0	0	0	0	0	0	0	0	0	0	0	0	0	0	0.0015949	0	0.00303238	0.0036979	0.00226108	0	0.00348989	0.0049749	0	0	0	0	0	0	0
0.107692	0	0	0	0	0	0.0311526	0	0	0	0	0	0.00273889	0	0	0	0	0.0686442	0	0	0	0	0	0	0	0	0	0	0	0	0	0	0	0	0	0.000132908	0	0.000391275	0.000647655	0.000904431	0	0.00174495	0.00220868	0	0	0	0	0	0	0
0	0	0	0	0	0	0	0	0	0	0	0.00107239	0.00220751	0	0	0	0	0	0	0	0	0	0	0	0	0	0	0	0	0	0	0	0	0	0	0.00101866	0	0.000217533	0.00036913	0.00151976	0	0.00345722	0.00115274	0	0	0	0	0	0	0
0	0	0	0	0	0	0	0	0	0	0	0	0	0	0	0	0	0	0	0	0	0	0	0	0	0	0	0	0	0	0	0	0	0	0	0	0	0	0	0	0	0	0	0	0	0	0	0	0	0
0.0966184	0	0	0	0	0.0184185	0	0	0	0	0	0	0	0	0	0	0	0	0	0	0	0	0	0	0	0	0	0	0	0	0	0	0	0	0	0	0	0	0.00130469	0	0	0	0.00186934	0	0	0	0	0	0	0
0	0	0	0	0	0	0.000129685	0	0	0	0	0	0	0	0	8.27963e-06	0	1.01708e-05	0	0	0	0	0	0	0	0	0	0	0	0	0	0	0	0	0	0	0	2.78337e-05	0.000293411	0	0	9.59969e-05	0.00094106	0	0	0	0	0	0	0.000129358
0	0	0	0	0	0	0.0225499	0	0	0	0	0.00452745	0.0191489	0	0	0	0	0.0240778	0	0	0	0	0	0	0	0	0	0	0	0	0	0	0	0	0	0.00503524	0	0	0	0.0194175	0	0	0	0	0	0	0	0	0	0
0	0	0	0	0	0	0	0	0	0	0	0	0	0	0	0	0	0	0	0	0	0	0	0	0	0	0	0	0	0	0	0	0	0	0	0	0	0	0	0	0	0	0	0	0	0	0	0	0	0
0	0	0	0	0	0	0	0	0	0	0	0.00120919	0.00840336	0	0	0	0	0	0	0	0	0	0	0	0	0	0	0	0	0	0	0	0	0	0	0	0	0.00249377	0	0	0	0	0	0	0	0	0	0	0	0
0	0	0	0	0	0	0	0	0	0	0	0	0	0	0	0	0	0	0	0	0	0	0	0	0	0	0	0	0	0	0	0	0	0	0	0	0	0	0	0	0	0	0	0	0	0	0	0	0	0
0.0714286	0	0	0	0	0.004158	0	0	0	0	0	0	0	0	0	0	0	0	0	0	0	0	0	0	0	0	0	0	0	0	0	0	0	0	0	0	0	0	0.000733731	0	0	0	0	0	0	0	0	0	0	0
0.0574713	0	0	0	0.0321429	0.0247557	0	0	0	0	0	0	0	0	0	0	0	0	0	0	0	0	0	0	0	0	0	0	0	0	0	0	0	0	0	0	0	0	0.00402704	0	0	0	0	0	0	0	0	0	0	0
0	0	0.00227531	0	0	0.00235294	0.000760542	0	0	0	0	0.000726518	0	0	0	0.000216929	0	0.000329116	0.00178088	0	0	0	0	0	0	0	0	0	0	0	0	0	0	0	0	0.000526476	0	0.00161651	0.00141893	0	0	0	0	0	0	0	0	0	0	0.000103038
0	0	0	0	0	0	0	0	0	0	0	0	0	0	0	0	0	0	0	0	0	0	0	0	0	0	0	0	0	0	0	0	0	0	0	0	0	0	0	0	0	0	0	0	0	0	0	0	0	0
0	0	0	0	0	0	0	0	0	0	0	0	0	0	0	0	0	0	0	0	0	0	0	0	0	0	0	0	0	0	0	0	0	0	0	0	0	3.22446e-06	0	0	0	0	0	0	0	0	0	0	0	0
0	0	0	0	0	0	0	0	0	0	0	0.000496744	0	0	0	0	0	5.92121e-07	0	0	0	0	0	0	0	0	0	0	0	0	0	0	0	0	0	8.08717e-05	0	7.90639e-06	2.87755e-05	0	0	0	0	0	0	0	0	0.000449843	0	5.98498e-06
0	0	0	0	0	0	4.49196e-05	0	0	0	0	0.000386356	0	0.000317058	0	0	0	3.95931e-05	0	0	0	0	0	0	0	0	0	0	0	0	0	0	0	0	0	0.000134786	0	2.63546e-05	5.7551e-05	6.97453e-05	0	4.54457e-05	3.23081e-05	0	0	0	0	0.000449843	0	5.98498e-06
0	0	0	0	0	0	0	0	0	0	0	0.000717519	0.000304414	0	0	0	0	0	0	0	0	0	0	0	0	0	0	0	0	0	0	0	0	0	0	8.08717e-05	0	1.44951e-05	1.91837e-05	0	0	0	0	0	0	0	0	0	0	0
0	0	0	0	0	0	2.24598e-05	0	0	0	0	0.000496744	0	0	0	0	0	4.3965e-05	0	0	0	0	0	0	0	0	0	0	0	0	0	0	0	0	0	8.08717e-05	0	7.90639e-06	2.87755e-05	0	0	0	0	0	0	0	0	0	0	0
0	0	0	0	0	0	2.24598e-05	0	0	0	0	0.000331162	0	0	0	3.6434e-07	0	6.51333e-06	0	0	0	0	0	0	0	0	0	0	0	0	0	0	0	0	0	0.000134786	0	3.29433e-05	3.83673e-05	6.97453e-05	0	4.54457e-05	3.23081e-05	0	0	0	0	0	0	0
0	0	0	0	0	0	0	0	0	0	0	0	0.000304414	0	0	0	0	0	0	0	0	0	0	0	0	0	0	0	0	0	0	0	0	0	0	0	0	0	0	0	0	0	0	0	0	0	0	0	0	0
0	0.027027	0	0	0	0	0	0	0	0	0	0.000551937	0	0	0	5.68612e-05	0	0	0	0	0	0	0	0	0	0	0	0	0	0	0	0	0	0	0	0.000134786	0	1.44951e-05	1.91837e-05	0	0	0	0	0	0	0	0	0	0	0
0	0	0	0	0	0	0	0	0	0	0	0	0	0	0	0	0	0	0	0	0	0	0	0	0	0	0	0	0	0	0	0	0	0	0	0	0	0	4.26185e-05	0	0	0	0.000149321	0	0	0	0	0	0	0
0	0	0	0	0	0	0	0	0	0	0	0	0	0	0	0	0	0	0	0	0	0	0	0	0	0	0	0	0	0	0	0	0	0	0	0	0	0	0	0	0	0	0.000149321	0	0	0	0	0	0	0
0	0	0	0	0	0	0	0	0	0	0	0	0	0	0	0	0	0	0	0	0	0	0	0	0	0	0	0	0	0	0	0	0	0	0	0	0	0	0	0	0	0	0	0	0	0	0	0	0	0
0	0	0	0	0	0.00251889	0	0	0	0	0	0	0	0	0	0	0	0	0	0	0	0	0	0	0	0	0	0	0	0	0	0	0	0	0	0	0	0	0.00243309	0	0	0	0	0	0	0	0	0	0	0
0.0197368	0	0	0	0.0107527	0.000120453	0	0	0	0	0	0	0	0	0	0	0	0	0	0	0	0	0	0	0	0	0	0	0	0	0	0	0	0	0	0	0	0	0	0	0	0	0	0	0	0	0	0	0	0
0	0	0	0	0	0	0	0	0	0	0	0	0	0	0	0	0	0	0	0	0	0	0	0	0	0	0	0	0	0	0	0	0	0	0	0	0	0	9.60553e-05	0	0	0	0	0	0	0	0	0	0	0
0	0	0.142857	0	0	0.0952381	0.145065	0	0	0	0	0.0035819	0	0	0	0	0	0.232563	0.0730661	0	0	0	0	0	0	0	0	0	0	0	0	0	0	0	0	0.000975373	0	0.00231254	0.00494305	0	0	0	0	0	0	0	0	0	0	0
0.5	0	0.142857	0	0	0.047619	0.161017	0	0	0	0	0.00260501	0	0	0	0.000121574	0	0.342121	0.0709107	0	0	0	0	0	0	0	0	0	0	0	0	0	0	0	0	0.000609608	0	0.00231254	0.00171932	0.0010142	0	0.0031348	0	0	0	0	0	0	0	0
0	0.111111	0	0	0	0	0.0177305	0	0	0	0	0.00410256	0.0031746	0	0	0.0629306	0	0.146907	0	0	0	0	0	0	0	0	0	0	0	0	0	0	0	0	0	0.000773062	0	0	0	0.00129261	0	0	0	0	0	0	0	0	0	0
0	0	0	0	0	0	0	0	0	0	0	0	0	0	0	0	0	0	0	0	0	0	0	0	0	0	0	0	0	0	0	0	0	0	0	0	0	0	0	0	0	0	0	0	0	0	0	0	0	0
0.0914634	0	0	0	0	0.00910701	0	0	0	0	0	0	0	0	0	0	0	0	0	0	0	0	0	0	0	0	0	0	0	0	0	0	0	0	0	0	0	0	0.00094299	0	0	0	0.00109499	0	0	0	0	0	0	0
0	0	0	0	0	0	0	0	0	0	0	0	0	0	0	0	0	0	0	0	0	0	0	0	0	0	0	0	0	0	0	0	0	0	0	0	0	0	5.18773e-05	0	0	0	0	0	0	0	0.00895522	0	0	0
0.0169492	0	0.0123457	0	0	0.00496524	0.00257467	0	0	0	0	0	0	0	0	0	0	0.00105407	0.000396308	0	0	0	0	0	0	0	0	0	0	0	0	0	0	0	0	0.00155787	0	0.000411102	0.00144818	0	0	0	0	0	0	0	0	0	0	0.0011305
0	0	0.0123457	0	0	0.00695134	0	0	0	0	0	0	0	0	0	0	0	0	0.000508219	0	0	0	0	0	0	0	0	0	0	0	0	0	0	0	0	0.00131445	0	0.000442725	0.00116561	0	0	0	0	0	0	0.00350877	0	0	0	0.000251223
0	0	0	0	0	0.00893744	0.000514933	0	0	0	0	0	0	0	0	3.00897e-05	0	0.000240824	6.10243e-05	0	0	0	0	0	0	0	0	0	0	0	0	0	0	0	0	0.00136314	0	0.000252986	0.00117738	0	0	0	0	0	0	0	0	0	0	0.0011305
0.0169492	0	0	0	0	0	0	0	0	0	0	0	0	0	0	0	0	0.000395863	0	0	0	0	0	0	0	0	0	0	0	0	0	0	0	0	0	0.00150919	0	0.00039529	0.00144818	0	0	0	9.94423e-05	0	0	0	0	0	0	0
0.0254237	0	0	0	0	0.00496524	0	0	0	0	0	0	0	0	0	0	0	0.000390092	6.25851e-05	0	0	0	0	0	0	0	0	0	0	0	0	0	0	0	0	0.00136314	0	0.000268797	0.00105965	0	0	0.000250501	0.000298327	0	0	0	0	0	0	0.00100489
0.00847458	0	0	0	0	0.000993049	0	0	0	0	0	0	0	0	0	9.48479e-06	0	0.000218448	0.000135201	0	0	0	0	0	0	0	0	0	0	0	0	0	0	0	0	0.00131445	0	0.000411102	0.00133044	0	0	0.00012525	0.000198885	0	0	0	0	0	0	0
0.00847458	0	0	0	0.00325733	0	0	0	0	0	0	0	0	0	0	0	0	0.000246946	0	0	0	0	0	0	0	0	0	0	0	0	0	0	0	0	0	9.73669e-05	0	3.16232e-05	0.000164834	0	0	0	0	0	0	0	0	0	0	0.000376835
0.00847458	0	0	0	0	0	0.000514933	0	0	0	0	0	0	0	0	0	0	0.00366672	0	0	0	0	0	0	0	0	0	0	0	0	0	0	0	0	0	0.00170392	0	0.000474348	0.00161302	0	0	0.00012525	0.00089498	0	0	0	0	0	0	0
0	0	0.0123457	0	0	0.00695134	0	0	0	0	0	0	0	0	0	0	0	0	0.000508219	0	0	0	0	0	0	0	0	0	0	0	0	0	0	0	0	0.00131445	0	0.000553406	0.00121271	0	0	0	0	0	0	0	0	0	0	0.000628058
0.00847458	0	0	0	0	0	0	0	0	0	0	0	0	0	0	0.000108109	0	0.00604018	4.22556e-06	0	0	0	0	0	0	0	0	0	0	0	0	0	0	0	0	0.00136314	0	0.000411102	0.00145996	0.00102987	0	0.00162825	0.00109386	0	0	0	0	0	0	0
0.00847458	0	0	0	0.00325733	0	0	0	0	0	0	0	0	0	0	0	0	0.00049013	2.74565e-05	0	0	0	0	0	0	0	0	0	0	0	0	0	0	0	0	0.0017526	0	0.000521783	0.0018014	0	0	0	0.000497211	0	0	0	0	0	0	0.000502446
0.0169492	0	0	0	0	0	0.0592173	0	0	0	0	0	0	0	0	1.58655e-05	0	0.205534	0.162135	0	0	0	0	0	0	0	0	0	0	0	0	0	0	0	0	0.00141182	0	0.000363667	0.00118916	0	0	0	0.000198885	0	0	0	0	0	0	0.000251223
0	0	0	0	0	0	0	0	0	0	0	0	0	0	0	0	0	0	0	0	0	0	0	0	0	0	0	0	0	0	0	0	0	0	0	0.00155787	0	0.000252986	0.00118916	0	0	0.000250501	9.94423e-05	0	0	0	0	0	0	0
0.0169492	0	0.0123457	0	0	0.00496524	0	0	0	0	0	0	0	0	0	0	0	0.00030427	0.000508219	0	0	0	0	0	0	0	0	0	0	0	0	0	0	0	0	0.00131445	0	0.00039529	0.00110674	0	0	0	0	0	0	0	0	0	0	0
0	0	0	0	0	0	0	0	0	0	0	0	0	0	0	9.86244e-05	0	0	0	0	0	0	0	0	0	0	0	0	0	0	0	0	0	0	0	0.00131445	0	0.000252986	0.00107142	0	0	0	0	0	0	0	0	0	0	0.000502446
0	0	0	0	0	0.0019861	0	0	0	0	0	0	0	0	0	0	0	9.6652e-05	0.000434862	0	0	0	0	0	0	0	0	0	0	0	0	0	0	0	0	0.00150919	0	0.000332044	0.00116561	0	0	0	0	0	0	0	0	0	0	0.000251223
0	0	0	0	0	0	0	0	0	0	0	0	0	0	0	0	0	3.05157e-05	0	0	0	0	0	0	0	0	0	0	0	0	0	0	0	0	0	0.00131445	0	0.000300421	0.00135399	0	0	0	0	0	0	0	0	0	0	0.00150734
0	0	0	0	0.00325733	0.000993049	0	0	0	0	0	0	0	0	0	0.00132557	0	0	4.22556e-06	0	0	0	0	0	0	0	0	0	0	0	0	0	0	0	0	0.00131445	0	0.000252986	0.00110674	0	0	0	0	0	0	0	0.00632911	0	0	0
0.00847458	0	0	0	0	0	0	0	0	0	0	0	0	0	0	0	0	0.000661919	0	0	0	0	0	0	0	0	0	0	0	0	0	0	0	0	0	0.0017526	0	0.000553407	0.0018014	0	0	0	0	0	0	0	0	0	0	0.000376835
0.00847458	0	0.0123457	0	0	0.00595829	0.000514933	0	0	0	0	0	0	0	0	0	0	0.00027521	0.00040245	0	0	0	0	0	0	0	0	0	0	0	0	0	0	0	0	0.00199602	0	0.000347855	0.00138931	0	0	0	0	0	0	0	0	0	0	0.00075367
0	0	0	0	0	0	0	0	0	0	0	0	0	0	0	0	0	0	0	0	0	0	0	0	0	0	0	0	0	0	0	0	0	0	0	0.00131445	0	0.000252986	0.00102432	0	0	0	0	0	0	0	0	0	0	0
0	0	0	0	0	0	0	0	0	0	0	0	0	0	0	0	0	0	0	0	0	0	0	0	0	0	0	0	0	0	0	0	0	0	0	0.00136314	0	0.000268797	0.00109497	0	0	0	0	0	0	0	0	0	0	0
0.00847458	0	0	0	0	0	0	0	0	0	0	0	0	0	0	0	0	0.000218448	0	0	0	0	0	0	0	0	0	0	0	0	0	0	0	0	0	0.0014605	0	0.000363667	0.00128335	0	0	0	0	0	0	0	0	0	0	0.00075367
0	0	0	0	0	0.000993049	0	0	0	0	0	0	0	0	0	0	0	0	0.000434862	0	0	0	0	0	0	0	0	0	0	0	0	0	0	0	0	0.00131445	0	0.000252986	0.00105965	0	0	0	0	0	0	0	0	0	0	0
0	0.0322581	0	0	0.0130293	0	0	0	0	0	0	0	0	0	0	0.00531871	0	0	0	0	0	0	0	0	0	0	0	0	0	0	0	0	0	0	0	0.00189865	0	0.000347855	0.00131867	0	0	0	0	0	0	0	0	0	0	0
0	0	0	0	0	0	0	0	0	0	0	0	0	0	0	0	0	0	0	0	0	0	0	0	0	0	0	0	0	0	0	0	0	0	0	0	0	0.000158116	3.53215e-05	0	0	0	0	0	0	0	0	0	0	0
0	0	0	0	0	0	0	0	0	0	0	0	0	0	0	0	0	0	0	0	0	0	0	0	0	0	0	0	0	0	0	0	0	0	0	0	0	0	0	0	0	0	0	0	0	0	0	0	0	0
0	0	0	0	0	0	0	0	0	0	0	0	0	0	0	0	0	0	0	0.000179558	0	0	0	0	0	0	0	0	0	0	0	0	0	0	0	0	0	0	0.0015163	0	0	0	0	0	0	0	0	0	0	0
0.8	0	0	0	0	0	0.00529913	0	0	0	0	0	0	0	0	0	0	0.0166931	0	0	0	0	0	0	0	0	0	0	0	0	0	0	0	0	0	0	0	0	0	0	0	2.29727e-05	0	0	0	0	0	0	0	0.000968552
0	0	0	0	0	0	0	0	0	0	0	0	0	0	0	0	0	0	0	0	0	0	0	0	0	0	0	0	0	0	0	0	0	0	0	0	0	0	0	0	0	0	0.000471921	0	0	0	0	0	0	0
0	0	0	0	0	0	0	0	0	0	0	0	0	0	0	0	0	0	0	0	0	0	0	0	0	0	0	0	0	0	0	0	0	0	0	0	0	0	0	0	0	0	0	0	0	0	0	0	0	0
0.27027	0	0	0	0.0180383	0.0118934	0	0	0	0	0	0	0	0	0	0	0	0	0	0	0	0	0	0	0	0	0	0	0	0	0	0	0	0	0	0	0	0	0.00148009	0	0	0	0.00224008	0	0	0	0	0	0	0
0.0940171	0	0.166667	0	0.0111214	0.00194953	0.268324	0	0	0	0	0	0	0	0	0.209785	0	0.421193	0.0912887	0	0	0	0	0	0	0	0	0	0	0	0	0	0	0	0	0	0	0.00283922	0.00123933	0	0	0.00111982	0.000838966	0	0	0	0	0	0	0
0.333333	0	0	0	0.25	0.5	0	0	0	0	0	0	0	0	0	0	0	0	0	0	0	0	0	0	0	0	0	0	0	0	0	0	0	0	0	0	0	0	0.00441379	0	0	0	0.00788955	0	0	0	0	0	0	0
0.914286	0	0	0	0	0	0.0165289	0	0	0	0	0	0.0131579	0	0	0	0	0.105835	0	0	0	0	0	0	0	0	0	0	0	0	0	0	0	0	0	0	0	2.23704e-05	0	0	0	2.57772e-05	0.000363769	0	0	0	0	0	0	0
0	0	0	0	0	0	0	0	0	0	0	0	0	0	0	0	0	0	0	0	0	0	0	0	0	0	0	0	0	0	0	0	0	0	0	0	0	0	0	0	0	0	0	0	0	0	0	0	0	0
0	0	0	0	0	0	0	0	0	0	0	0	0	0	0	0	0	0	0	0	0	0	0	0	0	0	0	0	0	0	0	0	0	0	0	0	0	0	0	0	0	0	0	0	0	0	0	0	0	0
0	0	0	0	0	0	0	0	0	0	0	0	0	0	0	0	0	0	0	0	0	0	0	0	0	0	0	0	0	0	0	0	0	0	0	0	0	0	4.81325e-05	0	0	0.00102881	0.000949367	0	0	0	0	0	0	0
0	0	0	0	0	0	0	0	0	0	0	0	0	0	0	0	0	0	0	0	0	0	0	0	0	0	0	0	0	0	0	0	0	0	0	0	0	0	5.68518e-05	0	0	0	0.0026468	0	0	0	0	0	0	0
0	0	0	0	0	0	0	0	0	0	0	0	0	0	0	0	0	0	0	0	0	0	0	0	0	0	0	0	0	0	0	0	0	0	0	0	0	0	5.78787e-05	0	0	0	0.00218307	0	0	0	0	0	0	0
0	0	0	0	0	0.00829876	0	0	0	0	0	0	0	0	0	0	0	0	0	0	0	0	0	0	0	0	0	0	0	0	0	0	0	0	0	0	0	0	0.000270636	0	0	0	0.00554187	0	0	0	0	0	0	0
0	0	0	0	0	0	0	0	0	0	0	0	0	0	0	0	0	0	0	0	0	0	0	0	0	0	0	0	0	0	0	0	0	0	0	3.83868e-05	0	0.000119843	8.15544e-05	7.67221e-05	0	0.000216839	4.98785e-05	0	0	0	0	0	0	0
0.0131579	0.0151515	0.00224719	0	0.00461301	0.00218864	0.00255558	0	0	0	0	0.00162911	0.00169348	0.00401606	0	0.00928001	0	0.00212305	0.00223551	0	0	0	0	0	0	0	0	0	0	0	0	0	0	0	0	0.000998057	0	0.000537072	0.00111118	0.00168788	0	8.80908e-05	0.000731551	0	0	0	0	0.000618424	0	0.000160904
0	0	0.00224719	0	0.000512557	0.00224075	0.00877417	0	0	0	0	0.00162911	0	0	0	0.000826465	0	0.0104142	0.00220773	0	0	0	0	0	0	0	0	0	0	0	0	0	0	0	0	0.00072935	0	0.00166153	0.00116215	0	0	0	0	0	0	0	0	0	0	9.19453e-05
0	0	0.00224719	0	0.0035879	0.00224075	0.000851861	0	0	0	0	0.00162911	0.00508044	0	0	0.00201765	0	0.000330246	0.00223471	0	0	0	0	0	0	0	0	0	0	0	0	0	0	0	0	0.000422255	0	0.000198258	0.00114176	0.00352921	0	0.00105031	0.00412329	0	0	0	0	0	0	0
0.0263158	0	0.00224719	0	0	0.00213653	0.00323707	0	0	0	0	0.000543036	0.00254022	0.00401606	0	0	0	0.00346496	0.00222149	0	0	0	0	0	0	0	0	0	0	0	0	0	0	0	0	0.000614189	0	0.00116292	0.000784961	0.0020715	0	0.00331018	0.00337511	0	0	0.00415225	0	0.000309212	0	0.000620631
0	0	0	0	0	0	0	0	0	0	0	0	0	0	0	0	0	0	0	0	0	0	0	0	0	0	0	0	0	0	0	0	0	0	0	0	0	0	0.00209205	0	0	0	0	0	0	0	0	0	0	0
0	0	0	0	0	0	0	0	0	0	0	0	0	0	0	0	0	0.0025641	0	0	0	0	0	0	0	0	0	0	0	0	0	0	0	0	0	0	0	0	0.00116225	0	0	0	0.000345185	0	0	0	0	0	0	0
0	0	0	0	0	0	0	0	0	0	0	0	0	0	0	0	0	0	0	0	0	0	0	0	0	0	0	0	0	0	0	0	0	0	0	0	0	0	0.00023245	0	0	0	0	0	0	0	0	0	0	0
0	0	0	0	0	0	0	0	0	0	0	0.000606428	0	0	0	0	0	0	0	0	0	0	0	0	0	0	0	0	0	0	0	0	0	0	0	0	0	0	0.000113833	0	0	0	0	0	0	0	0	0	0	0
0.969697	0	0	0	0	0	0	0	0	0	0	0	0	0	0	0	0	0	0	0	0	0	0	0	0	0	0	0	0	0	0	0	0	0	0	0	0	0	0	0	0	0	0	0	0	0	0	0	0	0
0	0	0	0	0	0.1	0	0	0	0	0	0	0	0	0	0	0	0	0	0	0	0	0	0	0	0	0	0	0	0	0	0	0	0	0	0	0	0	0.013624	0	0	0	0.00461361	0	0	0	0	0	0	0
0	0	0	0	0	0	0	0	0	0	0	0	0	0	0	0	0	0	0	0	0	0	0	0	0	0	0	0	0	0	0	0	0	0	0	0	0	0	0	0	0	0	0	0	0	0	0	0	0	0
0.333333	0	0	0	0.0285714	0	0.285246	0	0	0	0	0	0.00606061	0	0	0.0227997	0	0.39418	0.00744636	0	0	0	0	0	0	0	0	0	0	0	0	0	0	0	0	0	0	0	0	0	0	0.0344828	0.00557103	0	0	0	0	0	0	0
0	0	0	0	0	0	0	0	0	0	0	0	0	0	0	0	0	0	0	0	0	0	0	0	0	0	0	0	0	0	0	0	0	0	0	0	0	0	0.000400192	0	0	0	0	0	0	0	0	0	0	0
0	0	0	0	0	0	0	0	0	0	0	0	0	0	0	0	0	0	0	0	0	0	0	0	0	0	0	0	0	0	0	0	0	0	0	0	0	0	0.000400192	0	0	0	0.000901048	0	0	0	0	0	0	0
0	0	0	0	0	0	0	0	0	0	0	0	0	0	0	0	0	0	0	0	0	0	0	0	0	0	0	0	0	0	0	0	0	0	0	0	0	0	0	0	0	0	0	0	0	0	0	0	0	0
0	0	0	0	0	0	0	0	0	0	0	0	0	0	0	0	0	0	0	0	0	0	0.000211539	0	0	0	0	0	0	0	0	0	0	0	0	0	0	0	0	0	0	0	0	0	0	0	0	0	0	0
0.885714	0	0	0	0	0	0	0	0	0	0	0	0	0	0	0	0	0	0	0	0	0	0	0	0	0	0	0	0	0	0	0	0	0	0	0	0	0	0	0	0	0	0.000727537	0	0	0	0	0	0	0
0	0	0	0	0	0	0	0	0	0	0	0	0	0	0	0	0	0	0	0	0	0	0	0	0	0	0	0	0	0	0	0	0	0	0	0	0	0	0	0	0	0	0	0	0	0	0	0	0	0
0	0	0	0	0	0	0.0900979	0	0	0	0	0	0	0	0	0.00131357	0	0.150627	0.0396092	0	0	0	0	0	0	0	0	0	0	0	0	0	0	0	0	0	0	0	0	0	0	0	0	0	0	0	0	0	0	0
0	0	0	0	0	0.00448431	0	0	0	0	0	0	0	0	0	0	0	0	0	0	0	0	0	0	0	0	0	0	0	0	0	0	0	0	0	0	0	0	0.000561877	0	0	0	0	0	0	0	0	0	0	0
0.833333	0	0	0	0	0	0	0	0	0	0	0.00351494	0	0	0	0	0	0	0	0	0	0	0	0	0	0	0	0	0	0	0	0	0	0	0	0	0	0.00233278	0.000561167	0	0	0	0	0	0	0	0	0	0	0.000644745
0	0	0	0	0	0	0	0	0	0	0	0	0	0	0	0	0	0	0	0	0	0	0	0	0	0	0	0	0	0	0	0	0	0	0	0	0	0	0.000461894	0	0	0	0	0	0	0	0	0	0	0
0	0	0	0	0	0	0	0	0	0	0	0	0	0	0	0	0	0	0	0	0	0	0	0	0	0	0	0	0	0	0	0	0	0	0	0	0	0	0	0	0	0	0	0	0	0	0	0	0	0
0.0196078	0	0	0	0.00274725	0	0	0	0	0	0	0	0	0	0	0	0	0	0	0	0	0	0	0	0	0	0	0	0	0	0	0	0	0	0	0	0	0	7.95208e-05	0	0	0	0	0	0	0	0	0	0	0
0	0	0	0	0	0	0	0	0	0	0	0	0	0	0	0	0	0	0	0	0	0	0	0	0	0	0	0	0	0	0	0	0	0	0	0	0	0	0	0	0	0	0	0	0	0	0	0	0	0
0	0	0	0	0	0	0	0	0	0	0	0	0	0	0	0	0	0	0	0	0	0	0	0	0	0	0	0	0	0	0	0	0	0	0	0	0	0	0	0	0	0	0	0	0	0	0	0	0	0
0.25	0	0	0	0	0.0225564	0	0	0	0	0	0	0	0	0	0	0	0	0	0	0	0	0	0	0	0	0	0	0	0	0	0	0	0	0	0	0	0	0.00299786	0	0	0	0	0	0	0	0	0	0	0
0	0	0	0	0	0	0	0	0	0	0	0	0	0	0	0	0	0	0	0	0	0	0	0	0	0	0	0	0	0	0	0	0	0	0	0	0	0	0	0	0	0	0	0	0	0	0	0	0	0
0	0	0	0	0	0.142857	0	0	0	0	0	0	0	0	0	0	0	0	0	0	0	0	0	0	0	0	0	0	0	0	0	0	0	0	0	0	0	0	0.015873	0	0	0	0	0	0	0	0	0	0	0
0	0	0	0	0	0	0.000343643	0	0.00101435	0	0	0	0	0	0	0	0	4.71714e-05	0	0	0	0	0.00207088	0	0	0	0	0	0	0	0	0	0	0	0	0	0	2.05199e-05	0	0	0	0.000336422	0	0	0	0	0	0	0	0
0	0	0	0	0	0	8.47769e-05	0	0	0	0	0.000295871	0	0	0	1.67068e-06	0	0.0005068	0.00018989	0	0	0.00242368	0	0	0	0	0	0	0	0	0	0	0	0	0	0.000138605	0	0.000425904	0	0	0	0	0	0	0	0	0	0	0	0
0.5	0	0	0	0	0	0	0	0	0	0	0	0	0	0	0	0	0	0	0	0	0	0	0	0	0	0	0	0	0	0	0	0	0	0	0	0	0	0	0	0	0	0	0	0	0	0	0	0	0
0.555556	0	0	0	0.277778	0	0	0	0	0	0	0	0	0	0	0	0	0	0	0	0	0	0	0	0	0	0	0	0	0	0	0	0	0	0	0	0	0	0	0	0	0	0	0	0	0	0	0	0	0
0	0	0	0	0	0	0	0	0	0	0	0	0	0	0	0	0	0	0	0	0	0	0	0	0	0	0	0	0	0	0	0	0	0	0	0	0	0	0	0	0	0	0	0	0	0	0	0	0	0
0	0	0	0	0	0	0	0	0	0	0	0	0	0	0	0	0	0	0.000286697	0	0	0	0	0	0	0	0	0	0	0	0	0	0	0	0	0	0	0	0	0	0	0	0	0	0	0	0	0	0	0
0	0	0	0	0	0	0	0	0	0	0	0	0	0.00200803	0	0	0	5.84116e-05	0	0	0	0	0	0	0	0	0	0	0	0	0	0	0	0	0	0	0	0.00027093	0	0	0	0.000442282	0	0	0	0	0	0	0	0
0	0	0	0	0	0	0	0	0	0	0	0	0	0	0	0	0	0	0	0	0	0	0	0	0	0	0	0	0	0	0	0	0	0	0	0	0	0	0.000331237	0	0	0	0	0	0	0	0	0	0	0
0	0	0	0	0	0	0	0	0.00740741	0	0	0	0	0	0	0	0	0	0	0.0528844	0	0	0.00925926	0	0	0	0	0	0	0	0	0	0	0	0	0	0	0	0	0	0	0	0	0	0	0	0	0	0	0
0.5	0	0	0	0	0	0	0	0	0	0	0	0	0	0	0	0	0	0	0	0	0	0	0	0	0	0	0	0	0	0	0	0	0	0	0	0	0	0	0	0	0	0	0	0	0	0	0	0	0
0	0	0	0	0	0	0	0	0	0	0	0	0	0	0	0	0	0	0	0	0	0	0	0	0	0	0	0	0	0	0	0	0	0	0	0	0	0	0	0	0	0	0	0	0	0	0	0	0	0
0	0	0	0	0	0	0	0	0.00145985	0	0	0	0	0	0	0	0	0	0	0.00150094	0	0.00395804	0.00809672	0	0	0	0	0	0	0	0	0	0	0	0	0	0	0	0	0	0	0	0	0	0	0	0	0	0	0
0	0	0	0	0	0	0	0	0	0	0	0	0	0	0	0	0	0	0	0	0	0	0	0	0	0	0	0	0	0	0	0	0	0	0	0	0	0	0.000273598	0	0	0	0	0	0	0	0	0	0	0
0	0	0	0	0	0	0	0	0	0	0	0	0	0	0	0	0	0	0	0	0	0	0	0	0	0	0	0	0	0	0	0	0	0	0	0	0	0	0	0	0	0	0	0	0	0	0	0	0	0
0	0	0	0	0	0	0	0	0	0	0	0	0	0	0	0	0	0	0	0	0	0	0	0	0	0	0	0	0	0	0	0	0	0	0	0	0	0	0	0	0	0	0	0	0	0	0	0	0	0
0	0	0.0625	0	0	0.0625	0.164181	0	0	0	0	0.00121507	0	0.00542005	0	0.000591884	0	0.248602	0.0420518	0	0	0	0	0	0	0	0	0	0	0	0	0	0	0	0	0.000466745	0	0.00888052	0.000476455	0	0	0	0	0.0434783	0	0	0	0	0	0.00217189
0.0347826	0	0	0	0	0	0	0	0	0	0	0	0	0	0	0	0	0.0142869	0	0.000546545	0	2.2566e-05	0.00658097	0	0	0	0	0	0	0	0	0	0	0	0	0	0	0	0.000199627	0	0	0	0	0	0	0	0	0	0	0
0.25	0	0	0	0.0769231	0	0	0	0	0	0	0	0	0	0	0	0	0	0	0	0	0	0	0	0	0	0	0	0	0	0	0	0	0	0	0	0	0	0.000896859	0	0	0	0	0	0	0	0	0	0	0
0	0	0	0	0	0.0714286	0	0	0	0	0	0	0	0	0	0	0	0	0	0	0	0	0	0	0	0	0	0	0	0	0	0	0	0	0	0	0	0	0.00358744	0	0	0	0.017341	0	0	0	0	0	0	0
0.428571	0	0.0117647	0	0.0147783	0.00874636	0.0415606	0	0	0	0	0.000640478	0	0	0	0.005425	0	0.0563321	0.00914591	0	0	0	0	0	0	0	0	0	0	0	0	0	0	0	0	0.000259775	0	0.000784112	0.000487884	0	0	0.000237124	0	0	0	0	0	0	0	0.000170853
0	0	0	0	0	0	0.001514	0	0	0	0	0.00112045	0.0110345	0.00362319	0.0769231	0.00149126	0	0	0	0	0	0	0	0	0	0	0	0	0	0	0	0	0	0	0	0.000286611	0	0.000139465	0.000296912	0.0020284	0	0.00119824	0.0144144	0.0263158	0	0	0	0.000867303	0	0.000221043
0	0	0	0	0	0	0	0	0	0	0	0	0	0	0	0	0	0	0	0	0	0	0	0	0	0	0	0	0	0	0	0	0	0	0	0	0	0	0	0	0	0	0	0	0	0	0	0	0	0
0	0	0	0	0	0	0	0	0	0	0	0	0	0	0	0	0	0	0	0	0	0	0	0	0	0	0	0	0	0	0	0	0	0	0	0	0	0	0	0	0	0	0	0	0	0	0	0	0	0
0.0118343	0	0	0	0	0	0	0	0	0	0	0	0	0	0	0	0	0	0	0	0	0	0	0	0	0	0	0	0	0	0	0	0	0	0	0	0	0	0.00137842	0	0	0	0.00566955	0	0	0	0	0	0	0
0	0	0	0	0	0	0	0	0	0	0	0	0	0	0	0	0	0	0	0	0	0	0	0	0	0	0	0	0	0	0	0	0	0	0	0.000740192	0	0	0.000429553	0	0	0	0	0	0	0	0	0	0	0
0	0	0	0	0	0	0	0	0	0	0	0	0	0	0	0	0	0	0	0	0	0	0	0	0	0	0	0	0	0	0	0	0	0	0	0	0	0	0	0	0	0	0	0	0	0	0	0	0	0
0	0	0	0	0	0	0	0	0	0	0	0	0	0	0	0	0	0.0340136	0	0	0	0	0	0	0	0	0	0	0	0	0	0	0	0	0	0	0	0	0.000223714	0	0	0	0	0	0	0	0	0	0	0
0.166667	0	0	0	0.06	0	0	0	0	0	0	0	0	0	0	0	0	0	0	0	0	0	0	0	0	0	0	0	0	0	0	0	0	0	0	0	0	0	0	0	0	0	0.000619963	0	0	0	0	0	0	0
0	0	0	0	0	0	0	0	0	0	0	0	0	0	0	0	0	0	0	0	0	0	0	0	0	0	0	0	0	0	0	0	0	0	0	0	0	0	0	0	0	0	0	0	0	0	0	0	0	0
0	0	0	0	0	0	0	0	0	0	0	0	0	0	0	0	0	0	0	0	0	0	0	0	0	0	0	0	0	0	0	0	0	0	0	0	0	0	0	0	0	0	0	0	0	0	0	0	0	0
0	0	0	0	0	0	0	0	0	0	0	0	0	0	0	0	0	0	0	0	0	0	0	0	0	0	0	0	0	0	0	0	0	0	0	0	0	0	0	0	0	0	0	0	0	0	0	0	0	0
0	0	0	0	0	0	0	0	0	0	0	0.00771208	0	0	0	0	0	0	0	0	0	0	0	0	0	0	0	0	0	0	0	0	0	0	0	0.000206824	0	0	0.000461935	0	0	0	0	0	0	0	0	0	0	0
0	0	0	0	0	0	0	0	0	0	0	0	0	0	0	0	0	0	0	0	0	0	0	0	0	0	0	0	0	0	0	0	0	0	0	0	0	0	0.00025822	0	0	0	0	0	0	0	0	0	0	0
0	0	0	0	0	0	0	0	0	0	0	0	0	0	0	0	0	0	0	0	0	0	0	0	0	0	0	0	0	0	0	0	0	0	0	0	0	0	0.000344293	0	0	0	0.00214025	0	0	0	0	0	0	0
0	0	0	0	0	0	0	0	0	0	0	0	0	0	0	0	0	0	0	0	0	0	0	0	0	0	0	0	0	0	0	0	0	0	0	0	0	0	0	0	0	0	0	0	0	0	0	0	0	0
0	0	0	0	0	0	0	0	0	0	0	0	0	0	0	0	0	0	0	0.000723867	0	0	0	0	0	0	0	0	0	0	0	0	0	0	0	0	0	0	0	0	0	0	0	0	0	0	0	0	0	0
0	0	0	0	0	0	0	0	0	0	0	0	0	0	0	0	0	0	0	0	0	0	0	0	0	0	0	0	0	0	0	0	0	0	0	0	0	0	0	0	0	0	0	0	0	0	0	0	0	0
1	0	0	0	0	0	0	0	0	0	0	0	0	0	0	0	0	0	0	0	0	0	0	0	0	0	0	0	0	0	0	0	0	0	0	0	0	0	0	0	0	0	0	0	0	0	0	0	0	0
0	0	0	0	0	0	0	0	0	0	0	0	0	0	0	0	0	0	0	0	0	0	0	0	0	0	0	0	0	0	0	0	0	0	0	0	0	0	0	0	0	0	0	0	0	0	0	0	0	0
0	0	0	0	0	0	0	0	0	0	0	0	0	0	0	0	0	0	0	0	0	0	0	0	0	0	0	0	0	0	0	0	0	0	0	0	0	0.00159861	0.000531293	0	0	0	0	0	0	0	0	0	0	0
0	0	0	0	0	0	0	0	0	0	0	0	0	0.000620925	0	9.69029e-06	0	6.80112e-05	1.22239e-07	0.000147869	0	4.41234e-05	0.000580127	0	0	0	0	0	0	0	0	0	0	0	0	5.32398e-05	0	1.98176e-05	0	5.20454e-05	0	2.40335e-05	0	0	0	0	0	0.00029875	0	0.00034513
0	0	0	0	0	0	4.67016e-06	0	0	0	0	0.000131188	0	0	0	2.22572e-06	0	1.04172e-05	1.41477e-08	0.000957622	0	0	0	0	0	0	0	0	0	0	0	0	0	0	0	8.87329e-05	0	0.000102561	0.000133525	0	0	0	0	0	0	0	0	0	0	0
0	0	0	0	0	0	0	0	0	0	0	0	9.993e-05	0	0	4.34644e-06	0	8.96559e-05	1.70097e-07	0.000222565	0	0	0	0	0	0	0	0	0	0	0	0	0	0	0	1.33099e-05	0	8.17222e-07	0	5.20454e-05	0	4.02914e-05	0.000101025	0	0	0	0	0.000128036	0	0.000200398
0	0	0	0	0	0	0	0	0	0	0	0	0	0	0	0	0	0	0	0	0	0	0	0	0	0	0	0	0	0	0	0	0	0	0	0	0	0	0	0	0	0	0	0	0	0	0	0	0	0
0	0	0	0	0	0	0	0	0	0	0	0	0	0	0	0	0	0	0	0	0	0	0	0	0	0	0	0	0	0	0	0	0	0	0	1.77466e-05	0	5.72055e-06	0	0	0	0	0	0	0	0	0	0	0	0
0.5	0	0	0	0.037037	0	0	0	0	0	0	0	0	0	0	0	0	0	0	0	0	0	0	0	0	0	0	0	0	0	0	0	0	0	0	0	0	0	0.000725689	0	0	0	0.00274725	0	0	0	0	0	0	0
0	0	0.333333	0	0	0	0.0151515	0	0	0	0	0.00311526	0	0	0	0	0	0.00716279	0.0164835	0	0	0	0	0	0	0	0	0	0	0	0	0	0	0	0	0	0	0.00101833	0.000393546	0	0	0	0	0	0	0	0	0	0	0
0	0	0	0	0	0	0	0	0	0	0	0	0	0	0	0	0	0	0	0	0	0	0	0	0	0	0	0	0	0	0	0	0	0	0	0	0	0	0	0	0	0	0	0	0	0	0	0	0	0
0.5	0	0.04	0	0	0.02	0.388333	0	0	0	0	0.00840336	0	0	0	0	0	0.461198	0.0206127	0	0	0	0	0	0	0	0	0	0	0	0	0	0	0	0	0	0	0.00254547	0.00272851	0.00027976	0	0.00170242	0	0	0	0	0	0.000707714	0	0.000406669
0	0	0	0	0	0	0	0	0	0	0	0	0	0	0	0	0	0	0	0	0	0	0	0	0	0	0	0	0	0	0	0	0	0	0	0	0	0	7.39393e-05	0	0	0	0.000229743	0	0	0	0.000849257	0	0	0
0	0	0	0	0	0	0	0	0	0	0	0	0	0	0	0	0	0	0	0	0	0	0	0	0	0	0	0	0	0	0	0	0	0	0	0	0	0	0	0	0	0	0	0	0	0	0	0	0	0
0	0	0	0	0	0	0.0190948	0	0	0	0	0.000231884	0	0.00184775	0	0.000220216	0	0.0363565	0.00554105	0	0	0	0	0	0	0	0	0	0	0	0	0	0	0	0	0.000115277	0	0.000174604	0	0	0	0	0	0	0	0	0	0.000955317	0	0.000431131
0	0	0	0	0	0	0	0	0	0	0	0	0	0	0	0	0	0	0	0	0	0	0	0	0	0	0	0	0	0	0	0	0	0	0	4.69646e-05	0	2.5677e-05	0	1.32582e-05	0	0	0	0	0	0	0	0	0	0
0	0	0	0	0	0	0.00100189	0	0	0	0	7.72947e-05	0	0	0	1.53053e-05	0	0.00256589	4.97663e-05	0	0	0	0	0	0	0	0	0	0	0	0	0	0	0	0	0.000115277	0	0.000159197	0	0	0	0	0	0	0	0	0	0	0	0
1	0	0	0	0	0	0	0	0	0	0	0	0	0	0	0	0	0	0	0	0	0	0	0	0	0	0	0	0	0	0	0	0	0	0	0	0	0	0	0	0	0	0	0	0	0	0	0	0	0
0.25	0	0	0	0.166667	0	0	0	0	0	0	0	0	0	0	0	0	0	0	0	0	0	0	0	0	0	0	0	0	0	0	0	0	0	0	0	0	0	0.000412541	0	0	0	0	0	0	0	0	0	0	0
0	0	0	0	0	0	0	0	0	0	0	0	0	0	0	0	0	0	0	0	0	0	0	0	0	0	0	0	0	0	0	0	0	0	0	0	0	0	0	0	0	0	0	0	0	0	0	0	0	0
0	0	0	0	0	0	0	0	0	0	0	0	0	0	0	0	0	0	0	0	0	0	0	0	0	0	0	0	0	0	0	0	0	0	0	0	0	0	0	0	0	0	0	0	0	0	0	0	0	0
0	0	0	0	0	0	0	0	0	0	0	0	0	0	0	0.000387492	0	0	1.41342e-05	0	0	0	0	0	0	0	0	0	0	0	0	0	0	0	0	0	0	0.000227276	0	0	0	0	0	0	0	0	0	0	0	1.97964e-05
0	0	0	0	0	0	0	0	0	0	0	0	0	0	0	0.000272238	0	0.000123736	2.1224e-05	0	0	0	0	0	0	0	0	0	0	0	0	0	0	0	0	0	0	2.25026e-05	0	0	0	0.000244866	0	0	0	0	0	0	0	0.00027715
0	0	0	0	0	0	0	0	0	0	0	0	0	0	0	0	0	0	0.000420187	0	0	0	0	0	0	0	0	0	0	0	0	0	0	0	0	0	0	4.50052e-06	0	0	0	0	0	0	0	0	0	0	0	0
0	0	0.00169205	0	0	0	0.00110011	0	0	0	0	0	0	0	0	0	0	0.000381131	0.000131608	0	0	0	0	0	0	0	0	0	0	0	0	0	0	0	0	0	0	0.000906856	0	0	0	0.00223644	0	0	0	0	0	0	0	3.95929e-05
0	0	0	0	0	0	0.00165017	0	0	0	0	0	0	0	0	0.000664298	0	0.00230161	1.41342e-05	0	0	0	0	0	0	0	0	0	0	0	0	0	0	0	0	0	0	0.000497307	0	0	0	0	0	0	0	0.00109529	0	0	0	0.000673079
0	0	0	0	0	0	0	0	0	0	0	0	0	0	0	0	0	0	0	0	0	0	0	0	0	0	0	0	0	0	0	0	0	0	0	0	0	5.40063e-05	0	0	0	0	0	0	0	0	0	0	0	0
0	0	0	0	0	0	0	0	0	0	0	0	0	0	0	0	0	0	0	0	0	0	0	0	0	0	0	0	0	0	0	0	0	0	0	0	0	0	0	0	0	0	0	0	0	0	0	0	0	0
0	0	0	0	0	0	0	0	0	0	0	0	0	0	0	0	0	0	1.22466e-05	0	0	0	0	0	0	0	0	0	0	0	0	0	0	0	0	0	0	0.000200273	0	0	0	4.35317e-05	0	0	0	0	0	0	0	0.00061369
0	0	0	0	0	0	0	0	0	0	0	0	0	0	0	0.00106298	0	7.77002e-05	0	0	0	0	0	0	0	0	0	0	0	0	0	0	0	0	0	0	0	6.30073e-05	0	0	0	0.00052238	0	0	0	0	0	0	0	7.91858e-05
0	0	0	0	0	0	0	0	0	0	0	0	0	0	0	0	0	0.000132435	0	0	0	0	0	0	0	0	0	0	0	0	0	0	0	0	0	0	0	2.25026e-06	0	0	0	0	0	0	0	0	0	0	0	0.000415725
0	0	0	0	0	0	0	0	0	0	0	0	0	0	0	0	0	8.03795e-06	0	0	0	0	0	0	0	0	0	0	0	0	0	0	0	0	0	0	0	1.12513e-05	0	0	0	0.00102844	0	0	0	0	0	0	0	0
0	0	0	0	0	0	0.00220022	0	0	0	0	0	0	0	0	0.00099701	0	0.000170561	2.79689e-05	0	0	0	0	0	0	0	0	0	0	0	0	0	0	0	0	0	0	0.000123764	0	0	0	0.00018501	0	0	0	0	0	0	0	0
0	0	0	0	0	0	0	0	0	0	0	0	0	0	0	0	0	0	0	0	0	0	0	0	0	0	0	0	0	0	0	0	0	0	0	0	0	1.80021e-05	0	0	0	0	0	0	0	0	0	0	0	0
0	0	0	0	0	0	0	0	0	0	0	0	0	0	0	5.84728e-05	0	0	0	0	0	0	0	0	0	0	0	0	0	0	0	0	0	0	0	0	0	0.000486056	0	0	0	0.000538705	0	0	0	0	0	0	0	0
0	0	0	0	0	0	0	0	0	0	0	0	0	0	0	0	0	0	0	0	0	0	0	0	0	0	0	0	0	0	0	0	0	0	0	0	0	5.62565e-05	0	0	0	0	0	0	0	0	0	0	0	0
0	0	0	0	0	0	0	0	0	0	0	0	0	0	0	0	0	1.60759e-05	0	0	0	0	0	0	0	0	0	0	0	0	0	0	0	0	0	0	0	0.000276782	0	0	0	0.00102844	0	0	0	0	0	0	0	9.89822e-05
0	0	0.00169205	0	0	0	0	0	0	0	0	0	0	0	0	0	0	0	1.90676e-05	0	0	0	0	0	0	0	0	0	0	0	0	0	0	0	0	0	0	0	0	0	0	1.63244e-05	0	0	0	0	0	0	0	0
0	0	0	0	0	0	0	0	0	0	0	0	0	0	0	0	0	0	0	0	0	0	0	0	0	0	0	0	0	0	0	0	0	0	0	0	0	4.50052e-05	0	0	0	0.00151817	0	0	0	0	0	0	0	0
0	0	0	0	0	0	0	0	0	0	0	0	0	0	0	0	0	0	0	0	0	0	0	0	0	0	0	0	0	0	0	0	0	0	0	0	0	0.000144017	0	0	0	0.000146919	0	0	0	0	0	0	0	0
0	0	0	0	0	0	0	0	0	0	0	0	0	0	0	0	0	0	0	0	0	0	0	0	0	0	0	0	0	0	0	0	0	0	0	0	0	2.47529e-05	0	0	0	0.000625768	0	0	0	0	0	0	0	0
0	0	0	0	0	0	0	0	0	0	0	0	0	0	0	0	0	0	0	0	0	0	0	0	0	0	0	0	0	0	0	0	0	0	0	0	0	5.62565e-05	0	0	0	0	0	0	0	0	0	0	0	0
0	0	0	0	0	0	0	0	0	0	0	0	0	0	0	0	0	0	0	0	0	0	0	0	0	0	0	0	0	0	0	0	0	0	0	0	0	0.000108013	0	0	0	0	0	0	0	0	0	0	0	0.000296947
0	0	0	0	0	0	0	0	0	0	0	0	0	0	0	0.000159155	0	0	0	0	0	0	0	0	0	0	0	0	0	0	0	0	0	0	0	0	0	0.000191272	0	0	0	0	0	0	0	0	0	0	0	0
0	0	0	0	0	0	0	0	0	0	0	0	0.00506329	0	0	0	0	0	0	0	0	0	0	0	0	0	0	0	0	0	0	0	0	0	0	0	0	0.000420167	1.94549e-05	0.00900901	0	0.00526315	0.000618557	0	0	0	0	0	0	0
0	0	0	0	0	0	0	0	0	0	0	0	0	0	0	0	0	0	0	0	0	0	0	0	0	0	0	0	0	0	0	0	0	0	0	0	0	0	0.000107002	0	0	0	3.43643e-05	0	0	0	0	0	0	0
0	0	0	0	0	0	0	0	0	0	0	0	0	0	0	0	0	0	0	0	0	0	0	0	0	0	0	0	0	0	0	0	0	0	0	0	0	0	9.72744e-05	0	0	0	0	0	0	0	0	0	0	0
0.00578035	0	0	0	0.00246914	0	0.00134409	0	0	0	0	0.00142045	0	0	0	0.000266276	0	0.000559981	0	0	0	0	0	0	0	0	0	0	0	0	0	0	0	0	0	0	0	0	0.000894924	0	0	0	0	0	0	0	0	0	0	0
0	0	0	0	0	0	0	0	0	0	0	0	0	0	0	0	0	0	0	0	0	0	0	0	0	0	0	0	0	0	0	0	0	0	0	0	0	0	9.72744e-06	0	0	0	0	0	0	0	0	0	0	0
0	0	0	0	0	0	0	0	0	0	0	0	0	0	0	0	0	0.230769	0.05	0	0	0	0	0	0	0	0	0	0	0	0	0	0	0	0	0	0	0	0	0	0	0	0	0	0	0	0	0	0	0
0	0	0	0	0	0	0	0	0	0	0	0	0	0	0	0	0	0	0	0	0	0	0	0	0	0	0	0	0	0	0	0	0	0	0	0	0	0	0	0	0	0	0	0	0	0	0	0	0	0
0	0	0	0	0	0	0	0	0	0	0	0	0	0	0	0	0	0	0	0	0	0	0	0	0	0	0	0	0	0	0	0	0	0	0	0	0	0	0	0	0	0	0	0	0	0	0	0	0	0
0.263889	0	0	0	0	0.0400943	0.0900979	0	0	0	0	0	0	0	0	0.00131358	0	0.150342	0.0396092	0	0	0	0	0	0	0	0	0	0	0	0	0	0	0	0	0	0	0	0.00199759	0	0	0	0	0	0	0	0	0	0	0
1	0	0	0	0	0	0	0	0	0	0	0	0	0	0	0	0	0	0	0	0	0	0	0	0	0	0	0	0	0	0	0	0	0	0	0	0	0	0	0	0	0	0	0	0	0	0	0	0	0
0	0	0	0	0	0	0	0	0	0	0	0	0	0	0	0	0	0	0	0.00378788	0	0	0.00159881	0	0	0	0	0	0	0	0	0	0	0	0	0	0	0	0	0	0	0	0	0	0	0	0	0	0	0
0	0	0	0	0	0	0	0	0	0	0	0	0	0	0	0	0	0	0	0	0	0	0	0	0	0	0	0	0	0	0	0	0	0	0	0	0	0	0	0	0	0	0	0	0	0	0	0	0	0
0.25	0	0	0	0.0166667	0.0731707	0	0	0	0	0	0	0	0	0	0	0	0	0	0	0	0	0	0	0	0	0	0	0	0	0	0	0	0	0	0	0	0	0.003193	0	0	0	0	0	0	0	0	0	0	0
0.5	0	0	0	0	0.0487805	0	0	0	0	0	0	0	0	0	0	0	0	0	0	0	0	0	0	0	0	0	0	0	0	0	0	0	0	0	0	0	0	0.00236518	0	0	0	0	0	0	0	0	0	0	0
0	0	0	0	0	0	0	0	0	0	0	0	0	0	0	0	0	0	0	0.00115295	0.0131579	6.10168e-05	0	0	0	0	0	0	0	0	0	0	0	0	0	0	0	0	0	0	0	0	0	0	0	0	0	0	0	0
0.363636	0	0	0	0	0.07	0	0	0	0	0	0	0	0	0	0	0	0	0	0	0	0	0	0	0	0	0	0	0	0	0	0	0	0	0	0	0	0	0.00322375	0	0	0	0	0	0	0	0	0	0	0
1	0	0	0	0	0	0	0	0	0	0	0	0	0	0	0	0	0	0	0	0	0	0	0	0	0	0	0	0	0	0	0	0	0	0	0	0	0	0	0	0	0	0	0	0	0	0	0	0	0
0.166667	0	0	0	0	0	0	0	0	0	0	0	0	0	0	0	0	0	0	0	0	0	0	0	0	0	0	0	0	0	0	0	0	0	0	0	0	0	0	0	0	0	0	0	0	0	0	0	0	0
0	0	0	0	0	0	0	0	0	0	0	0	0	0	0	2.38458e-06	0	5.77161e-07	8.72354e-08	0	0	0	0	0	0	0	0	0	0	0	0	0	0	0	0	0.000204486	0	4.27428e-05	6.09269e-05	0	0	0	0	0	0	0	0	0	0	2.89306e-05
0	0	0	0	0	0	0	0	0	0	0	0	0	0	0	0	0	0	0	0	0	0	0	0	0	0	0	0	0	0	0	0	0	0	0	0	0	0	0	0	0	0	0	0	0	0	0	0	0	0
0	0	0	0	0	0	0	0	0	0	0	0.0014245	0	0	0	0	0	0	0	0	0	0	0	0	0	0	0	0	0	0	0	0	0	0	0	0	0	0	0.000933707	0	0	0	0	0	0	0	0	0	0	0
0	0	0	0	0	0	0	0	0	0	0	0	0	0	0	0	0	0	0	0	0	0	0	0	0	0	0	0	0	0	0	0	0	0	0	0	0	0	0	0	0	0	0	0	0	0	0	0	0	0
0.142857	0	0	0	0	0	0	0	0	0	0	0	0	0	0	0	0	0.00934829	0	0	0	0	0	0	0	0	0	0	0	0	0	0	0	0	0	0	0	0	0	0	0	0	0	0	0	0	0	0	0	0
0	0	0	0	0	0	0	0	0	0	0	0	0	0	0	0	0	0	0	0	0	0	0	0	0	0	0	0	0	0	0	0	0	0	0	0	0	0	0	0	0	0	0	0	0	0	0	0	0	0
0	0	0	0	0	0	0	0	0	0	0	0	0	0	0	0	0	0	0	0	0	0	0	0	0	0	0	0	0	0	0	0	0	0	0	0	0	0	0	0	0	0	0	0	0	0	0	0	0	0
0	0	0	0	0	0	0	0	0	0	0	0	0	0	0	0	0	0	0	0	0	0	0	0	0	0	0	0	0	0	0	0	0	0	0	0	0	0	0	0	0	0	0	0	0	0	0	0	0	0
0.272727	0.25	0.25	0	0.0247934	0	0.297066	0	0	0	0	0.00874636	0.0103093	0	0	0.0312395	0	0.408537	0.0321942	0	0	0	0	0	0	0	0	0	0	0	0	0	0	0	0	0.000136036	0	0.00195832	0	0.000861326	0	0.00921659	0	0	0	0	0	0	0	0
0.0187793	0	0	0	0	0	0	0	0	0	0	0	0	0	0	0	0	0	0	0	0	0	0	0	0	0	0	0	0	0	0	0	0	0	0	0	0	0	0.000443444	0	0	0	0.00118088	0	0	0	0	0	0	0
0	0	0	0	0	0	0	0	0	0	0	0	0	0	0	0	0	0	0	0	0	0	0	0	0	0	0	0	0	0	0	0	0	0	0	0	0	0	2.91602e-05	0	0	0	0	0	0	0	0	0	0	0
0.030303	0	0	0	0.003125	0	0	0	0	0	0	0	0	0	0	0	0	0	0	0	0	0	0	0	0	0	0	0	0	0	0	0	0	0	0	0	0	0	0.000228938	0	0	0	0.001321	0	0	0	0.0625	0	0	0
0	0	0	0	0	0	0	0	0	0	0	0	0	0	0	0	0	0	0	0	0	0	0	0	0	0	0	0	0	0	0	0	0	0	0	0	0	0	0	0	0	0	0	0	0	0	0	0	0	0
0	0	0	0	0	0	0	0	0	0	0	0	0	0	0	0	0	0	0	0	0	0	0	0	0	0	0	0	0	0	0	0	0	0	0	0	0	0	0	0	0	0	0	0	0	0	0	0	0	0
0	0	0	0	0	0	0	0	0	0	0	0	0	0	0	0	0	0	0	0	0	0	0	0	0	0	0	0	0	0	0	0	0	0	0	0	0	0	0	0	0	0	0	0	0	0	0	0	0	0
0.333333	0.0666667	0	0	0.0208333	0	0.128623	0	0	0	0	0.00145773	0.00719424	0	0	0.0154563	0	0.172948	0.00108442	0	0	0	0	0	0	0	0	0	0	0	0	0	0	0	0	0.000864709	0	0.00249464	0.00058309	0.00265773	0	0.00460123	0.00456621	0	0	0	0	0	0	0.000698812
0	0	0	0	0	0	0	0	0	0	0	0	0	0	0	0	0	0	0	0	0	0	0	0	0	0	0	0	0	0	0	0	0	0	0	0	0	0	0	0	0	0	0	0	0	0	0	0	0	0
0	0	0	0	0	0	0	0	0	0	0	0.0014245	0	0	0	0	0	0	0	0	0	0	0	0	0	0	0	0	0	0	0	0	0	0	0	0	0	0	0.000301701	0	0	0	0	0	0	0	0	0	0	0
0	0	0	0	0	0	0	0	0	0	0	0	0	0	0	0	0	0.00234367	0	0	0	0	0	0	0	0	0	0	0	0	0	0	0	0	0	0	0	0	0.00211191	0	0	0	0	0	0	0	0	0	0	0
0	0	0	0	0	0	0	0	0	0	0	0	0	0	0	0	0	0	0	0	0	0	0	0	0	0	0	0	0	0	0	0	0	0	0	0	0	0	0	0	0	0	0	0	0	0	0	0	0	0
0	0	0	0	0	0	0	0	0	0	0	0	0	0	0	0	0	0	0	0	0	0	0	0	0	0	0	0	0	0	0	0	0	0	0	0	0	0	0	0	0	0	0	0	0	0	0	0	0	0
0.478495	0	0.0169492	0	0	0.00898481	0.302548	0	0	0	0	0.00673653	0	0	0	0	0	0.350189	0.0100809	0	0	0	0	0	0	0	0	0	0	0	0	0	0	0	0	0.000595431	0	0.00137058	0.00454943	0	0	0	0	0	0	0	0	0	0	0
0.84375	0	0	0	0.75	0.0444444	0	0	0	0	0	0	0	0	0	0	0	0	0	0	0	0	0	0	0	0	0	0	0	0	0	0	0	0	0	0	0	0	0.00122279	0	0	0	0.00152236	0	0	0	0	0	0	0
0	0	0	0	0	0	0	0	0	0	0	0	0	0	0	0	0	0.0833333	0	0	0	0	0	0	0	0	0	0	0	0	0	0	0	0	0	0	0	0	0	0	0	0	0	0	0	0	0	0	0	0
0	0	0	0	0	0	0	0	0	0	0	0.00468384	0	0	0	0	0	0	0	0	0	0	0	0	0	0	0	0	0	0	0	0	0	0	0	0	0	0	0	0	0	0	0	0	0	0	0	0	0	0
0	0	0	0	0	0	0	0	0	0	0	0	0	0	0	0	0	0	0	0	0	0	0	0	0	0	0	0	0	0	0	0	0	0	0	0	0	0	0	0	0	0	0	0	0	0	0	0	0	0
0.333333	0	0	0	0.5	0	0	0	0	0	0	0	0	0	0	0	0	0	0	0	0	0	0	0	0	0	0	0	0	0	0	0	0	0	0	0	0	0	0.000710227	0	0	0	0	0	0	0	0	0	0	0
0.0821918	0	0	0	0.0121951	0.0186916	0	0	0	0	0	0	0	0	0	0	0	0	0	0	0	0	0	0	0	0	0	0	0	0	0	0	0	0	0	0	0	0	0.00110721	0	0	0	0.000718391	0	0	0	0	0	0	0
0.5	0	0	0	0.5	0	0	0	0	0	0	0	0	0	0	0	0	0	0	0	0	0	0	0	0	0	0	0	0	0	0	0	0	0	0	0	0	0	0	0	0	1.30408e-05	0	0	0	0	0	0.000593942	0	0.000145725
0	0	0	0	0	0	0	0	0	0	0	0.000301932	0	0	0	1.87815e-05	0	0	0	0	0	0	0	0	0	0	0	0	0	0	0	0	0	0	0	0.000260319	0	0.000135409	0	0	0	9.12853e-05	0	0	0	0	0	0	0	7.28624e-05
0.5	0	0	0	0.5	0	0	0	0	0	0	0.000150966	0.000496278	0	0	0	0	0	0	0	0	0	0	0	0	0	0	0	0	0	0	0	0	0	0	9.76194e-05	0	7.81205e-05	0	4.14919e-05	0	3.91223e-05	0	0	0	0	0	0	0	0
0	0	0	0	0	0	0	0	0	0	0	0	0	0	0	0	0	0	0	0	0	0	0	0	0	0	0	0	0	0	0	0	0	0	0	0	0	0	0.000199558	0	0	0	0	0	0	0	0	0	0	0
0	0	0.00539084	0	0.00248139	0.00286768	0.00115429	0	0	0	0	0.0021692	0	0.00221729	0	0.000123798	0	0.00115359	0.0076162	0	0	0	0	0	0	0	0	0	0	0	0	0	0	0	0	0.000308139	0	8.70911e-05	0.000946725	0	0	0	0	0	0	0	0	0.00107411	0	3.26355e-05
0.0789474	0.0047619	0.0470219	0	0.00309119	0.0414692	0.035353	0	0	0	0	0.00349109	0.0042513	0.00239521	0	0.00324719	0	0.0399328	0.0391953	0	0	0	0	0	0	0	0	0	0	0	0	0	0	0	0	0.00159546	0	0.00282674	0.00286589	0.00130015	0	0.0035406	0.00377548	0	0	0	0	0.000590097	0	0.00183196
0	0	0	0	0	0	0	0	0	0	0	0	0	0	0	0	0	0	0	0	0	0	0	0	0	0	0	0	0	0	0	0	0	0	0	0	0	0	0	0	0	0	0	0	0	0	0	0	0	0
0	0	0	0	0	0.000424628	0	0	0	0	0	0	0	0	0	0	0	0	0	0	0	0	0	0	0	0	0	0	0	0	0	0	0	0	0	0	0	0	0	0	0	0	0	0	0	0	0	0	0	0
0	0	0	0	0	0	0	0	0	0	0	0	0	0	0	0	0	0	0	0	0	0	0	0	0	0	0	0	0	0	0	0	0	0	0	0	0	0	0	0	0	0	0	0	0	0	0	0	0	0
0	0	0	0	0	0	0.00120048	0	0	0	0	0	0	0	0	0.0004	0	0	1.4912e-05	5.28541e-06	0	0.000180942	0.00133518	0	0	0	0	0	0	0	0	0	0	0	0	0.00025324	0	0.000102396	0	0	0	0	0	0	0	0	0	0	0	0.00052521
0.818182	0	0	0	0	0.0165289	0	0	0	0	0	0	0	0	0	0	0	0	0	0	0	0	0	0	0	0	0	0	0	0	0	0	0	0	0	0	0	0	0.000434122	0	0	0	0.00158228	0	0	0	0	0	0	0
1	0	0	0	1	0	0	0	0	0	0	0	0	0	0	0	0	0	0	0	0	0	0	0	0	0	0	0	0	0	0	0	0	0	0	0	0	0	0	0	0	0	0	0	0	0	0	0	0	0
0	0	0	0	0	0	0	0	0	0	0	0	0	0	0	0	0	0	0	0	0	0	0	0	0	0	0	0	0	0	0	0	0	0	0	0	0	0	0.00063007	0	0	0	0	0	0	0	0	0	0	0
0	0	0	0	0	0.0015625	0	0	0	0	0	0	0	0	0	0	0	0	0	0	0	0	0	0	0	0	0	0	0	0	0	0	0	0	0	0	0	0	0.000120329	0	0	0	0.000791139	0	0	0	0	0	0	0
0	0	0	0	0	0	0	0	0	0	0	0	0	0	0	0	0	0	0	0	0	0	0	0	0	0	0	0	0	0	0	0	0	0	0	0	0	0	0.000625709	0	0	0	0.000632911	0	0	0	0	0	0	0
0	0	0	0	0	0	0	0	0	0	0	0	0	0	0	0	0	0	0	0	0	0	0	0	0	0	0	0	0	0	0	0	0	0	0	0	0	0	0	0	0	0	0	0	0	0	0	0	0	0
0	0	0	0	0	0	0	0	0	0	0	0	0	0	0	0	0	0	0	0	0	0	0	0	0	0	0	0	0	0	0	0	0	0	0	0	0	0	0	0	0	0	0	0	0	0	0	0	0	0
0.241379	0	0	0	0.0110935	0.0110633	0	0	0	0	0	0	0	0	0	0	0	0	0	0	0	0	0	0	0	0	0	0	0	0	0	0	0	0	0	0	0	0	0.000702145	0	0	0	0.000635324	0	0	0	0	0	0	0
0.470588	0	0.0175439	0	0.0720721	0.00921187	0.239216	0	0	0	0	0.012549	0	0	0	0.0517797	0	0.34501	0.0108075	0	0	0	0	0	0	0	0	0	0	0	0	0	0	0	0	0.00142089	0	0.00241219	0.00957209	0	0	0	0	0	0	0	0	0	0	0
0	0	0	0	0	0	0	0	0	0	0	0	0	0	0	0	0	0	0	0	0	0	0	0	0	0	0	0	0	0	0	0	0	0	0	0	0	0	0	0	0	0	0	0	0	0	0	0	0	0
0.0384615	0	0	0	0	0	0	0	0	0	0	0.000284172	0	0	0	0	0	0	0	0	0	0	0	0	0	0	0	0	0	0	0	0	0	0	0	0.000165041	0	0.000276241	0.00035643	0	0	0	0	0	0	0	0	0	0	0.000465981
0.0384615	0	0	0	0	0	0	0	0	0	0	0.000284172	0	0	0	0	0	0.000327869	0	0	0	0	0	0	0	0	0	0	0	0	0	0	0	0	0	5.50137e-05	0	0.000220992	0.00023762	0	0	0.000599339	0	0	0	0	0	0	0	0
0	0	0	0	0	0	0	0	0	0	0	0	0	0	0	0	0	0	0	0	0	0	0	0	0	0	0	0	0	0	0	0	0	0	0	0	0	0	0	0	0	0	0	0	0	0	0	0	0	0.000465981
0	0	0	0	0	0	0	0	0	0	0	0.000284172	0	0	0	0	0	0	2.65751e-06	0	0	0	0	0	0	0	0	0	0	0	0	0	0	0	0	0.000165041	0	5.52481e-05	3.96034e-05	0	0	0	0	0	0	0	0	0.000766284	0	0
0	0	0	0	0	0	0	0	0	0	0	0	0	0	0	0	0	0	3.01933e-05	0	0	0	0	0	0	0	0	0	0	0	0	0	0	0	0	0	0	5.52481e-05	0	0	0	0	0	0	0	0	0	0	0	0
0	0	0	0	0	0.000757576	0.000181692	0	0	0	0	0	0	0.00113809	0	1.93878e-06	0	0	0.000155438	0	0	0.000723084	0	0	0	0	0	0	0	0	0	0	0	0	0	8.77574e-06	0	4.65042e-05	1.63769e-05	0	0	0	0	0	0	0.00401606	0	0.000205623	0	0.000498185
0.0120482	0	0	0	0	0	0	0	0	0	0	0	0	0	0	0	0	1.81964e-05	0	0	0	0	0.00128809	0	0	0	0	0	0	0	0	0	0	0	0	1.75515e-05	0	7.7507e-06	4.91306e-05	0	0	0	0	0	0	0	0	5.14056e-05	0	0
0	0.00847458	0	0	0	0	0.00063592	0	0.00719712	0	0	0.00038083	0	0	0	0.0238898	0	0.000204463	2.55012e-06	0.00107652	0	0	0.00597438	0	0	0	0	0	0	0	0	0	0	0	0	0.00018429	0	0.000255773	0.000458553	0	0	0	0	0	0	0	0	5.14056e-05	0	0
0.0120482	0	0	0	0	0.000757576	0.000666202	0	0	0	0	0.00070307	0.000490617	0.00113809	0	2.35638e-05	0	0.000375952	1.44711e-05	7.04722e-06	0	0.000120853	0.00201117	0	0	0	0	0	0	0	0	0	0	0	0	0.000381745	0	0.000403036	0.000687829	0.000172563	0	0.000475895	0.000355661	0	0	0	0	0.000462651	0	0.000213508
0.0120482	0	0	0	0	0.000757576	0.000454229	0	0	0	0	0.000234357	0.000490617	0.00189681	0	0	0	6.6861e-05	1.87191e-05	0	0	0.000120853	0.00199394	0	0	0	0	0	0	0	0	0	0	0	0	7.89816e-05	0	0.000139513	0.000180146	0.000172563	0	0.000475895	0.000355661	0	0	0	0	0.00082249	0	0.000498185
0	0	0	0	0	0.00151515	0.000181692	0	0	0	0	0.000556597	0.000613271	0.000379363	0	2.35777e-07	0	0.000155459	2.05068e-05	0	0	0.000120853	0.00304096	0	0	0	0	0	0	0	0	0	0	0	0	0.000236945	0	0.000317779	0.000474929	0.000235313	0	0.000142768	0.000711322	0	0	0	0	0.000668273	0	0.000711693
0	0	0.0122699	0	0	0	0	0	0	0	0	0.000175768	0	0	0	0	0	0	0.0111988	0	0	0.000860589	0	0	0	0	0	0	0	0	0	0	0	0	0	0.000109697	0	0.000844826	4.91306e-05	0	0	0.000190358	0	0	0	0	0	0	0	0
0.0120482	0	0	0	0	0	0.000393665	0	0.00359856	0	0	0.000117178	0	0	0	0	0	0.000165594	0.000250371	0	0	0.001973	0.00189853	0	0	0	0	0	0	0	0	0	0	0	0	6.5818e-05	0	6.20056e-05	0.000131015	0	0	0	0.000237107	0	0	0	0	0.000102811	0	0
0	0	0	0	0	0	0	0	0	0	0	2.92946e-05	0	0	0	0	0	0	0	0	0	0	0	0	0	0	0	0	0	0	0	0	0	0	0	6.14302e-05	0	7.7507e-06	3.27538e-05	0	0	0	0	0	0	0	0	0	0	0
0	0	0	0	0	0.00151515	3.02819e-05	0	0.00159936	0	0	0.000205062	0.000490617	0	0	0	0	0.000174478	2.16124e-05	0	0	0	0.00516035	0	0	0	0	0	0	0	0	0	0	0	0	9.21452e-05	0	6.97563e-05	0.000212899	0.000172563	0	0.000475895	0.000414938	0	0	0	0	0	0	0
0.287879	0	0	0	0	0.0023544	0	0	0	0	0	0	0	0	0	0	0	0	0	0	0	0	0	0	0	0	0	0	0	0	0	0	0	0	0	0	0	0	0.00170969	0	0	0	0	0	0	0	0	0	0	0
0	0	0	0	0	0	0	0	0	0	0	0	0	0	0	0	0	0	0	0	0	0	0	0	0	0	0	0	0	0	0	0	0	0	0	0	0	0	0	0	0	0	0	0	0	0	0	0	0	0
0.2	0	0	0	0	0	0.00174419	0	0	0	0	0.00105279	0	0	0	6.49511e-05	0	0.00237528	0	0.00343136	0	0	0	0	0	0	0	0	0	0	0	0	0	0	0	0.000301871	0	0.000384339	0.00102986	0	0	0	0	0	0	0	0	0	0	0
0	0	0	0	0	0	0	0	0	0	0	0	0	0	0	0	0	0	0	0	0	0	0	0	0	0	0	0	0	0	0	0	0	0	0	0	0	0	0	0	0	0	0	0	0	0	0	0	0	0
0.011236	0	0	0	0.00413907	0.000797812	0	0	0	0	0	0	0	0	0	0	0	0	0	0	0	0	0	0	0	0	0	0	0	0	0	0	0	0	0	0	0	0	0.000351275	0	0	0	0.00239502	0	0	0	0	0	0	0
0	0	0.000803859	0	0	0	7.35105e-05	0	0	0	0	0.000523423	0	0	0	0.000540438	0	2.41984e-05	0.0075406	0	0	0	0	0	0	0	0	0	0	0	0	0	0	0	0	0.000184113	0	0.000140538	0	0	0	2.76611e-06	0	0	0	0	0	0	0	0.00089012
0	0	0	0	0	0	7.35105e-05	0	0	0	0	0	0	0	0	1.7725e-06	0	1.05265e-05	3.94953e-06	0	0	0	0	0	0	0	0	0	0	0	0	0	0	0	0	0.000102285	0	4.47167e-05	0	0	0	0	0	0	0	0	0	0.000731707	0	0.000367351
0	0	0	0	0	0	0	0	0	0	0	0.000130856	0.000284172	0	0	1.85322e-06	0	0.000442658	2.53441e-06	0	0	0	0	0	0	0	0	0	0	0	0	0	0	0	0	0.000429598	0	0.000243813	0	0.000127146	0	4.979e-05	0	0	0	0	0	0.000243902	0	0.000113031
0	0	0	0	0	0	0.000110266	0	0	0	0	0	0	0	0	0	0	3.68103e-05	2.46384e-06	0	0	0	0	0	0	0	0	0	0	0	0	0	0	0	0	4.09141e-05	0	3.08758e-05	0	0	0	2.21289e-05	0	0	0	0	0	0.000243902	0	0.000367351
0	0	0	0	0	0	0	0	0	0	0	0.000261712	0	0	0	3.0514e-07	0	0	0	0	0	0	0	0	0	0	0	0	0	0	0	0	0	0	0	0.000204571	0	0.000176738	0	0	0	0	0	0	0	0	0	0	0	0
0	0	0	0	0	0	3.67552e-05	0	0	0	0	0	0	0.000712758	0	0	0	0	0	0	0	0	0	0	0	0	0	0	0	0	0	0	0	0	0	0	0	0	0	0	0	0	0	0	0	0	0	0.000731707	0	0.000296707
0	0	0	0	0	0	0	0	0	0	0	0.000261712	0	0	0	1.16847e-05	0	0	0	0	0	0	0	0	0	0	0	0	0	0	0	0	0	0	0	0.000143199	0	0.000143732	0	0	0	0	0	0	0	0	0	0	0	0
0	0	0	0	0	0	0	0	0	0	0	0	0	0	0	0	0	0	0	0	0	0	0	0	0	0	0	0	0	0	0	0	0	0	0	0	0	2.12937e-05	0	0	0	0	0	0	0	0	0	0	0	0
0	0	0	0	0	0	0	0	0	0	0	0	0	0.000712758	0	0	0	0	0	0	0	0	0	0	0	0	0	0	0	0	0	0	0	0	0	2.04571e-05	0	0.000142668	0	0	0	0	0	0	0	0	0	0.000487805	0	0.000211933
0	0	0	0	0	0	0.000330797	0	0	0	0	0	0	0	0	7.61168e-06	0	0.000108764	8.93528e-07	0	0	0	0	0	0	0	0	0	0	0	0	0	0	0	0	0.000102285	0	7.55926e-05	0	0	0	0	0	0	0	0	0	0	0	0
0	0	0	0	0	0	0	0	0	0	0	0.000261712	0	0	0	8.32898e-07	0	0	0	0	0	0	0	0	0	0	0	0	0	0	0	0	0	0	0	0.000102285	0	2.34231e-05	0	0	0	0	0	0	0	0	0	0	0	8.47733e-05
0	0	0	0	0	0	0	0	0	0	0	0	0	0	0	0	0	0	0	0	0	0	0	0	0	0	0	0	0	0	0	0	0	0	0	0	0	0	0	0	0	0	0	0	0	0	0	0	0	0
0.269841	0	0	0	0	0	0.00539593	0	0	0	0	0	0	0	0	0	0	0.0174746	0	0	0	0	0	0	0	0	0	0	0	0	0	0	0	0	0	0	0	0	0	0	0	2.2986e-05	0.000722369	0	0	0	0	0	0	0.000972593
0	0	0	0	0	0	0	0	0	0	0	0	0	0	0	0	0	0	0	0	0	0	0	0	0	0	0	0	0	0	0	0	0	0	0	0	0	0	0	0	0	0	0	0	0	0	0	0	0	0
0	0	0	0	0	0	0	0	0	0	0	0	0	0	0	0	0	0	0	0	0	0	0	0	0	0	0	0	0	0	0	0	0	0	0	0	0	0	0.000305623	0	0	0	0	0	0	0	0	0	0	0
0	0	0	0	0	0	0	0	0	0	0	0	0	0	0	0	0	0	0	0	0	0	0	0	0	0	0	0	0	0	0	0	0	0	0	0	0	0	0	0	0	0	0	0	0	0	0	0	0	0
0.333333	0	0	0	0.25	0.5	0	0	0	0	0	0	0	0	0	0	0	0	0	0	0	0	0	0	0	0	0	0	0	0	0	0	0	0	0	0	0	0	0.00441379	0	0	0	0.00788955	0	0	0	0	0	0	0
0.166667	0	0.0909091	0	0	0.0189873	0.133732	0	0	0	0	0.00181455	0.0071599	0.00381679	0	0	0	0.13128	0.0729077	0	0	0	0	0	0	0	0	0	0	0	0	0	0	0	0	0.000444212	0	0.00182478	0.00121249	0.000936852	0	0.00732138	0.00777605	0	0	0	0	0.0013919	0	0.00300509
1	0	0	0	0	0	0	0	0	0	0	0	0	0	0	0	0	0	0	0	0	0	0	0	0	0	0	0	0	0	0	0	0	0	0	0	0	0	0	0	0	0	0	0	0	0	0	0	0	0
0.26	0	0	0	0	0.0392857	0.0900979	0	0	0	0	0	0	0	0	0.00131357	0	0.150352	0.0396092	0	0	0	0	0	0	0	0	0	0	0	0	0	0	0	0	0	0	0	0.00181723	0	0	0	0	0	0	0	0	0	0	0
0.137931	0	0	0	0	0.0151515	0	0	0	0	0	0	0	0	0	0	0	0	0	0	0	0	0	0	0	0	0	0	0	0	0	0	0	0	0	0	0	0	0.00121291	0	0	0	0	0	0	0	0	0	0	0
0	0	0	0	0	0	0	0	0	0	0	0	0	0	0	0	0	0	0	0	0	0	0	0	0	0	0	0	0	0	0	0	0	0	0	0	0	0	0	0	0	0	0	0	0	0	0	0	0	0
0	0	0	0	0	0	0	0	0	0	0	0	0	0	0	0	0	0	0	0	0	0	0	0	0	0	0	0	0	0	0	0	0	0	0	0	0	0	0	0	0	0	0	0	0	0	0	0	0	0
0.5	0	0.2	0	0	0.1	0.0600316	0	0	0	0	0.00344828	0.00221239	0.00175747	0	0	0	0.39019	0.081526	0	0	0	0	0	0	0	0	0	0	0	0	0	0	0	0	0	0	0.00201816	0.00116369	0	0	0.00426136	0.0017301	0	0	0	0	0	0	0.000569801
0	0	0	0	0	0	0	0	0	0	0	0	0	0	0	0	0	0	0	0	0	0	0	0	0	0	0	0	0	0	0	0	0	0	0	0	0	0	0	0	0	0	0	0	0	0	0	0	0	0
0.333333	0	0	0	0.0246914	0.00993378	0	0	0	0	0	0	0	0	0	0	0	0	0	0	0	0	0	0	0	0	0	0	0	0	0	0	0	0	0	0	0	0	0.00502139	0	0	0	0	0	0	0	0	0	0	0
0	0	0	0	0	0	0	0	0	0	0	0	0	0	0	0	0	0	0	0	0	0	0	0	0	0	0	0	0	0	0	0	0	0	0	0	0	0	0	0	0	0	0	0	0	0	0	0	0	0
0	0	0	0	0	0	0	0	0	0	0	0	0	0	0	0	0	0	0	0	0	0	0	0	0	0	0	0	0	0	0	0	0	0	0	0	0	0	0	0	0	0	0	0	0	0	0	0	0	0
0	0	0	0	0	0	0	0	0	0	0	0	0	0	0	0	0	0	0	0	0	0	0	0	0	0	0	0	0	0	0	0	0	0	0	0	0	0	0	0	0	0	0	0	0	0	0	0	0	0
0.0263158	0	0.00617284	0	0.0046729	0	0.164412	0	0	0	0	0.00513347	0.0051458	0.00394737	0	0.0582286	0	0.182052	0.0401004	0	0	0	0	0	0	0	0	0	0	0	0	0	0	0	0	0.00124093	0	0.00158009	0.000236642	0.000328514	0	0.000671044	7.77605e-05	0	0	0	0	0.00193861	0	0.000870676
0	0	0	0	0	0	0	0	0	0	0	0	0	0	0	0	0	0	0	0	0	0	0	0	0	0	0	0	0	0	0	0	0	0	0	0	0	0	0	0	0	0	0	0	0	0	0	0	0	0
0.0967742	0	0	0	0.00917431	0.0543478	0.0900979	0	0	0	0	0	0	0	0	0.00131357	0	0.150762	0.0396092	0	0	0	0	0	0	0	0	0	0	0	0	0	0	0	0	0	0	0	0.00462752	0	0	0	0	0	0	0	0	0	0	0
0	0	0	0	0	0	0	0	0	0	0	0	0	0	0	0	0	0	0	0	0	0	0	0	0	0	0	0	0	0	0	0	0	0	0	0	0	0	0.000190471	0	0	0	0.000317965	0	0	0	0	0	0	0
0	0	0.0380435	0	0	0.0227704	0.00515431	0	0	0	0	0.00278578	0	0	0	0	0	0.00259784	0.035108	0	0	0	0	0	0	0	0	0	0	0	0	0	0	0	0	0.000729675	0	0.00290996	0.00276535	0	0	0	0	0	0	0	0	0	0	0
0	0	0	0	0	0	0	0	0.00614754	0	0	0	0	0	0	0	0	0	0	0.000842834	0	1.18141e-05	0.0021638	0	0	0	0	0	0	0	0	0	0	0	0	0	0	0	0	0	0	0	0	0	0	0	0	0	0	0
1	0	0	0	0	0	0	0	0	0	0	0	0	0	0	0	0	0	0	0	0	0	0	0	0	0	0	0	0	0	0	0	0	0	0	0	0	0	0	0	0	0	0	0	0	0	0	0	0	0
0	0	0	0	0	0	0	0	0	0	0	0	0	0	0	0	0	0	0	0	0	0	0	0	0	0	0	0	0	0	0	0	0	0	0	0	0	0	0.00204082	0	0	0	0.00675676	0	0	0	0	0	0	0
0	0	0	0	0	0	0	0	0	0	0	0	0	0	0	0	0	0	0	0	0	0	0	0	0	0	0	0	0	0	0	0	0	0	0	0	0	0	0.00408163	0	0	0	0	0	0	0	0	0	0	0
0.333333	0	0	0	0	0	0	0	0	0	0	0	0	0	0	0	0	0	0	0	0	0	0	0	0	0	0	0	0	0	0	0	0	0	0	0	0	0	0.00103252	0	0	0	0	0	0	0	0	0	0	0
0.642857	0	0	0	0	0.0324675	0	0	0	0	0	0	0	0	0	0	0	0	0	0	0	0	0	0	0	0	0	0	0	0	0	0	0	0	0	0	0	0	0.000802525	0	0	0	0.00270416	0	0	0	0	0	0	0
0.333333	0	0	0	0	0.0740741	0	0	0	0	0	0	0	0	0	0	0	0	0	0	0	0	0	0	0	0	0	0	0	0	0	0	0	0	0	0	0	0	0.00290951	0	0	0	0	0	0	0	0	0	0	0
0.25	0	0	0	0.25	0.09375	0	0	0	0	0	0	0	0	0	0	0	0	0	0	0	0	0	0	0	0	0	0	0	0	0	0	0	0	0	0	0	0	0.00253378	0	0	0	0.0189531	0	0	0	0	0	0	0
0.015873	0	0	0	0	0	0	0	0	0	0	0	0	0	0	0	0	0	0	0	0	0	0	0	0	0	0	0	0	0	0	0	0	0	0	0	0	0	0.000353568	0	0	0	0	0	0	0	0	0	0	0
0.00917431	0	0	0	0.00140977	0.000180126	0	0	0	0	0	0	0	0	0	0	0	0	0	0	0	0	0	0	0	0	0	0	0	0	0	0	0	0	0	0	0	0	0.000120647	0	0	0	0.00276605	0	0	0	0	0	0	0
0	0	0	0	0	0	0	0	0	0	0	0	0	0	0	0	0	0	0	0	0	0	0	0	0	0	0	0	0	0	0	0	0	0	0	0	0	0	0	0	0	0	0	0	0	0	0	0	0	0
1	0	0	0	0	0	0	0	0	0	0	0	0	0	0	0	0	0	0	0	0	0	0	0	0	0	0	0	0	0	0	0	0	0	0	0	0	0	0	0	0	0	0	0	0	0	0	0	0	0
0	0	0	0	0	0	0	0	0	0	0	0	0	0	0	0	0	0	0	0	0	0	0	0	0	0	0	0	0	0	0	0	0	0	0	0	0	0	0	0	0	0	0	0	0	0	0	0	0	0
0.0526316	0	0.0380435	0	0	0.0208729	0.0452813	0	0	0	0	0.00278578	0.00130293	0.00160256	0	1.03238e-05	0	0.0293081	0.0339152	0	0	0	0	0	0	0	0	0	0	0	0	0	0	0	0	0.000701611	0	0.00276235	0.00241339	0.00061455	0	0.00153005	0.00172117	0	0	0	0	0.000495001	0	0.000940228
1	0	0	0	0	0	0	0	0	0	0	0	0	0	0	0	0	0	0.000846022	0	0	0	0	0	0	0	0	0	0	0	0	0	0	0	0	0	0	0	0	0	0	0	0	0	0	0	0	0	0	0
[truncated: 3,387 more rows]
[truncated: 1 more columns]
