# Supplementary material for: Predicting drug target interactions using meta-path-based semantic network analysis
Source: BMC Bioinformatics. 2016 Apr 12;17:160. doi: 10.1186/s12859-016-1005-x (PMC4830032; doi:10.1186/s12859-016-1005-x)
Supplement: Additional file 4: — (metapath_commuting_matrix.zip): it contains the calculated commuting matrix for internal and external validating. The internal test set was used by SLAP in the original publication; the external test set was prepared in the present study and intended to examine the ability to predict evolving network topologies. (ZIP 27340 kb) [file 12859_2016_1005_MOESM4_ESM.zip › metapath_commuting_matrix/Readme.txt]

The headers for the columns of all of the files in this folder correlate with Table 2 in the manuscript. So there are 51 columns in each file, and the name and index for them are in Table 2.

internal_testset_matrix contains four files
positive files contain 5387 rows, and negative files contain 26682 rows. They are further split into traning and test sets, please refer to R code: metapath.R

external_testset_matrix contains eight files, the training and test sets are pre-split. The labels for training set are known, but the labels for the test set are unknown.
train pos files contain 145622 rows, train neg files contain 600 000 rows.
test pos files contain 43159 rows, test neg files contain 195000 rows.

The rows are explained in the manuscript, 'Machine Learning Dataset' section
