# Supplementary material for: Predicting drug target interactions using meta-path-based semantic network analysis
Source: BMC Bioinformatics. 2016 Apr 12;17:160. doi: 10.1186/s12859-016-1005-x (PMC4830032; doi:10.1186/s12859-016-1005-x)
Supplement: Additional file 5: — (evolving_network_prediction.zip): it contains the predicted results using SLAP and presented meta-path-based semantic network analysis framework. (ZIP 4712 kb) [file 12859_2016_1005_MOESM5_ESM.zip]

Archive with 5 entries (4 files):
- evolving_network_prediction/
- evolving_network_prediction/negative_CPI_test_with_slaprawscore.csv
- evolving_network_prediction/negative_CPI_train.txt
- evolving_network_prediction/positive_CPI_test_with_slaprawscore.csv
- evolving_network_prediction/positive_CPI_train.txt
