# Supplementary material for: Predicting drug target interactions using meta-path-based semantic network analysis
Source: BMC Bioinformatics. 2016 Apr 12;17:160. doi: 10.1186/s12859-016-1005-x (PMC4830032; doi:10.1186/s12859-016-1005-x)
Supplement: Additional file 5: — (evolving_network_prediction.zip): it contains the predicted results using SLAP and presented meta-path-based semantic network analysis framework. (ZIP 4712 kb) [file 12859_2016_1005_MOESM5_ESM.zip › evolving_network_prediction/negative_CPI_test_with_slaprawscore.csv]

2215035	RAC3	0
1472220	TP53	21.73
2900158	TSG101	0
3240257	PARK2	0
5702238	GAA	0
1774431	RAN	0
4020031	EYA2	0
44142055	PLAU	0
62034	UBL5	2.27
123692	GAA	0.75
720645	PIP5K2A	0
2438898	SNCA	0.21
2196	NR3C1	7.62
6603544	GMNN	0
1553734	TXNRD1	0.23
5307616	VDR	0.65
6249	IMPA1	0
651969	PLK1	0
16192912	GBA	0.75
73453	UBE2I	0
2469096	GCN5L2	0
1485389	RORC	0
2264783	FEN1	0.17
3394	CARD15	5.87
10783	EYA2	0
2536404	THRB	1.06
9551056	APBA1	1.52
3331	ESR1	31.07
16192902	AMA1	0
831447	CCT2	0
6054	PLG	0
373687	APBA1	1.19
466276	GNAS	0.18
1632488	SMPD1	0
3116376	APOBEC3F	0
10494	PTPN22	28.74
701960	KPNB1	0
664405	IDH1	0
6603104	IDH1	0
11289	BRCA1	2.46
2867228	CACNA1B	0.47
4592	APOBEC3G	0
5735198	CGA	0
4528814	NPSR1	0
983316	ALOX15B	0
3228000	BLM	0
3238793	HSPA8	0
6604719	TRP53	1.74
2976904	TXNRD1	0.23
649917	UBA2	0
4115	SNUPN	1.32
2730263	APBA1	0.9
5759277	EYA2	0
745537	PLG	0
2997889	SMAD3	6.82
77390	ATM	4.26
6402994	APOBEC3F	0
3241115	GLA	0.31
57469	PLAUR	7.19
655379	LMNA	0
3140520	NCOA3	0
1258954	TDP1	0
2240865	NOD2	26.94
816863	UBA2	0
663524	KPNB1	0
3101	RGS12	0
1795	GCK	0
2805256	RECQL2	0
6604205	USP1	0
803824	IL2	4.26
3235552	HBB	3.58
1862	PIN1	0.29
5280443	TSG101	0.47
6604001	POLK	0
6095481	ARX	0
2424629	TP53	21.73
66491	ESR1	0.0
5850032	NFE2L2	0
6603897	DRD1A	0
4463	ALPL	0
659671	VDR	0
1475343	PTPN8	0
868804	HSPA8	0.28
1473832	SMPD1	0
565786	PTPN7	0
2998334	CARD15	1.43
714050	LEF	0
1480	ESR1	228.4
1285301	SAE1	0
2307957	RECQL2	0.28
3243080	SCG2	0
979678	MLL	0.0
659544	FEN1	0
1960788	GLP1R	1.32
5155	ADRB2	0.36
3241966	ADRB2	0
969075	CCT2	0
2430298	APOBEC3G	0
715713	EYA2	0
31296	ALOX15	4.24
1605100	IL2	1.21
698	IDH1	0.83
2595061	RAPGEF3	0
153939	ESR1	0
720194	MAPT	0
2923627	RAN	0
659101	PTPN8	0
963037	RAN	0.89
3247283	APOBEC3F	0
3786626	GPR154	0.6
245812	CACNA1B	0
161930	RUNX1	0.79
6759	GAA	6.47
4302443	ARX	0
2269367	TSHR	0
2945846	PLK1	0.6
1287132	GMNN	0
2318083	RACGAP1	0
1093785	PTHR1	0
3232999	GCN5L2	0
871185	BRCA1	15.68
3236557	EIF4H	0
3819689	PLAU	0
662276	GSP	0
2812861	ALDH1	10.08
3724031	THRB	4.0
92806	AHR	5.28
1549111	MLL	0.0
5310324	PLK1	0
16682685	SAE2	0
1375398	PKM2	1.31
1116265	HSPA8	0
743379	RAC3	0
654547	PIN1	0
6217779	GLMU	0
793429	EYA2	5.59
953674	GPR35	2.08
2326307	PLAUR	0
4160822	PLG	1.61
2210290	PMI1	0
6603476	GLA	0
2219848	GCN5L2	0
2348861	POLQ	0
6282071	PTH1R	0
2899074	NCOA3	0.28
7419	PARK2	0
10365	MEN1	0
4284309	MMP14	0
16758375	RECQL2	0
5722242	RACGAP1	0
1940681	PHOSPHO1	0
16376440	RAPGEF4	0
716696	ALOX15B	0
3232800	ALOX15B	7.7
3314337	PRKN	0
1481501	GBA	1.83
5739885	HD	0
2578	MAPK1	14.77
1078210	RUNX1	0.0
3936177	OPRK1	0
5284439	APOBEC3F	0
805423	PLAU	1.17
3339	MMP14	29.5
666005	RACGAP1	0
4477	ATXN2	0
1245327	GLP1R	1.44
731730	NCOA3	0
3837	RECQL2	1.12
2810094	DUSP3	0
3662145	PLAUR	0.17
934901	ATXN2	0
1775	TP53	84.14
613506	PEP	0
11949192	RAN	0
3233777	CYP2C19	308.52
5503	MLL	0
99677	MBNL1	0
2227	RORC	0
5707	HBB	0
6006008	TARDBP	0.28
742677	HPGD	0
614	MEN1	0
891805	ALOX15	16.09
41684	NFKB1	6.66
3236052	PLG	0
5945218	GLS	0
7970	BRCA1	2.75
662451	SMN2	0
3246545	GLS	0
10367	UBA2	0
3136298	NPSR1	0
3128422	SAE1	0
5740735	DUSP6	0
838877	OPRK1	1.45
2342150	HD	8.34
1782309	MEN1	0
5742471	PLK1	1.89
22586	PARK2	0
4275156	POLB	0.44
658021	EPHA4	0
2971855	LMNA	0
645624	GPR154	0.6
8053	ESR1	7.25
2197353	BLM	0
1272394	GNAS	5.06
16188550	BLM	2.94
4522911	RAC3	0
5759007	RAC3	1.09
3235185	CASP7	0.0
1247116	RECQL2	1.42
5858639	TP53	10.07
2892375	PTPN8	0
4369380	CYP2C19	0
313619	OPRK1	2.06
660117	GMNN	0
4069685	RECQL2	0
2173759	CASP7	0
1378950	TP53	3.67
3543852	PARK2	0
2964781	PTH1R	0
667392	AMA1	0
60961	PIP5K2A	2.3
121930	ALOX15B	7.69
16193844	USP2	0
2724385	PLAUR	3.4
665301	APOBEC3G	0
245812	GMNN	0
1645	TDP1	3.46
277767	RAN	0
3802705	USP1	0
1601677	MAPT	1.84
1132512	PTH1R	0
1116265	ALOX15	0
10921	MPHOSPH8	0
864438	CD	0
1255986	GAA	0
7087094	CCT2	0
69711	POLK	0
889544	PTPN7	0
2573787	RAB9A	0
3408722	CBFB	0
16019453	PARK2	0
663693	APOBEC3F	0
4074527	PARK2	0.0
833788	RXFP1	0
5291169	SMN2	0
4336986	CARD15	0.88
3120384	TXNRD1	0.23
2089592	PTHR1	0
2044775	IL2	0.12
2286	TNF	3.77
4041782	TXNRD1	0
1576690	GPR35	0
664073	NCOA3	0
4882031	GAA	0
653728	CARD15	0
3245548	RECQL3	0
6603989	UBL5	0
6403907	RACGAP1	0
3232682	MEN1	0
3452	LMNA	0
3235898	RUNX1	0.0
658928	NCOA3	0.28
973129	RGS4	0
2016705	GPR35	0
2184268	CACNA1B	0
828591	MPI	0
664515	RAC3	0
2980579	NR4A1	0
17757115	BLM	0
759534	NOD2	0
2480386	GNAS	0.52
8697	NR1H4	30.19
3128426	HRAS1	0
2356877	USP1	0
1290765	PLEC1	0.0
3245481	PTHR1	1.1
9550664	GCN5L2	0
2267292	AMA1	0
25243735	PLAUR	0
2461800	RGS4	0
39186	PPARB	6.2
766936	MAPT	3.66
865071	SCG2	0
563832	PIP4K2A	0
5771799	MLL	0
885304	ERBB2	99.96
4124397	NOD1	0.7
8461	NR1H4	14.87
5951	MEN1	1.93
70547	ERG	0
1952961	PLAUR	0.17
3892998	RACGAP1	0
56971	NR3C1	7.56
2690	PRKN	0
705771	ACEE	0
2200	HD	0
3221005	RECQL3	0
1245495	VDR	0
5076890	RXFP1	0
654291	MEN1	0
969516	PLIN5	0
655450	DUSP3	0
660706	NFE2L2	2.37
2906559	TP53	5.32
1242618	GAA	0
4169	SMN2	0
658734	AT1	0
820033	RXFP1	0
3236419	CASP1	0.56
4451674	WRN	0
6336338	ALDH1A1	0
4435646	GBA	0
1090196	UBA2	0
689338	MBNL1	0
37839	ATM	0.0
347675	CD	0
8456	RAB9A	0.57
4891	THPO	6.6
3241395	GSP	0
1974318	FEN1	0.17
2474036	APOBEC3G	0
16194122	RUNX1	0
663721	TRP53	0
9547807	OPRK1	0
2320898	TP53	22.74
755496	GLMU	0
2899735	VDR	0
3117810	NCOA3	0.0
1047	GAA	0
3238872	PIP4K2A	0
3236220	ATXN2	0
1236963	TARDBP	0.49
5136552	MEN1	0
714050	NPSR1	0
5196	GNAI1	0
3241992	GLMU	0
13634471	PABPC1	0
4850	ALOX12	1.62
2484	THRB	3.65
1156035	POLB	0
4884297	PMI	0
4780	TSG101	0
2104060	PHOSPHO1	0
4633	PTH1R	0
2969174	PTPN22	0
1075698	L3MBTL	0
108143	NR3C1	27.85
16194969	SMAD3	0
5310693	HSC70	0
3264205	WRN	0
743371	GPR35	0
664687	PARK2	0
1295601	PLK1	0
3373	RECQL2	0
892585	ALPL	0
648375	APBA1	1.19
3431315	CARD15	0
703605	PKM2	0
3232813	MAPK1	38.96
5413301	DUSP6	4.33
9550964	KPNB1	0
3038525	PLK4	242.17
3245942	TSG101	0
826931	GSP	0
50088	POLK	0
1347077	CBFB	0
229505	PTPN7	0
546	DRD1A	0
4917	CARD15	0.0
379	AR	2.34
12005763	PIP4K2A	0
3692696	EIF4H	0
4318329	RAB7A	0
2079202	PTHR1	0
227530	TRP53	0
2954481	ARX	0
815403	RGS4	0
6603792	GALK1	1.61
671424	PTHR1	0
3000005	HSP90AA1	3.86
4615193	MAPT	3.48
5322064	ALDH1	62.97
678077	RGS4	0
573255	PTPN22	3.45
1036905	APBA1	0
7474059	GEM	0
2396	THRB	6.6
5309916	ARX	0
3841344	FEN1	0
5084053	PTH1R	2.42
780806	GNAS	1.23
2467530	TXNRD1	0.23
4032625	RAN	0
1254639	CBX1	0
1365	CYP3A4	43.47
660388	GLMU	0
3170183	RGS4	0
646970	GPR35	0
596154	BAZ2B	0
1253133	AMA1	0
3221010	GLS	0
65866	RECQL3	0
16248	NFKB1	3.32
846637	GLMU	0
3237452	THRB	1.32
654299	BAZ2B	0
1218173	NCOA3	0.0
2365274	ATAD5	0
708260	CARD15	3.28
3159758	RAPGEF3	0
1854057	RXFP1	0
3782055	ARX	0
573747	GNAS	0.66
840542	MPI	0
11030308	RECQL3	0
2371696	TP53	14.83
1471350	RAN	0
18069	CACNA1B	1.06
3232960	CASP1	2.41
1750363	GCN5L2	0
3308565	RGS4	0
6507285	PRKN	0
1116221	CARD15	0.88
3475	TARDBP	0
3692696	APBA1	0
645686	NFE2L2	0
3356	NR3C1	22.47
1036385	BAZ2B	0
5413110	PTH1R	0
4692079	GLA	2.67
5770966	RAN	0
1554464	GCN5L2	0
11667813	MTOR	0
6603677	CCT2	0
1628135	GLS	0
345867	GEM	0
6179462	RAPGEF3	0
660415	TRP53	0
7514664	PTPN8	3.45
772637	PLK1	0
9887381	PTH1R	4.87
2910500	POLB	0
2577595	HSPA8	0.14
6402994	HD	3.81
6603456	PTPN7	0
4284	MEN1	0
64715	SCG2	0
17757162	MLL	0
133633	HIF1A	22.59
5328770	GEM	12.95
973018	PTH1R	2.42
67262	PTPN22	0
662996	SAE1	0.0
2287238	PMI1	0
279866	THRB	0
16188911	DUSP3	0
238347	CYP3A4	731.82
1045636	TSHR	4.73
1730348	IDH1	0
2941429	HSC70	1.02
5187614	ALDH1A1	2.75
2218470	CGA	0.21
657298	PTPN22	0
2998984	KAT2A	0
2816095	SAE1	0
755243	HD	0
607825	GPR154	0
2189366	GMNN	0
2470803	PIN1	0
10168	CASP7	0.79
3238490	LEF	0
28777	SCG2	0
3190117	EYA2	0
2235217	MLL	0
644582	MAPT	0
1083226	NPC1	0
3583290	SAE1	0
3245910	GAA	0
1477322	AT1	0
657993	SAE2	0.59
5328775	RGS4	0.07
6603685	SMAD3	0.14
1208332	APBA1	2.95
3235474	ALDH1A1	14.2
3155279	ARX	0
7475011	IDH1	0
9651	SCG2	0
678544	ATXN2	0
3403289	GLMU	0
124887	GLMU	0
945164	FEN1	0
4879946	PTPN22	0
11957517	SP110	2.15
647614	ATXN2	0
703074	CCT2	0
2266566	SMAD3	2.86
4009020	RAC3	1.09
2033429	RAC3	0.0
1403046	APOBEC3F	0
6403921	HD	3.81
1589630	PABPC1	0
5724	FRAG1	0
3236980	ALDH1	0
1280475	WRN	0
5400567	POLH	0
5396404	GLA	0
3608452	ARX	0
1221931	GMNN	0
604519	NOD2	0
824226	NFE2L2	0.0
2998082	RACGAP1	0
3758	PTH1R	0
9550756	KPNB1	0
707551	PTPN7	0
663511	MEN1	0
1288697	AT1	0
658137	SAE2	0.0
5930433	ATXN2	0
378309	ERG	0
2196	NPSR1	3.79
6029	USP2	0
663015	NOD2	0
3994476	POLQ	0
644956	SAE2	0.96
5459519	MAPK1	38.45
5768671	RAC3	0.0
2808513	RXFP1	0
5339342	ATXN2	0
439280	TARDBP	0
670281	AMA1	0
1255986	ALOX15B	1.27
814514	BRCA1	0
6918289	GEM	0
658217	PTPN7	0
666085	NOD1	0
658948	GSP	0
16014365	PTH1R	0
2064238	SAE1	0.0
5421461	GMNN	0
17757274	PTHR1	0
706730	PLK1	0.99
6604280	CYP2C	0
16189172	BCL2L1	63.87
975656	SAE2	4.01
665767	HSC70	1.6
8433	HSPB1	3.39
1550234	UBA2	0
4882516	SMAD3	0
2217668	BAZ2B	0
727593	GCN5L2	0
2865513	OPRK1	0.09
2876872	PTPN22	0
3239182	BLM	0
16187501	PLG	0
665642	HSPA8	0
653780	USP2	0
764129	RAPGEF4	0
3033332	KPNB1	0
11445389	RECQL3	0
1287334	PTPN8	0
663593	HSPA8	5.03
2375556	GAA	0
8975	GEM	0
1317725	MAPT	3.66
92337	GAA	0
704730	PKM2	0
2146812	GPR154	0
6603505	ERG	0
6313017	POLK	0
5389115	KPNB1	0
1505224	SCG2	0
648691	PIN1	0
1560402	GPR154	0
64971	SNCA	5.32
292804	PIN1	0
16019548	POLH	0
1646757	PLEC1	0
5936070	RGS4	0
11292	TRP53	0
6610355	BLM	1.46
248	NPC1	0
3644194	CARD15	0.88
2771422	RUNX1	0
72721	GEM	0
5312122	RGS4	4.06
12004455	OPRK1	0.0
1486955	GNAS	0.37
79639	PPARB	0
16196188	MEN1	0
5044725	PTH1R	2.27
9047	GCN5L2	0
4308393	PTPN8	0
5311067	GNAS	2.55
5702214	POLH	0
151368	POLI	0
5359275	ALOX15B	0.12
1237111	USP2	0
365388	TRAM1	0
2374852	MLL	0
3247284	UBE2I	0
888534	TSG101	0
7550	ATM	0
2160308	ALOX15	0
658330	IL2	0.32
439501	ALDH1	1.6
2166675	HSC70	0
1034420	HD	1.53
16196188	PRKN	0
2999577	POLB	1.54
2239975	CARD15	0
3776	IL8	25.96
5429	PARK2	0
647448	POLK	0
652106	NOD2	0
3233817	GCN5L2	0
438981	CASP7	0.0
1845	DRD1	12.63
10644955	AT1	0
2963572	TXNRD1	2.65
1262756	PARK2	0
5716367	PIP4K2A	0
5355	ESR1	4.5
489554	TSHR	0
866380	LMNA	1.18
774142	RGS4	0
5216	POLK	0
564008	TRAM1	0
648781	KAT2A	0
5310538	GALK1	0
176158	SMAD3	22.42
5750547	GBA	0
4678346	GALK1	0
3240424	PKM2	0
2126261	MPI	0
431734	HPGD	0.0
715538	MAPT	1.95
719959	IMPA1	0
3240505	GSP	0
648929	TRP53	0
5459840	GNAS	0.0
3453217	PTPN8	26.94
9549393	SAE2	0
935019	PTPN22	0
4053930	AMA1	0
5729339	UBA2	0
716459	GPR35	2.14
16013371	BLM	8.4
586278	GAA	0
1742967	UBA2	0
12005703	CACNA1B	0
6043	THRB	0.4
11948975	CBFB	0
5310919	MPI	0
1556072	TARDBP	0
1305820	ATM	0.0
2200936	CBX1	0
822001	APOBEC3F	0
164451	IMPA1	0.0
1475789	TSG101	0
748028	KAT2A	0
724615	CTNNB1	1.22
5282408	MAPT	0
681	FRAP1	22.6
16362	SNUPN	0.45
717564	CD	0
818567	SNCA	2.19
2271523	UBA2	0
65407	GSP	0
3240663	RUNX1	0
2901754	CD	0
828656	GPR35	0
903545	GALK1	0
5770442	PTPN7	2.24
3561768	APOBEC3F	0
654516	MLL	0.0
653532	IDH1	1.78
3234513	TSHR	66.17
900582	BRCA1	0.49
5371485	IDH1	0
5954	HSP27	4.52
1004	VDR	7.42
12004994	HTT	0
4657175	GSP	0
92337	RORC	0
2477	NR1H4	2.7
5282280	KAT2A	0.0
2708	GK	4.92
180933	TSHR	33.88
3561768	GSP	0
9208936	AMA1	0
6683	IMPA1	0.23
570259	UBE2I	0.0
1437832	GNAS	0
1256	APP	3.69
1574	GK	0
5515977	IMPA1	0
2866505	PIP4K2A	1.77
573255	ATM	0
5281703	AMA1	0
3512423	POLH	0
2783	HSP27	0.55
751703	MLL	0
10308	NR3C1	2.4
652353	USP2	0
4101591	PEP	0
3218109	GLP1R	0
1401022	EIF4H	0
1343985	GLMU	0
5029871	IL2	0
5327	LEF	0
777097	SNUPN	0
3246078	CASP1	0
6603036	POLB	0.19
6604958	LEF	3.75
5310334	GLA	0
86860	HSC70	0
7393	MLL	0
2986544	PIP5K2A	0
4637342	APOBEC3G	0
2256	ADRB2	17.27
2808627	TARDBP	0.24
4100	HBB	2.34
637759	PLAU	0
6364952	AMA1	0
4325987	GPR55	0
4886402	GLS	0
5175	ALOX12	3.92
658970	USP1	0
3233986	GAA	0
693688	CTNNB1	0
2942979	RAB9A	0
5270	POLQ	0
735033	DUSP6	0.53
275627	MBNL1	0
4837	RORC	0
2831136	ADRB2	4.74
1255888	CBFB	0.79
1881699	WRN	0.36
6018	PTPN22	0
750391	MAPK1	0.46
4263090	IMPA1	0
667392	NFE2L2	2.89
5310865	ATAD5	0
5024764	FRAG1	1.2
1316213	UBA2	0
2265240	PRKN	0
91430	CYP3A4	32.9
337359	NR3C1	5.15
2621404	SAE2	0
4976	HD	0.0
4878046	PMI	0
709292	WRN	1.42
650835	HD	0
6552076	RAB9A	0
2991881	HPGD	0
1941459	MPI	0
5267	TP53	0
3241406	ALPL	0
2542796	NOD2	26.94
223753	CACNA1B	0
2140154	TRP53	0
2723650	KCNH2	0.87
6147798	TSG101	0
1346613	FRAG1	0
2612432	GSP	0
2219848	EIF4H	0
717694	TXNRD1	2.29
662286	GBA	1.23
54562	TDP1	0.0
5281670	GLP1R	1.87
3166945	GLA	0.0
16195718	TXNRD1	0.23
4551	ALDH1	1.9
10172943	POLQ	0.81
2200341	BCL-XL	0
665503	CGA	0
2492494	TDP1	0
55245	PTH1R	0
2715733	TRAM1	0
7245	PLK1	3.47
2244	CHRM1	1046.99
822500	GBA	0
6602859	GALK1	0
662043	GALK1	0
180540	CASP1	1.31
2474854	ATAD5	0
5310753	HSC70	0
1042891	PLG	0
2969174	TARDBP	0
16188403	SAE2	0.96
1186707	NR4A1	0
2282450	ALPPL2	0
5310872	NFE2L2	2.89
445639	RAC3	2.72
665434	GLA	0
2983069	POLQ	2.93
421105	PTH1R	2.06
1307393	CACNA1B	0
7161211	PLK1	0
5771807	MMP14	0
3387887	CBFB	6.31
5929094	PABPC1	0
676306	ALOX12	10.3
1051535	VDR	1.23
667056	RAPGEF4	0.17
16019292	POLH	0
2136890	ERG	0.1
2877219	NFE2L2	0
122162	KAT2A	0
711769	USP2	0
785978	CCT2	0
16192986	PARK2	0
4781	HTT	0.0
751672	IL2	0.48
1474967	IMPA1	0
5497183	IMPA1	0
4312164	APBA1	0
5324	RAB9A	0
674768	DUSP3	0
5071	MLL	0
31378	CYP19A1	24.48
1523481	GNAS	0
8433	KPNB1	0
5280934	AT1	0
279160	TSG101	2.39
5078	TDP1	0
16195409	ALPL	0.14
16187233	MAPT	3.66
2540894	NOD2	0
9549917	PIP5K2A	0.34
5280378	RAPGEF4	0
3381	POLH	0
5129182	CBFB	0
1178127	GLS	0
15945626	PIP5K2A	0.34
15944732	GCN5L2	0
31072	CASP1	3.12
12005789	CBFB	0
2871853	DUSP3	0
165506	USP1	0
5833488	RUNX1	1.06
10482694	P2RY2	67.49
5336432	PIP4K2A	0
3237740	BCL2A1	0
3241411	PIN1	0
2086331	RORC	0
5388496	SCG2	0
652906	MEN1	0
1697	TSG101	0.55
5082182	GCN5L2	0
5706277	IL2	0.0
3248571	GBA	0
4204476	LMNA	1.18
68487	GBA	2.7
2854762	IMPA1	0.0
15945668	PTPN8	3.45
11948953	SAE2	0.04
2957073	RECQL3	2.94
668011	ADRB2	4.74
4409	APOBEC3F	0
661110	PMI	0
2118554	PLEC1	0
1040802	RECQL3	0
3241411	MEN1	0.45
5459574	SMN2	0
654663	DUSP3	0
14947879	ALDH1	30.66
11948975	MAPT	35.17
644517	ARX	0
666531	TSG101	0
4961625	PHOSPHO1	0
1266090	PTHR1	0
2109648	LEF	0
2314281	NPSR1	0
833492	TRP53	0
886038	TSG101	0
4073731	APBA1	0
4076092	LMNA	0
3235403	MLL	0
2474182	TSG101	0
664299	PLAUR	0.17
5309079	PMI	0
2891495	DUSP3	1.52
330385	TP53	12.98
647614	USP1	0
2348	GBA	0
2468633	RAPGEF3	0
3241395	NFE2L2	0.41
2885911	PTPN22	3.45
808378	PABPC1	0
294609	CASP7	0.0
2607927	GALK1	0.27
2579357	PARK2	0
3232929	ALOX15	67.89
5389130	GLA	0
3233050	PARK2	0
6604613	TSHR	25.93
1112830	ATAD5	0
1901514	PARK2	0.78
4612	USP2	0
3242316	CGA	1.02
2123	ERG	0
1620331	MEN1	0
1090196	UBL5	0.21
2558141	PHOSPHO1	0
607825	ATXN2	0
3236363	SAE1	0
23625795	FRAG1	0
4105359	MPI	0
11958912	NCOA3	0.0
3243392	GLP1R	0
6054275	RXFP1	0
2450811	SMN2	0
891582	ALOX12	12.1
5769592	RGS4	0
3980953	TSG101	0
3236557	ATAD5	0
5639	PLK1	0
4205238	PTH1R	2.42
663015	PKM2	4.3
1488590	POLH	0
1474031	TDP1	0
6256	MEN1	0
801918	MAPT	7.11
1846698	GSP	0
2055451	KPNB1	0
663986	SMAD3	31.59
6469232	TRAM1	0
2963502	AT1	0
647961	ERG	0
4931	MAPT	19.48
16758847	TP53	31.58
762623	DUSP3	0
67262	PHOSPHO1	0
969581	CBFB	0
5513575	PTH1R	0
1042531	RAPGEF4	0
2882437	MEN1	0
3233041	MEN1	0
4594	SMAD3	11.65
443958	GPR35	1.12
662043	PLAU	0
2227641	AT1	0
5681750	PHOSPHO1	0
857997	NFE2L2	0
3232722	IMPA1	0
123895	TP53	4.04
663733	PTH1R	0
86	NFE2L2	0
9547763	VDR	0.05
2215308	GNAS	0.0
1635729	KPNB1	0
1305726	SCG2	0
11948990	RGS4	0
2902985	CARD15	0
9552030	NFE2L2	0.41
6514446	EYA2	0
3838273	PLG	0.24
6602801	POLK	0
551245	ARX	0
5309153	PIP4K2A	0
936105	PARK2	0
2808627	NPC1	0
2769749	SMPD1	0
292812	BAZ2B	0
1551727	RAC3	0.0
5337472	RAB9A	0.88
3393240	CACNA1B	0
1474487	ALOX12	0
2998676	APOBEC3G	0
122215	POLH	0
5771665	CASP1	0
2944	RAN	0.65
658391	VDR	0
3433	CHRM1	14.32
935137	FEN1	0
645210	PABPC1	0
2545473	HTT	0.0
16623	ADRB2	0.0
3247305	GCN5L2	0
676602	SMPD1	0.35
2971957	NOD2	0
16015754	FRAP1	3.97
5029871	IMPA1	0
828591	LMNA	0
9550089	PTPN8	0
662117	AMA1	0
81734	SNCA	3.0
3242655	BRCA1	0
4679495	HTT	0
41781	GEM	6.05
2149365	UBA2	0
9550700	ALPPL2	0
664844	L3MBTL	0
5917	CYP19A1	13.45
616651	KAT2A	0.0
5002	UBL5	8.15
658014	DUSP3	0
847813	GEM	0
5337303	ALDH1	5.17
2899735	PIP5K2A	0
949169	TXNRD1	0
585624	UBL5	0
4329131	GBA	0
64964	RAB9A	0
3079854	TRAM1	0
6401148	GNAS	4.5
2151850	UBL5	0
7638	TP53	18.51
12884	ATAD5	0
2535176	PLG	1.61
3237608	MLL	0.0
11012459	SAE2	0
12560	IL2	16.0
3543116	AT1	0
5801934	PMI	0
1941609	RAN	0
617057	NOD2	0
1527277	PRKN	0
240350	SMPD1	0
5122650	ARX	0
108029	LEF	2.6
2540604	PLAUR	0.17
66541	GLMU	0
10133	RAN	0.78
3244140	APOBEC3F	0
666554	BCL2A1	0
659405	GPR55	0.52
9324	PTPN22	0
3233276	GLP1R	0
1259536	GLS	0
62920	EIF4H	0
6603710	APOBEC3G	0
4291306	GLP1R	0
856348	GLMU	0
2454926	SNUPN	0
807814	RACGAP1	0
3240114	RAN	0.81
704147	IL2	0
5311189	GK	0
1483	RAPGEF4	0
5785083	SCG2	0
675226	UBL5	0
66419	NOD2	0
5899927	PLK1	0
3241015	PABPC1	0
778341	PEP	0
647667	NOD2	3.45
44142095	TRP53	0
44142098	RACGAP1	0
4247764	SNUPN	0
3983547	HBB	1.39
6402994	EYA2	0
656378	IDH1	0.65
3495482	PABPC1	0
26197	VDR	0
1853	SCG2	0
5389162	PTPN8	0
72652	CBFB	0.79
1727	MEN1	12.7
5260641	GBA	0.91
6602722	ARX	0
114705	KPNB1	0
2941074	LEF	0
4220339	PARK2	0
647514	HD	1.53
2056575	TSG101	0
2225138	NFE2L2	0
775179	MMP14	0
1078576	GLP1R	1.44
890163	NOD1	0
777936	PLAU	2.84
396186	AT1	0
3154395	PKM2	0
3329485	TSG101	0
696996	GLP1R	1.32
4329755	HTT	0.0
850128	DUSP6	0
1087842	GCN5L2	0
852250	ADRB2	4.63
1602394	NPSR1	0
1220	MPHOSPH8	0.0
5731923	PLK1	0
1355	CYP2C	0
3237810	RUNX1	0.42
3698	FEN1	0
2999386	IMPA1	0
2379291	NPSR1	0
1479813	THRB	2.88
2183264	TSG101	0
1090053	CGA	0
5555856	PKM2	0
3066781	GAA	1.99
3244504	POLB	0
648208	IMPA1	0.0
5425172	DUSP3	0
868608	HD	0
2805173	SMPD1	0
7110073	RAPGEF3	0
1037240	MLL	0
2559182	NOD1	0
1017169	ALPL	0.14
5398663	PLK1	0
664514	NOD2	0
2201244	GBA	1.23
3244425	IDH1	3.41
9551311	THRB	0
5769294	SMN2	0
3160872	SNUPN	0.69
2946417	CARD15	0
649641	IMPA1	0
7314627	IL2	0.12
2238616	NOD2	0
892234	IDH1	0.4
11958472	PTHR1	0
439162	KAT2A	0
10633	NPSR1	0
2130	GEM	0
3236352	NCOA3	0
2315225	PMI1	0
2966579	GSP	0
541227	UBE2I	0.92
2531589	SMPD1	0
5740730	CCT2	0
848640	KAT2A	0
7921	VDR	2.86
890981	CBX1	0
6603799	HBB	0
86418	PTHR1	0.25
755673	TRP53	0
759785	RAPGEF3	0
5344	ALDH1A1	8.05
1820372	CTNNB1	0
4594	APOBEC3F	0
10006	WRN	0
5771563	PIP4K2A	0
648741	GEM	0
50287	TRP53	0
693946	GSP	0
1846544	SAE1	0
3235085	SCG2	0
662336	NPC1	0.38
662547	TSG101	0
2768648	TARDBP	0
2558390	ATM	0.0
3236193	RAB9A	0
2099658	RECQL2	2.75
3247294	ATM	1.65
2978460	GAA	0
3240318	RACGAP1	0
1291195	RAC3	0.0
4612	CACNA1B	2.35
71060	RACGAP1	0
1108350	GLS	0
2155	ALOX15	1.1
5949475	MAPK1	3.82
1836241	MAPK1	2.89
2539948	MAPK1	20.14
1547484	PRKN	0
6724	APOBEC3G	0
784748	GLA	0
667476	RECQL3	0
829964	HPGD	0
3247128	HBB	4.92
2471	GALK1	3.32
768002	DUSP3	0
5309267	MLL	0.0
745625	PMI1	0
2920584	NPC1	0
1473832	GLA	2.67
5308666	GBA	2.9
659840	GNAI1	0
3233759	ALOX15B	0.86
786894	LMNA	0.11
2793144	DUSP3	0
2059317	RECQL3	0
1264486	PIN1	0
445858	PARK2	0.23
439616	TDP1	0
2125826	ALOX15	0
661447	PMI1	0
3232650	GLA	0.68
872375	SAE2	0.0
5429	CYP2C9	4.14
3244464	POLQ	0.0
3226447	USP1	0
236702	SMAD3	0
660388	PABPC1	0
2303842	PTPN22	0
2885911	PLEC1	0
637796	TXNRD1	0.0
689043	MAPT	49.62
4878574	PARK2	0.0
3713630	PIP5K2A	0
984480	PTPN22	0
5972548	NPSR1	0
573142	GEM	0
923206	MLL	0
2159329	PEP	0
6603392	GAA	0.92
655772	SNCA	2.14
531895	GBA	1.23
832012	NPC1	0
3948	EYA2	0.37
3243170	PKM2	0
3240261	NPSR1	0
650378	PRKN	0
21846	PIP4K2A	0.11
829872	SAE2	0
2951536	MBNL1	0
2808513	CGA	0
6544295	GCN5L2	0
145742	TRP53	1.9
4060730	RAC3	0.93
5858639	EIF4H	0
9549538	GMNN	0
803041	GPR154	0
5735	DUSP3	0
900897	PKM2	1.02
447916	IMPA1	0
60846	MLL	2.36
5399134	ATAD5	0
1485116	MLL	0
2731544	CGA	0
3366	NOD2	0
3393240	PRKN	0
1932790	PLAU	0.12
13711	MEN1	0
1028455	ATM	0
16188403	PIP4K2A	0
1506381	SMAD3	0.0
932282	PMI	0
1190108	USP1	0
1262361	ALDH1	11.51
5201260	BRCA1	0.16
68604	PPARB	0
253500	BLM	0
663252	MMP14	0
870509	MPI	0
842992	PHOSPHO1	0
3245131	BCL2A1	4.58
2955856	CACNA1B	0
665301	ALOX12	0
11949201	UBA2	0
2998664	ARX	0
11958470	GAA	0
5288209	RAPGEF4	0
2821137	HTT	0
5780	RXFP1	0
6603685	PLK1	0
819041	PLAU	0
648194	AMA1	0
161167	PLAU	3.17
3806600	PLAU	0
831436	PIP4K2A	0.34
265315	SAE2	0
1082736	ATM	0
60464	CYP19A1	3.88
383671	GMNN	0
4411	GAA	4.31
736083	USP2	12.31
1377840	BRCA1	0.16
5310801	GSP	0
6506188	CARD15	0
3358745	NCOA3	0
75846	PLG	0.87
3544741	PLAUR	0.17
3232621	CASP1	2.81
1354	GBA	0.79
119584	BLM	4.35
6450842	PRKN	0
3772589	GAA	0
5459581	RECQL2	0
445858	MEN1	0.88
4831653	USP1	0
2482438	DUSP3	0
3242312	EIF4H	0
2109648	IL2	0.0
658797	THRB	1.72
32681	AR	3.43
570259	ATM	0
775179	VDR	0
1205767	NCOA3	0
5046601	EPHA4	0
851892	PTPN22	0
3165203	SMAD3	0.0
2866505	SMN2	1.82
647942	SAE2	0.0
5353574	BRCA1	22.01
5340317	PTPN22	0
4918699	OPRK1	0.0
612424	MEN1	0
9880	GCK	0
2378	SMN2	0
557426	PLAU	3.65
5003498	CARD15	0
3562291	TRP53	0
2966777	NCOA3	0
2765193	BAZ2B	0
2326307	PTHR1	0
1881699	POLH	1.46
653970	AMA1	0
647592	EIF4H	0
3233931	PRKN	1.68
16759092	BLM	0
1556072	SMPD1	0
3239225	PIN1	0
3967587	PEP	0
947086	MLL	0
4632	GLP1R	5.06
5333005	NOD1	0.7
1121652	NPSR1	0
2230064	TXNRD1	2.29
665387	UBA2	0
960419	EYA2	0
2375583	HD	11.53
10207	TSG101	0
441362	TDP1	0
718748	GMNN	0
2376084	POLK	0
5735198	GLMU	0
1387323	CCT2	0
1472218	PIP4K2A	0
5825075	IMPA1	0
2408627	ALPPL2	0
1952961	CTNNB1	0.43
5510	PTPN7	0
5323714	RAB9A	0
5044725	TRAM1	0
2962597	FEN1	0
806216	GAA	0
651371	ALOX15B	0
102928	PLEC1	0
119	NCOA3	0
31101	HSP60	0.35
3180443	ATXN2	0
5771274	PTPN8	0
9551193	GAA	1.99
9549426	ATXN2	0
11948953	TRP53	1.74
660579	POLB	4.76
2375556	DUSP3	0
9806489	CASP7	0.0
969502	RECQL2	0
9550768	UBE2I	0
1242037	CD	0
2116543	GCN5L2	0
20279	TXNRD1	0
662719	GLA	0
2304623	ATAD5	0
850382	PMI1	0
3236639	GNAS	0
292804	TARDBP	0.28
2527204	AT1	0
16759177	SMN2	0
4625510	SMPD1	0
11948758	POLH	0
5555856	GPR154	0
5671894	GLMU	0
3235839	APOBEC3F	0
6144007	NOD1	0.7
3120642	RAPGEF3	0
1218173	USP2	0
2809107	FEN1	0
755496	ADRB2	0.96
2842535	TRAM1	0
2986656	GPR35	0
101616	GAA	4.02
4355450	RECQL2	0
16195537	PMI	0
655882	TRP53	0
659503	GEM	4.44
3235327	GAA	0
1380424	KPNB1	0
1255330	APOBEC3G	0
6227	HIF1A	4.24
2895	APP	1.43
1267558	ATAD5	0
2978460	CD	0
5280793	SNUPN	0.0
2358580	APOBEC3F	0
3244148	POLQ	0
652673	CASP1	1.53
3240555	GMNN	0
5064	GLP1R	0
648447	NOD1	0
5335	ALOX15	41.08
6166	ATM	4.88
5771786	CYP3A4	1468.89
850128	MLL	0
5310284	MPI	0
850484	GSP	0
663844	SNCA	0.0
2127840	AMA1	0
4834145	AMA1	0
660930	ALPL	0
5938754	POLH	0
776898	POLI	0
2921148	SMN2	0
1046	MBNL1	0
662436	NOD1	0.49
73549	ATAD5	0
55918	TDP1	0
665178	HBB	0
2200936	PMI	0
4574144	PLAU	0
15944857	AMA1	0
1474287	RAB9A	0
764129	DDIT3	4.97
4549	SNUPN	0
5386	NPSR1	0
657502	GPR35	0
3883	IMPA1	0
2941074	OPRK1	0
9914412	POLI	0
660507	MPI	0
1254062	GCN5L2	0
5957103	CTNNB1	0.43
44142096	SMPD1	0.45
5389994	GPR55	0
4046493	GEM	0
935204	IMPA1	0
1348255	CBFB	0.79
3237605	GSP	0
2245139	PEP	0
2817687	MAPT	0
5309265	APOBEC3F	0
19493	TP53	20.63
3838273	HPGD	0
1602394	APOBEC3G	0
2371696	PIN1	2.34
701063	NR4A1	5.38
179394	TRP53	0
4882187	RAC3	1.09
9367	ALPL	0
19518	NR1I2	4.57
3969	L3MBTL	0
16066501	ATM	0
242314	PIP4K2A	0
6604463	GBA	0
565786	MAPT	3.66
5834362	RAPGEF3	0
2467706	RECQL3	0
398148	GK	0
3793	RORC	0
3242655	PTPN22	0
16758849	GLA	0.89
3243466	CASP7	0
5778563	RECQL3	2.52
655018	RECQL2	0
3233445	CYP3A	27.2
644793	TARDBP	1.59
656359	IMPA1	0.44
921800	THRB	1.06
2350790	GCN5L2	1.35
663169	BLM	0
2108937	NPC1	0
1631654	ERG	0
666281	NOD1	0
3245634	OPRK1	1.81
2971957	HTT	1.4
16745830	APBA1	0
3242316	RUNX1	0
9550756	NR4A1	1.12
4348097	NOD1	0.49
3239810	ATM	0.0
3313092	L3MBTL	0
6022095	KPNB1	0
1072238	IDH1	0.07
1265989	SAE1	0.93
3240207	EIF4H	0
3239096	THRB	0
7057	GLS	2.03
15139	BRCA1	0
3239616	RAN	0
1587345	MEN1	2.06
2955856	PIP5K2A	0
3236688	EYA2	0.0
6603839	RGS12	5.61
68483	SMAD3	0
1488252	IL2	0
3238112	RAN	0
684852	BLM	0
23674359	MLL	0
5740895	PMI1	0
3236493	CBX1	0
4573919	ALDH1A1	0
6305	GPR55	0
661974	NOD2	0
3241895	APOBEC3F	0
4258341	CD	0
3396	WRN	0.0
725335	HTT	0
2579380	ATXN2	0
654679	ATAD5	0
3240083	PLG	0
16194446	NFE2L2	0
1974294	SMN2	0
655951	DUSP6	0
16243292	GCN5L2	0
7054	SMPD1	0.25
4900	PTH1R	0
1001754	GBA	0
2998242	NR4A1	0
300385	USP1	0
5351222	GPR154	0
3247162	MEN1	0
3239879	L3MBTL	0
16195322	RXFP1	0
659186	RECQL3	0.58
5280933	BRCA1	2.61
3066781	UBE2I	0.96
891541	PLG	0
2796	RAPGEF4	0.58
703074	NOD2	0
7308	CYP3A	3.6
3234995	PARK2	0
1370249	PMI1	0
2219815	BLM	0
1958080	MBNL1	0
3308565	GLMU	0
2723754	HD	0
5281576	RXFP1	0
81131	ADRA2B	0
3246331	PTH1R	2.27
5428579	RGS4	0
5236119	PEP	0
5742551	PEP	0
5459459	IMPA1	0
889544	CASP7	0
2731544	PARK2	0
7499	CASP7	0.0
664049	GLA	0
519662	ALOX12	0
2806138	KAT2A	0
6618	PIN1	2.79
156414	CSNK1G2	46.08
3236849	RAN	0
1083011	NCOA3	0
4930	AR	1.37
2210290	IDH1	1.42
972880	NCOA3	0.0
3244701	TSHR	1.95
3308565	PTPN22	0
653970	MMP14	1.51
2512267	SNCA	0
661110	PARK2	0
3140520	PTH1R	2.35
71399	CYP19A1	7.84
14296	PLEC1	0
6018993	RUNX1	0.0
16745815	SNUPN	0
2977478	NPC1	0
12004700	HTT	0
662436	TRP53	0.0
3926	RAB9A	0
655134	HBB	0.99
2862269	MMP14	1.51
107957	PTPN22	0
3217839	PTPN8	26.94
873059	RECQL2	0
2469886	TRAM1	0
6568	CASP1	0
2847880	NPSR1	0
774009	RAPGEF4	0
1123	AMA1	0
5533	CYP3A4	210.85
3899541	PLG	2.55
1474885	RAB9A	0
5566	VDR	18.36
4612	BLM	0
4449	RORC	0.0
1472220	PLAU	1.17
843191	GBA	1.39
2910500	THRB	1.96
2850256	APOBEC3F	0
39562	HSP27	0
7340	POLI	0
2540604	ALDH1	0
3308565	GPR154	0
2375583	KPNB1	0
16195270	TXNRD1	0.23
5166	GBA	0.28
1209058	ALDH1A1	0
3319616	DUSP3	0
16188433	GLA	0.0
3243721	GPR55	0
72574	KAT2A	0
3225355	SNCA	0
5310865	GMNN	0
664136	RACGAP1	0
15944807	THRB	0
724615	GNAS	0.37
5681	TP53	75.91
2820909	NPC1	0
5284513	NFE2L2	13.65
1420246	TDP1	0
2380270	KAT2A	0
3247359	VDR	3.82
9547807	ADRB2	3.07
660946	PIP4K2A	0.34
5804	GPR35	1.48
955152	TRP53	0
2545	PARK2	0
3372688	USP1	0
1609	ALOX12	9.97
5429530	USP1	0
487	APOBEC3F	0
330385	CYP3A	0
2230607	UBA2	0
2356877	SMPD1	0
3000729	TSG101	0
5309879	MEN1	0
840682	WRN	0
2579357	MBNL1	0
5731104	UBE2I	0.81
2765447	SAE1	0.17
5282230	PLAU	0
755326	LMNA	0.11
1728831	NR4A1	1.43
861915	DUSP3	0
1611638	KPNB1	0
94464	SCG2	0
64764	SNCA	1.36
16193556	POLB	1.18
1765268	DUSP6	4.33
2335620	MLL	0
6603485	AT1	0
9161	PPARA	2.26
7504	RECQL2	0.39
2300739	RUNX1	0
16241726	GPR35	0
3234671	ALOX15	23.09
3237605	NPC1	0
231954	RXFP1	0
891754	UBL5	0.42
5282253	IL2	0
1225	THRB	0.54
1489320	HD	0
3243388	UBA2	0
5702471	MEN1	0
70846	GEM	2.3
5524574	SAE1	0
445354	GLA	8.5
11958671	POLQ	0.11
5392139	PRKN	0
1882	RUNX1	0.0
5712	SMPD1	2.71
717599	PKM2	4.89
3031	PXR	8.23
2525769	HSC70	0
732207	LMNA	0.81
2193049	WRN	0
1102	GCKR	0
5192	THRB	0
2812287	FEN1	0
4197	UBA2	0
2942383	GBA	1.23
2899001	GPR35	0
2267974	POLB	0.19
3245024	FEN1	0
1479834	POLH	0
654157	GBA	0
2766929	CCT2	0
5309506	RUNX1	0
3547608	PARK2	0
662977	APOBEC3G	0
71478	GSP	0
719571	RAPGEF3	0
2251180	RAB9A	0.88
3247239	IDH1	0.0
44305929	NR3C2	1262.35
5307445	DUSP6	0
5310086	CBFB	0
4879342	GLP1R	0
5337812	TXNRD1	0.23
3125599	RORC	0
37034	PPARG	24.74
2153	PPARD	3.5
5706277	USP1	0
13192	THRB	1.98
6279	TXNRD1	1.71
7550	KPNB1	0
2083491	GALK1	0
5389845	GAA	0
3234121	HBB	2.02
3233190	POLQ	0
3190595	APBA1	0
5961114	PRKN	0.36
862915	SMAD3	24.28
9930121	ATAD5	0
1409855	USP1	0
1121652	PABPC1	0
3230319	NOD1	0
667484	GPR55	0
6374709	GSP	0
174174	HTT	0
4105359	AT1	0
3240880	DUSP3	0
77252	PIP4K2A	0
4754	NR1H4	3.98
15945715	BRCA1	0
16195558	CBX1	0
6603505	PEP	0
1484338	GAA	0
3244667	MBNL1	0
2207086	ALOX12	10.13
51045	TP53	9.44
64127	PTPN8	0
720263	HBB	1.16
651393	CBX1	0
1631654	APBA1	0
7109960	PTH1R	0
1756	CYP2C9	0
661441	PMI	0
676310	MLL	0
6484429	POLK	0
1086028	TRP53	0
759534	PTPN7	0
9579595	GLMU	0
3727	TXNRD1	7.97
644587	SCG2	1.42
4696	MLL	0
662959	L3MBTL	0
4994083	DUSP6	0
108137	RORC	0
2047338	ALPPL2	0
5719	RAC3	1.17
698302	CASP1	0
6724	PTPN8	0
617057	GALK1	0.27
15209	PIP5K2A	0
1380424	PMI	0
750391	L3MBTL	0
1261460	CBX1	0
877643	RAN	0
4908365	POLK	0
973116	PIP5K2A	0.34
5459733	HD	0
4961625	PLEC1	0.54
3245131	SMPD1	0
2340325	PLEC1	0
715538	PMI1	0
6602688	CD	0
4064342	PIN1	0.33
755479	RGS4	0
2106259	CCT2	0
665951	GPR55	0
3241015	POLB	0
5333607	PMI1	0
1730348	AMA1	0
1121652	IDH1	0.07
4628	PHOSPHO1	0
2048896	GNAS	0.15
16757986	GAA	0
6604910	ALDH1A1	40.72
11980904	PMP22	0
158617	GMNN	0
2929050	APOBEC3F	0
716585	PLK1	0
844720	CARD15	0
638024	IDH1	0.0
4876668	PTPN8	0
1476375	RAPGEF4	0
2200612	TRAM1	0
2475491	ATAD5	0
2733525	PTH1R	0
16194505	CCT2	0
3245431	FRAG1	0
2741741	SMPD1	0
900594	GPR55	0
2341172	HD	8.34
2872643	DUSP3	0
990039	ALPL	0.14
3423565	CGA	0.35
5161	ALOX15	41.38
213329	HD	0
612906	POLK	0
2867228	POLK	0
4881134	POLH	0
878218	UBL5	0.41
74464	IDH1	2.3
785978	CGA	0
2342347	RAN	0
3854666	RECQL2	0
10212	NOD2	0
3534612	SAE1	0
853224	LMNA	0.56
5717938	PLK1	0.94
2601734	CBFB	0
1259546	GALK1	0
7108	PPARG	18.93
2998797	WRN	0
2982188	CASP1	0
3091123	CGA	0
12005599	THRB	2.88
15209	KAT2A	0
776480	GALK1	0
4911	FEN1	0.18
1320284	TARDBP	0
3145374	NCOA3	0
3112589	MLL	0
667484	APBA1	0.16
778318	OPRK1	0
22450127	ALDH1A1	6.39
1219	GK	0
650378	APBA1	0
2423269	MBNL1	0
1507407	CBFB	0.48
647660	RAPGEF3	0
8246	MAPK1	0.59
1026546	CBFB	3.86
3870203	GEM	7.64
4664956	BRCA1	0
14899645	TXNRD1	0
3155287	PEP	0
651878	TSG101	0
5766288	TRAM1	0
220284	SAE2	2.65
2892191	IL2	0.8
3247230	GLMU	0
5284452	GAA	0
2112599	GLS	0
1093790	EIF4H	0.0
819774	KPNB1	0
5280863	WRN	1.59
3247318	MPI	0
681230	MMP14	1.11
2942337	MEN1	1.81
1301689	RAC3	0.0
442649	RECQL2	0.13
645699	PABPC1	0
6184113	BAZ2B	0
2239703	PMI	0
9550023	PTHR1	0
2971855	USP1	0
662423	PABPC1	0
2940938	HSPA8	23.4
2374619	IDH1	1.04
2146645	CACNA1B	1.31
658276	ALDH1	0
5400800	IDH1	1.78
3793755	RECQL3	0
888554	ADRB2	4.74
785306	NPSR1	0
664255	KPNB1	0
2206	PLAUR	0
2856987	HBB	0
663168	RORC	0
2330460	NOD1	0.7
6604554	TSHR	21.15
5309405	ALOX12	0
11949000	SCG2	0
3237810	THRB	0
3468758	MEN1	0
2471983	NFE2L2	0
5461339	GAA	0
3240487	RORC	0
998971	IL2	0.12
3239595	ERG	0.0
655946	LEF	0
3236223	GALK1	0
656170	GPR55	0
3347	TP53	27.29
4373915	FEN1	0
1135733	GLMU	0
3830492	GLMU	0
662260	GBA	0
662113	GNAS	0
2551	ALOX15B	0
1942812	TRAM1	0
655387	RECQL3	0
15139	NCOA3	0
65341	HSP27	0
2905262	TP53	1.31
265185	CYP3A4	731.82
6604415	TSHR	73.32
2218470	POLK	0
3244344	BCL2A1	1.41
667477	MPHOSPH8	0
5310669	GBA	0.61
665387	USP2	0
5741852	USP1	0
3032277	CHRM1	0
9567513	TP53	26.45
5310919	BLM	0
2337199	NFE2L2	2.89
5775	RAPGEF3	0
647747	POLI	0
2235477	PHOSPHO1	0
705460	GPR35	0
159644	PARK2	0.96
870509	VDR	5.07
6381056	MEN1	0
900390	TRAM1	0
11	PPARG	0.0
169313	RAC3	0.16
15944768	MLL	0
655051	PTPN8	0
383671	ARX	0
8193	RXRA	3.89
1474911	PRKN	0
2099188	CASP1	0
3238147	TARDBP	0
3793755	PTPN7	0
976676	PTPN22	0
7110089	SMPD1	0
11958778	PLAUR	2.33
648461	GLP1R	0
2810094	ERG	0
7120692	PKM2	0
6604310	THRB	0
2200936	CACNA1B	1.31
3182	BRCA1	2.08
4616329	ATAD5	0
2893	MEN1	0
975176	PIP5K2A	0
5351166	RAB9A	0
5086667	IMPA1	4.14
655060	SMN2	0
6421	PIP4K2A	0
62969	PKM2	2.67
1321364	CBFB	0
688095	PHOSPHO1	0
1201887	CTNNB1	9.6
16745469	SAE2	0
3189957	PABPC1	0
3242248	POLK	0
661517	PKM2	0
5196982	GPR55	0
4581082	IMPA1	0
4594146	RAN	0
3571362	TXNRD1	0.23
647392	CBFB	0
12004960	BAZ2B	0
1212115	MAPT	3.66
900897	RACGAP1	0.0
2207086	MAPT	7.44
645655	PIN1	0
3319616	RAB7	0
5389515	RECQL3	0
3588870	MMP14	7.45
662686	PABPC1	0
5458213	IL2	0.64
652675	TXNRD1	0.9
1909109	GPR35	0
5294857	PTPN22	26.94
755333	USP1	0
1507407	GBA	1.39
646668	PLAU	1.17
5684	THPO	0.0
971438	RAPGEF3	0
1256865	SAE1	0.0
1328724	HTT	0
4104905	IMPA1	0
3269	TARDBP	0
1281683	PTPN22	0
398148	ATXN2	0
803824	OPRK1	0
388017	GLP1R	1.43
1735105	GNAS	0.15
2808378	UBE2I	0.0
563855	RAC3	0
4883286	RAPGEF3	0
648194	NOD1	0
5702162	PLAU	3.91
5337769	PTPN22	0
500045	CTNNB1	0
5459634	MLL	0
1485939	SAE2	0.0
670143	ERG	0
764010	NOD2	0
5307850	ALOX12	5.96
1037259	TRP53	0
5420804	DRD1A	0
647667	SMAD3	24.28
992505	ERG	0.1
2934398	KPNB1	0
752391	RAB9A	0
2965972	BRCA1	0
3855422	RAPGEF4	0
2765717	PABPC1	0
2090702	PIN1	0
895408	GLMU	0
5754	GK	0
3071	GCN5L2	0
3295	THRB	0.0
755995	GEM	0
5308071	BRCA1	0
2524772	EIF4H	0
123683	FRAP1	0.01
891145	RECQL3	6.92
32593	CYP19A1	1.07
999758	NCOA3	0
2805173	NFE2L2	0
1355	TSHR	11.25
97226	ALDH1	3.61
649080	IL2	0
5308704	CGA	0
[truncated: 193,000 more rows]
