# Supplementary material for: Predicting drug target interactions using meta-path-based semantic network analysis
Source: BMC Bioinformatics. 2016 Apr 12;17:160. doi: 10.1186/s12859-016-1005-x (PMC4830032; doi:10.1186/s12859-016-1005-x)
Supplement: Additional file 5: — (evolving_network_prediction.zip): it contains the predicted results using SLAP and presented meta-path-based semantic network analysis framework. (ZIP 4712 kb) [file 12859_2016_1005_MOESM5_ESM.zip › evolving_network_prediction/negative_CPI_train.txt]

6005577	GLS
10237	IL2
3241881	PARK2
12006280	SCG2
2404496	ALPL
2571333	NPC1
891620	USP2
1295392	CBX1
494565	SNUPN
7961	TDP1
5318432	GCN5L2
4460903	RORC
2230064	NOD1
2314340	ATM
2482438	MAPK1
1090106	PIP5K2A
2391	GLS
4909	GLS
5707	APBA1
2977962	RECQL2
661518	NPSR1
7814	PPARB
612	FRAG1
802	CGA
2998242	NOD1
607825	ALOX15B
11030308	RAPGEF4
2108000	GLS
6577	CYP19A1
3241885	PIP5K2A
5459581	PABPC1
3233271	GLA
3845234	PTHR1
2321009	GLMU
6604740	CYP3A4
15944801	TSG101
2123	RAPGEF4
3000222	POLQ
5757	IMPA1
6602913	ALPL
3167727	ERG
5663303	CACNA1B
279866	DUSP6
2056429	GPR55
2998813	PMI
6148173	LMNA
16195355	PMI
6227	CYP3A4
645261	DUSP6
3476	KPNB1
2763	TDP1
753058	PIP4K2A
9549698	APOBEC3G
1486955	UBA2
1253133	POLI
5396607	PTPN8
3243292	BLM
1989	USP2
20039	PRKN
3247290	GLS
3105218	PIP5K2A
7419	PTPN8
1088428	PEP
6604724	SMN2
2931972	CD
1087088	DUSP3
344116	POLK
2446277	TSG101
4250169	SNCA
651347	ALOX15B
71077	HTT
830670	GCN5L2
1967	RAB9A
5584	GLP1R
1483842	UBL5
81146	PMI
123683	TDP1
1447053	PEP
661441	PLAU
3969	HTT
976135	IL2
2945513	CBX1
2579385	VDR
13109	SAE2
5923533	ERG
16195537	L3MBTL
3246152	ALOX15
5195616	PRKN
650597	PIN1
670962	TRAM1
3392731	MAPT
3244178	NR4A1
539520	KAT2A
5353574	GLA
2343305	OPRK1
27200	VDR
3238986	AT1
862103	GCN5L2
2723598	ARX
7217853	SAE2
2768648	UBA2
1314274	RGS4
444539	TDP1
4900	ATXN2
3687661	GLP1R
3190595	GCN5L2
875429	PLEC1
793586	ALDH1A1
990039	GLS
2066641	MBNL1
3083585	HSP27
3671	PLAU
101711	GLA
2726	GCN5L2
39562	PIN1
756701	CGA
2446271	CTNNB1
2951896	NR4A1
16014208	KAT2A
663941	HD
16490961	PABPC1
6366	ALDH1
645563	APOBEC3G
6021	CCT2
3609942	THRB
2827718	GBA
2286812	MLL
2127619	ADRB2
182334	IL2
1770167	GPR35
743355	ARX
5459545	THRB
16194569	CBFB
998971	WRN
14623	PIN1
1262699	PTPN8
6552076	HSPA8
72721	SNCA
649949	PIP5K2A
5281969	POLQ
2805173	GBA
5079010	BRCA1
793429	BLM
2362189	PIN1
6646	GBA
5459539	LEF
1340	IMPA1
3120642	USP1
662848	CCT2
4831653	GLP1R
766936	POLH
179394	ALOX15B
2119478	SMAD3
63112	THRB
5740895	SMAD3
222757	PIP5K2A
2920584	BLM
1263586	IL2
5143	ATAD5
4308393	AT1
36811	RORC
786264	PEP
2334526	RUNX1
5309527	TRAM1
4649	PLAU
27944	GPR154
3220699	SNCA
9549451	RACGAP1
5289501	SMAD3
788974	PTH1R
6636173	FEN1
2475647	RAB9A
5761538	ATXN2
666134	UBL5
3926	AMA1
7164123	MEN1
6021	PIN1
2533120	PHOSPHO1
659671	PTHR1
3105194	EIF4H
1220	FEN1
9551275	PTPN8
666531	APBA1
3776	NR3C1
2526383	FRAG1
2236599	GALK1
3240136	PIN1
16191871	PABPC1
16195508	PLAUR
5101991	RAPGEF3
2291896	GLP1R
739449	PIP4K2A
1997460	PLAUR
4302962	MLL
3237130	SMN2
1314906	LEF
2767048	UBA2
790875	NPSR1
89105	MAPK1
128784	CYP3A4
2927523	NPC1
6024	PPARG
5709436	GNAS
649641	GMNN
960705	KPNB1
403	NFE2L2
16013393	ERG
2945500	ALOX12
2513	BLM
1551564	USP2
894322	BLM
659740	RAB9A
546	SMN2
107346	POLH
3845234	EYA2
969075	GALK1
802	BRCA1
998883	RUNX1
6904461	GLA
1090053	CTNNB1
5462355	SNCA
3600945	TARDBP
5718838	GLS
816863	CARD15
3230322	PABPC1
390799	PIP4K2A
2367143	TDP1
833976	APOBEC3G
60164	POLK
2056575	PHOSPHO1
812103	RECQL3
4477	BRCA1
3974576	RXFP1
2188965	PLK1
1306384	CBFB
3243170	SAE1
3235736	MEN1
1370249	NOD1
83511	AR
1547484	ALOX15B
11957517	PLAU
735033	GLS
1488252	KAT2A
21552	ARX
3712	KAT2A
2418645	PIP4K2A
16757846	MLL
664992	SMN2
2055777	ALOX15
99625	TRPV1
5021509	APOBEC3G
2980758	GNAS
4926	RORC
660946	VDR
3247353	POLH
2429367	PTPN8
1986	TSHR
3480922	FRAG1
655095	PIN1
35802	DUSP3
478041	SNUPN
3242159	APOBEC3F
3035187	CD
2220915	PIP5K2A
54343	RORC
11273	PEP
2058645	PARK2
2117005	GLP1R
3313092	PLEC1
5991	ATM
1474002	NCOA3
651556	EYA2
31373	NFKB1
2016705	POLQ
1072238	USP1
3160897	CCT2
3236382	NOD2
2183366	TRP53
5310086	WRN
712791	BLM
158781	GPR154
3332	THRB
668011	SAE1
3162488	NCOA3
3234962	GLA
2206	ESR1
4235	BRCA1
3243466	AT1
3234904	MEN1
589138	NOD1
3723045	ARX
2424629	PIP4K2A
3213542	EIF4H
2112794	AT1
5051642	OPRK1
5005471	PLG
647563	EYA2
2969019	TP53
1652909	PHOSPHO1
323637	POLI
1979308	GRIP1
2549879	KPNB1
5387	CTNNB1
12004865	AMA1
2800260	GLA
697244	GALK1
15945571	TRP53
910567	LMNA
63002	PLAUR
2331369	HTT
654181	MPI
664073	USP1
11813	GBA
714146	FPR
2233896	GLMU
2962908	GLMU
5235407	GLA
5282106	GNAI1
648469	APOBEC3G
3082718	APOBEC3G
16667741	GAA
1244180	APBA1
666129	GLMU
73453	ATM
2434339	SAE1
353213	PLK1
3237352	CASP1
252007	ALOX12
56801	SMPD1
969075	PIP5K2A
5951	RECQL3
7261	NR1I2
976363	FEN1
3242245	SNUPN
2881968	EYA2
3236844	GLA
5360191	CASP7
612806	BCL2A1
1990994	GCN5L2
2470803	HD
1750363	RAC3
5991	GALK1
2531589	TDP1
5707799	MLL
1244583	CASP1
9567048	EIF4H
979869	MLL
5284557	HSC70
3244163	EIF4H
5568081	PLAU
862103	APOBEC3G
1309483	GAA
91273	NR1H4
889490	SNCA
663844	FRAG1
1258954	CCT2
20039	PLAU
6279	PTPN7
3572750	ALPL
2996093	AT1
2022	CBX1
938026	PARK2
11948952	ERG
2998049	ALPL
654516	ADRB2
3242228	POLB
16745534	GAA
2243275	GBA
1536964	GNAS
1405137	GLP1R
3235128	TDP1
3233529	HBB
551685	PIN1
658506	CARD15
848640	PLK1
1015435	ATXN2
16192580	CARD15
6090335	AT1
3378381	CGA
6604734	BLM
2973848	RAPGEF3
662336	CASP7
130606	KPNB1
3838273	MBNL1
156422	JAK2
1432813	HTT
658734	ALDH1
5624579	POLI
658851	TDP1
3233227	RORC
223997	SMPD1
2831789	CARD15
850092	GAA
2084670	GPR154
1189450	RECQL2
727593	PABPC1
282594	RUNX1
654340	TDP1
16195839	SNCA
1474879	NFE2L2
3316323	PTH1R
2810413	TP53
5413110	ATM
5719015	PABPC1
901820	SCG2
659740	CCT2
7110045	RUNX1
2228813	CGA
2133777	SNUPN
973953	TDP1
5389606	ALDH1A1
1942812	BLM
603799	POLQ
12035	GCKR
5994	GSP
9550768	AT1
5284469	HPGD
691683	ATM
3309922	GNAS
4055843	PIN1
920934	PLAU
208908	EPHB4
2998797	PABPC1
664499	MBNL1
2805256	BAZ2B
610864	ATAD5
50599	USP1
744236	EPHA4
647427	GAA
652366	ALPPL2
9551923	MBNL1
1262906	CD
12004884	PLAUR
2818	PEP
12004682	CTNNB1
5199378	SMAD3
673109	MAPT
28061	PABPC1
5280914	TDP1
3233944	RECQL3
647448	MAPK1
888356	POLH
3024499	UBL5
9547776	EIF4H
5719015	PTHR1
3963645	TDP1
1348	CASP7
2951813	PEP
5307949	CACNA1B
3236796	NPSR1
1836241	RORC
894139	PARK2
39042	RAPGEF4
638024	UBL5
5309916	APOBEC3F
663995	ADRB2
1026627	CD
1483507	CBFB
9587658	POLH
2735302	RAC3
5904	RORC
826242	TDP1
398148	PLG
1520090	GPR55
1852502	TDP1
5459607	THRB
2525769	PEP
789893	SAE2
2966579	HTT
5727181	RORC
5722242	PTPN22
5709244	DUSP3
721497	GPR55
3426457	ALOX15
3938471	USP1
3247288	GPR154
2431643	HTT
4369759	ATAD5
3243084	NFE2L2
1886804	PABPC1
1086028	RECQL3
850930	KPNB1
96695	ATM
2999126	MLL
1883622	SNCA
698943	KPNB1
15991468	GCN5L2
7087393	CACNA1B
3239879	TXNRD1
660794	IDH1
796895	HSPA8
16195406	SAE2
650597	RAPGEF4
16758786	CYP3A
1107400	ALOX15B
972317	PMI1
6508323	DUSP3
91378	USP1
16129544	GPR55
3242137	GPR55
5307612	RXFP1
3242942	CBX1
269048	HIF1A
5078	ALOX15
4883751	BRCA1
6167	GLS
5701802	POLH
4175200	HPGD
1371384	VDR
875760	TSG101
92806	HD
11948990	RACGAP1
1303684	SAE1
37839	RECQL2
3241392	MBNL1
2973864	GSP
826931	NFE2L2
4848	CYP2C19
650038	GALK1
717857	GLMU
727030	CACNA1B
151922	PIN1
778318	MMP14
1916559	UBL5
16196243	ADRB2
1045636	PTH1R
2722	AR
1174	PIN1
5510	ALOX15
4965789	CBX1
888534	GEM
66541	PRKN
4679493	AMA1
870720	TXNRD1
3158873	SAE2
2830247	ALPPL2
16193236	RXFP1
11949000	GPR55
2880864	RXFP1
16745613	RECQL2
4515	ATAD5
40958	FRAG1
5576	CYP19A1
969581	APOBEC3F
4295870	RACGAP1
667476	IDH1
651994	UBE2I
3277600	PLK1
3639	DUSP6
2765447	POLQ
2902827	MMP14
644582	BCL2A1
1437818	ATXN2
5763546	APOBEC3F
1183489	RGS4
3246428	MAPK1
6197	MEN1
6862	ALOX15
11948987	BRCA1
2607927	PABPC1
7543	RACGAP1
5932929	NOD1
16030504	FEN1
2885377	PTPN7
1253133	BRCA1
647199	GPR154
2527565	TARDBP
3136571	ERG
2999372	VDR
1838043	SMAD3
5393176	RGS4
3235202	SCG2
1472482	APBA1
2145488	PIP4K2A
651221	UBA2
27491	PLK1
1990	SCG2
4183341	GPR154
2999151	CASP1
60846	USP2
3101	ALOX15
9551935	PIN1
16189731	CARD15
2221637	WRN
874473	EYA2
646303	GALK1
2956782	HPGD
5403219	THRB
3233043	HIF1A
5312126	SMPD1
2934398	RECQL3
5268	PMP22
5309523	HBB
15945829	DUSP3
2118554	MLL
2233014	ALPPL2
25243779	PLAU
2769183	WRN
5396607	PMI1
3245591	NFE2L2
2973101	NFE2L2
2918356	AMA1
12035	GPR35
5307697	SNCA
3142290	SMPD1
2842825	ALPL
3230322	SNUPN
10269	NR1H4
2920642	BLM
707447	FRAG1
5770889	PLAUR
909722	POLQ
2229711	PABPC1
9547731	PLEC1
44142058	GCN5L2
6400935	SMN2
3973	EYA2
3217839	OPRK1
659822	NPC1
2810166	APOBEC3G
12004758	GALK1
666200	UBL5
3156585	PLK1
1188017	SMN2
755333	HTT
5421165	SMPD1
2769224	APOBEC3F
2828749	APOBEC3G
5307612	PARK2
1378950	MAPT
2887841	CACNA1B
662959	PIP5K2A
697152	RUNX1
76915	EIF4H
4092383	TSHR
6603005	PABPC1
3238114	ALPL
667152	ALDH1A1
3244639	GPR35
766979	NOD2
2808378	GALK1
2868467	BRCA1
655051	PABPC1
1392245	RACGAP1
4860891	HTT
993322	MAPT
871702	DUSP6
5756371	GSP
893627	NPC1
55918	USP1
326579	SMAD3
2091495	RAC3
5994	BCL2A1
10644152	BLM
664434	RECQL2
3411673	RXFP1
606114	RUNX1
1367532	PHOSPHO1
3247280	RAPGEF4
4318329	TXNRD1
9809	NR3C1
917237	OPRK1
348130	POLB
645986	PTHR1
3902	GPR55
5280933	RAB9A
7428	NPC1
15945829	GNAS
1328724	UBE2I
9549141	PLAU
11841880	UBE2I
4457834	GMNN
1998838	GMNN
6604417	BLM
3233412	ALOX15
5291133	NCOA3
5308771	GALK1
9550955	USP2
3475	VDR
985658	BLM
2524461	GLMU
660144	TRAM1
7991	RAPGEF4
2997771	PMI
71401	GCN5L2
12005373	PEP
3180970	GSP
3240693	EYA2
41114	IDH1
3226447	MMP14
3038494	PTH1R
2135098	RORC
3473393	PLK1
672297	RUNX1
1210218	NCOA3
16758850	MEN1
5524326	CBX1
102175	SNUPN
2960719	PARK2
9060	CASP1
16193644	MAPK1
1094049	GNAS
2564	VDR
2475491	APOBEC3G
2927255	SAE1
2885743	PHOSPHO1
77991	KAT2A
5282408	GLS
3240968	ALOX12
5494809	PLEC1
3938471	POLB
4890121	GLA
662595	GEM
975644	GLS
6012169	BRCA1
752713	SCG2
3233651	USP1
776421	LMNA
5479	AT1
9551056	HSPA8
893460	NFE2L2
4775	MAPT
5940264	GMNN
4868373	UBL5
1249699	IDH1
649391	PLAU
2976724	PLEC1
662466	SAE1
5794	IMPA1
5756	POLQ
665071	DUSP3
7187	THRB
253834	MAPK1
866989	SNCA
3562291	GALK1
2145570	ALOX12
1273210	PLG
246378	NFE2L2
11948950	GSP
848268	BLM
1267158	TP53
664136	TARDBP
4860891	RACGAP1
23205	PLAUR
16196913	NPSR1
62362	CTNNB1
2941048	ALOX15B
16758981	GBA
3239810	PTPN22
3226278	NPSR1
1112949	CBFB
3234237	RECQL3
10255	CYP19A1
2220392	UBE2I
3234186	GCN5L2
666381	FRAG1
1023	MLL
1947513	TARDBP
5309545	SAE2
891423	RECQL2
2203542	DUSP3
3698	POLQ
5281767	L3MBTL
719449	POLQ
2094	APOBEC3F
3696	SMN2
3816730	SCG2
119607	MBNL1
655307	SAE1
2200341	SMPD1
717599	USP2
6603098	PRKN
2715733	GAA
3089993	BRCA1
998883	THRB
2098216	PTHR1
647340	TRAM1
7057	ALOX15
2418645	SMPD1
3243007	ADRB2
3234485	TRP53
98771	SMPD1
5024764	RGS12
4091866	PLAUR
658380	HSC70
1327665	SCG2
789893	HD
3035187	GPR35
34359	NR3C1
1504527	APOBEC3G
661889	PLAU
655095	GLS
5282408	APBA1
2876252	GPR35
873000	HD
646658	ERG
778318	PMI1
5309278	NPSR1
3120507	PRKN
3103803	KPNB1
2302047	BCL2A1
2825249	NFE2L2
19266	KAT2A
24066	AR
865072	PMI1
425241	ALDH1
443955	PLK1
2913534	THRB
2230064	ALOX12
2951536	BAZ2B
665434	HPGD
822271	RAN
652391	OPRK1
755995	PARK2
1083121	NOD2
2729997	APOBEC3F
378581	GPR35
2898055	VDR
3245481	EYA2
1551727	HD
663488	IMPA1
12309904	NCOA3
2877674	RECQL3
3237310	PABPC1
3228554	NOD2
1331	CYP2C9
5322711	GPR55
3247327	IMPA1
2915477	IL2
584509	OPRK1
649517	ATAD5
3232692	RECQL3
22122	EYA2
3247271	CARD15
1299483	SAE2
5459607	GAA
2579357	NCOA3
866008	LMNA
3692	CASP7
7814	HSP27
3232786	GLA
4692859	SMN2
141870	GBA
5307178	RXFP1
5734356	TSG101
661517	GNAS
788732	ALOX12
2612432	BRCA1
2998894	CD
831447	SAE1
7804	VDR
4891	RXFP1
655095	KPNB1
2724192	PPARB
3822	GCN5L2
7175	ERG
3247362	MAPT
2253785	SMN2
877188	NCOA3
9556120	MPI
640180	PHOSPHO1
91610	THRB
5328773	RGS4
1287334	BCL2A1
3681700	SCG2
766936	RXFP1
70766	RECQL2
866380	SAE1
26042	POLI
2490040	APBA1
1296454	CBFB
970657	KPNB1
442514	SMN2
2462294	OPRK1
642387	UBL5
678521	ALDH1
3242248	SAE2
16014490	TSG101
2200149	POLI
11069	MLL
3914317	RGS4
122215	FRAP1
2421787	GLP1R
256661	BRCA1
3718	GLS
717872	PLK1
663831	DUSP6
3242817	HBB
3247283	RORC
2972248	RXFP1
828593	IDH1
3236619	NOD2
3227435	RORC
5177094	RACGAP1
342168	TXNRD1
665658	KAT2A
4132952	POLK
1189450	UBL5
665934	UBE2I
7161211	POLH
1359	PLG
3378381	POLQ
955152	POLB
3247281	PABPC1
5723267	EPHA4
81146	PARK2
2475491	TDP1
576494	RUNX1
300385	USP2
1952961	RORC
3235515	ALOX15B
1350539	PLK1
2967414	POLH
12004884	PLK1
2242601	CD
1093790	ALOX15
665518	PARK2
3238892	IMPA1
2302856	PIN1
5886965	UBL5
1474465	SCG2
6387158	FRAG1
2936706	SAE1
5307805	GLA
13622	SMN2
1319487	SMPD1
897457	NPSR1
441289	ATAD5
1620331	L3MBTL
3137656	TRAM1
1550029	FEN1
6787	NR3C1
2959173	UBL5
16194694	RECQL2
5738220	HRAS1
1256254	PARK2
2059317	DUSP6
126154	POLH
3083585	ATAD5
644425	CBX1
3241312	APOBEC3G
4882445	IMPA1
3247279	LMNA
5310109	GPR35
809243	NCOA3
23668194	GMNN
1483507	GEM
803041	EYA2
5379	CYP19A1
2733526	GSP
243725	RAPGEF3
5309070	HSC70
119304	CACNA1B
1288978	BLM
4593448	NFE2L2
666164	PEP
934743	DUSP3
5928549	SAE1
6400942	USP2
763709	GPR55
5504	HD
2537079	GMNN
719571	IMPA1
970	TP53
1078740	PIN1
16188911	FEN1
5761538	MPI
3213	DUSP3
5727181	CCT2
2879069	USP2
3140076	ALOX15B
6253	PARK2
3239225	ATXN2
6411594	BRCA1
547	GLP1R
3260619	POLI
3277	APP
1484584	CD
3416951	CD
3099735	ADRB2
1986	GLP1R
3731027	CARD15
1486047	PTPN8
9550089	TARDBP
3107993	SMAD3
7638	ALDH1A1
734582	RAB9A
2894495	HSPA8
2049537	BRCA1
938	RAPGEF4
751320	APBA1
5307370	IL2
4302962	RECQL2
667555	TXNRD1
5371485	APOBEC3F
3233834	GLA
3840043	ERG
2833563	DUSP6
664077	GALK1
2571609	RAPGEF4
647654	MBNL1
3309546	TP53
6013666	MAPT
3681700	GMNN
16193527	GPR55
5770889	GALK1
4841707	AT1
3233756	IMPA1
9547783	IDH1
666069	APOBEC3G
663524	AT1
16013392	TRP53
4236	RGS4
5505	POLB
666085	PTPN22
3247131	SCG2
3240045	ATM
5310849	GLS
2985021	APOBEC3G
655646	GMNN
3815334	CBFB
3142290	PTPN8
1825628	RACGAP1
7117334	RECQL2
6604916	IMPA1
3234118	MEN1
637511	IMPA1
278037	HTT
1093785	EDG5
798238	PMI
649115	GPR35
5328770	RAPGEF4
6419975	CASP7
5056270	RAPGEF3
796895	POLQ
5378081	PHOSPHO1
3079854	ALPL
5348533	SMAD3
3247198	RAB9A
2092851	PTH1R
820033	RECQL2
5358	RACGAP1
20262	FEN1
2433165	FRAG1
5353678	RAB9A
2084313	MAPT
16195743	NPSR1
2763788	SAE2
3234671	ALOX15B
36339	POLI
3236803	PABPC1
794839	APOBEC3G
5568908	CBFB
1990	ALOX12
4622	SMN2
663956	NCOA2
694543	POLI
1202611	ADRB2
873931	SAE2
7314626	TRP53
3241730	RXFP1
1479187	RUNX1
652366	TXNRD1
5307837	PLG
1288978	TXNRD1
661852	BCL2A1
5145950	CASP1
12006038	PMI1
3245024	TRAM1
749966	BCL2A1
866577	PLAUR
2958734	RAPGEF4
25243736	PLAU
3236097	PLG
1858	RECQL3
807549	HPGD
5280460	POLH
1819214	DUSP3
4894	ATXN2
98466	GPR35
2210959	MPI
5353	THRB
8955	BAZ2B
1005314	GAA
969516	PMP22
3426457	ARX
5392139	CD
3236775	IDH1
2356956	IDH1
107896	RECQL3
1481283	DUSP3
2477	GCN5L2
273059	FEN1
75181	NCOA3
850128	RAPGEF3
749737	SMN2
676284	PLG
972436	NOD2
718437	SCG2
886511	ALOX12
6674	SCG2
2236829	RAN
19790	TP53
792486	RACGAP1
11630874	USP2
652447	GAA
6643	RAN
2969019	OPRK1
665934	POLB
3247230	CARD15
2130281	USP2
1090690	EYA2
665747	HTT
6602911	RAN
3567095	RXFP1
1779	ATXN2
9818540	TSHR
3925471	PMI1
3227567	PTHR1
841759	APOBEC3G
1090114	NCOA3
2215308	GALK1
995433	PLAUR
1481622	PIP5K2A
664382	L3MBTL
4650	PLG
2239975	RAPGEF3
3242889	UBL5
152662	RACGAP1
4876668	TXNRD1
1367532	CCT2
3019	GAA
326579	EIF4H
6147798	RAN
2822888	PARK2
867088	WRN
551245	ALPL
16188603	APBA1
3247289	BLM
9550973	RGS4
2527259	NOD1
1037259	NOD2
4050103	MAPT
9556529	HD
3117	THRB
5771667	SMN2
652821	USP1
47508	PMI
445027	PIP5K2A
1254565	BAZ2B
5311493	ALDH1
2837694	NCOA3
5390077	RECQL2
314929	PLG
658976	L3MBTL
2827718	GALK1
1258954	RXFP1
2953198	PTPN22
1742630	UBA2
7314627	PLG
5101824	ATAD5
3233956	GMNN
2408490	RECQL3
2237247	PKM2
5310576	NPC1
3243512	RORC
647218	FRAG1
5389004	IMPA1
850092	WRN
1825628	OPRK1
9547773	NCOA3
601625	MAPK1
2063295	BLM
3505701	POLI
4488	UBA2
68551	USP2
659416	ERG
2176481	RXFP1
3241109	SMN2
3840	POLQ
610864	LEF
3989419	IMPA1
685576	BRCA1
4775	ARX
16682439	NPSR1
2165	RAPGEF4
5954	CYP19A1
1144479	GBA
889544	TSHR
661074	PKM2
9551434	APBA1
889544	BLM
3329485	PEP
16192927	GALK1
6604888	ALOX15B
2104060	PRKN
11057	ALDH1A1
107346	PIN1
891729	GCN5L2
3233369	USP1
2477701	TRAM1
3586418	GLMU
1037259	SNUPN
7333	GLA
60825	CCT2
2226536	ATXN2
2210642	THRB
664154	PLEC1
4173	HD
1479815	TP53
3246195	CYP3A
998883	PTPN22
660379	ALDH1
2810411	APBA1
2176767	RORC
3240336	USP1
5235407	IL2
338	ALOX12
5831	ESR1
37839	ALOX12
2999016	GLP1R
3160897	FRAG1
104845	ATXN2
1201156	PRKN
2117094	ATAD5
2894618	ATXN2
4611888	HD
671424	OPRK1
2999948	NCOA3
2842825	RORC
2157	RAB9A
6236509	KAT2A
3750330	TRAM1
31101	APP
651338	OPRK1
1625442	GSP
584509	SMN2
1271299	HRAS
979869	ATM
2971957	TXNRD1
379	LEF
9104271	PABPC1
647110	CD
5461606	POLH
2622690	USP1
3242798	RGS4
1960788	PLG
2872121	PRKN
701063	TSHR
16194303	HTT
5309471	UBL5
3143391	PIP4K2A
3247271	MMP14
2966450	POLQ
2583534	GLP1R
89594	SNCA
1846698	EYA2
5741852	POLB
3243255	PKM2
702	IMPA1
651854	ALDH1
3234118	PARK2
2353214	ATM
2022	MTOR
198284	MLL
2763	USP1
1337412	NOD1
16196440	PHOSPHO1
5756838	THRB
3925471	MEN1
664724	CARD15
2902684	PEP
876159	NOD1
2977545	RXFP1
7110102	MBNL1
663388	ATXN2
3242810	SNUPN
3181616	PLG
8307	PTH1R
808844	FEN1
5280960	RGS4
1309	GLA
6172362	POLQ
645563	MEN1
2712	PIN1
657780	PLAUR
6466515	PLEC1
611101	BRCA1
2358407	ALDH1
5291166	IMPA1
5831	ALDH1A1
5411	MTOR
3226447	ATAD5
744236	BLM
764372	PLK1
745896	BCL2A1
3227435	ALDH1
3167727	ARX
5771465	DUSP6
13089	GAA
2362189	KAT2A
2532000	RAC3
8094	PTHR1
3702530	PMI
3236943	MBNL1
651441	NR4A1
9941719	GAA
5525	HTT
6603427	SAE2
6603946	POLQ
1477566	NOD2
657918	WRN
1985859	CBX1
705813	PTPN8
624993	WRN
5881982	CACNA1B
893376	TSG101
651622	UBL5
2678	MPHOSPH8
3235626	PMI1
2342636	PIP5K2A
776731	RUNX1
5774988	HD
1442723	ALDH1A1
655832	POLI
728764	PEP
972298	USP2
667088	DUSP3
5131866	AMA1
1905646	ALPPL2
7602128	AT1
1263102	POLQ
3240780	GAA
4153654	PIP5K2A
5019971	ERG
9579595	ERG
4687	MPHOSPH8
72344	CASP7
15945643	CGA
2157881	APOBEC3G
2130285	GAA
660965	RUNX1
750944	PHOSPHO1
2310667	ADRB2
2162207	CGA
796420	SAE2
10257591	GPR55
6604303	SCG2
831436	CBX1
6546617	TRP53
2955503	PRKN
861915	TRP53
108107	GCKR
2898055	SMPD1
456201	DRD1A
664134	GAA
16060042	MAPT
2810411	APOBEC3G
684366	PHOSPHO1
585624	ARX
2945846	ATAD5
3244178	POLB
3341	GCKR
4893183	TSHR
3241215	CBX1
3233362	ALOX15B
1477556	RAPGEF4
3244777	PIN1
647563	MPI
2151850	FEN1
71478	PHOSPHO1
3243936	ALOX15B
1940241	DUSP3
5281404	TDP1
879397	BRCA1
2022	RAB9A
662872	GPR55
445319	HPGD
2524772	ADRB2
3232989	CYP2C
9552034	MLL
1285736	PTPN22
16411499	FRAG1
16195139	IDH1
1774431	DUSP3
3626837	TPO
2092254	HD
1880983	MBNL1
1045	ATAD5
3181616	GCN5L2
16758886	CASP7
9550113	MMP14
653958	EPHA4
2941427	SMPD1
1482851	THRB
2955406	RAPGEF4
3235398	ALOX15B
6093160	CHRM1
3247101	SMN2
888534	HD
624993	CCT2
2962019	APBA1
851796	USP2
3241730	ALPL
674768	GSP
2963469	USP1
3236009	USP1
655646	SAE2
108094	FRAG1
9547763	PABPC1
2430298	PLAU
1206996	GPR35
848993	RAB2A
665236	MMP14
6758	PPARB
833233	PLAUR
645310	UBE2I
489554	CTNNB1
16746438	UBE2I
9550797	CD
2248750	PLK1
6366	IMPA1
1259409	RECQL3
751755	FRAP1
4346255	GPR55
3247332	PLK1
2852724	KPNB1
223753	POLK
3238489	PLAU
655635	ATM
97142	HBB
16009226	GAA
4597240	PLG
755692	TSG101
931186	UBE2I
4687238	MLL
16405314	ATXN2
2121076	ALDH1A1
644582	IMPA1
80771	SNCA
3845234	POLH
4760	NR1H4
314836	PARK2
2421787	POLK
1905127	PTPN22
1046796	KPNB1
655946	LMNA
3241414	MBNL1
5387	GMNN
1491140	CCT2
2271523	NOD2
6284238	APBA1
4070060	PIP5K2A
441243	FRAG1
4878679	ERG
8977	ALDH1
1932790	TP53
444972	SMAD3
619848	CARD15
732116	IDH1
2150961	SAE1
93550	THRB
1976060	EYA2
4615	HD
663676	SAE1
9551708	TARDBP
775022	LMNA
828535	CCT2
3235024	LEF
1474879	GPR55
1472218	ATM
2227641	LEF
6161440	GCN5L2
3233127	GAA
4577599	MAPK1
2361958	PTH1R
4451674	CBFB
294543	ALDH1
266054	POLH
2850256	APOBEC3G
1306797	MEN1
3233356	GLA
2801235	CCT2
2088957	GPR154
43815	PPARD
8594	HSP27
2585250	PLAU
1103630	SMN2
16960	FEN1
2123716	EPHA4
2565482	ATAD5
9549408	PKM2
5340317	USP2
2977042	PLAU
1352154	SCG2
5127299	GCN5L2
4351721	PTPN8
69894	THRB
73157	TSG101
707445	SMAD3
3758	ATAD5
6223863	GBA
4131581	PTHR1
3521602	NCOA3
7117334	GALK1
2941048	IDH1
644793	BCL2A1
6179462	UBL5
2162	SMAD3
61444	CYP3A
11957185	RUNX1
3154327	GSP
2196577	PIP5K2A
5285231	PIP4K2A
16194262	GMNN
6420013	PLEC1
3240968	MEN1
3240939	NCOA3
6621000	GMNN
3153314	ALDH1
1191858	VDR
33624	NR3C1
672470	HD
949167	PKM2
3239923	IL2
16012896	ARX
3243128	PLEC1
2322773	CBX1
849783	SMPD1
150311	OPRK1
4362	TSHR
5421778	NPC1
848640	GNAS
5231	ALDH1
2220908	FRAG1
2142259	SMAD3
3343	VDR
651878	EYA2
2998984	BCL2A1
2461800	POLH
2538326	SNUPN
3127163	THRB
2210959	MAPT
2978637	ATAD5
2897350	NCOA3
3236557	TP53
759785	MMP14
2998376	NPC1
616745	MLL
5090	RAPGEF4
652142	CBX1
6411594	ADRB2
3567095	CGA
1481943	PABPC1
2099071	TRAM1
3736	TRP53
71401	TRAM1
4881134	GLP1R
9581781	PTH1R
3235053	CASP7
3850729	IDH1
771785	SNCA
3741	PPARG
3661	ALOX15B
6048888	TRP53
5308647	TRP53
690933	UBE2I
5314	CYP3A4
4211	TRPV1
12005599	CACNA1B
4364019	HPGD
570216	ARX
5308895	GMNN
1550234	GSP
6024	GLA
1180862	IL2
2249530	TSG101
313216	MAPK1
759347	NOD2
3247196	PLAU
439280	ERG
785306	GLA
7108	SAE1
15944732	AT1
1477883	PLG
715713	MEN1
658682	MEN1
4834145	FRAG1
4768	GCN5L2
2202	RGS4
893376	CCT2
755995	POLB
2859344	EIF4H
1091454	EIF4H
759347	ADRB2
290619	L3MBTL
5389224	TP53
6602900	MAPT
3241332	MLL
1483724	KPNB1
5524114	SMN2
2573157	EYA2
3992780	CTNNB1
6324549	APOBEC3F
3177	RECQL2
3243255	NPC1
803154	TDP1
3847669	KPNB1
3379825	ALDH1
1281683	MAPK1
439487	ALOX15
2571427	HSC70
5317564	GAA
5775	SMAD3
3719133	GMNN
6147886	CARD15
1870548	POLB
3236164	ATXN2
3247100	TP53
88731	UBL5
444037	SNUPN
601625	HD
3247097	RECQL2
6603603	CASP7
772857	AT1
5405444	MAPT
891239	RAPGEF3
2874375	RAPGEF4
66259	SMPD1
72571	CARD15
5459654	TRP53
3247359	NCOA3
647427	KPNB1
9395	ESR1
9556120	L3MBTL
2896870	RAN
3227390	PABPC1
971042	SNUPN
1547871	SCG2
655307	ALOX15
5288600	GLP1R
3689	RORC
660514	GCN5L2
4900	AMA1
749966	GLP1R
12005914	POLI
2859344	PTPN22
2312630	TARDBP
4170858	PKM2
818600	PLAU
667371	RACGAP1
11273	ARX
62920	PEP
3242228	PIN1
777105	APOBEC3F
5307134	LEF
3291	DRD1A
2540218	PLAUR
2894495	SMPD1
755971	ATAD5
4913	ATXN2
5389176	RAB9A
5308355	RECQL3
766667	WRN
663447	GSP
6224181	GLMU
4891472	GAA
1288666	APOBEC3G
684139	RXFP1
3156036	PTH1R
2965322	MAPT
3180970	GAA
3247291	FEN1
5738220	MAPK1
2912	ESR1
3235591	PLEC1
2766326	GLP1R
645622	RAB9A
1291195	FEN1
119	FEN1
442127	GSP
3578502	TXNRD1
9547763	PTPN8
4723	MAPT
3247352	CBFB
10607	SNUPN
3235560	HBB
3394	LMNA
9951825	ADRB2
3244705	ERG
2834991	ALOX15B
823966	TXNRD1
1468101	LMNA
844720	RORC
2881767	GLA
8515	MAP4K5
3235235	MLL
5389142	VDR
1227531	PLAUR
1483711	GLS
5891750	RAPGEF4
1070418	MEN1
198284	RAPGEF4
5795208	PLEC1
33	TP53
3036289	ALDH1
646525	PRKN
6115727	PTH1R
843992	TXNRD1
3233488	TP53
34633	HBB
5389515	CBFB
11958912	IDH1
9549393	THRB
5308538	NPSR1
2449414	L3MBTL
651643	KAT2A
5383457	IL2
3608	ALDH1
664619	GCN5L2
9551882	RGS4
6398902	PHOSPHO1
107342	UBE2I
2492710	BAZ2B
612226	PLAU
668011	TRP53
653050	BRCA1
4880604	EIF4G1
675416	ATM
164437	BLM
663752	PLEC1
2196	SMPD1
5885533	TRP53
5829459	CACNA1B
6604280	TP53
1015638	RECQL3
660794	PABPC1
2868467	PLK1
16681949	RAPGEF4
2215035	GAA
975563	TP53
822711	APOBEC3F
2376	RORC
1574	VDR
5702063	BRCA1
563832	GALK1
3543241	PARK2
478041	SNCA
345867	PIP5K2A
2195709	RECQL3
1483507	TRAM1
449459	OPRK1
4485	RECQL3
1092471	GLP1R
2987751	PKM2
1611638	PRKN
1001754	USP2
3247353	IL2
2197385	RECQL2
1834885	ADRB2
130606	PEP
272567	RACGAP1
833233	NPSR1
2558548	RAPGEF4
656911	VDR
693946	GLA
664405	GALK1
3695828	UBE2I
3239741	CCT2
4794233	PLEC1
39764	HSPB1
3786360	PTPN22
3220688	RORC
671424	PRKN
4493	TXNRD1
3233341	GLA
899245	CASP7
647491	POLH
2896870	GSP
33036	APP
7349533	POLB
7405	PMP22
536369	APOBEC3G
4488	TRPV1
3238925	ARX
682361	USP2
124496	POLK
6035	IDH1
1129742	RORC
3168	PTPN8
642387	VDR
6603005	PTH1R
3962842	FRAG1
666984	PLAUR
659642	PLG
4032625	GPR55
1242037	SMPD1
5555856	DUSP3
655323	TP53
662345	GPR154
1771090	APOBEC3F
651488	KAT2A
97908	PLG
1471355	PIP4K2A
5421778	GPR35
2187941	IL2
4097	GMNN
2115719	ALDH1
886107	PLAUR
3247101	ATAD5
10724	VDR
7816020	RORC
656346	GALK1
1736294	GLS
9550023	MITF
3245656	EIF4H
3278	NOD1
5763449	TXNRD1
5309212	ATAD5
441302	APOBEC3F
935204	SMPD1
4817	VDR
5761997	RAPGEF4
6782	NFKB1
11949001	SCG2
10219	ESR1
2327941	PRKN
667476	HPGD
659419	RAPGEF3
3236780	HPGD
698230	UBL5
4278807	SCG2
662235	NCOA3
3092847	NOD2
665677	NOD2
16012900	KAT2A
38853	MMP14
1893	PEP
2775	CASP1
3240114	AMA1
1479187	RXFP1
1051125	CBFB
736368	CD
16682067	PRKN
1309992	HTT
808435	PMI1
2475547	GMNN
5739634	THRB
9823932	USP2
1300622	THRB
833233	WRN
793670	PARK2
663410	CACNA1B
2208905	GMNN
16243573	AT1
1735105	MBNL1
15103	GLA
666916	ERG
47528	GNAS
2971779	PHOSPHO1
1217392	EPHA4
644957	RUNX1
2915477	RGS4
667639	RECQL3
651082	PLK1
648384	FRAG1
4264843	TRP53
645904	SAE2
7475011	MAPT
3598155	PTHR1
731393	EIF4H
673886	FEN1
13192	AR
3239148	TRAM1
821478	APOBEC3F
1304420	SNUPN
658198	SMAD3
94464	ATAD5
3238393	ARX
695916	KAT2A
2763924	GNAS
3234812	MAPK1
2885743	GMNN
651371	APBA1
3235525	GBA
644846	AT1
3213	HTT
2477701	GMNN
648104	HPGD
2082122	ATM
7314651	NCOA3
5649484	SMN2
666164	RACGAP1
988603	OPRK1
5389142	GPR55
2175947	RACGAP1
3234769	SMN2
12005438	PMI
4177430	CBX1
64143	ALOX15B
240350	RAPGEF4
11949225	KAT2A
373687	UBA2
6185683	PLEC1
4336986	PIP4K2A
750944	PARK2
3492502	ALDH1
1088427	NFE2L2
644784	KAT2A
824226	TPO
5361	GMNN
2585250	CTNNB1
878218	RAN
648447	TRAM1
1234246	PIP5K2A
8341	RORC
3243353	NOD2
290619	UBA2
25243775	GMNN
6105572	NFE2L2
5392139	POLB
761523	TSHR
4483668	SNUPN
649336	EYA2
47528	NPSR1
3126	AMA1
11949171	GLP1R
2033526	ARX
64964	GPR55
3307854	OPRK1
1254973	APBA1
653892	CD
1872879	HD
60835	EIF4H
68539	RAB9A
6398920	MBNL1
96215	LEF
3180443	RACGAP1
1798506	THRB
11451524	NPC1
3247094	PTH1R
2830192	RACGAP1
9308	NFE2L2
4552	KPNB1
388017	NCOA3
3242418	CD
2877714	ERG
1510405	RORC
849396	BRCA1
3785801	POLQ
914298	UBA2
2942047	PABPC1
6079024	RORC
5309561	BLM
666724	GALK1
659047	MAPT
2331	FRAG1
3244294	GAA
980133	CARD15
694543	RAPGEF4
5720659	EIF4H
877643	GPR154
666381	MAPK1
16014490	RAN
2475491	GPR55
2729997	HTT
3240931	KAT2A
3232849	GBA
1037079	APBA1
3232832	SCG2
16758157	HPGD
1714876	THRB
16193837	SNUPN
5879	RAN
3241075	APOBEC3F
3244777	CTNNB1
2496240	POLQ
1635730	CBX1
4882445	PIP5K2A
2416732	UBE2I
1259409	PTPN7
2302856	PTPN22
1622396	GLP1R
5776526	WRN
1327499	MAPT
662393	HBB
3675	HSP60
5916800	FEN1
664210	ALPPL2
97908	SMPD1
3236026	PTPN7
2954650	GALK1
2952399	HSPA8
715260	CACNA1B
1473570	GSP
10607	IDH1
1521222	RORC
712791	UBA2
72281	GMNN
439202	LEF
[truncated: 598,000 more rows]
