# Supplementary material for: Predicting drug target interactions using meta-path-based semantic network analysis
Source: BMC Bioinformatics. 2016 Apr 12;17:160. doi: 10.1186/s12859-016-1005-x (PMC4830032; doi:10.1186/s12859-016-1005-x)
Supplement: Additional file 5: — (evolving_network_prediction.zip): it contains the predicted results using SLAP and presented meta-path-based semantic network analysis framework. (ZIP 4712 kb) [file 12859_2016_1005_MOESM5_ESM.zip › evolving_network_prediction/positive_CPI_test_with_slaprawscore.csv]

660379	GMNN	0
44587447	NAT1	0
20760215	FXA	23.9
44407823	TFA	0
44414763	HTT	0
46911003	PDPK1	17.49
44395896	MT2	0
11583744	SLT	0
11363175	PPAR	0
9891759	TFA	0
2545524	PTPN7	2.24
1736294	TTRAP	0.44
2913	ADRA1A	280.03
6216217	ALDH1	5.64
43283283	SLC6A5	7.13
4788	ESR1	21.19
44411214	SLC6A5	6.19
3081927	ACAT	5.49
123631	HIPK4	13.66
44259	DSTYK	0
1271299	RORC	0
67583	CYP2A	0.63
8478	CHRM2	9.08
1014406	GEM	0
5287969	CDK15	13.0
44411167	NAT1	0
46888678	AIM1	0
4500	NET1	0
5310753	MMP14	2.65
161091	TDP1	0.0
1473969	TDP1	0.34
815398	RELA	2.78
16110440	PPARB	776.42
16063251	NET1	0
56971	CYP2C	0
1432785	RAB9A	0
5982653	RGS16	0
10142669	ETA	0
1549120	ALR	0
44449397	NAT1	0
44415649	DRD1A	4.02
44444658	SPR	0
6763	E1	0
14971692	AGTR1A	3.59
5708003	NPC1	0
20604686	AGTR1A	11.83
9824321	SPR	0
44401813	PDE5	87.88
11492984	TRAR1	5.57
12003880	GPR109B	140.43
44408198	TUBB4	548.4
15945043	TNC	0
23646155	FXA	33.79
18785133	CPN2	0
11305821	EDG2	6.36
25150451	ACEE	0
44392235	CMKBR5	14.9
11242074	KDR	1.75
72810	ATXN2	0
44591804	PPAR	0
11975193	AT1	0
44358997	NET1	0
44453373	CMKBR2	0.0
9796936	TUBB2B	187.21
44415389	CYP2D7P2	0
24750421	HTT	0.07
11556711	CYP19A1	0
44562816	SLC6A5	7.13
16125671	FXA	27.27
6918509	CT	0
44370794	DHFR	1033.25
44455079	FXA	27.27
10417351	AGTR1A	7.83
22504857	PPARB	829.37
44325682	EDG7	12.1
16748784	PCP2	0
5075959	RAB9A	0
9906447	CHRM5	22.29
3194	PMM2	1.98
5312137	AURKB	51.93
44593691	SLC6A5	8.07
13683081	ALR	0
24896569	CYP19	709.92
77991	E1	0
2132994	KCNH2	0
16733485	MOP	0
822267	RAB9A	0.88
9923900	PCP	0
4100224	CRTH2	256.75
16086295	TUBA1A	365.41
44399532	CAR1	0
16038120	SLK	182.82
3062316	SNF1LK	0.0
385177	TUBB2A	15.05
9567048	FRAG1	0
11675496	EDG1	4.09
11548537	SLC6A5	7.13
44626990	PPARB	561.74
44409513	UBL5	0
10042602	DRD2	180.87
44131466	NET1	0
44404458	CLGN	0
44427479	ACEE	0
9914839	MT1	0
44571340	CTSO	6.51
24764464	SLC6A5	6.12
10073832	FLG	0
16115115	NOS2A	12.32
44313735	CLGN	0.0
44394116	ECGF1	0
45269451	COX2	1422.74
44455719	NOS	32.24
11228183	BCL-XL	2.86
9880	ADORA1	0.59
44431971	CMKBR5	14.9
44572162	GK	1.12
10372451	AGTR1A	11.83
11590382	HTT	0.0
23648345	CTSL	0
9900113	COX1	0.35
10231447	CTSO	15.26
23730136	FPPS	0
44389191	PPAR	0
11470616	NAT1	0
3233190	CYP3A	23.2
44272353	ADAM18	2.69
44267054	GH1	0.62
22280187	PPARB	829.37
127360	CYP2D7P2	0
44579260	MT1	0
16116174	NOS2A	12.32
10076233	AT1	0
37839	EDG6	2.71
44310016	ETA	0
5756371	SMAD3	4.15
2750	CA2	0.72
9827303	KCNK3	5.73
44580755	EST	0
6539118	CDK5R1	108.81
10369681	ELA2	1.82
44442556	CMKBR2	0.0
275196	CYP2C	2.97
44456615	COX2	1125.29
11624018	MT1	0
126565	FRK	64.56
5311403	HTT	0
44300734	AGTR1A	7.83
4735	SLC47A1	0
44387533	ETA	0
126565	AURKA	65.02
11213558	TLK1	0
9968907	PCP2	0
4485	CACNA1S	965.09
1218	DRD1A	8.73
44441214	PPAR	0
4601	SLC6A4	84.21
15983459	HTT	0.0
16108902	CTSL	0
4403483	NOX1	0
44398742	CTSO	6.51
11189667	TUBB2A	18.53
3117810	RAB9A	0
12238216	ADRB2	2.75
11869937	EDG1	8.18
6450551	RET	101.61
5840603	CKLF	0
501057	CMKBR5	14.9
23378652	HTT	0.07
10214859	MOP	0
11069133	CA6	972.67
9874508	AGTR1A	11.83
2842666	RAB9A	0
10527834	AT1	0
44418205	HK2	0
46192860	PDPK2	182.09
23646179	FXA	27.27
16067547	SLC6A5	6.12
9817610	NAT1	0
44438318	PYK1	0
9869498	FXA	31.93
4184	ZNF32	0
44449462	HTT	0
44394220	EDG3	314.88
2413037	ALDH1	0
25064054	MME	32.76
44277443	AGTR1A	3.59
6237	PPARG	5.38
44391104	MOP	0
44560710	NET1	0
3156	CYP2D8P2	0
44392106	CMKBR5	14.9
44444643	SPR	0
18002715	ADAM18	1.39
44432435	IL8RA	5.57
11504785	CTSO	15.75
10325267	AGTR1A	11.83
44430743	NHE1	6.51
451705	MST1	0
10038341	E1	0
21837604	COX2	1422.74
46231023	OPRS1	7.67
11974957	BCL1	0
25119061	HRH3	318.88
16732006	SCD	553.05
68634	CHRM1	53.81
2763766	TDP1	0.34
9903068	IL8RA	5.57
3850729	ATAD5	0
16748006	DAT	0
15699056	AT3	0
44583388	MOP	0
10081162	CAR1	0
9819835	GABRB2	1054.52
11551721	OPRS1	6.87
107896	GABRB3	8.17
44578031	FXA	27.27
667639	DRD1A	0
107985	TDP1	0
2247	SLC6A3	108.38
44461707	CMKBR5	14.9
11500596	MT1	0
5351344	ABCB1	110.89
44439313	CMKBR5	14.9
44562627	NET1	0
44398353	MEP	0
22413499	OPRS1	10.9
44394273	EDG8	355.95
9922499	SCN2A1	0
10172545	EDG5	27.26
10296442	SPR	0
11318438	ZNF32	0
11536536	AR	6.71
126565	RPS6KA6	11.3
44574784	NET1	0
44435586	ABL	9.68
676392	CYP2C	1.48
323	CPA6	0
46229752	CRTH2	256.75
44412387	CTSO	15.75
11301501	HTT	0
12309904	RECQL2	0.28
44326102	CLGN	0
25130517	CPN2	0
42618043	NOS2A	28.93
1503202	TDP1	0.34
652142	PTPN11	0.39
15171369	AT1	0
2571537	GMNN	0
7108	NAT1	5.32
13720693	DRD1A	4.02
11990595	CTSO	6.51
25150621	NAT1	0
44578314	SLC6A5	8.95
6852374	HTR2A	2.48
15980587	HTT	0.0
11450539	CYP2D7P2	0
444254	AMY1C	3.21
200169	ALDH1A1	0
11338033	CASK	1.01
5287969	MAPK15	61.06
21112870	PTGER1	2.98
3791448	IL8RB	0
9933720	STR1	0
10153610	HSP90	5.96
8515	MST	0
10430788	DBI	7.23
22087006	FXA	23.9
10006441	PFAS	0
44429099	FXA	27.27
44574959	MOP	0
44223357	ACVRL1	4.86
24897484	NET1	0
25197240	FRAP1	200.31
126565	ULK3	6.21
44571092	FXA	27.27
11213558	PCTK2	0
23646192	FXA	25.14
16733046	SCD	553.05
6604310	CYP2C	1.48
25210468	FXA	27.27
23648331	CTSL	0
46881997	CTSO	6.51
73453	ADRA2C	18.66
10828627	DRD1A	8.06
11716825	AR	6.71
44456464	HTT	0.19
16402	CA9	0.3
46886020	ECGF1	0
6245	TDP1	0
44332157	OPRS1	7.67
9824008	AT3	0
23648427	CTSO	13.16
9543420	STR1	0
24824638	MOP	0
24748794	NAT1	0
11548537	NAT1	0
44414758	CRTH2	260.96
44317725	MT2	0
44395098	COX2	1125.29
10095493	AGTR1A	7.83
11260318	FXA	27.27
44138947	FAE	0
11742640	AGTR1A	8.08
44408091	CTSO	6.51
44453440	CMKBR2	0.0
25149515	HRH2	553.17
44456704	FXA	27.27
23648421	CTSO	13.16
11626560	FGR	110.34
46890992	SMOH	0.0
10430549	ECGF1	0
16108906	CTSO	13.16
9886863	AT3	0
23625757	NET1	0
44233162	FRAP1	200.31
3101	CYP2C19	642.68
44411227	NAT1	0
10249979	ECGF1	0
44449552	NET1	0
17755052	MAPK10	13.57
44409368	CTSO	6.51
11576138	MAP2	0
44445465	PPAR	0
5771850	CYP2C	2.08
44441335	NET1	0
45268310	MT1	0
42890	FRAP1	1.3
2767048	HSP90AA1	1.32
44391099	MOP	0
11536239	MT2	0
660379	IDH1	0.65
670143	CA9	3113.32
122129	FXA	22.33
44449369	NAT1	0
21064298	CMKBR5	14.9
44336366	COX1	0
5468781	TUBB2A	15.05
11392125	ACEE	0
2085926	RAB9A	0
44404605	CMKBR5	14.9
44259	LATS1	21.9
44285352	HK1	0
44419296	HTT	0.0
3233999	CYP2C19	289.19
44447918	IL8RA	5.57
10506560	SCG2	0
23378645	NAT1	0
25260132	NAT1	0
10050194	PPARB	1075.21
36314	TRP53	4.23
36511	SPR	0
44394117	EDG8	283.73
10599802	ICAM1	1292.21
44432422	IL8RA	5.57
44419340	DAT	0
46882910	DAT	0
4336986	ATAD5	0
11442294	PPAR	0
25066764	STR1	0
11540052	EDG8	355.95
44237057	BIRC4	464.24
11377200	ETA	0
5991	SLC6A3	27.04
11473989	GPR26	2.93
11566266	NET1	0
25101222	EST	0
44412853	ECGF1	0
9887870	STR1	0
44359485	TACR3	443.76
2769282	TDP1	0.12
10810093	PRKACA	360.63
126565	MYLK	2.05
44408288	CYP19	0.0
11626560	DSTYK	0
10292737	BCR	236.95
3718	RAB9A	0.45
46237142	AIM1	0
44448584	NET1	0
9933475	PDGFRA	457.61
44442572	CMKBR2	0.0
45103911	CYP11B	729.85
44412226	SPR	0
23298211	AT1	0
44592198	HTT	0
2992266	TDP1	0.34
11620990	SLC6A5	7.13
25029546	NET1	0
658797	UBA1	0
12006093	CKLF	0
10274642	PPAR	0
11321674	CYP2A	1.02
2952123	NPC1	1.07
7251175	CYP3A	27.2
6539770	CYP11B	858.56
11504379	FLG	0
44563646	DAT	0
16098497	ACEE	0
42618054	NOS	19.73
5312112	ADORA2B	3767.85
44404279	SLC6A5	4.78
11213558	DAPK3	0
7308510	TNNT2	0
24180719	YES1	269.33
44290360	OPRS1	7.67
25178140	LAP3	0
44396235	DRD1A	4.35
24947379	HTT	0.0
44412232	ECGF1	0
10030704	AT1	0
44316496	PPAR	0
6245	NFE2L2	0
11713730	DAT	0
1475345	ALDH1	0
25119060	HTT	0
5329102	DYRK1A	0
312145	TDP1	2.52
16663418	CMKBR5	14.9
6419741	EIF2AK2	3.24
16748789	PCP2	0
1227531	POLQ	0.11
10531927	NDUFV1	0
5287969	PRKCH	21.9
23646233	FXA	32.76
44592373	CAR1	0
44278580	SPR	0
44322770	HTT	0.77
46193372	PDE5	87.88
776361	GLF	0
10138259	IRAK4	4.81
5771850	CYP2C19	289.19
6602956	HSP90	5.96
44414856	NAT1	0
10136738	GPR26	2.24
10155383	PCP	0
46890444	SLC6A5	8.07
439501	TDP1	0.0
3235289	CYP2C9	1242.81
46229505	FRP	0
46231082	OPRS1	7.88
23646154	FXA	33.79
9804302	ARSC	0
44396203	NOS	32.24
11850833	HSPCA	0
11181893	FXA	36.98
45486258	MOP	0
44405544	FXA	25.14
176095	COX1	0
46882712	CYP2D8P2	0
66541	USP1	0
5329829	YES1	74.56
44402142	PDE5	87.88
16115472	NOS	12.82
10768131	AGTR1A	8.08
11581340	MT1	0
46230234	CRTH2	256.75
16733010	FXA	36.98
11626560	MAP4K5	84.21
11844329	CMKBR2	0.0
11234052	ABL1	184.01
16660291	CRTH2	256.75
3033806	SLC6A5	7.13
44455401	FXA	27.27
373173	TUBB	290.04
44560918	FXA	27.27
45271519	MOP	0
44259	PKN1	25.2
44157495	DAO1	16.58
11975425	AGTR1A	8.08
6540056	CPN2	0
16038120	PKD2	1.09
24895015	SLC6A5	6.12
10294045	PCP2	0
23646459	TF	0.11
2052	PTK2B	3.74
45270320	PDE5	87.88
17755991	DRD1A	4.72
44332538	MEP	0
11554148	TUBB4	548.4
44348093	FXA	25.14
24861192	SLC6A5	4.19
10215138	EDG6	210.81
44385935	KLK3	20.55
44399489	CAR1	0
10344307	ADAM18	9.21
9809309	ELA2	0
44187006	CPN1	0
5035	HTR2B	144.45
10268288	ADAM18	1.39
23645066	CCNE1	1097.75
14068936	CYP19	0.0
44332496	OPRS1	7.67
5478883	CTSD	0
11778710	TUBB2B	187.21
6602956	YWHAG	0
44398372	HTT	0.07
16749441	ARSC	0
44434358	PPARB	1075.21
815515	RAB9A	0.88
24825435	FTZF1	154.11
23626706	CTSO	15.75
16094373	MOP	0
23648339	MEP	0
44346780	GRIK2	1367.86
15944939	HSF1	1.83
46888772	AIM1	0
46233008	CTSL	0
97226	TDP1	1.47
44421960	E1	0
44413413	MOP	0
44413482	EDG1	7.87
44414722	SLC6A5	26.46
2082098	S1PR4	0.66
11397018	PPAR	0
24894906	NAT1	0
44422601	EDG5	34.43
7456	CA12	0.0
11385151	CTSO	6.51
23656260	CMKBR2	0.0
44597940	MOP	0
23645060	CCNE	2.81
10269511	PDE5	87.88
16759080	CYP2C19	21.94
16748848	HTT	0.07
24947569	HTT	0.0
10095637	AGTR1A	7.65
9868333	STR1	0
11496376	EST	0
5662	SIGMAR1	153.07
16725726	MAP3K2	8.41
44430852	HTT	0
44449101	PPAR	0
10051843	EDG7	12.1
44454894	SLC6A5	6.12
44394191	EDG1	7.48
14950508	AT1	0
2099	CYP1A2	37.94
11512905	GH1	0.62
44268100	AGTR1A	9.26
44401556	CDC2	1347.19
44223977	DYRK1A	24.35
44402250	NOS	12.82
24845717	ACEE	0
126565	PRKD2	11.05
445840	BCL1	0
25034349	CPN1	0
24588612	CAR1	0
44412063	MT1	0
44409163	ADAM18	2.43
23566560	ICAM1	1292.21
16038120	EPHA2	209.46
11850144	PDE5	104.52
1615	HTT	2.18
1139890	GEM	0
10476387	EDG1	33.55
23648300	CTSO	15.75
16109090	BCL-XL	2.95
24890333	PPAR	0
25229552	GK	1.12
16684434	ALOX15B	10.22
44409199	PPAR	0
16105560	MOP	0
44259	SIK2	29.48
44550577	ITGB3	634.73
45272761	CRTH2	256.75
44520811	FRAP1	200.31
2528804	TDP1	0.34
3038522	DDR2	265.48
10050190	ACEE	0
44325277	CLGN	0
3233584	CYP3A	23.2
610682	TAAR1	5.22
44404641	CMKBR5	14.9
9823146	AT1	0
44425950	SCD1	563.85
44349362	MT2	0
10113978	RIO2	0
44404223	SLC6A5	6.12
126565	MASK	0
5533	HTT	1.21
46887054	CYP19	0.0
10071193	AT3	0
46197996	PPAR	0
44589267	FXA	27.27
1935	NET1	0.03
1473793	RAB9A	0
46890392	HTT	0.0
44412702	ECGF1	0
131654	AGTR1A	8.08
3233254	CYP3A	23.2
44577349	MOP	0
44143326	PPARB	1022.83
11213558	SIK1	3.01
46832788	SLC6A5	4.78
16116171	NOS2A	12.32
9912235	CLGN	0
11716438	DRD1A	5.19
11797429	AT1	0
125416	DAT	0
11592175	SLC6A5	7.13
123631	YSK4	29.31
11654374	ECGF1	0
9922714	PCP2	0
11433190	TRP53	2.69
5287969	CCNA2	770.43
11616771	NET1	0
19750050	AGTR1A	9.26
44456639	COX2	1125.29
44587248	CLGN	0
663143	GMNN	0
3448551	FRAG1	0
6450551	MAP2K5	3.48
24825249	INDO	0
44374337	NDUFAB1	0
44275421	HSD3B	78.17
44311827	TFA	0
23635753	FXA	36.98
44331082	ELA2	0
12229395	CYP11B	295.32
11314340	PKN1	33.97
3117	TDP1	0
44412661	EDG8	227.49
44385753	FXA	27.27
44412233	EDG1	7.87
44259	CDC2L5	0.25
46229477	FRP	0
44438978	MOP	0
4713437	GABRG2	2131.85
11227850	ACHE	10.51
44134036	NAT1	0
46906647	GPR54	0.0
25262783	FRAP1	200.31
10092454	AGTR1	5043.59
11849361	MOP	0
44448807	CMKBR2	0.0
10140958	AT1	0
10324367	CTSL1	3.04
14971689	AGTR1A	3.59
46885873	ECGF1	0
10379137	HDAC7A	0
24633	NFE2L2	0.23
44332341	CMKBR5	15.57
44439626	PPARB	1075.21
24861190	NET1	0
44399462	CA13	650.99
11150726	SLC6A5	7.13
11210506	NAT1	0
44446262	PPARB	1075.21
462989	CMKBR5	13.36
221012	CYP2C19	450.86
124087	CHRM2	105.29
10415026	AT1	0
11618795	CTSL	0.9
24861246	NAT1	0
45260708	OPRS1	9.35
24801567	NP	36.15
10138259	CHUK	4.08
11213558	EPHA3	6.5
11316712	E1	0
44394308	PRKCB1	267.78
11374008	ADAM18	2.25
44416103	HTT	0.07
44398377	ACEE	0
5330608	CCNE	9.72
16194594	NPC1	0
44408260	TUBB	242.35
3589471	MAPT	0
46888633	PDE5	87.88
44409402	CTSO	6.51
5327893	ABL	36.58
46901446	CYP19	878.94
16682541	POLI	0
24825423	SF1	0
644241	NTRK2	36.73
44259	CLK2	52.48
44568351	HTT	0.07
44453043	SLC6A5	7.13
44374553	NDUFV1	0
44402995	TFA	0
11377164	FXA	27.27
10138259	FGFR2	235.78
12996705	NAT1	0
44394191	EDG5	34.43
44403005	TFA	0
44426364	HK2	0
44468395	HSP90	4.15
44598192	OPRS1	6.87
42574	SLK	0
24798098	NOS2A	23.21
44455742	HTT	0.07
44424594	PPAR	0
44434064	MOP	0
65808	DRD3	136.73
9964176	MAP2	0
3468	TDP1	0
44454793	CMKBR2	0.0
44627306	PPARB	829.37
2259	FEN1	0
44408195	TUBB3	549.98
23661729	PPARB	1075.21
44582150	FXA	27.27
11224454	HTT	0.07
5730111	RECQL3	0
44439114	ETA	0
10791611	AT1	0
44521066	ARSC	0
14756110	AT3	0
44446245	PPAR	0
25070553	FRAP1	209.96
11540052	ECGF1	0
44286674	CLGN	0
25109378	FRAP1	200.31
10048676	PRKACA	360.63
44562831	MOP	0
10554981	CTRB1	62.94
16659674	MPL	12.52
23646138	FXA	27.27
25190606	MOP	0
11173161	CMKBR2	0.0
25185399	ABL	23.12
10836891	AT3	0
10670307	NAT1	0
10507467	ETA	0
496975	CMKBR5	15.57
10480923	PPAR	0
25131494	CPN2	0
1116221	RAB9A	0
11330998	CYP3A	23.2
44211959	ETA	0
46880540	AT1	0
540	CAR1	0
65735	E1	0
5329102	ROCK2	0.11
11383735	COX2	1125.29
11235892	PPARB	779.37
24841480	DAT	0
10666153	NET1	0
44586915	MOP	0
640180	F3	0
21878467	NOS	32.24
66541	IDH1	0.43
25263383	PPARB	0.0
44404556	CLGN	0
4311638	ALDH1	127.62
46233567	HEMB	0
659101	HSP90AA1	8.52
2998676	CKLF	0.0
44454893	NET1	0
9547812	TDP1	0.12
85237	NOS	32.24
15159722	PEPN	0
44297587	DAT	0
10073694	CDC2	1691.49
11258149	TUBB3	549.98
44449284	FXA	27.27
10404467	ACEE	0
11220599	DAT	0
44587449	NET1	0
137153	MAP2	0
25208247	MOP	0
5689963	POLH	0
44578076	HTT	0
5487695	MOP	0
44456806	FXA	27.27
44560005	TUBA1B	135.15
46237828	EDG1	3.82
10216511	CTSO	15.75
5389812	GFER	0
11853321	COX1	0
25185178	FRP	0
44591780	PPAR	0
11268547	HSPCB	1.56
375862	TUBB2B	187.21
44409405	CLGN	0
44592242	NET1	0
23648399	CTSL	0
44304132	SCN2A1	0
44339538	PRKACA	360.63
16757446	MAP2	0
62770	HSP90	0
44627637	PPARB	561.74
45273829	COX2	1125.29
11213558	JAK3	32.55
11289879	NAT1	0
25190605	MOP	0
11115025	PTPA	0
11668884	MAPK13	2056.14
10138259	TAOK3	0
44336684	MOP	0
11304005	SLC6A5	6.12
44453171	CMKBR2	0.0
16012872	FRAP1	3.97
96876	CAR1	0
20190196	OPRS1	8.37
24855949	NET1	0
10161391	ADAM18	1.39
46882910	NAT1	0
16109162	BCL-XL	2.95
44571297	CTSO	13.16
25109441	HTT	0
26041	HSPB1	2.82
9966255	IL8RA	5.57
16007117	ZNF32	0
11626560	CDC2L1	1.34
24799781	ADAM18	1.39
11338122	ABL	33.92
10187190	CTSL	0
11626560	PTK2B	21.89
4122	GEM	4.49
25109439	NET1	0
44425641	CMKBR2	0.0
5880	SBP	0
44418196	HK2	0
5740248	NPC1	0.38
46228809	ACEE	0
11122848	PDE5	87.88
5287969	CCNE2	1316.08
44446255	PPAR	0
44422453	NAT1	0
10042602	HTT	0
1331611	ALDH1A1	2.5
10055421	AGTR1A	3.59
16109093	BCL2L1	404.13
3142290	GMNN	0
23646175	FXA	27.27
44448509	NET1	0
44577913	CYP19	0.0
23648331	MEP	0
44430737	NHE1	6.51
44313754	CLGN	0.0
759209	TDP1	0.12
44520812	FRAP1	209.96
45271864	NAT1	0
11198677	NET1	0
9892392	PC	0
6048619	HSD11B1	8.78
11784791	FXA	27.27
10347790	CMKBR5	14.9
10224042	CDS1	0
876159	ATAD5	0
890649	ALR	0
2803102	NAMPT	0
16756267	MAP2	0
25060410	PDPK2	182.09
9847539	AGTR1A	8.08
3500086	ALDH1	0
3589471	POLK	0
24854260	MOP	0
5329102	STK17A	4.69
10138259	CDS1	0.0
44186376	SMOH	0.0
44402191	FXA	25.14
4189	CYP3A	144.97
7847	ALDH1A1	13.24
501060	CMKBR5	14.9
11409407	MEP	0
44580756	EST	0
5510	CYP2C	0
10362338	STR1	0
5330286	JAK3	9.96
25178144	LAP3	0
11756766	ICAM1	1292.21
11176755	CYP19	0.0
44396641	ACEE	0
46888660	PDE5	87.88
44570025	MOP	0
46232846	CTSL	0
447077	FLG	0
23648426	CTSO	13.16
16732437	SCD	553.05
9954867	ADAM18	8.81
73484	DRD3	1210.34
11626560	PRKD1	22.37
11436024	HDAC7A	0
1473969	EDG6	0
42618071	NOS	12.07
665950	NPC1	1.07
16038120	BMPR1B	4.14
44351406	HTT	0.77
44413454	HSPCA	0
1208785	CRTH2	256.75
44320816	AT1	0
44517677	NET1	0.3
25029543	NAT1	0
44406703	MOP	0
44225415	CHRNA4	1102.95
24773805	NAT1	0
660965	TDP1	1.64
24801015	ADAM18	1.39
11588182	MEP	0
44232925	FPR	0
6918269	AT3	0
44407305	MOP	0
16007142	MOP	0
216239	CDKL2	18.94
3168	ADRA1D	188.1
10001550	AT3	0
44462051	DAT	0
44342467	EDG1	7.65
44562802	HDAC9	2323.76
3334	GEM	0
25192477	CYP3A	46.18
5757	SBP	0
10646103	TOP2	5.9
44424023	MT1	0
44432474	FXA	27.27
44395250	COX2	1125.29
44408761	NAT1	0
5280961	AOX1	10.27
2235477	TRPC4	0
24750311	HTT	0.07
10552836	SPR	0
44392315	PPAR	0
44411561	PPARB	561.74
16756059	MAP2	0
44398093	ECGF1	0
16682804	RORC	0.52
6918852	CDK14	13.42
25209860	MT2	0
11558270	CYP11B	694.69
44589193	OPRS1	7.67
44408925	HTT	0.07
10601622	AT3	0
10710474	COX2	1422.74
11512941	BCL-XL	2.71
3247254	CYP3A	27.2
2768758	PLK1	0
44420506	PPAR	0
10408590	MME	16.22
276707	HPGD	77.17
44432236	NHE1	6.51
46226280	SCD1	563.85
24901651	CYP19	0.0
44591753	PPAR	0
10438031	AT3	0
2135723	TNC	0
44565721	CMKBR5	14.9
24946668	HTT	0.0
729977	CA7	1146.35
44285253	CTRB2	203.02
16732406	FXA	36.98
44431535	HTT	0.47
44265173	ATP5C1	0
126565	CDK7	16.06
3242810	ARNT	0.0
44259	CDK5R1	138.37
761471	ALR	0
11135635	PDE5	87.88
44439852	EDG1	8.18
445154	COX3	4.05
44430038	MOP	0
16193680	HSF1	1.83
4212	RECQL3	11.0
3233287	CYP3A	0
11387388	FXA	27.27
10669541	AT3	0
44598535	NCOR2	66.49
44597425	MOP	0
10141058	AT1	0
11311148	DAT	0
44437460	MAOB	2.45
14950509	AT1	0
21304705	ADAM18	2.43
44417384	MOP	0
44448466	NAT1	0
6915727	GEM	2.07
44411176	NAT1	0
44454825	NET1	0
2603	ESR1	3.3
11529992	HTT	0
177865	CYP19	14.67
25129510	OPRS1	7.67
44408969	NET1	0
442247	CYP2C19	670.28
6604421	CYP2C	1.27
4477	GEM	1.31
44280043	PEPN	0
44479198	MME	36.39
6918328	HDAC2	0
44440806	PPAR	0
1755771	ACAT	5.22
44563432	CT	0
44390610	GBF1	0
44449238	HTT	0.07
24963293	PDE5	81.55
11409900	FXA	27.27
23730953	OPRS1	7.67
3145355	CRTH2	256.75
9951571	IL8RB	0
11778475	DRD1A	4.02
44542809	NET1	0
47811	CYP2D8P2	0
11453155	CTSL	0.9
10643455	AGTR1A	8.08
10460419	AT3	0
44397318	CAR1	0
10228529	ADAM18	2.27
25182616	GRK1	2.11
44426814	MOP	0
24749811	ACEE	0
193987	STR1	0
10825231	HRH1	174.35
1400	ASPS	0
107794	KAT2A	0
44449272	NET1	0
5310934	GPR51	0
25190630	MOP	0
16104	DRD1A	8.32
44430368	HTT	0.0
9954791	FXA	32.76
46832794	NAT1	0
11989153	PDPK2	0.0
9970667	ADORA2B	916.21
11662276	MAPK13	2056.14
890649	TXNRD1	0
445027	ABL	0
10507714	CTSO	13.16
9884685	YSK4	11.51
44133672	NAT1	0
11136043	PTPA	0
2170	NAT1	0
11573765	HK2	0
11824364	MT2	0
44455708	NET1	0
5389994	NPC1	1.07
126565	CDKL3	0
44426836	MOP	0
44590668	ACAT	0
44306058	STR1	0
11713730	NET1	0
44395271	ADAM17	1538.69
44131470	NET1	0
44389995	CAR1	0
44454663	NET1	0
171548	RIN1	0.27
160355	CCNH	169.6
44550163	FAE	0
11248292	ECGF1	0
44457051	SLC6A5	6.12
23646457	TFA	0
6603772	CYP2C19	21.94
44284204	PRKCB1	485.91
9960721	AT1	0
11576736	MAP2	0
44325085	STR1	0
5330526	FLG	0
10114	PRKCH	0
30323	TRP53	1.53
44563436	CT	0
10158366	ADAM18	1.39
11583256	FXA	27.27
11264173	CYP2A	1.29
44259	DYRK2	27.35
44414875	SLC6A5	6.12
654092	PAX8	0.46
9900824	MAP2	0
44353451	ELANE	417.55
46233463	HEMB	0
145726	TNKS	0
44415672	DRD1A	6.36
17758467	EST	0
44188275	HTT	0
11107795	GABRB2	1031.45
44581631	FXA	27.27
44403003	TFA	0
10461815	CSF1R	154.02
447992	NP	36.15
175533	KCNH2	30.68
44306652	AGTR1A	3.59
10670203	AT1	0
25263387	PPARB	0.0
44306647	AGTR1A	3.59
751070	OPRS1	7.67
44418251	PEP	0
11026185	STR1	0
11751305	ABL1	28.38
44446262	PPAR	0
16730519	ADAM18	5.49
3237879	DYRK1A	0
46867541	CYP19	0.0
10219	CYP19	0
26041	AR	8.9
26987	CHRM5	96.23
25231660	NOS2A	12.32
44406571	STR1	0
9845992	PDE5	91.45
653297	GEM	0
25208406	CYP2D7P2	0
10055202	ACEE	0
10227853	ADAM18	1.39
1401	FLG	1.75
10711620	CYP11B	895.35
11587169	MT2	0
105078	GABRD	1347.25
44429226	DAT	0
11975426	AT1	0
44455594	NOS2A	20.2
45139779	HTT	0
11664161	HTT	0.07
44454526	SLC6A5	6.12
44481505	MEP	0
23647612	PDK1	3.9
4211	SLC6A2	1.82
11849426	PC	0.0
126565	MARK3	10.96
44402158	CTSO	18.11
46832796	NAT1	0
44286663	ADAM18	2.66
44324800	ADRA1D	1855.88
44402476	ZNF32	0
44412812	ECGF1	0
16116294	NOS2A	12.32
17758466	EST	0
16109080	BCL-XL	2.95
5328940	SRM	0.7
60198	AR	97.34
44407592	TFA	0
935387	ALDH1A1	0
6918852	CLK4	16.07
15646016	NP	36.15
24898672	HSP90	4.15
45272720	NAT1	0
44362340	AGTR1	2729.94
2662	CA13	1239.72
44414709	NET1	0
44448425	SLC6A5	6.12
10904582	GABRD	870.0
16731979	FXA	36.98
5329102	PRPF4B	0
9813758	MAPK7	0.38
44560756	FXA	27.27
5288616	CTSL	0
15944801	POLB	0.44
11576038	MAP2	0
11732301	MME	583.38
19049061	NOS	21.01
10045980	ECGF1	0
20801159	FXA	27.27
11512135	SLT	0
11741515	AT1	0
3237327	XBP1	0.98
3117810	NPC1	0.38
501059	CMKBR5	14.9
10266202	HDAC7A	0
24895019	SLC6A5	4.78
11627755	HTT	0.07
10853186	CYP11B	295.32
14187	CYP2C	0
11501012	MT2	0
44267029	GH1	0.62
10435152	SCN2A1	0
10633	AR	19.68
46886539	CMKBR2	36.61
10367018	PPAR	0
44550275	FAE	0
45268168	E1	0
44418872	LAP3	0
45103809	CYP11B	729.85
4212	TPO	10.11
16131448	MOP	0
10430549	EDG1	32.81
10556941	SPR	0
10265481	NAT1	0
2154	TP53	9.92
25263371	PPARD	656.12
44562773	SLC6A5	8.95
16121514	RPS6KB1	21.95
3241579	TDP1	0.34
9821417	IL8RB	0
44359647	PRKACA	360.63
24801522	CMKBR2	0.0
44587389	SLC6A5	7.13
44298160	MOP	0
561049	TDP1	1.64
18360631	MT1	0
11993694	HDAC7A	0
23657200	ABL	15.3
5406370	ALOX15	11.32
46890392	NET1	0
11323414	SLC6A5	7.13
126565	HIPK4	0
44418118	HK2	0
44593556	FXA	27.27
24889458	SPR	0
46880544	AGTR1B	2541.06
1234281	PPARG	5.86
44574844	MOP	0
44415903	CMKBR2	0.0
23646225	FXA	25.14
45264572	PDE5	104.52
2408490	HSF1	1.83
46876833	NDUFV1	0
25053483	PRKACA	315.42
73659	ARL1	0
11396908	SLT	0
44415743	DRD1A	4.02
11397489	ICAM1	1292.21
44444632	GH1	0.62
10648551	SPR	0
44408259	TUBB4	548.4
23647981	SI	153.56
11149970	HTT	0.07
3055	CHRM4	3840.17
23646114	FXA	27.27
44445887	CYP2D8P2	0
126565	PCTK2	0
16109091	BCL-XL	2.95
36811	CA5B	1.48
45265386	ZNF32	0
24830549	SCD1	563.85
22616257	ETA	0
10331735	MOP	0
10107266	ALR	0
10143532	FXA	31.93
18376826	FXA	36.98
9880342	IL8RB	0
208902	MT1	0.0
132266	ADRA1A	0
44424591	PPAR	0
44415945	CMKBR2	0.0
44410236	SLC6A5	4.78
15780091	AGTR1A	7.83
46866185	EDG1	7.65
25263236	MME	32.76
27944	ESR1	0
1472222	MDM2	0.24
11049836	ADAM18	1.39
44304092	ELA2	0
44320238	CYP2D7P2	0
6604199	TDP1	0
44402987	TF	0
44401831	PDE5	87.88
11576158	MAP2	0
44411523	HTT	0
3233296	CYP2C19	21.94
44427970	DRD1A	4.72
10740824	SLC6A5	7.13
44277871	AT3	0
44414707	NAT1	0
9845526	FXA	36.98
10811477	ETA	0
11975422	AT3	0
44568293	HTT	0.07
25211877	PPARD	656.12
644241	EPHA4	38.22
11166006	TUBB2A	18.53
11179502	PPAR	0
2769258	GMNN	0
11222939	EDG1	46.75
44450271	MEP	0
6914573	BCAT1	19.64
16720649	MOP	0
25208880	DBI	7.23
44455738	SLC6A5	7.13
10322400	OPRS1	7.67
10050755	AGTR1A	3.59
44275379	HSD3B	57.03
126565	SRPK3	0
91536	HTR6	145.34
9842606	AK	3.4
789864	RAB9A	0
42611301	NCOR2	75.45
10164033	PPAR	0
6918251	GABRG1	2.55
10669541	AGTR1A	8.08
14951081	AT1	0
505867	CMKBR5	14.9
44411053	ADAM18	2.82
23650547	CMKBR5	13.36
2993172	DRD1A	3.3
46878843	PPARB	561.74
126565	FGR	48.27
22718596	MT2	0
44541388	MOP	0
126565	MAP3K10	6.41
44415927	CMKBR2	0.0
44581163	ADAM18	1.39
44324737	DRD3	233.05
10179252	PCP2	0
11581319	MME	21.58
11129817	RORC	0
6604199	FRAG1	0
44587232	FXA	35.12
9980918	CTSO	6.51
497286	E1	0
2927523	TDP1	0.34
10179230	PCP2	0
44447436	CMKBR2	0.0
44386790	AGTR1A	8.08
11264345	HTR2C	4567.75
2900050	GMNN	0
5282362	TFA	0
893238	SMN2	0
11993871	CPA6	0
3232800	CYP3A	23.2
11620018	PPARB	1075.21
44448426	SLC6A5	6.12
44413925	HTT	0.19
10451422	SOAT1	146.2
23644653	ACEE	0
9795276	HTT	0.0
44567746	AT1	0
16758850	CYP2C	0
16682730	AR	12.74
9891759	TF	0.11
24861188	SLC6A5	4.19
4058485	RORC	0
2735313	CYP2C	2.97
6539805	CPN1	0
44422604	ECGF1	0
44430851	NET1	0
376372	TUBB2B	187.21
11485656	EPHB6	55.95
11595259	TRXR2	27.3
24879453	E1	0
11078652	MT2	0
46888966	PPAR	0
9889422	CMKBR2	0.0
21366560	FXA	27.27
2242601	FRAG1	0
23298214	AGTR1	2729.94
44442557	CMKBR2	0.0
126565	IKBKB	1.11
11375956	CTSO	13.16
44287899	STR1	0
16005497	HTT	0.0
3093171	GMNN	0
16086305	TUBA3D	99.86
44407970	CTSO	6.51
20765803	PPAR	0
44430379	HTT	0.0
622877	NPC1	0
16014186	TDP1	1.13
9549170	NFE2L2	0
10163439	PRKACA	1613.45
10289785	CTSO	6.51
11846309	HSPCB	4.76
44428287	OPRS1	8.5
44377153	NOS	32.24
4211	NET1	0
44419924	PPAR	0
44286674	ADAM18	2.66
9868333	ADAM18	14.97
10220855	NOS	21.01
5326843	CCNA1	10.23
11266831	NET1	0
9849669	CLGN	0.0
10088847	STR1	0
9996581	NAT1	0
4189	HSPCA	1.05
9943757	AR	6.71
10097526	ACEE	0
44395741	DRD1	1721.35
10456222	MEP	0
65359	AR	12.93
3234010	CYP2C19	20.08
9810471	ABL	0
44408872	HTT	0
10026148	PPAR	0
4543	NAT1	1.98
9552079	SLC22A1	36.65
14425	AR	0
25149425	HRH2	553.17
44590726	HTT	0.07
444795	RUB	0
44437415	ECGF1	0
11595259	TGR	20.26
4674	FPPS	0
1433	NOS2A	23.21
11408098	CTSO	6.51
44259	RPS6KB1	232.28
11234052	RET	168.04
23643351	ACEE	0
44342204	DAT	0
44316740	HTT	0.77
6540033	CPN2	0
44374023	NDUFV1	0
46224716	ECGF1	0
9827343	ABL	0
44578036	FXA	27.27
44406104	PPAR	0
44587408	COX1	0
44415559	DRD1A	3.3
44456766	COX2	1125.29
44413365	EDG1	7.65
16038120	AAK1	33.74
388017	RAB9A	4.85
44433794	SPR	0
6917760	DRD1A	4.72
46832498	NET1	0
60796	CYP19	22.98
10183250	FXA	27.27
5283560	S1PR5	0
108143	PMP22	3.48
659567	TDP1	0.34
23396255	FXA	36.98
10163007	CMKBR5	14.9
45263215	EDG5	34.43
15949677	CRTH2	239.62
20691661	GH1	0.62
361928	CYP19	0.0
16073662	CMKBR5	14.9
25129119	CYP11B	729.85
46834262	SLC6A5	6.19
10052777	AGTR1A	3.59
104920	DAT	0
22467235	ETA	0
11213558	TNNI3K	6.24
44587467	SLC6A5	7.13
39912	COX2	385.53
126565	MAP2K5	0
443372	ADRB2	5.42
198752	ACEE	0
25231669	NOS	12.82
9981071	AGTR1A	3.59
2179	ATXN2	0
44565713	EDG1	3.82
10883602	ARSC	0
11628202	DAT	0
44422606	EDG3	312.0
44448356	NET1	0
23648414	CTSO	13.16
223191	ALOX15	0
44404480	CLGN	0
25029544	NAT1	0
44396556	FRAP1	4.25
44457050	HTT	0
6420020	AR	14.31
446541	TDP1	0.0
3235524	TDP1	0
6450551	AXL	38.85
11032345	GABRE	855.85
3164059	ABL1	0.69
44475080	OPRS1	7.67
24827901	AT1	0
16109062	BCL-XL	2.95
23645061	CCNE	2.81
10091321	SOAT1	146.2
11525752	PPARB	996.49
46229883	CRTH2	256.75
2177741	ALDH1A1	0
16725315	CTSL	0
176158	CCNA2	31.15
45265890	OPRS1	6.87
44453445	FXA	36.98
5578968	RORC	0
24969453	NET1	0
2376084	GMNN	0
44414735	NET1	0
11847318	CPN1	0
11755837	CTSO	6.51
44569042	COX2	1125.29
24861136	SLC6A5	4.19
6603194	FRAG1	0
10923922	HDAC8	1040.64
9795056	DAT	0
44353531	ELANE	417.55
44473077	FXA	27.27
44550727	ACEE	0
2126566	GEM	0
44391826	GH1	0.62
45269433	COX2	1125.29
46834258	NET1	0
5284416	HPGD	68.64
16725726	KIT	48.05
776059	GABRG1	893.47
5702161	SLC5A7	0.33
45271150	IL8RA	11.15
5281654	CYP1A1	9.22
44427477	ACEE	0
286483	TDP1	0
16038120	STK10	193.81
44565080	CMKBR5	14.9
5284513	PMP22	0.65
387447	CYP19A1	0
44592156	HTT	0.07
10220615	NAT1	0
101430	CBX1	0
10078663	AGTR1A	7.83
21455530	EDG5	27.26
13202324	GABRD	1841.48
156414	IRAK1	45.86
4011	CHRM3	50.29
22340076	PPAR	0
44591987	MOP	0
14956771	AGTR1A	3.59
15945715	TDP1	0
16757839	CBFB	0
156690	ETA	0
44303075	BLAZ	15.89
44266320	CYP19	0.0
2179	FRAP1	1.86
6539798	CPN2	0
44259	STK32A	0
44407331	SPR	0
23257896	NP	36.15
126565	IRAK1	0.85
42618071	NOS2A	22.74
16665915	MOP	0
2733526	OPRS1	13.51
16758913	CYP2C	0
44338973	TRPA	0
5280953	CCNT1	170.91
44455652	SLC6A5	7.13
44413496	FPRL1	0
11190685	PPARB	561.74
889983	PTPN7	0
16038120	MUSK	95.82
44563633	CAP1	0
11243002	NAT1	0
11994441	ABL1	54.96
45268358	ELA2	0
44410908	GK	1.12
44143479	ADAM18	2.05
2303849	TACC3	0
126565	CDK17	8.29
24879381	E1	0
10099570	FXA	27.27
46890089	CRTH2	256.75
6604904	CYP2C19	21.94
44409318	PPAR	0
44421520	E1	0
9893513	MT1	0
26987	HTR2B	119.82
107896	CYP2C19	450.86
123895	NFKB1	2.75
46230756	HTT	0.65
44563448	HCP	0
896	MT1	5.34
9566762	CRTH2	256.75
3233951	CYP2C	2.08
16046088	CTSO	6.51
1878864	PLG	0.83
15231082	AT1	0
11383887	NET1	0
11659805	CTSO	6.51
10049809	AT1	0
11302314	NET1	0
45482503	FAE	0
44320897	PPAR	0
44259	MAPK10	77.23
46837647	NET1	0
24743352	NET1	0
7333	OPRS1	31.1
44439852	ECGF1	0
11993866	CYP2D7P2	0
25147836	ALR	0
46224769	EDG1	7.65
6539764	CPN1	0
9918081	PTPA	0
216457	CHRM2	4542.35
44398353	CTSO	13.16
44404176	NAT1	0
24829724	SCD1	563.85
45271797	ELA2	0
10816519	CTRB1	62.94
10138259	SBK1	0
12626561	HTR2C	2677.61
5359275	RORC	0
159496	AGL	63.13
25034413	PTGS1	12.25
850484	NOD2	0
9933475	TIE1	48.44
6539766	CPN2	0
16102751	DAT	0
456214	CDC2	2314.44
44455189	FXA	27.27
44438912	MOP	0
44606820	FRAP1	200.31
10807793	DRD1A	7.29
2997948	USP1	0
2330223	RORC	0
44441282	FXA	27.27
16073672	CMKBR5	14.9
68873	AR	950.23
44446002	TK	0
9908121	HTT	0.07
44562817	HTT	0.07
9870523	MT2	0
14956792	AGTR1A	3.59
44420485	PPAR	0
44421455	DAT	0
11719421	SLK	180.35
23298208	AT3	0
77390	NPC1	0
6537495	FRAG1	1.09
197033	ZNF32	0
570353	S1PR2	5.08
44450184	HTT	0.0
10317453	ECGF1	0
3233922	CYP2C9	1242.81
23646292	FXA	27.27
10863695	PDE5	87.88
10327728	AGTR1A	11.83
16109149	BCL2L1	404.13
44283183	PFAS	0
25178567	LAP3	0
10251513	BCL1	0
6918305	GABRB2	4.75
713703	RAB9A	0
46233691	HEMB	0
9906452	ACEE	0
25263239	MME	32.76
10175425	CMKBR2	0.0
15665509	SIGMAR1	705.44
975392	PRNP	0
44590230	CMKBR5	13.36
5287969	PIM3	4.07
10458842	PPAR	0
44389691	CYP2D8P2	0
2941429	NPC1	1.07
10503958	AGTR1A	8.08
44448427	NAT1	0
3235335	CYP3A	27.2
23634877	FXA	36.98
44563416	CT	0
44420060	EST	0
1473355	RORC	0
14956804	AGTR1A	8.08
9931685	AGTR1A	11.83
33032	GRM5	422.55
379338	RAB9A	0
5748380	AT3	0
10078814	PGA3	0
876159	NPC1	0
44390575	STR1	0
3025986	CDKL5	53.77
46704081	CAR1	0
44444110	CMKBR2	0.0
11521708	TRAR1	5.57
10036256	ZNF32	0
9846662	SPR	0
134551	ADRA2A	10.78
44581498	FXA	27.27
13520317	HTT	0
44342175	ECGF1	0
11338033	CDC2L1	0.18
23648292	CTSL	0.9
46229847	CRTH2	256.75
44332301	OPRS1	2.94
10302405	PRKACA	1535.22
11314340	ECO	0
44321050	AT3	0
46883462	NAT1	0
44299132	HDAC7A	0
44439725	PPAR	0
44426326	HK2	0
10112905	IL8RA	5.57
44586913	MOP	0
11222252	ABL	15.3
5287620	PAX8	0
20590664	MT2	0
24889111	SPR	0
5472	ADRA2A	25.85
45271383	SLC6A5	6.12
171548	ABL1	3.71
2520	HTT	3.34
644215	DYRK1A	54.74
11718008	DRD1A	5.19
14756123	AT3	0
44295983	ELA2	0
44473094	FXA	23.9
44410892	GK	1.12
44627945	PPARB	561.74
44450155	NAT1	0
23626287	E1	0
10111225	SPR	0
190830	AT3	0
11720984	GH1	0.62
10737443	CAR1	0
44416138	CMKBR2	0.0
4507	CYP2C9	37.11
44563387	HCP	0
44328378	CLGN	0
11156598	E1	0
4926	SIGMAR1	406.64
20313	CYP2C19	21.94
24879319	ACEE	0
44577599	FXA	27.27
46837648	NAT1	0
44422605	EDG1	7.87
10461815	NUAK1	18.72
5467477	TF	0
25263386	PPARA	434.73
44574890	MOP	0
44386059	FXA	31.01
10074505	PPARB	1022.83
70848	TRP53	0
44406655	CLGN	0.0
11321674	CPA6	0
46867546	CYP19	0.0
262093	TDP1	0
126565	FGFR2	48.34
45269048	FXA	27.27
104741	CYP19	27.31
15950274	CRTH2	239.62
10287034	EDG8	355.95
11442723	HTT	0.77
44449298	NET1	0
44441350	SLC6A5	25.72
126565	PRKG1	0
44455404	IL8RB	0
16109159	BCL2L1	404.13
10873443	MT1	0
20664159	CMKBR5	14.9
10219	AR	0
46886061	CMKBR2	0.0
9930309	AR	6.71
9966745	AR	6.71
11673379	NP	36.15
10367662	GPR26	2.93
4926	HTT	3.94
44342374	ECGF1	0
11035042	HDAC7A	0
287064	CA14	0
24879451	E1	0
10399068	ACEE	0
45273630	HTT	1.28
44430079	MOP	0
46890490	HTT	0.0
46885798	EDG1	7.87
2055082	ATAD5	0
11069133	CA15	648.29
11090097	CLGN	0
10256564	AGTR1A	8.08
11374390	ICAM1	1292.21
45379947	HTT	0
46233341	HEMB	0
44413415	EDG6	299.52
3233889	CYP2C9	1242.81
44453675	MOP	0
44565739	EDG6	299.52
25022442	MT2	0
16067645	SLC6A5	4.78
776361	NFE2L2	0.71
3010818	ELA1	0
44413384	MOP	0
330973	TDP1	0
16109152	BCL2L1	404.13
151170	PDE4B	2196.07
25060409	PDPK2	182.09
18003481	PPAR	0
930492	GABRG2	2202.17
11610751	TUBB2A	56.22
44427184	MOP	0
5249956	HTR2A	773.85
11213558	ROS1	1.84
53359	ALR	0
3342	COX1	0
44520822	FRAP1	200.31
16739321	NOS	12.82
23625036	ACEE	0
11573806	DRD1A	5.19
11680988	LOX1.1	67.36
44381244	MOP	0
10155383	PCP2	0
22574214	ACAT	5.22
10259489	AGTR1A	11.83
176155	CYP3A	18.92
45486030	CRTH2	235.64
15405849	HTT	0.07
16741228	COX1	0
2763788	RAB9A	0
11255361	MOP	0
5281792	POLB	30.62
44462082	NET1	0
15699054	AT1	0
25195294	TGFBR2	13.31
44574783	NET1	0
11635721	CMKBR5	14.9
15767681	OPRS1	7.67
44586980	MOP	0
2176481	TNNC1	0
46883401	CYP3A	27.2
44577470	MOP	0
11226740	ETA	0
44411169	NET1	0
23656267	ABL	23.12
3561	DRD1	0
5287969	ECO	0
10390640	TRPA	0
11650267	NAT1	0
16115608	NOS2A	12.32
44358166	SOAT1	146.2
25138128	GPR54	0.0
3233351	CYP2C19	450.86
5329855	YES1	84.98
44404579	CLGN	0
666941	MMP14	0
665142	PTPN7	1.99
4263090	KLF5	1.58
16038120	CDKN1A	3.34
46890177	CRTH2	256.75
44404533	CLGN	0
46226546	NAT1	0
24749955	NAT1	0
45271001	NAT1	0
11130459	DAT	0
3158	OPRS1	10.24
10054528	ICAM1	1292.21
24750888	SPR	0
46229102	NP	36.15
44418782	ECGF1	134.81
15983706	HTT	0.0
23647617	PDPK2	0.0
9915743	PAK1	8.47
25231659	NOS2A	12.32
46226546	DAT	0
11625155	COX2	1125.29
44389954	CAR1	0
10185995	FXA	27.27
44587475	SLC6A5	7.13
44414925	GPR26	2.23
44413137	CMKBR2	0.0
126565	CSNK2A2	3.76
11626560	MUSK	77.2
6010	SHBG	44.67
44416104	DAT	0
3477013	ACEE	0
42647278	MEP	0
449093	HK3	0
23646879	F3	990.73
10150526	IL8RA	11.15
44321655	PPAR	0
16067648	SLC6A5	6.12
44434808	FXA	27.27
11231488	SLC6A5	7.13
44308383	PRKCB1	506.75
44403765	SLT	0
44273063	OPRS1	7.67
44444634	SPR	0
46230828	HTT	0
10099291	AT1	0
11437477	CMKBR2	0.0
11677450	PPARB	1075.21
45270731	FXA	27.27
16725726	CAMK4	104.89
11442160	FXA	27.27
4139	TDP1	0
44454244	PPARB	1075.21
11488503	FXA	27.27
2378	CYP19	270.18
126565	PKN1	2.66
44448545	NET1	0
44396642	ACEE	0
11626560	MERTK	110.16
44288042	STR1	0
2989841	FRAP1	3.97
44579163	MT1	0
44429064	MOP	0
44396690	ACEE	0
44312329	ALR	0
46226552	HTT	0.07
11957499	CBX1	0
44342230	EDG3	253.87
44434327	MOP	0
44411139	NET1	0
446378	ATP2A1	4.45
11604354	GH1	0.62
10435554	ADAM18	2.43
44398732	FLG	0
10479438	FXA	31.93
44383984	CTRB2	62.94
9866104	AT3	0
10322504	AGTR1A	7.83
11408450	FXA	27.27
10079601	AGTR1A	7.83
23635496	ACEE	0
9935079	PRKCB1	238.1
21366562	FXA	27.27
10221010	HTT	0.07
44415569	DRD1A	6.36
21886837	TRAR1	5.57
108150	CYP19	14.04
3238641	NFKB1	1.29
5282407	TDP1	0
10522389	GABRP	122.03
594763	RECA	0
45267494	ELA2	0
20763385	CYP2C	3.35
46886482	CMKBR2	0.0
44408718	HTT	0.07
833950	NPC1	0
10311760	FXA	27.27
5328940	TXK	80.94
44259	PRPF4B	2.2
5330138	FLG	0
11212480	PPAR	0
44453642	FXA	27.27
11844892	HDAC5	2475.24
3235472	CLK4	29.33
44394532	MT2	0
5806576	TDP1	0.34
9887077	MOP	0
45266176	ACEE	0
44581363	FXA	27.27
46837922	SLC6A5	3.49
148201	ABCB1B	2.83
45139779	NET1	0
44371838	PGA3	0
3232848	CYP2C	2.08
11957499	DRD1	3.22
126565	SIK2	20.29
10349512	AGTR1A	7.83
11311147	DAT	0
11529992	SLC6A5	6.12
44441455	PPAR	0
3237236	TRPC4	0
44587199	CLGN	0
24993313	SPR	0
44441446	PPAR	0
14659294	DRD1A	4.02
10194354	MEP	0
3598	MAPK1	29.88
10164961	CTSO	18.11
10142586	AIM1	0
11622909	NAT1	0
44412657	EDG1	4.09
24893996	HTT	0.07
6048083	TRP53	0.59
126565	SRM	0
192345	AGTR1A	7.83
23647680	FXA	36.98
44563260	NAT1	0
44412282	EDG6	264.17
5354590	ACAT	0
16102135	MAP2	0
44586284	HTT	0.56
44456422	HTT	0.19
11473989	EDG4	17.78
44143475	ADAM18	2.2
5754	HIF1A	45.63
10144709	CMKBR2	36.61
72810	WHSC1	0
46867540	CYP19	0.0
11647458	SLT	0
44579120	CTSL	0
9822795	COX3	0.6
16759100	CYP3A	27.2
11422035	EIF2AK1	6.2
44425936	SCD1	563.85
44275675	COX2	1125.29
11522339	DRD1A	5.19
14951088	AT1	0
658276	TDP1	0.34
3728	MAPK14	0.81
24822297	MOP	0
3233723	CYP2C	2.54
45141805	NET1	0
10239497	FXA	27.27
6603798	RGS4	0.0
7087	RAB9A	0
11559651	OPRS1	6.87
10363696	MOP	0
44597714	MOP	0
3695828	TDP1	0.34
19926671	NAT1	0
44393295	CLGN	0
12004561	HD	0.0
11669781	PPARB	996.49
14872625	CYP19	0.0
4174	CYP3A	83.7
14951083	AT3	0
46193129	PDK1	35.89
3233890	CYP2C	1.27
44408922	DAT	0
10091033	MOP	0
3899	HD	0
11762106	HTT	0
9892042	CLGN	0
11226090	CYP2D7P2	0
45260714	PDE5	87.88
278721	CYP2C	0
11639658	PRKACA	360.63
44627790	MOP	0
2585	ADRA2C	240.73
44593633	SPR	0.0
11330505	PFAS	0
665950	RAB9A	0
44577642	FXA	27.27
24806893	OPRS1	7.67
44449720	SLC6A5	6.12
45267611	SLC6A5	25.72
224978	CYP2C	1.27
247304	ESR1	168.62
44134036	NET1	0
76996	ACAT	5.22
4534	CYP19	23.42
2723754	E1	0
11393090	NHE1	6.51
25105692	PLD1	347.16
44434810	FXA	27.27
44387709	CPN1	0
44449369	HTT	0
46834537	SLC6A5	4.78
82498	XBP1	0
44415804	DRD1A	4.02
5329102	GRK7	0
11314340	CDC42BPB	18.36
11432501	CTSL	0
24776297	CRTH2	239.62
[truncated: 41,159 more rows]
