# Supplementary material for: Predicting drug target interactions using meta-path-based semantic network analysis
Source: BMC Bioinformatics. 2016 Apr 12;17:160. doi: 10.1186/s12859-016-1005-x (PMC4830032; doi:10.1186/s12859-016-1005-x)
Supplement: Additional file 5: — (evolving_network_prediction.zip): it contains the predicted results using SLAP and presented meta-path-based semantic network analysis framework. (ZIP 4712 kb) [file 12859_2016_1005_MOESM5_ESM.zip › evolving_network_prediction/positive_CPI_train.txt]

44449247	ADRA2A
44299150	HDAC1
21874771	ADORA2A
44425837	MCHR1
16041092	ADRA1B
44472998	NR1H2
44399574	CCR3
44407260	MLYCD
10016983	GABRB1
10553550	ITGB1
20872720	FAAH
44281356	OPRD1
11414926	HTR6
10006413	AGTR1B
16109016	TEK
44598680	HTR1A
44403454	MCHR1
10288155	PGR
44405532	CASP8
10350630	OPRM1
46871848	PYGL
25156944	GNRHR
5280363	PTGER1
21945841	ERBB2
10127189	AKT1
10547238	PDE4A
16115341	NOS2
21927945	ITGAV
46906366	SLC5A2
14762891	GRIN2C
44366342	OPRD1
44563956	GALR1
10780942	DRD3
11455871	MCHR1
44407702	PARP1
44272404	PSEN2
44279956	CHRM4
11199808	DPP4
11555886	MC4R
44412282	S1PR5
11787159	MMP2
44424146	GABRG2
44292186	CYSLTR1
10400521	HTR2A
11442294	PPARG
44440391	PDE10A
44428717	PLA2G4A
44341981	LSS
11678666	MCHR1
10117051	EGFR
11949311	SLC5A1
10030149	ITGAV
46884682	ACACA
45271549	MCHR1
16741239	KCNH2
11270594	SLC6A4
9987414	AGTR1
44344866	OPRK1
452544	TRPV4
24901101	CTSC
11566210	GRIN1
25223817	ADORA3
44406458	SLC6A9
10470683	GABRA3
44434339	PPARA
15604773	CXCR3
18706311	GRIN2C
11225601	BDKRB1
23635651	CHRNA4
16122553	GGPS1
11501277	TAAR1
44427783	CNR2
2812287	CA12
9998202	CHRM2
37529533	HSD11B1
5073	HTR7
31494	CES1
11501191	KCNH2
44453202	CCR1
44221143	DHFRP1
44399346	CA2
44360052	PREP
44419167	AR
10228304	PPARG
44392795	LPAR1
11697270	DRD4
44304170	SCN2A
44563025	CALCRL
44133674	SLC6A2
45268642	P2RY12
9862480	GRIN2D
10323601	ESR1
23648284	CTSL1
14590533	GABRA3
44555025	CNR1
5327670	PRKCH
44418260	DPP4
9998685	MMP13
22184652	HTR1B
16050834	BACE2
11844345	WEE1
9953891	PDE4C
10198539	NOS1
44386844	ITGAV
3081361	BLK
44406154	PPARG
44404276	CHRNA4
44340553	HDAC4
46233322	P2RY12
10547782	APP
24776403	OPRL1
9932834	OPRK1
23648423	CTSK
5275843	CXCR4
540335	ADRA2C
10693041	GABRG3
11399310	ERBB2
9912381	CTSS
25148015	PPARG
16051586	BACE1
21994984	LCK
11340773	F10
46231250	CNR1
25053777	PRKCA
44390019	CA2
44449153	GNRHR
9950240	PDE1B
9951853	PNP
10398928	PDGFRB
11488854	GABRB3
44542047	HSD17B1
13506700	PDE3A
18362998	GRIA1
14975957	GABRG3
44379683	SLC6A4
10769476	F10
44335240	MMP3
44412468	DRD3
44346228	KCNH2
44188842	PIK3CA
24895664	ADRB1
11089468	PGR
44405000	HCRTR2
44305507	ITGB3
11600023	F2
44571816	IGF1R
23648426	CTSL1
10156821	OPRL1
45028567	CA14
16043229	TEK
44304619	ITGA2B
46881714	KIF11
9831734	FNTA
10298567	ADRB3
46224715	S1PR5
25059294	KCNH2
24768498	CNR1
44279999	CHRM5
44369641	ITGB3
44350687	HDAC10
16109069	BCL2
690399	GABRB3
25147648	MAN2B1
14956778	AGTR1
11733496	ADORA2B
44434082	OPRK1
9809715	FGFR1
10994558	OPRM1
11682766	GABRA5
4286584	AGTR1
10257647	PPARG
44443542	CHEK1
46225395	CCR5
9953989	ITGB3
44265959	ADORA2A
24823626	ADRB1
16108940	ERBB2
14067628	GABRD
46831931	PDE10A
44589520	HDAC1
9966473	TERT
11541124	SRC
10571006	SLC6A4
44191096	GRM4
743242	ADORA1
25190528	ITK
44417846	MCHR1
44415841	P2RY6
46206829	SLC5A2
17748275	MAPK14
24949093	NTRK1
44415755	CCR5
44289773	AGTR1
6013	SHBG
10125308	CHRNA7
6505803	ERBB2
28864	ADRA1B
44410892	GCK
10482694	P2RY1
11958822	MCL1
44396678	ADRB3
22086982	F2
20801031	F10
9904090	CHRNA4
44337728	HTR1B
44143339	PPARD
15981509	DRD4
44408198	TUBB1
2119	ADRB1
44354745	CHRM3
2992649	GABRA3
21916406	ADORA2B
23283331	F2
9875763	MC4R
5329876	FLT4
44390273	ACHE
44444540	SLC6A4
312145	HSP90
25150621	SLC6A2
44433282	MC4R
44214767	DRD4
11473683	GRIN2C
44520855	AVPR2
44335674	ADRA1A
16138575	GNRHR
10480246	GABRP
46237676	GRM5
44569125	DRD3
25189319	PIM1
44399126	ADRA1D
10360506	GABRG2
11610751	TUBB4
44592574	OPRM1
10367502	DPP4
44334603	OPRM1
443118	CTSB
16108995	KDR
9864216	GABRG2
44157412	DAO
44418923	OPRD1
9896504	MMP13
45263221	XIAP
11974454	CA2
44393620	CXCR1
44185934	ADORA2B
44318764	SIGMAR1
24906156	OPRM1
45487596	PRKCQ
44394596	MCHR1
44233176	CHRM1
10714405	ADORA1
44353045	ADORA1
25098370	CNR1
44442989	MC4R
24178126	ALPL
5330168	FGFR3
44185932	ADORA1
11473904	FLT3
9955072	ADRA1D
44472919	PIM2
44298207	OPRM1
44457043	MC5R
5311210	TACR1
44312605	CHRM5
10764191	GABRA3
10830233	HTR2B
45273660	CHRM3
5775	ADRA2A
44472940	PIM1
45266108	SLC10A2
44299080	HDAC2
46879716	OPRL1
24768423	ADORA2A
11153014	ABL1
44430384	PGR
13055790	GABRA3
5289531	PLAU
44581199	F10
44407885	ESR1
44331277	ADRA1D
24778299	DHFRP1
11294227	CTSS
44439713	PPARD
44398651	CTSL1
44431538	ADRA1D
22838429	P2RY14
9978272	PTAFR
15859378	CYSLTR1
15236334	AGTR1
44394963	FNTB
11215758	MC4R
46884842	OPRK1
10425024	DRD4
24860428	ADAM17
46224826	FBP1
44588117	PIM1
44389721	CCR3
11495838	GPR44
10603533	PDE5A
45276283	CCNA2
5329331	KDR
44592515	CA12
24994022	CNR1
44426790	NR3C1
24857909	HDAC1
10267550	FDFT1
11396995	CCR3
10695749	MMP8
10712297	HTR4
12985493	MTNR1B
10136986	ITGA2B
44396331	AR
44442980	NR3C1
24776383	PPARD
45268630	P2RY12
44458084	F2
25190575	OPRK1
46226554	SLC6A3
13726596	HRH1
44351637	AMPC
11293449	ADRA1A
44549112	FAAH
24801185	DYRK1A
5230	GABBR2
44331817	OPRD1
18523720	UGT2B7
44571174	CTSK
44410565	RXRA
13913914	REN
16109440	AVPR1B
44568121	PGR
11680777	ESR1
44404936	CNR2
10457101	F2
45482086	ADORA3
25116250	PPARG
11725909	DRD2
20793918	ITGB7
44421498	SLC19A1
44273960	CCR5
10069974	ITGAV
46891164	SMO
11511048	PDE5A
59227	DRD2
44405740	CASP8
11150306	OPRK1
9956392	AGTR1B
3812	HDAC1
5281672	TOP2A
24883353	TRPV1
44588220	GAK
44398087	CHRNA3
25207959	ADORA2A
10152242	ADORA2A
44584959	FURIN
24800527	DRD1
44345963	PPARA
16125223	CHRM2
44157827	ALOX5
44440409	PDE10A
10198795	CA2
11329628	GNRHR
16110277	GRIN2B
16086907	CNR2
45263508	PIK3CA
44409165	CNR2
25004638	CNR2
11995646	MCHR1
5771792	CYP2C9
146570	SLC6A4
5401	ADRA1B
44404929	CNR2
44157662	CNR2
44429531	CDK5
44428412	AVPR1A
11794470	GABRG2
15949299	GPR44
44573546	ITK
12017338	PPARG
14107810	HTR1A
24742374	NR1H4
24854260	OPRD1
44579650	ADRB3
44454415	HDAC2
44445084	MC4R
16105840	CCR8
16048029	PTGER2
11991809	FAAH
11271864	SLC6A4
44437297	CHRM2
10497081	GABRD
10973830	CETP
11637307	TPP2
444732	F3
3372	DRD3
12801695	ACE
44407208	CACNA2D1
44388979	KCNA3
10969959	NR3C1
44441275	F10
44415405	MC4R
9796571	GRIN2D
44560622	SLC6A2
15005644	PDE3A
44446377	F10
10478285	ITGB6
46225000	HTR6
44389124	AR
20775916	GCGR
5329901	KDR
44329485	CA4
11455295	CSNK2A2
44409913	DRD3
11396478	HDAC8
14939839	CHRM5
44381517	OPRK1
14962946	LTB4R2
10029563	ABCC1
5289501	RARB
46874838	ADORA2A
107950	GABRG2
44417876	MCHR1
44392045	BDKRB1
16757577	PIK3CA
46891566	PYGL
3081361	KIT
10176727	CHRNA4
10292839	GABRB3
10382597	FDFT1
9973664	SLC6A4
46885433	PTGER3
44289687	P2RY1
16222940	ADRB1
14067629	GABRA5
44219923	HTR1A
11114287	CETP
44403075	HTR6
9885817	CAPN2
10527520	ESR2
10052319	AGTR1B
10402951	GABRB3
24864823	MET
45269613	BDKRB2
10343492	OPRM1
44388109	SSTR1
11393780	FLT1
16099103	CHRNA4
11661499	TRPV1
9815622	CHRNB2
44143387	REN
44562013	PRKCA
44279914	CHRM3
15139	HTR2B
15698058	AGTR1
11801411	BDKRB2
44589555	HDAC1
10174991	F10
23646545	ERBB2
10360506	GABRA3
44158337	MC5R
23647433	AKT1
11797989	GABRA1
11407736	FLT3
10381402	HDAC1
10257882	EDNRA
2741589	HSD11B1
10380060	GABRD
5329004	FLT1
11419379	FLT4
44407361	OPRM1
44413668	MC4R
46879513	CCKBR
10293283	BMP1
399892	GRIN2C
18369198	GRIA4
5311500	AVPR1A
11649432	TRPV1
9927764	GABRA4
44406557	SLC6A9
44378382	GABRE
44439353	DPP4
44318321	ADORA1
11640826	MLYCD
10068183	NR3C1
23566543	ITGB2
25022668	SGK1
44408760	SLC6A3
5330090	SRC
44388409	MCHR1
127714	GABRP
1922	ADORA2A
22015509	ADORA1
44592245	SLC6A4
10567201	HTR4
29297108	SLC6A9
44264649	DHFR
16051933	OXTR
10274098	MLYCD
684193	GABRA3
11250008	MLNR
44400795	GABRD
44429952	OPRD1
44243883	FAAH
10241442	CHRNA2
5284592	CNR1
3373	GABRP
44380708	TACR1
44415055	DRD4
44407442	DRD3
10737493	GABRA2
44321513	ITGA4
44472913	PIM2
10214859	OPRM1
25263408	PPARG
44443650	CRHR1
44429965	CDK5R1
11961092	PARP1
46216789	HRH1
10072622	PTAFR
44571723	BMP1
10129524	PLA2G4A
44421514	MC3R
3145374	GPR44
44301534	OPRK1
11845961	GABRA5
44266904	CHRNB2
10336071	CYP19A1
10389978	MCHR1
13987623	PDE3A
16086925	CNR1
14067628	GABRB1
44421401	OPRD1
44397502	CNR2
9972017	GABRA6
11463527	GRIN2D
11684098	ERBB2
44562010	PRKCA
45270391	ADRB3
44404914	SLC6A3
11590539	ADORA3
44417554	MC4R
10378417	ESR1
11409073	F10
45272015	PTGS2
44304065	CELA2A
11750102	KDR
10254025	TRPV1
11983303	PTP4A3
24762154	FAAH
10789670	ITGAV
751320	EPHX2
9950357	PGR
16049480	NR1H2
11361560	FAAH
44449664	CNR2
9827266	ITGA2B
44449655	ADORA2A
25108100	TSPO
21268191	HTR1A
9980041	NR3C1
10115721	TRPV4
10809657	GABRA1
10763594	OPRM1
10061744	GABRG3
11316115	NR3C1
44450121	SLC6A4
44415077	OPRM1
15481185	GHSR
44295122	ITGA2B
10069264	GABRG2
44408846	TACR1
10381797	HTR3B
45267900	NR3C1
44442588	CCR2
44313734	MMP1
44587833	ACHE
10641902	GABRA1
44472944	PIM1
10808251	COX2
46224628	SCD
44412867	S1PR5
23647620	RET
9979136	ALOX5
16086078	JAK3
44418282	ITGB3
24772197	PARP1
128434	DRD1
44409819	GRM5
11698674	EGFR
46890473	TRPV1
476857	ALOX15
65495	CYP3A4
23648344	CTSS
4306515	PTGS1
44400288	SLC6A3
23648293	CTSK
23648355	CTSS
45140752	P2RY12
17747371	HDAC6
24769604	CCKAR
10076118	FNTB
45267326	HRH1
44394554	PRKCB
11352337	CSNK2A1
11316919	CNR1
1659443	GABRA3
44578749	MAPK14
44411661	PPARD
46226780	ADORA1
44309987	ITGB1
11220011	AR
44568770	CTSK
21121407	GPBAR1
25138012	YES1
11752188	ITGB7
4680	PDE3B
44408944	MAPK14
44405160	OPRM1
9953715	ITGAV
9975609	ADRA1A
44587982	GALR1
44390997	GHSR
24824494	CYP3A4
11491881	PSENEN
44589943	ADORA2A
44549650	PARP1
5330582	CDK1
11752434	ADAMTS5
11478542	CA9
3081361	EPHB2
44396250	NR3C2
44415598	DRD1
9838143	CHRNA4
16087285	OPRK1
10480923	PPARD
10402539	GABRP
44358362	CACNA1C
44411347	BDKRB1
11572455	GABRB1
11785036	PPARA
44411213	SLC6A2
44450087	SLC6A4
25147749	CXCR4
46231226	ESR1
489315	CCR5
9842682	ADRA1B
44431192	ADRA1A
46883367	CTSC
44427183	OPRM1
25190888	CDC7
10985256	FDFT1
25270198	TRPV1
16087277	OPRK1
11498895	MC5R
24754997	OPRD1
10460186	AGTR1
46226134	SCD
25066764	MMP3
24859195	SSTR3
46865000	MTOR
10592051	GABRB1
5329088	EGFR
10643403	PDK3
44416228	MC4R
23624691	REN
44187955	PIK3CG
9977314	HDAC9
44267036	GNRHR
10234086	TACR1
44627417	PPARD
23224182	SRD5A1
16082892	OPRD1
10125717	HDAC3
44350687	HDAC4
44388997	AR
6918795	PDE7A
6539406	GSK3B
46237142	AURKB
44580298	TRPV1
44404463	DRD2
2773189	HRH1
10249499	CTSK
10621480	GABRG2
10164106	MAPK14
44428840	CES2
9886611	AR
21874722	ADORA2A
44441224	PPARA
14992473	PTAFR
14630778	ACE
24866114	DRD3
9816707	GABRB3
10257083	ITGB1
1901244	CES1
16730753	BACE2
44288878	PDE4D
11318709	MCHR1
11705233	METAP2
11575498	ADORA2A
44418979	TACR3
44324855	ITGB1
44394614	GNRHR
44570671	CTSK
6914621	MMP3
44416659	OPRM1
11504963	SLC6A2
11046285	ADORA3
25180492	GALR2
4369414	CYP19A1
151194	KDR
44399570	CA2
11099263	GABRA5
25218741	MET
21874675	ADORA2B
44572351	HDAC6
3062316	HCK
44397641	CNR2
10711620	CYP11B1
44561135	SLC6A4
24800107	OPRL1
3071194	GABRA3
9809715	FLT3
11545261	MAPK3
44388511	GNRHR
44415593	DRD1
46229505	SFRP1
11632139	FLT1
44590623	SOAT1
14726996	ADRA1D
10291002	ADORA2A
44455952	HRH3
44428303	ADRA2C
9991628	ADRA1A
5311068	ADRA2A
192356	PDE4D
11674345	MLYCD
14590521	GABRB2
44430019	EGFR
11477201	DRD2
46224773	CNR1
10426859	CHRNA4
44391514	FNTB
10472780	HTR2A
44560544	HRH3
9985909	ITGB7
11350018	CMA1
44275591	ESR1
44395790	CA14
21948996	CNR1
10406486	ALOX5
44429508	CDK5
44354823	DRD1
10216510	CTSS
44388775	NCSTN
10411795	SSTR3
14590511	GABRA3
44296901	ITGB3
22496457	GIPR
44406104	PPARA
10024782	ELANE
44560901	SSTR5
25067046	UTS2R
44269776	GABRG2
10310772	MCHR1
9887831	MMP13
5329356	KDR
5329324	KDR
16019604	HTR6
44568851	MC5R
44143323	PPARD
44137441	NR1H2
11495629	PLK1
25186291	WNT3
15463449	NOS2
44389401	MMP3
24771905	PARP1
44391837	APH1A
44391260	POLC
13506689	PDE3B
10027266	GABRA1
22594355	ITGB5
3071184	GABRA1
16067550	SLC6A2
45269318	SLC6A4
44419169	MAPK10
44295545	SLC6A3
11335260	PARP1
44396062	ITGAV
16132126	GALR3
10205965	OPRM1
10068100	CHRM1
10294778	CNR2
219050	DRD2
45141371	STS
44567289	DRD2
44348885	OPRK1
9872620	P2RY2
10573100	SLC6A4
10180123	NR3C1
11168529	CNR1
11776977	ESR2
25066153	MMP12
44414336	PRSS1
5330127	FGFR1
44391795	NCSTN
44455634	CXCR3
44444695	TACR1
13085778	PDGFRB
14785949	PTAFR
10788455	SLC6A3
8739	CA1
44329014	MMP2
15200486	ELANE
46230555	ADORA3
44296139	GRIA2
157704	CYP2C9
11342100	MCHR1
9980267	CRHR1
45270347	SLC9A1
44573191	PLD1
10162467	HTR6
44403283	CHRNA4
10432317	OPRK1
3087237	GABRA2
16203544	ADORA3
44581147	HTR2A
44350643	HDAC7
23646208	F9
44431015	HTR2A
9924709	PDE7A
44585765	FCGRT
24740750	SSTR5
44346293	GABRD
712152	LCK
10043529	GABRP
44405025	HCRTR1
44388386	PDE4D
11726899	AR
10543370	PDE4B
11349802	AKR1B1
25088989	OPRL1
23644884	FLT1
46889015	SLC6A4
44397691	ITGB1
44415696	PPARG
44281557	MMP2
44411276	PTK2
46233326	P2RY12
44582726	ADORA3
18363013	GRIA1
11618823	F2
23400159	MAPK14
11632351	GABRA3
9799174	AVPR2
44389656	CYP2D6
25118057	HDAC10
14213048	REN
44447209	MC4R
3372	HRH1
44570075	OPRM1
44388351	BCHE
11077840	HDAC6
11151075	AKT2
9816063	ADRA2A
45140353	P2RY12
16093485	HTR5A
10670618	DRD2
10361702	CNR1
16046241	SLC9A1
11800522	ITGA2B
46880415	AKT1
16086336	PLAT
11384146	HTR1B
1588018	GABRB1
24861205	PTGES
9880392	ADORA1
10865461	F7
44430372	ESR2
44418918	OPRM1
44420784	KIT
44429510	CDK5R1
11153905	HTR7
5353745	GRIN3A
11495432	MCHR1
44312402	TACR3
23585419	AURKA
44137367	NR1H2
44404551	HTR1A
374072	TSPO
44396331	ESR1
9869764	TACR1
46232623	HTR2C
44581172	HCRTR2
24873537	MC5R
11680991	DPP8
10515180	HTR1A
44396440	DRD2
44378382	GABRB1
46226329	PARP1
44422776	SLC6A4
10386471	MME
44410948	EGFR
44576750	HSD11B1
9858549	CRHR1
44297100	OPRM1
44235490	OPRD1
11368962	ESR1
10026817	ADORA2A
44589698	HDAC6
11641429	HTR2A
11751072	ADRA1B
134018	XDH
45482068	ADORA3
45273206	DRD2
650835	EPHX2
11277927	HDAC11
10302080	ELANE
46888708	PDE5A
44579079	CTSS
16065040	MAPK14
20604686	AGTR1B
11438164	GABRA2
16102767	SLC6A3
44454725	NR3C1
9823464	DRD2
11386451	MCHR1
23645066	CDK2
10000391	GABRB3
44428831	CES2
13889849	HDAC11
10765527	GABRD
44279120	GABRD
10107798	ESR2
44426329	KCNA5
10759257	HTR3A
44388117	SSTR2
44249793	CXCR2
2737196	GABRA5
44384281	HRH3
10385688	ACE
44447274	SCN9A
11584546	AKT1
1355	HTR1D
44290659	TACR3
11485656	CSF1R
767151	NR4A1
137153	IDO1
44283450	MME
24746434	HDAC1
24880043	FLT3
10519948	GABRA2
44434359	PPARG
44366526	CPB2
21980493	WEE1
44412150	HTR2A
44351479	ALOX5
15524388	MMP2
10839583	TACR1
44416381	MCHR1
44585990	ACHE
11319688	PSEN2
44344584	MAPK13
44400101	SSTR2
46230124	CNR1
46230151	ADORA2A
42629117	OPRK1
11316477	AGTR1B
16124701	F10
10097512	ELANE
10343085	ALOX5
44408321	CACNA2D1
45270158	SLC6A4
44289771	JUN
11847312	MC1R
11523710	POLC
44407324	OPRM1
19385680	AGTR1
13720753	DRD2
44457705	NPR1
11177172	NR3C1
45268375	MAPK14
25138091	ADORA2A
44418534	HRH3
44408259	TUBA4A
10667	CES1
11858284	MET
44389056	PYGL
10462426	OPRM1
11809822	MAPK12
44451486	GNRHR
44388024	SSTR3
44401612	ADRA2A
21980919	WEE1
11849371	PROC
44264096	NTSR1
44319617	GCGR
25233763	SLC18A3
46231243	NQO1
44448032	ADORA1
44425269	SRC
23646313	F10
44340505	HDAC7
45269868	OPRM1
16110292	MAOB
11385845	BCHE
45265793	PIK3CA
13014694	CHRM5
44405661	TLR4
9953978	TBXA2R
10448284	GABRB3
44408910	TACR1
16112911	GHSR
11529633	GABRB3
44577274	OPRM1
16220897	MAPK14
44396559	ADRB3
44241655	JUN
11716603	GABRG2
45483239	AVPR1A
72503	TRPA1
6540023	KIT
25113170	IGF1R
235259	CA12
9909994	MMP7
44562366	MC4R
10592140	SLC9A3
44346212	REN
45139771	P2RY12
44444675	GNRHR
44138152	OPRK1
10315044	HSD11B1
9847845	ADRA1B
10436076	ABCB1
10027266	GABRG3
44405279	CTSK
16730258	TGFBR1
28864	DRD1
25138082	ADORA1
14850740	GRIN3A
44441469	PPARA
24768479	CNR2
25157882	CNR1
5330157	FGFR3
45103806	CYP11B1
44266548	CHRNB2
21934616	KDR
44272822	APH1A
44395809	HTR1F
44461358	MME
4011	DRD3
24861136	HTR2A
10407417	NR3C1
3342298	MMP9
16109445	OXTR
11025801	HDAC2
45105055	MGLL
5330254	CCND1
44392264	ITGB1
10402951	GABRA1
44265293	ITGB3
44330499	HDAC6
11455031	FLT1
3235022	CYP3A4
46888777	CNR1
10194337	PARP1
11646630	GABRG2
44274078	HTR2A
9797144	MMP8
16748005	SLC6A4
715493	CACNA2D1
44626842	OPRM1
46882193	GABRG2
10431614	ADORA1
5330133	FLT1
46884629	BRS3
44393358	ADAM17
11954219	CYP3A4
44418229	DPP4
5329004	FGFR4
44326256	HTR2C
44414572	CASP8
44447944	CXCR2
44412593	HRH3
16086065	CHRM3
44394624	MC3R
44143312	HSD11B1
44413016	HTR1A
18363001	GRIA4
23648349	CTSS
5020377	PPIA
44338087	HTR1A
9813576	CHRNA4
44422768	SLC6A4
44392389	CA2
44327626	GRIN2B
46231664	MAOB
10126807	PTGER2
44426912	CXCR3
17758455	PTPN1
10081459	PAO
44139442	ELOVL6
44588464	GRM5
9983514	AGTR1
11544339	HRH3
10176595	CHRM1
44393702	GRIA2
11643006	CCR2
9917995	GABRG2
25053423	HRH3
44444171	ADRB3
10125342	ESR2
44438859	PDE5A
11048823	CNR1
10117027	F10
44176135	ALOX5
10325135	FLT4
44379433	SLC6A4
11372179	GABRA2
44541388	OPRM1
11313333	PNMT
44573217	HTR2B
11843813	CCR2
11049998	PPARA
10018880	CA1
11117301	CA5B
11811761	ADORA1
10210815	NR3C1
15162894	ADRA1A
23645887	DPP4
44455428	MME
9882789	NR3C1
24810757	PDE5A
11046285	ADORA1
9826744	CNR1
11199458	KCNA5
11166027	DRD2
44349758	HDAC1
44190941	BDKRB2
44427836	DRD3
25147773	CA9
11172568	PARP1
18406950	GABRB3
9933588	PDE5A
14207848	GABRG1
24859919	SSTR2
6269	CA2
10948013	HDAC7
44429493	CDK5R1
11598043	CTSK
44335376	TACR2
10544347	SLC9A1
44627840	PPARD
379339	MAOB
3038	CA6
44591134	DRD5
24850231	GRIA1
44308898	DRD2
11478340	ERBB2
44411372	BDKRB1
23645060	CDK2
10714925	TACR3
45380188	MMP14
11509009	KDR
10270246	GABRG2
10137322	MCHR1
44453400	CCR1
44538189	SLC18A2
46867523	HTR6
44515418	SIGMAR1
44588639	BACE1
46229915	ITGA4
14971712	AGTR1
44392636	ESR2
46886053	MAPK14
44324774	ITGB1
46883357	DPP4
45484442	PTGS2
44429925	CDK5
44425788	KDR
44416118	OPRK1
11994265	VDR
10247954	MAPK8
44299073	HDAC1
45278964	SLC6A4
44414165	PRSS3
44574274	KCNA5
44403235	DHODH
10551062	GABRA3
3071216	GABRA3
23648095	THRB
11188377	ADRA1B
13271054	DAO
3033821	GABRD
24823130	ADRB1
510048	CYP19A1
5329107	PDGFRB
13301044	GABRP
23646813	CHEK1
14590501	GABRE
44447039	KCNH2
42618219	CRHR1
11740295	NTRK1
44406620	ENPP2
15015283	CYSLTR1
10064358	GABRD
44407141	CACNA2D1
5362396	OPRK1
3072507	CHRM1
6441985	RARB
16735657	HSD11B1
10196830	NR1H2
25157845	ABCB1
10600567	GABRG1
44565952	TOP1
44453042	SLC6A4
11602463	MLYCD
11515426	SLC6A4
10101284	AGTR1
44577955	F10
10853194	GABRG2
11483359	HDAC7
11074524	HTR1A
10650891	PRKCD
10291777	CYP19A1
44393820	MC4R
44435983	GNRHR
24991573	GSK3B
44588220	PDGFRB
224404	CACNA2D1
11256262	DRD4
11747496	HDAC4
6917986	HDAC5
6167	TUBB8
11555433	BDKRB1
11440167	PTGER2
44383756	HRH3
44409765	CHRM3
44393287	ESR2
23646774	FNTA
11213149	OPRM1
11335412	OPRM1
44572656	HTR2C
22083724	PDE4D
10883874	ADK
10456872	NR3C1
44388501	EGFR
11338627	GABRA5
44448021	ADORA2A
44520850	AVPR1A
10765823	CA2
3036831	MAPK1
13904714	SLC6A4
24882178	F10
11536043	CA2
46224702	PGR
24750421	SLC6A2
46226154	SCD1
21949029	CNR1
22648976	CXCR2
11700730	MC5R
10066809	GABRG1
16119021	MAPKAPK2
11612301	MPL
44413385	OPRM1
44388226	CHRNA4
9841168	MMP13
10691056	GABRB2
44414419	KIT
6540043	CYP11B1
16113581	GHSR
44446253	NR1H3
4346689	MCL1
44350344	ITGB3
23656300	GHSR
16729255	CDK5
5035	ESR1
413448	MAOA
44452938	CTSB
11695784	CSF1R
13455777	TAAR1
46830777	TLR7
9866384	RXRA
44137032	NR1H3
44413831	MC4R
10194354	CTSK
23626081	HDAC1
11760610	CA4
45268070	DRD3
25138046	LCK
6540026	KDR
44394841	GNRHR
3033821	GABRB3
44395140	MAPK14
44329736	CA4
45264424	GABBR1
44436605	DRD2
15871222	MMP3
11567158	HRH3
45272068	ACE
44408050	CTSK
16737009	FAAH
378548	TSPO
10225178	ADORA2B
25138153	KARS
6918468	TACR2
25052767	MAPK14
11243200	LIPE
11342750	CCR5
23634999	ACHE
12069888	ACHE
10051960	F10
44392133	BDKRB1
44329642	PDE4A
44449234	SLC6A4
10187920	CTSK
2399	PRKCB
9936767	CASP7
11352497	ADORA3
10365283	AGTR1
14064637	GABRE
3075910	PTAFR
44365779	OPRK1
11539712	BACE1
24772828	PARP1
9955681	CHRNA4
46226512	OPRK1
9988362	OPRM1
11419776	MCHR1
16109420	GRIN2B
44348651	CCKBR
23647824	ITGA4
822774	CA12
11849249	OPRK1
9890547	ADRA1B
44269736	OPRK1
44411184	SLC6A2
11494770	NCSTN
10026670	ADORA2A
45272013	ABL1
17878496	CMA1
44384394	MME
20824945	HTR2A
15170860	ADORA2A
44626295	HTR3A
24937631	SLC6A2
9828788	HDAC2
9975036	ADORA1
44520854	AVPR1A
44343754	ITGA2B
44382288	OPRM1
9884065	GABRD
9886177	MMP8
11337589	GABRB3
25099153	DRD3
3272524	GRIN3B
44428530	CASP1
11500457	CASP3
44393340	ESR1
22573205	OPRD1
9796110	GRIN1
5327994	PRKCE
16737629	OPRM1
10271949	SLC6A4
42723	FGFR3
11155087	PPARG
3033821	GABRA1
45265893	HISD
11671079	KCNH2
11004679	HDAC4
44454818	ADORA3
46230935	SLC6A4
6448794	ADORA2B
16082601	GRIA2
10618853	AGTR1B
14479855	CHRM1
9976697	MMP9
15005634	PDE3A
44567984	HTR6
24759782	GRM1
23383564	OPRL1
9949541	ADORA1
22030363	TRPV1
11650267	SLC6A4
6918602	CTSL1
46889258	KCNH2
20872759	FAAH
25434865	CNR1
44562655	OPRM1
10390121	PRSS2
44435356	ADORA1
44313913	AVPR2
18415120	THRA
44574962	OPRM1
11134810	OPRM1
9974093	GABRA2
44373103	GCGR
11799290	BDKRB2
11703226	HTR6
9903342	ADORA2A
11590382	SLC6A4
45484759	GYRB
11750242	GABRB3
17758809	PTPN1
13702393	HTR5A
25210255	ADORA2A
44273000	GABRA5
44393799	ESR1
11246672	GABRA2
46224881	HTR6
44366885	ADORA1
11452262	CRHR1
6539396	CDK4
44305722	MMP3
44577047	OPRK1
44406282	CCR4
5330334	CCND1
44439812	P2RY2
44408924	FLT1
44421704	KDR
10458573	TACR1
10039306	PARP1
11632895	ADK
5329717	CDC2
22120371	GABRB3
44293999	CCKAR
10069591	ITGA2B
11337894	KIT
44436018	GNRHR
44389977	CA12
16736676	OPRD1
44403213	DRD3
44391759	FNTB
44375905	CTSK
24823137	CA1
44419944	MMP13
11751343	HSP90AA1
44400321	MC3R
11206949	GRM5
5329019	KDR
44389409	GSK3A
10618522	GABRB3
46882267	GABRA5
11498475	BCL2
22258331	TRPV1
44394774	MCHR1
44437615	OPRM1
9910222	ADAM17
46877876	SLC6A3
44394998	MCHR1
9804333	AKR1B1
5908088	STK17B
44437878	HDAC6
16756266	METAP2
44409221	MMP1
10517570	SLC9A1
44327466	EDNRA
44598429	HDAC3
44421238	PSEN1
11436345	GPR109B
10438036	ACHE
23647578	AKT1
14590448	GABRG3
24906020	OPRM1
25107580	DRD2
25104547	CTSS
11660141	ADORA3
5994	ESR1
45263343	PRSS3
11529732	GABRG2
44461218	FNTB
10113978	LYN
16124984	GABRG2
24949702	CYP2C9
10180988	HTR1A
44574759	ADRB1
45271288	HRH3
11039314	CA4
16221317	KDR
11364879	ADORA2A
10393022	SOAT1
44405010	HCRTR1
10365592	NR3C1
11562170	PTGES
21934630	KDR
10081162	CA9
44456111	HTR5A
44255043	OPRD1
11678172	DRD1
11719421	CSK
16006599	HTR7
16729289	CDK5
23646249	F10
44428828	CES1
11445385	ACHE
24768425	KCNH2
901953	CA14
44420810	SSTR1
10769499	ADRA1A
10359005	CDK5
44456396	HTR5A
176155	MAPK13
10833939	GABRG1
44561172	CCR4
11722754	HDAC4
11632271	NR1H2
16725931	HTR2A
25138153	SYK
13301035	GABRB3
15212691	GRIN2B
44420978	GRB2
11260018	SLC6A4
45267165	SLC6A4
44570004	PTGER3
11637457	DRD1
10325032	CCR2
44443255	PARP1
44395233	MAPK14
13547424	HTR2C
24815963	AURKA
44455595	NOS2
10154824	GABRA5
10033136	AGTR1
44449381	CNR2
44394733	MC1R
46891553	CRHR1
44392322	SLC10A1
44591930	PLD2
220876	GABRD
44259	CSNK2A2
44336249	PTAFR
10942040	OPRM1
16102624	PDE3B
11778607	GABRD
1238	ADRA1A
24861191	HTR2A
44414360	TPSAB1
24776391	PPARD
11269505	GABRA1
6451150	DPP4
44436339	ITGB1
10100707	GHSR
3779	ADRB2
23646016	DPP4
25003339	ADORA1
23646052	KDR
10217304	EGFR
11540601	SLC6A4
11456998	GRIA4
44585988	P2RY2
10133554	GABRA5
45270466	PAO
45266248	PDE5A
10260206	CCKAR
44572620	NTSR1
5330134	FGFR2
46229693	CES1
8226	HTR2C
44590677	OPRK1
9823099	NR3C1
44482558	CNR1
44337151	LIPE
13949100	GABRA4
11326563	GABRA5
24859646	SSTR5
11846304	CTSD
16082880	OPRD1
9894619	PDGFRB
46887891	NR1H2
5329102	RIO2
44356804	MMP1
11641503	OPRM1
216239	KDR
44404154	HDAC2
46228439	HTR2C
23017529	PTGER3
10670341	GABRD
10318044	NR3C1
6918801	HDAC2
44577510	MC5R
3038522	EGFR
44588472	ADORA2B
22052323	F10
45265933	ABL1
44565582	DPP4
10439862	AGTR1
44577598	F10
6918638	HDAC3
24776221	ANPEP
15818949	GRIA3
11164265	FLT1
10138683	FKBP1A
45263895	CHRNB2
44308285	PDE4B
10402507	CHRNB2
46887178	HDAC6
46880680	BCHE
16114614	SELE
10773767	CHRNB2
10047430	ADRA1A
44412083	APH1B
9807170	CASP3
44580027	ESR1
10411355	NOS1
44273900	ALOX5
10367367	HTR2A
10449783	ADORA1
14067627	GABRE
44388335	PDE4B
3060449	GABRA6
46232690	HTR7
44403219	DRD2
11477615	GNRHR
44447848	GHSR
16224046	ALOX5AP
46228988	ADORA1
44454011	ELANE
44404564	MC4R
44569124	DRD3
11562422	PTGER4
44449624	SLC6A4
46890462	PPARA
11224454	SLC6A4
9916392	CETP
155815	PLA2G5
44425202	CNR1
44397408	MAP1
23647571	AKT1
5355	NCE103
44404689	OPRD1
11150726	SLC6A4
16736428	FAAH
11235999	GABRA3
10297473	OPRK1
4477	TSHR
3055247	CHRM2
11667893	EGFR
44272553	APH1A
11574810	CASP3
44407199	MLYCD
16065840	HDAC1
20600693	GHSR
11154785	GABRA1
44570853	HDAC1
16124769	CHRM2
44454893	SLC6A2
44380903	GABRB2
393595	ADORA1
10006437	PTAFR
44584920	PTH1R
24855867	AMPC
44396002	MC5R
10764193	GABRA5
44446291	P2RX7
11948698	PDGFRB
44401834	BDKRB1
10375155	NOS2
19691064	GRIA2
16094554	ADORA3
11396088	DRD2
25023950	ADRB2
44415827	DRD2
10043093	DRD1
44438919	SLC6A4
9982177	AGTR1
11154022	GABRA2
24755210	DPP4
10066912	GCGR
45273161	SLC6A4
44583600	ADAM10
25024979	CTSS
4491165	OPRM1
15950020	GPR44
11198140	SCN4A
44573705	NPY5R
44431537	DRD2
24859341	SSTR5
448972	HSP90AB1
11529369	GABRA2
44435270	CDK5R1
3038	CA7
44391345	MMP14
11427204	HDAC6
44401769	CA9
10039339	HRH3
11992827	PDE5A
10809657	GABRG2
9803186	RXRA
44415625	DRD1
4687472	CA9
11706275	SLC6A4
24776415	MAP3K8
44440076	CCR4
46229760	GPR44
11519069	CHRM1
10478612	MMP3
15940421	THRA
46225481	SCD1
5330345	CCND2
11608317	DPP7
46880392	OPRD1
11509595	EGFR
46888685	AURKB
23647256	MAPK8
25141236	AR
10665624	MMP2
44401487	ADORA1
18923692	BDKRB2
11442000	DRD3
46192991	PDPK1
9809590	GNRHR
9853990	P2RY2
44295357	FNTB
3245910	MCL1
5090	COX2
11829635	HRH3
44384130	METAP2
44305524	CRHR1
11456165	CTSS
22347519	ITGB3
10276036	ESR2
5330252	FGFR4
44452306	OPRM1
44569587	CNR2
44440645	DPP4
11298568	GRM3
2237347	EPHX2
11277483	HDAC10
10735588	GABRG1
10403485	GABRA1
176077	GAA
45264459	ITGB3
44378688	PGR
14039958	DRD2
24859494	SSTR2
44574937	ADRA1A
10617171	AR
10451184	PDE4D
46224720	CNR1
44133863	HTR1A
13301021	GABRG3
44358880	OPRD1
44308807	HRH3
46197677	CA1
46197791	CA1
46230067	BDKRB1
11658819	ADORA1
44591536	TBXA2R
25067178	MMP12
44589671	HDAC1
46226306	CNR1
12972383	CMA1
11568942	HTR1A
6603098	TSHR
44572471	ADORA2A
23644873	KDR
22626996	MMP14
9861819	METAP2
11843009	LCK
10691056	GABRA6
44593168	FURIN
44397353	MAP1
44213444	AVPR2
10205978	PDE4D
11631843	HRH3
11562424	CTSB
45481805	NPY5R
44577575	CA5B
25254709	TACR1
44410409	ADORA1
18406880	GABRB3
44283842	OPRK1
45269246	ELANE
45267510	CHRNA7
10273469	ADRB1
44394572	MCHR1
9959427	MAPK14
21930923	GABRA5
45269735	SLC6A4
10014138	SIGMAR1
9893310	PSEN2
44431533	DRD2
9858164	PTGS1
11848210	CARM1
44421299	ACHE
10318664	ADORA1
44390097	ESR2
9933223	HTR6
44405847	CASR
46225118	OXTR
10600630	CYSLTR1
44401243	ADRA1B
11611620	VDR
44425826	MCHR1
22468072	CHRNA3
18381603	PDE4C
5311263	EDG7
16102621	PDE3B
46222677	BCHE
44568008	LTA4H
45263464	CHRNA4
19691077	GRIA1
11503087	METAP2
11091632	ADORA3
10455509	PPARA
44303706	SCN2A
21054485	DPP4
11551481	CTSS
23626745	REN
44397691	ITGA4
16733414	HDAC11
11656518	LYN
3087235	GABRB3
12687002	OPRK1
44430087	OPRL1
44387817	HTR6
44373768	CCR5
44591329	CNR2
25150857	EHMT1
9914167	CASP3
24768509	CNR2
44350703	HDAC6
24971426	PLK1
10650659	FNTA
9974009	ADORA3
45139945	P2RY12
44439832	ESR1
11771845	HSD11B1
46905546	ADRA1A
44143541	MAPKAPK2
5285453	DAPK3
11624601	MAPK8
44378135	EDNRB
45486053	PTGDR
44259	GSK3B
25122651	HTR6
16202841	ADORA3
10812312	GABRA5
44354812	ADRA2C
11716603	GABRA4
24949075	FAAH
44452786	HTR2A
25149605	MGMT
9870933	MMP9
11574902	DRD3
10429944	GABRA3
44447928	CXCR2
44334982	MMP13
15407382	XDH
44394488	CTSK
23645940	DPP4
45269438	P2RY12
13006044	ACHE
5351344	TUBA4A
44459878	AGTR1
5311271	HTR2C
11540768	ESR2
44412135	BCHE
6441236	RARB
5275747	CCR5
46230557	ADORA3
44366155	MC4R
11277483	HDAC2
2737196	GABRB2
42626289	DRD2
14973078	DRD2
10151473	NR3C1
11204067	MLNR
44235488	OPRM1
44441466	PPARA
10790603	BDKRB2
11513954	GRIN1
5486827	OPRM1
44391069	OPRL1
23656752	CALCRL
46833985	SLC6A2
44443346	DPP4
44441685	MC3R
10002045	ESR2
119607	NCE103
9888385	RARB
16098486	CXCR2
11484747	CSF1R
3825	PTGS1
44582705	HRH2
44450134	GHSR
10526695	GABRB1
16747695	OPRL1
3699263	NR3C2
24894531	OPRL1
11495362	KIT
46221192	ITGAL
10428643	SIGMAR1
44348427	SCN1A
44421003	DPP4
5287541	CYP19A1
11518637	EGFR
11081900	TRPV1
24964879	HRH3
44391881	ESR1
10937901	HTR7
11844489	KDR
44273000	GABRB1
44413056	MC4R
46885327	NR3C1
9798976	TSPO
23656390	GNRHR
170389	HRH3
4636	HTR2C
17822019	COMT
44591987	OPRM1
11430535	HDAC8
11627755	SLC6A4
5281607	CYP19A1
25099991	NR1H3
46887701	HRH3
6540257	PPARA
2802	GABRB1
119	GABRG1
44438719	HTR6
44433324	HSD11B1
10252612	PPARG
44392107	ITGB1
10523305	GABRA3
16110492	PPARD
16085999	CHRM1
11785761	MCHR1
14975956	GABRB1
122327	SOAT1
22611701	GRIA1
15005614	PDE3A
11442772	DRD2
18678160	LTA4H
46227235	STAT6
10651746	CYSLTR1
44350655	HDAC11
10820951	PRSS1
12147040	APH1B
44406714	SLC6A9
11107795	GABRA3
10764193	GABRE
44339429	TPSD1
44571089	F10
44411586	APH1A
44350655	HDAC7
22459619	IMPDH2
25243830	PPARA
14975957	GABRD
44391344	MMP13
44347997	F10
9852730	CHRNA7
22266778	ADORA2A
46229939	GPR44
44400574	DPP4
46879999	PTGER3
9884366	CRHR1
11754907	MMP13
44406205	PPARG
44362340	AGTR1B
44352345	OPRK1
44376590	ITGA4
44396283	PGR
10440316	ELANE
44157496	DAO
10236389	MAPK14
44426996	CXCR3
44393432	OPRD1
4713448	GABRE
44320331	CTSD
44157480	ALOX5
10344612	ESR1
10789770	ADRA1A
11519317	CHRM3
14590515	GABRB1
11757216	AGTR1
219939	CYP3A4
44452772	SLC6A4
11494480	HSD11B1
233952	DRD2
45273374	PGR
23635769	CNR2
45259305	GABRA4
10472713	SLC6A4
10770672	CCKAR
6539381	GSK3B
10235	CHRNA1
24776413	OPRL1
46880665	SCD1
44589376	DRD3
44339909	FDFT1
15858769	SRC
11210694	PGR
10659100	GABRG3
10289848	PDE4B
44427179	OPRM1
44409080	GABRA5
9858578	ADORA1
44407987	F7
24992763	CNR1
10344705	HTR1A
9954408	AGTR2
[truncated: 143,622 more rows]
